# Supplementary material for: Data-Driven Recommendation of Optimal Tuning Scheme for Range-Separated Hybrid Functionals in Solution-Phase UV/Vis Absorption Energy Prediction
Source: J Chem Theory Comput. 2025 Oct 23;21(21):11106–25. doi: 10.1021/acs.jctc.5c01044 (PMC12613327; doi:10.1021/acs.jctc.5c01044)
Supplement: Supplementary file 2 [file ct5c01044_si_002.zip]

Archive with 1,954 entries (1,946 files):
- SI-data/
- SI-data/tddft_results/
- SI-data/license.md
- __MACOSX/SI-data/._license.md
- SI-data/input_files/
- SI-data/README.md
- __MACOSX/SI-data/._README.md
- SI-data/gathered_result.csv
- __MACOSX/SI-data/._gathered_result.csv
- SI-data/xyzs/
- SI-data/R2_hirshfeld.csv
- __MACOSX/SI-data/._R2_hirshfeld.csv
- SI-data/scripts/
- SI-data/tddft_results/fixed-╬│0p00-TDDFT.csv
- __MACOSX/SI-data/tddft_results/._fixed-╬│0p00-TDDFT.csv
- SI-data/tddft_results/SV╬│T-╬▒0p00-TDDFT.csv
- __MACOSX/SI-data/tddft_results/._SV╬│T-╬▒0p00-TDDFT.csv
- SI-data/tddft_results/SRSH-PCM-optical_TDDFT_LRPCM.csv
- __MACOSX/SI-data/tddft_results/._SRSH-PCM-optical_TDDFT_LRPCM.csv
- SI-data/tddft_results/SRSH-PCM-static_TDDFT_LRPCM.csv
- __MACOSX/SI-data/tddft_results/._SRSH-PCM-static_TDDFT_LRPCM.csv
- SI-data/tddft_results/PV╬│T-╬▒0p00-TDDFT.csv
- __MACOSX/SI-data/tddft_results/._PV╬│T-╬▒0p00-TDDFT.csv
- SI-data/tddft_results/GP╬│T-╬▒0p00-TDDFT.csv
- __MACOSX/SI-data/tddft_results/._GP╬│T-╬▒0p00-TDDFT.csv
- SI-data/tddft_results/CAM-B3LYP_TDDFT_LRPCM.csv
- __MACOSX/SI-data/tddft_results/._CAM-B3LYP_TDDFT_LRPCM.csv
- SI-data/tddft_results/╧ëB97X-D3_TDDFT_LRPCM.csv
- __MACOSX/SI-data/tddft_results/._╧ëB97X-D3_TDDFT_LRPCM.csv
- SI-data/tddft_results/GP╬│T_TDDFT_LRPCM.csv
- __MACOSX/SI-data/tddft_results/._GP╬│T_TDDFT_LRPCM.csv
- SI-data/tddft_results/PV╬│T-╬▒0p10-TDDFT.csv
- __MACOSX/SI-data/tddft_results/._PV╬│T-╬▒0p10-TDDFT.csv
- SI-data/tddft_results/GP╬│T-╬▒0p05-TDDFT.csv
- __MACOSX/SI-data/tddft_results/._GP╬│T-╬▒0p05-TDDFT.csv
- SI-data/tddft_results/fixed-╬│0p10-TDDFT.csv
- __MACOSX/SI-data/tddft_results/._fixed-╬│0p10-TDDFT.csv
- SI-data/tddft_results/SV╬│T-╬▒0p10-TDDFT.csv
- __MACOSX/SI-data/tddft_results/._SV╬│T-╬▒0p10-TDDFT.csv
- SI-data/tddft_results/SV╬│T_TDDFT_LRPCM.csv
- __MACOSX/SI-data/tddft_results/._SV╬│T_TDDFT_LRPCM.csv
- SI-data/tddft_results/default╬│_TDDFT_LRPCM.csv
- __MACOSX/SI-data/tddft_results/._default╬│_TDDFT_LRPCM.csv
- SI-data/tddft_results/PV╬│T-╬▒0p05-TDDFT.csv
- __MACOSX/SI-data/tddft_results/._PV╬│T-╬▒0p05-TDDFT.csv
- SI-data/tddft_results/GP╬│T-╬▒0p10-TDDFT.csv
- __MACOSX/SI-data/tddft_results/._GP╬│T-╬▒0p10-TDDFT.csv
- SI-data/tddft_results/SV╬│T-╬▒0p05-TDDFT.csv
- __MACOSX/SI-data/tddft_results/._SV╬│T-╬▒0p05-TDDFT.csv
- SI-data/tddft_results/fixed-╬│0p05-TDDFT.csv
- __MACOSX/SI-data/tddft_results/._fixed-╬│0p05-TDDFT.csv
- SI-data/tddft_results/PV╬│T_TDDFT_LRPCM.csv
- __MACOSX/SI-data/tddft_results/._PV╬│T_TDDFT_LRPCM.csv
- SI-data/input_files/terachem_pvgt/
- SI-data/input_files/terachem_svgt/
- SI-data/input_files/terachem_gpgt/
- SI-data/xyzs/m0922.xyz
- __MACOSX/SI-data/xyzs/._m0922.xyz
- SI-data/xyzs/m1396.xyz
- __MACOSX/SI-data/xyzs/._m1396.xyz
- SI-data/xyzs/m0705.xyz
- __MACOSX/SI-data/xyzs/._m0705.xyz
- SI-data/xyzs/m0711.xyz
- __MACOSX/SI-data/xyzs/._m0711.xyz
- SI-data/xyzs/m0077.xyz
- __MACOSX/SI-data/xyzs/._m0077.xyz
- SI-data/xyzs/m0739.xyz
- __MACOSX/SI-data/xyzs/._m0739.xyz
- SI-data/xyzs/m1427.xyz
- __MACOSX/SI-data/xyzs/._m1427.xyz
- SI-data/xyzs/m1433.xyz
- __MACOSX/SI-data/xyzs/._m1433.xyz
- SI-data/xyzs/m0507.xyz
- __MACOSX/SI-data/xyzs/._m0507.xyz
- SI-data/xyzs/m0261.xyz
- __MACOSX/SI-data/xyzs/._m0261.xyz
- SI-data/xyzs/m0275.xyz
- __MACOSX/SI-data/xyzs/._m0275.xyz
- SI-data/xyzs/m0513.xyz
- __MACOSX/SI-data/xyzs/._m0513.xyz
- SI-data/xyzs/m1143.xyz
- __MACOSX/SI-data/xyzs/._m1143.xyz
- SI-data/xyzs/m0498.xyz
- __MACOSX/SI-data/xyzs/._m0498.xyz
- SI-data/xyzs/m0473.xyz
- __MACOSX/SI-data/xyzs/._m0473.xyz
- SI-data/xyzs/m0301.xyz
- __MACOSX/SI-data/xyzs/._m0301.xyz
- SI-data/xyzs/m0467.xyz
- __MACOSX/SI-data/xyzs/._m0467.xyz
- SI-data/xyzs/m1037.xyz
- __MACOSX/SI-data/xyzs/._m1037.xyz
- SI-data/xyzs/m0329.xyz
- __MACOSX/SI-data/xyzs/._m0329.xyz
- SI-data/xyzs/m1023.xyz
- __MACOSX/SI-data/xyzs/._m1023.xyz
- SI-data/xyzs/m0856.xyz
- __MACOSX/SI-data/xyzs/._m0856.xyz
- SI-data/xyzs/m0842.xyz
- __MACOSX/SI-data/xyzs/._m0842.xyz
- SI-data/xyzs/m0117.xyz
- __MACOSX/SI-data/xyzs/._m0117.xyz
- SI-data/xyzs/m0671.xyz
- __MACOSX/SI-data/xyzs/._m0671.xyz
- SI-data/xyzs/m0665.xyz
- __MACOSX/SI-data/xyzs/._m0665.xyz
- SI-data/xyzs/m0103.xyz
- __MACOSX/SI-data/xyzs/._m0103.xyz
- SI-data/xyzs/m1235.xyz
- __MACOSX/SI-data/xyzs/._m1235.xyz
- SI-data/xyzs/m0895.xyz
- __MACOSX/SI-data/xyzs/._m0895.xyz
- SI-data/xyzs/m0881.xyz
- __MACOSX/SI-data/xyzs/._m0881.xyz
- SI-data/xyzs/m0659.xyz
- __MACOSX/SI-data/xyzs/._m0659.xyz
- SI-data/xyzs/m1221.xyz
- __MACOSX/SI-data/xyzs/._m1221.xyz
- SI-data/xyzs/m0880.xyz
- __MACOSX/SI-data/xyzs/._m0880.xyz
- SI-data/xyzs/m1234.xyz
- __MACOSX/SI-data/xyzs/._m1234.xyz
- SI-data/xyzs/m0894.xyz
- __MACOSX/SI-data/xyzs/._m0894.xyz
- SI-data/xyzs/m0664.xyz
- __MACOSX/SI-data/xyzs/._m0664.xyz
- SI-data/xyzs/m0102.xyz
- __MACOSX/SI-data/xyzs/._m0102.xyz
- SI-data/xyzs/m0116.xyz
- __MACOSX/SI-data/xyzs/._m0116.xyz
- SI-data/xyzs/m0843.xyz
- __MACOSX/SI-data/xyzs/._m0843.xyz
- SI-data/xyzs/m1022.xyz
- __MACOSX/SI-data/xyzs/._m1022.xyz
- SI-data/xyzs/m0328.xyz
- __MACOSX/SI-data/xyzs/._m0328.xyz
- SI-data/xyzs/m1036.xyz
- __MACOSX/SI-data/xyzs/._m1036.xyz
- SI-data/xyzs/m0300.xyz
- __MACOSX/SI-data/xyzs/._m0300.xyz
- SI-data/xyzs/m0466.xyz
- __MACOSX/SI-data/xyzs/._m0466.xyz
- SI-data/xyzs/m0472.xyz
- __MACOSX/SI-data/xyzs/._m0472.xyz
- SI-data/xyzs/m0314.xyz
- __MACOSX/SI-data/xyzs/._m0314.xyz
- SI-data/xyzs/m0499.xyz
- __MACOSX/SI-data/xyzs/._m0499.xyz
- SI-data/xyzs/m1156.xyz
- __MACOSX/SI-data/xyzs/._m1156.xyz
- SI-data/xyzs/m0248.xyz
- __MACOSX/SI-data/xyzs/._m0248.xyz
- SI-data/xyzs/m1142.xyz
- __MACOSX/SI-data/xyzs/._m1142.xyz
- SI-data/xyzs/m0274.xyz
- __MACOSX/SI-data/xyzs/._m0274.xyz
- SI-data/xyzs/m0512.xyz
- __MACOSX/SI-data/xyzs/._m0512.xyz
- SI-data/xyzs/m0506.xyz
- __MACOSX/SI-data/xyzs/._m0506.xyz
- SI-data/xyzs/m1195.xyz
- __MACOSX/SI-data/xyzs/._m1195.xyz
- SI-data/xyzs/m1340.xyz
- __MACOSX/SI-data/xyzs/._m1340.xyz
- SI-data/xyzs/m1426.xyz
- __MACOSX/SI-data/xyzs/._m1426.xyz
- SI-data/xyzs/m0738.xyz
- __MACOSX/SI-data/xyzs/._m0738.xyz
- SI-data/xyzs/m0710.xyz
- __MACOSX/SI-data/xyzs/._m0710.xyz
- SI-data/xyzs/m0062.xyz
- __MACOSX/SI-data/xyzs/._m0062.xyz
- SI-data/xyzs/m0704.xyz
- __MACOSX/SI-data/xyzs/._m0704.xyz
- SI-data/xyzs/m1397.xyz
- __MACOSX/SI-data/xyzs/._m1397.xyz
- SI-data/xyzs/m1383.xyz
- __MACOSX/SI-data/xyzs/._m1383.xyz
- SI-data/xyzs/m0923.xyz
- __MACOSX/SI-data/xyzs/._m0923.xyz
- SI-data/xyzs/m0712.xyz
- __MACOSX/SI-data/xyzs/._m0712.xyz
- SI-data/xyzs/m0706.xyz
- __MACOSX/SI-data/xyzs/._m0706.xyz
- SI-data/xyzs/m0060.xyz
- __MACOSX/SI-data/xyzs/._m0060.xyz
- SI-data/xyzs/m0048.xyz
- __MACOSX/SI-data/xyzs/._m0048.xyz
- SI-data/xyzs/m1424.xyz
- __MACOSX/SI-data/xyzs/._m1424.xyz
- SI-data/xyzs/m1197.xyz
- __MACOSX/SI-data/xyzs/._m1197.xyz
- SI-data/xyzs/m0510.xyz
- __MACOSX/SI-data/xyzs/._m0510.xyz
- SI-data/xyzs/m0276.xyz
- __MACOSX/SI-data/xyzs/._m0276.xyz
- SI-data/xyzs/m0262.xyz
- __MACOSX/SI-data/xyzs/._m0262.xyz
- SI-data/xyzs/m0504.xyz
- __MACOSX/SI-data/xyzs/._m0504.xyz
- SI-data/xyzs/m0538.xyz
- __MACOSX/SI-data/xyzs/._m0538.xyz
- SI-data/xyzs/m0464.xyz
- __MACOSX/SI-data/xyzs/._m0464.xyz
- SI-data/xyzs/m0302.xyz
- __MACOSX/SI-data/xyzs/._m0302.xyz
- SI-data/xyzs/m0470.xyz
- __MACOSX/SI-data/xyzs/._m0470.xyz
- SI-data/xyzs/m1020.xyz
- __MACOSX/SI-data/xyzs/._m1020.xyz
- SI-data/xyzs/m1034.xyz
- __MACOSX/SI-data/xyzs/._m1034.xyz
- SI-data/xyzs/m0869.xyz
- __MACOSX/SI-data/xyzs/._m0869.xyz
- SI-data/xyzs/m0699.xyz
- __MACOSX/SI-data/xyzs/._m0699.xyz
- SI-data/xyzs/m0841.xyz
- __MACOSX/SI-data/xyzs/._m0841.xyz
- SI-data/xyzs/m0855.xyz
- __MACOSX/SI-data/xyzs/._m0855.xyz
- SI-data/xyzs/m0100.xyz
- __MACOSX/SI-data/xyzs/._m0100.xyz
- SI-data/xyzs/m0666.xyz
- __MACOSX/SI-data/xyzs/._m0666.xyz
- SI-data/xyzs/m0672.xyz
- __MACOSX/SI-data/xyzs/._m0672.xyz
- SI-data/xyzs/m0114.xyz
- __MACOSX/SI-data/xyzs/._m0114.xyz
- SI-data/xyzs/m1222.xyz
- __MACOSX/SI-data/xyzs/._m1222.xyz
- SI-data/xyzs/m0882.xyz
- __MACOSX/SI-data/xyzs/._m0882.xyz
- SI-data/xyzs/m0896.xyz
- __MACOSX/SI-data/xyzs/._m0896.xyz
- SI-data/xyzs/m0128.xyz
- __MACOSX/SI-data/xyzs/._m0128.xyz
- SI-data/xyzs/m0897.xyz
- __MACOSX/SI-data/xyzs/._m0897.xyz
- SI-data/xyzs/m0673.xyz
- __MACOSX/SI-data/xyzs/._m0673.xyz
- SI-data/xyzs/m0115.xyz
- __MACOSX/SI-data/xyzs/._m0115.xyz
- SI-data/xyzs/m0101.xyz
- __MACOSX/SI-data/xyzs/._m0101.xyz
- SI-data/xyzs/m0854.xyz
- __MACOSX/SI-data/xyzs/._m0854.xyz
- SI-data/xyzs/m0840.xyz
- __MACOSX/SI-data/xyzs/._m0840.xyz
- SI-data/xyzs/m0698.xyz
- __MACOSX/SI-data/xyzs/._m0698.xyz
- SI-data/xyzs/m1035.xyz
- __MACOSX/SI-data/xyzs/._m1035.xyz
- SI-data/xyzs/m0459.xyz
- __MACOSX/SI-data/xyzs/._m0459.xyz
- SI-data/xyzs/m0317.xyz
- __MACOSX/SI-data/xyzs/._m0317.xyz
- SI-data/xyzs/m0471.xyz
- __MACOSX/SI-data/xyzs/._m0471.xyz
- SI-data/xyzs/m0465.xyz
- __MACOSX/SI-data/xyzs/._m0465.xyz
- SI-data/xyzs/m0303.xyz
- __MACOSX/SI-data/xyzs/._m0303.xyz
- SI-data/xyzs/m0539.xyz
- __MACOSX/SI-data/xyzs/._m0539.xyz
- SI-data/xyzs/m0511.xyz
- __MACOSX/SI-data/xyzs/._m0511.xyz
- SI-data/xyzs/m0277.xyz
- __MACOSX/SI-data/xyzs/._m0277.xyz
- SI-data/xyzs/m1196.xyz
- __MACOSX/SI-data/xyzs/._m1196.xyz
- SI-data/xyzs/m0075.xyz
- __MACOSX/SI-data/xyzs/._m0075.xyz
- SI-data/xyzs/m0713.xyz
- __MACOSX/SI-data/xyzs/._m0713.xyz
- SI-data/xyzs/m1394.xyz
- __MACOSX/SI-data/xyzs/._m1394.xyz
- SI-data/xyzs/m0908.xyz
- __MACOSX/SI-data/xyzs/._m0908.xyz
- SI-data/xyzs/m0930.xyz
- __MACOSX/SI-data/xyzs/._m0930.xyz
- SI-data/xyzs/m0924.xyz
- __MACOSX/SI-data/xyzs/._m0924.xyz
- SI-data/xyzs/m1435.xyz
- __MACOSX/SI-data/xyzs/._m1435.xyz
- SI-data/xyzs/m0717.xyz
- __MACOSX/SI-data/xyzs/._m0717.xyz
- SI-data/xyzs/m0703.xyz
- __MACOSX/SI-data/xyzs/._m0703.xyz
- SI-data/xyzs/m1192.xyz
- __MACOSX/SI-data/xyzs/._m1192.xyz
- SI-data/xyzs/m0298.xyz
- __MACOSX/SI-data/xyzs/._m0298.xyz
- SI-data/xyzs/m1151.xyz
- __MACOSX/SI-data/xyzs/._m1151.xyz
- SI-data/xyzs/m0529.xyz
- __MACOSX/SI-data/xyzs/._m0529.xyz
- SI-data/xyzs/m0273.xyz
- __MACOSX/SI-data/xyzs/._m0273.xyz
- SI-data/xyzs/m0515.xyz
- __MACOSX/SI-data/xyzs/._m0515.xyz
[truncated: 1,654 more entries]
