# Supplementary material for: Data-Driven Recommendation of Optimal Tuning Scheme for Range-Separated Hybrid Functionals in Solution-Phase UV/Vis Absorption Energy Prediction
Source: J Chem Theory Comput. 2025 Oct 23;21(21):11106–25. doi: 10.1021/acs.jctc.5c01044 (PMC12613327; doi:10.1021/acs.jctc.5c01044)
Supplement: Supplementary file 2 [file ct5c01044_si_002.zip › SI-data/README.md]

## Supplementary material for *Data-Driven Recommendation of Optimal Tuning Scheme for Range-Separated Hybrid Functionals in Solution Phase Absorption Energy Prediction*

## Authors
Fangning Ren,<sup>#</sup> Pinyuan Li,<sup>#</sup> Xu Chen, Lechen Dong, Fang Liu<sup>*</sup>

<sup>#</sup> These authors contributed equally to this work. \
<sup>*</sup> Electronic mail: fang.liu@emory.edu

## Description
This repository contains supplementary material for the paper "Data-Driven Recommendation of Optimal Tuning Scheme for Range-Separated Hybrid Functionals in Solution Phase Absorption Energy Prediction". The data includes gathered results (including experimental and computational values), one-particle picture test results, calculated results from different γ tuning schemes, and optimized xyz structures. All csv files must be opened with UTF-8 encoding.

## Folder structure
Folder structure:
```
.
├── tddft_results/
│   ├── defaultγ_TDDFT_LRPCM.csv
│   ├── GPγT_TDDFT_LRPCM.csv
│   ├── PVγT_TDDFT_LRPCM.csv
│   ├── SVγT_TDDFT_LRPCM.csv
│   ├── ... # other TDDFT result files
├── xyzs/
│   ├── ... # optimized xyz structures
├── input_files/
│   ├── terachem_gpgt
│   ├── terachem_pvgt
│   ├── terachem_svgt
├── scripts/
│   ├── extractprop.py
│   ├── w_tuning_config.py
│   ├── w_tuning.py
├── README.md
├── license.md
├── gathered_result.csv
├── r2_hirshfeld.csv
```

## Explanation of files

### gathered_result.csv
The data set after removing ions, small solutes, etc, solute and solvent, the 1st peak of the experimental spectrum, and the 1st peak of the calculated spectrum. Contents of each column:
 - `xyzID`: solute structure ID, corresponding to the xyz file in the `xyzs` folder
 - `SMILES`: SMILES of the solute
 - `λ_Exp`: experimental absorption wavelength of the 1st peak, in nm
 - `solvent`: solvent used in the experiment
 - `dielectric_constant`: dielectric constant of the solvent
 - `fast_dielectric_constant`: fast (optical) dielectric constant of the solvent
 - `ΔE_Exp`: experimental absorption energy of the 1st peak.
 - `ΔE_defaultγ`: calculated absorption energy using the default γ value of 0.20 $\mathrm{bohr^{-1}}$
 - `ΔE_GPγT`: calculated absorption energy using GPγT.
 - `ΔE_PVγT`: calculated absorption energy using PVγT.
 - `ΔE_SVγT`: calculated absorption energy using SVγT.
 - `γ_GPγT`: optimal γ value from GPγT, unit in $\mathrm{bohr^{-1}}$
 - `γ_PVγT`: optimal γ value from PVγT, unit in $\mathrm{bohr^{-1}}$
 - `γ_SVγT`: optimal γ value from SVγT, unit in $\mathrm{bohr^{-1}}$
 - `excited_state_ID_defaultγ`: ID of the excited state closest to the first visible absorption peak in the calculated absorption spectrum using the default γ value.
 - `excited_state_ID_GPγT`: ID of the excited state closest to the first visible absorption peak in the calculated absorption spectrum using the optimal γ from GPγT.
 - `excited_state_ID_PVγT`: ID of the excited state closest to the first visible absorption peak in the calculated absorption spectrum using the optimal γ from PVγT.
 - `excited_state_ID_SVγT`: ID of the excited state closest to the first visible absorption peak in the calculated absorption spectrum using the optimal γ from SVγT.

### R2_hirshfeld.csv
This is the result of the one-particle picture test. This file contains the R-squared values between the Hirshfeld atomic population of $\rho(N)-\rho(N-1)$ and $|\phi_{H(N)}|^2$ from each γ-tuning schemes. Contents of each column:
 - `xyzID`: solute structure ID, corresponding to the xyz file in the `xyzs` folder
 - `R2_GPγT`: R-squared value for GPγT
 - `R2_PVγT`: R-squared value for PVγT
 - `R2_SVγT`: R-squared value for SVγT

### xyzs/
This folder contains optimized xyz structures of the solutes used in the study. Each file is named as `m<xyzID>.xyz`, where `<xyzID>` corresponds to the `xyzID` in the `gathered_result.csv` file. The xyz files contain the atomic coordinates and species of the solute in a standard xyz format.

### scripts/
This folder contains Python scripts used for automating the γ-tuning calculations and extracting properties from TeraChem output files.
 - `w_tuning.py`: This script implements the γ-tuning procedure using a grid search method as described in the paper. 
 - `w_tuning_config.py`: This script generates TeraChem input files during the γ-tuning process based on user-defined parameters.
 - `extractprop.py`: This script extracts relevant properties from TeraChem output files, such as total energies and orbital energies, which are used in the γ-tuning calculations.

### input_files/
This folder contains example input files for the γ-tuning calculations using TeraChem. The files are within the folder according to the tuning scheme:
 - `terachem_gpgt`: input file for GPγT.
 - `terachem_pvgt`: input file for PVγT.
 - `terachem_svgt`: input file for SVγT.
 These input files are for the solute m0008.xyz in DMF. The γ value is set to 0.15 $\mathrm{bohr^{-1}}$ as an example, while the short range Fock exchange fraction (α) is set to 0.20. Users can modify the γ and α values in the input files as needed.

 **Note**: When doing SVγT tuning, the user have to run the neutral calculation first to get the slow component of the PCM polarization charge, then run the cation and anion calculations afterwards. 


### tddft_results/
This folder contains the calculated results of the first 10 excited states using different γ tuning schemes and functionals. All csv files listed here follows the same format as `defaultγ_TDDFT_LRPCM.csv`. The first column is `xyzID`, which corresponds to the solute structure ID, and the rest of the columns are organized as `<property>_<state number>`. `<state number>` is the index of the excited state from 1 to 10.

**defaultγ_TDDFT_LRPCM.csv**
Calculated results of the first 10 excited states using the default γ value of 0.20 $\mathrm{bohr^{-1}}$ for all solutes in the `xyzs` folder. The first column is `xyzID`, which corresponds to the solute structure ID, and the rest of the columns are organized as `<property>_<state number>`. `<state number>` is the index of the excited state from 1 to 10.

Available values for `<property>`:
 - `ΔE`: energy of the excited state in eV
 - `f`: oscillator strength of the excited state
 - `Tx`, `Ty`, `Tz`: components of the transition dipole moment in a.u.
 - `Dx`, `Dy`, `Dz`: components of the unrelaxed excited state dipole moment in a.u.

**GPγT_TDDFT_LRPCM, PVγT_TDDFT_LRPCM, SVγT_TDDFT_LRPCM**

Calculated results of the first 10 excited states using the optimal γ values from GPγT, PVγT, and SVγT, respectively.

**GPγT_α0p00_TDDFT, GPγT_α0p05_TDDFT, GPγT_α0p10_TDDFT**

Calculated results of the first 10 excited states using the optimal γ values from GPγT with fixed α values of 0.00, 0.05, and 0.10, respectively.

**PVγT_α0p00_TDDFT, PVγT_α0p05_TDDFT, PVγT_α0p10_TDDFT**

Calculated results of the first 10 excited states using the optimal γ values from PVγT with fixed α values of 0.00, 0.05, and 0.10, respectively.

**SVγT_α0p00_TDDFT, SVγT_α0p05_TDDFT, SVγT_α0p10_TDDFT**

Calculated results of the first 10 excited states using the optimal γ values from SVγT with fixed α values of 0.00, 0.05, and 0.10, respectively.

**fixed-γ0p00-TDDFT, fixed-γ0p05-TDDFT, fixed-γ0p10-TDDFT**
Calculated results of the first 10 excited states using fixed γ values of 0.00, 0.05, and 0.10 $\mathrm{a_0^{-1}}$, respectively.

**SRSH-PCM-optical_TDDFT_LRPCM, SRSH-PCM-static_TDDFT_LRPCM**
Calculated results of the first 10 excited states using the SRSH-PCM method using α=0.20. The long range Fock exchange fraction (α+β) is scaled by the inverse of the optical dielectric constant and static dielectric constant of the solvent, respectively.

**CAM-B3LYP_TDDFT_LRPCM, ωB97X-D3_TDDFT_LRPCM**
Calculated results of the first 10 excited states using the CAM-B3LYP and ωB97X-D3 functionals with their default parameters, respectively.
