# Supplementary material for: Data-Driven Recommendation of Optimal Tuning Scheme for Range-Separated Hybrid Functionals in Solution-Phase UV/Vis Absorption Energy Prediction
Source: J Chem Theory Comput. 2025 Oct 23;21(21):11106–25. doi: 10.1021/acs.jctc.5c01044 (PMC12613327; doi:10.1021/acs.jctc.5c01044)
Supplement: Supplementary file 2 [file ct5c01044_si_002.zip › SI-data/gathered_result.csv]

xyzID	SMILES	λ_Exp	solvent	dielectric_constant	fast_dielectric_constant	ΔE_Exp	ΔE_defaultγ	ΔE_GPγT	ΔE_PVγT	ΔE_SVγT	γ_GPγT	γ_PVγT	γ_SVγT	excited_state_ID_defaultγ	excited_state_ID_GPγT	excited_state_ID_PVγT	excited_state_ID_SVγT
8	COc1ccc2c(c1)c1oc(=O)c3c(c1CC2)c(C#N)c1n(c3=N)[nH]c(c1)c1ccccc1	428.0	n,n-dimethylformamide	37.06	2.0449	2.713002035010941	3.88975698	3.687477195	3.756243684	3.80757984	0.14	0.0	0.04	2	2	5	5
9	COc1ccc2c(c1)cc1c(n2)nc2c(c1)C(=O)CC(C2)(C)C	407.0	n,n-dimethylformamide	37.06	2.0449	3.046294668304669	4.099338466	4.434227437	2.852268822	2.920821271	0.37	0.0	0.06	4	3	1	1
12	CSc1ccc(cc1)C=Cc1ccc2c(c1)c1ccccc1n2CC	337.0	n,n-dimethylformamide	37.06	2.0449	3.679525223	4.000320964	3.872302168	3.457008917	3.48230623	0.16	0.0	0.04	1	1	1	1
16	Cc1ccn2c(c1)c(C(=O)c1ccccc1C(=O)O)c1c2C(=O)c2c(C1=O)cccc2	504.0	n,n-dimethylformamide	37.06	2.0449	2.46031746	3.094073272	3.130065326	2.59419447	2.632960705	0.21	0.0	0.06	1	1	1	1
19	Cn1c(=CN=Nc2ccc(cc2)C=C(C#N)C#N)sc2c1cccc2	484.0	n,n-dimethylformamide	37.06	2.0449	2.561983471	2.717257715	2.741291808	2.397265166	2.407423437	0.21	0.0	0.04	1	1	1	1
20	Cn1c(=CN=Nc2ccc(cc2)C=C2SC(=S)N(C2=O)c2ccc(cc2)O)sc2c1cccc2	569.0	n,n-dimethylformamide	37.06	2.0449	2.179261863	2.705474984	2.840400821	2.229160545	2.252323018	0.25	0.0	0.04	1	1	1	1
21	Cn1c2ccc(cc2c2c1cccc2)c1cc(nc(c1)c1ccccc1)c1ccccc1	501.0	n,n-dimethylformamide	37.06	2.0449	2.4750499	4.950936041	4.751957207	4.251041015	4.37380422	0.14	0.0	0.06	4	4	5	5
22	Cn1c2ccc(cc2c2c1cccc2)c1cc(nc(c1)c1ccccn1)c1ccccn1	309.0	n,n-dimethylformamide	37.06	2.0449	4.012944984	4.913439076	4.785815501	3.519262074	4.561967003	0.16	0.0	0.06	6	6	2	9
23	Cn1ccc(=CN=Nc2ccc(cc2)C=C(C#N)C#N)c2c1cccc2	550.0	n,n-dimethylformamide	37.06	2.0449	2.254545455	2.417628078	2.331450928	2.284289902	2.281260322	0.14	0.0	0.04	1	1	1	1
25	N#CC(=C1C=C(C=Cc2cc(c3ccccc3)c(cc2c2ccccc2)C=Cc2ccc(cc2)N(C)C)CC(C1)(C)C)C#N	460.0	n,n-dimethylformamide	37.06	2.0449	2.695308543478261	3.111220304	2.739087068	1.86254082	1.965795703	0.14	0.0	0.04	1	1	1	1
26	N#CC(=C1C=C(C=Cc2cc(c3cccs3)c(cc2c2cccs2)C=Cc2ccc(cc2)N(c2ccccc2)c2ccccc2)CC(C1)(C)C)C#N	464.0	n,n-dimethylformamide	37.06	2.0449	2.713002035010941	3.174582972	2.831166039	1.874304491	2.0238357	0.14	0.0	0.04	1	1	1	1
28	N#CC(=C1OC(C(=C1C#N)C=CC1=C(Br)C(=CC=C2N(C)c3c(C2(C)C)cccc3)CC(C1)(c1ccccc1)c1ccccc1)(C)C)C#N	839.0	n,n-dimethylformamide	37.06	2.0449	1.4777615375446962	2.144375045	1.959949352	2.036800171	2.038287952	0.12	0.0	0.04	1	1	1	1
29	CCn1c2ccccc2c2c1nc1cc3c(=O)[nH][nH]c(=O)c3cc1n2	408.0	n,n-dimethylformamide	37.06	2.0449	3.039215686	4.072005073	4.250508325	4.249915555	4.328567474	0.27	0.0	0.06	3	3	8	8
30	CCn1c2ccc(cc2c2c1ccc(c2)N=Nc1nc2c(s1)cc(cc2)[N+](=O)[O-])N=Nc1nc2c(s1)cc(cc2)[N+](=O)[O-]	499.0	n,n-dimethylformamide	37.06	2.0449	2.48496994	3.056945857	2.530336032	2.325803627	2.370587983	0.08	0.0	0.04	3	3	1	1
32	C(Cn1c2ccc(cc2c2c1ccc(c2)C=CC(=O)O)C=CC1=CC(=C(C#N)C#N)C=C(O1)C=Cc1ccc2c(c1)c1cc(C=CC(=O)O)ccc1n2CC(C)CC)CC	457.0	n,n-dimethylformamide	37.06	2.0449	2.713347921	3.132615017	2.800817296	2.396628056	2.446068702	0.12	0.0	0.04	1	1	1	1
33	C(Cn1c2ccc(cc2c2c1ccc(c2)C=CC(=O)O)C=CC1=CC(=C2C(=O)N(CC)C(=S)N(C2=O)CC)C=C(O1)C=Cc1ccc2c(c1)c1cc(C=CC(=O)O)ccc1n2CC(C)CC)CC	510.0	n,n-dimethylformamide	37.06	2.0449	2.431372549	3.264569583	3.065936148	2.313474166	2.365515652	0.14	0.0	0.04	2	2	1	1
34	C(Cn1c2ccc(cc2c2c1ccc(c2)C=CC(=O)O)C=CC1=CC(=C2C(=O)c3c(C2=C(C#N)C#N)cccc3)C=C(O1)C=Cc1ccc2c(c1)c1cc(C=CC(=O)O)ccc1n2CC(C)CC)CC	583.0	n,n-dimethylformamide	37.06	2.0449	2.126929674	2.75659843	2.502755839	2.26896299	2.314527716	0.1	0.0	0.04	1	2	2	2
35	C(Cn1c2ccc(cc2c2c1ccc(c2)C=CC1=CC(=C2C(=C(C#N)C#N)c3c(S2(=O)=O)cccc3)C=C(O1)C=Cc1ccc2c(c1)c1cc(C=CC(=O)O)ccc1n2CC(C)CC)C=CC(=O)O)CC	598.0	n,n-dimethylformamide	37.06	2.0449	2.073578595	2.761809851	2.313655596	1.968630913	2.034639791	0.1	0.0	0.04	2	1	1	1
37	C1CCc2c(C1)nc1c(c2)cc2c(n1)cccc2	362.0	n,n-dimethylformamide	37.06	2.0449	3.3691356793478264	4.179263946	4.099421006	3.910581643	4.119372508	0.16	0.0	0.17	3	3	3	3
38	C1Cc2c(C1)nc1c(c2)cc2c(n1)cccc2	360.0	n,n-dimethylformamide	37.06	2.0449	3.4440053611111114	4.208483729	4.084226964	3.930431235	3.953024308	0.14	0.0	0.06	3	3	3	3
39	C=Cc1ccc(cc1)c1nnc(s1)c1ccccc1	392.0	n,n-dimethylformamide	37.06	2.0449	3.838519907120743	4.143227591	4.073066053	3.555471879	3.628271898	0.18	0.0	0.06	1	1	1	1
40	CC(c1cc2ccc3c4c2c(c1)ccc4ccc3c1cc(c2c3c1ccc1c3c(cc2)c(cc1c1ccc2c3c1ccc1c3c(cc2)cc(c1)C(C)(C)C)c1ccc2c3c1ccc1c3c(cc2)cc(c1)C(C)(C)C)c1ccc2c3c1ccc1c3c(cc2)cc(c1)C(C)(C)C)(C)C	397.0	n,n-dimethylformamide	37.06	2.0449	3.123425693	3.598028094	3.119697315	2.765932931	2.775299113	0.1	0.0	0.02	1	1	1	1
41	CC(c1cc2ccc3c4c2c(c1)ccc4ccc3c1ccc2c3c1ccc1c3c(cc2)ccc1)(C)C	350.0	n,n-dimethylformamide	37.06	2.0449	3.542857143	3.901962262	3.759253494	3.176325302	3.225018308	0.16	0.0	0.04	1	1	1	1
43	CCn1c2ccccc2c2c1nc1c(n2)ccc2c1c(=O)[nH][nH]c2=O	401.0	n,n-dimethylformamide	37.06	2.0449	3.092269327	4.037668218	3.880608519	3.664126862	3.713880688	0.16	0.0	0.06	3	3	4	4
44	CCCNc1ccc(cc1)C1=c2cc3OC(=O)C(=c3cc2OC1=O)c1ccccc1	652.0	n,n-dimethylformamide	37.06	2.0449	1.901840491	2.394335686	2.240969247	2.10394683	2.097172919	0.16	0.0	0.04	1	1	1	1
45	CCN(c1ccc(cc1)C=C(c1ccc(s1)c1nc2c([nH]1)cc(cc2)C(=O)O)C#N)CC	460.0	n,n-dimethylformamide	37.06	2.0449	2.695652174	3.632551288	3.377467217	3.736750901	3.773633926	0.14	0.0	0.04	1	1	3	3
46	CCN(c1ccc(cc1)C=C1SC(=S)N(C1=O)CC(=O)O)CC	458.0	n,n-dimethylformamide	37.06	2.0449	2.707423581	2.99793035	2.931891852	2.796085065	2.801708656	0.16	0.0	0.04	1	1	1	1
47	CCN(c1ccc(cc1)C=CC(=O)O)CC	367.0	n,n-dimethylformamide	37.06	2.0449	3.378746594	3.464572288	3.408487181	3.280375295	3.286314346	0.16	0.0	0.04	2	2	7	3
48	CCN(c1ccc2c(c1)oc(=O)c1c2O[B-](F)(F)[N+](=N1)c1ccc(cc1)OC)CC	546.0	n,n-dimethylformamide	37.06	2.0449	2.271062271	3.035014835	2.91887779	2.59640098	2.610532502	0.16	0.0	0.04	1	1	1	1
50	CCOC(=O)C(=C)COC(=O)c1ccc(cc1)C(=O)c1ccccc1	255.0	n,n-dimethylformamide	37.06	2.0449	4.862125215686275	5.145899775	3.8062258	4.871942311	4.913308106	0.18	0.0	0.06	4	1	7	6
51	CCOC(=O)c1sc2c(c1N=Nc1ccc(cc1)N(C)C)c(cc(n2)c1ccco1)C(F)(F)F	448.0	n,n-dimethylformamide	37.06	2.0449	2.767857143	3.394416409	3.684947125	3.230162719	3.262684723	0.14	0.0	0.04	2	3	4	4
52	CCOc1ccc(cc1)N(c1ccc(cc1)OCC)c1ccc(cc1)C=Cc1ccnc(n1)n1ccnc1	424.0	n,n-dimethylformamide	37.06	2.0449	2.924528302	3.449708366	3.179232322	2.59017643	2.639515196	0.14	0.0	0.04	1	1	1	1
57	CCN(c1ccc(cc1)C=C(c1ccc(s1)C=C1SC(=S)N(C1=O)CC(=O)O)C#N)CC	531.0	n,n-dimethylformamide	37.06	2.0449	2.335216573	2.932449232	2.577215498	2.005374468	2.043816432	0.14	0.0	0.04	1	1	1	1
58	N#CC(=C1OC(C(=C1C#N)C=CC1=C(Cl)C(=CC=C2N(C)c3c(C2(C)C)cccc3)CC(C1)(c1ccccc1)c1ccccc1)(C)C)C#N	839.0	n,n-dimethylformamide	37.06	2.0449	1.4777615375446962	2.140865894	1.998880447	2.051014853	2.041779562	0.1	0.0	0.04	1	1	1	1
60	N#CC(=C1OC(C(=C1C#N)C=CC1=C(Oc2c(cc(cc2C(C)(C)C)C)C(C)(C)C)C(=CC=C2N(C)c3c(C2(C)C)cccc3)CC(C1)C(C)(C)C)(C)C)C#N	896.0	n,n-dimethylformamide	37.06	2.0449	1.3837521540178572	2.112782641	2.072551886	2.086568748	2.082338237	0.1	0.0	0.04	1	1	1	1
62	Oc1ccccc1c1nc2c(o1)c(cc1c2cccc1)c1nc2c(s1)cccc2	330.0	n,n-dimethylformamide	37.06	2.0449	3.757575758	4.265728687	4.069082952	3.742533452	3.767080745	0.14	0.0	0.04	2	2	2	2
75	N#CC(=C1OC(C(=C1C#N)C=CC1=C(Cl)C(=CC=C2N(C)c3c(C2(C)C)cccc3)CC(C1)C(C)(C)C)(C)C)C#N	843.0	n,n-dimethylformamide	37.06	2.0449	1.4707496204033217	2.178797609	1.998833897	2.047697943	2.037515881	0.1	0.0	0.04	1	1	1	1
77	c1ccc(cc1)N(c1ccccc1)c1ccc(cc1)C=Cc1ccc(c2c1nsn2)C=Cc1ccc(cc1)N(c1ccccc1)c1ccccc1	391.0	n,n-dimethylformamide	37.06	2.0449	3.1709512276214835	2.790085534	2.492179328	1.868051121	1.926103948	0.14	0.0	0.04	1	1	1	1
79	c1ccc(cc1)N(c1ccccc1)c1ccc(cc1)C=Cc1ccnc(n1)n1cncc1	410.0	n,n-dimethylformamide	37.06	2.0449	3.024390244	3.513689374	3.248724361	2.730654557	2.774328882	0.14	0.0	0.04	1	1	1	1
80	c1ccc(cc1)N(c1ccccc1)c1ccc(cc1)c1cc(nc(c1)c1ccccn1)c1ccccn1	289.0	n,n-dimethylformamide	37.06	2.0449	4.335111643356644	4.078178983	3.775915946	3.090310351	3.15600559	0.14	0.0	0.04	1	1	1	1
87	n1ccc(cc1)c1nc2c([nH]1)cccc2	314.0	n,n-dimethylformamide	37.06	2.0449	3.949044586	4.685578998	5.150633356	4.174900495	4.218678101	0.42	0.0	0.06	1	1	1	1
90	[O-][N+](=O)c1ccc(cc1)c1cnc2c(c1)cc(c(c2)O)c1nc2c([nH]1)ccc(c2)[N+](=O)[O-]	331.0	n,n-dimethylformamide	37.06	2.0449	3.850440776397516	4.341560616	4.143957301	3.074129529	3.247412971	0.16	0.0	0.06	5	5	1	1
92	Oc1ccc(c(c1)O)c1nc2c(o1)c(cc1c2cccc1)c1nc2c(s1)cccc2	322.0	n,n-dimethylformamide	37.06	2.0449	3.850440776397516	4.29596433	4.147638972	3.751433173	3.772607066	0.16	0.0	0.04	2	2	2	2
93	N#CC(=C1OC(C(=C1C#N)C=CC=CC=C1N(C)c2c(C1(C)C)cccc2)(C)C)C#N	698.0	n,n-dimethylformamide	37.06	2.0449	1.794271968162084	2.387307235	2.373673593	2.395363816	2.391566865	0.12	0.0	0.04	1	1	1	1
94	N#CC(=C1OC(C(=C1C#N)C=CC=CC=CC=C1N(C)c2c(C1(C)C)cccc2)(C)C)C#N	810.0	n,n-dimethylformamide	37.06	2.0449	1.5306690493827162	2.136013704	2.123115772	2.179774559	2.169272878	0.12	0.0	0.04	1	1	1	1
95	N#CC(=C1OC(C(=C1C#N)C=Cc1cc(c2ccccc2)c(cc1c1ccccc1)C=Cc1ccc(cc1)N(C)C)(C)C)C#N	473.0	n,n-dimethylformamide	37.06	2.0449	2.773695592841164	2.827136209	2.467107825	1.767397568	1.824020395	0.14	0.0	0.04	1	1	1	1
96	N#CC(=Cc1ccc(cc1)N(CC)CC)c1ccc(s1)C=CC(=O)O	470.0	n,n-dimethylformamide	37.06	2.0449	2.638297872	3.102195113	2.972548177	2.569373607	2.599125781	0.16	0.0	0.04	1	1	1	1
97	N#CCCN(c1ccc(cc1)N=Nc1scc(n1)c1ccc(cc1Cl)Cl)CCOC(=O)C	540.0	n,n-dimethylformamide	37.06	2.0449	2.296296296	3.284725205	3.376211787	2.899962148	2.927681861	0.23	0.0	0.06	2	2	2	2
98	N#Cc1c2cc([nH]n2c(=N)c2c1c1CCc3c(c1oc2=O)cccc3)c1ccc(cc1)OC	428.0	n,n-dimethylformamide	37.06	2.0449	2.713002035010941	3.932471885	3.752811403	3.64407454	3.671470673	0.14	0.0	0.04	2	2	3	3
99	N#Cc1c2cc([nH]n2c(=N)c2c1c1CSc3c(c1oc2=O)cccc3)c1cc(OC)c(c(c1)OC)OC	444.0	n,n-dimethylformamide	37.06	2.0449	2.615700274261604	3.575852491	3.390743069	3.800700179	3.762835354	0.14	0.0	0.04	1	1	7	6
100	N#Cc1c2cc([nH]n2c(=N)c2c1c1CSc3c(c1oc2=O)cccc3)c1ccc(cc1)F	441.0	n,n-dimethylformamide	37.06	2.0449	2.615700274261604	3.583101402	3.463643588	3.764150245	3.796304349	0.16	0.0	0.04	1	1	5	5
101	N#Cc1c2cc([nH]n2c(=N)c2c1c1CSc3c(c1oc2=O)cccc3)c1ccc(cc1)OC	444.0	n,n-dimethylformamide	37.06	2.0449	2.713002035010941	3.572590291	3.388616318	3.789711078	3.699704337	0.14	0.0	0.04	1	1	6	4
102	N#Cc1c2cc([nH]n2c(=N)c2c1c1CSc3c(c1oc2=O)cccc3)c1ccccc1	442.0	n,n-dimethylformamide	37.06	2.0449	2.7249273186813188	3.587325053	3.529890276	3.773819746	3.80479564	0.18	0.0	0.04	1	1	5	5
103	N#Cc1cc2c(=O)c(=O)c3c4c2c(c1)c(=O)c(=O)c4cc(c3)C#N	290.0	n,n-dimethylformamide	37.06	2.0449	3.6900057440476193	3.672219473	3.581204022	3.029992934	3.08037632	0.18	0.0	0.06	3	3	4	3
104	NCCNS(=O)(=O)c1cccc2c1cccc2N(C)C	339.0	n,n-dimethylformamide	37.06	2.0449	3.657817109	4.065629902	3.97212531	3.417914922	3.465802948	0.18	0.0	0.06	1	1	1	1
110	OCCN(c1ccc(cc1)N=Nc1scc(n1)c1ccc(cc1Cl)Cl)CC	550.0	n,n-dimethylformamide	37.06	2.0449	2.254545455	3.197992185	3.089793941	2.891004537	2.907712529	0.16	0.0	0.06	2	2	2	2
112	OC(=O)c1ccccc1C(=O)c1c2cc(ccn2c2c1C(=O)c1ccccc1C2=O)C(C)(C)C	507.0	n,n-dimethylformamide	37.06	2.0449	2.445759369	3.008149091	2.780716063	2.487838057	2.535387913	0.14	0.0	0.06	1	1	1	1
113	OCCN(c1ccc(c(c1)Cl)N=Nc1scc(n1)c1ccc(cc1Cl)Cl)CCO	600.0	n,n-dimethylformamide	37.06	2.0449	2.066666667	3.302206288	3.045658796	2.890378057	2.91704718	0.12	0.0	0.06	2	2	2	2
114	O=c1[nH][nH]c(=O)c2c1cc1nc3c(nc1c2)c1ccccc1c1c3cccc1	411.0	n,n-dimethylformamide	37.06	2.0449	3.01703163	3.798506799	3.663131782	3.273587254	3.325985931	0.16	0.0	0.06	3	3	4	4
115	O=c1[nH][nH]c(=O)c2c1cc1nc(c3ccccc3)c(nc1c2)c1ccccc1	364.0	n,n-dimethylformamide	37.06	2.0449	3.406593407	4.022342666	4.060809471	3.338188522	3.411554551	0.21	0.0	0.06	2	2	2	3
116	O=C1NNC(c2c1c1nc(c3ccccc3)c(nc1cc2)c1ccccc1)O	367.0	n,n-dimethylformamide	37.06	2.0449	3.378746594	4.061087361	3.986905722	3.425476263	3.492488441	0.18	0.0	0.06	2	2	2	2
117	O=C1CCC(=O)c2c1c1nc3c(nc1c1c2cccc1)ccc1c3cnnc1	404.0	n,n-dimethylformamide	37.06	2.0449	3.069306931	3.657687291	3.587797963	3.035596975	3.111634944	0.18	0.0	0.06	3	3	3	3
118	O=c1c2cccc3c2c2c(c1=O)cccc2c(=O)c3=O	290.0	n,n-dimethylformamide	37.06	2.0449	3.3418919946091648	3.537615837	3.583548522	2.930095722	2.969074316	0.21	0.0	0.06	3	3	3	3
120	O=C1c2ccccc2C(=O)c2c1c(ccc2c1ccccc1)c1ccccc1	265.0	chloroform	4.89	2.0909	3.838519907120743	5.10688005	4.957508812	3.97127759	4.069401672	0.18	0.02	0.06	10	10	9	9
125	O=C1NC(Nc2c1cccc2)c1ccncc1	340.0	chloroform	4.89	2.0909	3.646593911764706	4.468433742	4.468434282	4.231378332	4.0473615	0.2	0.02	0.06	1	1	2	1
126	N=C1C(=O)Oc2c(C1=N)cccc2	374.0	chloroform	4.89	2.0909	3.315508021	4.343654756	4.506401696	3.992828643	4.123739489	0.23	0.02	0.08	3	3	4	4
127	O=C1NC(Nc2c1cccc2)c1ccccn1	340.0	chloroform	4.89	2.0909	3.646593911764706	4.460962391	4.460962541	4.05062918	4.081231634	0.2	0.02	0.06	1	1	1	1
128	O=C(c1ccccc1)c1ccc(cc1)c1scc(c1)NC(=O)C(=C)C	251.0	chloroform	4.89	2.0909	3.911173280757098	4.354035377	4.262638556	3.429469403	3.524331085	0.18	0.02	0.06	2	2	1	1
130	N#Cc1ccc(nc1)c1ccc(cc1)F	329.0	chloroform	4.89	2.0909	3.396827205479452	4.77645259	4.77645218	4.227807972	4.273174557	0.2	0.02	0.06	2	2	1	1
132	N#Cc1ccc(cc1)c1nc2CCc3c(c2c2c1c1ccccc1CC2)cccc3	326.0	chloroform	4.89	2.0909	3.803196104294479	5.016168059	4.063338142	3.592389463	3.618738597	0.14	0.02	0.04	4	1	1	1
133	O=C1NC(Nc2c1cccc2)c1cccnc1	332.0	chloroform	4.89	2.0909	3.732215322095124	4.462746381	4.462746501	3.981645851	4.033726558	0.2	0.02	0.06	1	1	1	1
138	c1csc(c1)c1ccc2c3c1ccc1c3c(cc2)ccc1	347.0	chloroform	4.89	2.0909	3.573487032	3.929265035	3.861410077	3.438741884	3.48207052	0.18	0.02	0.06	1	1	1	1
139	c1csc(c1)c1ccc2c3c1ccc1c3c(cc2)c(cc1)c1cccs1	371.0	chloroform	4.89	2.0909	3.342318059	3.713382308	3.569845691	3.15848658	3.177915772	0.16	0.02	0.04	1	1	1	1
140	c1ccc(cc1)C#Cc1cc(C#Cc2ccccc2)nc(n1)C#Cc1ccccc1	341.0	chloroform	4.89	2.0909	3.636363636	4.426625046	4.21245835	3.826032342	3.862693997	0.14	0.0	0.04	3	3	3	3
141	[O-][N+](=O)c1c(cccc1N(C)C)C=Cc1ccccc1	427.0	chloroform	4.89	2.0909	2.903981265	3.317609269	3.216516957	2.710254145	2.75284709	0.18	0.02	0.06	1	1	1	1
152	N#CC(=C1C=C(C=Cc2ccc(cc2)N(c2ccccc2)c2ccccc2)OC(=C1)C=Cc1ccc(cc1)N(c1ccccc1)c1ccccc1)C#N	489.0	chloroform	4.89	2.0909	2.535787321	3.304519938	2.952575414	2.170198768	2.470460785	0.12	0.0	0.04	2	2	1	2
153	Cc1ccc(s1)c1c2sc(cc2c(c2c1cc(s2)Br)c1ccc(s1)C)Br	348.0	chloroform	4.89	2.0909	3.563218391	4.044464089	3.791375678	3.442987415	3.458007687	0.14	0.02	0.04	1	1	1	1
154	Fc1ccccc1c1nc2CCc3c(c2c2c1c1ccccc1CC2)cccc3	323.0	chloroform	4.89	2.0909	3.838519907120743	5.008963808	4.919100207	4.584840316	4.600579278	0.14	0.02	0.04	3	4	4	4
155	CCCN1c2ccc(cc2Sc2c1cccc2)C=Cc1cc(=O)oc2c1cc(C)cc2	423.0	chloroform	4.89	2.0909	2.93144208	3.763028674	3.554815789	2.707594814	2.760469271	0.16	0.02	0.04	1	1	1	1
156	CCCN1c2ccc(cc2Sc2c1cccc2)C=Cc1cc(=O)oc2c1cc(Cl)c(c2)C	432.0	chloroform	4.89	2.0909	2.87037037	3.701436517	3.361098255	2.625619124	2.680193191	0.14	0.02	0.04	1	1	1	1
157	CCCN1c2ccc(cc2Sc2c1cccc2)C=Cc1cc(=O)oc2c1ccc(c2)C	424.0	chloroform	4.89	2.0909	2.924528302	3.738879381	3.528062375	2.696274063	2.749058009	0.16	0.02	0.04	1	1	1	1
158	CCCN1c2ccc(cc2Sc2c1cccc2)C=Cc1cc(=O)oc2c1ccc(c2)O	422.0	chloroform	4.89	2.0909	2.938388626	3.778699876	3.569928371	2.75333938	2.803688476	0.16	0.02	0.04	1	1	1	1
159	CCCN1c2ccc(cc2Sc2c1cccc2)C=Cc1cc(=O)oc2c1ccc(c2O)O	427.0	chloroform	4.89	2.0909	2.903981265	3.766743235	3.56228347	2.75184187	2.802398616	0.16	0.02	0.04	1	1	1	1
160	CCCN1c2ccc(cc2Sc2c1cccc2)C=Cc1cc(=O)oc2c1cccc2	424.0	chloroform	4.89	2.0909	2.924528302	3.72998646	3.519662784	2.67308344	2.726787797	0.16	0.02	0.04	1	1	1	1
161	CCN(c1ccc(cc1)c1nc2CCc3c(c2c2c1c1ccc(cc1CC2)Br)ccc(c3)Br)CC	444.0	chloroform	4.89	2.0909	2.7924367792792792	3.948048287	3.650999191	3.117323895	3.154333719	0.14	0.0	0.04	1	1	1	1
162	CC(c1ccc(cc1)c1nc2CCc3c(c2c2c1c1ccccc1CC2)cccc3)C	359.0	chloroform	4.89	2.0909	3.4535986908078	4.911340986	4.672640257	4.348186677	4.366513879	0.14	0.0	0.04	3	3	3	3
163	CCN1c2ccc3c(c2C(C1=CC1=C([O-])C(=CC2=[N+](CC)c4c(C2(C)C)c2ccccc2cc4)C1=O)(C)C)cccc3	665.0	chloroform	4.89	2.0909	1.863023185574756	2.308029995	2.291396123	2.275901001	2.278735981	0.12	0.0	0.04	1	1	1	1
164	CCOc1nc(cc(c1C#N)c1ccc(cc1)N1CCOCC1)c1ccc(cc1)C	332.0	chloroform	4.89	2.0909	3.701020686567164	4.005211474	3.772849316	3.142888988	3.267198963	0.16	0.02	0.06	1	1	1	1
165	CCOc1nc(cc(c1C#N)c1ccc(cc1)N1CCOCC1)c1ccc(cc1)Cl	330.0	chloroform	4.89	2.0909	3.757096757575758	4.115748598	3.880183869	3.034468025	3.166764281	0.16	0.02	0.06	1	1	1	1
166	CCOc1nc(cc(c1C#N)c1ccc(cc1)N1CCOCC1)c1ccc(cc1)F	329.0	chloroform	4.89	2.0909	3.791565535168196	3.990146563	3.753986983	2.948758134	3.0778799	0.16	0.02	0.06	1	1	1	1
167	CCOc1nc(cc(c1C#N)c1ccc(cc1)N1CCOCC1)c1ccc(cc1)OC	311.0	chloroform	4.89	2.0909	3.646593911764706	4.020823556	3.788372088	3.00032711	3.119142305	0.16	0.02	0.06	1	1	1	1
168	CCOc1nc(cc(c1C#N)c1ccc(cc1)N1CCOCC1)c1ccco1	329.0	chloroform	4.89	2.0909	3.593744724637681	3.930017275	3.706781438	2.887958646	3.040833625	0.16	0.02	0.06	1	1	1	1
169	CCOc1nc(cc(c1C#N)c1ccc(cc1)N1CCOCC1)c1cccs1	331.0	chloroform	4.89	2.0909	3.5627641666666667	3.913257853	3.682788135	2.829980709	2.971760827	0.16	0.02	0.06	1	1	1	1
170	CCOc1nc2c(c(c1C#N)c1ccc(cc1)N1CCOCC1)CSc1c2cccc1	240.0	chloroform	4.89	2.0909	3.757096757575758	3.941983307	3.721522609	2.984176268	3.125600276	0.16	0.02	0.06	1	1	1	1
171	CCN1c2ccc3c(c2C(C1=CC1=C([O-])C(=CC2=[N+](CC)c4c(C2(C)C)cccc4)C1=O)(C)C)cccc3	650.0	chloroform	4.89	2.0909	1.907692308	2.354543651	2.34737485	2.355710891	2.355386881	0.12	0.0	0.04	1	1	1	1
172	CC(c1ccc(cc1)OCc1c2ccccc2cc2c1cccc2)(c1ccc(cc1)OCc1c2ccccc2cc2c1cccc2)C	355.0	chloroform	4.89	2.0909	3.492957746	3.80382711	3.744390772	3.380998697	3.392911359	0.18	0.0	0.04	1	1	5	2
173	CC(C=Cc1c2ccccc2cc2c1cccc2)(C=Cc1c2ccccc2cc2c1cccc2)C	377.0	chloroform	4.89	2.0909	3.289124668	3.677955654	3.540299767	3.223689168	3.24378352	0.16	0.0	0.04	1	1	3	3
174	C=CCNc1ccc2c3c1cccc3c(=O)n(c2=O)c1ccc2c(c1)nn(n2)c1ccccc1O	424.0	chloroform	4.89	2.0909	2.924528302	3.599948114	3.469552878	3.173561272	3.203138185	0.16	0.02	0.06	1	1	1	1
175	Cn1c2ccc(cc2c2c1cccc2)C=C(c1ccc(s1)C=C(C(=O)O)C#N)C#N	488.0	chloroform	4.89	2.0909	2.540983607	3.512072513	3.316679689	2.35006161	2.426474559	0.16	0.02	0.04	1	1	1	1
176	Clc1nc(C#Cc2ccc(cc2)N(C)C)cc(n1)C#Cc1ccc(cc1)N(C)C	434.0	chloroform	4.89	2.0909	2.857142857	3.476282499	3.306296138	2.678387221	2.729264017	0.16	0.0	0.04	1	1	1	1
177	Clc1ccc(cc1)c1nc2CCc3c(c2c2c1c1ccccc1CC2)cccc3	329.0	chloroform	4.89	2.0909	3.768516504559271	5.083763617	4.848641538	4.468265932	4.491305544	0.14	0.0	0.04	4	4	4	4
178	Clc1ccc(cc1)C(=O)c1ccc(cc1)c1scc(c1)NC(=O)C(=C)C	256.0	chloroform	4.89	2.0909	3.862435919003115	4.301613381	4.203375899	3.347886903	3.489446551	0.18	0.02	0.06	2	2	1	1
180	Cc1ccc(s1)c1c2sccc2c(c2c1ccs2)c1ccc(s1)C	354.0	chloroform	4.89	2.0909	3.502824859	4.032647558	3.867957017	3.437092694	3.452182806	0.16	0.02	0.04	1	1	1	1
182	Brc1ccc(cc1)c1nc2CCc3c(c2c2c1c1ccccc1CC2)cccc3	325.0	chloroform	4.89	2.0909	3.814898246153846	5.078997927	4.841101868	4.462318451	4.481694563	0.14	0.02	0.04	4	4	4	4
183	Brc1ccc2c(c1)CCc1c2c(nc2c1c1ccc(cc1CC2)Br)c1ccc(cc1)C(F)(F)F	346.0	chloroform	4.89	2.0909	3.583358179190752	4.867561041	4.632843622	4.307154912	4.322347934	0.14	0.02	0.04	3	3	3	3
184	Brc1ccc2c(c1)CCc1c2c(nc2c1c1ccc(cc1CC2)Br)c1ccc(cc1)N(C)C	430.0	chloroform	4.89	2.0909	2.883353325581396	4.082293684	3.766062455	3.170770321	3.207800736	0.14	0.02	0.04	1	1	1	1
186	Brc1ccc2c(c1)CCc1c2c(nc2c1c1ccc(cc1CC2)Br)c1ccc(cc1)[N+](=O)[O-]	350.0	chloroform	4.89	2.0909	3.5424055142857145	4.856305699	3.97020258	4.05325312	3.24337363	0.16	0.17	0.06	6	1	2	1
187	Brc1ccc2c(c1)CCc1c2c(nc2c1c1ccc(cc1CC2)Br)c1ccccc1	343.0	chloroform	4.89	2.0909	3.6146995043731778	4.881465033	4.825189176	4.316884413	4.332358665	0.14	0.02	0.04	3	4	3	3
188	C(CN1C(=O)C(=Cc2sc3c(c2)sc(c3)c2ccc(cc2)N(c2ccccc2)c2ccccc2)C(=C(C1=O)C#N)C)CC	571.0	chloroform	4.89	2.0909	2.171628722	2.83175212	2.587509269	1.938375799	2.016984349	0.14	0.0	0.04	1	1	1	1
189	C(Cn1c2cc(sc2c2c1cc(s2)C=C(C(=O)O)C#N)c1ccc(cc1)N(c1ccccc1)c1ccccc1)CC	610.0	chloroform	4.89	2.0909	2.032786885	3.021239283	2.791375675	2.133597803	2.230912645	0.14	0.0	0.04	1	1	1	1
190	C(Cn1c2cc(sc2c2c1cc(s2)c1ccc(cc1)N(c1ccccc1)c1ccccc1)C=C1C(=O)N(CC(C)CC)C(=O)C(=C1C)C#N)CC	621.0	chloroform	4.89	2.0909	1.996779388	2.59355654	2.336550748	1.86075025	1.961056892	0.12	0.0	0.04	1	1	1	1
191	C1CC2=Cc3ccc([nH]3)C=c3[nH]c(=Cc4[nH]c(C=C1N2)cc4)cc3	715.0	chloroform	4.89	2.0909	1.904519093701997	3.212363747	3.104957083	2.414550478	2.474123875	0.18	0.02	0.06	1	1	1	1
192	CCOc1nc2c(c(c1C#N)c1ccc(cc1)N1CCOCC1)Cc1c2cccc1	331.0	chloroform	4.89	2.0909	3.646593911764706	4.039098769	4.224457491	3.150083729	3.277882015	0.16	0.02	0.06	1	2	1	1
193	CN(c1ccc(cc1)C=C1CCC(=Cc2ccc(cc2)N(C)C)C1=C(C#N)C#N)C	557.0	chloroform	4.89	2.0909	2.226211849	2.730603477	2.436687461	2.060412934	2.081368657	0.14	0.0	0.04	1	1	1	1
194	CN(c1ccccc1)c1ccc(cc1)C=Cc1cc(=O)oc2c1ccc(c2)C	424.0	chloroform	4.89	2.0909	2.924528302	3.710656588	3.520796495	2.869347644	2.907193079	0.16	0.02	0.04	1	1	1	1
196	COc1c(OC)cc(cc1OC)C1=C2C=CC(=N2)C(=c2ccc(=C(C3=NC(=C(c4[nH]c1cc4)c1cc(OC)c(c(c1)OC)O)C=C3)c1cc(OC)c(c(c1)OC)O)[nH]2)c1cc(OC)c(c(c1)OC)O	723.0	chloroform	4.89	2.0909	1.715076072	2.451106873	2.395322706	2.981839858	2.923527481	0.1	0.0	0.04	2	2	8	3
197	COc1c(OC)cc(cc1OC)c1nc2CCc3c(c2c2c1c1ccc(cc1CC2)Br)ccc(c3)Br	374.0	chloroform	4.89	2.0909	3.315085374331551	2.330942898	2.302198144	2.163462567	2.167936188	0.14	0.0	0.04	1	1	1	1
198	COc1c(OC)cc(cc1OC)c1nc2CCc3c(c2c2c1c1ccccc1CC2)cccc3	321.0	chloroform	4.89	2.0909	3.862435919003115	4.958192432	4.712176932	4.318141923	4.351605847	0.14	0.0	0.04	4	4	4	4
199	COc1cc(C#Cc2cc(C#Cc3cc(OC)c(c(c3)OC)OC)nc(n2)C#Cc2cc(OC)c(c(c2)OC)OC)cc(c1OC)OC	368.0	chloroform	4.89	2.0909	3.369565217	4.252277495	4.090779175	3.431023283	3.48469539	0.16	0.02	0.04	2	2	3	3
200	COc1cc(OC)cc2c1cc(c1ccccc1)c(=O)o2	348.0	chloroform	4.89	2.0909	3.5627641666666667	4.095556896	4.036186628	3.696651316	3.72637517	0.18	0.02	0.06	1	1	1	1
201	COc1ccc(cc1)C#Cc1cc(C#Cc2ccc(cc2)OC)nc(n1)C#Cc1ccc(cc1)OC	335.0	chloroform	4.89	2.0909	3.701492537	4.20945436	3.977027051	3.511375523	3.559835429	0.14	0.0	0.04	2	2	3	3
202	COc1ccc(cc1)C(=O)SCCC[Si](OC)(OC)OC	282.0	chloroform	4.89	2.0909	4.397163121	4.894346664	4.894319054	4.468754742	4.496720655	0.2	0.02	0.06	2	2	2	2
203	COc1ccc(cc1)C1=C2C=CC(=N2)C(=c2ccc(=C(C3=NC(=C(c4[nH]c1cc4)c1ccc(cc1)NC(=O)C)C=C3)c1ccc(cc1)OC)[nH]2)c1ccc(cc1)OC	721.0	chloroform	4.89	2.0909	1.9103881818181816	2.439140241	2.389447565	2.330663818	2.341039389	0.1	0.0	0.04	2	2	2	2
204	COc1ccc(cc1)C1=C2C=CC(=N2)C(=c2ccc(=C(C3=NC(=C(c4[nH]c1cc4)c1ccc(cc1)O)C=C3)c1ccc(cc1)O)[nH]2)c1ccc(cc1)O	720.0	chloroform	4.89	2.0909	1.722222222	2.435292811	2.396922326	2.322733987	2.332090588	0.12	0.0	0.04	2	2	2	2
205	COc1ccc(cc1)C1=c2ccc(=C(C3=NC(=C(c4[nH]c(C(=C5N=C1C=C5)c1ccc(cc1)OC)cc4)c1ccc(cc1)N)C=C3)c1ccc(cc1)OC)[nH]2	721.0	chloroform	4.89	2.0909	1.904519093701997	2.445945152	2.408985817	3.133952747	3.183523843	0.12	0.0	0.04	2	2	5	5
206	COc1ccc(cc1)c1nc2CCc3c(c2c2c1c1ccc(cc1CC2)Br)ccc(c3)Br	361.0	chloroform	4.89	2.0909	3.4344651800554016	2.389275515	4.897248214	2.964400316	1.645751793	0.12	0.02	0.04	1	5	3	1
207	COc1ccc(cc1)n1c2cc(sc2c2c1cc(s2)C=C(C(=O)O)C#N)c1ccc(cc1)N(c1ccccc1)c1ccccc1	610.0	chloroform	4.89	2.0909	2.032786885	3.038735415	2.796918055	2.1058097	2.209946063	0.14	0.0	0.04	1	1	1	1
208	COc1ccc(cc1OC)C1=C2C=CC(=N2)C(=c2ccc(=C(C3=NC(=C(c4[nH]c1cc4)c1ccc(c(c1)OC)O)C=C3)c1ccc(c(c1)OC)O)[nH]2)c1ccc(c(c1)OC)O	726.0	chloroform	4.89	2.0909	1.707988981	2.444730372	2.397064986	3.07602063	3.125471786	0.1	0.0	0.04	2	2	3	3
210	COc1ccc(cc1OC)c1nc2CCc3c(c2c2c1c1ccccc1CC2)cccc3	324.0	chloroform	4.89	2.0909	3.826672623456792	4.422211536	4.176620656	3.754513933	3.778505916	0.14	0.02	0.04	1	1	1	1
211	COc1ccc2c(c1)oc(=O)c(c2)c1cscc1	372.0	chloroform	4.89	2.0909	3.332908413978495	4.114312718	4.05213827	3.686213465	3.718491829	0.18	0.02	0.06	1	1	1	1
212	N#CC(=C1C=C(C=Cc2ccc(cc2)N(C)C)OC(=C1)C=Cc1ccc(cc1)N(C)C)C#N	483.0	chloroform	4.89	2.0909	2.564632885	3.348018593	3.133939197	2.327603917	2.646565297	0.14	0.02	0.04	2	2	1	2
213	CO[Si](CCCSC(=O)c1nccnc1)(OC)OC	263.0	chloroform	4.89	2.0909	4.714828897	4.792056901	4.930335699	4.104636067	4.21577397	0.23	0.02	0.08	4	4	2	3
215	CO[Si](CCCSC(=O)c1ncccc1C(=O)SCCC[Si](OC)(OC)OC)(OC)OC	284.0	chloroform	4.89	2.0909	4.366197183	4.822578655	4.674883427	4.166985404	4.21335592	0.16	0.02	0.06	3	3	3	3
216	CO[Si](CCCSC(=O)c1cccs1)(OC)OC	287.0	chloroform	4.89	2.0909	4.320557491	4.77928406	4.995065657	4.366926099	4.395714543	0.27	0.02	0.06	2	2	2	2
217	CN1c2ccc(cc2Sc2c1ccc(c2)C=Cc1cc(=O)oc2c1ccc(c2)C)C=Cc1cc(=O)oc2c1ccc(c2)C	441.0	chloroform	4.89	2.0909	2.811791383	3.549210618	3.228152378	2.517976851	2.578834288	0.14	0.0	0.04	1	1	1	1
218	CN1c2ccc(cc2Sc2c1cccc2)C=Cc1cc(=O)oc2c1cc(C)cc2	423.0	chloroform	4.89	2.0909	2.93144208	3.707980638	3.498333132	2.666122759	2.823180068	0.16	0.02	0.06	1	1	1	1
219	CN1c2ccc(cc2Sc2c1cccc2)C=Cc1cc(=O)oc2c1ccc(c2)C	424.0	chloroform	4.89	2.0909	2.924528302	3.711341158	3.501758912	2.668689119	2.720824276	0.16	0.02	0.04	1	1	1	1
220	CN1c2ccccc2C(C1=CC1=C([O-])C(=CC2=[N+](C)c3c(C2(C)C)cccc3)C1=O)(C)C	637.0	chloroform	4.89	2.0909	1.945098039	2.354677691	2.360127671	2.394281456	2.390364665	0.12	0.0	0.04	1	1	1	1
221	CO[Si](CCCSC(=O)CSc1ccccc1)(OC)OC	249.0	chloroform	4.89	2.0909	4.979919679	6.425756203	6.425960963	4.549614952	4.591287777	0.2	0.02	0.06	7	7	1	1
222	CO[Si](CCCSC(=O)c1ccc(cc1)c1ccccc1)(OC)OC	290.0	chloroform	4.89	2.0909	4.275862069	4.725634993	4.650563594	4.1338316	4.191640357	0.18	0.02	0.06	2	2	2	2
223	CO[Si](CCCSC(=O)c1cccc(n1)C(=O)SCCC[Si](OC)(OC)OC)(OC)OC	296.0	chloroform	4.89	2.0909	4.189189189	4.826240856	4.959336912	4.418559095	4.337306845	0.23	0.02	0.06	4	4	7	5
224	CO[Si](CCCSC(=O)c1ccccc1)(OC)OC	272.0	chloroform	4.89	2.0909	4.558823529	5.071763326	5.26877576	4.579704335	4.650587424	0.23	0.02	0.08	2	3	2	2
225	CO[Si](CCCSC(=O)c1ccccc1C)(OC)OC	280.0	chloroform	4.89	2.0909	4.428571429	5.228874275	5.3450065	4.667590416	4.69590953	0.23	0.02	0.06	3	3	2	2
226	CO[Si](CCCSC(=O)c1ccccc1Cl)(OC)OC	274.0	chloroform	4.89	2.0909	4.525547445	5.382362114	5.475768266	4.686393508	4.712818322	0.22	0.02	0.06	3	3	2	2
227	CO[Si](CCCSC(=O)c1ccccc1N)(OC)OC	348.0	chloroform	4.89	2.0909	3.563218391	4.21403918	4.2140375	3.781950567	3.833079623	0.2	0.02	0.08	1	1	1	1
228	CO[Si](CCCSC(=O)c1ccccc1O)(OC)OC	309.0	chloroform	4.89	2.0909	4.012944984	5.272882821	5.456274413	4.760230138	4.841713308	0.25	0.02	0.08	3	3	3	3
229	CO[Si](CCCSC(=O)c1ccccc1S)(OC)OC	315.0	chloroform	4.89	2.0909	3.936507937	4.388226622	4.809377084	3.944932497	3.97011521	0.31	0.02	0.06	2	2	1	1
230	CO[Si](CCCSC(=O)c1ccccc1[N+](=O)[O-])(OC)OC	265.0	chloroform	4.89	2.0909	4.67864879245283	4.066692662	4.083961564	4.901174415	4.960799922	0.21	0.02	0.08	1	1	10	7
231	CO[Si](CCCSC(=O)c1ccccn1)(OC)OC	265.0	chloroform	4.89	2.0909	4.679245283	4.9415512	5.072406176	4.386786771	4.461154851	0.23	0.04	0.08	3	3	2	2
232	CO[Si](CCCSC(=O)c1cccnc1)(OC)OC	265.0	chloroform	4.89	2.0909	4.679245283	5.071717166	5.198648272	4.516786658	4.599396538	0.23	0.02	0.08	3	3	3	3
233	CO[Si](CCCSC(=O)c1ccco1)(OC)OC	283.0	chloroform	4.89	2.0909	4.381625442	4.955626952	5.232908476	4.576607685	4.626610611	0.29	0.02	0.08	2	2	2	2
234	CO[Si](CCCSC(=O)c1ccncc1)(OC)OC	265.0	chloroform	4.89	2.0909	4.679245283	5.178126799	5.329113538	4.445089589	4.520718588	0.25	0.04	0.08	4	4	3	3
235	Cn1c2ccc(cc2c2c1cccc2)C=C(c1ccc(s1)C=C1SC(=S)N(C1=O)CC(=O)O)C#N	504.0	chloroform	4.89	2.0909	2.46031746	3.181127543	3.014699632	2.191829561	2.234475186	0.16	0.02	0.04	1	1	1	1
236	Cc1ccc(o1)C1NC(=O)c2c(N1)cccc2	329.0	chloroform	4.89	2.0909	3.759375166767738	4.506874676	4.508640346	4.145200172	4.165017714	0.2	0.02	0.06	1	1	1	1
238	Cn1cc(c2c1cccc2)C=C(c1ccc(s1)C=C1SC(=S)N(C1=O)CC(=O)O)C#N	511.0	chloroform	4.89	2.0909	2.426614481	3.316406969	3.149882639	3.032438634	3.063585618	0.16	0.02	0.06	2	1	3	3
239	Cn1cc(c2c1cccc2)C=C(c1ccc(s1)C=Nc1ccc(cc1)C(=O)O)C#N	452.0	chloroform	4.89	2.0909	2.743362832	3.959437579	3.854507266	3.551359578	3.599261424	0.16	0.02	0.06	1	1	2	2
240	Cn1cc(c2c1cccc2)C=Cc1cc(=O)oc2c1ccc(c2)C	398.0	chloroform	4.89	2.0909	3.115577889	3.706865048	3.546548208	3.072077689	3.137291077	0.16	0.02	0.06	1	1	1	1
242	Cn1cc(c2c1cccc2)C=C(c1ccc(s1)C=C(C(=O)O)C#N)C#N	495.0	chloroform	4.89	2.0909	2.505050505	4.030749628	3.962896099	3.932134115	2.411779458	0.18	0.17	0.06	2	2	2	1
243	Fc1ccc(cc1)c1nc2CCc3c(c2c2c1c1ccccc1CC2)cccc3	322.0	chloroform	4.89	2.0909	3.850440776397516	5.10330767	4.877255112	4.513270057	4.531874719	0.14	0.02	0.04	4	4	4	4
244	Cn1c2ccc(cc2c2c1cccc2)C=Cc1cc(=O)oc2c1ccc(c2)C	393.0	chloroform	4.89	2.0909	3.155216285	3.868786618	3.685539695	3.037916665	3.07964352	0.16	0.02	0.04	1	1	1	1
245	Cn1c2nc3ccccc3nc2c2c1cc(cc2)c1ccc(s1)c1ccc2c(c1)n(C)c1c2nc2c(n1)cccc2	440.0	chloroform	4.89	2.0909	2.818181818	3.586647043	3.329954311	2.771477192	2.826592719	0.14	0.0	0.04	1	1	1	1
246	Cn1c2nc3ccccc3nc2c2c1cc(cc2)c1cc2c(s1)c(OC(C)CC)c1c(c2OC(C)CC)sc(c1)c1ccc2c(c1)n(C)c1c2nc2c(n1)cccc2	500.0	chloroform	4.89	2.0909	2.48	3.511972193	3.114098614	2.525806572	2.610276082	0.12	0.0	0.04	1	1	1	1
247	FC(c1ccc(cc1)c1nc2CCc3c(c2c2c1c1ccccc1CC2)cccc3)(F)F	327.0	chloroform	4.89	2.0909	3.791565535168196	4.870206841	4.830822276	4.289295119	4.309866112	0.14	0.02	0.04	3	4	3	3
248	Nc1nn2c(c1N=Nc1ccccc1)nccc2c1ccccc1	430.0	cyclohexane	2.02	2.0335	2.883353325581396	3.653802531	3.544480417	3.476031749	3.476040859	0.16	0.06	0.06	2	2	3	3
250	N#CC(=Cc1ccc(cc1)N(c1ccccc1)c1ccccc1)c1ccc(cc1)Cl	409.0	cyclohexane	2.02	2.0335	3.031784841	3.496004662	3.24328175	2.859916893	2.859916903	0.14	0.04	0.04	1	1	1	1
251	N#CC(=Cc1ccc(cc1)N(c1ccccc1)c1ccccc1)c1ccc(cc1)OC	402.0	cyclohexane	2.02	2.0335	3.084577114	3.513990094	3.271023504	2.902079898	2.902079898	0.14	0.04	0.04	1	1	1	1
252	N#CC(=Cc1ccc(cc1)N(c1ccccc1)c1ccccc1)c1ccc(cc1)c1cc(C)cc(c1)C	413.0	cyclohexane	2.02	2.0335	3.002421308	3.48597403	3.23869018	2.850479082	2.850479082	0.14	0.04	0.04	1	1	1	1
254	N#CC(=Cc1ccc(cc1)N(c1ccccc1)c1ccccc1)c1ccc(cc1)c1ccc(cc1)OC	414.0	cyclohexane	2.02	2.0335	2.995169082	3.48481377	3.235673569	2.826782839	2.826782839	0.14	0.04	0.04	1	1	1	1
255	N#CC(=Cc1ccc(cc1)N(c1ccccc1)c1ccccc1)c1ccc(cc1)c1ccc2c(c1)cccc2	412.0	cyclohexane	2.02	2.0335	3.009708738	3.466051048	3.222343618	2.809140717	2.809140707	0.14	0.04	0.04	1	1	1	1
256	N#CC(=Cc1ccc(cc1)N(c1ccccc1)c1ccccc1)c1ccc(cc1)c1ccccc1	419.0	cyclohexane	2.02	2.0335	2.959427208	3.478005389	3.235641179	2.851630942	2.851630922	0.14	0.04	0.04	1	1	1	1
257	N#CC(=Cc1ccc(cc1)N(c1ccccc1)c1ccccc1)c1ccccc1	403.0	cyclohexane	2.02	2.0335	3.076923077	3.538338447	3.299480647	2.926364811	2.926364811	0.14	0.04	0.04	1	1	1	1
259	c1cc2cccc3c2c(c1)C=C3	325.0	cyclohexane	2.02	2.0335	3.814898246153846	4.402943623	4.402943593	4.107696767	4.084424864	0.2	0.08	0.06	2	2	2	2
261	OCCN(c1ccc(cc1)C(=C(C#N)C#N)C#N)CC	601.0	cyclohexane	2.02	2.0335	2.5406596926229508	3.16266253	3.127078086	2.961056095	2.961269866	0.18	0.06	0.06	1	1	1	1
262	Oc1ccccc1c1nc2n(c1)cccc2	337.0	cyclohexane	2.02	2.0335	3.679525223	4.482723423	4.482812493	4.037013528	4.037013558	0.2	0.06	0.06	1	1	1	1
264	N#CC(=Cc1ccc(cc1)N(c1ccccc1)c1ccccc1)c1ccc(cc1)Br	409.0	cyclohexane	2.02	2.0335	3.031784841	3.492036941	3.24466031	2.872961005	2.872960975	0.14	0.04	0.04	1	1	1	1
265	c1cc2cccc3c2c(c1)CC3	292.0	cyclohexane	2.02	2.0335	4.246575342	4.853470909	4.881903053	4.514066187	4.514066187	0.21	0.06	0.06	2	2	1	1
266	c1ccc(cc1)c1nc2n(c1)cccc2	336.0	cyclohexane	2.02	2.0335	3.69047619	4.521278008	4.521277868	4.090456025	4.090455555	0.2	0.06	0.06	1	1	1	1
267	c1ccc(cc1)c1nnc(o1)c1ccn2c(c1)cc(n2)c1ccc2c(c1)cccc2	351.0	cyclohexane	2.02	2.0335	3.532763533	4.644008033	4.507186036	4.104753317	4.104754097	0.16	0.06	0.06	4	4	3	3
268	c1ccc(cc1)c1nnc(o1)c1ccn2c(c1)cc(n2)c1ccccc1	342.0	cyclohexane	2.02	2.0335	3.625730994	4.774044019	4.61875503	4.228608422	4.228608782	0.16	0.06	0.06	3	3	3	3
269	c1ccc(cc1)n1c2ccccc2c2c1cccc2	407.0	cyclohexane	2.02	2.0335	3.646593911764706	5.095309059	4.995025417	4.397633643	4.397635283	0.18	0.06	0.06	3	3	2	2
270	c1csc(c1)c1cc(c2cccs2)c2c3c1ccc1c3c(cc2)c(cc1c1cccs1)c1cccs1	416.0	cyclohexane	2.02	2.0335	2.980769231	3.426184633	3.183868673	2.856720943	2.856720983	0.14	0.04	0.04	1	1	1	1
271	OC(=O)c1ccccc1Nc1cccc(c1)C(F)(F)F	287.0	cyclohexane	2.02	2.0335	4.320557491	5.016263439	5.016422319	4.334830025	4.334714485	0.2	0.06	0.06	1	1	1	1
272	Fc1ccc(cc1)c1nn2c(c1)cc(cc2)c1nnc(o1)c1ccccc1	383.0	cyclohexane	2.02	2.0335	3.237597911	4.831490476	4.758520087	3.789605428	3.789605388	0.18	0.06	0.06	3	3	2	2
273	Nc1nn2c(c1N=Nc1ccc(cc1)[N+](=O)[O-])nccc2c1ccccc1	415.0	cyclohexane	2.02	2.0335	2.987570915662651	3.434970954	3.381489787	3.039842855	3.039838905	0.18	0.06	0.06	2	2	2	2
274	Cn1c2ccc(cc2c2c1cccc2)C=Cc1ccc(cc1)SC	337.0	cyclohexane	2.02	2.0335	3.679525223	4.076484293	3.904229312	3.502987462	3.502979852	0.16	0.04	0.04	1	1	1	1
275	COC(=O)c1c(C(=O)c2ccc(cc2)C)n2c(c1C(=O)OC)cccn2	451.0	cyclohexane	2.02	2.0335	3.791565535168196	4.45814849	4.29195648	3.922515444	3.922518574	0.16	0.06	0.06	3	3	3	3
276	COC(=O)C1CC(=c2n1nccc2)C#N	508.0	cyclohexane	2.02	2.0335	2.440633720472441	3.228917799	3.228917619	2.810759097	2.810763957	0.2	0.08	0.08	1	1	1	1
277	COC(=O)C1=c2cccnn2C(C1)C(=O)OC	496.0	cyclohexane	2.02	2.0335	2.499681310483871	3.248145311	3.171834701	2.851750622	2.828689139	0.18	0.08	0.06	1	1	1	1
278	COC(=C1C(=O)c2c(C1=O)cccc2)C=Cc1ccc(cc1)C	401.0	cyclohexane	2.02	2.0335	3.092269327	3.711118358	3.767455275	3.3234427	3.32344363	0.22	0.06	0.06	3	3	2	2
279	COC(=C1C(=O)c2c(C1=O)cccc2)C=Cc1cc2CCCN3c2c(c1)CCC3	562.0	cyclohexane	2.02	2.0335	2.206405694	3.116177855	3.000228	2.750331979	2.723808046	0.16	0.06	0.04	1	1	1	1
280	CN(c1ccc(cc1)C=Cc1ccc(c(c1)O)[N+](=O)[O-])C	462.0	cyclohexane	2.02	2.0335	2.683982684	3.40207764	3.315243979	2.641658956	2.641654356	0.18	0.06	0.06	1	1	1	1
282	CCOc1cc(c2n1nccc2)C(=O)OC	429.0	cyclohexane	2.02	2.0335	3.4344651800554016	3.633685069	3.633685229	3.366350766	3.366349756	0.2	0.08	0.08	1	1	1	1
283	CCOc1c(F)c(F)c(c(c1F)F)c1c2cc3c(C)cc(n3c(=O)n2c(=O)c1C)C	448.0	cyclohexane	2.02	2.0335	2.767857143	3.376120227	3.251159151	3.037071755	3.037072205	0.16	0.06	0.06	1	1	1	1
284	CCOc1c(C(=O)OC)c(c2n1nccc2)C(=O)OC	431.0	cyclohexane	2.02	2.0335	3.49251247887324	3.626043788	3.559424989	3.283924345	3.283926845	0.18	0.06	0.06	1	1	1	1
285	CCOC1CC(=c2n1nccc2)C(=O)OC	496.0	cyclohexane	2.02	2.0335	2.5883965135699376	3.250787151	3.175114512	2.866440674	2.83583226	0.18	0.08	0.06	1	1	1	1
291	CCOC(=O)C1CC(=c2n1nccc2)C#N	508.0	cyclohexane	2.02	2.0335	2.440633720472441	3.231842119	3.231842469	2.809165607	2.809263117	0.2	0.08	0.08	1	1	1	1
293	Brc1ccc2c(c1)c1cc(Br)ccc1[nH]2	412.0	cyclohexane	2.02	2.0335	3.5627641666666667	5.986665989	5.91790016	5.150143506	5.881189566	0.18	0.06	0.17	6	6	5	6
294	COC(=O)c1c(C(=O)c2ccc(cc2)Cl)n2c(c1C(=O)OC)cccn2	448.0	cyclohexane	2.02	2.0335	3.768516504559271	4.397117173	4.231657212	3.863493077	3.863493797	0.16	0.06	0.06	3	3	3	3
295	COC(=O)c1c(C(=O)c2ccc(cc2)F)n2c(c1C(=O)OC)cccn2	446.0	cyclohexane	2.02	2.0335	3.768516504559271	4.45317815	4.29076104	3.925503325	3.925501665	0.16	0.06	0.06	3	3	3	3
296	CCOC(=O)c1cc(c2n1ncc1c2cccc1)C(=O)OC	446.0	cyclohexane	2.02	2.0335	3.850440776397516	5.122634362	5.051381803	4.835206907	4.835207427	0.18	0.06	0.06	3	3	4	4
297	COC(=O)c1cc(c2n1nccc2)C(=O)OC	430.0	cyclohexane	2.02	2.0335	3.4344651800554016	4.199489608	4.199489358	3.884220099	3.884220639	0.2	0.06	0.06	1	1	1	1
298	Clc1ccc(cc1)c1nn2c(c1)cc(cc2)c1nnc(o1)c1ccccc1	342.0	cyclohexane	2.02	2.0335	3.625730994	4.789525581	4.639822313	4.285784959	4.285785169	0.16	0.06	0.06	3	3	3	3
299	Cc1ccc(cc1)N=Nc1c(N)nn2c1nccc2c1ccccc1	420.0	cyclohexane	2.02	2.0335	2.952004595238096	3.622168987	3.695560236	3.432817784	3.432817784	0.23	0.06	0.06	2	2	3	3
300	Cc1c(=O)n2c(c1c1ccccc1)cc1n(c2=O)c(C)cc1C	437.0	cyclohexane	2.02	2.0335	2.837528604	3.445579635	3.3228326	3.099164773	3.099163003	0.16	0.06	0.06	1	1	1	1
301	CSc1ccc(cc1)c1cc(c2ccc(cc2)SC)c2c3c1ccc1c3c(cc2)c(cc1c1ccc(cc1)SC)c1ccc(cc1)SC	403.0	cyclohexane	2.02	2.0335	3.076923077	3.588691273	3.267404143	2.965369276	2.965369276	0.12	0.04	0.04	1	1	1	1
302	Clc1ccc(cc1)N=Nc1c(N)nn2c1nccc2c1ccccc1	410.0	cyclohexane	2.02	2.0335	3.024004707317073	3.603482325	3.499943882	3.413560341	3.413560881	0.16	0.06	0.06	2	2	3	3
303	COc1ccc2c(c1)n(c1cccc(c1)n1c(=O)c(=C[Si](C(C)C)(C(C)C)C(C)C)oc3c1cc(OC)cc3)c(=O)c(=C[Si](C(C)C)(C(C)C)C(C)C)o2	313.0	cyclohexane	2.02	2.0335	3.961661342	4.332755095	4.064367022	3.720471169	3.720471169	0.14	0.04	0.04	2	2	2	2
304	COc1cc(ccc1OC)c1nn2c(c1)cc(cc2)c1nnc(o1)c1ccccc1	340.0	cyclohexane	2.02	2.0335	3.647058824	4.764072908	4.61714815	4.275460528	4.275459488	0.16	0.06	0.06	3	3	4	4
305	COC(=O)c1n2ncccc2c(c1C(=O)OC)C(=O)OC	431.0	cyclohexane	2.02	2.0335	3.49251247887324	4.241145953	4.177000726	3.915226103	3.915224553	0.18	0.06	0.06	1	1	1	1
306	COC(=O)c1cc(n2c1c1ccccc1cn2)C(=O)OC	446.0	cyclohexane	2.02	2.0335	3.850440776397516	5.123912472	5.052545934	4.834893847	4.834894097	0.18	0.06	0.06	3	3	4	4
307	N#CC(=Cc1ccc(s1)c1ccc(s1)c1ccc2c(c1)C(CC)(CC)c1c2ccc(c1)N(c1ccc2c(c1)C(CC)(CC)c1c2cccc1)c1ccc2c(c1)C(CC)(CC)c1c2cccc1)C(=O)O	513.0	dichloromethane	9.02	2.0278	2.520003922764228	3.048771056	2.665425379	1.69787448	2.578890038	0.12	0.0	0.04	1	1	1	2
309	FC(c1ccc(cc1)C#Cc1c2ccccc2c(c2c1cc1c3ccccc3C(c1c2)(C)C)C#Cc1ccc(cc1)C(F)(F)F)(F)F	483.0	dichloromethane	9.02	2.0278	2.566960517598344	2.879806005	2.627684534	2.415400548	2.43203113	0.12	0.0	0.04	1	1	1	1
310	F[B-]1(F)Oc2ccc3c(c2c2[n+]1c1CCc4c(c1c1c2c2ccccc2CC1)cccc4)cccc3	346.0	dichloromethane	9.02	2.0278	3.583358179190752	3.751657083	3.64434998	2.334469198	2.765122671	0.16	0.0	0.06	3	3	7	5
311	Fc1cc2c(c3c1cccc3)c1c3c2ccc2c3c(cc1)c1c3c2cccc3ccc1	503.0	dichloromethane	9.02	2.0278	2.465208748	2.980435918	2.851149412	2.601258361	2.614806023	0.16	0.0	0.04	1	1	2	2
314	N#CC(=Cc1ccc(cc1)N(C)C)c1ccc(cc1)F	393.0	dichloromethane	9.02	2.0278	3.155216285	3.652352641	3.533643326	3.252960102	3.281435895	0.16	0.0	0.06	1	1	1	1
317	Nc1ccc2c(c1)oc(=O)cc2C(F)(F)F	360.0	dichloromethane	9.02	2.0278	3.4440053611111114	4.099923336	4.1300626	3.670168963	3.739080742	0.21	0.0	0.08	1	1	1	1
319	NCCNc1cccc2c1C(=O)c1c(C2=O)cccc1	510.0	dichloromethane	9.02	2.0278	2.431372549	3.087229471	3.013413782	2.574904898	2.616744963	0.18	0.0	0.06	1	1	1	1
320	Nc1ccc2c(c1)oc(=O)cc2C	336.0	dichloromethane	9.02	2.0278	3.6900057440476193	4.355068938	4.381577541	3.97209099	4.037096108	0.21	0.0	0.08	1	1	1	1
322	O=C(c1ccc2c(c1)cccc2)C=Cc1cn(c2c1cccc2)Cc1ccccc1	405.0	dichloromethane	9.02	2.0278	3.061728395	3.751932923	3.609461926	3.144931738	3.232200699	0.16	0.0	0.06	2	1	1	1
323	O=C(n1c(=O)c2c(c1c1ccc(cc1)C=Cc1ccccc1)c(=O)n(c2c1ccc(cc1)C=Cc1ccccc1)C(=O)OC(C)(C)C)OC(C)(C)C	479.0	dichloromethane	9.02	2.0278	2.588726514	3.007298791	2.67166641	2.287657292	2.334685558	0.12	0.0	0.04	1	1	1	1
324	O=C(n1c(=O)c2c(c1c1ccc(cc1)c1ccc(cc1)C(C)(C)C)c(=O)n(c2c1ccc(cc1)c1ccc(cc1)C(C)(C)C)C(=O)OC(C)(C)C)OC(C)(C)C	463.0	dichloromethane	9.02	2.0278	2.678185745	3.15709529	2.896348807	2.694649163	2.732456507	0.12	0.0	0.04	1	1	1	1
325	O=C(n1c(=O)c2c(c1c1ccc(cc1)c1ccc(cc1)S(=O)(=O)C)c(=O)n(c2c1ccc(cc1)c1ccc(cc1)S(=O)(=O)C)C(=O)OC(C)(C)C)OC(C)(C)C	451.0	dichloromethane	9.02	2.0278	2.749445676	3.24013139	2.959558665	2.722643286	2.747090809	0.12	0.0	0.04	1	1	1	1
326	O=C1C(=CC=C2C=C(OC(=C2)c2ccccc2)c2ccccc2)C(=O)c2c1cccc2	528.0	dichloromethane	9.02	2.0278	2.1944104955752213	2.944583953	2.875894625	2.787572064	2.792635845	0.14	0.0	0.04	1	1	1	1
327	O=C1C(=CC=C2C=C(OC(=C2)c2ccccc2)c2ccccc2)C(=O)c2c1csc2	538.0	dichloromethane	9.02	2.0278	2.1562468347826087	2.890973317	2.822883668	2.738150648	2.742286578	0.14	0.0	0.04	1	1	1	1
328	N#Cc1c(C#N)c2ccc3c(c2c2c1ccc1c2c2ccccc2cc1)c1ccccc1cc3	268.0	dichloromethane	9.02	2.0278	4.626275858208955	3.065486618	3.983617462	2.565462537	2.583107219	0.59	0.0	0.04	1	5	2	2
329	Cn1c2ccc(cc2c2c1ccc(c2)C(=Cc1ccc(cc1)c1nnc(o1)C)C#N)C(=Cc1ccc(cc1)c1nnc(o1)C)C#N	417.0	dichloromethane	9.02	2.0278	2.973621103	3.785628987	3.438170174	2.731796947	2.779066883	0.14	0.0	0.04	1	1	1	1
330	Cn1c(=O)c2c(c1c1ccc(s1)c1ccc3c(c1)Sc1c(N3CC(C)CC)cccc1)c(=O)n(c2c1ccc(s1)c1ccc2c(c1)Sc1c(N2CC(C)CC)cccc1)C	664.0	dichloromethane	9.02	2.0278	1.86746988	2.559650226	2.341758099	1.987176475	2.050459203	0.12	0.0	0.04	1	1	1	1
331	Cn1c2ccc(cc2c2c1cc(cc2)C(=Cc1ccc(cc1)C#N)C#N)C(=Cc1ccc(cc1)C#N)C#N	412.0	dichloromethane	9.02	2.0278	3.009708738	3.861993037	3.749724153	3.099851733	3.148076999	0.14	0.0	0.04	1	3	3	3
332	C[Si](C#Cc1c2cc3c4ccccc4C(c3cc2c(c2c1cccc2)C#C[Si](C)(C)C)(C)C)(C)C	455.0	dichloromethane	9.02	2.0278	2.7249273186813188	3.131355177	2.961374836	2.731379027	2.743813689	0.14	0.0	0.04	1	1	1	1
333	Cc1nc(c2n1ccc(c2)c1nnc(o1)c1ccccc1)Cl	285.0	dichloromethane	9.02	2.0278	3.024004707317073	3.667236423	3.603141045	3.175565132	3.23748055	0.18	0.0	0.06	1	1	1	1
334	Cc1nc(c2n1ccc(c2)c1nnc(o1)c1ccc(cc1Cl)Cl)Cl	280.0	dichloromethane	9.02	2.0278	3.0613380987654324	3.64575996	3.510959013	3.035441535	3.130946746	0.16	0.0	0.06	1	1	1	1
335	Cc1nc(c2n1ccc(c2)c1nnc(o1)c1ccc(cc1)OC)Cl	305.0	dichloromethane	9.02	2.0278	3.138840329113924	3.670051213	3.541850387	3.201684695	3.253689982	0.16	0.0	0.06	1	1	1	1
336	Cc1nc(c2n1ccc(c2)c1nnc(o1)c1ccc(cc1)Cl)Cl	273.0	dichloromethane	9.02	2.0278	3.138840329113924	3.64761929	3.582518722	3.115015014	3.190252794	0.18	0.0	0.06	1	1	1	1
337	Cc1nc(c2n1ccc(c2)c1nnc(o1)c1ccc(cc1)C)Cl	294.0	dichloromethane	9.02	2.0278	3.099604825	3.669363273	3.605362585	3.188747434	3.246891501	0.18	0.0	0.06	1	1	1	1
338	Cc1nc(c2n1ccc(c2)c1nnc(o1)CC)Cl	248.0	dichloromethane	9.02	2.0278	3.099604825	3.751582083	3.691176106	3.381791087	3.40667518	0.18	0.0	0.06	1	1	1	1
339	Cc1ccc(cc1)c1nnc(o1)c1cc(nn1Cc1ccc(nc1)Cl)c1ccc(cc1)Cl	275.0	dichloromethane	9.02	2.0278	4.509090909	4.660333405	4.510856717	4.241989694	4.095629136	0.16	0.0	0.06	1	1	2	1
340	Cc1ccc(cc1)N(c1ccc2c3c1ccc1c3c(cc2)ccc1)c1ccc(cc1)C	412.0	dichloromethane	9.02	2.0278	3.009708738	3.549448958	3.257951172	2.767719202	2.799873236	0.14	0.0	0.04	1	1	1	1
341	Cc1ccc(cc1)C=NCCN=Cc1ccc(cc1)C	246.0	dichloromethane	9.02	2.0278	5.040650407	5.291064343	5.234696216	5.121691562	4.824031945	0.18	0.0	0.06	5	5	7	3
342	Cn1c2ccc(cc2c2c1ccc(c2)C(=Cc1ccc(cc1)OC)C#N)C(=Cc1ccc(cc1)OC)C#N	399.0	dichloromethane	9.02	2.0278	3.107769424	3.985174142	3.795139578	4.031141318	4.063744972	0.16	0.0	0.04	1	1	8	8
343	Cc1nc(c2n1ccc(c2)c1nnc(o1)c1ccccc1F)Cl	277.0	dichloromethane	9.02	2.0278	3.099604825	3.660447602	3.596056084	3.149206819	3.218569637	0.18	0.0	0.06	1	1	1	1
344	Clc1ccc(cc1)[N+](=Cc1ccc2c(c1)Sc1c(N2C)cccc1)[O-]	316.0	dichloromethane	9.02	2.0278	3.2203686493506494	3.879494739	3.694281956	3.039519755	3.141768798	0.16	0.0	0.06	1	1	1	1
345	Clc1ccc(cc1)c1cc(n(n1)Cc1ccc(cc1)C(C)(C)C)c1nnc(o1)c1ccc(cc1)C	275.0	dichloromethane	9.02	2.0278	4.509090909	4.689367499	4.5385759	4.266815837	4.37286755	0.16	0.0	0.06	1	1	2	2
346	Clc1ccc(cc1)c1cc(n(n1)Cc1ccc(cc1)C(C)(C)C)c1nnc(o1)c1cccc(c1)Br	274.0	dichloromethane	9.02	2.0278	4.525547445	4.687961869	4.524618518	4.242010474	4.324481274	0.16	0.0	0.06	1	1	3	3
347	Clc1ccc(cc1)c1cc(n(n1)Cc1ccc(cc1)C(C)(C)C)c1nnc(o1)c1ccccc1	274.0	dichloromethane	9.02	2.0278	4.525547445	4.732534664	4.598110888	4.264463566	4.349835727	0.16	0.0	0.06	1	1	2	2
348	Clc1ccc(cc1)c1cc(n(n1)Cc1ccc(nc1)Cl)c1nnc(o1)c1cccc(c1)Br	274.0	dichloromethane	9.02	2.0278	4.525547445	4.709656131	4.547696171	4.226056472	4.311977502	0.16	0.0	0.06	1	1	2	2
349	Clc1ccc(cc1)c1cc(n(n1)Cc1ccc(nc1)Cl)c1nnc(o1)c1ccccc1	275.0	dichloromethane	9.02	2.0278	4.509090909	4.733643164	4.561157203	4.29063566	4.380186691	0.16	0.0	0.06	1	1	2	2
350	Clc1ccc(cc1)c1cc(n(n1)Cc1ccccc1)c1nnc(o1)c1ccccc1	267.0	dichloromethane	9.02	2.0278	4.643602734082397	4.746440276	4.591210267	4.281359638	4.37313384	0.16	0.0	0.06	1	1	2	2
351	O=C1C(=CC=C2C=C(SC(=C2)c2ccccc2)c2ccccc2)C(=O)c2c1cccc2	556.0	dichloromethane	9.02	2.0278	2.0802716946308726	2.797706045	2.743244719	2.708037674	2.708712014	0.14	0.0	0.04	1	1	1	1
352	Cn1c(=O)c2c(c1c1ncc(s1)c1ccc3c(c1)Sc1c(N3CC(C)CC)cccc1)c(=O)n(c2c1ncc(s1)c1ccc2c(c1)Sc1c(N2CC(C)CC)cccc1)C	655.0	dichloromethane	9.02	2.0278	1.893129771	2.559936246	2.304007944	1.813216464	1.895747024	0.12	0.0	0.04	1	1	1	1
353	Cn1c(c2cc3c(s2)cc(s3)c2ccc3c(c2)Sc2c(N3CC(C)CC)cccc2)c2c(c1=O)c(n(c2=O)C)c1csc2c1sc(c2)c1ccc2c(c1)Sc1c(N2CC(C)CC)cccc1	677.0	dichloromethane	9.02	2.0278	1.831610044	2.844128371	2.577242948	2.203267412	2.261662839	0.12	0.0	0.04	1	1	2	1
354	Clc1ccc(cc1)C1=NN(C(C1)c1ccco1)c1cccc(c1)S(=O)(=O)c1cccc(c1)N1N=C(CC1c1ccco1)c1ccc(cc1)Cl	357.0	dichloromethane	9.02	2.0278	3.473389356	4.026770177	3.802295639	3.505897823	3.519922834	0.14	0.0	0.04	2	2	4	3
355	O=C1C(=CC=C2OC(=CC(=C2)c2ccccc2)c2ccccc2)C(=O)c2c1cccc2	574.0	dichloromethane	9.02	2.0278	2.1944104955752213	2.831025879	2.657163538	2.504683409	2.51100733	0.12	0.0	0.04	1	1	1	1
357	O=C1C(=CC=CC=C2C=C(OC(=C2)c2ccccc2)c2ccccc2)C(=O)c2c1cccc2	599.0	dichloromethane	9.02	2.0278	1.895782767584098	2.599712991	2.51346134	2.491626338	2.485551687	0.12	0.0	0.04	1	1	1	1
358	c1ccc(cc1)C1=CC(=CC=Cc2ccncn2)C=C(O1)c1ccccc1	444.0	dichloromethane	9.02	2.0278	2.792792793	3.190386594	3.043595166	2.871394704	2.885949076	0.14	0.0	0.04	1	1	1	1
359	c1ccc(cc1)C1=CC(=CC=Cc2cnccn2)C=C(O1)c1ccccc1	440.0	dichloromethane	9.02	2.0278	2.818181818	3.198468215	3.029639664	2.805839256	2.818326748	0.14	0.0	0.04	1	1	1	1
360	c1ccc(cc1)C1=CC(=Cc2ccc(cc2)C#Cc2ccnc(n2)C#Cc2ccc(cc2)C=C2C=C(OC(=C2)c2ccccc2)c2ccccc2)C=C(O1)c1ccccc1	557.0	dichloromethane	9.02	2.0278	2.890074428904429	3.276003074	2.901561278	2.436535131	2.5152239	0.12	0.0	0.04	1	1	1	1
361	c1ccc(cc1)C1=CC(=Cc2ccc(cc2)C#Cc2ncnc(c2)C#Cc2ccc(cc2)C=C2C=C(OC(=C2)c2ccccc2)c2ccccc2)C=C(O1)c1ccccc1	614.0	dichloromethane	9.02	2.0278	2.811432947845805	3.232135009	2.811273957	2.244718417	2.334117998	0.12	0.0	0.04	1	1	1	1
362	CSc1ccc(cc1)c1ccc(cc1)c1n(C(=O)OC(C)(C)C)c(=O)c2c1c(=O)n(c2c1ccc(cc1)c1ccc(cc1)SC)C(=O)OC(C)(C)C	469.0	dichloromethane	9.02	2.0278	2.643923241	3.155260059	2.861290143	2.392261965	2.451050493	0.12	0.0	0.04	1	1	1	1
363	c1ccc(cc1)C1=CC(=Cc2ccc(cc2)C=Cc2cnc3c(n2)cccc3)C=C(O1)c1ccccc1	450.0	dichloromethane	9.02	2.0278	2.755204288888889	3.186498463	2.894947157	2.280985522	2.344881549	0.14	0.0	0.04	1	1	1	1
364	c1ccc(cc1)Cn1nc(cc1c1nnc(o1)c1ccccc1)c1ccccc1	271.0	dichloromethane	9.02	2.0278	4.575645756	4.718857512	4.563381813	4.315608033	4.394591992	0.16	0.0	0.06	1	1	2	2
366	c1ccc(cc1)N(c1ccc2c3c1ccc1c3c(cc2)ccc1)c1ccccc1	379.0	dichloromethane	9.02	2.0278	3.27176781	3.625879758	3.440612835	2.872988145	2.904072588	0.16	0.0	0.04	1	1	1	1
367	c1ccc(cc1)P(c1ccccc1)C=CP(c1ccccc1)c1ccccc1	445.0	dichloromethane	9.02	2.0278	2.7861616404494383	5.306231165	5.111811181	4.590089867	4.61446141	0.16	0.0	0.04	3	3	3	3
368	c1ccc(cc1)C1=CC(=CC=Cc2cccnn2)C=C(O1)c1ccccc1	427.0	dichloromethane	9.02	2.0278	2.903981265	3.272964514	3.189049874	2.884862156	2.899562988	0.17	0.0	0.04	1	1	1	1
370	c1ccc(cc1)c1c2ccccc2c(c2c1cccc2)c1ccc2c(c1)c1cc(ccc1o2)c1c2ccccc2c(c2c1cccc2)c1ccccc1	375.0	dichloromethane	9.02	2.0278	3.306666667	3.711933138	3.518845334	3.252244361	3.261730973	0.14	0.0	0.04	1	1	3	1
372	c1ccc(cc1)c1c2ccccc2c(c2c1cccc2)c1cccc(n1)c1c2ccccc2c(c2c1cccc2)c1ccccc1	433.0	dichloromethane	9.02	2.0278	3.130913964646465	3.696737726	3.502635562	3.266300633	3.285793956	0.14	0.0	0.04	1	1	3	3
373	c1ccc(cc1)c1ccc(nn1)C#Cc1ccc(cc1)N(c1ccc(cc1)C#Cc1ccc(nn1)c1ccccc1)c1ccc(cc1)C#Cc1ccc(nn1)c1ccccc1	394.0	dichloromethane	9.02	2.0278	3.179081871794872	3.621295567	3.230439709	2.704842894	2.778676873	0.12	0.0	0.04	1	1	2	2
374	c1ccc(cc1)n1c(nc2c1cccc2)c1ccc(cc1)c1nc2ccccc2c(n1)c1ccc(cc1)c1nc2c(n1c1ccccc1)cccc2	342.0	dichloromethane	9.02	2.0278	3.625730994	4.404993414	4.13363345	3.780788327	3.468511918	0.14	0.0	0.04	3	3	6	2
375	c1ccc(cc1)n1c2ccc(cc2c2c1cccc2)c1nc(nc2c1cccc2)c1cccc(c1)c1ccc2c(c1)c1ccccc1c1c2cccc1	376.0	dichloromethane	9.02	2.0278	3.29787234	4.579479185	4.37369431	3.167103751	3.220297517	0.14	0.0	0.04	6	6	1	1
384	O=C1C(=CC=CC=C2C=C(OC(=C2)c2ccccc2)c2ccccc2)C(=O)c2c1csc2	613.0	dichloromethane	9.02	2.0278	1.86162451951952	2.552433355	2.464519934	2.439904191	2.439899141	0.12	0.0	0.04	1	1	1	1
393	O=c1cc(C)c2c(o1)c1c3c(c2)C(C)(C)CCN3CCC1(C)C	382.0	dichloromethane	9.02	2.0278	3.245659502617801	3.990685143	3.867028107	3.544426967	3.582325462	0.16	0.0	0.06	1	1	1	1
394	O=c1cc(c2c(o1)c1c3c(c2)C(C)(C)CCN3CCC1(C)C)C(F)(F)F	417.0	dichloromethane	9.02	2.0278	2.973242038369305	3.715845509	3.585287253	3.259944482	3.296576997	0.16	0.0	0.06	1	1	1	1
395	O=c1oc2c(c(c1)C(C(F)(F)F)(F)F)cc1c3c2C(C)(C)CCN3CCC1(C)C	426.0	dichloromethane	9.02	2.0278	2.9104270657277	3.675544644	3.548568028	3.228969389	3.265239673	0.16	0.0	0.06	1	1	1	1
397	Oc1ccc(cc1c1nc2CCc3c(c2c2c1c1ccccc1CC2)cccc3)[N+](=O)[O-]	342.0	dichloromethane	9.02	2.0278	3.625268801169591	5.02648813	4.521837848	4.080818004	4.142433341	0.16	0.0	0.06	7	3	5	5
398	Oc1ccc2c(c1c1nc3CCc4c(c3c3c1c1ccccc1CC3)cccc4)cccc2	346.0	dichloromethane	9.02	2.0278	4.60907780669145	5.1005652	4.836004277	4.629617131	4.653420844	0.14	0.0	0.04	6	6	8	8
399	Oc1ccccc1c1nc2CCc3c(c2c2c1c1ccccc1CC2)cccc3	339.0	dichloromethane	9.02	2.0278	4.524970547445256	5.142221435	4.910700186	4.662631246	4.680472978	0.14	0.0	0.04	4	4	6	6
407	O=C1C(=CC=C2OC(=CC(=C2)c2ccccc2)c2ccccc2)C(=O)c2c1csc2	619.0	dichloromethane	9.02	2.0278	1.8900029420731708	2.791879885	2.643624356	2.480615576	2.495803288	0.12	0.0	0.04	1	1	1	1
408	CSc1ccc(cc1)c1ccc(cc1)c1[nH]c(=O)c2c1c(=O)[nH]c2c1ccc(cc1)c1ccc(cc1)SC	544.0	dichloromethane	9.02	2.0278	2.279411765	2.910803089	2.75408023	2.376798083	2.42723478	0.14	0.0	0.04	1	1	1	1
409	CN(c1ccc(cc1)C=Cc1c(F)c(F)c(c(c1F)F)C=Cc1ccc(cc1)N(C)C)C	408.0	dichloromethane	9.02	2.0278	3.039215686	3.342559173	3.106828853	2.648024287	2.690392432	0.14	0.0	0.04	1	1	1	1
410	COc1ccc(nn1)C#Cc1ccc(cc1)N(c1ccc(cc1)C#Cc1ccc(nn1)OC)c1ccc(cc1)C#Cc1ccc(nn1)OC	375.0	dichloromethane	9.02	2.0278	3.378315885558583	3.733287911	3.371667706	2.902853958	2.962741786	0.12	0.0	0.04	1	2	2	2
411	CC(CCC1(CCC(C)C)c2cc(ccc2c2c1cccc2)c1ccc2c3c1ccc1c3c(cc2)ccc1)C	400.0	dichloromethane	9.02	2.0278	3.1	3.959785839	3.822189402	3.371214726	3.40440078	0.16	0.0	0.04	1	1	1	1
412	CC(c1ccc(cc1)Cn1nc(cc1c1nnc(o1)c1ccccc1)c1ccccc1)(C)C	271.0	dichloromethane	9.02	2.0278	4.575645756	4.719504433	4.565047273	4.280165398	4.366290439	0.16	0.0	0.06	1	1	2	2
413	CC(c1ccc2c(c1)C(c1ccc(cc1)n1c3ccccc3c3c1cccc3)(c1ccc(cc1)n1c3ccccc3c3c1cccc3)c1c2ccc(c1)C(C)(C)C)(C)C	436.0	dichloromethane	9.02	2.0278	3.625268801169591	4.828681796	4.624214171	4.05266312	4.123932949	0.14	0.0	0.04	3	3	1	3
414	CC(c1ccc2c(c1)c1cc(ccc1n2c1ccc(cc1)C1(c2ccc(cc2)n2c3ccc(cc3c3c2ccc(c3)C(C)(C)C)C(C)(C)C)c2ccccc2c2c1cccc2)C(C)(C)C)(C)C	430.0	dichloromethane	9.02	2.0278	3.573031498559078	4.865370681	4.554507492	4.05403719	4.100225546	0.14	0.0	0.04	3	3	5	5
415	CC(c1ccc2c(c1)n(c1ccc3c(c1)c(c1ccccc1)c1c(c3c3ccccc3)cc(cc1)n1c3ccccc3c3c1c(ccc3)C(C)(C)C)c1c2cccc1)(C)C	334.0	dichloromethane	9.02	2.0278	3.71257485	4.934335249	4.729411864	3.938355076	3.979569821	0.12	0.02	0.04	4	7	1	1
416	CC(c1cccc2c1n(c1ccc(cc1)c1ccc3c(c1)c(c1ccccc1)c1c(c3c3ccccc3)cccc1)c1c2cccc1)(C)C	331.0	dichloromethane	9.02	2.0278	3.746223565	5.028926651	4.917028807	2.858703603	2.885948906	0.16	0.02	0.04	3	3	6	6
417	CC(c1cccc2c1n(c1ccc3c(c1)c(c1ccccc1)c1c(c3c3ccccc3)cccc1)c1c2cccc1)(C)C	340.0	dichloromethane	9.02	2.0278	3.646593911764706	3.680645034	4.965947373	4.652874954	4.682138528	0.14	0.0	0.04	1	4	7	7
418	CC1(C)c2cc(C#Cc3c4ccccc4c(c4c3cc3c5ccccc5C(c3c4)(C)C)C#Cc3ccc4c(c3)C(C)(C)c3c4cccc3)ccc2c2c1cccc2	500.0	dichloromethane	9.02	2.0278	2.47968386	3.326881061	2.891342747	2.634480025	2.67057418	0.1	0.0	0.04	1	1	1	1
420	CC1(C)c2cc(ccc2c2c1cc(cc2)c1c2ccccc2c(c2c1cccc2)c1c2ccccc2c(c2c1cccc2)c1ccccc1)[Si](c1ccccc1)(c1ccccc1)c1ccccc1	450.0	dichloromethane	9.02	2.0278	3.0765308436724568	3.613838236	3.427301643	3.165887741	3.219566707	0.14	0.0	0.04	1	1	3	3
421	CC(CCC1(CCC(C)C)c2cc(ccc2c2c1cccc2)c1cc(c2ccc3c(c2)C(CCC(C)C)(CCC(C)C)c2c3cccc2)c2c3c1ccc1c3c(cc2)cc(c1)C(C)(C)C)C	414.0	dichloromethane	9.02	2.0278	2.995169082	3.772043416	3.488213801	3.197708735	3.230551909	0.12	0.0	0.04	1	1	1	1
422	CC1(C)c2cc(ccc2c2c1cc(cc2)c1c2ccccc2c(c2c1cccc2)c1ccc(cc1)[Si](c1ccccc1)(c1ccccc1)c1ccccc1)[Si](c1ccccc1)(c1ccccc1)c1ccccc1	453.0	dichloromethane	9.02	2.0278	3.280005105820106	3.703596537	3.519290214	3.220298297	3.283926745	0.14	0.0	0.04	1	1	1	1
424	CC1=NN(C(=O)C1=Cc1cn(c2c1cccc2)Cc1ccccc1)c1ccccc1	412.0	dichloromethane	9.02	2.0278	3.009708738	3.589514683	3.589515673	3.421682042	3.448436126	0.2	0.0	0.06	1	1	2	2
425	CCN(c1ccc2c(c1)oc(=O)cc2C(C(F)(F)F)(F)F)CC	409.0	dichloromethane	9.02	2.0278	3.031398361858191	3.80866481	3.744057212	3.32563399	3.367681016	0.18	0.0	0.06	1	1	1	1
426	CCN(c1ccc2c(c1)oc(=O)cc2C(F)(F)F)CC	401.0	dichloromethane	9.02	2.0278	3.0918751371571074	3.864294107	3.798186219	3.370140696	3.413136871	0.18	0.0	0.06	1	1	1	1
428	CCNc1cccc2c1C(=O)c1ccccc1C2=O	510.0	dichloromethane	9.02	2.0278	2.431372549	3.07527533	3.001970771	2.569910157	2.610612622	0.18	0.0	0.06	1	1	1	1
429	CCOC(=O)c1c(C)cn2c(c1C)nc1c2cc(c(c1)C)C	251.0	dichloromethane	9.02	2.0278	4.939609282868526	4.081169924	3.930124865	3.548607668	3.594823454	0.16	0.0	0.06	1	1	1	1
430	CCOC(=O)c1c(C)cn2c(c1C)nc1c2cccc1	250.0	dichloromethane	9.02	2.0278	4.95936772	4.12961472	4.060315201	3.56273843	3.610377456	0.18	0.0	0.06	1	1	1	1
432	CCOC(=O)c1c(C)cn2c(c1c1ccccc1)nc1c2cccc1	253.0	dichloromethane	9.02	2.0278	4.900560988142293	3.990853233	3.845336975	3.472030809	3.516634084	0.16	0.0	0.06	1	1	1	1
434	CCOC(=O)c1cc2cc(cn2cc1c1ccc(cc1)Cl)C(=O)C	272.0	dichloromethane	9.02	2.0278	4.558242389705883	3.893446411	3.761837934	4.666216476	4.728229704	0.16	0.0	0.06	1	1	6	6
435	CC(CCC1(CCC(C)C)c2cc(ccc2c2c1cccc2)c1cc(c2ccc3c(c2)C(CCC(C)C)(CCC(C)C)c2c3cccc2)c2c3c1ccc1c3c(cc2)c(cc1c1ccc2c(c1)C(CCC(C)C)(CCC(C)C)c1c2cccc1)c1ccc2c(c1)C(CCC(C)C)(CCC(C)C)c1c2cccc1)C	395.0	dichloromethane	9.02	2.0278	3.139240506	3.456904407	3.063257818	2.809081807	2.844693191	0.1	0.0	0.04	1	1	1	1
436	CC(C1=CC(=CC=Cc2cnccn2)C=C(O1)C(C)(C)C)(C)C	427.0	dichloromethane	9.02	2.0278	2.903981265	3.332384591	3.232409559	2.979592588	3.017767512	0.16	0.0	0.06	1	1	1	1
437	n1nnc(c(n1)c1cccs1)c1cccs1	923.0	dichloromethane	9.02	2.0278	3.573031498559078	3.786856797	3.89272229	3.375964127	3.398225579	0.23	0.0	0.06	3	3	3	3
438	C(=CC=C1C=C(OC(=C1)c1ccccc1)c1ccccc1)C=Cc1ccncn1	469.0	dichloromethane	9.02	2.0278	2.643923241	2.966420306	2.794258805	2.599312701	2.607525142	0.14	0.0	0.04	1	1	1	1
439	C#Cc1nc(C=Cc2ccc(cc2)OC)cc(n1)C=Cc1ccc(cc1)OC	364.0	dichloromethane	9.02	2.0278	3.406593407	3.72554518	3.88574675	3.043305426	3.084994431	0.25	0.0	0.04	1	1	1	1
441	C#Cc1ccc(cc1)N(c1ccc(cc1)C#Cc1ccc(nn1)OC)c1ccc(cc1)C#Cc1ccc(nn1)OC	367.0	dichloromethane	9.02	2.0278	3.378315885558583	3.846434385	3.588926743	3.027013444	3.08161101	0.14	0.0	0.04	1	1	1	1
442	Brc1cccc(c1)[N+](=Cc1ccc2c(c1)Sc1c(N2C)cccc1)[O-]	317.0	dichloromethane	9.02	2.0278	3.911671924	3.883629979	3.696275986	3.040242175	3.746166082	0.16	0.0	0.17	1	1	1	1
443	Brc1cccc(c1)C=NCCN=Cc1cccc(c1)Br	244.0	dichloromethane	9.02	2.0278	5.081967213	5.456003203	5.456003203	4.808198763	4.980449115	0.2	0.0	0.06	5	5	5	5
444	Brc1ccc2c(c1)C(C)(C)c1c2cc2c(c1)c(C#Cc1ccccc1)c1c(c2C#Cc2ccccc2)cccc1	479.0	dichloromethane	9.02	2.0278	2.5883965135699376	3.5659868	3.273463314	3.004599841	3.028402674	0.12	0.0	0.04	1	1	1	1
445	Brc1ccc2c(c1)C(C)(C)c1c2cc2c(c1)c(C#Cc1ccc3c(c1)C(C)(C)c1c3cccc1)c1c(c2C#Cc2ccc3c(c2)C(C)(C)c2c3cccc2)cccc1	501.0	dichloromethane	9.02	2.0278	2.4747343912175648	3.374068296	3.057078717	2.707552064	2.748512089	0.12	0.0	0.04	1	1	1	1
446	Brc1ccc2c(c1)C(C)(C)c1c2cc2c(c1)c(C#C[Si](C)(C)C)c1c(c2C#C[Si](C)(C)C)cccc1	456.0	dichloromethane	9.02	2.0278	2.718951600877193	4.314465803	4.403125363	4.078968873	4.109436937	0.12	0.0	0.04	6	7	8	7
448	Brc1ccc(cc1)[N+](=Cc1ccc2c(c1)Sc1c(N2C)cccc1)[O-]	316.0	dichloromethane	9.02	2.0278	3.262741921052632	3.865494627	3.685278845	3.042759486	3.147674399	0.16	0.0	0.06	1	1	1	1
449	C(=Cc1ncnc(c1)C=CC=C1C=C(OC(=C1)c1ccccc1)c1ccccc1)C=C1C=C(OC(=C1)c1ccccc1)c1ccccc1	503.0	dichloromethane	9.02	2.0278	2.465208748	2.895880377	2.610075292	2.26580724	2.320660826	0.12	0.0	0.04	1	1	1	1
451	C1(C)c2cc3c(C#C[Si](C)(C)C)c4ccccc4c(c3cc2c2c1cc(Br)cc2)C#C[Si](C)(C)C	457.0	dichloromethane	9.02	2.0278	2.713347921	3.126919276	2.899256588	2.721518936	2.734790868	0.12	0.0	0.04	1	1	1	1
452	C1(C)c2cc3c(C#C[Si](C)(C)C)c4ccccc4c(c3cc2c2c1cccc2)C#C[Si](C)(C)C	456.0	dichloromethane	9.02	2.0278	2.719298246	3.128643996	2.957816185	2.726181126	2.738823958	0.14	0.0	0.04	1	1	1	1
453	C1(C)c2cc3c(C#Cc4ccccc4)c4ccccc4c(c3cc2c2c1cc(Br)cc2)C#Cc1ccccc1	481.0	dichloromethane	9.02	2.0278	2.577962578	2.899486108	2.653716038	2.453719773	2.468716385	0.12	0.0	0.04	1	1	1	1
454	C1(C)c2cc3c(C#Cc4ccccc4)c4ccccc4c(c3cc2c2c1cccc2)C#Cc1ccccc1	480.0	dichloromethane	9.02	2.0278	2.583333333	2.903454838	2.658388638	2.460777614	2.475412216	0.12	0.0	0.04	1	1	1	1
456	CC(C1=CC(=CC=Cc2cccnn2)C=C(O1)C(C)(C)C)(C)C	410.0	dichloromethane	9.02	2.0278	3.024390244	3.426736483	3.334927562	3.31958649	3.113830204	0.16	0.0	0.06	1	1	2	1
457	CC(C1=CC(=CC=Cc2ccncn2)C=C(O1)C(C)(C)C)(C)C	429.0	dichloromethane	9.02	2.0278	2.89044289	3.332073961	3.912055303	3.147945179	3.154207699	0.59	0.0	0.06	1	1	1	1
459	Brc1ccc(c(c1)c1nc2CCc3c(c2c2c1c1ccccc1CC2)cccc3)O	345.0	dichloromethane	9.02	2.0278	3.593744724637681	5.082255537	4.865287391	4.493287185	4.516046287	0.14	0.0	0.04	4	4	4	4
460	COc1ccccc1C=NCCN=Cc1ccccc1OC	246.0	dichloromethane	9.02	2.0278	5.040650407	4.661022435	4.661021615	4.233978853	4.29525586	0.2	0.0	0.06	1	1	1	1
461	CCOC(=O)c1cc2cc(cn2cc1c1ccc(cc1)Cl)C(=O)c1ccccc1	279.0	dichloromethane	9.02	2.0278	4.443877885304659	3.828375003	3.672618663	4.273366257	4.380724901	0.16	0.0	0.06	1	1	5	5
462	CCOC(=O)c1cc2cc(cn2cc1c1ccc2c(c1)cccc2)C(=O)C	261.0	dichloromethane	9.02	2.0278	4.750957854	5.129013743	5.164130677	4.379134781	4.601477638	0.16	0.0	0.06	6	8	7	8
463	COc1cc(c(cc1C(=Cc1ccc(cc1)C#N)C#N)OC)C(=Cc1ccc(cc1)C#N)C#N	442.0	dichloromethane	9.02	2.0278	2.805429864	3.64425971	3.360119495	2.638284486	2.723904206	0.16	0.0	0.06	1	1	1	1
464	COc1cc(c(cc1C(=Cc1ccc(cc1)OC)C#N)OC)C(=Cc1ccc(cc1)OC)C#N	432.0	dichloromethane	9.02	2.0278	2.87037037	4.386840761	4.159626803	3.979485281	4.117666978	0.14	0.0	0.04	3	3	5	6
465	COc1cc(c(cc1C(=Cc1ccc(cc1)c1nnc(o1)C)C#N)OC)C(=Cc1ccc(cc1)c1nnc(o1)C)C#N	446.0	dichloromethane	9.02	2.0278	2.780269058	4.304104801	3.982779242	3.871785598	3.942698397	0.14	0.0	0.04	3	3	6	6
466	COc1cc(ccc1OC)c1ccc(cc1)c1[nH]c(=O)c2c1c(=O)[nH]c2c1ccc(cc1)c1ccc(c(c1)OC)OC	543.0	dichloromethane	9.02	2.0278	2.283609576	2.927670571	2.770339842	2.439943881	2.475626776	0.14	0.0	0.04	1	1	1	1
467	COc1cc(ccc1OC)c1ccc(cc1)c1c2c(=O)n(c(c2c(=O)n1C(=O)OC(C)(C)C)c1ccc(cc1)c1ccc(c(c1)OC)OC)C(=O)OC(C)(C)C	472.0	dichloromethane	9.02	2.0278	2.627118644	3.167898921	2.870664374	2.481040396	2.533412103	0.12	0.0	0.04	1	1	1	1
468	COc1ccc(cc1)C#Cc1c(F)c(F)c(c(c1F)F)C#Cc1ccc(cc1)OC	362.0	dichloromethane	9.02	2.0278	3.425414365	3.796351449	3.650378861	3.15928798	3.194890154	0.16	0.0	0.04	1	1	1	1
470	COc1ccc(cc1)C#Cc1ccc(cc1)c1c(F)c(F)c(c(c1F)F)c1ccc(cc1)C#Cc1ccc(cc1)OC	330.0	dichloromethane	9.02	2.0278	3.757575758	4.095353765	3.933892246	3.232559609	3.341502182	0.16	0.0	0.04	1	1	1	1
471	COc1ccc(cc1)C1CC(=NN1c1cccc(c1)S(=O)(=O)c1cccc(c1)N1N=C(CC1c1ccc(cc1)OC)c1ccc(cc1)Cl)c1ccc(cc1)Cl	361.0	dichloromethane	9.02	2.0278	3.434903047	3.922611534	3.840862674	3.504536443	3.522769435	0.14	0.0	0.04	1	2	4	3
472	COc1ccc(cc1)C1CC(=NN1c1cccc(c1)S(=O)(=O)c1cccc(c1)N1N=C(CC1c1ccc(cc1)OC)c1ccc(cc1)OC)c1ccc(cc1)OC	345.0	dichloromethane	9.02	2.0278	3.594202899	3.996445743	3.770947925	3.529300666	3.56113224	0.14	0.0	0.04	1	1	3	3
473	COc1c(ccc2c1ccc(c2OC)C(=Cc1ccc(cc1)c1nnc(o1)C)C#N)C(=Cc1ccc(cc1)c1nnc(o1)C)C#N	416.0	dichloromethane	9.02	2.0278	2.980769231	3.983263392	3.980571241	3.833494483	3.941065146	0.14	0.0	0.04	1	3	6	6
474	COc1ccc(cc1)C1CC(=NN1c1cccc(c1)S(=O)(=O)c1cccc(c1)N1N=C(CC1c1ccc(cc1)OC)c1ccccc1)c1ccccc1	346.0	dichloromethane	9.02	2.0278	3.583815029	4.032589818	3.826809562	3.628365448	3.664248342	0.14	0.0	0.04	2	2	5	5
477	COc1ccc(cc1)C=NCCN=Cc1ccc(cc1)OC	256.0	dichloromethane	9.02	2.0278	4.84375	5.013034489	5.013034779	4.789002121	4.581009455	0.2	0.0	0.06	3	3	5	1
478	COc1ccc(cc1)c1c(F)c(F)c(c(c1F)F)c1ccc(cc1)OC	282.0	dichloromethane	9.02	2.0278	4.397163121	4.846897188	4.765558558	4.109510247	4.203023219	0.18	0.0	0.06	1	1	1	1
479	COc1ccc(cc1)c1cc(c2ccc(cc2)OC)c2c3c1ccc1c3c(cc2)c(cc1c1ccc(cc1)OC)c1ccc(cc1)OC	393.0	dichloromethane	9.02	2.0278	3.155216285	3.598940584	3.281476255	2.99520851	3.020513613	0.12	0.0	0.04	1	1	1	1
480	COc1ccc(cc1)c1cc(n(n1)Cc1ccc(cc1)C(C)(C)C)c1nnc(o1)c1ccc(cc1)C	281.0	dichloromethane	9.02	2.0278	4.412811388	4.624408761	4.45951023	4.152635903	4.220387791	0.16	0.0	0.06	1	1	2	2
481	COc1ccc(cc1)c1cc(n(n1)Cc1ccc(cc1)C(C)(C)C)c1nnc(o1)c1cccc(c1)Br	275.0	dichloromethane	9.02	2.0278	4.509090909	4.645835133	4.708228431	4.182293316	4.222394471	0.16	0.0	0.06	1	2	3	2
482	COc1ccc(cc1)c1cc(n(n1)Cc1ccc(cc1)C(C)(C)C)c1nnc(o1)c1ccccc1	273.0	dichloromethane	9.02	2.0278	4.542124542	4.70247254	4.758899397	4.233083962	4.29748133	0.16	0.0	0.06	1	2	2	2
483	COc1ccc(cc1)c1ccc(cc1)c1[nH]c(=O)c2c1c(=O)[nH]c2c1ccc(cc1)c1ccc(cc1)OC	541.0	dichloromethane	9.02	2.0278	2.292051756	2.911307389	2.759762061	2.43245187	2.466759184	0.14	0.0	0.04	1	1	1	1
485	COc1ccc(cc1)C=Cc1c(F)c(F)c(c(c1F)F)C=Cc1ccc(cc1)OC	329.0	dichloromethane	9.02	2.0278	3.768516504559271	3.641517739	3.48495351	2.99861833	3.032373114	0.16	0.0	0.04	1	1	1	1
486	CCOC(=O)c1cc2cc(cn2cc1c1ccc(cc1)OC)C(=O)C	266.0	dichloromethane	9.02	2.0278	4.6610598872180455	3.896773181	3.758424024	4.13184323	4.238300673	0.16	0.0	0.06	1	1	4	4
487	COc1c(ccc2c1ccc(c2OC)C(=Cc1ccc(cc1)OC)C#N)C(=Cc1ccc(cc1)OC)C#N	404.0	dichloromethane	9.02	2.0278	3.069306931	4.347564237	4.267825627	3.957909769	3.96711998	0.14	0.0	0.04	3	4	6	5
488	CN1c2ccc(cc2Sc2c1ccc(c2)C=C1SC(=S)N(C1=O)CC(=O)O)n1c2ccc(cc2c2c1ccc(c2)n1c2ccc(cc2c2c1ccc(c2)C(C)(C)C)C(C)(C)C)n1c2ccc(cc2c2c1ccc(c2)C(C)(C)C)C(C)(C)C	455.0	dichloromethane	9.02	2.0278	2.725274725	3.038592815	2.776451623	2.296797453	2.18955086	0.14	0.0	0.04	1	1	3	1
489	CCOC(=O)c1cc2cc(cn2cc1c1ccccc1)C(=O)C	269.0	dichloromethane	9.02	2.0278	4.60907780669145	3.901509412	3.767891495	4.741455565	4.813853584	0.16	0.0	0.06	1	1	7	7
490	CCOC(=O)c1cc2cc(cn2cc1c1cccs1)C(=O)C	267.0	dichloromethane	9.02	2.0278	4.643602734082397	3.88648994	3.752936793	4.189872477	4.273162667	0.16	0.0	0.06	1	1	4	4
491	CCOC(=O)c1cc2cc(cn2cc1c1cccs1)C(=O)c1ccccc1	280.0	dichloromethane	9.02	2.0278	4.428006892857143	3.812401261	3.655444021	4.575671355	4.285883579	0.16	0.0	0.06	1	1	9	5
492	CCOC(=O)c1cc2nc3c(n2cc1C)cccc3	253.0	dichloromethane	9.02	2.0278	4.900560988142293	3.871875448	3.801100629	3.368910066	3.410131311	0.18	0.0	0.06	1	1	1	1
493	CCOC(=O)c1ccn2c(c1)nc1c2cccc1	248.0	dichloromethane	9.02	2.0278	4.999362620967742	3.907174052	4.526593189	3.4034555	3.448600156	0.49	0.0	0.06	1	1	1	1
494	CCOC(=O)c1ccn2c(c1C)nc1c2cc(c(c1)C)C	252.0	dichloromethane	9.02	2.0278	4.920007658730159	3.899971541	3.828464933	3.390391758	3.434721004	0.18	0.0	0.06	1	1	1	1
495	CCOC(=O)c1ccn2c(c1C)nc1c2cccc1	250.0	dichloromethane	9.02	2.0278	4.95936772	3.924226344	3.857218506	3.440090115	3.48264849	0.18	0.0	0.06	1	1	1	1
496	CCOC(=O)c1ccn2c(c1c1ccccc1)nc1c2cc(c(c1)C)C	228.0	dichloromethane	9.02	2.0278	3.306245146666667	3.841286854	3.688508995	3.780596387	3.857116836	0.16	0.0	0.06	1	1	2	2
497	CCOC(=O)c1ccn2c(c1c1ccccc1)nc1c2cccc1	256.0	dichloromethane	9.02	2.0278	4.8431325390625	3.88661922	3.737887851	3.879410499	3.39952426	0.16	0.0	0.06	1	1	2	1
498	CCOc1cccc(c1O)c1nc2CCc3c(c2c2c1c1ccccc1CC2)cccc3	335.0	dichloromethane	9.02	2.0278	3.701020686567164	4.165313454	3.993928503	3.693914826	3.762230024	0.16	0.0	0.06	1	1	2	2
499	COc1c(ccc2c1ccc(c2OC)C(=Cc1ccc(cc1)C#N)C#N)C(=Cc1ccc(cc1)C#N)C#N	412.0	dichloromethane	9.02	2.0278	3.009708738	4.690255559	4.471223622	2.785325164	2.820661028	0.16	0.0	0.04	5	4	1	1
500	CN(c1ccc(cc1)C#Cc1c(F)c(F)c(c(c1F)F)C#Cc1ccc(cc1)N(C)C)C	409.0	dichloromethane	9.02	2.0278	3.031784841	3.779690857	3.627012408	2.760915031	2.880229506	0.16	0.0	0.06	1	1	1	1
501	CN(c1ccc(cc1)C#Cc1ccc(cc1)C=C(C(=O)O)C#N)C	432.0	dichloromethane	9.02	2.0278	2.87037037	3.449333946	3.224830178	2.299003134	2.496599378	0.16	0.0	0.06	1	1	1	1
502	CN(c1ccc(cc1)C#Cc1ccc(cc1)c1c(F)c(F)c(c(c1F)F)c1ccc(cc1)C#Cc1ccc(cc1)N(C)C)C	363.0	dichloromethane	9.02	2.0278	3.4155425068870526	3.859751556	3.688993795	2.856409013	2.965272976	0.16	0.0	0.04	1	1	1	1
503	CN(c1ccc(cc1)C#Cc1ccc(s1)C=C(C(=O)O)C#N)C	480.0	dichloromethane	9.02	2.0278	2.583333333	3.112402424	2.91969453	2.244177107	2.379159314	0.16	0.0	0.06	1	1	1	1
504	CN(c1ccc(cc1)C(=C(C#N)C#N)C(=C(C#N)C#N)c1ccc(cc1)C(=O)O)C	468.0	dichloromethane	9.02	2.0278	2.64957265	2.824153089	2.600272061	1.903161375	1.998563327	0.16	0.0	0.06	1	1	1	1
506	CN(c1ccc(cc1)c1c(F)c(F)c(c(c1F)F)c1ccc(cc1)N(C)C)C	331.0	dichloromethane	9.02	2.0278	3.746223565	4.370467779	4.188684157	3.530104586	3.64317769	0.16	0.0	0.06	1	1	1	1
507	CN(c1ccc(cc1)c1ccc(cc1)c1[nH]c(=O)c2c1c(=O)[nH]c2c1ccc(cc1)c1ccc(cc1)N(C)C)C	566.0	dichloromethane	9.02	2.0278	2.190812721	2.829815869	2.633223325	2.066760005	2.147206425	0.14	0.0	0.04	1	1	1	1
508	CN(c1ccc(cc1)c1ccc(cc1)c1n(C(=O)OC(C)(C)C)c(=O)c2c1c(=O)n(c2c1ccc(cc1)c1ccc(cc1)N(C)C)C(=O)OC(C)(C)C)C	518.0	dichloromethane	9.02	2.0278	2.393822394	2.989890799	2.59462756	1.960441612	2.042103072	0.12	0.0	0.04	1	1	1	1
509	CN1C(=O)C(=CC=C2OC(=CC(=C2)c2ccccc2)c2ccccc2)C(=O)N(C1=O)C	561.0	dichloromethane	9.02	2.0278	2.210338681	2.904299138	2.797100995	2.576340798	2.59263342	0.14	0.0	0.04	1	1	1	1
510	CN1C(=O)C(=CC=CC=C2C=C(OC(=C2)c2ccccc2)c2ccccc2)C(=O)N(C1=S)C	620.0	dichloromethane	9.02	2.0278	2.0	2.516622561	2.486587557	2.463446824	2.465316364	0.14	0.0	0.04	1	1	1	1
511	CN(c1ccc(cc1)C#Cc1ccc(cc1)C(=O)O)C	382.0	dichloromethane	9.02	2.0278	3.246073298	3.883700929	3.803067059	3.061816038	3.195920454	0.18	0.0	0.06	1	1	1	1
512	CC(c1ccc(cc1)c1ccc(cc1)c1[nH]c(=O)c2c1c(=O)[nH]c2c1ccc(cc1)c1ccc(cc1)C(C)(C)C)(C)C	536.0	dichloromethane	9.02	2.0278	2.313432836	2.933737042	2.788283354	2.517036721	2.539824043	0.14	0.0	0.04	1	1	1	1
513	C(=Cc1ccc(cc1)C=CSC=C(c1ccccc1)c1ccccc1)SC=C(c1ccccc1)c1ccccc1	366.0	dichloromethane	9.02	2.0278	3.387978142	3.894108481	3.622949577	3.098343822	3.141951038	0.14	0.0	0.04	1	1	1	1
514	[O-][N+](=O)c1ccc(cc1)c1sc(c2c1OCCO2)c1ccc(cc1)[N+](=O)[O-]	374.0	dichloromethane	9.02	2.0278	3.315508021	3.501545382	3.3219165	2.764163921	2.850027932	0.16	0.0	0.06	1	1	1	1
515	CN1c2ccc(cc2Sc2c1cccc2)C=Nc1ccc2c(c1)Cc1c2cccc1	405.0	dichloromethane	9.02	2.0278	3.061728395	3.789999868	3.515402074	3.020935753	3.058810008	0.14	0.0	0.04	1	1	1	1
517	CN1c2cc(C=Nc3ccc4c(c3)Sc3c(N4C)cccc3)ccc2Sc2c1cccc2	403.0	dichloromethane	9.02	2.0278	3.076923077	3.761681624	3.451611906	2.869665044	2.9157521	0.14	0.0	0.04	1	1	1	1
521	CN1c2c(cccc2Sc2c1cccc2)C=Nc1ccc2c(c1)Cc1c2cccc1	302.0	dichloromethane	9.02	2.0278	4.105436854304636	4.096354466	3.848244945	3.395564289	3.48630437	0.14	0.0	0.06	2	2	2	2
522	CCn1c2ccc(cc2c2c1ccc(c2)c1ccc(s1)c1nc2c(n1c1ccccc1)cccc2)c1cccs1	372.0	dichloromethane	9.02	2.0278	3.333333333	3.865014347	3.618793047	3.122370545	3.173551912	0.14	0.0	0.04	1	1	1	1
523	CCn1c2ccc(cc2c2c1ccc(c2)c1ccc(s1)c1nc2c(n1c1ccccc1)cccc2)c1ccc(s1)c1nc2c(n1c1ccccc1)cccc2	388.0	dichloromethane	9.02	2.0278	3.195876289	3.771973186	3.529596426	3.507315713	3.393429709	0.14	0.0	0.04	1	1	3	2
524	CCN1C(=O)C(=CC=CC=CC=c2sc3c(n2CC)cccc3)C(=O)N(C1=S)CC	708.0	dichloromethane	9.02	2.0278	1.7511891666666668	2.3492732	2.34701274	2.387672005	2.381547154	0.12	0.0	0.04	1	1	1	1
525	CCN(c1ccc2c(c1)oc(=O)c(c2O)C(=O)C=Cc1ccc2c(c1)c1ccccc1n2CC)CC	545.0	dichloromethane	9.02	2.0278	2.7490951884700667	3.478434989	3.250899411	2.804295516	2.844594111	0.14	0.0	0.04	1	1	1	1
526	CCN(c1ccc2c(c1)oc(=O)c(c2)C=CC(=O)c1c(=O)oc2c(c1O)cccc2)CC	503.0	dichloromethane	9.02	2.0278	2.4846531663326656	3.245355311	3.123718606	2.695028083	2.741622588	0.16	0.0	0.04	1	1	1	1
527	CC(=O)c1ccc(cc1)c1scc2c1OCCO2	335.0	dichloromethane	9.02	2.0278	3.701492537	4.285351929	4.21087872	3.687135285	3.759777144	0.18	0.0	0.06	2	2	1	2
529	C1COc2c(O1)c(sc2)c1c2ccccc2cc2c1cccc2	370.0	dichloromethane	9.02	2.0278	3.351351351	3.776721206	3.715652299	3.193967444	3.254648182	0.18	0.0	0.06	1	1	1	1
530	C(COc1cc(C=Cc2ccc(c3c2nsn3)C=Cc2cc(OCC(C)CC)c(c(c2)OCC(C)CC)OCC(C)CC)cc(c1OCC(C)CC)OCC(C)CC)CC	485.0	dichloromethane	9.02	2.0278	2.556701031	3.058953508	2.763745631	2.201748492	2.233484976	0.14	0.0	0.04	1	1	1	1
531	Brc1cc(c(cc1c1ccccc1N(c1ccccc1)c1ccccc1)Br)c1ccccc1N(c1ccccc1)c1ccccc1	425.0	dichloromethane	9.02	2.0278	2.917275129411765	4.736331405	4.557251162	4.034965318	4.058677911	0.14	0.0	0.04	6	6	7	7
535	c1ccc2c(c1)c1ccc(cc1C2)C#Cc1ccc(cc1)n1c2ccccc2c2c1cccc2	404.0	dichloromethane	9.02	2.0278	3.069306931	4.043815379	3.80771309	3.285902666	3.343983353	0.14	0.0	0.04	1	1	1	1
536	c1ccc2c(c1)cc(cc2)C#Cc1ccc(cc1)n1c2ccccc2c2c1cccc2	372.0	dichloromethane	9.02	2.0278	3.333333333	4.138506431	3.978586351	3.303156288	3.368744446	0.16	0.0	0.04	1	1	1	1
537	c1ccc2c(c1)n(c1ccc(cc1)C#Cc1ccc(cc1)n1c3ccccc3c3c1cccc3)c1c2cccc1	372.0	dichloromethane	9.02	2.0278	3.333333333	4.100337146	3.825437352	3.248507101	3.302595278	0.14	0.0	0.04	1	1	1	1
538	CN1c2ccc(cc2Sc2c1cccc2)N=Cc1cccc2c1Sc1ccccc1N2C	411.0	dichloromethane	9.02	2.0278	3.01703163	3.856815896	3.540460477	2.904452048	3.033793854	0.14	0.0	0.06	1	1	1	1
539	c1ccc2c(c1)nc(cn2)C=Cc1ccc(s1)C#Cc1ccc(cc1)N(c1ccc(cc1)C#Cc1ccc(s1)C=Cc1cnc2c(n1)cccc2)c1ccc(cc1)C#Cc1ccc(s1)C=Cc1cnc2c(n1)cccc2	485.0	dichloromethane	9.02	2.0278	2.8436741513761468	3.16073699	2.786444994	2.126771953	2.155467536	0.12	0.0	0.02	1	1	2	2
540	c1csc(c1)C=Cc1ccc(s1)c1cnc2c(c1)ccc1c2ncc(c1)c1ccc(s1)C=Cc1cccs1	505.0	dichloromethane	9.02	2.0278	2.8968269392523367	3.390580418	3.139009237	2.545843454	2.627788614	0.14	0.0	0.04	1	1	1	1
541	c1csc(c1)C=Cc1ccc(s1)c1cnc2c(c1)ccc1c2nccc1	498.0	dichloromethane	9.02	2.0278	3.0613380987654324	3.544030087	3.39993027	2.91928483	2.957028305	0.16	0.0	0.04	1	1	1	1
542	c1scc(c1)c1cnc2c(c1)ccc1c2ncc(c1)c1cscc1	433.0	dichloromethane	9.02	2.0278	3.734463644578313	5.005367828	4.244243034	3.741538182	3.830367613	0.16	0.0	0.06	5	2	2	2
543	c1scc(c1)c1cnc2c(c1)ccc1c2nccc1	426.0	dichloromethane	9.02	2.0278	4.508516109090909	5.047023603	4.982129385	4.650233854	4.714152062	0.18	0.0	0.06	5	5	8	8
545	n1ccnc(c1)C=Cc1ccc(cc1)C#Cc1ccc(cc1)N(c1ccc(cc1)C#Cc1ccc(cc1)C=Cc1nccnc1)c1ccc(cc1)C#Cc1ccc(cc1)C=Cc1nccnc1	432.0	dichloromethane	9.02	2.0278	2.87037037	3.478468999	3.094351632	2.443549742	2.570635777	0.12	0.0	0.04	1	1	2	2
546	c1csc(c1)C#Cc1ccc(cc1)n1c2ccccc2c2c1cccc2	332.0	dichloromethane	9.02	2.0278	3.734939759	4.126376059	3.9738771	3.353988994	3.490872151	0.16	0.0	0.06	1	1	1	1
547	c1ccc(cc1)C#Cc1ccc(cc1)C#Cc1ccc(cc1)n1c2ccccc2c2c1cccc2	349.0	dichloromethane	9.02	2.0278	3.553008596	3.898849111	3.655263501	3.07529735	3.153429969	0.14	0.0	0.04	1	1	1	1
548	CN1c2cccc(c2Sc2c1cccc2)C=Nc1ccc2c(c1)Cc1c2cccc1	351.0	dichloromethane	9.02	2.0278	3.532763533	4.004985504	3.830710953	3.309545958	3.392288089	0.16	0.0	0.06	2	2	2	2
549	COc1ccc(cc1)c1scc2c1OCCO2	301.0	dichloromethane	9.02	2.0278	4.119601329	4.685195038	4.624885361	4.231796062	4.29579252	0.18	0.0	0.06	1	1	1	1
552	c1ccc(cc1)N(c1ccccc1c1cc(c(cc1c1cccc2c1cccc2)c1ccccc1N(c1ccccc1)c1ccccc1)c1cccc2c1cccc2)c1ccccc1	419.0	dichloromethane	9.02	2.0278	2.959049952267303	4.741863475	4.394533442	3.917535814	3.96740602	0.12	0.0	0.04	9	8	7	8
554	[O-][N+](=O)c1ccccc1c1scc2c1OCCO2	345.0	dichloromethane	9.02	2.0278	3.593744724637681	3.80812954	3.80812934	2.772300962	2.91877762	0.2	0.02	0.08	1	1	1	1
555	[O-][N+](=O)c1ccc(cc1)c1scc2c1OCCO2	376.0	dichloromethane	9.02	2.0278	3.29787234	3.930338215	3.930336515	3.168438411	3.275497114	0.2	0.0	0.06	1	1	1	1
559	OCCNc1ccc2c3c1cccc3c(=O)n(c2=O)CC(C)C	430.0	dichloromethane	9.02	2.0278	2.9310683924349883	3.585502653	3.521609645	3.155327289	3.187415423	0.18	0.0	0.06	1	1	1	1
561	O=Cc1ccc2c(c1)Sc1c(N2)cccc1	395.0	dichloromethane	9.02	2.0278	3.139240506	3.841393654	3.841391864	3.146923368	3.212349196	0.2	0.0	0.06	1	1	1	1
562	O=Cc1ccc(cc1)c1scc2c1OCCO2	445.0	dichloromethane	9.02	2.0278	2.786516854	4.184580267	4.110937967	3.596194614	3.667228923	0.18	0.0	0.06	2	2	1	1
563	O=Cc1cc(N=Nc2ccc(cc2)Br)ccc1O	240.0	dichloromethane	9.02	2.0278	3.583358179190752	3.97095232	3.904136432	3.509531133	3.549877468	0.18	0.0	0.06	3	3	2	2
564	N#CC(=Cc1sc(c2c1OCCO2)c1ccc2c(c1)ccc(c2)OC)c1cccs1	377.0	dichloromethane	9.02	2.0278	3.2887053846153846	3.347804223	3.099044243	2.678272001	2.727322487	0.14	0.0	0.04	1	1	1	1
565	N#CC(=Cc1sc(c2c1OCCO2)c1ccc(cc1)OC)c1cccs1	435.0	dichloromethane	9.02	2.0278	2.850574713	3.383059808	3.204140355	2.826352319	2.841841301	0.16	0.0	0.04	1	1	1	1
566	N#CC(=Cc1sc(c2c1OCCO2)c1ccc(cc1)OC)C#N	379.0	dichloromethane	9.02	2.0278	3.27176781	3.279356795	3.170993211	2.866823464	2.909132759	0.16	0.0	0.06	1	1	1	1
567	COc1ccc2c(c1)ccc(c2)c1sc(c2c1OCCO2)C=C(c1ccc(c(c1)OC)OC)C#N	365.0	dichloromethane	9.02	2.0278	3.396827205479452	3.495160411	3.295623177	2.818302128	2.848493532	0.14	0.0	0.04	1	1	1	1
568	COc1ccc2c(c1)ccc(c2)c1scc2c1OCCO2	318.0	dichloromethane	9.02	2.0278	3.899371069	4.444094689	4.382923151	3.912580183	3.963555129	0.18	0.0	0.06	2	2	2	2
569	COc1ccccc1OCc1nnc(o1)c1cc(nn1Cc1ccc(cc1)C(C)(C)C)c1ccc(cc1)Cl	262.0	dichloromethane	9.02	2.0278	4.732824427	5.231984106	5.10430815	4.827884626	4.854514159	0.16	0.0	0.06	2	2	7	5
570	Cc1ccc(cc1)OCc1nnc(o1)c1cc(nn1Cc1ccc(nc1)Cl)c1ccc(cc1)Cl	260.0	dichloromethane	9.02	2.0278	4.769230769	5.252095018	5.124981573	4.751729547	4.839378177	0.16	0.0	0.06	2	2	6	4
571	Clc1ccc(cc1)c1cc(n(n1)Cc1ccc(cc1)C(C)(C)C)c1nnc(o1)COc1ccc(cc1)C	260.0	dichloromethane	9.02	2.0278	4.769230769	5.240247187	5.121150202	4.831851936	4.872486621	0.16	0.0	0.06	2	2	6	5
572	Clc1ccc(cc1)c1cc(n(n1)Cc1ccc(cc1)C(C)(C)C)c1nnc(o1)COc1ccc(cc1)Cl	263.0	dichloromethane	9.02	2.0278	4.714828897	5.250035478	5.124820913	4.815442574	4.86351392	0.16	0.0	0.06	2	2	5	5
573	CN1c2cccc(c2Sc2c1cccc2)C=Nc1ccc2c(c1)cccc2	321.0	dichloromethane	9.02	2.0278	3.862928349	4.04707198	3.88486665	3.415704762	3.488867171	0.16	0.0	0.06	2	2	2	2
574	Clc1ccc(cc1)c1cc(n(n1)Cc1ccc(cc1)C(C)(C)C)c1nnc(o1)COc1ccc(cc1)[N+](=O)[O-]	263.0	dichloromethane	9.02	2.0278	4.714828897	5.251546238	5.251625128	4.273163807	4.228280112	0.2	0.02	0.06	7	7	8	5
575	Clc1ccc(cc1)c1cc(n(n1)Cc1ccc(nc1)Cl)c1nnc(o1)COc1ccc(cc1)[N+](=O)[O-]	263.0	dichloromethane	9.02	2.0278	4.714828897	5.261891599	5.200522902	4.253126255	4.309018512	0.18	0.02	0.06	6	6	4	4
576	Clc1ccc(cc1)c1nn(c(c1)c1nnc(o1)COc1ccc(cc1Cl)Cl)Cc1ccc(nc1)Cl	261.0	dichloromethane	9.02	2.0278	4.750957854	5.255528199	5.132272973	4.744168746	4.790102041	0.16	0.0	0.06	2	2	4	2
577	Cn1c2cc(ccc2c2c1cc(cc2)c1ccc(cc1)c1nc2c(n1c1ccccc1)cccc2)c1ccc(cc1)c1nc2c(n1c1ccccc1)cccc2	349.0	dichloromethane	9.02	2.0278	3.553008596	4.164827344	3.915969533	3.386260148	3.442005565	0.14	0.0	0.04	1	1	1	1
578	Cn1c2cc(ccc2c2c1cc(cc2)c1ccc(s1)c1nc2c(n1c1ccccc1)cccc2)c1ccc(s1)c1nc2c(n1c1ccccc1)cccc2	406.0	dichloromethane	9.02	2.0278	3.054187192	3.685837425	3.441730245	2.861531723	2.91891739	0.14	0.0	0.04	1	1	1	1
579	Cn1c2ccc(cc2c2c1ccc(c2)c1ccc(cc1)c1nc2c(n1c1ccccc1)cccc2)c1ccc(cc1)c1nc2c(n1c1ccccc1)cccc2	341.0	dichloromethane	9.02	2.0278	3.636363636	4.301291731	4.024890947	4.004226914	4.058138591	0.14	0.0	0.04	2	1	5	4
580	N#CC(=Cc1sc(c2c1OCCO2)C=Cc1ccc(cc1)OC)c1cccs1	460.0	dichloromethane	9.02	2.0278	2.695652174	3.113041104	2.892239247	2.570705097	2.59315212	0.14	0.0	0.04	1	1	1	1
581	Clc1ccc(cc1)c1cc(n(n1)Cc1ccc(cc1)C(C)(C)C)c1nnc(o1)COc1ccc(cc1Cl)Cl	262.0	dichloromethane	9.02	2.0278	4.732824427	5.247981668	5.123185232	4.868410601	4.85796357	0.16	0.0	0.06	3	2	5	5
582	[O-][N+](=O)c1ccc(cc1)C1=C2C=CC(=N2)C(=c2ccc(=C(C3=NC(=C(c4[nH]c1cc4)c1ccccc1)C=C3)c1ccccc1)[nH]2)c1ccccc1	412.0	dichloromethane	9.02	2.0278	1.9162935548686244	2.457827513	2.425601279	2.311210025	2.338241369	0.12	0.0	0.04	2	2	2	2
583	CN1c2cc(C=Nc3ccc4c(c3)cccc4)ccc2Sc2c1cccc2	287.0	dichloromethane	9.02	2.0278	4.320006724738676	3.80547293	3.979496061	3.466671198	3.553165049	0.16	0.0	0.06	1	2	2	2
587	C[Si](c1ccccc1c1c2ccccc2c(c2c1cccc2)c1ccccc1[Si](c1ccc(cc1)c1cccc2c1c1ccccc1[nH]2)(C)C)(c1ccc(cc1)c1cccc2c1c1ccccc1[nH]2)C	293.0	dichloromethane	9.02	2.0278	3.123027531486146	3.72499461	3.48660348	3.894593401	3.915073653	0.12	0.0	0.04	1	1	8	6
588	C[Si](c1ccccc1c1c2ccccc2c(c2c1cccc2)c1ccccc1[Si](C=Cc1ccc(cc1)c1cccc2c1c1ccccc1[nH]2)(C)C)(C=Cc1ccc(cc1)c1cccc2c1c1ccccc1[nH]2)C	328.0	dichloromethane	9.02	2.0278	3.780487805	4.670965517	4.040203669	3.630831168	3.672038443	0.12	0.0	0.04	5	3	6	5
591	C[Si](c1ccc2c3c1ccc1c3c(cc2)ccc1)(c1ccc(cc1)c1c2ccccc2c(c2c1cccc2)c1ccc(cc1)[Si](c1ccc2c3c1ccc1c3c(cc2)ccc1)(C)C)C	297.0	dichloromethane	9.02	2.0278	3.115180728643216	4.096913106	4.027763267	3.733102791	3.740801892	0.18	0.0	0.04	4	3	9	7
592	C[Si](c1ccc2c3c1ccc1c3c(cc2)ccc1)(c1ccc(cc1)c1c2ccccc2c(c2c1ccc(c2)C(C)(C)C)c1ccc(cc1)[Si](c1ccc2c3c1ccc1c3c(cc2)ccc1)(C)C)C	299.0	dichloromethane	9.02	2.0278	3.115180728643216	4.094707515	3.96637021	3.356110624	3.736831411	0.16	0.0	0.04	5	3	2	8
593	COc1ccc(cc1)Nc1nc(Nc2ccc(cc2)OC)nc(n1)Nc1ccc(cc1)N	283.0	dichloromethane	9.02	2.0278	4.381625442	4.988040546	4.751212026	4.301584831	4.340632376	0.16	0.0	0.04	4	2	3	3
594	COc1ccc(cc1)N(c1ccc(cc1)OC)c1ccc(cc1)c1cnc(c2c1nsn2)c1ccc(s1)C=C(C(=O)O)C#N	585.0	dichloromethane	9.02	2.0278	2.11965812	2.746383349	2.321584387	2.564844387	2.621682224	0.14	0.0	0.04	1	1	3	3
595	COc1ccc(cc1)C1=C2C=CC(=N2)C(=c2ccc(=C(C3=NC(=C(c4[nH]c1cc4)c1ccc(cc1)[N+](=O)[O-])C=C3)c1ccc(cc1)OC)[nH]2)c1ccc(cc1)OC	419.0	dichloromethane	9.02	2.0278	1.907449123076923	2.441903981	3.415502352	2.11010207	2.282707952	0.1	0.0	0.04	2	5	1	2
597	CN(c1ccc(cc1)c1[nH]c(nc1c1ccc(cc1)N(C)C)c1ccc(cc1)c1ccc(cc1)[N+](=O)[O-])C	417.0	dichloromethane	9.02	2.0278	2.973242038369305	3.751961523	3.616318916	1.822258325	2.26553183	0.18	0.0	0.06	1	1	1	1
598	CN(c1ccc(cc1)c1[nH]c(nc1c1ccc(cc1)N(C)C)c1ccc(cc1)[N+](=O)[O-])C	457.0	dichloromethane	9.02	2.0278	2.713002035010941	3.455070736	3.314650259	1.965370823	2.207712632	0.18	0.0	0.06	1	1	1	1
599	CN(c1ccc(cc1)c1[nH]c(nc1c1ccc(cc1)N(C)C)c1ccc(cc1)C=Cc1ccc(cc1)[N+](=O)[O-])C	434.0	dichloromethane	9.02	2.0278	2.856778640552996	3.432751074	3.188099654	1.738245815	2.177966659	0.16	0.0	0.06	1	1	1	1
600	CN(c1ccc(cc1)c1[nH]c(nc1c1ccc(cc1)N(C)C)c1ccc(cc1)C#Cc1ccc(cc1)[N+](=O)[O-])C	420.0	dichloromethane	9.02	2.0278	2.952004595238096	3.519973184	3.262970313	1.70071648	2.18401935	0.16	0.0	0.06	1	1	1	1
601	CN(c1ccc(cc1)c1[nH]c(nc1c1ccc(cc1)N(C)C)C=Cc1ccc(cc1)[N+](=O)[O-])C	470.0	dichloromethane	9.02	2.0278	2.638297872	3.290260376	3.029083774	1.874114501	2.142742084	0.16	0.0	0.06	1	1	1	1
602	C(=Cc1ccc(cc1)c1ccc(cc1)C=CSC=C(c1ccccc1)c1ccccc1)SC=C(c1ccccc1)c1ccccc1	365.0	dichloromethane	9.02	2.0278	3.397260274	3.975319601	3.672561693	3.102509553	3.16126169	0.14	0.0	0.04	1	1	1	1
605	[O-][N+](=O)c1ccc(cc1)C#Cc1ccc(cc1)n1c2ccccc2c2c1cccc2	371.0	dichloromethane	9.02	2.0278	3.387546256830601	3.902261172	3.692354636	2.533357813	2.870322324	0.16	0.0	0.06	1	1	1	1
606	CC(C1CCC(=CSC=Cc2ccc(cc2)c2ccc(cc2)C=CSC=C2CCC(CC2)C(C)(C)C)CC1)(C)C	350.0	dichloromethane	9.02	2.0278	3.542857143	3.981853641	3.819022021	3.204919606	3.295973257	0.16	0.0	0.04	1	1	1	1
610	CC1CCC(=CSC=Cc2ccc(cc2)c2ccc(cc2)C=CSC=C2CCC(CC2)C)CC1	353.0	dichloromethane	9.02	2.0278	3.512747875	4.011942135	3.845260865	3.195360904	3.249047021	0.16	0.0	0.04	1	1	1	1
615	CN(c1ccc(cc1)c1[nH]c(nc1c1ccc(cc1)N(C)C)C=CC=Cc1ccc(cc1)[N+](=O)[O-])C	474.0	dichloromethane	9.02	2.0278	2.615700274261604	3.193183484	2.947445144	1.793393241	2.095054029	0.16	0.0	0.06	1	1	1	1
616	CC1CCC(=CSC=Cc2ccc(cc2)C=CSC=C2CCC(CC2)C)CC1	350.0	dichloromethane	9.02	2.0278	3.542857143	3.911574553	3.756417234	3.262704593	3.31816999	0.16	0.0	0.04	1	1	1	1
617	Cc1ccc(cc1)C1=C2C=CC(=N2)C(=c2ccc(=C(C3=NC(=C(c4[nH]c1cc4)c1ccc(cc1)[N+](=O)[O-])C=C3)c1ccc(cc1)C)[nH]2)c1ccc(cc1)C	416.0	dichloromethane	9.02	2.0278	1.9162935548686244	3.07881489	2.264046509	2.051129803	2.095272869	0.1	0.0	0.04	4	2	2	2
618	CC(C1CCC(=CSC=Cc2ccc(cc2)C=CSC=C2CCC(CC2)C(C)(C)C)CC1)(C)C	351.0	dichloromethane	9.02	2.0278	3.532763533	4.004911984	3.801846069	3.278209295	3.395615979	0.16	0.0	0.06	1	1	1	1
633	Cn1c2ccc(cc2c2c1ccc(c2)N(c1ccc(cc1)OC)c1ccccc1)N(c1ccc(cc1)C=C(C(=O)O)C#N)c1ccc(cc1)OC	443.0	dichloromethane	9.02	2.0278	2.799097065	3.410047111	3.225351068	2.658599378	2.806792526	0.16	0.0	0.06	1	1	2	2
639	N#CC(=Cc1ccc(s1)c1ncc(c2c1nsn2)c1ccc(cc1)N(c1ccccc1)c1ccccc1)C(=O)O	546.0	dichloromethane	9.02	2.0278	2.2707727655677656	2.798888285	2.4331771	1.635284732	1.70089837	0.14	0.0	0.04	1	1	1	1
642	N#Cc1ccc(cc1)C=Cc1ccc(cc1)c1nc(c([nH]1)c1ccc(cc1)N(C)C)c1ccc(cc1)N(C)C	407.0	dichloromethane	9.02	2.0278	3.046294668304669	3.557842129	3.212549087	2.193014901	2.326982387	0.14	0.0	0.04	1	1	1	1
643	N#Cc1ccc(cc1)C=Cc1nc(c([nH]1)c1ccc(cc1)N(C)C)c1ccc(cc1)N(C)C	434.0	dichloromethane	9.02	2.0278	2.857142857	3.503770652	3.283977155	2.35254803	2.43437347	0.16	0.0	0.04	1	1	1	1
644	N#CC(=Cc1ccc(s1)c1ncc(c2c1nsn2)c1ccc(cc1)N(c1ccc2c(c1)C(C)(C)c1c2cccc1)c1ccc2c(c1)C(C)(C)c1c2cccc1)C(=O)O	575.0	dichloromethane	9.02	2.0278	2.156521739	2.75058619	2.192966221	2.51238525	2.587297419	0.12	0.0	0.04	1	1	3	3
646	Nc1ccc(cc1)Nc1nc(nc(n1)N(c1ccccc1)c1ccccc1)N(c1ccccc1)c1ccccc1	284.0	dichloromethane	9.02	2.0278	4.36564059859155	4.854943289	4.933031459	4.421430276	4.155029463	0.16	0.0	0.06	2	4	6	2
647	Nc1ccc(cc1)Nc1nc(nc(n1)N1CCOCC1)N1CCOCC1	278.0	dichloromethane	9.02	2.0278	4.460431655	5.112771011	5.112776981	4.545810471	4.589023496	0.2	0.0	0.06	2	2	2	2
648	Nc1ccc(cc1)Nc1nc(nc(n1)Nc1cccc2c1cccc2)Nc1cccc2c1cccc2	295.0	dichloromethane	9.02	2.0278	4.203389831	4.395205222	4.324106384	3.838958614	3.937859606	0.18	0.0	0.06	1	1	3	3
651	N#Cc1ccc(cc1)c1ccc(cc1)c1nc(c([nH]1)c1ccc(cc1)N(C)C)c1ccc(cc1)N(C)C	391.0	dichloromethane	9.02	2.0278	3.123027531486146	3.921557684	3.683630685	2.499611739	2.624209064	0.16	0.0	0.04	1	1	1	1
652	COC(=O)Cn1c(=O)c2cccc3c2c(c1=O)ccc3Nc1cccc(c1)F	442.0	dimethyl sulfoxide	46.71	2.1874	2.805429864	3.438421044	3.299127277	2.905566299	2.925986941	0.16	0.0	0.04	1	1	1	1
653	COC(=O)Cn1c(=O)c2cccc3c2c(c1=O)ccc3Nc1cnccn1	425.0	dimethyl sulfoxide	46.71	2.1874	2.917647059	3.535641766	3.398339339	3.019415373	3.037654365	0.16	0.0	0.04	1	1	1	1
654	COC(=O)c1c(C)nn(c1c1ccccc1O)c1nc2c(s1)cccc2	292.0	dimethyl sulfoxide	46.71	2.1874	4.246575342	4.685900488	4.53900093	4.143797161	4.197441538	0.16	0.0	0.06	2	2	2	2
655	COC(=O)c1n2nc(C#Cc3ccc(cc3)F)ccc2c(c1C(=O)OC)C(=O)OC	467.0	dimethyl sulfoxide	46.71	2.1874	3.4535986908078	4.366479959	4.221867531	4.092343625	3.80733328	0.16	0.0	0.04	2	2	3	2
656	COC(=O)c1n2nc(C#Cc3ccccc3)ccc2c(c1C(=O)OC)C(=O)OC	467.0	dimethyl sulfoxide	46.71	2.1874	3.482702050561798	4.383745271	4.242448384	3.828046182	3.850878765	0.16	0.0	0.04	2	2	2	2
657	COc1ccc(cc1)CNc1ncnc2c1nc([nH]2)C=Cc1ccc(cc1)C#N	371.0	dimethyl sulfoxide	46.71	2.1874	3.342318059	3.832413063	3.657482031	3.004265931	3.056171837	0.16	0.0	0.04	1	1	1	1
659	COc1ccc(cc1)CNc1ncnc2c1nc([nH]2)C=Cc1ccc(cc1)C(F)(F)F	360.0	dimethyl sulfoxide	46.71	2.1874	3.444444444	3.954708468	3.795321978	3.236551879	3.295802777	0.16	0.0	0.04	1	1	1	1
660	COc1ccc(cc1)Cc1nnc2n1nc(s2)c1cc2cccc3c2c2c1cccc2cc3	254.0	dimethyl sulfoxide	46.71	2.1874	3.315085374331551	3.897614281	3.732765251	3.261688453	3.275309994	0.16	0.0	0.04	1	1	1	1
661	COC(=O)Cn1c(=O)c2cccc3c2c(c1=O)ccc3NCc1ccccc1	439.0	dimethyl sulfoxide	46.71	2.1874	2.824601367	3.573736211	3.509382483	3.147455908	3.178781582	0.18	0.0	0.06	1	1	1	1
662	COc1ccc(cc1)Cc1nnc2n1nc(s2)c1ccc(cc1)c1ccccc1	300.0	dimethyl sulfoxide	46.71	2.1874	4.133333333	4.554814002	4.476944683	3.877318999	3.953866388	0.18	0.0	0.06	1	1	2	2
663	COc1cc2c(cc1OC)[nH]c1c2scc1	259.0	dimethyl sulfoxide	46.71	2.1874	4.787644788	4.826816206	4.826816236	4.448582749	4.476723293	0.2	0.0	0.06	2	2	2	2
664	COc1ccc(cc1)Cc1nnc2n1nc(s2)c1ccc(cc1)c1ccc(cc1)c1ccccc1	263.0	dimethyl sulfoxide	46.71	2.1874	4.714227870722434	4.348841767	4.270088167	3.526685535	3.581729332	0.18	0.0	0.04	1	1	2	2
665	CCn1c(N)nc2c1cccc2	310.0	dimethyl sulfoxide	46.71	2.1874	4.0	5.193320851	5.229306915	4.986825116	4.999505147	0.22	0.0	0.06	1	1	1	1
666	CNc1ccc2c3c1cccc3c(=O)n(c2=O)C(=O)OC	449.0	dimethyl sulfoxide	46.71	2.1874	2.76169265	3.495570671	3.435557014	3.08245542	3.114221104	0.18	0.0	0.06	1	1	1	1
668	CN([C@@H]1C(=O)C(=C(O)N)C(=O)[C@@]2([C@H]1C[C@H]1C(=C(O)c3c([C@@]1(C)O)c(Cl)ccc3O)C2=O)O)C	480.0	dimethyl sulfoxide	46.71	2.1874	3.2974519414893617	3.96769961	3.901617992	3.598209604	3.635691389	0.18	0.0	0.06	1	1	4	4
669	CCn1c2ccccc2c2c1ccc(c2)c1nc(c(n1c1ccc(cc1)F)c1ccccc1)c1ccccc1	304.0	dimethyl sulfoxide	46.71	2.1874	4.078947368	4.951070841	4.728240804	4.313086042	4.351505577	0.14	0.0	0.04	4	4	6	6
671	CCc1nnc(s1)N=Nc1c2ccccc2n(c1C)C	442.0	dimethyl sulfoxide	46.71	2.1874	2.8050722398190047	3.497987222	3.517811724	3.142031698	3.171248451	0.21	0.0	0.06	2	2	2	2
672	CCc1nnc(s1)N=Nc1c(c2ccccc2)n(c2c1cccc2)C	450.0	dimethyl sulfoxide	46.71	2.1874	2.755204288888889	3.456753067	3.456578307	3.137800807	3.145915798	0.2	0.0	0.04	2	2	2	2
673	CCc1nnc(s1)N=Nc1c([nH]c2c1cccc2)c1ccccc1	499.0	dimethyl sulfoxide	46.71	2.1874	2.4846531663326656	3.440874705	3.333662471	3.047304486	3.057172807	0.16	0.0	0.04	2	2	2	2
675	CCOc1ccc(cc1)N=Nc1ccc(c2c1cccn2)O	410.0	dimethyl sulfoxide	46.71	2.1874	3.024390244	3.464117758	3.618804237	3.043037426	3.07723905	0.25	0.0	0.06	2	2	2	2
676	CCOC(=O)c1c(O)c(N=Nc2ccccc2)c2c(c1O)cccc2	460.0	dimethyl sulfoxide	46.71	2.1874	2.695652174	3.586606313	3.453418606	3.175947212	3.187503033	0.16	0.0	0.04	2	2	2	2
677	CCOC(=O)c1c(O)c(N=Nc2ccc(cc2)OC)c2c(c1O)cccc2	485.0	dimethyl sulfoxide	46.71	2.1874	2.556701031	3.504363633	3.348255713	3.044682006	3.059959708	0.16	0.0	0.04	2	2	2	2
679	CCOC(=O)c1c(O)c(N=Nc2ccc(cc2)[N+](=O)[O-])c2c(c1O)cccc2	473.0	dimethyl sulfoxide	46.71	2.1874	2.621564482	3.396796239	3.23933024	2.700797963	2.737433468	0.16	0.0	0.04	2	2	2	2
680	COC(=O)Cn1c(=O)c2cccc3c2c(c1=O)ccc3N1CCOCC1	399.0	dimethyl sulfoxide	46.71	2.1874	3.107769424	3.421676602	3.348733373	2.896138787	2.942978403	0.18	0.0	0.06	1	1	1	1
681	COc1ccc(cc1)N=Nc1sc(nc1c1ccc(cc1)NC(=O)c1ccccc1)N	487.0	dimethyl sulfoxide	46.71	2.1874	2.546201232	3.115971275	2.920974431	2.701244613	2.715568635	0.14	0.0	0.04	2	1	1	1
682	Cc1ccc(cc1)N=Nc1c([nH]c2c1cccc2)c1ccccc1	401.0	dimethyl sulfoxide	46.71	2.1874	3.092269327	3.581512392	3.600906384	3.171742381	3.187191263	0.21	0.0	0.04	2	2	2	2
683	COc1ccc(cc1)n1c(N=Nc2nc3c(s2)cccc3)ccc1c1cccs1	530.0	dimethyl sulfoxide	46.71	2.1874	2.339622642	3.012899462	2.986190519	2.67000775	2.677947941	0.19	0.0	0.04	2	2	2	2
684	CCOC(=O)c1c(O)c(N=Nc2ccc(cc2)Cl)c2c(c1O)cccc2	468.0	dimethyl sulfoxide	46.71	2.1874	2.64957265	3.529451466	3.408543811	3.121466465	3.132609027	0.16	0.0	0.04	2	2	2	2
685	Cn1c(C)c(c2c1cccc2)N=Nc1nncs1	441.0	dimethyl sulfoxide	46.71	2.1874	2.811432947845805	3.500059992	3.5638277	3.1627147	3.202641655	0.23	0.0	0.06	2	2	2	2
686	Clc1ccc2c(c1)sc(n2)N=Nc1ccc(c2c1cccn2)O	564.0	dimethyl sulfoxide	46.71	2.1874	2.19858156	3.192964364	3.133137797	2.803685706	2.814926637	0.18	0.0	0.04	2	2	2	2
687	Clc1ccc(cc1)c1nn(c2c1c1c(cn2)c(=O)[nH]n1c1ccccc1)c1ccccc1	369.0	dimethyl sulfoxide	46.71	2.1874	3.360005230352304	4.399629693	4.765910488	4.514914407	4.545189381	0.16	0.0	0.04	1	3	5	5
688	Clc1ccc(cc1)c1nn(c2c1c1[nH][nH]c(=O)c1cn2)c1ccccc1	384.0	dimethyl sulfoxide	46.71	2.1874	3.360005230352304	5.525034652	5.333510938	3.956857078	4.429895157	0.16	0.0	0.04	8	7	1	3
689	Clc1ccc(cc1)c1csc(n1)N=Nc1ccc(c2c1cccn2)O	569.0	dimethyl sulfoxide	46.71	2.1874	2.179261863	3.223264208	3.091865492	2.758975711	2.778634673	0.16	0.0	0.04	2	2	2	2
690	Clc1ccc(cc1)N=Nc1sc(nc1c1ccc(cc1)NC(=O)c1ccccc1)N	487.0	dimethyl sulfoxide	46.71	2.1874	2.546201232	3.146686198	3.32074493	2.739275228	2.75122003	0.27	0.0	0.04	2	2	1	1
691	Clc1ccc(cc1)N=Nc1ccc(c2c1cccn2)O	406.0	dimethyl sulfoxide	46.71	2.1874	3.054187192	3.547174638	3.48490095	3.123898726	3.152715079	0.18	0.0	0.06	2	2	2	2
692	Clc1ccc(cc1)N=Nc1c([nH]c2c1cccc2)c1ccccc1	412.0	dimethyl sulfoxide	46.71	2.1874	3.009708738	3.546493628	3.430815043	3.147161878	3.15832019	0.16	0.0	0.04	2	2	2	2
693	Clc1ccc(cc1)C1=C2C(=O)OC(=C2C(=O)N1)c1ccc(cc1)Cl	495.0	dimethyl sulfoxide	46.71	2.1874	2.505050505	3.091659082	3.008279281	2.786751024	2.796744965	0.16	0.0	0.04	1	1	1	1
694	Cc1nn(c(c1)C)c1nc2c(s1)cccc2	287.0	dimethyl sulfoxide	46.71	2.1874	4.320557491	4.797596362	4.742108855	4.414924795	4.447067589	0.18	0.0	0.06	1	1	1	1
695	Cc1cnc(s1)N=Nc1ccc(c2c1cccn2)O	448.0	dimethyl sulfoxide	46.71	2.1874	2.767857143	3.277072584	3.217547987	2.946227914	2.963041766	0.18	0.0	0.06	2	2	2	2
696	Cc1ccc2c(c1N)c(C)ccn2	355.0	dimethyl sulfoxide	46.71	2.1874	3.492957746	4.188544697	4.188544857	3.675858374	3.707045478	0.2	0.02	0.06	1	1	1	1
697	Cc1ccc(cc1)N=Nc1sc(nc1c1ccc(cc1)NC(=O)c1ccccc1)N	479.0	dimethyl sulfoxide	46.71	2.1874	2.588726514	3.16001269	3.342483843	2.733674687	2.746133109	0.27	0.0	0.04	2	2	1	1
698	Cc1ccc(cc1)N=Nc1ccc(c2c1cccn2)O	397.0	dimethyl sulfoxide	46.71	2.1874	3.123425693	3.572498951	3.508749073	3.149296789	3.177485702	0.18	0.0	0.06	2	2	2	2
699	Cc1cc2sc(nc2cc1C)N=Nc1ccc(c2c1cccn2)O	570.0	dimethyl sulfoxide	46.71	2.1874	2.175438596	3.185713453	3.084030781	2.759517821	2.772686092	0.17	0.0	0.04	2	2	2	2
700	Cc1[nH]c2c(c1N=Nc1nncs1)cccc2	469.0	dimethyl sulfoxide	46.71	2.1874	2.643586204690832	3.500509202	3.593679784	3.174227642	3.205426636	0.23	0.0	0.06	2	2	2	2
701	Cc1[nH]c2c(c1N=Nc1n[nH]c(n1)S)cccc2	388.0	dimethyl sulfoxide	46.71	2.1874	3.195468891752577	3.814588731	3.764833665	3.462021277	3.492971391	0.18	0.0	0.06	2	2	2	2
703	CSc1nnc(s1)N=Nc1c2ccccc2n(c1C)C	460.0	dimethyl sulfoxide	46.71	2.1874	2.695308543478261	3.386618688	3.285926696	3.020357213	3.036914555	0.16	0.0	0.04	2	2	2	2
704	CSc1nnc(s1)N=Nc1c(c2ccccc2)n(c2c1cccc2)C	466.0	dimethyl sulfoxide	46.71	2.1874	2.660605	3.369885856	3.208978096	2.958519765	2.971846057	0.14	0.0	0.04	2	2	2	2
705	CSc1nnc(s1)N=Nc1c([nH]c2c1cccc2)c1ccccc1	509.0	dimethyl sulfoxide	46.71	2.1874	2.4358387622789786	3.303248588	3.224984008	2.908661319	2.923220191	0.16	0.0	0.04	2	2	2	2
706	CSc1nnc(s1)N=Nc1c(C)[nH]c2c1cccc2	462.0	dimethyl sulfoxide	46.71	2.1874	2.6836405411255413	3.449335176	3.335545692	3.009052591	3.046128316	0.16	0.0	0.06	2	2	2	2
708	COc1ccc2c(c1)sc(n2)N=Nc1ccc(c2c1cccn2)O	506.0	dimethyl sulfoxide	46.71	2.1874	2.450592885	3.137413937	2.99762286	2.608353392	2.630534745	0.16	0.0	0.04	2	2	2	2
709	COc1ccc2c(c1)c1sccc1[nH]2	250.0	dimethyl sulfoxide	46.71	2.1874	3.757096757575758	4.824758906	4.824757836	4.506383386	4.530154899	0.2	0.0	0.06	2	2	2	2
710	COc1ccc(cc1C=NCCN(C)C)C=Cc1ccncc1	321.0	dimethyl sulfoxide	46.71	2.1874	3.862928349	4.222058601	4.100037486	3.746291122	3.743468772	0.16	0.0	0.04	1	1	2	1
711	COc1ccc(cc1)n1c(nc(c1c1cccs1)c1cccs1)c1ccc2c(c1)c1ccccc1n2CC	306.0	dimethyl sulfoxide	46.71	2.1874	4.052287582	4.629521151	4.448655749	3.97137631	4.000780504	0.14	0.0	0.04	2	3	3	3
712	COc1ccc(cc1)n1c(nc(c1c1ccccc1)c1ccccc1)c1ccc2c(c1)c1cc(ccc1n2CC)c1ccc2c(c1)c1cc(ccc1n2CC)c1nc(c(n1c1ccc(cc1)OC)c1ccccc1)c1ccccc1	313.0	dimethyl sulfoxide	46.71	2.1874	3.961661342	4.512446857	4.166762504	3.737074261	3.819140671	0.12	0.0	0.04	3	3	3	3
713	COc1ccc(cc1)n1c(N=Nc2ccc3c(c2)scn3)ccc1c1cccs1	474.0	dimethyl sulfoxide	46.71	2.1874	2.616033755	3.264529723	3.0792825	2.824040299	2.840026141	0.14	0.0	0.04	2	2	2	2
714	CCOC(=O)c1c(O)c(N=Nc2ccc(cc2)C#N)c2c(c1O)cccc2	462.0	dimethyl sulfoxide	46.71	2.1874	2.683982684	3.475523169	3.346136903	3.015620232	3.031670164	0.16	0.0	0.04	2	2	2	2
716	CCOC(=O)c1c(N)sc(c1c1ccccc1)N=Nc1ccc(cc1)OC	469.0	dimethyl sulfoxide	46.71	2.1874	2.643923241	3.221386428	3.120304915	2.929793532	2.933771492	0.16	0.0	0.04	2	2	2	2
717	C1(C)c2cc3nc([nH]c3cc2c2c1cccc2)c1ccc(cc1)F	354.0	dimethyl sulfoxide	46.71	2.1874	3.502824859	4.269333517	4.146310052	3.751889283	3.775761926	0.16	0.0	0.04	1	1	1	1
718	C1(C)c2cc3nc([nH]c3cc2c2c1cccc2)c1ccc(cc1)Cl	360.0	dimethyl sulfoxide	46.71	2.1874	3.444444444	4.21146401	4.071831503	3.64474546	3.672834843	0.16	0.0	0.04	1	1	1	1
719	C1(C)c2cc3nc([nH]c3cc2c2c1cccc2)c1ccc(cc1)C(F)(F)F	359.0	dimethyl sulfoxide	46.71	2.1874	3.454038997	4.189210307	4.0501359	3.558538599	3.593002433	0.16	0.0	0.04	1	1	1	1
720	C1(C)c2cc3nc([nH]c3cc2c2c1cccc2)c1ccc(cc1)C	357.0	dimethyl sulfoxide	46.71	2.1874	3.473389356	4.250112325	4.117254408	3.72691072	3.750656253	0.16	0.0	0.04	1	1	1	1
721	C1(C)c2cc3nc([nH]c3cc2c2c1cccc2)c1c(F)cccc1F	341.0	dimethyl sulfoxide	46.71	2.1874	3.636363636	4.310647812	4.177570456	3.669652673	3.698317916	0.16	0.0	0.04	1	1	1	1
722	C1(C)c2cc(ccc2c2c1cc1nc3c4ccccc4c4c(c3nc1c2)cccc4)c1ccccc1	403.0	dimethyl sulfoxide	46.71	2.1874	3.076923077	3.609297945	3.393611319	2.961651396	3.00154875	0.14	0.0	0.04	1	1	1	1
723	C1(C)c2cc(ccc2c2c1cc1nc3c4cccc5c4c4c(c3nc1c2)cccc4cc5)c1ccccc1	428.0	dimethyl sulfoxide	46.71	2.1874	2.897196262	3.456146247	3.490308841	2.779568983	2.811773747	0.21	0.0	0.04	1	1	1	1
724	C1(C)c2cc(ccc2c2c1cc1nc3c4cccc5c4c4c(c3nc1c2)cccc4cc5)c1cccc2c1cccc2	425.0	dimethyl sulfoxide	46.71	2.1874	2.917647059	3.465810738	3.225400758	2.758695381	2.802288296	0.14	0.0	0.04	1	1	1	1
725	C1(C)c2cc(ccc2c2c1cc1nc3c4cccc5c4c4c(c3nc1c2)cccc4cc5)c1c2ccccc2cc2c1cccc2	425.0	dimethyl sulfoxide	46.71	2.1874	2.917647059	3.467536208	3.228589529	2.83343174	2.873968915	0.14	0.0	0.04	1	1	2	2
727	C1(C)c2cc(ccc2c2c1cc1nc3c(nc1c2)c1ccccc1c1c3cccc1)c1ccc(cc1)N(c1ccccc1)c1ccccc1	438.0	dimethyl sulfoxide	46.71	2.1874	2.831050228	3.545077588	3.289789786	2.304515324	2.471468665	0.14	0.0	0.04	1	1	1	1
728	C1(C)c2cc(ccc2c2c1cc1nc3c(nc1c2)c1cccc2c1c1c3cccc1cc2)c1ccc2c3c1ccc1c3c(cc2)ccc1	429.0	dimethyl sulfoxide	46.71	2.1874	2.89044289	3.445761215	3.203314795	2.59355852	2.699242683	0.14	0.0	0.04	1	1	1	1
729	C1(C)c2cc(ccc2c2c1cc1nc3c(nc1c2)c1cccc2c1c1c3cccc1cc2)c1ccc(cc1)N(c1ccccc1)c1ccccc1	464.0	dimethyl sulfoxide	46.71	2.1874	2.672413793	3.422710702	3.169956031	2.295314213	2.457480153	0.14	0.0	0.04	1	1	1	1
730	C1(C)c2cc3nc([nH]c3cc2c2c1cccc2)c1ccc(cc1)[N+](=O)[O-]	400.0	dimethyl sulfoxide	46.71	2.1874	3.1	3.830818173	3.731381681	2.679429521	2.888065956	0.18	0.0	0.06	1	1	1	1
731	C1(C)c2cc(ccc2c2c1cc1nc(c3ccccc3)c(nc1c2)c1ccccc1)c1cccc2c1cccc2	391.0	dimethyl sulfoxide	46.71	2.1874	3.171355499	3.89227692	3.637484789	3.106863673	3.171503111	0.14	0.0	0.04	2	1	1	1
732	C1(C)c2cc(ccc2c2c1cc1nc(c3ccccc3)c(nc1c2)c1ccccc1)c1c2ccccc2cc2c1cccc2	392.0	dimethyl sulfoxide	46.71	2.1874	3.163265306	3.742915172	3.538121797	3.264332303	3.302974818	0.14	0.0	0.04	1	1	2	2
735	C1(C)c2cc(C#Cc3ccccc3)ccc2c2c1cc1nc3c(nc1c2)c1ccccc1c1c3cccc1	407.0	dimethyl sulfoxide	46.71	2.1874	3.046683047	3.550176818	3.695287576	2.827541519	2.883760316	0.25	0.0	0.04	1	1	1	1
736	C1(C)c2cc(C#Cc3ccccc3)ccc2c2c1cc1nc3c(nc1c2)c1cccc2c1c1c3cccc1cc2	430.0	dimethyl sulfoxide	46.71	2.1874	2.88372093	3.416678312	3.174731512	2.702359594	2.744443129	0.14	0.0	0.04	1	1	1	1
737	Brc1nnc(s1)N=Nc1ccc(s1)c1cccs1	510.0	dimethyl sulfoxide	46.71	2.1874	2.431372549	3.065208458	2.910768949	2.657999518	2.666516179	0.16	0.0	0.04	2	2	2	2
738	Brc1ccc(cc1)c1nn(c2c1c1c(cn2)c(=O)[nH]n1c1ccccc1)c1ccccc1	370.0	dimethyl sulfoxide	46.71	2.1874	3.350924135135135	5.417362939	4.765009758	4.528430329	4.558856533	0.16	0.0	0.04	7	3	5	5
739	Brc1ccc(cc1)c1nn(c2c1c1[nH][nH]c(=O)c1cn2)c1ccccc1	384.0	dimethyl sulfoxide	46.71	2.1874	3.350924135135135	5.531203413	5.338783319	4.400745813	4.430742657	0.16	0.0	0.04	8	7	3	3
740	Brc1ccc(cc1)c1csc(n1)N=Nc1ccc(c2c1cccn2)O	570.0	dimethyl sulfoxide	46.71	2.1874	2.175438596	3.230941129	3.101654003	2.777964903	2.796634565	0.16	0.0	0.04	2	2	2	2
741	Brc1ccc(cc1)N=Nc1sc(nc1c1ccc(cc1)NC(=O)c1ccccc1)N	487.0	dimethyl sulfoxide	46.71	2.1874	2.546201232	3.137675577	3.033185584	2.745596639	3.059738598	0.16	0.0	0.17	2	2	1	2
744	Cn1c(c2ccccc2)c(c2c1cccc2)N=Nc1nncs1	452.0	dimethyl sulfoxide	46.71	2.1874	2.7430131194690266	3.473434669	3.275748194	3.150843299	3.15931318	0.12	0.0	0.04	2	2	2	2
745	C1(C)c2cc(ccc2c2c1cc1nc(c3ccccc3)c(nc1c2)c1ccccc1)c1ccc2c3c1ccc1c3c(cc2)ccc1	396.0	dimethyl sulfoxide	46.71	2.1874	3.131313131	3.780478907	3.545528368	3.348485823	3.422024572	0.14	0.0	0.04	1	1	2	2
747	C1(C)c2cc3nc(c4ccccc4)c(nc3cc2c2c1cccc2)c1ccccc1	385.0	dimethyl sulfoxide	46.71	2.1874	3.220779221	3.947775407	3.739309482	3.372079276	3.392774909	0.14	0.0	0.04	2	2	1	1
748	C1(C)c2cc3nc4c5ccccc5c5c(c4nc3cc2c2c1cc(cc2)c1c2ccccc2cc2c1cccc2)cccc5	398.0	dimethyl sulfoxide	46.71	2.1874	3.115577889	3.622142747	3.407943091	3.112915204	3.145297578	0.14	0.0	0.04	1	1	2	2
749	CCOC(=O)c1c(N)sc(c1c1ccccc1)N=Nc1ccc(cc1)C#N	501.0	dimethyl sulfoxide	46.71	2.1874	2.4750499	3.136591137	3.010259132	2.878676835	2.883433546	0.14	0.0	0.04	2	2	2	2
750	CCOC(=O)c1c(N)sc(c1c1ccccc1)N=Nc1ccc(cc1)C	469.0	dimethyl sulfoxide	46.71	2.1874	2.643923241	3.264942863	3.388909438	2.990710759	2.99595229	0.25	0.02	0.04	2	2	2	2
751	CCOC(=O)Cc1csc(n1)N=Nc1ccc(c2c1cccn2)O	565.0	dimethyl sulfoxide	46.71	2.1874	2.194690265	3.297366187	3.23891211	2.971689727	2.988368089	0.18	0.0	0.06	2	2	2	2
752	CCOC(=O)C1=C(NC(=O)C1=Cc1ccccc1)c1ccccc1	412.0	dimethyl sulfoxide	46.71	2.1874	3.009708738	3.472974989	3.353529904	3.062854998	3.098740072	0.16	0.0	0.06	1	1	1	1
753	CCOC(=O)C1=C(NC(=O)C1=Cc1ccccc1)c1ccc(cc1)c1ccccc1	417.0	dimethyl sulfoxide	46.71	2.1874	2.973621103	3.433948754	3.312231609	2.961389976	2.983392168	0.16	0.0	0.04	1	1	1	1
754	CCOC(=O)C1=C(NC(=O)C1=Cc1cccc2c1cccc2)c1ccccc1	419.0	dimethyl sulfoxide	46.71	2.1874	2.959427208	3.357561064	3.204204035	2.810562607	2.827332499	0.16	0.0	0.04	1	1	1	1
755	CCOC(=O)C1=C(NC(=O)C1=Cc1cccc2c1cccc2)c1ccc(cc1)c1ccccc1	427.0	dimethyl sulfoxide	46.71	2.1874	2.903981265	3.366935796	3.121146535	2.789662574	2.812243557	0.14	0.0	0.04	1	1	1	1
756	CCOC(=O)C1=C(NC(=O)C1=Cc1ccc(cc1)N(C)C)c1ccccc1	471.0	dimethyl sulfoxide	46.71	2.1874	2.632696391	3.202287785	3.103609183	2.829834609	2.842592071	0.16	0.0	0.04	1	1	1	1
757	CCOC(=O)C1=C(NC(=O)C1=Cc1ccc(cc1)N(C)C)c1ccc(cc1)c1ccccc1	478.0	dimethyl sulfoxide	46.71	2.1874	2.594142259	3.15701209	2.99541322	2.718615526	2.743481269	0.14	0.0	0.04	1	1	1	1
758	CCOC(=O)C1=C(NC(=O)C1=CC1=CCC(=C=O)C=C1)c1ccccc1	433.0	dimethyl sulfoxide	46.71	2.1874	2.863741339	3.64683909	3.491589741	3.144568168	3.185515263	0.16	0.0	0.06	3	3	3	3
759	CCOC(=O)C1=C(NC(=O)C1=CC1=CCC(=C=O)C=C1)c1ccc(cc1)c1ccccc1	441.0	dimethyl sulfoxide	46.71	2.1874	2.811432947845805	3.605295105	3.436030264	3.031896634	3.057988037	0.16	0.0	0.04	3	3	3	3
760	CCOC(=O)C(=CNc1cccc(c1)F)C#N	321.0	dimethyl sulfoxide	46.71	2.1874	3.862928349	4.511223377	4.461915251	4.176399495	4.191277927	0.18	0.0	0.06	1	1	1	1
761	CCN(c1ccc(cc1)N=Nc1scc(n1)c1cc2ccccc2oc1=O)CC	508.0	dimethyl sulfoxide	46.71	2.1874	2.440944882	3.097896192	2.985702769	2.685047221	2.710209195	0.16	0.0	0.04	2	2	2	2
763	CCN(c1ccc(c(c1)O)c1[nH]c2c(n1)ccc(c2)n1nc2c(n1)c1cc(ccc1cc2)S(=O)(=O)O)CC	379.0	dimethyl sulfoxide	46.71	2.1874	3.27135073878628	3.812650671	3.64268181	2.694514293	2.813801617	0.16	0.0	0.04	1	1	1	1
764	CCN(c1ccc(c(c1)O)c1[nH]c2c(n1)ccc(c2)n1nc2c(n1)c1c(cc2)cccc1S(=O)(=O)O)CC	503.0	dimethyl sulfoxide	46.71	2.1874	2.465208748	3.754477693	3.465275588	2.629070025	2.727174227	0.14	0.0	0.04	1	1	1	1
766	CCCn1c(N=Nc2nc3c(s2)cccc3)ccc1c1cccs1	519.0	dimethyl sulfoxide	46.71	2.1874	2.389210019	3.103533583	3.412270771	2.690952092	2.729622287	0.34	0.0	0.04	2	2	2	2
767	CCCn1c(N=Nc2ccc3c(c2)scn3)ccc1c1cccs1	464.0	dimethyl sulfoxide	46.71	2.1874	2.672413793	3.303182618	3.450954356	2.852196882	2.868784664	0.25	0.0	0.04	2	2	2	2
768	CCCOC(CC(=C=O)C=Cc1ccc(c(c1)OC)OCCC)C=Cc1ccc(c(c1)OC)OCCC	506.0	dimethyl sulfoxide	46.71	2.1874	3.0765308436724568	4.543992211	4.425908956	4.121035029	4.157792543	0.16	0.0	0.06	2	2	4	3
769	CC(=O)c1ccc(cc1)N=Nc1ccc(c2c1cccn2)O	417.0	dimethyl sulfoxide	46.71	2.1874	2.973621103	3.472213939	3.340815502	3.003877331	3.056783127	0.16	0.0	0.06	2	2	2	2
771	CC(=O)Nc1ccc(cc1)N=Nc1ccc(c2c1cccn2)O	417.0	dimethyl sulfoxide	46.71	2.1874	2.973621103	3.417017902	3.286685396	2.982253958	2.99451984	0.16	0.0	0.04	2	2	2	2
776	C1(C)c2cc3nc4c5ccccc5c5c(c4nc3cc2c2c1cccc2)cccc5	389.0	dimethyl sulfoxide	46.71	2.1874	3.187660668	3.671274163	3.467859028	3.119201885	3.141595678	0.14	0.0	0.04	2	1	1	1
777	C1(C)c2cc3nc4c5ccccc5c5c(c4nc3cc2c2c1cc(cc2)c1cccc2c1cccc2)cccc5	401.0	dimethyl sulfoxide	46.71	2.1874	3.092269327	3.621621127	3.40406377	2.875988055	2.948167644	0.14	0.0	0.04	1	1	1	1
778	CCOC(=O)c1c(N)sc(c1c1ccccc1)N=Nc1ccccc1	468.0	dimethyl sulfoxide	46.71	2.1874	2.64957265	3.287488776	3.195825564	3.025259003	3.029224614	0.16	0.02	0.04	2	2	2	2
779	Cn1c(nc2c1cccc2)c1cnc(cn1)c1nc2c(n1C)cccc2	397.0	dimethyl sulfoxide	46.71	2.1874	3.123425693	3.992316003	3.825680642	3.303391708	3.330439761	0.16	0.0	0.04	1	1	1	1
780	Fc1ccc(cc1)c1nnc(s1)N=Nc1ccc(s1)c1cccs1	515.0	dimethyl sulfoxide	46.71	2.1874	2.40776699	2.936810932	2.789153934	2.467167785	2.481288466	0.16	0.0	0.04	2	1	1	1
787	Oc1ccc(c2c1nccc2)N=Nc1scc(n1)c1ccccc1	570.0	dimethyl sulfoxide	46.71	2.1874	2.175438596	3.222469338	3.090247111	2.760677521	2.778188123	0.16	0.0	0.04	2	2	2	2
788	Oc1ccc(c2c1nccc2)N=Nc1nccs1	443.0	dimethyl sulfoxide	46.71	2.1874	2.799097065	3.32269677	3.264706433	3.001837301	3.018007393	0.18	0.0	0.06	2	2	2	2
789	Sc1[nH]nc(n1)N=Nc1c([nH]c2c1cccc2)c1ccccc1	411.0	dimethyl sulfoxide	46.71	2.1874	3.0166470316301703	3.700128587	3.580784752	3.296195307	3.307890138	0.16	0.0	0.04	2	2	2	2
790	Oc1ccc(c2c1nccc2)N=Nc1nc2c(s1)cccc2	489.0	dimethyl sulfoxide	46.71	2.1874	2.535787321	3.230260739	3.108791114	2.852377962	2.861317283	0.16	0.0	0.04	2	2	2	2
792	Oc1ccc(c2c1nccc2)N=Nc1ccccc1	396.0	dimethyl sulfoxide	46.71	2.1874	3.131313131	3.581236012	3.671196613	3.194854144	3.221916598	0.23	0.0	0.06	2	2	2	2
796	OCCSc1c(F)c(F)c(c(c1F)F)C1=C2C=CC(=N2)C(=c2ccc(=C(C3=NC(=C(c4[nH]c1cc4)c1c(F)c(F)c(c(c1F)F)F)C=C3)c1c(F)c(F)c(c(c1F)F)SCCO)[nH]2)c1c(F)c(F)c(c(c1F)F)F	413.0	dimethyl sulfoxide	46.71	2.1874	2.4502804940711465	3.731672161	3.618900067	3.459132187	3.309237418	0.12	0.0	0.04	4	5	10	3
797	OCCSc1c(F)c(F)c(c(c1F)F)C1=C2C=CC(=N2)C(=c2ccc(=C(C3=NC(=C(c4[nH]c1cc4)c1c(F)c(F)c(c(c1F)F)F)C=C3)c1c(F)c(F)c(c(c1F)F)F)[nH]2)c1c(F)c(F)c(c(c1F)F)SCCO	413.0	dimethyl sulfoxide	46.71	2.1874	2.4551325346534654	3.745610072	3.616525796	3.313020639	3.506273773	0.1	0.0	0.04	4	5	5	10
798	Oc1ccc(c2c1nccc2)N=Nc1nc2c([nH]1)cccc2	558.0	dimethyl sulfoxide	46.71	2.1874	2.222222222	3.282868545	3.153968199	2.876085115	2.885783696	0.16	0.0	0.04	2	2	2	2
800	Sc1[nH]nc(n1)N=Nc1c(c2ccccc2)n(c2c1cccc2)C	394.0	dimethyl sulfoxide	46.71	2.1874	3.1468069289340104	3.751130743	3.64698745	3.393560839	3.40364079	0.16	0.0	0.04	2	2	2	2
802	c1ccc(cc1)N=Nc1c([nH]c2c1cccc2)c1ccccc1	400.0	dimethyl sulfoxide	46.71	2.1874	3.1	3.616923366	3.64381659	3.210730386	3.223218118	0.21	0.0	0.04	2	2	2	2
805	c1ccc(cc1)c1nc2c(nc1c1ccccc1)c(ccc2c1ccc2c3c1ccc1c3c(cc2)ccc1)c1ccc2c3c1ccc1c3c(cc2)ccc1	281.0	dimethyl sulfoxide	46.71	2.1874	2.994787270531401	4.008504375	3.856291146	3.380511987	3.538124217	0.12	0.0	0.04	3	5	3	5
806	c1ccc(cc1)c1nnc(s1)N=Nc1ccc(s1)c1cccs1	515.0	dimethyl sulfoxide	46.71	2.1874	2.40776699	3.033925064	2.7569122	2.518224551	2.532029843	0.14	0.0	0.04	2	2	2	2
807	c1ccc2c(c1)sc(n2)N=Nc1ccc(n1c1cccc2c1cccc2)c1cccs1	528.0	dimethyl sulfoxide	46.71	2.1874	2.348484848	3.017119392	3.202452215	2.662019909	2.67003928	0.27	0.0	0.04	2	2	2	2
810	n1ccc(nc1)c1ccc(s1)c1ccc(cc1)c1ccc(cc1)n1c2ccccc2c2c1cccc2	368.0	dimethyl sulfoxide	46.71	2.1874	3.369565217	3.932454965	3.780883217	3.488504001	3.135738467	0.16	0.0	0.04	1	1	2	1
811	n1csc(n1)N=Nc1ccc(s1)c1cccs1	494.0	dimethyl sulfoxide	46.71	2.1874	2.510121457	3.124224996	3.055231367	2.711435045	2.735756558	0.18	0.0	0.06	2	2	2	2
813	[O-][N+](=O)c1ccc(cc1)S(=O)(=O)c1cnc(s1)N=Nc1ccc(c2c1cccn2)O	593.0	dimethyl sulfoxide	46.71	2.1874	2.091062395	3.171385191	3.062305168	2.703208824	2.768939112	0.16	0.0	0.04	2	2	2	2
814	[O-][N+](=O)c1ccc(cc1)N=Nc1ccc(c2c1cccn2)O	445.0	dimethyl sulfoxide	46.71	2.1874	2.786516854	3.374302436	3.303189428	2.769202462	2.855021382	0.18	0.0	0.06	2	2	2	2
826	Nc1nc(c(s1)N=Nc1cccc(c1)Cl)c1ccc(cc1)NC(=O)c1ccccc1	486.0	dimethyl sulfoxide	46.71	2.1874	2.551440329	3.180837333	3.302176548	2.760144361	2.762808831	0.25	0.0	0.04	2	2	1	1
827	Fc1ccc(cc1)n1c(N=Nc2nc3c(s2)cccc3)ccc1c1cccs1	526.0	dimethyl sulfoxide	46.71	2.1874	2.357414449	3.021093163	2.857369813	2.667300399	2.67482757	0.14	0.02	0.04	2	2	2	2
828	N#CC(=C(c1ccccc1)C=Cc1cc2c3ccccc3n(c2cc1OC)C)C#N	476.0	dimethyl sulfoxide	46.71	2.1874	2.605042017	3.025403853	3.025742363	2.547859574	2.550482545	0.2	0.0	0.04	1	1	2	1
829	Nc1sc(c(n1)c1ccc(cc1)NC(=O)c1ccccc1)N=Nc1ccccc1Cl	492.0	dimethyl sulfoxide	46.71	2.1874	2.520325203	3.132430737	3.261063073	2.767176872	2.777540683	0.25	0.0	0.04	2	2	2	2
830	N#CC(=CNc1cccc(c1)F)C#N	319.0	dimethyl sulfoxide	46.71	2.1874	3.887147335	4.628034211	4.628033131	4.208321089	4.238842333	0.2	0.0	0.06	1	1	1	1
831	N#CC(=Cc1cc2c(cc1OC)n(c1c2cccc1)C)c1nc2c(s1)cccc2	443.0	dimethyl sulfoxide	46.71	2.1874	2.799097065	3.372498386	3.191400844	2.935437592	2.951816094	0.14	0.0	0.04	1	1	1	1
833	N#Cc1ccc(cc1)N=Nc1ccc(c2c1cccn2)O	425.0	dimethyl sulfoxide	46.71	2.1874	2.917647059	3.474877459	3.301209667	3.010832332	3.046935986	0.16	0.0	0.06	2	2	2	2
834	Nc1ccc2c(c1)cccn2	361.0	dimethyl sulfoxide	46.71	2.1874	3.434903047	4.229532092	4.29018998	3.80650786	3.837053294	0.22	0.0	0.06	1	1	1	1
836	Nc1cnc2c(c1)cccc2	355.0	dimethyl sulfoxide	46.71	2.1874	3.492957746	4.29586256	4.186491907	3.948182827	3.97199688	0.16	0.0	0.06	1	1	1	1
837	OC(=O)[C@H](Cc1ccc(c(c1)O)O)N	292.0	dimethyl sulfoxide	46.71	2.1874	4.246034006849316	5.224018595	5.259962679	5.015740259	5.038822292	0.22	0.0	0.06	1	1	1	1
838	N#CC(=CNc1cccc(c1)F)C(=O)OC	324.0	dimethyl sulfoxide	46.71	2.1874	3.827160494	4.578843215	4.578843785	4.239483433	4.232369382	0.2	0.0	0.06	1	1	1	1
839	Nc1sc(c(n1)c1ccc(cc1)NC(=O)c1ccccc1)N=Nc1ccccc1[N+](=O)[O-]	505.0	dimethyl sulfoxide	46.71	2.1874	2.455445545	3.177650072	3.235324449	2.537991263	2.556705026	0.23	0.0	0.04	2	2	1	1
840	N#CC(=Cc1cn(nc1c1ccc(cc1)[N+](=O)[O-])c1ccccc1)C#N	356.0	dimethyl sulfoxide	46.71	2.1874	3.483146067	4.068665212	3.909955813	3.294720687	3.345208563	0.16	0.0	0.04	2	1	1	1
841	O=C(NC12CC3CC(C1)CC(C2)(C3)NC(=O)Nc1ccc2c(c1)cc1c(c2)cccc1)Nc1ccc2c(c1)cc1c(c2)cccc1	407.0	dimethyl sulfoxide	46.71	2.1874	3.046683047	3.701124747	3.637949729	3.23675182	3.233888739	0.18	0.0	0.04	1	1	4	1
842	Nn1c(=O)c2cccc3c2c(c1=O)ccc3	340.0	dimethyl sulfoxide	46.71	2.1874	3.647058824	4.236864893	4.335348965	3.852947326	3.877834589	0.23	0.0	0.06	2	1	2	2
843	OC(=O)Cc1ccc(cc1)C1=c2ccc(=C(c3ccc(cc3)CC(=O)O)C3=NC(=C(c4[nH]c(C(=C5N=C1C=C5)c1ccc(cc1)CC(=O)O)cc4)c1ccccc1O)C=C3)[nH]2	648.0	dimethyl sulfoxide	46.71	2.1874	1.911810052	2.464257184	2.438684931	2.396261776	2.400374506	0.12	0.0	0.04	2	2	2	2
844	O=c1oc2ccccc2cc1c1csc(n1)N=Nc1ccc(cc1)Nc1ccccc1	512.0	dimethyl sulfoxide	46.71	2.1874	2.421875	3.110270834	2.963152196	2.562127156	2.584654439	0.16	0.0	0.04	2	2	1	1
845	O=c1oc2ccccc2cc1c1csc(n1)N=Nc1c2ccccc2n(c1c1ccccc1)C	471.0	dimethyl sulfoxide	46.71	2.1874	2.632696391	3.268380533	3.087393451	2.793174335	2.816042208	0.14	0.0	0.04	2	2	2	2
846	O=c1oc2ccccc2cc1c1csc(n1)N=Nc1c(N)n(C)c(=O)n(c1=O)C	444.0	dimethyl sulfoxide	46.71	2.1874	2.792792793	3.472406049	3.356805214	2.976766797	3.0014354	0.16	0.0	0.04	2	2	1	2
847	O=c1oc2ccccc2cc1c1csc(n1)N=Nc1c(C)n(c2c1cccc2)C	462.0	dimethyl sulfoxide	46.71	2.1874	2.683982684	3.275259174	3.105236513	2.829381899	2.850835652	0.14	0.0	0.04	2	2	2	2
848	O=c1oc2ccccc2cc1N	259.0	dimethyl sulfoxide	46.71	2.1874	3.734463644578313	4.37139192	4.445602669	4.114692288	4.1279192	0.23	0.0	0.06	1	1	1	1
850	O=c1oc2ccccc2cc1c1csc(n1)N=Nc1c([nH]c2c1cccc2)c1ccccc1	500.0	dimethyl sulfoxide	46.71	2.1874	2.48	3.226663558	3.035806075	2.726591977	2.747765099	0.14	0.0	0.04	2	2	1	1
851	O=C1OC(=C2C1=C(NC2=O)c1ccccc1)c1cccnc1	487.0	dimethyl sulfoxide	46.71	2.1874	2.546201232	3.152764649	3.113220934	2.873273465	2.897285838	0.18	0.0	0.06	1	1	1	1
852	O=C1Nc2c(C1=Cc1ccc(cc1)c1ccccc1)cccc2	345.0	dimethyl sulfoxide	46.71	2.1874	3.594202899	3.605898065	3.937620836	3.429038593	3.454571926	0.16	0.0	0.04	1	2	2	2
854	O=C1C(N=Nc2scc(n2)c2cc3ccccc3oc2=O)C(=O)N(C(=O)N1C)C	417.0	dimethyl sulfoxide	46.71	2.1874	2.973621103	4.37338477	4.240326643	3.107530654	3.950071448	0.16	0.0	0.06	3	3	2	5
855	O=C(Nc1ccc2c3c1ccc1c3c(cc2)ccc1)NCC12CC3CC(C1)CC(C2)(C3)CNC(=O)Nc1ccc2c3c1ccc1c3c(cc2)ccc1	391.0	dimethyl sulfoxide	46.71	2.1874	3.171355499	3.89270161	3.829355963	3.478424179	3.491930861	0.18	0.0	0.04	1	1	3	1
856	O=C(Nc1ccc2c(c1)cc1c(c2)cccc1)NCC12CC3CC(C1)CC(C2)(C3)CNC(=O)Nc1ccc2c(c1)cc1c(c2)cccc1	407.0	dimethyl sulfoxide	46.71	2.1874	3.046683047	3.738583311	3.673599263	3.244786441	3.260661632	0.18	0.0	0.04	2	2	4	2
858	O=C(Nc1c2ccccc2cc2c1cccc2)NCC12CC3CC(C1)CC(C2)(C3)CNC(=O)Nc1c2ccccc2cc2c1cccc2	412.0	dimethyl sulfoxide	46.71	2.1874	3.009708738	3.7255834	3.661052432	3.266874023	3.279076495	0.18	0.0	0.04	1	1	3	1
859	O=C(NC12CC3CC(C1)CC(C2)(C3)NC(=O)Nc1cccc2c1cccc2)Nc1cccc2c1cccc2	327.0	dimethyl sulfoxide	46.71	2.1874	3.79204893	4.531373129	4.598751098	4.04981557	4.072614843	0.22	0.0	0.04	1	1	1	1
864	Oc1ccc(cc1)C=Nc1ccccc1	293.0	ethanol	25.0	1.8523	4.232081911	4.338881856	4.276091578	3.89118963	3.97035631	0.18	0.0	0.08	1	1	1	1
865	OC(=O)c1ccccc1C(=O)c1c2cc(ccn2c2c1C(=O)c1ccccc1C2=O)c1ccncc1	479.0	ethanol	25.0	1.8523	2.588726514	3.065334968	2.83415267	2.519878301	2.574231598	0.14	0.0	0.06	1	1	1	1
866	OC(=O)c1cc(nc2c1cccc2)c1ccccc1	365.0	ethanol	25.0	1.8523	3.397260274	4.332754465	4.264444936	3.783116097	3.835080393	0.18	0.0	0.06	1	1	1	1
867	O=c1cc(C)c2c(o1)c1ccccc1c(c2)O	380.0	ethanol	25.0	1.8523	3.263157895	3.910826283	3.910826363	3.447087355	3.523582865	0.2	0.0	0.08	1	1	1	1
869	O=Cc1ccc(s1)c1ccc(s1)C1=CCC(CC1)c1ccccc1	393.0	ethanol	25.0	1.8523	3.155216285	3.713414298	3.639468419	3.065220598	3.144933158	0.18	0.0	0.06	1	1	1	1
870	OC(=O)c1ccccc1C(=O)c1c2ccccn2c2c1C(=O)c1ccccc1C2=O	493.0	ethanol	25.0	1.8523	2.515212982	3.066959079	2.91541013	2.555657235	2.597075761	0.16	0.0	0.06	1	1	1	1
872	c1ccc(cc1)CC1(SC(=CC(=C1)c1ccccc1)c1ccccc1)c1ccccc1	349.0	ethanol	25.0	1.8523	3.553008596	4.009957815	3.821596212	3.579205592	3.617167886	0.14	0.0	0.06	1	1	1	1
877	[O-][N+](=O)c1ccc(cc1)c1cnc2c(c1)cc(c(c2)O)c1nc2c([nH]1)cccc2	340.0	ethanol	25.0	1.8523	3.745746012084593	4.460404331	4.309034512	3.037539015	3.2433913	0.16	0.0	0.06	4	4	1	1
879	c1ccc(cc1)C=NNc1ncnc2c1[nH]cn2	268.0	ethanol	25.0	1.8523	4.626275858208955	4.279059568	4.218970751	3.838104284	3.876291028	0.18	0.02	0.06	1	1	1	1
880	n1ccc(cc1)C=Cc1nc2c([nH]1)cccc2	341.0	ethanol	25.0	1.8523	3.636363636	4.168998325	4.811735664	3.616404796	3.678812424	0.59	0.0	0.06	1	1	1	1
881	c1ncc2c(c1)ccc1n2c2ccccc2n1	344.0	ethanol	25.0	1.8523	3.604651163	4.192141477	3.650162861	3.599504964	3.705065527	0.06	0.0	0.08	1	1	1	1
882	c1ccc(cc1)C(=Cc1ccc2c(n1)cccc2)NN=Cc1ccccc1	431.0	ethanol	25.0	1.8523	2.877030162	3.552421648	3.329223511	3.019527303	3.071570249	0.14	0.0	0.06	1	1	1	1
886	CCN1C(=S)SC(=CC=c2ccn(c3c2cccc3)C)C1=O	620.0	ethanol	25.0	1.8523	2.007841182186235	2.689276012	2.658996238	2.637359716	2.638107656	0.14	0.0	0.06	1	1	1	1
893	CCN1C(=O)C(=CC=CC=CC2=C3N(CCC2)c2c(C3(C)C)cccc2)C(=O)N(C1=S)CC	702.0	ethanol	25.0	1.8523	1.766381766	2.420743449	2.402552157	2.423359769	2.419923679	0.12	0.0	0.04	1	1	1	1
894	CCN1C(=O)C(=CC=CC=c2n(c3ccccc3)c3c(n2c2ccccc2)cccc3)C(=O)N(C1=S)CC	587.0	ethanol	25.0	1.8523	2.2707727655677656	3.024173303	2.816908868	2.705955424	2.712330105	0.12	0.02	0.04	1	1	1	1
895	CCN1C(=O)C(=CC=c2c3cccc4c3c(n2Cc2ccccc2)ccc4)C(=O)N(C1=S)CC	613.0	ethanol	25.0	1.8523	2.0325277540983606	2.704178784	2.617275073	2.522501381	2.530389482	0.14	0.0	0.04	1	1	1	1
896	CCN1C(=O)C(=CC=c2n(c3ccccc3)c3c(n2c2ccccc2)cccc3)C(=O)N(C1=S)CC	481.0	ethanol	25.0	1.8523	2.6778443412527	3.372218026	3.259772052	3.128306816	3.150845979	0.14	0.0	0.06	1	1	1	1
897	CCN1C(=S)N(CC)C(=O)C(=CC=CC=CC=c2n(c3ccccc3)c3c(n2c2ccccc2)cccc3)C1=O	700.0	ethanol	25.0	1.8523	2.145055242214533	2.614102103	2.453310273	2.391774685	2.395111646	0.12	0.0	0.04	1	1	1	1
899	CN([C@@H]1C(=O)C(=C(O)N)C(=O)[C@@]2([C@H]1C[C@H]1C(=C(O)c3c([C@H]1O)c(Cl)ccc3O)C2=O)O)C	480.0	ethanol	25.0	1.8523	3.350924135135135	4.009534505	3.959952319	4.074568223	3.656679301	0.18	0.0	0.08	2	2	7	3
900	COC(=O)CCNC(=O)OCc1cc(=O)oc2c1cc(OC)c1c2cccc1	374.0	ethanol	25.0	1.8523	3.315508021	3.848313535	3.778581686	3.315540439	3.40268422	0.18	0.0	0.08	1	1	1	1
908	COc1cc2c(COC(=O)[C@@H](NC(=O)OCc3ccccc3)C)cc(=O)oc2c2c1cccc2	375.0	ethanol	25.0	1.8523	3.306666667	3.843553254	3.768791445	3.310759379	3.39981203	0.18	0.0	0.08	1	1	1	1
910	Clc1nccc(n1)NN=Cc1ccccc1	326.0	ethanol	25.0	1.8523	3.803680982	4.45365241	4.397291293	4.065202532	4.099293566	0.18	0.0	0.06	1	1	1	1
911	N#CC(=CC=CC1=C2N(CCC1)c1c(C2(C)C)cccc1)C#N	538.0	ethanol	25.0	1.8523	2.304832714	2.987128629	2.962662656	2.962658136	2.959975845	0.14	0.0	0.06	1	1	1	1
913	N#Cc1ccc(s1)c1ccc(s1)C1=CCC(CC1)c1ccccc1	373.0	ethanol	25.0	1.8523	3.324396783	3.790489888	3.637479869	3.200243735	3.273617874	0.16	0.0	0.06	1	1	1	1
914	NN=Cc1c(O)ccc2c1cccc2	304.0	ethanol	25.0	1.8523	4.078947368	4.173175855	4.173175315	3.802668669	3.865724817	0.2	0.0	0.08	1	1	1	1
922	COc1cccc(c1)Nc1nc2c(n1CCc1ccc(cc1)Cl)cc1c(c2)c(C)c(c(=O)o1)C(=O)N	354.0	ethanol	25.0	1.8523	3.5023783333333336	3.412386791	3.287728096	3.88920504	4.0500997	0.16	0.0	0.06	1	1	6	6
923	Cc1ccc(cc1)C(=Cc1ccc2c(n1)cccc2)NN=Cc1ccc(cc1)[N+](=O)[O-]	438.0	ethanol	25.0	1.8523	2.831050228	3.300167817	3.011114312	2.373149813	2.534731133	0.14	0.0	0.06	1	1	1	1
924	Cc1ccc(cc1)C(=Cc1ccc2c(n1)cccc2)NN=Cc1ccccc1	449.0	ethanol	25.0	1.8523	2.76169265	3.523657105	3.305737848	2.99830281	3.050426237	0.14	0.0	0.06	1	1	1	1
927	Clc1ccc(cc1)C=CC(=O)c1nccnc1C	305.0	ethanol	25.0	1.8523	4.06557377	4.240197483	4.341463606	3.600353584	3.753574533	0.23	0.0	0.08	3	3	2	2
928	Clc1ccc2c(c1)nn(n2)c1c(C)[nH]n(c1=O)c1ccccc1	326.0	ethanol	25.0	1.8523	3.803680982	4.466294491	4.3719145	4.217015581	3.839370114	0.18	0.02	0.08	1	1	2	1
929	Clc1cccc(c1)Nc1nc2c(n1Cc1ccccn1)cc1c(c2)c(C)c(c(=O)o1)C(=O)N	360.0	ethanol	25.0	1.8523	3.444444444	3.923785364	3.762079604	3.180559943	3.290798786	0.16	0.0	0.06	1	1	1	1
930	Cn1c(Nc2ccccc2)nc2c1cc1oc(=O)c(c(c1c2)C)C(=O)N	353.0	ethanol	25.0	1.8523	3.512747875	3.905210922	3.744563042	3.1560897	3.268948023	0.16	0.0	0.06	1	1	1	1
938	O=C(NC1=CC(=O)C(=O)c2c1cccc2)CNC(=O)C	278.0	ethanol	25.0	1.8523	4.459863057553957	3.339793152	3.339792502	2.906641949	2.966003976	0.2	0.0	0.08	2	2	2	2
939	O=C(c1ccccc1)NC1=CC(=O)C(=O)c2c1cccc2	278.0	ethanol	25.0	1.8523	4.459863057553957	3.346802393	3.384761668	2.855619982	2.931137112	0.21	0.0	0.08	2	2	2	2
940	O=C(c1cccnc1)NC1=CC(=O)C(=O)c2c1cccc2	268.0	ethanol	25.0	1.8523	4.626275858208955	3.371258376	3.371258606	2.928839232	2.990854779	0.2	0.0	0.08	2	2	2	2
941	O=C(c1nccnc1C)C=Cc1ccc(cc1)N(C)C	310.0	ethanol	25.0	1.8523	2.431062607843137	3.529248356	3.457193187	2.777269383	2.896525298	0.18	0.0	0.06	2	2	1	1
942	O=C(c1nccnc1C)C=Cc1ccc(cc1)OCc1ccccc1	310.0	ethanol	25.0	1.8523	2.987570915662651	3.97207263	4.200811069	3.264649303	3.360492005	0.27	0.0	0.06	2	2	2	2
950	COC(=O)C1C(=C(N2C1c1ccccc1C=N2)C(=O)N)C(=O)OC	487.0	ethanol	25.0	1.8523	3.315085374331551	3.740469522	3.625883158	3.369837956	3.392918799	0.16	0.0	0.06	1	1	1	1
951	CNc1nc2c(n1Cc1ccc3c(c1)OCO3)cc1c(c2)c(C)c(c(=O)o1)C(=O)N	355.0	ethanol	25.0	1.8523	3.492957746	3.940556806	3.869706798	3.857793336	3.912515643	0.18	0.0	0.06	1	1	3	3
952	CN(c1ccc(cc1)C1=CC(=O)NC1=O)C	534.0	ethanol	25.0	1.8523	2.701180675381264	3.256547502	3.256548372	2.720367576	2.806879806	0.2	0.0	0.08	1	1	1	1
954	[O-][N+](=O)c1ccc(cc1)C=NNC(=Cc1ccc2c(n1)cccc2)C(C)(C)C	460.0	ethanol	25.0	1.8523	2.695652174	3.472161969	3.266195443	2.519095651	2.648872417	0.16	0.0	0.06	1	1	1	1
956	Brc1ccc(cc1)C(=NNC(=Cc1ccc2c(n1)cccc2)C(C)(C)C)C	442.0	ethanol	25.0	1.8523	2.805429864	3.802495249	3.512605424	3.189258034	3.245942211	0.14	0.0	0.06	1	1	1	1
957	Brc1ccc(cc1)C=CC(=O)c1nccnc1C	315.0	ethanol	25.0	1.8523	3.936507937	4.262266386	4.262266316	3.605666165	4.068166182	0.2	0.0	0.15	3	3	2	3
958	Brc1cccc(c1)Nc1nc2c(n1CCOc1ccccc1)cc1c(c2)c(C)c(c(=O)o1)C(=O)N	363.0	ethanol	25.0	1.8523	3.415977961	3.943465277	3.786056827	3.23993429	3.346838153	0.16	0.0	0.06	1	1	1	1
959	C(=O)NC1=CC(=O)C(=O)c2c1cccc2	274.0	ethanol	25.0	1.8523	4.67864879245283	3.389962238	3.426156953	2.949014814	3.009803911	0.21	0.0	0.08	2	2	2	2
961	CC(=O)NC1=CC(=O)C(=O)c2c1cccc2	265.0	ethanol	25.0	1.8523	4.67864879245283	3.361449725	3.396577379	2.927853321	2.987075559	0.21	0.0	0.08	2	2	2	2
962	CC(=O)Nc1ccc(cc1)C(=O)NC1=CC(=O)C(=O)c2c1cccc2	293.0	ethanol	25.0	1.8523	4.231542423208191	3.346705003	3.346704953	2.75713885	2.942824513	0.2	0.0	0.08	2	2	2	2
963	CC(C(=NN=C(C(C)(C)C)Cc1ccc2c(n1)cccc2)Cc1ccc2c(n1)cccc2)(C)C	317.0	ethanol	25.0	1.8523	3.911671924	5.544946454	5.085479668	4.515522937	4.549564372	0.14	0.0	0.06	9	9	6	6
964	CC(CC(=O)NC1=CC(=O)C(=O)c2c1cccc2)C	271.0	ethanol	25.0	1.8523	4.575062472324723	3.359287645	3.359288495	2.925987421	2.984749828	0.2	0.0	0.08	2	2	2	2
965	CC1C(=CC1)c1ccc(s1)CN[C@@H]1C[C@H]1NCc1ccc(s1)C1=C(CC1)C	310.0	ethanol	25.0	1.8523	4.0	4.732875464	4.688112689	4.437508348	4.45520506	0.18	0.0	0.06	1	1	3	1
966	CCC(=O)NC1=CC(=O)C(=O)c2c1cccc2	267.0	ethanol	25.0	1.8523	4.643602734082397	3.355647564	3.391433089	2.921478751	2.980342688	0.21	0.0	0.08	2	2	2	2
967	CCC(n1c(Nc2ccc(cc2)F)nc2c1cc1oc(=O)c(c(c1c2)C)C(=O)N)C	358.0	ethanol	25.0	1.8523	3.463687151	3.894045881	3.72414558	3.104917333	3.219279547	0.16	0.0	0.06	1	1	1	1
970	CCc1nccnc1C(=O)C=Cc1ccc(cc1)[N+](=O)[O-]	295.0	ethanol	25.0	1.8523	4.203389831	4.200840139	4.200765578	3.659756132	3.773715016	0.2	0.0	0.08	4	4	3	3
972	CCc1nccnc1C(=O)C=Cc1ccc(cc1)N(C)C	295.0	ethanol	25.0	1.8523	2.431062607843137	3.542213147	3.469079918	2.819922848	2.933528482	0.18	0.0	0.06	2	2	1	1
973	CCc1nccnc1C(=O)C=Cc1ccc(cc1)F	310.0	ethanol	25.0	1.8523	4.0	4.244752724	4.172599555	3.621628627	3.747673273	0.18	0.02	0.08	3	3	2	2
974	CCc1nccnc1C(=O)C=Cc1ccc(cc1)Cl	315.0	ethanol	25.0	1.8523	3.936507937	4.255446725	4.184364036	3.624238197	3.690114285	0.18	0.02	0.06	3	3	2	2
976	Oc1ccccc1C1=NCCO1	250.0	ethanol	25.0	1.8523	4.96	5.017469719	5.043118162	4.69544693	4.729713124	0.21	0.0	0.08	1	1	1	1
977	CCOCCCn1c(Nc2ccc(cc2)[N+](=O)[O-])nc2c1cc1oc(=O)c(c(c1c2)C)C(=O)N	382.0	ethanol	25.0	1.8523	3.246073298	3.852314265	3.689299625	3.047920846	3.186858963	0.16	0.0	0.06	1	1	1	1
978	CCOC(=O)c1cc(n2c1cccn2)C(=O)c1ccc(cc1)Cl	436.0	ethanol	25.0	1.8523	3.757096757575758	4.422675016	4.352871307	3.80585216	3.840639534	0.18	0.0	0.06	3	3	2	2
979	CCOC(=O)c1cc(n2c1cccn2)C(=O)N	437.0	ethanol	25.0	1.8523	3.396827205479452	4.094880535	4.094879525	3.767755485	3.80575602	0.2	0.0	0.08	1	1	1	1
982	CCCn1c(Nc2c(C)cccc2C)nc2c1cc1oc(=O)c(c(c1c2)C)C(=O)N	341.0	ethanol	25.0	1.8523	3.63590008797654	3.950223168	3.793148818	3.790138488	3.844948645	0.16	0.0	0.06	1	1	2	2
984	CCOC(=O)c1cc(n2c1cccn2)C(=O)c1ccc(cc1)F	442.0	ethanol	25.0	1.8523	3.723249039039039	4.460841921	4.392374862	3.826417992	4.010019365	0.18	0.0	0.06	3	3	2	3
986	Oc1cc(O)cc(c1)C1CC(=O)c2c(O1)cc(cc2O)O	240.0	methanol	33.6	1.7636	3.757096757575758	5.212296373	5.234189546	4.958738402	4.966616563	0.21	0.0	0.08	3	3	5	4
989	COc1cccc(c1O)C=NNC(=O)c1cc2ccccc2cc1O	225.0	methanol	33.6	1.7636	3.961156325878594	2.34830274	2.280068391	4.305444611	1.976368974	0.18	0.0	0.08	1	1	9	1
990	COc1ccc(cc1OC)C=CC(=O)c1nnn(c1C)c1ccnc2c1ccc(c2)Cl	236.0	methanol	33.6	1.7636	3.2974519414893617	4.078963253	4.007378425	3.593502974	3.537414247	0.18	0.0	0.06	2	2	3	2
991	COc1ccc(cc1)C=CC(=O)c1nnn(c1C)c1ccnc2c1ccc(c2)Cl	233.0	methanol	33.6	1.7636	3.850440776397516	4.087295464	4.020337426	3.654358891	3.662254472	0.18	0.0	0.08	2	2	3	2
992	COc1cc(C=CC(=O)c2nnn(c2C)c2ccnc3c2ccc(c3)Cl)cc(c1OC)OC	235.0	methanol	33.6	1.7636	3.3239730026809653	4.152292633	3.977217741	3.364570715	3.547814988	0.16	0.0	0.06	2	2	1	3
993	CONc1c(cc(cc1[N+](=O)[O-])C(=O)OCC(=O)c1ccc2c3c1ccc1c3c(cc2)ccc1)[N+](=O)[O-]	394.0	methanol	33.6	1.7636	3.147208122	3.739604452	3.656730691	3.322451	3.351237924	0.18	0.0	0.06	2	2	4	3
994	CONc1c(cc(cc1[N+](=O)[O-])C(=O)OC(C)C)[N+](=O)[O-]	391.0	methanol	33.6	1.7636	3.171355499	3.817216211	3.901714062	3.273403404	3.343049483	0.22	0.0	0.08	1	1	1	1
995	CONc1c(cc(cc1[N+](=O)[O-])C(=O)NCC1COCCOCCOCCOCCOCCO1)[N+](=O)[O-]	374.0	methanol	33.6	1.7636	3.315508021	3.81176214	3.81163896	3.228504248	3.308535598	0.2	0.0	0.08	1	1	1	1
997	COC(=O)[C@H](Cc1ccc2c(c1)nc(o2)c1ccc2c3c1ccc1c3c(cc2)ccc1)NC(=O)OC(C)(C)C	428.0	methanol	33.6	1.7636	3.3239730026809653	3.699652397	3.56797623	3.226197618	3.271399664	0.16	0.0	0.06	1	1	1	1
998	COC(=O)[C@H](Cc1ccc2c(c1)nc(o2)c1ccc(cc1)C)NC(=O)OC(C)(C)C	342.0	methanol	33.6	1.7636	4.065055508196721	4.676248037	4.61943941	4.240905813	4.324979704	0.18	0.02	0.08	1	1	1	1
999	COC(=O)[C@H](Cc1ccc2c(c1)nc(o2)c1c2ccccc2cc2c1cccc2)NC(=O)OC(C)(C)C	508.0	methanol	33.6	1.7636	3.228755026041666	3.700416817	3.558313509	3.188732034	3.233774299	0.16	0.0	0.06	1	1	1	1
1000	COC(=O)CN1C(=NC(=Cc2ccc(cc2)N(C)C)C1=O)C	436.0	methanol	33.6	1.7636	2.844036697	3.538907687	3.493683081	3.252073661	3.272959614	0.18	0.0	0.06	1	1	1	1
1001	COC(=O)C1=C(C)NC2=C(C1c1ccccc1Cl)C(=O)C(CC2)(C)C	367.0	methanol	33.6	1.7636	3.378746594	3.832684393	3.72980401	3.501487682	3.525473605	0.16	0.0	0.06	1	1	1	1
1002	COC(=O)C1=C(C)NC2=C(C1c1cccc(c1Cl)Cl)C(=O)C(CC2)(C)C	367.0	methanol	33.6	1.7636	3.378746594	3.834540193	3.73041733	3.492539281	3.521506085	0.16	0.0	0.06	1	1	1	1
1003	CN1CCN(CC1)CCCOc1ccc(cc1)C=CC(=O)c1nnn(c1C)c1ccnc2c1ccc(c2)Cl	236.0	methanol	33.6	1.7636	3.387546256830601	4.092201495	4.092140085	3.657813141	3.665342742	0.2	0.0	0.08	2	2	6	2
1004	CCN(c1ccc(c(c1)O)N=Nc1sc2c(n1)ccc(c2)[N+](=O)[O-])CC	538.0	methanol	33.6	1.7636	2.304538903345725	3.064646868	2.948514644	2.698739613	2.778976803	0.14	0.0	0.06	2	2	1	2
1005	CCN(c1ccc(c(c1)O)N=Nc1nc2c(s1)cccc2)CC	528.0	methanol	33.6	1.7636	2.3481854734848486	3.16166139	3.090863972	2.938633863	2.952787314	0.16	0.0	0.06	2	2	2	2
1006	CCN(c1ccc(c(c1)O)N=Nc1nc2c(s1)cc(cc2)C)CC	532.0	methanol	33.6	1.7636	2.3305299436090228	3.15741183	3.045175416	2.9172947	2.931889512	0.14	0.0	0.06	2	2	2	2
1015	Cc1ccc(cc1)C1C2=C(Oc3c1c1cc(OCCCNCCCNc4ccnc5c4ccc(c5)Cl)ccc1cc3)CC(CC2=O)(C)C	331.0	methanol	33.6	1.7636	3.768516504559271	3.173042992	3.110863614	4.075163233	4.157943573	0.16	0.0	0.08	1	1	6	5
1016	Oc1ccc(cc1)C1=C(O)C(=O)C1=O	335.0	methanol	33.6	1.7636	3.701020686567164	4.383631561	4.308147252	4.088890845	4.13318448	0.17	0.0	0.08	3	3	3	3
1017	Cc1ccc(cc1)C1C2=C(Oc3c1c1cc(OCCCNCCNc4ccnc5c4ccc(c5)Cl)ccc1cc3)CC(CC2=O)(C)C	330.0	methanol	33.6	1.7636	3.757096757575758	3.172110532	3.094458892	3.497389462	4.12956058	0.18	0.0	0.06	1	1	3	9
1018	Clc1cc(C=CC(=O)c2nnn(c2C)c2ccnc3c2ccc(c3)Cl)cc(c1)Cl	236.0	methanol	33.6	1.7636	4.246034006849316	4.510080477	4.441988638	4.038297218	3.996829773	0.18	0.0	0.06	2	2	4	2
1020	OC(=O)c1cc([N+](=O)[O-])c(c(c1)[N+](=O)[O-])NOC(c1ccccc1)(c1ccccc1)c1ccccc1	405.0	methanol	33.6	1.7636	3.061728395	3.620400817	3.524137785	3.015587282	3.106571163	0.18	0.0	0.08	1	1	1	1
1022	O=C1C(=C(C1=O)c1c(C)cn(c1C)C)O	347.0	methanol	33.6	1.7636	3.573487032	4.289019219	4.325518604	4.262637036	4.283699009	0.21	0.0	0.08	3	3	5	4
1023	O=C(c1cc2ccccc2cc1O)NN=Cc1ccccc1O	237.0	methanol	33.6	1.7636	3.6681713905325446	4.313421412	4.244291904	3.670530653	3.776033776	0.18	0.0	0.06	2	2	2	2
1024	Nc1ccc2c(c1)C(=O)c1c(C2=O)cccc1	468.0	methanol	33.6	1.7636	2.644487097	3.454055606	3.454055806	2.768661002	2.885248066	0.2	0.0	0.08	2	2	1	1
1025	NN=C(C(c1ccc2c(n1)c(O)ccc2)CCC[C@@H]1SC[C@H]2[C@@H]1NC(=O)N2)O	283.0	methanol	33.6	1.7636	3.512300084985836	4.86023475	4.86025294	3.883156769	3.958183789	0.2	0.0	0.08	3	3	2	2
1026	N#Cc1ccc(cc1)C=CC(=O)c1nnn(c1C)c1ccnc2c1ccc(c2)Cl	235.0	methanol	33.6	1.7636	3.850440776397516	4.361097568	4.164817264	3.919963524	3.8887134	0.14	0.0	0.06	2	2	3	2
1028	Fc1ccc(cc1)C=CC(=O)c1nnn(c1C)c1ccnc2c1ccc(c2)Cl	237.0	methanol	33.6	1.7636	4.508516109090909	4.354448727	4.221416581	3.773984476	3.952574698	0.16	0.0	0.08	2	2	2	2
1029	Clc1ccc2c(c1)nccc2n1nnc(c1C)C(=O)C=Cc1ccco1	234.0	methanol	33.6	1.7636	3.604191656976744	4.125258099	4.125259999	3.8067405	3.787897728	0.2	0.0	0.08	2	2	3	2
1030	Clc1ccc2c(c1)nccc2n1nnc(c1C)C(=O)C=Cc1cccc(c1)[N+](=O)[O-]	233.0	methanol	33.6	1.7636	4.231542423208191	4.520296588	4.520293878	4.074164313	4.019927226	0.2	0.0	0.06	4	4	6	4
1031	Clc1ccc2c(c1)nccc2n1nnc(c1C)C(=O)C=Cc1ccc2c(c1)OCO2	236.0	methanol	33.6	1.7636	3.254178293963254	4.009645855	3.932078015	3.445314105	3.48609322	0.18	0.0	0.08	2	2	2	1
1032	Clc1ccc2c(c1)nccc2n1nnc(c1C)C(=O)C=Cc1ccc(cc1)OCCCN1CCOCC1	237.0	methanol	33.6	1.7636	3.378315885558583	4.079488454	4.012581395	3.64845543	3.654905431	0.18	0.0	0.08	2	2	5	3
1033	Clc1ccc2c(c1)nccc2n1nnc(c1C)C(=O)C=Cc1ccc(cc1)OCCCN1CCN(CC1)c1ncccn1	237.0	methanol	33.6	1.7636	3.573031498559078	4.091335325	4.023615877	3.64743634	3.594413494	0.18	0.0	0.06	2	2	5	3
1034	Clc1ccc2c(c1)nccc2n1nnc(c1C)C(=O)C=Cc1ccc(cc1)OCCCN1CCN(CC1)C(=O)C	238.0	methanol	33.6	1.7636	3.3691356793478264	4.082487434	4.014883986	3.64882859	3.657574041	0.18	0.0	0.08	2	2	5	2
1035	Clc1ccc2c(c1)nccc2n1nnc(c1C)C(=O)C=Cc1ccc(cc1)N(C)C	237.0	methanol	33.6	1.7636	3.0388282598039216	3.639148759	3.572913171	3.174700612	3.090350351	0.18	0.0	0.06	1	1	2	1
1036	Clc1ccc2c(c1)nccc2n1nnc(c1C)C(=O)C=Cc1ccc(cc1)C(F)(F)F	236.0	methanol	33.6	1.7636	3.604191656976744	4.460394181	4.256633585	4.022942847	3.986552152	0.14	0.0	0.06	2	2	3	2
1037	Clc1ccc2c(c1)nccc2NCCNCCCOc1ccc2c(c1)c1c(cc2)OC2=C(C1c1ccc(cc1)C(F)(F)F)C(=O)CC(C2)(C)C	329.0	methanol	33.6	1.7636	3.768516504559271	4.551451812	4.551451812	4.107615717	4.138962371	0.2	0.0	0.06	4	4	5	4
1038	Clc1ccc2c(c1)nccc2NCCCNCCCOc1ccc2c(c1)c1c(cc2)OC2=C(C1c1ccc(cc1)C(F)(F)F)C(=O)CC(C2)(C)C	334.0	methanol	33.6	1.7636	3.712101586826348	4.972038634	4.902068695	4.102361116	4.137216701	0.18	0.0	0.06	6	6	5	4
1039	Clc1ccc2c(c1)nccc2NCCCNCCCOc1ccc2c(c1)c1c(cc2)OC2=C(C1c1ccc(cc1)C(C)C)C(=O)CC(C2)(C)C	333.0	methanol	33.6	1.7636	3.757096757575758	4.969070513	4.900508815	4.102721666	4.137591411	0.18	0.0	0.06	6	6	5	4
1040	Clc1ccc(cc1)C=CC(=O)c1nnn(c1C)c1ccnc2c1ccc(c2)Cl	235.0	methanol	33.6	1.7636	3.948541178343949	4.350586967	4.283726739	3.775933176	3.871279898	0.18	0.0	0.06	2	2	2	2
1041	Clc1ccc(cc1)C1C2=C(Oc3c1c1cc(OCCCNCCNc4ccnc5c4ccc(c5)Cl)ccc1cc3)CC(CC2=O)(C)C	329.0	methanol	33.6	1.7636	3.768516504559271	4.558013713	4.491625504	4.102632486	4.139095481	0.18	0.0	0.06	4	4	5	4
1042	Clc1ccc(cc1)C1C2=C(Oc3c1c1cc(OCCCNCCCNc4ccnc5c4ccc(c5)Cl)ccc1cc3)CC(CC2=O)(C)C	334.0	methanol	33.6	1.7636	3.712101586826348	4.551085972	4.551085982	4.077239733	4.124197299	0.2	0.0	0.06	4	4	5	4
1043	Clc1cc(C=Nc2sc3c(n2)ccc(c3)[N+](=O)[O-])c(c(c1)Cl)O	249.0	methanol	33.6	1.7636	3.512300084985836	3.687134935	3.517840904	3.542539647	3.624909177	0.16	0.0	0.06	1	1	2	2
1044	Clc1cc(C=Nc2sc3c(n2)ccc(c3)C)c(c(c1)Cl)O	273.0	methanol	33.6	1.7636	3.49251247887324	3.72838554	3.577401152	3.184412523	3.232496159	0.16	0.0	0.06	1	1	1	1
1051	CC(=O)Nc1ccc(cc1)N=Nc1sc2c(n1)ccc(c2)[N+](=O)[O-]	419.0	methanol	33.6	1.7636	2.959427208	3.441752115	3.285861226	2.865156144	2.936948873	0.16	0.0	0.06	2	2	2	2
1053	CC(=O)Nc1ccccc1N=Nc1nc2c(s1)cccc2	335.0	methanol	33.6	1.7636	3.745746012084593	3.298041727	3.142347028	3.311591099	2.827699399	0.16	0.0	0.06	2	2	4	2
1054	CCN1CCN(c2c1cc1cc(C#N)c(=O)oc1c2)CC	495.0	methanol	33.6	1.7636	2.504731171717172	3.24466229	3.179271022	2.773442512	2.852790542	0.18	0.0	0.08	1	1	1	1
1055	CCN1CCN(c2c1cc1cc(C(=O)N)c(=O)oc1c2)CC	462.0	methanol	33.6	1.7636	2.6836405411255413	3.40271157	3.270838584	2.927305231	3.010541042	0.16	0.0	0.08	1	1	1	1
1056	CC(=O)Nc1ccc(cc1)C=C1Oc2c(C1=O)cccc2	395.0	methanol	33.6	1.7636	3.138840329113924	3.720058849	3.658580202	3.251551341	3.348225003	0.18	0.02	0.08	2	2	1	1
1059	CCOC(=O)c1c(N)sc(c1c1ccccc1)N=Nc1ccc(cc1)[N+](=O)[O-]	529.0	methanol	33.6	1.7636	2.344045369	3.096536082	2.941647983	2.695525143	2.743894639	0.14	0.0	0.06	2	2	2	2
1061	COc1ccc(cc1)Cc1nnc2n1nc(s2)c1ccc2c(c1)cccc2	306.0	methanol	33.6	1.7636	4.052287582	5.306761445	5.234267686	4.837347417	4.912814126	0.18	0.0	0.08	5	5	8	6
1062	COc1ccc(cc1)N=Nc1nc2c(s1)cc(cc2)[N+](=O)[O-]	407.0	methanol	33.6	1.7636	3.046683047	3.48014628	3.378561497	2.968066846	3.039806305	0.17	0.0	0.06	2	2	2	2
1063	COc1ccc(cc1)N=Nc1nc2c(s1)cccc2	370.0	methanol	33.6	1.7636	3.351351351	3.539938197	3.639684229	3.106865663	3.172025902	0.23	0.0	0.08	2	2	2	2
1064	CCN1CCN(c2c1cc1oc(=O)c(cc1c2)c1nc2c(s1)cccc2)CC	501.0	methanol	33.6	1.7636	2.4747343912175648	3.15689411	2.974187187	2.703340234	2.749939409	0.14	0.0	0.06	1	1	1	1
1065	COc1ccccc1N=Nc1nc2c(s1)cc(cc2)[N+](=O)[O-]	414.0	methanol	33.6	1.7636	2.995169082	2.572782598	3.427680583	3.439313155	3.581521632	0.18	0.0	0.08	1	2	3	3
1067	[O-][N+](=O)N1C(c2ccccc2)C2CCC[C@@](C1c1ccccc1)(C2)C	294.0	methanol	33.6	1.7636	4.217687075	6.182826473	6.182831123	4.674056787	5.83393071	0.2	0.0	0.08	6	6	2	8
1069	O=Cc1c(O)c2ccccc2n(c1=O)c1ccccc1	399.0	methanol	33.6	1.7636	3.378315885558583	4.094446045	4.012949445	3.533964596	3.621704857	0.18	0.0	0.08	1	1	1	1
1070	O=NN1C(c2ccccc2)C2CCC[C@@](C1c1ccccc1)(C2)C	425.0	methanol	33.6	1.7636	2.917647059	6.228728369	6.228704859	3.184669143	5.423133279	0.2	0.0	0.08	6	6	1	9
1071	O=c1ccn(c(=O)[nH]1)C1=C(Cc2ccccc2)[C@@H]([C@H](O1)CO[Si](C(C)(C)C)(C)C)O[Si](C(C)(C)C)(C)C	254.0	methanol	33.6	1.7636	4.881889764	5.718817706	6.045094616	4.198624748	4.391955282	0.18	0.0	0.08	4	5	1	1
1072	O=c1ccn(c(=O)[nH]1)C1=C(c2ccccc2)[C@@H]([C@H](O1)CO[Si](C(C)(C)C)(C)C)O[Si](C(C)(C)C)(C)C	253.0	methanol	33.6	1.7636	4.901185771	5.414901838	5.26394434	4.913047806	4.990108796	0.16	0.0	0.08	4	3	3	3
1073	OC(=C1C(=O)CC(CC1=O)(C)C)C=Cc1ccc(cc1)N(c1ccc(cc1)c1ccccc1)c1ccc(cc1)c1ccccc1	483.0	methanol	33.6	1.7636	2.567287785	3.235741589	2.979784128	2.473322065	2.59032328	0.14	0.0	0.06	1	1	1	1
1074	c1ccc(nc1)c1nc2c(s1)cccc2	300.0	methanol	33.6	1.7636	4.133333333	4.554130612	4.583803586	4.182021616	4.29586923	0.21	0.0	0.08	1	1	2	2
1076	OCCOc1cc(C)c(cc1C)C=Cc1ccc(cc1[N+](=O)[O-])[N+](=O)[O-]	417.0	methanol	33.6	1.7636	2.973621103	3.420108192	3.312840529	2.451973813	2.635463645	0.18	0.0	0.08	1	1	1	1
1077	OCCOc1ccc(cc1OC)C=Cc1ccc(cc1)[N+](=O)[O-]	397.0	methanol	33.6	1.7636	3.123425693	3.740638632	3.655127421	2.83294061	3.089866511	0.18	0.0	0.08	1	1	1	1
1079	Oc1cc(=O)n(c2c1cccc2)c1ccccc1	400.0	methanol	33.6	1.7636	3.936006126984127	4.641001913	4.936477749	4.29753558	4.346794947	0.32	0.0	0.08	1	1	1	1
1082	OCCOc1cc(C)c(cc1C)C=Cc1ccc(cc1)[N+](=O)[O-]	398.0	methanol	33.6	1.7636	3.115577889	3.697173846	3.600574344	2.7537023	2.991660069	0.18	0.0	0.08	1	1	1	1
1083	COc1ccccc1N=Nc1nc2c(s1)cccc2	382.0	methanol	33.6	1.7636	3.246073298	2.58900732	3.444392735	3.084500361	3.124383276	0.16	0.0	0.06	1	2	2	2
1084	CSc1ccc(cc1)N=Nc1nc2c(s1)cc(cc2)[N+](=O)[O-]	437.0	methanol	33.6	1.7636	2.837528604	3.353661704	3.182309503	2.689597672	2.780784543	0.16	0.0	0.06	2	2	2	2
1085	CSc1ccc(cc1)N=Nc1nc2c(s1)cccc2	403.0	methanol	33.6	1.7636	3.076923077	3.452077436	3.369483246	2.886514596	2.933046722	0.18	0.0	0.06	2	2	2	2
1090	[O-][N+](=O)c1ccc(cc1)N=Nc1c([nH]c2c1cccc2)c1ccccc1	445.0	methanol	33.6	1.7636	2.786516854	3.356039994	3.356039394	2.723837416	2.817215838	0.2	0.0	0.06	2	2	2	2
1091	[O-][N+](=O)c1ccc(cc1)N=Nc1nc2c(s1)cc(cc2)[N+](=O)[O-]	338.0	methanol	33.6	1.7636	3.668639053	3.756382144	3.756382144	3.16147825	3.226329988	0.2	0.0	0.06	2	2	3	3
1092	OS(=O)(=O)Cc1ccccc1	574.0	methanol	33.6	1.7636	2.190533445229682	6.449414776	6.492912161	6.247358861	6.310247209	0.23	0.0	0.1	2	2	2	2
1093	[O-][N+](=O)c1ccc2c(c1)sc(n2)N=Nc1ccccc1	349.0	methanol	33.6	1.7636	3.553008596	3.768381355	3.768379385	3.254446612	3.306440568	0.2	0.0	0.06	2	2	2	2
1094	c1ccc(cc1)N=Nc1nc2c(s1)cccc2	332.0	methanol	33.6	1.7636	3.734939759	2.6724557	2.683004031	3.302916378	3.372342646	0.21	0.0	0.08	1	1	3	2
1095	c1ccc2c(c1)[nH]c1c2ccnc1	310.0	methanol	33.6	1.7636	4.0	4.448758379	4.448758369	4.066341482	4.127811179	0.2	0.0	0.08	1	1	1	1
1096	c1ccc2c(c1)sc(n2)C=Cc1ccc(cc1)n1c2ccccc2c2c1cccc2	343.0	methanol	33.6	1.7636	3.4344651800554016	3.861457697	3.597680854	2.961782416	3.123528296	0.14	0.0	0.06	1	1	1	1
1097	c1ccc2c(c1)sc(n2)c1ccc(cc1)C=Cc1ccc(cc1)n1c2ccccc2c2c1cccc2	371.0	methanol	33.6	1.7636	3.342318059	3.780785627	3.520323715	2.903419638	3.095601412	0.14	0.0	0.06	1	1	1	1
1098	c1ccc2c(c1)sc(n2)c1ccc(cc1)n1c2ccccc2c2c1cccc2	345.0	methanol	33.6	1.7636	3.594202899	4.167796824	3.975436691	3.232056449	3.371793456	0.16	0.0	0.06	1	1	1	1
1100	[O-][N+](=O)c1ccc2c(c1)sc(n2)N=Nc1ccccc1C(=O)O	347.0	methanol	33.6	1.7636	3.573487032	3.538604647	3.370091396	3.131731197	3.188816444	0.16	0.0	0.06	2	2	3	3
1101	OCc1cccc(c1)N=Nc1nc2c(s1)cc(cc2)[N+](=O)[O-]	352.0	methanol	33.6	1.7636	3.522727273	2.626460594	3.607719745	3.125623236	3.214459217	0.16	0.0	0.06	1	2	2	2
1102	O=c1oc2ccccc2c(c1N=Nc1ccccn1)O	293.0	methanol	33.6	1.7636	4.231542423208191	2.622041464	2.579040858	2.317982136	2.365750242	0.18	0.0	0.08	1	1	1	1
1103	O=c1cc(C)c2c(o1)cc1c(c2)nc([nH]1)C=Cc1ccccc1	374.0	methanol	33.6	1.7636	3.315508021	3.926006315	3.789030998	3.369890356	3.441118205	0.16	0.0	0.06	1	1	1	1
1104	CSc1ccccc1N=Nc1nc2c(s1)cc(cc2)[N+](=O)[O-]	466.0	methanol	33.6	1.7636	2.660944206	3.850173725	3.739355872	2.192422091	2.489578447	0.18	0.0	0.08	3	3	1	2
1105	CSc1ccccc1N=Nc1nc2c(s1)cccc2	428.0	methanol	33.6	1.7636	2.897196262	3.857970016	3.761396364	3.265595153	3.367509636	0.18	0.0	0.08	3	3	4	4
1108	Clc1ccc(cc1)N=Nc1nc2c(s1)cc(cc2)[N+](=O)[O-]	355.0	methanol	33.6	1.7636	3.492957746	2.629554245	3.64365969	3.154883329	3.212860597	0.18	0.0	0.06	1	2	2	2
1109	Clc1cccc(c1)N=Nc1nc2c(s1)cc(cc2)[N+](=O)[O-]	343.0	methanol	33.6	1.7636	3.61516035	3.795467158	3.795653938	3.393707509	3.253381712	0.2	0.0	0.06	2	2	4	2
1110	Clc1ccccc1N=Nc1nc2c(s1)cc(cc2)[N+](=O)[O-]	352.0	methanol	33.6	1.7636	3.646593911764706	2.552519125	2.457759923	2.238421366	2.288706762	0.16	0.0	0.08	1	1	1	1
1111	Clc1ccccc1N=Nc1nc2c(s1)cccc2	348.0	methanol	33.6	1.7636	3.734463644578313	2.618026833	2.577398778	2.34865025	2.390769415	0.18	0.0	0.08	1	1	1	1
1112	Fc1ccc(cc1)N=Nc1nc2c(s1)cc(cc2)[N+](=O)[O-]	352.0	methanol	33.6	1.7636	3.522727273	3.73040852	3.73038876	3.210660466	3.309384028	0.2	0.0	0.08	2	2	2	2
1114	N#CC(=Cc1ccc(cc1)[N+](=O)[O-])C#N	310.0	methanol	33.6	1.7636	4.0	4.353419117	4.353420987	3.911750223	3.989831272	0.2	0.0	0.08	2	2	3	3
1116	Nc1ccc(cc1)C=C1Oc2c(C1=O)cccc2	442.0	methanol	33.6	1.7636	2.805429864	3.439710075	3.386493648	3.061802358	3.135085467	0.18	0.0	0.08	1	1	1	1
1117	O=C1C(=Cc2cc3CCCN4c3c(c2)CCC4)Oc2c1cccc2	503.0	methanol	33.6	1.7636	2.46489449304175	3.148469429	3.051428407	2.806246156	2.842144601	0.16	0.02	0.06	1	1	1	1
1118	O=C1C(=Cc2cc3CCCN4c3c(c2O)CCC4)Oc2c1cccc2	518.0	methanol	33.6	1.7636	2.393822394	3.142804708	3.022605453	2.687697142	2.736275818	0.16	0.0	0.06	1	1	1	1
1119	Nc1ccccc1c1nc2c(s1)cccc2	365.0	methanol	33.6	1.7636	3.397260274	3.902937052	3.843452264	3.499002632	3.56845175	0.18	0.0	0.08	1	1	1	1
1127	N#CC(=Cc1cn(c2c1cccc2)CC)C#N	400.0	methanol	33.6	1.7636	3.138840329113924	3.81018203	3.775489936	3.532548736	3.588038973	0.18	0.0	0.08	1	1	1	1
1132	CCN(c1ccc2c(c1)oc(=O)c(c2O)N=Nc1ccc(cc1)OC)CC	480.0	methanol	33.6	1.7636	2.615700274261604	3.395859459	3.277996695	2.953954805	3.004075481	0.16	0.0	0.06	2	2	2	2
1133	CCN(c1ccc2c(c1)oc(=O)c(c2O)N=Nc1ccc(cc1)[N+](=O)[O-])CC	485.0	methanol	33.6	1.7636	2.593811569037657	3.308009288	3.167193121	2.551847975	2.708409024	0.16	0.0	0.06	2	2	2	2
1134	CCN(c1ccc2c(c1)oc(=O)c(c2O)N=Nc1ccccc1)CC	463.0	methanol	33.6	1.7636	2.6778443412527	3.502911742	3.387000858	3.019929153	3.087726661	0.16	0.0	0.06	2	2	2	2
1135	CCN(c1ccc2c(c1)oc(=O)c1c2O[B-](F)(F)[O+]=C1C=Cc1ccc2c(c1)c1ccccc1n2CC)CC	545.0	methanol	33.6	1.7636	2.3131379291044776	3.052920637	2.864541314	2.494499468	2.581887349	0.14	0.0	0.06	1	1	1	1
1136	CCOC(=O)c1c(C(=O)OCC)c2n(c1C(=O)c1ccc(cc1)Br)c(ccc2)c1ccccn1	244.0	methanol	33.6	1.7636	3.490545974099099	4.207783869	3.977760241	4.262284926	4.313911852	0.14	0.0	0.06	3	3	4	4
1137	CCN(c1ccc2c(c1)oc(=O)c(c2)C=CC1=[O+][B-](F)(F)Oc2c1c(=O)oc1c2cccc1)CC	623.0	methanol	33.6	1.7636	1.990369181	2.849426522	2.706066854	2.457180033	2.524223962	0.14	0.0	0.06	1	1	1	1
1142	C(=CC1=C(O[C@@H]([C@H]1O[Si](C(C)(C)C)(C)C)CO[Si](C(C)(C)C)(C)C)n1ccc(=O)[nH]c1=O)[2H]	251.0	methanol	33.6	1.7636	4.881267440944882	5.531039833	5.481644147	4.046483199	5.278760442	0.18	0.0	0.08	3	3	1	3
1143	C(COc1cc(C)c(cc1C)C=Cc1ccc(cc1[N+](=O)[O-])[N+](=O)[O-])CC	423.0	methanol	33.6	1.7636	2.93144208	3.458694047	3.327646051	2.506554709	2.680706361	0.18	0.0	0.08	1	1	1	1
1144	C([2H])C1=C(O[C@@H]([C@H]1O[Si](C(C)(C)C)(C)C)CO[Si](C(C)(C)C)(C)C)n1ccc(=O)[nH]c1=O	255.0	methanol	33.6	1.7636	4.862745098	5.799098666	5.554106946	4.246578374	4.54048283	0.23	0.0	0.1	3	2	1	1
1148	CCN(Cc1ccc2c(c1O)nccc2)CC	506.0	methanol	33.6	1.7636	3.936006126984127	4.368732919	4.368732789	3.903695132	4.005591544	0.2	0.0	0.08	1	1	2	2
1149	CCN(Cc1ccc2c(c1OC)nccc2)CC	390.0	methanol	33.6	1.7636	4.275317	4.693967689	4.693967929	4.262643316	4.327128344	0.2	0.0	0.08	1	1	2	2
1150	CCN(Cc1ccc2c(n1)c(O)ccc2)CC	438.0	methanol	33.6	1.7636	4.025460811688312	4.479147403	4.479147423	3.931248315	4.002222714	0.2	0.0	0.08	2	2	2	2
1151	CCN(Cc1ccc2c(n1)c(OC)ccc2Cl)CC	445.0	methanol	33.6	1.7636	3.98663	4.445668439	4.357657678	3.895739591	3.97266535	0.18	0.0	0.08	2	2	2	2
1156	CCOC(=O)c1c2cc(ccn2c(c1C(=O)OCC)C(=O)c1ccc(cc1)Br)c1ccncc1	254.0	methanol	33.6	1.7636	4.881267440944882	3.812817371	3.610667666	3.289962986	3.341658952	0.14	0.0	0.06	1	1	1	1
1170	ClC1=C(O[C@@H]([C@H]1O[Si](C(C)(C)C)(C)C)CO[Si](C(C)(C)C)(C)C)n1ccc(=O)[nH]c1=O	254.0	methanol	33.6	1.7636	4.881889764	5.42656945	5.687693702	4.365928639	4.53465853	0.16	0.0	0.08	2	3	1	1
1171	FC1=C(O[C@@H]([C@H]1O[Si](C(C)(C)C)(C)C)CO[Si](C(C)(C)C)(C)C)n1ccc(=O)[nH]c1=O	261.0	methanol	33.6	1.7636	4.750957854	5.109419551	5.109419551	4.137843391	4.404591944	0.2	0.0	0.1	1	1	1	1
1172	N#CC(=C(c1ccc(cc1)N)C=Cc1c[nH]c2c1cccc2)C#N	447.0	methanol	33.6	1.7636	2.774049217	3.224011588	3.104346853	2.768553322	2.820300278	0.16	0.0	0.06	1	1	1	1
1173	N#CC(=C(c1ccc(cc1)N)C=Cc1cccnc1)C#N	443.0	methanol	33.6	1.7636	2.799097065	3.942188507	3.873122128	2.783834524	2.853847712	0.18	0.0	0.06	2	2	1	1
1176	Cc1ccc2c(c1O)nccc2	415.0	methanol	33.6	1.7636	4.051771013071896	4.349112327	4.432591757	3.827089982	3.895464521	0.22	0.0	0.08	1	1	1	1
1177	COc1ccc(cc1)C=Cc1ccc2n(n1)c(C(=O)OC)c(c2C(=O)OC)C(=O)OC	466.0	methanol	33.6	1.7636	3.701020686567164	3.924161694	3.769643705	3.755613104	3.335649282	0.16	0.02	0.06	1	1	3	1
1178	COc1ccc(cc1)c1ccc2n(n1)c(C(=O)OC)c(c2C(=O)OC)C(=O)OC	445.0	methanol	33.6	1.7636	3.5627641666666667	4.717413402	4.581727396	4.13335999	4.279669148	0.16	0.0	0.08	3	3	3	3
1179	CCn1c2ccccc2c2c1ccc(c2)C=CC(=O)c1c(=O)oc2c(c1O)cccc2	467.0	methanol	33.6	1.7636	2.7490951884700667	3.80687602	3.64941999	2.921052611	3.090885142	0.16	0.0	0.06	2	2	1	1
1184	COC(=O)c1n2nc(C=Cc3ccc(cc3)F)ccc2c(c1C(=O)OC)C(=O)OC	454.0	methanol	33.6	1.7636	3.97385233974359	4.159598833	4.019722696	3.977546151	4.057161371	0.16	0.0	0.06	2	2	3	3
1185	COC(=O)c1n2nc(C=Cc3ccc(cc3)c3ccccc3)ccc2c(c1C(=O)OC)C(=O)OC	455.0	methanol	33.6	1.7636	3.701020686567164	3.955556488	3.722359939	3.289411996	3.389182618	0.14	0.0	0.06	1	1	1	1
1187	COC(=O)c1n2nc(C=Cc3cccc4c3cccc4)ccc2c(c1C(=O)OC)C(=O)OC	453.0	methanol	33.6	1.7636	3.63590008797654	4.067992712	3.893023501	3.333965142	3.430316473	0.16	0.0	0.06	1	1	1	1
1188	COC(=O)c1n2nc(ccc2c(c1C(=O)OC)C(=O)OC)c1ccc(cc1)F	449.0	methanol	33.6	1.7636	3.573031498559078	4.961407562	4.814511634	4.462163391	4.504892546	0.16	0.0	0.06	3	3	3	3
1192	COc1cc(OC)c(c(c1)OC)C=CC(=C(C#N)C#N)c1cc2c(OC)cc3c(c2oc1=O)cccc3	477.0	methanol	33.6	1.7636	2.817822568181818	2.293142523	2.051117273	1.813127784	1.830866906	0.12	0.02	0.04	1	1	1	1
1193	COC(=O)c1c(c2nc(C#N)c(nc2c2ccccc2)C#N)n2c(c1C(=O)OC)cc(cc2)C	452.0	tetrahydrofuran	7.47	1.9768	2.743362832	3.335742972	3.032013774	2.682783961	2.741782018	0.14	0.0	0.06	1	1	2	2
1195	COc1cc(OC)ccc1c1ccc(cc1)N(c1ccc2c(c1)sc1c2sc(c1)c1ccc(s1)C=C(C(=O)O)C#N)c1ccc(cc1)c1ccc(cc1OC)OC	626.0	tetrahydrofuran	7.47	1.9768	1.980830671	3.050438817	2.732871497	1.760884107	1.907207065	0.14	0.0	0.04	1	1	1	1
1196	COc1cc(OC)ccc1c1ccc(cc1)N(c1ccc2c(c1)sc1c2sc(c1)c1cc2c(s1)cc(s2)C=C(C(=O)O)C#N)c1ccc(cc1)c1ccc(cc1OC)OC	621.0	tetrahydrofuran	7.47	1.9768	1.996779388	3.058709388	2.586873989	1.752790216	1.893706504	0.12	0.02	0.04	1	1	1	1
1197	COc1cc(OC)ccc1c1ccc(cc1)N(c1ccc2c(c1)sc1c2sc(c1)C=C(C(=O)O)C#N)c1ccc(cc1)c1ccc(cc1OC)OC	588.0	tetrahydrofuran	7.47	1.9768	2.108843537	3.028862194	2.742952129	1.993240966	2.083733577	0.14	0.0	0.04	1	1	1	1
1198	COc1cc(C=Cc2nc3c(o2)cccc3)c(cc1C=Cc1nc(C=Cc2cc(OC)c(cc2OC)C=Cc2nc3c(o2)cccc3)nc(n1)C)OC	502.0	tetrahydrofuran	7.47	1.9768	2.470119522	3.165675621	2.941928523	2.531533832	2.587834779	0.14	0.0	0.04	1	1	1	1
1199	COc1c(C=C(c2ccccc2)c2ccccc2)cc2c(c1C=C(c1ccccc1)c1ccccc1)n(C)c1c2cccc1	476.0	tetrahydrofuran	7.47	1.9768	3.923550411392405	4.222975201	3.800929079	3.493958951	3.515719134	0.12	0.0	0.04	1	1	1	1
1200	COC(=O)c1c(c2nc(C#N)c(nc2c2ccccc2)C#N)n2c(c1C(=O)OC)cccc2	440.0	tetrahydrofuran	7.47	1.9768	2.818181818	3.40189771	3.197269665	2.747257439	2.803555666	0.16	0.0	0.06	1	1	2	2
1202	CN1c2ccc(cc2Sc2c1ccc(c2)c1ccc(cc1)OCC(C)CC)c1cc2c(s1)cc(s2)C1=C([O-])C(=CC2=[N+](C)c3c(C2(C)C)cc(cc3)C(=O)O)C1=O	662.0	tetrahydrofuran	7.47	1.9768	1.873111782	2.403046697	2.219883674	2.308604345	1.919447837	0.12	0.0	0.04	1	1	2	1
1203	COc1cc(OC)ccc1c1ccc(cc1)N(c1ccc2c(c1)sc1c2sc(c1)C1(CC=C(S1)c1cccs1)C=C(C(=O)O)C#N)c1ccc(cc1)c1ccc(cc1OC)OC	646.0	tetrahydrofuran	7.47	1.9768	1.919504644	4.249621085	4.083632664	1.953971571	3.614791646	0.16	0.0	0.06	4	4	1	7
1206	COc1cc2c(cc1C=C(c1ccccc1)c1ccccc1)c1c(n2C)ccc(c1)C=C(c1ccccc1)c1ccccc1	474.0	tetrahydrofuran	7.47	1.9768	3.923550411392405	4.083857534	3.813703691	3.919287944	3.952203068	0.14	0.0	0.04	1	1	5	5
1207	COc1ccc(c(c1)OC)C=c1c(O)c2ccccc2c2c1nc1ccccc1[nH]2	552.0	tetrahydrofuran	7.47	1.9768	2.755204288888889	2.217081304	2.008359818	1.759307717	1.796325622	0.14	0.0	0.06	1	1	1	1
1211	COc1ccc(cc1)C=Cc1ccc2c(c1)ccc1c2C(=C=C(c2ccccc2)c2ccccc2)C(O1)(c1ccccc1)c1ccccc1	470.0	tetrahydrofuran	7.47	1.9768	2.638297872	4.025089947	3.739114292	3.479254299	3.437493254	0.12	0.02	0.04	2	2	3	2
1212	COc1ccc(cc1)c1c(C#N)c(N)nc(c1C#N)N	339.0	tetrahydrofuran	7.47	1.9768	3.712101586826348	5.256247799	5.256247469	4.090757285	4.149039052	0.2	0.0	0.06	4	4	2	2
1213	COc1ccc(cc1)c1cc2n(n1)cc([nH]c2=O)c1ccccc1	327.0	tetrahydrofuran	7.47	1.9768	3.79204893	4.393906582	4.319698213	3.740179502	3.821776562	0.18	0.0	0.06	1	1	1	1
1214	COc1ccc(cc1)c1ccc2c(c1)C(C)(C)C1(N2CC(=O)N1)C	274.0	tetrahydrofuran	7.47	1.9768	4.524970547445256	5.064744445	5.000124617	4.505076936	4.571319424	0.18	0.0	0.06	2	2	2	2
1215	COc1ccc(cc1)c1cn2nc(cc2c(=O)[nH]1)c1ccc(cc1)OC	330.0	tetrahydrofuran	7.47	1.9768	3.757575758	4.349969357	4.202854229	3.746249382	3.822058142	0.16	0.0	0.06	1	1	1	1
1216	CN(c1ccc(cc1)C=c1c(O)c2ccccc2c2c1nc1ccccc1[nH]2)C	571.0	tetrahydrofuran	7.47	1.9768	2.171628722	2.694109353	2.67390006	2.497256188	2.5086524	0.14	0.0	0.04	2	3	4	4
1217	COc1cc(ccc1N(c1ccc(cc1OC)C=C(c1ccccc1)c1ccccc1)c1ccc(cc1OC)C=C(c1ccccc1)c1ccccc1)C=C(c1ccccc1)c1ccccc1	395.0	tetrahydrofuran	7.47	1.9768	3.139240506	3.717421989	3.185975803	2.827869899	2.869717444	0.1	0.0	0.04	1	2	2	2
1218	CN(c1ccc(cc1)C=C1N=C(OC1=O)c1ccccc1)C	465.0	tetrahydrofuran	7.47	1.9768	2.666666667	3.235709779	3.147648159	2.929319612	2.960567335	0.16	0.0	0.06	1	1	1	1
1219	C[Si]1(c2ccccc2)C(=C(C(=C1C#C[Si](c1ccccc1)(C)C)c1ccccc1)c1ccccc1)C#C[Si](c1ccccc1)(C)C	210.0	tetrahydrofuran	7.47	1.9768	2.695308543478261	3.413254121	3.176545662	2.99426408	3.012883312	0.12	0.0	0.04	1	1	1	1
1221	COc1ccc(cc1)c1cn2nc(cc2c(=O)[nH]1)c1ccccc1	327.0	tetrahydrofuran	7.47	1.9768	3.79204893	4.386499521	4.259289956	3.826075442	3.88986045	0.16	0.0	0.06	1	1	1	1
1222	Brc1ccc(cc1)C=Cc1ccc2c(c1)ccc1c2C(=C=C(c2ccccc2)c2ccccc2)C(O1)(c1ccccc1)c1ccccc1	463.0	tetrahydrofuran	7.47	1.9768	2.678185745	4.05315784	3.754722433	3.414745871	3.449057976	0.12	0.0	0.04	2	2	2	2
1226	CC(c1ccc(cc1)C=Cc1ccc2c(c1)ccc1c2C(=C=C(c2ccccc2)c2ccccc2)C(O1)(c1ccccc1)c1ccccc1)C	467.0	tetrahydrofuran	7.47	1.9768	2.655246253	4.069208672	3.717213629	3.370424896	3.407402931	0.12	0.0	0.04	2	2	2	2
1227	CC(c1cccc(c1N=C1C(=Nc2c(cccc2C(C)C)C(C)C)N=c2n1cccc2)C(C)C)C	531.0	tetrahydrofuran	7.47	1.9768	2.335216573	3.012447882	2.785830114	2.646260757	2.6700967	0.14	0.0	0.06	2	2	3	3
1228	CC1(C)c2cc(ccc2N(c2c1cccc2)c1ccccc1)c1ccc(cc1)c1nc(c(n1c1ccccc1)c1ccccc1)c1ccccc1	349.0	tetrahydrofuran	7.47	1.9768	3.553008596	4.199825778	3.907351362	3.364915225	3.412295001	0.14	0.0	0.04	1	1	1	1
1229	CC1(C)c2cc(ccc2N(c2c1cccc2)c1ccccc1)c1ccc(cc1)c1nc2c(n1c1ccccc1)c1ccccc1c1c2cccc1	367.0	tetrahydrofuran	7.47	1.9768	3.378746594	4.098943946	3.72296957	3.224382028	3.289043896	0.12	0.0	0.04	1	1	1	1
1230	CC1(C)c2cc(ccc2N(c2c1cccc2)c1ccccc1)c1cccc(c1)c1nc(c(n1c1ccccc1)c1ccccc1)c1ccccc1	311.0	tetrahydrofuran	7.47	1.9768	3.987138264	4.851430509	4.118716798	3.759184594	3.668533793	0.14	0.0	0.04	5	1	2	1
1232	CCn1c2ccccc2c2=NN([B-]([O+]=c12)(F)F)c1ccccc1	437.0	tetrahydrofuran	7.47	1.9768	2.837528604	3.622945347	3.529524746	3.259241272	3.304192088	0.16	0.0	0.06	1	1	1	1
1234	CCCOc1c(C=C(c2ccccc2)c2ccccc2)cc2c(c1C=C(c1ccccc1)c1ccccc1)n(CCC)c1c2cccc1	476.0	tetrahydrofuran	7.47	1.9768	3.923550411392405	4.170551495	3.802945629	3.478282559	3.503634322	0.12	0.0	0.04	1	1	1	1
1235	CCCOc1cc2c(cc1C=C(c1ccccc1)c1ccccc1)c1c(n2CCC)ccc(c1)C=C(c1ccccc1)c1ccccc1	474.0	tetrahydrofuran	7.47	1.9768	3.923550411392405	4.597385657	4.323531344	3.975355851	4.005046694	0.14	0.0	0.04	4	4	5	5
1238	CCOC(=O)C1=C(NC(=O)C1=NNc1cc(ccc1O)[N+](=O)[O-])c1ccc2c(c1)cccc2	555.0	tetrahydrofuran	7.47	1.9768	2.736957902869757	3.330646601	3.149703719	2.877206885	2.946230494	0.14	0.0	0.06	1	1	2	2
1239	CCOC(=O)C1=C(NC(=O)C1=NNc1cc(ccc1O)[N+](=O)[O-])c1ccccc1	546.0	tetrahydrofuran	7.47	1.9768	2.7861616404494383	3.351105074	3.24283619	2.99575987	3.036245835	0.16	0.0	0.06	1	1	2	2
1240	CCOC(=O)C1=C(NC(=O)C1=NNc1ccc(cc1O)[N+](=O)[O-])c1ccc2c(c1)cccc2	639.0	tetrahydrofuran	7.47	1.9768	2.6212302959830867	3.144716158	2.951155294	2.610937822	2.687736752	0.14	0.0	0.06	1	1	1	1
1241	CCOC(=O)C1=C(NC(=O)C1=NNc1ccc(cc1O)[N+](=O)[O-])c1ccccc1	624.0	tetrahydrofuran	7.47	1.9768	2.666326731182796	3.176525252	3.057861087	2.679576681	2.749121069	0.16	0.0	0.06	1	1	1	1
1242	CCOC(=O)C1=C(NC(=O)C1=NNc1ccccc1O)c1ccc2c(c1)cccc2	466.0	tetrahydrofuran	7.47	1.9768	2.6778443412527	3.283416295	3.112364594	2.83394426	2.888375697	0.14	0.0	0.06	1	1	1	1
1243	CCOC(=O)C1=C(NC(=O)C1=NNc1ccccc1O)c1ccccc1	460.0	tetrahydrofuran	7.47	1.9768	2.73092936123348	3.32033177	3.212345166	2.91263296	2.954640185	0.16	0.0	0.06	1	1	1	1
1244	CCOc1ccccc1c1c(C#N)c(N)nc(c1C#N)N	338.0	tetrahydrofuran	7.47	1.9768	3.6900057440476193	4.410246574	4.357039228	4.086059774	4.110533207	0.18	0.0	0.06	1	1	2	2
1247	CC(=O)c1ccc(cc1)N=NC=C1N(C)c2c(C1(C)C)cccc2	461.0	tetrahydrofuran	7.47	1.9768	2.689804772	3.289241076	3.152176949	2.934389032	2.978013318	0.14	0.0	0.06	2	2	2	2
1248	Cc1cc(C)c(c(c1)C)N=C1C(=Nc2c(C)cc(cc2C)C)N=c2n1cccc2	556.0	tetrahydrofuran	7.47	1.9768	2.230215827	3.033966404	2.776220193	2.449067372	2.490129027	0.14	0.0	0.06	2	2	2	2
1249	O=C1CCN2C(N1)(C)C(C)(C)c1c2ccc(c1)c1ccccc1	290.0	tetrahydrofuran	7.47	1.9768	4.275862069	4.992116576	4.851663159	4.387224812	4.451317259	0.16	0.02	0.06	2	2	1	1
1250	O=C1C=CC(=CC=c2sc3c(n2C)cccc3)c2c1nccc2	605.0	tetrahydrofuran	7.47	1.9768	2.2542580545454545	2.877766765	2.845838271	2.8341324	2.83265916	0.16	0.0	0.04	1	1	1	1
1251	O=C1C=CC(=CC=c2ccc3c(n2C)cccc3)c2c1nccc2	611.0	tetrahydrofuran	7.47	1.9768	2.1525033506944444	2.740024848	2.695555973	2.639404666	2.645510377	0.14	0.0	0.04	1	1	1	1
1252	O=C1C=CC(=CC=C2N(C)c3c(C2(C)C)cccc3)c2c1nccc2	605.0	tetrahydrofuran	7.47	1.9768	2.379734990403071	2.980161248	2.92053497	2.877144415	2.879253235	0.14	0.0	0.04	1	1	1	1
1253	O=C(c1ccccc1)c1ccc(cc1)COc1ccccc1	263.0	tetrahydrofuran	7.47	1.9768	4.714828897	5.226868885	5.226771895	4.603964208	4.717480462	0.2	0.02	0.08	4	4	4	4
1254	O=C(c1ccc(cc1)C(=O)c1ccccc1)OC1=CC=CC(=COc2ccc(cc2)C=Cc2ccc(cc2)[N+](=O)[O-])C1	374.0	tetrahydrofuran	7.47	1.9768	3.350924135135135	3.669107163	3.578082832	2.285794822	2.653275487	0.18	0.0	0.06	1	1	1	1
1255	O=C(C1(N)NC(=O)c2c(N1)nccn2)C(C)(C)C	326.0	tetrahydrofuran	7.47	1.9768	3.803680982	4.394209442	4.603272398	3.866077397	3.937275566	0.28	0.02	0.08	3	3	2	2
1258	N#Cc1ccccc1c1c(C#N)c(N)nc(c1C#N)N	493.0	tetrahydrofuran	7.47	1.9768	2.5354640695296524	4.350645777	4.21629054	5.02052576	5.073229856	0.16	0.0	0.06	1	1	7	7
1260	O=C1CN2C(N1)(C)C(c1c2c(cc(c1)c1ccc2c(c1)cccc2)c1ccc2c(c1)cccc2)(C)C	299.0	tetrahydrofuran	7.47	1.9768	4.146628528428094	5.476085326	4.471261142	4.155252453	4.184209516	0.14	0.0	0.04	8	4	4	4
1261	N#Cc1c(N)nc(c(c1c1ccccc1F)C#N)N	338.0	tetrahydrofuran	7.47	1.9768	3.712101586826348	4.364036439	4.587997136	4.020723226	4.045828519	0.29	0.0	0.06	1	1	1	1
1262	N#Cc1c(N)nc(c(c1c1ccccc1)C#N)N	341.0	tetrahydrofuran	7.47	1.9768	3.701020686567164	4.391558152	4.337006165	4.037621578	4.064577912	0.18	0.0	0.06	1	1	1	1
1263	N#Cc1c(N)nc(c(c1c1cccc2c1cccc2)C#N)N	337.0	tetrahydrofuran	7.47	1.9768	3.734463644578313	4.448287469	4.336545045	4.865721351	4.913950977	0.16	0.0	0.06	1	1	8	8
1264	N#Cc1c(N)nc(c(c1c1cccc(c1)[N+](=O)[O-])C#N)N	337.0	tetrahydrofuran	7.47	1.9768	3.6900057440476193	4.321736123	4.321734973	3.946985147	4.013393835	0.2	0.02	0.08	2	2	3	3
1265	N#Cc1c(N)nc(c(c1c1ccc(cc1Cl)Cl)C#N)N	332.0	tetrahydrofuran	7.47	1.9768	3.768516504559271	4.425757396	4.37637209	4.099399806	4.127428909	0.18	0.0	0.06	1	1	1	1
1266	N#Cc1c(N)nc(c(c1c1ccc(cc1)O)C#N)N	338.0	tetrahydrofuran	7.47	1.9768	3.712101586826348	5.257182649	5.306746565	4.140969311	4.195527868	0.22	0.0	0.06	4	4	2	2
1267	N#Cc1c(N)nc(c(c1c1ccc(cc1)Cl)C#N)N	339.0	tetrahydrofuran	7.47	1.9768	3.723249039039039	4.358162148	4.301517671	5.032159921	4.005874194	0.18	0.0	0.06	1	1	6	1
1268	N#Cc1c(N)nc(c(c1c1c2ccccc2cc2c1cccc2)C#N)N	391.0	tetrahydrofuran	7.47	1.9768	3.195468891752577	3.815506481	3.694603676	3.407410151	3.428671493	0.16	0.0	0.06	1	1	2	2
1269	N#Cc1c(N)nc(c(c1c1c(F)cccc1Cl)C#N)N	343.0	tetrahydrofuran	7.47	1.9768	3.6681713905325446	4.406767854	4.69670639	4.1288174	4.143709281	0.33	0.0	0.06	1	1	1	1
1270	N#CC(=Cc1ccccc1)c1ccc(cc1)N(c1ccccc1)c1ccccc1	397.0	tetrahydrofuran	7.47	1.9768	3.123027531486146	3.709695918	3.377134847	2.697096353	2.839718801	0.14	0.0	0.06	1	1	1	1
1271	N#CC(=Cc1ccccc1)c1ccc(cc1)N(c1ccc2c(c1)cccc2)c1ccccc1	402.0	tetrahydrofuran	7.47	1.9768	3.0841839054726368	3.685981655	3.346130263	2.629274375	2.686748102	0.14	0.0	0.04	1	1	1	1
1272	N#CC(=Cc1cccc2c1cccc2)c1ccc(cc1)N(c1ccccc1)c1ccccc1	400.0	tetrahydrofuran	7.47	1.9768	3.099604825	3.669263073	3.335426762	2.662379609	2.718537696	0.14	0.0	0.04	1	1	1	1
1273	N#Cc1c(N)nc(c(c1c1ccccc1Cl)C#N)N	339.0	tetrahydrofuran	7.47	1.9768	3.6900057440476193	4.447653199	4.70066433	4.154255193	4.173732155	0.31	0.0	0.06	1	1	1	1
1274	O=C1CN2C(N1)(C)C(c1c2c(cc(c1)c1ccccc1)c1ccccc1)(C)C	287.0	tetrahydrofuran	7.47	1.9768	4.320006724738676	5.446222392	5.292848203	4.338183235	4.418309195	0.16	0.0	0.06	5	5	2	2
1275	O=C1CN2C(N1)(C)C(c1c2ccc(c1)c1ccc2c3c1ccc1c3c(cc2)ccc1)(C)C	349.0	tetrahydrofuran	7.47	1.9768	3.5525556733524355	3.982580842	3.843092944	3.308447888	3.428403283	0.16	0.0	0.06	1	1	1	1
1276	O=C1CN2C(N1)(C)C(c1c2ccc(c1)c1cccc2c1sc1c2cccc1)(C)C	333.0	tetrahydrofuran	7.47	1.9768	3.723249039039039	5.164364607	5.047198333	4.728511824	4.794032052	0.16	0.0	0.06	4	4	5	5
1279	c1ccc(cc1)N(c1ccccc1)c1ccc(cc1)C=Cc1ccc(cc1)c1cc(nc(c1)c1ccccn1)c1ccccn1	296.0	tetrahydrofuran	7.47	1.9768	3.2371851958224545	3.675449974	3.396759139	2.763670071	2.83705141	0.14	0.02	0.04	1	1	1	1
1280	c1ccc(cc1)C=Cc1ccccc1	412.0	tetrahydrofuran	7.47	1.9768	3.009325072815534	4.428194297	4.37590606	4.062739741	4.093500135	0.18	0.0	0.06	1	1	1	1
1281	c1ccc(cc1)C=Cc1ccc2c(c1)ccc1c2C(=C=C(c2ccccc2)c2ccccc2)C(O1)(c1ccccc1)c1ccccc1	464.0	tetrahydrofuran	7.47	1.9768	2.672413793	4.081906944	3.755256934	3.902120642	3.721181289	0.12	0.0	0.04	2	2	5	4
1282	c1cc2ccc3c4c2c(c1)ccc4ccc3	373.0	tetrahydrofuran	7.47	1.9768	3.324396783	4.217389031	4.217388721	3.860673807	3.883367139	0.2	0.0	0.06	2	2	2	2
1285	Oc1c(=Cc2ccc(cc2)[N+](=O)[O-])c2nc3ccccc3[nH]c2c2c1cccc2	558.0	tetrahydrofuran	7.47	1.9768	2.222222222	2.976533877	2.763774061	2.719156986	2.718689976	0.14	0.0	0.04	3	3	4	4
1290	OC(=C1C(=O)c2c(C1=O)cccc2)C=Cc1cc2CCCN3c2c(c1)CCC3	540.0	tetrahydrofuran	7.47	1.9768	2.296296296	3.061977598	2.902882268	2.715806165	2.741421248	0.14	0.0	0.04	1	1	2	2
1291	O=c1[nH]c(cn2c1cc(n2)c1ccccc1)c1ccccc1	325.0	tetrahydrofuran	7.47	1.9768	3.815384615	4.419354915	4.347584517	3.849161935	3.911804573	0.18	0.0	0.06	1	1	1	1
1292	O=c1[nH]c(=O)c2c3c1ccc(c3ccc2)N=NC=C1N(C)c2c(C1(C)C)cccc2	531.0	tetrahydrofuran	7.47	1.9768	2.335216573	3.218267727	2.700482633	2.445137862	2.457426723	0.14	0.0	0.04	2	1	1	1
1294	O=C1OC(=NC1=Cc1ccco1)c1ccccc1	389.0	tetrahydrofuran	7.47	1.9768	3.187660668	3.609483816	3.569368331	3.346212523	3.370382606	0.18	0.0	0.06	1	1	1	1
1295	O=C1OC(=NC1=Cc1ccccc1)c1ccccc1	363.0	tetrahydrofuran	7.47	1.9768	3.415977961	3.760071514	3.708121698	3.395839139	3.427206373	0.18	0.02	0.06	1	1	1	1
1296	O=C1OC(=NC1=Cc1ccc(cc1)C=Cc1nc2c([nH]1)cccc2)c1ccccc1	424.0	tetrahydrofuran	7.47	1.9768	2.924528302	3.262906973	3.116987955	2.566722017	2.616942493	0.16	0.0	0.04	1	1	1	1
1297	O=C1OC(=NC1=CC=Cc1ccc(cc1)N(C)C)c1ccccc1	488.0	tetrahydrofuran	7.47	1.9768	2.540983607	2.971644487	2.859951183	2.59266436	2.630683185	0.16	0.0	0.06	1	1	1	1
1298	O=C1NC2N(C1)c1c(C2)cccc1	287.0	tetrahydrofuran	7.47	1.9768	4.320006724738676	5.096634919	5.121728862	4.770590029	4.818355865	0.21	0.02	0.08	1	1	1	1
1299	O=C1NC2N(C1)c1c(C2)cc(cc1)Br	298.0	tetrahydrofuran	7.47	1.9768	4.161073826	5.719548566	5.719548206	5.34628007	5.411903898	0.2	0.0	0.08	4	4	4	4
1300	O=C1CN2C(N1)(C)C(c1c2cccc1)(C)C	240.0	tetrahydrofuran	7.47	1.9768	4.320006724738676	5.132216673	5.132216263	5.546157925	4.86076249	0.2	0.02	0.08	1	1	3	1
1301	O=C1CN2C(N1)(C)C(c1c2ccc(c1)c1ccccc1)(C)C	345.0	tetrahydrofuran	7.47	1.9768	3.593744724637681	5.088887378	5.018286699	4.425175446	4.497142745	0.18	0.0	0.06	2	2	1	1
1302	N#CC(=Cc1cccc2c1cccc2)c1ccc(cc1)N(c1cccc2c1cccc2)c1ccccc1	395.0	tetrahydrofuran	7.47	1.9768	3.138840329113924	3.679734504	3.358403725	2.702528024	2.75566882	0.14	0.0	0.04	1	1	1	1
1303	N#CC(=Cc1cccc2c1cccc2)c1ccc(cc1)N(c1cccc(c1)C)c1ccccc1	403.0	tetrahydrofuran	7.47	1.9768	3.0765308436724568	3.637340649	3.3222231	2.610380932	2.678111821	0.14	0.0	0.04	1	1	1	1
1305	N#CC(=Cc1cccc(c1)c1ccc(s1)c1ccc2c3c1ccc1c3c(cc2)ccc1)C(=O)O	394.0	tetrahydrofuran	7.47	1.9768	3.142422707	3.863844997	3.762175214	3.212480097	3.32040476	0.16	0.0	0.06	1	2	3	3
1306	N#CC(=Cc1c2ccccc2cc2c1cccc2)c1ccc(cc1)N(c1ccccc1)c1ccccc1	403.0	tetrahydrofuran	7.47	1.9768	3.0765308436724568	3.512654734	3.210927566	2.59116597	2.659453938	0.14	0.0	0.04	1	1	1	1
1308	N#CC(=C1OC(C(=C1C#N)C=Cc1ccc(cc1)N=NC=C1N(C)c2c(C1(C)C)cccc2)(C)C)C#N	590.0	tetrahydrofuran	7.47	1.9768	2.101694915	2.67498513	2.35151552	2.042659862	2.075422846	0.12	0.0	0.04	1	1	1	1
1309	N#CC(=C1CC(C)(C)CC(=C(C#N)C#N)C1=Cc1ccc(cc1)N=NC=C1N(C)c2c(C1(C)C)cccc2)C#N	429.0	tetrahydrofuran	7.47	1.9768	2.890074428904429	2.865508934	2.410302408	1.959274022	2.001361907	0.12	0.0	0.04	1	1	1	1
1310	N#CC(=C(c1ccc(cc1)n1ccc2c1cccc2)C#N)c1ccc(cc1)n1ccc2c1cccc2	572.0	tetrahydrofuran	7.47	1.9768	2.167832168	3.560040789	3.315329179	2.336486878	2.518679421	0.16	0.0	0.06	1	1	1	1
1313	F[B-]1(F)[O+]=c2n(Cc3ccccc3)c3c(c2=NN1c1ccccc1)cccc3	437.0	tetrahydrofuran	7.47	1.9768	2.837528604	3.603651085	3.509782163	3.252881872	3.283087525	0.16	0.0	0.06	1	1	1	1
1315	Cn1ccc(=CN=Nc2ccc(cc2)CC2SC(=S)N(C2=O)c2ccc(cc2)O)c2c1cccc2	564.0	tetrahydrofuran	7.47	1.9768	2.19858156	2.931620262	2.886036976	2.828992979	2.849971022	0.14	0.0	0.04	1	2	3	3
1318	Cn1c2ccc(cc2c2c1ccc(c2)c1ccc(s1)c1ccccc1)c1ccc(s1)c1ccccc1	639.0	tetrahydrofuran	7.47	1.9768	1.940380252	4.37297059	4.13079354	3.781726657	3.826619332	0.14	0.0	0.04	3	3	5	5
1319	Cn1c(nc2c1c(sc2c1cccs1)c1cccs1)c1ccc(cc1)c1ccc(s1)C=C(C(=O)O)C#N	388.0	tetrahydrofuran	7.47	1.9768	3.195468891752577	3.64270004	3.419687782	1.86352594	3.046807036	0.14	0.0	0.06	2	2	1	2
1320	Cn1c(nc2c1c(sc2c1cccs1)c1cccs1)c1ccc(cc1)c1ccc(cc1)C=C(C(=O)O)C#N	342.0	tetrahydrofuran	7.47	1.9768	3.625730994	4.099580596	3.894570621	2.059225344	3.352108064	0.16	0.0	0.06	2	2	1	3
1321	Cn1c(=CN=Nc2ccc(cc2)C=CC2=C(C#N)C(=C(C#N)C#N)OC2(C)C)sc2c1cccc2	637.0	tetrahydrofuran	7.47	1.9768	1.946624804	2.535619873	2.236364336	2.02386144	2.041095012	0.12	0.0	0.04	1	1	1	1
1322	Clc1ccc(cc1)c1nn2c(c1)c(=O)[nH]c(c2)c1ccccc1	330.0	tetrahydrofuran	7.47	1.9768	3.757575758	4.395580373	4.253426645	3.812752641	3.880984249	0.16	0.0	0.06	1	1	1	1
1323	Clc1ccc(cc1)c1[nH]c(=O)c2n(c1)nc(c2)c1ccc(cc1)Cl	330.0	tetrahydrofuran	7.47	1.9768	3.757575758	4.347793607	4.196229088	3.751121833	3.812693081	0.16	0.0	0.06	1	1	1	1
1325	Cc1cnc2c(n1)C(=O)NC(N2)(N)C(=O)C(C)(C)C	331.0	tetrahydrofuran	7.47	1.9768	3.746223565	4.229503092	4.178605936	3.929798215	3.96659545	0.18	0.02	0.08	2	2	2	2
1326	Cc1ccc2c(c1)c(c1cnc3c(c1)cccc3)c1c(c2c2cnc3c(c2)cccc3)cccc1	421.0	tetrahydrofuran	7.47	1.9768	2.945368171	3.712104158	3.505779743	3.105964163	3.144416048	0.14	0.0	0.04	1	1	1	1
1327	Cc1ccc(cc1)N=C1C(=Nc2ccc(cc2)C)N=c2n1cccc2	585.0	tetrahydrofuran	7.47	1.9768	2.11965812	2.651141717	2.51359711	2.866482754	2.908151459	0.16	0.02	0.06	1	1	3	3
1330	Cn1c(nc2c1c(sc2c1cccs1)c1cccs1)c1ccc(s1)c1ccc(s1)C=C(C(=O)O)C#N	414.0	tetrahydrofuran	7.47	1.9768	2.994787270531401	3.220544018	3.227941988	2.630754525	2.678632071	0.14	0.0	0.04	1	2	2	2
1332	Clc1ccc(cc1)c1cn2nc(cc2c(=O)[nH]1)c1ccccc1	331.0	tetrahydrofuran	7.47	1.9768	3.746223565	4.37548489	4.219134191	3.766319075	3.837106094	0.16	0.0	0.06	1	1	1	1
1333	N#CC(=Cc1ccc(cc1)C)c1ccc(cc1)N(c1ccccc1)c1ccccc1	398.0	tetrahydrofuran	7.47	1.9768	3.115180728643216	3.710096028	3.395923489	2.709411694	2.854200992	0.14	0.0	0.06	1	1	1	1
1336	N#CC(=Cc1ccc2c(c1)cccc2)c1ccc(cc1)N(c1ccccc1)c1ccccc1	412.0	tetrahydrofuran	7.47	1.9768	3.009325072815534	3.603976545	3.286781986	2.602807691	2.660802808	0.14	0.0	0.04	1	1	1	1
1338	N#CC(=Cc1ccc2c(c1)cccc2)c1ccc(cc1)N(c1cccc(c1)C)c1ccccc1	413.0	tetrahydrofuran	7.47	1.9768	3.002038571428572	3.600170894	3.274759324	2.555577395	2.614724473	0.14	0.0	0.04	1	1	1	1
1340	N#CC(=Cc1ccc(s1)c1ccc2c3c1ccc1c3c(cc2)ccc1)C(=O)O	483.0	tetrahydrofuran	7.47	1.9768	2.565163426	3.369576296	3.185586463	2.416110048	2.569292067	0.16	0.0	0.06	1	1	1	1
1365	OC(=O)c1ccc2c3c1ccc1c3c(cc2)ccc1	323.0	toluene	2.43	2.241	3.839009288	3.952418378	3.952417858	3.575207721	3.595494124	0.2	0.04	0.06	1	1	1	1
1374	Clc1ccc2c(c1)C(C)(C)C1(N2C)C=Cc2c(O1)c(cc1c2cccc1)c1nc(c(o1)c1ccccc1)c1ccccc1	306.0	toluene	2.43	2.241	3.130913964646465	4.53542193	4.342681726	3.342090053	3.342090053	0.14	0.04	0.04	3	4	2	2
1375	Clc1ccc(cc1)c1cn2c(n1)cc(cc2)C=Cc1ccccc1	413.0	toluene	2.43	2.241	3.002421308	3.957999219	3.815995721	3.422557312	3.422557322	0.16	0.04	0.04	1	1	1	1
1377	Clc1ccc(cc1)c1ccccc1c1nc2n(c1)ccc(c2)C=Cc1ccc(cc1)N(C)C	430.0	toluene	2.43	2.241	2.88372093	3.748533703	3.609520816	3.190203284	3.190203284	0.16	0.04	0.04	1	1	1	1
1383	Cc1ccc2c(c1)C(C)(C)C1(N2C)C=Cc2c(O1)c(cc1c2cccc1)c1nc(c(o1)c1ccccc1)c1ccccc1	309.0	toluene	2.43	2.241	3.130913964646465	4.13471463	3.876870269	3.492749641	3.492749641	0.14	0.04	0.04	2	2	3	3
1387	[O-][N+](=O)c1ccc(cc1)N=Nc1ccc(cc1)N(c1ccc2c(c1)C(C)(C)c1c2cccc1)c1ccc2c(c1)C(C)(C)c1c2cccc1	522.0	toluene	2.43	2.241	2.375478927	3.096232262	2.792698865	2.198238271	2.198238281	0.14	0.04	0.04	2	2	1	1
1388	[O-][N+](=O)c1cc2C(=CC=c3n(c4ccccc4)c4c(n3c3ccccc3)cccc4)c3c(c2c(c1)[N+](=O)[O-])c(cc(c3)[N+](=O)[O-])[N+](=O)[O-]	724.0	toluene	2.43	2.241	1.712707182	2.359431341	2.019056049	1.733143024	1.733143034	0.12	0.04	0.04	1	1	1	1
1389	[O-][N+](=O)c1cc2C(=CC=c3c4cccc5c4c(n3Cc3ccccc3)ccc5)c3c(c2c(c1)[N+](=O)[O-])c(cc(c3)[N+](=O)[O-])[N+](=O)[O-]	696.0	toluene	2.43	2.241	1.781609195	2.375542593	2.090981978	2.34730476	2.366420162	0.12	0.02	0.04	1	1	2	2
1392	[O-][N+](=O)c1cc2C(=CC=CC=CC=c3c4cccc5c4c(n3Cc3ccccc3)ccc5)c3c(c2c(c1)[N+](=O)[O-])c(cc(c3)[N+](=O)[O-])[N+](=O)[O-]	773.0	toluene	2.43	2.241	1.604139715	2.125087782	1.769249908	1.924722218	1.940027419	0.12	0.02	0.04	1	1	2	2
1393	[O-][N+](=O)c1cc2C(=CC=CC=CC=C3N(C)c4c(C3(C)C)cccc4)c3c(c2c(c1)[N+](=O)[O-])c(cc(c3)[N+](=O)[O-])[N+](=O)[O-]	773.0	toluene	2.43	2.241	1.604139715	2.178674029	1.886788903	2.10514087	2.119014112	0.12	0.02	0.04	1	1	2	2
1394	[O-][N+](=O)c1cc2C(=CC=CC=CC=C3C=C(OC(=C3)c3ccccc3)c3ccccc3)c3c(c2c(c1)[N+](=O)[O-])c(cc(c3)[N+](=O)[O-])[N+](=O)[O-]	748.0	toluene	2.43	2.241	1.657754011	2.148284585	1.805834193	2.086675338	2.086675338	0.1	0.02	0.02	1	1	2	2
1396	[O-][N+](=O)c1cc2C(=CC=CC=C3N(C)c4c(C3(C)C)cccc4)c3c(c2c(c1)[N+](=O)[O-])c(cc(c3)[N+](=O)[O-])[N+](=O)[O-]	696.0	toluene	2.43	2.241	1.781609195	2.262250629	2.484240817	2.501546449	2.501546449	0.12	0.04	0.04	1	2	3	3
1397	[O-][N+](=O)c1cc2C(=CC=CC=C3C=C(OC(=C3)c3ccccc3)c3ccccc3)c3c(c2c(c1)[N+](=O)[O-])c(cc(c3)[N+](=O)[O-])[N+](=O)[O-]	761.0	toluene	2.43	2.241	1.629434954	2.239156786	2.43199754	2.226975865	2.247061197	0.12	0.02	0.04	1	2	2	2
1399	[O-][N+](=O)c1cc2C(=CC=C3C=C(OC(=C3)c3ccccc3)c3ccccc3)c3c(c2c(c1)[N+](=O)[O-])c(cc(c3)[N+](=O)[O-])[N+](=O)[O-]	684.0	toluene	2.43	2.241	1.812865497	2.392445355	2.658625278	2.448581202	2.448581202	0.12	0.04	0.04	1	2	2	2
1400	[O-][N+](=O)c1cc2C(=CC=CC=CC=c3n(c4ccccc4)c4c(n3c3ccccc3)cccc4)c3c(c2c(c1)[N+](=O)[O-])c(cc(c3)[N+](=O)[O-])[N+](=O)[O-]	873.0	toluene	2.43	2.241	1.420389462	1.917233627	2.097834199	2.018156269	2.018156279	0.1	0.02	0.02	1	2	2	2
1403	Cc1cc(C=Nc2c(cccc2C(C)C)C(C)C)c(c(c1)C(c1ccccc1)c1ccccc1)O	346.0	toluene	2.43	2.241	3.583815029	4.218575151	4.075050013	3.689453815	3.689453815	0.16	0.04	0.04	1	1	1	1
1404	CCN(c1ccc2c(c1)oc(=O)c(c2C#N)C=C(c1nc2c(s1)cccc2)C#N)CC	611.0	toluene	2.43	2.241	2.029459902	3.009915342	2.785386884	2.505680539	2.505680539	0.14	0.04	0.04	1	1	1	1
1405	CCN(c1ccc2c(c1)oc(=O)c(c2C#N)C=C(c1nc2c(o1)cccc2)C#N)CC	611.0	toluene	2.43	2.241	2.029459902	2.99419588	2.771993672	2.503564429	2.503564439	0.14	0.04	0.04	1	1	1	1
1407	CCN(c1ccc(cc1)C=Cc1ccn2c(c1)nc(c2)c1ccccc1c1ccc(cc1)Cl)CC	410.0	toluene	2.43	2.241	3.024390244	3.72594839	3.512733594	3.167279801	3.167279811	0.14	0.04	0.04	1	1	1	1
1408	CCN(c1ccc(cc1)C=Cc1ccn2c(c1)nc(c2)c1ccc(cc1)OC)CC	453.0	toluene	2.43	2.241	3.031398361858191	3.689032225	3.471343378	3.124954316	3.124954306	0.14	0.04	0.04	1	1	1	1
1411	CC(=O)CC(=O)c1ccc(o1)c1nc2c(s1)cccc2	394.0	toluene	2.43	2.241	3.1468069289340104	4.099430686	4.505210066	3.680163904	3.709128998	0.37	0.04	0.06	2	2	2	2
1412	CCN1C(=O)C(=CC=CC=c2c3cccc4c3c(n2Cc2ccccc2)ccc4)C(=O)N(C1=S)CC	707.0	toluene	2.43	2.241	1.7968723623188407	2.42696356	2.314918956	2.27225278	2.275106951	0.12	0.02	0.04	1	1	1	1
1413	CC(=O)CC(=O)c1ccc(o1)c1nc2c(o1)cccc2	403.0	toluene	2.43	2.241	3.0765308436724568	4.246323434	4.391985772	3.801960259	3.801960259	0.25	0.06	0.06	2	2	2	2
1414	C=CCN1c2ccccc2C(C21C=Cc1c(O2)c(cc2c1cccc2)c1nc(c(o1)c1ccccc1)c1ccccc1)(C)C	304.0	toluene	2.43	2.241	3.138840329113924	4.21215242	3.902354492	3.501427242	3.501427242	0.14	0.04	0.04	2	2	3	3
1415	C=CCN1c2ccc(cc2C(C21C=Cc1c(O2)c(cc2c1ccc(c2)OC)c1nc(c(o1)c1ccccc1)c1ccccc1)(C)C)OC	310.0	toluene	2.43	2.241	3.024004707317073	4.094972405	3.915242613	3.48264135	3.48264132	0.14	0.04	0.04	2	3	4	4
1422	CC(=O)CC(=O)c1ccc(o1)c1nc2c(n1C)cccc2	382.0	toluene	2.43	2.241	3.245659502617801	4.055084991	4.200064228	3.442651785	3.487916661	0.25	0.04	0.06	2	2	1	1
1423	CCN1C(=S)N(CC)C(=O)C(=CC=CC=CC=c2n(Cc3ccccc3)c3c4c2cccc4ccc3)C1=O	806.0	toluene	2.43	2.241	1.789093694083694	2.282455262	2.132885433	2.095918739	2.093803298	0.12	0.02	0.04	1	1	1	1
1424	CCN1c2cc(sc2C(C21C=Cc1c(O2)ccc(c1)[N+](=O)[O-])(C)C)C	613.0	toluene	2.43	2.241	2.0225806362153347	5.098357019	5.004795198	2.694745363	2.694745353	0.18	0.06	0.06	8	8	1	1
1426	Cc1cc(C=Nc2c(C)cccc2C)c(c(c1)C(c1ccccc1)c1ccccc1)O	346.0	toluene	2.43	2.241	3.583815029	4.229846632	4.087319114	3.653897941	3.684275125	0.16	0.04	0.06	1	1	1	1
1427	Cc1cc(C=Nc2c(C)cc(cc2C)C)c(c(c1)C(c1ccccc1)c1ccccc1)O	349.0	toluene	2.43	2.241	3.553008596	4.184409436	4.026646107	3.611612616	3.578062732	0.16	0.06	0.04	1	1	1	1
1429	COc1cccc(c1)c1ccc(cc1)N(c1ccc(cc1)C=C(C(=O)O)[N+]#[C-])c1ccc(cc1)c1nc2c([nH]1)c(ccc2c1cccc(c1)OC)c1cccc(c1)OC	310.0	toluene	2.43	2.241	2.8968269392523367	3.376101427	3.132963557	2.681218581	2.681218531	0.14	0.04	0.04	1	1	1	1
1433	COc1ccc2c(c1)cc(c1c2C=CC2(O1)N(C)c1c(C2(C)C)cc(cc1)Cl)c1nc(c(o1)c1ccccc1)c1ccccc1	305.0	toluene	2.43	2.241	4.065055508196721	4.875396192	4.379031861	3.455742167	3.455742167	0.14	0.04	0.04	6	4	3	3
1434	COc1ccc2c(c1)C(C)(C)C1(N2C)C=Cc2c(O1)c(cc1c2cccc1)c1nc(c(o1)c1ccccc1)c1ccccc1	309.0	toluene	2.43	2.241	4.012433430420712	4.160894054	3.924348794	3.515242034	3.515242054	0.14	0.04	0.04	2	3	4	4
1435	COc1ccc(cc1)n1c(nc(c1c1ccccc1)c1ccccc1)c1ccc2c(c1)c1ccccc1n2CC	305.0	toluene	2.43	2.241	4.06557377	4.926705398	4.573844265	4.144621352	4.144621352	0.14	0.04	0.04	4	3	3	3
1436	COc1ccc(cc1)c1nc2n(c1)ccc(c2)C=Cc1ccc(cc1)SC	484.0	toluene	2.43	2.241	3.138840329113924	3.80509921	3.658033402	3.204829636	3.204829636	0.16	0.04	0.04	1	1	1	1
1437	COc1ccc(cc1)c1cn2c(n1)cc(cc2)C=Cc1cccs1	392.0	toluene	2.43	2.241	3.1709512276214835	3.786459137	3.64675906	3.206036306	3.206036306	0.16	0.04	0.04	1	1	1	1
1438	COc1ccc(cc1)c1cn2c(n1)cc(cc2)C=Cc1ccccc1	433.0	toluene	2.43	2.241	3.228755026041666	3.928708045	3.778751506	3.304005598	3.304005598	0.16	0.04	0.04	1	1	1	1
1439	COc1ccc(cc1)C=Cc1ccn2c(c1)nc(c2)c1ccccc1	384.0	toluene	2.43	2.241	3.254178293963254	3.897685001	3.755058153	3.372099196	3.372099196	0.16	0.04	0.04	1	1	1	1
1440	COc1ccc(cc1)C=Cc1ccn2c(c1)nc(c2)c1ccc(cc1)OC	387.0	toluene	2.43	2.241	3.2037259173126618	3.872866098	3.72908401	3.299131787	3.299131777	0.16	0.04	0.04	1	1	1	1
1441	COC(=O)c1c(C)sc2c1N(C)C1(C2(C)C)C=Cc2c(O1)ccc1c2cccc1	564.0	toluene	2.43	2.241	3.593744724637681	4.21053997	4.031017128	3.828993193	3.828993213	0.16	0.04	0.04	2	2	3	3
1442	CN(c1ccc(cc1)C=Cc1ccn2c(c1)nc(c2)c1ccccc1)C	554.0	toluene	2.43	2.241	3.27135073878628	3.721376029	3.578843072	3.151672109	3.151672109	0.16	0.04	0.04	1	1	1	1
1443	CCc1cccc(c1N=Cc1cc(C)cc(c1O)C(c1ccccc1)c1ccccc1)CC	347.0	toluene	2.43	2.241	3.573487032	4.549607592	4.421141286	4.141079431	4.141079441	0.16	0.04	0.04	2	2	2	2
1444	CCc1cc(C)cc(c1N=Cc1cc(C)cc(c1O)C(c1ccccc1)c1ccccc1)CC	347.0	toluene	2.43	2.241	3.573487032	4.509480187	4.322700064	3.362229955	3.362229955	0.14	0.04	0.04	2	2	1	1
1446	c1ccc(cc1)c1nc2c(sc(c2nc1c1ccccc1)c1ccccc1)c1ccccc1	488.0	toluene	2.43	2.241	2.540983607	3.093632912	2.973270887	2.536302143	2.536302143	0.17	0.04	0.04	1	1	1	1
