# Supplementary material for: Data-Driven Recommendation of Optimal Tuning Scheme for Range-Separated Hybrid Functionals in Solution-Phase UV/Vis Absorption Energy Prediction
Source: J Chem Theory Comput. 2025 Oct 23;21(21):11106–25. doi: 10.1021/acs.jctc.5c01044 (PMC12613327; doi:10.1021/acs.jctc.5c01044)
Supplement: Supplementary file 2 [file ct5c01044_si_002.zip › SI-data/R2_hirshfeld.csv]

	GPγT	PVγT	SVγT
8	0.9331657849311572	0.9467044861487364	0.9437734054055528
9	0.9621899631886623	0.9680420852489172	0.968714973588474
12	0.9423178011877708	0.9616921842476012	0.9646628551340596
16	0.9649694291911098	0.9603422409026112	0.9605235207973676
19	0.9647162495045092	0.95971403744351	0.959808560039564
20	0.9599051068346232	0.9505587731440104	0.9515216079929868
21	0.9546397604894892	0.9480651967536682	0.9490194625283402
22	0.9568945733299415	0.9491184104969744	0.9500046164469672
23	0.9861323867647804	0.983814425716281	0.9841575986633184
25	0.9448831055466904	0.9516467715956124	0.951346364436764
26	0.9331005197484946	0.9328661356782484	0.932725289378604
28	0.9637385356803894	0.9514365711857864	0.9532124566326138
29	0.9511382926094732	0.9542794538922884	0.9425466055033376
30	0.9536599657081992	0.9505994873565342	0.9512008657082563
32	0.894304451076917	0.7520367894943646	0.9280121142334044
33	0.8921407955556214	0.952939970193643	0.936905660307234
34	0.9318943700672486	0.9599685489377154	0.9584033158361543
35	0.8884130647415128	0.8756996514617601	0.8528302707640951
37	0.9702540620236674	0.9788621587743128	0.96887360116147
38	0.9725092228943288	0.9808525554649636	0.980142981629688
39	0.8644927323190742	0.932663147274489	0.9263173670586988
40	0.899691454860241	0.950213316548675	0.9494196193523522
41	0.9154319985317492	0.9505206448183464	0.9470351997963248
43	0.9520107336033354	0.9593739904426796	0.9512370804313468
44	0.9490700382758188	0.9674897782182422	0.9671382175493678
45	0.9610542581886318	0.9536780416770956	0.9541216240835498
46	0.9714161785157284	0.9415480318650716	0.9450460570126542
47	0.9051803840541864	0.9401028801236756	0.9383688057022274
48	0.901331383044046	0.9667143432964518	0.9613685596424087
50	0.6149963863899425	0.9644844266183008	0.968276905226338
51	0.9585723031450184	0.9537450325570068	0.9542185982620628
52	0.9627015248598731	0.946136673091984	0.9475796340220493
57	0.961534040566189	0.956537851903576	0.9570303105144288
58	0.94573811300635	0.9399540586429286	0.9411076710923462
60	0.955737509582918	0.9482766041232372	0.9498532342360596
62	0.9466820209623978	0.9567974320360392	0.956618491919812
75	0.9453603080612084	0.9400455698401832	0.9410959144641806
77	0.7739505604009339	0.9435469611772588	0.9278288623730632
79	0.9568171412741056	0.9469596080313653	0.947691851648246
80	0.9512009358636973	0.9378176303819492	0.9385490060454524
87	0.9633824377223448	0.968406838022582	0.9672712203651256
90	0.9640967069545096	0.9758989594989386	0.974622769337518
92	0.95766284331915	0.9523656386678688	0.9530526264249942
93	0.9680855088371754	0.961493846840128	0.96258189331106
94	0.966528703994564	0.9621222621249286	0.9630536557557536
95	0.950384919177676	0.9546629596911328	0.9544547659602184
96	0.9431952610988044	0.9558040153831808	0.9556939996176462
97	0.9629683500874158	0.9518243266451292	0.954678539005094
98	0.9458359026318676	0.9553054072985956	0.954745849320252
99	0.9516523513226872	0.9542033386020092	0.954057929567844
100	0.9521588819011588	0.9552243787310576	0.955150183112092
101	0.9470267740749994	0.953919235249136	0.9534224591808196
102	0.951436932322202	0.9548999647640634	0.954841301310196
103	0.9293912456091208	0.9851086512503372	0.9852988642884352
104	0.9630230012540572	0.957542035805936	0.9586161794170772
110	0.9650564407558528	0.9555589496618074	0.9579905751266836
112	0.9684653592514724	0.9667217863608096	0.9669352873466844
113	0.9459917422002068	0.9352771145279783	0.9386683685624204
114	0.87981379885166	0.9561183076739692	0.9569886192577116
115	0.9579295655018504	0.9652265513698276	0.9643469531855924
116	0.9329656854435784	0.9302713151827908	0.9293741169579528
117	0.8774941639199313	0.2516325634522829	0.0524080818529999
118	0.9434032223930976	0.935116603812264	0.9359672744412014
120	0.8964422129676028	0.9301412359893516	0.9342459090574412
125	0.9697899970136684	0.964901064259056	0.9652252486139468
126	0.965018160277495	0.9458439544656396	0.9506275017971534
127	0.969449858803004	0.9642023398224286	0.964576256953656
128	0.9545744717956935	0.9484146711766416	0.9496210684297388
130	0.9358575905956096	0.936513149215108	0.9396932723381014
132	0.9407654275268738	0.9359580636943126	0.9373796488251428
133	0.9700859239921588	0.9652820783262842	0.9656154663461736
138	0.9465076940677062	0.9340195188660948	0.9366354396989168
139	0.9338370199736448	0.9092096078585082	0.911297043831198
140	0.80558716384062	0.9563869723413144	0.9582721123889756
141	0.944469300144846	0.9609431533412646	0.9624256427527292
152	0.953289373621318	0.9415116674107454	0.9432416967011288
153	0.8361476473195355	0.8074287097958891	0.8089778552069691
154	0.9396514935725694	0.9378192709973558	0.9390616696607884
155	0.9393932200053384	0.9353889393038832	0.9354437883316608
156	0.940143328058056	0.9384581166950348	0.9384502154196792
157	0.9387658755061355	0.9358187619706476	0.9358420598940131
158	0.9391846118256169	0.9358861027954576	0.9358854748876556
159	0.9393767891421936	0.9368556325740802	0.9368381988620887
160	0.9372188612440266	0.9336919490041824	0.9336753250827382
161	0.9578780587140046	0.9588035916777607	0.9589936791595488
162	0.9376201668679002	0.9316371300156252	0.932791335083559
163	0.9686127881512436	0.9648688502219824	0.9652355050920672
164	0.9629651331746626	0.9535979347569312	0.9547406091902108
165	0.9664081359674608	0.9612017634959568	0.9618248252556418
166	0.96443537172937	0.9553410339702104	0.9564506830226792
167	0.963213940815142	0.9541674520570724	0.9551069286522332
168	0.9667644261946308	0.9588593864463468	0.9597644879935224
169	0.9677364664197204	0.959890387701282	0.9608135325633552
170	0.963561297747384	0.9541604249901364	0.955157258917628
171	0.9675154976231758	0.964199156245058	0.9645421008137474
172	0.9475520245525348	0.6191874483261864	0.6323144902249023
173	0.8406458067013515	0.8488648146315063	0.8678302396403768
174	0.961287501075154	0.953932153932788	0.9549283078884336
175	0.9503742674310762	0.9413074680890252	0.9420070747265116
176	0.9801533945072084	0.9809855554426272	0.980804358353486
177	0.9269972140269592	0.9054703558524432	0.9088874356317612
178	0.954867121221384	0.9488337749278029	0.9498495372513712
180	0.9251156412097876	0.9101526568161435	0.9109050286909428
182	0.9282185581579002	0.898433521096693	0.9026389042177542
183	0.9267458151928234	0.8797239578236009	0.8868576243680197
184	0.9512571189601216	0.9522611776545234	0.9523537185129792
186	0.9278225144488716	0.9269641319816606	0.9018544879323764
187	0.9148347996105036	0.865620161910779	0.8724228369024924
188	0.9294131934563244	0.9180235229403751	0.9202617109955136
189	0.8823533406620604	0.9017700931712554	0.9048067657676452
190	0.8782215882969703	0.8999289764787584	0.9040523722310948
191	0.9610565370629623	0.9580571175120012	0.9589313674782568
192	0.9648583142318276	0.956384534482057	0.9572820646639928
193	0.8478086836726008	0.9530976922041317	0.9652147669721624
194	0.9640588035894396	0.9574441164116816	0.957967607805334
196	0.965316453995901	0.9553619209000872	0.9570597358434833
197	0.9761128280961218	0.969905777564992	0.9702796918430768
198	0.9527726125591046	0.9493406702125472	0.9500477244550654
199	0.8843718738161569	0.962536455237986	0.9638216772853154
200	0.9453068588638288	0.9439366188412116	0.9453824833223178
201	0.6785185459366455	0.9466729062451192	0.9538887739663237
202	0.9586940409591204	0.9343463467641844	0.942678122521502
203	0.968155555408385	0.9598242473601272	0.9609667201492424
204	0.9736545771859852	0.9626756933842068	0.9638562155976936
205	0.970527327268094	0.9587190440647848	0.9601122591933864
206	0.97813097176697	0.9736663931554428	0.9739747464906418
207	0.8952001709583558	0.9067484311870142	0.9094420505073748
208	0.9670616457019682	0.95792274981213	0.9592568360660272
210	0.9493335600376732	0.9487715326337766	0.949462511593796
211	0.9100617837524468	0.8807670637562287	0.8852681830147321
212	0.9741669128472588	0.9701286180325296	0.9706804826794622
213	0.9953612862506072	0.9511794136929425	0.9515988879691372
215	0.9562205515668912	0.9879831922919228	0.9882825526304042
216	0.8201459586504498	0.952897139351232	0.9529701397324828
217	0.9422139558154908	0.9416423670968824	0.9417087933368852
218	0.937295962537132	0.936917360982362	0.936675330938764
219	0.9372903910962026	0.9368994058367908	0.9368269089624583
220	0.9649562109124812	0.9628060915814814	0.96302403333999
221	0.9931552505759556	0.9732975716638972	0.978271994043662
222	0.9359625573695696	0.9227861381127036	0.935358013650774
223	0.9898234372458752	0.874054357811205	0.921687852020203
224	0.9681869940198858	0.9812330010546196	0.9860880698814224
225	0.9506428459439918	0.962697348407968	0.9655195139256808
226	0.8440355617318189	0.964698844773934	0.967282198567888
227	0.962326237676476	0.9557878357099492	0.9572456211489584
228	0.9603575046527106	0.862566750797126	0.9116948596543156
229	0.978547866319786	0.9759273544560718	0.9784639137471152
230	0.9951910929815838	0.9916051662972144	0.9948847916416804
231	0.9925016740932447	0.9907719427650448	0.992005635730492
232	0.991262859907783	0.9666598338473156	0.993898634187613
233	0.9269337296067652	0.948130850753049	0.951897971217149
234	0.9930320449154522	0.9802189451631458	0.9903021051239927
235	0.9418358893849164	0.924892386137818	0.9278115905431592
236	0.9677725568291516	0.9606299711781242	0.96262291720358
238	0.95631436069398	0.945424758423278	0.947147303657562
239	0.9553500750742016	0.9445270797282715	0.9460855804137072
240	0.97142357387888	0.9636463586133872	0.9652674271816848
242	0.9622285555885292	0.9615719450616718	0.9517996241758968
243	0.9330311738194343	0.9287319333375048	0.9299477144646828
244	0.9545014834179496	0.9493275598683064	0.9498179743256572
245	0.902496258391128	0.9108099418292044	0.912485910169472
246	0.9326920875397068	0.9491690024346536	0.9476461198121204
247	0.945454596413536	0.9439521923965536	0.9449722139300872
248	0.9538515841548468	0.9435331594694532	0.943533369169387
250	0.9368496566777949	0.9103644501303244	0.9103647588835142
251	0.9265529598932396	0.914192139079822	0.914192139079822
252	0.9284864579404682	0.9100596650115372	0.9100595470518938
254	0.9212718268827768	0.9130985740445078	0.9130987869868422
255	0.9268412050616324	0.9122520055070056	0.9122522167299484
256	0.9324934840671344	0.9161105974021062	0.9161105974021062
257	0.938143742379144	0.9168702790777352	0.9168701593197152
259	0.9377370792653332	0.9415033118700084	0.9414128750762668
261	0.9474979511752276	0.9241833797084356	0.9241833797084356
262	0.9482811859728136	0.9522278288537772	0.9522278288537772
264	0.9362928298615888	0.907348384089539	0.9073484850532414
265	0.9676969179762094	0.9655603427853158	0.9655603427853158
266	0.9659535484355878	0.9637036807473814	0.9637036807473814
267	0.9476276717937292	0.8648416496436427	0.8648419821343661
268	0.9648858915366516	0.9633914521417318	0.9633914521417318
269	0.9575230462615874	0.9379997663965156	0.9379997663965156
270	0.8948296327629885	0.8450256575980262	0.8450268763419424
271	0.9624593099037894	0.945986336375352	0.945986336375352
272	0.9569251506523062	0.9579308635932224	0.9579308635932224
273	0.9630707947367528	0.950181792899534	0.950181792899534
274	0.9563292844723058	0.921402047224196	0.921402047224196
275	0.9571082808102238	0.9484309220772108	0.9484309220772108
276	0.941354862687675	0.932096289207786	0.932096289207786
277	0.9566618308651136	0.9492671108395544	0.9484229449641663
278	0.9634282981029356	0.9566360895209308	0.9566360895209308
279	0.971925994330452	0.9692190549758304	0.9683392127983608
280	0.9644975918818006	0.9648122988062666	0.9648122988062666
282	0.9530363771546312	0.9430167476318608	0.9430167476318608
283	0.9491435959116562	0.944528008195762	0.9445280690365372
284	0.9514456867269064	0.941860765844956	0.941860765844956
285	0.9578830156097562	0.951490042055634	0.9508435467202258
291	0.9408835052876564	0.931871913111216	0.931871913111216
293	0.8980144084911655	0.8196081508295455	0.8934048984927496
294	0.9552232785738576	0.9458868824923404	0.9458868824923404
295	0.957564206468432	0.9490654994865664	0.9490654994865664
296	0.9535194376092032	0.943355127684432	0.943355127684432
297	0.959415152482748	0.9494615809490012	0.9494615809490012
298	0.9587463583362608	0.9445969638907628	0.9445969638907628
299	0.9517037085070724	0.9462991143040628	0.9462991143040628
300	0.9525535139122911	0.9476411521314886	0.9476411521314886
301	0.9545705336098728	0.8791980118884669	0.8791978686112758
302	0.9392575319250064	0.9127278053786744	0.9127278053786744
303	0.906778128259588	0.7847800904238308	0.7847799439115636
304	0.958381245579352	0.91993557027919	0.9199356838195208
305	0.9588474885196936	0.9511178374468472	0.9511178374468472
306	0.956510382416979	0.9475340988125236	0.9475340988125236
307	0.9609068784765734	0.94906151782351	0.9504751139640756
309	0.964966491715742	0.9619098799494804	0.9622204591446027
310	0.8962084016540545	0.9237401634542278	0.9259036944216116
311	0.9444614868401642	0.9524490901246978	0.9516610191981488
314	0.9560271396757544	0.9624691125563262	0.9614673126950708
317	0.9641348105090856	0.971375743312601	0.9717651564652124
319	0.9791595332765414	0.9770319185544234	0.977091915203435
320	0.9647502070510168	0.970342888143608	0.9713385234361132
322	0.9689242713744264	0.9673925728021084	0.9665518179880128
323	0.8863980096205997	0.9410871760327651	0.9417039388176898
324	0.9357781350398702	0.9421720298968528	0.9434584919784184
325	0.9518530691208996	0.9486922189475524	0.949537879805496
326	0.969448732140734	0.9701463844540132	0.97007581251272
327	0.9573921536900708	0.951825012331348	0.9522684122398836
328	0.6969526323041771	0.857035190286361	0.8590533128202129
329	0.9492896042743384	0.9418445802504434	0.9423847163007492
330	0.8954513544307388	0.916522653227694	0.9166723531083908
331	0.9582280457135592	0.9528812315777342	0.9532897732650948
332	0.9610706279838784	0.9585745544500278	0.9588545188155306
333	0.9265948452230508	0.9185082900789658	0.9193987836277372
334	0.9268365536442698	0.9185714002796788	0.919557530944705
335	0.914216818140608	0.9185655138843186	0.9176739369396804
336	0.9260756103188914	0.9174266688382542	0.918400870534387
337	0.9258005432532708	0.9193996880278308	0.9201028766362588
338	0.9254888920214016	0.912692992406837	0.9140568715630994
339	0.8045764339759867	0.930796160420889	0.9267490151571784
340	0.9472483680427792	0.9499266594037036	0.9508992960016188
341	0.9656710717198644	0.9815905106381164	0.978946934664668
342	0.908452508230132	0.9349877320417428	0.9340644852560912
343	0.9270939542471844	0.9187794420925728	0.9196366514667096
344	0.9220097242769952	0.9379240536562674	0.9387029720022554
345	0.8258229752449155	0.926521511613106	0.931106716751356
346	0.9194250541579644	0.9267709791144916	0.9313962273848396
347	0.9090300401661122	0.92710587562861	0.9318104217309878
348	0.9192287725507056	0.9304611733224494	0.9320523701990286
349	0.8820504459270149	0.9281719921782412	0.9299920438908488
350	0.8937245020332444	0.9260113494499046	0.9284445775531012
351	0.951399270361334	0.9544766152111516	0.9542305327864968
352	0.7882229647331254	0.9042354058045038	0.8304796125525614
353	0.7127231044842537	0.8942611673937152	0.8881066229542091
354	0.9247092045798128	0.7170457147361223	0.9296960065861882
355	0.9705104053602178	0.9704321487797486	0.9704199325302102
357	0.9739354120393766	0.9743161594834056	0.9742833511457148
358	0.9798882694212068	0.980207646738909	0.9802549155623212
359	0.9798342196103716	0.9804258837058956	0.980474336391684
360	0.9472533384650452	0.9566261695051858	0.9534004751057789
361	0.9513120036593884	0.9757245079370348	0.9688839441295748
362	0.6820470630865155	0.9613583129262484	0.9543307801518734
363	0.968684091767158	0.9732070457013876	0.9730328858771954
364	0.9007795343550506	0.9523722650129244	0.949943140470518
366	0.9023981733998472	0.9331621998468876	0.9338533556550944
367	0.9575858356171292	0.9282526509376736	0.9516733258256824
368	0.9797492508570532	0.981032235179724	0.9810431637552792
370	0.9598695405931468	0.9539274408021964	0.9542564823731748
372	0.9170271836711535	0.9434858211374616	0.952596040174597
373	0.9582050674147582	0.9422179372624055	0.9443173584841388
374	0.8805151527556253	0.942582140762859	0.941671822096177
375	0.950542010157247	0.9409237824807628	0.9413874279050116
384	0.9646623852590948	0.9602792347704764	0.9607709005734782
393	0.9761064589175436	0.9680865993616624	0.9696241979316148
394	0.9737690256247468	0.9667318905089032	0.9679934782300312
395	0.9723102310055096	0.9655216571442384	0.9667045005091344
397	0.9347924694575576	0.9523501753945935	0.9541407680843796
398	0.9307737920259244	0.9355988923303744	0.93598533452429
399	0.9142145491515752	0.9279013317077746	0.928251340336375
407	0.9565547693087788	0.9513861604230516	0.9518866291602736
408	0.9145122065134712	0.9417308183109516	0.9468112804172432
409	0.972652740193648	0.981321055223588	0.9815535974663582
410	0.9600358088084472	0.9449689841254352	0.9470996204747574
411	0.9509773687573116	0.9524799091331088	0.9528431882598324
412	0.910533808688926	0.9456151267245024	0.9471035588055212
413	0.9275649186088624	0.9285962493464722	0.9265600117839166
414	0.9508245036509108	0.8254708823453635	0.9428799125668872
415	0.9540064543212534	0.9476009451459526	0.9475845172002314
416	0.9547268344237482	0.942550589910552	0.9428768552596958
417	0.949146903606444	0.960103065393096	0.960133329806743
418	0.9479213076450336	0.9360942310656816	0.9600353284636785
420	0.9587214071526898	0.9535622423903848	0.9538409058817502
421	0.9679172538260296	0.9634951643556476	0.9647069384771614
422	0.961572607006644	0.9557600992040548	0.9561501976524924
424	0.9061348652769342	0.9531063652291194	0.9584545895364444
425	0.9766698571721616	0.9704330465458204	0.9714881036761396
426	0.9807034052158692	0.9758064369948756	0.9767997388114162
428	0.980857785180719	0.9788768934476298	0.9790777128785574
429	0.9825252665349026	0.980149150661231	0.9804896475022744
430	0.9805540761862452	0.974704331807878	0.9753938696959
432	0.9781702487348132	0.9731068770941296	0.9739521635459228
434	0.9705925833860424	0.96870209571024	0.9693573811651964
435	0.9704526560115956	0.9610418998333236	0.963473200902226
436	0.9797095658663092	0.9773531182079088	0.9779284169748844
437	0.7895209480651791	0.7783954289347268	0.7796659292258464
438	0.9803865873642424	0.982213306884368	0.982209054882042
439	0.9066072234496738	0.9761148923058288	0.9754586838908208
441	0.9563602009098257	0.9355414827021936	0.9375833855638396
442	0.9230697720203068	0.9371399963517176	0.9226036166010472
443	0.8304596141997987	0.9124682306003612	0.8997964188862618
444	0.9736778321477364	0.9703300839585568	0.9713369983232104
445	0.9537247620208504	0.969958156937965	0.9688019925170844
446	0.9391842355556036	0.9472585416823605	0.9475890881033372
448	0.9235027440911044	0.938244944223552	0.9390152523487646
449	0.9706699256625388	0.976509837455934	0.975901816878662
451	0.9590248926687908	0.9552792465712254	0.955864277325558
452	0.9600638188479956	0.957600367985764	0.9578782789791136
453	0.9611103355417848	0.9569632724702468	0.9575051042899796
454	0.9625859904580644	0.959585985436094	0.9599392199339624
456	0.9797395232060556	0.97783428022141	0.9782589572628224
457	0.9780024286182049	0.9770219137543604	0.9775177133194104
459	0.9036570293904403	0.9030369825357591	0.9068259986048472
460	0.9694260206016084	0.9725897713833672	0.972431630632295
461	0.9722121244725288	0.9693866014875556	0.9703271560879324
462	0.952368554545484	0.9677492092206442	0.9671700442722568
463	0.9662072693098648	0.9626895895536344	0.9633356961205448
464	0.910444076194276	0.9360765013234228	0.9412952083521906
465	0.9587703509165536	0.9540787415247086	0.9546899768462156
466	0.9343013107374446	0.9493993190011972	0.9483469318716238
467	0.8479340027839134	0.9406256156786134	0.935786902871836
468	0.9402711299794294	0.9720616288437236	0.9709625474015016
470	0.950548106208968	0.9734456773438076	0.970927983955796
471	0.9514362599651544	0.943390281276258	0.9410362741219008
472	0.8893624008397032	0.928333251127666	0.901787574353463
473	0.9412979675702065	0.9532918699386834	0.9541656733471878
474	0.8283221433557172	0.9392485454606936	0.9526781599431788
477	0.9827697227969382	0.9819764727794882	0.9824470694636024
478	0.946937661274981	0.9587298116724604	0.9628077894281246
479	0.970448473580535	0.9649764905561218	0.9658386043183932
480	0.9498287413204946	0.952609294595688	0.9530455369545476
481	0.9513189205155924	0.9529218837747432	0.9529935292949948
482	0.9511191479222272	0.9531221335843052	0.9532314421076428
483	0.9282850238940712	0.9492130403964232	0.9472909100090728
485	0.9383984807034106	0.9697007095756784	0.9692443188733864
486	0.9452785378774262	0.9646363835936648	0.9630017875257516
487	0.7972023103852693	0.9281522834047256	0.92903990022575
488	0.8098190622776501	0.935586688001516	0.9294019772279482
489	0.9709534316209988	0.9697117415037356	0.9700498854599524
490	0.9665264224130998	0.960669185220742	0.9631106731352006
491	0.9689035766582615	0.9613625843883492	0.9641999839591244
492	0.979314067053826	0.9737649067463664	0.9743710083499884
493	0.9665451522879938	0.969129501429766	0.969535346245818
494	0.9763138809957858	0.9746971944359948	0.97474070366101
495	0.9748124364837136	0.9704191730189228	0.970852857722426
496	0.9763578594090644	0.9739649243584884	0.974295627660708
497	0.9738917076844228	0.9697322202213275	0.9704071249236612
498	0.9453182303736368	0.9617485993479344	0.9684822008414256
499	0.961631773799715	0.9632118117577612	0.96321280281454
500	0.9539855389761188	0.9536900506917414	0.9532301304346292
501	0.9584066342629024	0.9633948096801336	0.9628422637623656
502	0.6522437735352123	0.9607532980759752	0.9499045447853144
503	0.9516896441426392	0.9623186800482428	0.9615688931617092
504	0.9541291425946716	0.9440336751313746	0.9457052640333644
506	0.9799706128827996	0.9790415974841522	0.8188214496581744
507	0.6456973588886324	0.9650150807509162	0.9403435600853062
508	0.9405481927635032	0.9444280152297744	0.941650191842682
509	0.9753582809291486	0.9752160147010124	0.975247474606965
510	0.9625014390405682	0.952659909650012	0.954218439483402
511	0.9596952206496304	0.9675234314511776	0.9670119150689426
512	0.9470994094714648	0.9495233419859256	0.9498562967429754
513	0.9325660117555156	0.9827685537641372	0.9828882802986516
514	0.9192101499125443	0.909709369932898	0.9114229906479232
515	0.9052566351707856	0.938081912681843	0.9334657297553391
517	0.8771176164884306	0.9221653118580844	0.9158524064821852
521	0.92847269113653	0.9342705694691372	0.929846117719862
522	0.8902409763603196	0.9193369494902416	0.9198573025816889
523	0.9044327471410012	0.920070284473585	0.9208476908471308
524	0.9489222824654036	0.9392929179678654	0.9409069749339052
525	0.7548413399478071	0.962016396529448	0.8826846106893808
526	0.9646874111151188	0.9593786270367168	0.9597625018595788
527	0.9095335784457192	0.9065256083160956	0.907557753293658
529	0.965662447364034	0.9569574174151892	0.958403685887216
530	0.9189061739383084	0.9380777874408852	0.937257595648712
531	0.9472985442992058	0.9353048283776968	0.9362671290100066
535	0.7598123332442537	0.9332519860808898	0.9183558706010196
536	0.864515935784253	0.9382313772821576	0.930890335764272
537	0.8179560728725483	0.9397368230429498	0.9401114550239252
538	0.9320131419464374	0.9301957830272094	0.929832978339826
539	0.9408529828826236	0.9315629428346276	0.9323354612247554
540	0.8570978654019867	0.8616634217347211	0.8443257150402249
541	0.9050170322557378	0.9010881426677372	0.9013767695020124
542	0.8731898910517532	0.8649355443141715	0.8716676493869784
543	0.8815951974392278	0.9159136386616216	0.9159964805832168
545	0.9547694407073692	0.9439851721595616	0.9458339362456216
546	0.8374490246910662	0.933630385980551	0.915558843818773
547	0.8216414433146325	0.9324305213627588	0.9186723032226928
548	0.9465570120766084	0.937925036802122	0.9391996230475168
549	0.894931328492725	0.8968026797901115	0.8980421850676904
552	0.9286398659745836	0.8247893895116117	0.9217847066952816
554	0.9263491856043952	0.9239181508083824	0.9240205912332908
555	0.9108020769132116	0.9093718894626764	0.9098959610107876
559	0.969437164474788	0.9634226812825126	0.9642946950626454
561	0.9480332194979204	0.9514665205968256	0.950789131314435
562	0.9041705209719224	0.9016956594585112	0.902777187270558
563	0.8911493509477039	0.9148093183697324	0.9332331488351746
564	0.8656799682157036	0.8864425159317381	0.8873680802252788
565	0.8763762517536787	0.8680152280808312	0.8693536947592616
566	0.914604933242022	0.8972210261486018	0.9013357301943246
567	0.9185312747484942	0.9230780689964984	0.923694552849558
568	0.9157570778902768	0.9089543358346376	0.9109209943189032
569	0.9521113699359164	0.8238442977323129	0.9494053472587062
570	0.9592385068322627	0.9436086094721844	0.955606627225462
571	0.9596813612866616	0.8863387695379825	0.9563186945618498
572	0.9363184967285396	0.8876165966825968	0.9323592036695492
573	0.946366116840469	0.9373851446941952	0.9385085486697194
574	0.9448542169192128	0.9313504356040184	0.9357434465545116
575	0.9411092134907352	0.9307516112587122	0.9330042709649904
576	0.9392624990849128	0.9301465419313122	0.9324339602787528
577	0.9111283453969676	0.9331773047399164	0.8663382972626947
578	0.8215543260279771	0.901734668917568	0.9015663484282328
579	0.949621270343054	0.9463202902744576	0.9463497718284866
580	0.9079889107112968	0.9000142296434755	0.9014780281418556
581	0.9368031077922158	0.9271865869138778	0.9324873020119422
582	0.9793709147789832	0.9715940742573844	0.9722503870967468
583	0.9448399775334888	0.9412488684405252	0.9421157695354492
587	0.9498877491301582	0.9453418131197922	0.945566375443514
588	0.947816957208398	0.943259131176834	0.9434522146959712
591	0.9622524632139452	0.9548323194837504	0.954926799097678
592	0.96550660665247	0.7383342358940057	0.9619329995135396
593	0.8968692727766112	0.9444099651185528	0.958990576103796
594	0.9579838861048544	0.9432902681867223	0.9442125245826936
595	0.9721446593759596	0.9660296481327934	0.9667403637252022
597	0.8109537688359719	0.952235965459292	0.9524122552045132
598	0.7442399119333938	0.9641976125743748	0.9621276725417672
599	0.9076285404998504	0.9509769406583528	0.950487798051553
600	0.8772418402439542	0.9509822250913518	0.9507282800569888
601	0.9422040816371288	0.9606465616202864	0.9607691924135874
602	0.7280477792181149	0.981694219815493	0.9549987466130728
605	0.9441737597904212	0.9424305053256484	0.9416847791582864
606	0.9580726217955092	0.9803330507152744	0.980411235369866
610	0.821469186748411	0.9800473045108716	0.9812208165998412
615	0.947634505325852	0.9584615287775	0.958423990731052
616	0.9624944931884188	0.9833380403860468	0.9838614400663832
617	0.9708282068179552	0.964659156874944	0.9654384003735262
618	0.9801360864333968	0.9821092523583524	0.983103907939458
633	0.9286482059695416	0.9264624052249668	0.9265528377043016
639	0.9468624995032636	0.9391360269565286	0.9392135385221634
642	0.9363040163439982	0.9512211000197444	0.9509399429431604
643	0.9410419072432415	0.9607982491745534	0.9609300856333296
644	0.9624021246861773	0.950680372833318	0.9521799497738708
646	0.9616295696223196	0.962538598827699	0.9625511818467242
647	0.9573424731872814	0.9613171125480316	0.9614650152150336
648	0.9591632848384236	0.961094475414342	0.96051524636926
651	0.8870930449673177	0.9522641361653812	0.9525149657179512
652	0.9695403099376676	0.9596457101513168	0.9603072177439872
653	0.9613583875529156	0.9515883600267232	0.952277083234968
654	0.9580821364511064	0.9426391191852906	0.9595021156764164
655	0.8899033071540698	0.9260850098157908	0.9254799609278668
656	0.9597933084628708	0.92927058209367	0.9035073700732846
657	0.944783887644075	0.9595933448290436	0.9587899604523124
659	0.9536230072629608	0.9630150558679258	0.9617989942682432
660	0.9624089452782554	0.9605076928897494	0.9604724677672014
661	0.970325123693198	0.9634898836146032	0.9643641818855836
662	0.9598154965832284	0.9554334909253994	0.956098631872021
663	0.947638386655463	0.9157584619381206	0.92079875456119
664	0.9196415447752708	0.8484878811366745	0.9549685094101992
665	0.9665153952908536	0.9643979759188508	0.964731683790622
666	0.9685469773997454	0.966386356966126	0.9669809349738532
668	0.96821980886358	0.9658398531265168	0.9654147944785474
669	0.8162701424311191	0.9591219815637216	0.959302746716402
671	0.9695251602160674	0.9526122195532944	0.9547062646215364
672	0.9695440069910048	0.9529760634446748	0.953694986336394
673	0.9602593473868716	0.9489073519218644	0.949581066992184
675	0.8605558718148488	0.9618791774214734	0.9609495205682728
676	0.9655846375369218	0.9624429395970944	0.9628167014435016
677	0.9449101821308103	0.9600766366548528	0.9603901739870426
679	0.9699028628258622	0.9665388980639978	0.9668865130131526
680	0.9707739706616147	0.9602121640303471	0.9619059509764764
681	0.9213296577685192	0.9218565547425324	0.9221370945717616
682	0.9684833618119386	0.9738734184452704	0.9738960137202264
683	0.9396412223204234	0.924246265564292	0.9254954717876438
684	0.962430323358859	0.954293654323433	0.9552709275359134
685	0.9742523769846004	0.9547095141881764	0.9572465644100489
686	0.9105925012364277	0.9293945064868092	0.9297897411497248
687	0.9429348449451392	0.9551519594629766	0.9561842272244112
688	0.9386645302158652	0.9584397081211192	0.9599931949850944
689	0.8609597573181811	0.9272584290666356	0.9287048751851096
690	0.9303462753827748	0.92712391990502	0.9278365846686402
691	0.95075792748588	0.9609805138161328	0.9617881613860384
692	0.9726904716081242	0.9668901224908472	0.9677898908421644
693	0.9282151820194006	0.9219138841534608	0.9231864720398372
694	0.8910483781817337	0.8931239714962962	0.8938751599508427
695	0.921020065173586	0.925129427679962	0.927449952360802
696	0.9819189813293356	0.9798423297022776	0.9802400894844888
697	0.9282491813994764	0.9292810614561238	0.9295890997780264
698	0.9420148585180924	0.9672678709289492	0.9653149119044342
699	0.8627081529553327	0.9225572946432162	0.9219564581776782
700	0.9722379136632302	0.9542498268816888	0.9568547990962708
701	0.9789190344250857	0.9725661657710872	0.9752526779956864
703	0.9559221692586826	0.9439768643174364	0.9468973918332604
704	0.953611546306206	0.9470655724945638	0.9493827626213244
705	0.947139810249386	0.9418769979825412	0.9443510649976248
706	0.9487500237324402	0.9421426216702264	0.9487083772105318
708	0.8650298928877956	0.90135426491317	0.9025413636894384
709	0.9665113429669686	0.937332890643276	0.9399237165705904
710	0.9644105615774452	0.9685188565949566	0.9481485354684036
711	0.8059740016268878	0.9257704728513254	0.9267146640943908
712	0.8860946088219425	0.9384055561945452	0.9305667779055764
713	0.9448928993922608	0.9349727540681992	0.9359945641127168
714	0.9685816074214616	0.964526255954794	0.9650490924391512
716	0.906840387979664	0.9203689754844988	0.9202427583898048
717	0.9566166607930352	0.959689544440795	0.9596721414301472
718	0.9579262498217994	0.9556817919614774	0.9563582676146524
719	0.9609055378747084	0.9578687802537184	0.958043581289372
720	0.9532151302139766	0.9585398606316372	0.9584055724346708
721	0.9611418329123615	0.9583727630802088	0.9585297425678496
722	0.9176002678161366	0.951702903879438	0.9489635646203968
723	0.7529863841900186	0.9398392031335864	0.91075380639795
724	0.6296614876775058	0.9318361271181822	0.7370586743868835
725	0.9622534470429872	0.9586198939419676	0.9586581901232378
727	0.9372406501254824	0.9277753185724767	0.9280300238080628
728	0.9470953180207428	0.9551142808958698	0.9526148978249492
729	0.9383822385921824	0.9297289991424708	0.9298742188115984
730	0.963618948291198	0.95975046217635	0.9601456772851068
731	0.8138255382596136	0.9467712556518786	0.9407956892404442
732	0.96363523905219	0.9592547586425664	0.9594649737085964
735	0.9095883149970204	0.9669325231115412	0.9646503530027942
736	0.9120093717637616	0.9597952428047968	0.9519842602986884
737	0.855934467220858	0.8431578268801485	0.8442314454614579
738	0.8408758355488253	0.9505255563132377	0.9521763811004728
739	0.9395517693073216	0.9571497031563844	0.959362840256537
740	0.872073626509396	0.9276308578118212	0.9294485605302342
741	0.932409147230007	0.9271209761259368	0.932308649028838
744	0.960524799216929	0.9513220742852414	0.9520663241789844
745	0.9550777081276052	0.9578411529914008	0.957048289252713
747	0.8727462611669375	0.9492946006351668	0.9461119311826808
748	0.9635361046587292	0.9593183932230912	0.959492396806475
749	0.9363519182248798	0.9326863347995712	0.9330277291821992
750	0.9214777102336844	0.925788502842796	0.9258571909283234
751	0.9433564397619636	0.9355812526759792	0.9381349028138294
752	0.9569478936493714	0.9581399640965595	0.958761517334724
753	0.9416618665267006	0.9547384012583808	0.9539185736623872
754	0.9391022575161038	0.952071658081214	0.9526982332496744
755	0.9433206968311292	0.9493486369864106	0.948427771322382
756	0.9385773354410992	0.956662867113818	0.9560665639385376
757	0.9403150258189866	0.9527419448253924	0.952014405710402
758	0.9547435907003324	0.9569778510808268	0.9589368159959832
759	0.9552249702171016	0.9562047978054876	0.9571393833519004
760	0.955091715450272	0.953731835597967	0.9544999646716114
761	0.9585697222044588	0.953260064796514	0.9539714826390624
763	0.952242568622613	0.956560875616317	0.9563871861502544
764	0.955767993513422	0.9572594743238294	0.9572148226638132
766	0.9461769469585396	0.9222044037479789	0.9237323062697432
767	0.9521939481004864	0.9352825190484848	0.9364618627063622
768	0.9629381347692936	0.963754143012016	0.96399332512762
769	0.9592324332426412	0.9630408065024492	0.9625576144955638
771	0.8929361805919181	0.9613844188476436	0.960536413790412
776	0.8804963718482312	0.9518700674491948	0.9489857614003852
777	0.7675922761759513	0.947022039352334	0.9389447349715924
778	0.9302407184892236	0.9276861380812976	0.9278995503215736
779	0.9432224576143646	0.9563140607578504	0.9560827249740682
780	0.8633453441393553	0.8630377715231462	0.8626911920163671
787	0.8619949752546292	0.9316316919213562	0.9322536998107966
788	0.94437628277098	0.9366280401922624	0.9404475993535536
789	0.97403357892386	0.9666566561578854	0.9679694471188794
790	0.919668331797621	0.938163071400643	0.9378545417234206
792	0.9522551372744952	0.969598688087689	0.9683481935176708
796	0.9718778900502268	0.9640647640204733	0.9646699966430712
797	0.9694055597480083	0.9638166536932729	0.9644179728810242
798	0.8887608633170533	0.9640306899297206	0.963173617560746
800	0.9774755004485768	0.9675753557172942	0.9689137078848776
802	0.9771737110907012	0.9762519969165342	0.9764597890314236
805	0.6827931449777744	0.9001722589817158	0.9000816431715052
806	0.8716336187877274	0.870000306830654	0.8700207110285502
807	0.9436258914296254	0.9245014269947492	0.925736833325966
810	0.9136936694190548	0.9321061208710114	0.9271821946418748
811	0.8579955839893891	0.8440837825019474	0.8463698320572445
813	0.9568795070379298	0.947584451985541	0.9482579708935068
814	0.965614835579628	0.9674900660811848	0.9670352250380088
826	0.930780916119121	0.9328818535763312	0.9332015343172546
827	0.9322883557412648	0.922745490947966	0.9237036215568192
828	0.967961943633345	0.9563374632557042	0.9575369699157416
829	0.9288144196017064	0.9271721337373156	0.927558157577094
830	0.9280646178601688	0.9389406378076802	0.9387574630052068
831	0.9472036926686426	0.9434557378471138	0.9439405766537348
833	0.9624079040591924	0.9673099339097624	0.9665928532406256
834	0.9727090594047588	0.9802802908809912	0.9803286871609308
836	0.9705615187006066	0.9798688472946464	0.979728747242518
837	0.9662060804698558	0.964285692517868	0.9638276441553918
838	0.9510270060011397	0.9556319137751031	0.955845236910282
839	0.9330191988350344	0.9421560130277586	0.9422794954171336
840	0.9388298006745798	0.9330198549268724	0.9335452957751644
841	0.937677836331706	0.9266809656014116	0.9249432318457592
842	0.969466726660172	0.965547706863091	0.9659681147276142
843	0.9733895585314964	0.9654676437117016	0.96609932068732
844	0.9543551762565036	0.9495587962646684	0.9501145958503626
845	0.9423289514106526	0.9499466995459352	0.9505135607755224
846	0.9321692767445924	0.9433074622966828	0.9432504662501184
847	0.9429273792000082	0.9485521289323174	0.9492017051736368
848	0.9534520860956384	0.9714053430829468	0.9710802146987544
850	0.9271748422067158	0.9480431177210666	0.9478479787400784
851	0.9392891724465432	0.9432687712324738	0.9432010501950616
852	0.8632519112046086	0.9452580544200112	0.942984923952892
854	0.9314760700139918	0.9222458231489588	0.9237193077086914
855	0.9588322431628812	0.9519036169060172	0.952060454390146
856	0.934200393647222	0.6645857405201439	0.9271011323673132
858	0.9558989896437604	0.5845568986879969	0.9452438129454772
859	0.9626048807239832	0.952721944164464	0.9526077938138864
864	0.928527437598352	0.976205834248139	0.9765138926673096
865	0.9656808405983076	0.9641842769709308	0.964398824728286
866	0.7824381591349744	0.9695756850045906	0.9694588366166786
867	0.9629805709716376	0.9528174125534838	0.956248513616376
869	0.9140067893560686	0.905974828417631	0.907513298779584
870	0.961694399962888	0.958044220103253	0.9583958986651784
872	0.9672550302724516	0.9702222202484916	0.96986328727489
877	0.9055881426278116	0.97433550802668	0.968220475827179
879	0.9594573544917582	0.9660252978491812	0.9658847230327972
880	0.9345888293248056	0.96799951242869	0.9665514862019768
881	0.9722185058149307	0.9717917726700834	0.9725920981309532
882	0.981436919293872	0.9818318228433937	0.9820803843572716
886	0.9528663682643406	0.9334405815210606	0.938064290030489
893	0.9634137868215304	0.9551195961844772	0.9565762441513574
894	0.9596811526035014	0.950988819820804	0.9520500317609945
895	0.9619354907942278	0.949283222894429	0.9515074051347068
896	0.9646905964691462	0.952310292166954	0.9571409109475604
897	0.9589832928158198	0.9539825909824722	0.9548799897769472
899	0.9717265024680424	0.964686823706861	0.9660420037586852
900	0.957936153435206	0.9439059745131132	0.9473467959907924
908	0.9557689148293536	0.9421779740173284	0.9454230715470686
910	0.9574475558905368	0.9699316879652358	0.9696900388892926
911	0.9517631909912976	0.944706387520254	0.9463789117650696
913	0.9157930931334892	0.9062281425028637	0.9083547338068814
914	0.9670493143126484	0.9657222954089052	0.9680363747038544
922	0.965790737569759	0.975437291694274	0.975213881464097
923	0.9789381300704896	0.9783194114892588	0.978888444878105
924	0.981096904687709	0.9803165270660288	0.980820707637157
927	0.9653159605717982	0.948900192875626	0.953133011553952
928	0.9701346973792702	0.970080344350287	0.9702192772594712
929	0.9504974784867266	0.9566562456200542	0.9573245110294022
930	0.9496686598763084	0.9639560449601384	0.9631886190959048
938	0.9607109926718336	0.9602966717577852	0.9611044132231245
939	0.9545064819081892	0.9557737643647728	0.9553223750527872
940	0.9608475634057292	0.9626562815547948	0.9628300919506216
941	0.9664589098910294	0.9644750085728874	0.96488337348166
942	0.9714309900549536	0.9689047243955272	0.969136158661092
950	0.9647481557387876	0.9561927210423472	0.9573002924757744
951	0.9580969212182896	0.9663514953706466	0.966823099327572
952	0.9780780615589496	0.980199326545486	0.980413260376021
954	0.9783921284346314	0.9778565999991886	0.978386445492317
956	0.986853103063514	0.9857548510901673	0.9862474267137966
957	0.9749785194641104	0.9570238074608622	0.972715672361987
958	0.9493996017968618	0.9468794539752968	0.948818484127938
959	0.9533408404761194	0.9604349089427738	0.9613885283526684
961	0.9629238564050336	0.9701810474035684	0.96971474237396
962	0.8934317277810617	0.9480101659210672	0.9282636608133672
963	0.9821651872335816	0.9829819916786672	0.9826425301970428
964	0.9609698118541956	0.9636797365018184	0.963011496729418
965	0.9292817955462228	0.924086676503024	0.9242043137206628
966	0.9628734690650408	0.968516275989252	0.9678393542010304
967	0.9540564917987836	0.9594766188714976	0.9600308071468616
970	0.95659851901551	0.8551028239564412	0.8318169736093662
972	0.9635071694931424	0.9599183241289528	0.960509262613426
973	0.963667481790227	0.9620779659561068	0.9623838594204857
974	0.9608151149094768	0.94724280161234	0.9493003699269194
976	0.9398654772321928	0.9577025433449882	0.9664032689430448
977	0.9561213225129384	0.9533048489915265	0.955373477601659
978	0.9632061489598808	0.957171623066136	0.9573537719976772
979	0.965355159075211	0.9542064448751848	0.9559532825985116
982	0.9637662844788656	0.9680495399246014	0.9691140881478012
984	0.9622804255673332	0.9564639338280436	0.9566055705746684
986	0.9708060600100918	0.9686215037937628	0.9654901876022446
989	0.9456313999102364	0.9465869836119174	0.9459575401299584
990	0.9643912983145309	0.9587917846129904	0.9594463224060784
991	0.963702618984522	0.9609439870289898	0.9615999609050352
992	0.9646580964120216	0.956040601058141	0.957254589440266
993	0.9650840988831362	0.9612552033849744	0.961642379292264
994	0.9594148427623456	0.950721262404132	0.9524221661941134
995	0.9392713287585104	0.9235944979680404	0.8668061521884017
997	0.9568188315446252	0.957771751235058	0.957586378308908
998	0.9457953728944664	0.9505771748305376	0.9499458108769508
999	0.9618924811005845	0.9562474621493536	0.9571706446937231
1000	0.9580530286401912	0.9601988707632626	0.9606247250636304
1001	0.9635639567897026	0.9601182016044046	0.9605687707297182
1002	0.963392992272997	0.9600915541430776	0.960518436512668
1003	0.9481800189970144	0.938181641219578	0.941438254356756
1004	0.9676783762141142	0.9610911970675826	0.962853727290044
1005	0.9643644666497894	0.9604095653723222	0.9620193263070108
1006	0.9545785809232564	0.9544342605319672	0.9551923114011728
1015	0.9395094664733944	0.9539033041835884	0.9536207902340016
1016	0.9450532784737696	0.9454516874343064	0.9475663125343596
1017	0.9597918520859632	0.9553550319282492	0.95569740535874
1018	0.7445285601052122	0.88037759310985	0.7631850745103159
1020	0.9592728706452016	0.9468980780135908	0.9528199812834288
1022	0.9585599872360046	0.9797940470588477	0.9801938667576194
1023	0.9003089828070528	0.9291408700632472	0.9330489376842582
1024	0.9710555081365896	0.974934538379053	0.974556837636274
1025	0.9033373436307596	0.8218763568975005	0.8402685844162056
1026	0.9368288091429204	0.9572795154805906	0.9061525972799518
1028	0.9595209302036004	0.958345770841302	0.9583144566884272
1029	0.965136320096045	0.9654309318259556	0.965311656569419
1030	0.7520276978606981	0.942883786416862	0.8032435282910655
1031	0.9624821527641708	0.954831139741108	0.9569650487575652
1032	0.9628575012500205	0.9526479359117244	0.9541084181017756
1033	0.9460879704747396	0.9217707494064108	0.9238222763815672
1034	0.9597903485262962	0.9453491396374158	0.94865880626592
1035	0.9587426881584252	0.9527060869254724	0.95353388528773
1036	0.948398453181264	0.9694298724866366	0.9498310023489718
1037	0.971250383162494	0.9582354930257064	0.9596271329462828
1038	0.9763816456445416	0.9694811661400978	0.970349820655418
1039	0.9689359196976808	0.966996195155114	0.966003025616941
1040	0.9598672823523536	0.9492628174476336	0.9506269906639576
1041	0.96917633248017	0.9569128711743808	0.958441188211306
1042	0.9705835159879302	0.9579051289313144	0.9591335148528388
1043	0.8950565196739153	0.9161253882764508	0.9147393934455608
1044	0.6952363763325798	0.8362718538000696	0.8368967795197715
1051	0.9412265128493364	0.9501511786934816	0.9488353236662794
1053	0.8529901611313225	0.9351125862801216	0.9299521558037798
1054	0.9538975776868388	0.9468192547066476	0.9504926789384412
1055	0.9627844565488932	0.9581342321461748	0.9604811352698306
1056	0.9537130182322658	0.9620400683538272	0.9621546091417096
1059	0.9396126446996144	0.9354395706836732	0.9363257698072432
1061	0.960299308468911	0.9637000702061288	0.9577350850579563
1062	0.9467429560489088	0.957806468339414	0.95630318267733
1063	0.8673470835782859	0.9420688785405408	0.933823482322103
1064	0.9522235173884924	0.9466029994255738	0.9484687539883234
1065	0.9540011918441228	0.950054957528545	0.9513415099768404
1067	0.847388775000956	0.8438696344769104	0.6710296370875887
1069	0.970409098001678	0.9618223500283234	0.9646626404733748
1070	0.9740661262851524	0.9799322045410724	0.9824367960221212
1071	0.9776537773416528	0.9580714602431502	0.9670508917213834
1072	0.963542251240297	0.9510080891615146	0.9547445038521528
1073	0.9649338699046656	0.9505241118789894	0.9541379175741608
1074	0.8356417768457374	0.8724084338617579	0.8702786178247107
1076	0.9797213677784364	0.9815172456287946	0.981784062667994
1077	0.9713106430545492	0.9725661747476074	0.9733069679575662
1079	0.9691342810893332	0.9642797994227996	0.965189985769452
1082	0.9752958306714252	0.9794411856670712	0.979626431297782
1083	0.8100170737238054	0.9288488188844948	0.9232487205444228
1084	0.9819077556999604	0.9879195276805316	0.9872896230803168
1085	0.9678399927341996	0.9846286028787656	0.9825825341799296
1090	0.978164875225086	0.9742451366786352	0.9747374068581977
1091	0.6829207403133124	0.7964278683808097	0.7751093192846388
1092	0.9757247836600802	0.9754581118544574	0.975235665235
1093	0.781504606518183	0.9153361170361592	0.9079809099803046
1094	0.7463636706633566	0.8748416257086625	0.8676526964538129
1095	0.9836978140650284	0.9770835103177528	0.978877269179131
1096	0.9059847322549208	0.9358670150735396	0.92504929986015
1097	0.8209693603692492	0.9257710901317556	0.8958216259865541
1098	0.945987489932668	0.9444468732116912	0.9422387560383224
1100	0.8822820284277484	0.9194070092319512	0.9097337314854296
1101	0.8840941995341753	0.9425137019165256	0.934551610245092
1102	0.8919872490021651	0.9806109234122934	0.9840329113739176
1103	0.9520924431113958	0.9631960144835368	0.9633549957423968
1104	0.9925354504939354	0.9936990423222112	0.9937503470173432
1105	0.9820669638012144	0.9940940016015688	0.9926253543656364
1108	0.8303549205067418	0.8936685264712342	0.8917923841475501
1109	0.6420173414972683	0.8933645442225503	0.8896735977031908
1110	0.9409265950061836	0.9408904919640068	0.9508273955469598
1111	0.7676687149686803	0.9142965292151992	0.9175759555010486
1112	0.8259992478567948	0.9084193383060972	0.8942875193815856
1114	0.951453994893687	0.938634067875145	0.9412329615510272
1116	0.9543466405946778	0.9703699032336488	0.9678452192114256
1117	0.9785215453089544	0.979190396303364	0.9794830259467788
1118	0.9801302639524688	0.9816083136808138	0.9817976066641472
1119	0.953222158099069	0.9665527191687984	0.9642721449527302
1127	0.9553156367610358	0.9431823571707678	0.9468933799980984
1132	0.8880107036548474	0.9658756628793128	0.9565990207258896
1133	0.9649675187180002	0.972783774376922	0.972734390187036
1134	0.9549878584846556	0.972755975815056	0.9718201943058404
1135	0.639901061508964	0.972177025930428	0.9542102399170488
1136	0.9640258469936084	0.95800901482129	0.959112808261072
1137	0.9717424014826974	0.9698587455420622	0.9705152772096464
1142	0.9693665920165196	0.967928414110326	0.9683220493371584
1143	0.9755892680975832	0.9751351289988668	0.976001270975418
1144	0.9787465585976494	0.9639988402315292	0.9707518325384472
1148	0.9052066939246918	0.971846491864944	0.9845753609772296
1149	0.9815153349069144	0.9799345242193024	0.9798382340132552
1150	0.9733322189806562	0.9700118701522432	0.9826537884808404
1151	0.9576368285640936	0.984397656203622	0.9824323141496908
1156	0.9681673315551688	0.9658431744975896	0.9662149919751032
1170	0.9573412010624854	0.9363233180373424	0.9434432881724611
1171	0.9693054200841046	0.9466610039604028	0.9559703106195472
1172	0.9691113373726286	0.95822867367047	0.9608331242054612
1173	0.9645860794389736	0.9636485327391986	0.9647104418686682
1176	0.981319981982602	0.9761113480309132	0.9772651935900988
1177	0.9593059453003004	0.9630131913955604	0.9625806370576084
1178	0.9429417409496056	0.9598216891650913	0.9563551904269876
1179	0.9595400946932606	0.952131199178198	0.9531040975526048
1184	0.9408744128426654	0.9584198922901592	0.9568780321555244
1185	0.9520837234221198	0.9572542252933354	0.9562057955111282
1187	0.9581605469192624	0.96283836904557	0.9617661987992864
1188	0.9566097600986212	0.966459805211195	0.9628287854178588
1192	0.9332346524780304	0.9261348159509886	0.9267603726446288
1193	0.9608020619727312	0.9577967608850566	0.9582729056686776
1195	0.940571444598259	0.9233392004335385	0.9256433329090102
1196	0.9357709739736488	0.9211069184691736	0.9231684147059396
1197	0.9391494487148128	0.923920618936249	0.9254905743126008
1198	0.7650098158893561	0.9276085579199186	0.7676032462320155
1199	0.9518040953624092	0.9471609572987932	0.9481311529252544
1200	0.9562071954945978	0.951949804232026	0.952395352388952
1202	0.8904178287969478	0.8994855177407325	0.9004281028804291
1203	0.9447572838746522	0.9205204777470132	0.9264923443182322
1206	0.9491679002002256	0.9545960509641508	0.9543624644991564
1207	0.9406191496936588	0.590023754336847
1211	0.9450747270175928	0.9569015157149116	0.956897674059972
1212	0.95008044237711	0.9405388195708994	0.9417577520897206
1213	0.9035745151345568	0.9440277040104984	0.943890867463126
1214	0.938472031496964	0.9629460962560552	0.9656006283276588
1215	0.9009136154675534	0.9386426102631203	0.936253180978394
1216	0.9457351307271332	0.5413649497409568	0.9182829630732404
1217	0.9508258682851592	0.9418725809885308	0.943387784814558
1218	0.9588989660805596	0.9672908313977446	0.9660623059841936
1219	0.9787584014099182	0.9746259797943608	0.9750468347313548
1221	0.9272750376235812	0.9392678106643308	0.9390586236125792
1222	0.9476743229882588	0.9581881799792484	0.9591180630080324
1226	0.9370090489700156	0.9610699515070322	0.9605240343180896
1227	0.9697687287868624	0.9548141937908076	0.9605510130453468
1228	0.936106401135969	0.9380789776297322	0.9363681692556176
1229	0.9356316193388504	0.9394220545072892	0.9372867866095131
1230	0.9453073104535497	0.9366098228360964	0.9371189948150774
1232	0.963717933542965	0.9485522307048686	0.9515696014242564
1234	0.9538281397995578	0.9498004577293984	0.9506730179617032
1235	0.94729497779839	0.9591340438936948	0.9598740738662024
1238	0.9463550288665236	0.9566050317021408	0.9562772904751724
1239	0.955452311276086	0.9542349453891158	0.95490617215753
1240	0.9403611382532634	0.9454305089854778	0.9456683591587466
1241	0.9483853125004252	0.9439841406090412	0.9452119651035804
1242	0.949099083119691	0.95089820538664	0.9507816145073368
1243	0.9514193597664158	0.9490065284719856	0.9496621476917402
1244	0.9475901176954978	0.9339660983865756	0.9396662506561884
1247	0.9797360411640268	0.9752910943330216	0.976363055725838
1248	0.9704922276494796	0.9527325300012957	0.9589821123123624
1249	0.9741043925159004	0.9698966179253228	0.97122497790369
1250	0.9422809839131164	0.938796874708842	0.93902057500657
1251	0.9634869110682868	0.9609347187296852	0.9612249782808424
1252	0.9684029787184992	0.9632127584305172	0.9636985339127202
1253	0.9665135404616976	0.9620937724391464	0.9627706671594412
1254	0.9635404639951114	0.9665450122282804	0.9696241445604348
1255	0.9553870066550124	0.9282757533670372	0.9351012027721946
1258	0.9463081850220988	0.9389018054894952	0.9398764292083664
1260	0.9631012584753206	0.9687945325983828	0.9705536968569688
1261	0.9529112941726274	0.9391954627565418	0.9401991432866068
1262	0.948388000990034	0.9396861755926345	0.940667337251902
1263	0.8698281871856139	0.8939463890394614	0.902676343775709
1264	0.9508360244041404	0.9415983761284468	0.9434618895249316
1265	0.948096463959494	0.939186932406562	0.9401755003048166
1266	0.9508050991535104	0.9402566751413216	0.9412319761199616
1267	0.9491517499185528	0.9403865933160204	0.9413887336300256
1268	0.964939240488069	0.9592677950837518	0.9600988124388348
1269	0.9541449232977958	0.93895072913422	0.93994677284249
1270	0.9525106507252132	0.9441792620968472	0.9453277810961808
1271	0.9590480410817316	0.9484056405867728	0.9491049843660958
1272	0.9440879332083998	0.935474330750308	0.9354623346902586
1273	0.9525710772298605	0.937825583244008	0.9388198809765824
1274	0.9795703882754409	0.970813150685346	0.9732775675095492
1275	0.8837207168591338	0.9478309902634348	0.9354155323012764
1276	0.9329825344574036	0.9404634915489088	0.9559110680363112
1279	0.9351062514635397	0.9290886846678088	0.9298093431510532
1280	0.970223588790948	0.9748573007325596	0.9749157052271912
1281	0.9468453546172352	0.9623013815357904	0.9622356991427752
1282	0.9747162839990297	0.9778165413663894	0.9775277999764718
1285	0.933222180762792	0.9180268208223246	0.9199344426070208
1290	0.9759991448535188	0.975578876015828	0.97570408178202
1291	0.9345713172279072	0.9418329467231182	0.9424857461009876
1292	0.9780739690933336	0.97532234873451	0.9757309548958324
1294	0.933726727546566	0.9553968430718828	0.9535024353962188
1295	0.9433288196551208	0.9567819383179252	0.956720464758126
1296	0.8934613074151375	0.958514867042356	0.9564641713664164
1297	0.9527375648424252	0.9672995965070834	0.9655279232122506
1298	0.9819108666447184	0.9732871901449184	0.9766688062550212
1299	0.9681677829207436	0.9225092839444448	0.9360229513010572
1300	0.9751773051899538	0.9638479740765328	0.967402394310529
1301	0.974790687386371	0.9669731526332362	0.9695163916183768
1302	0.948843048960939	0.9390364836211252	0.9392251336133296
1303	0.950971244025776	0.9427454640716312	0.942864502606118
1305	0.9464143963662678	0.9459577122171808	0.9462544818953236
1306	0.9287949176639992	0.9340419767933932	0.9289047099103748
1308	0.97228366812193	0.9694021916833074	0.969952904839304
1309	0.970677292738117	0.966471020633605	0.9669440120098386
1310	0.9678276797806192	0.9624875879487058	0.962979641700414
1313	0.9561304435967994	0.9403562442679474	0.9432178960491668
1315	0.9648300835397472	0.9606385930426412	0.9609283907094488
1318	0.8958055994185188	0.9166759039111994	0.9169697647732498
1319	0.9060587250866716	0.8945353910630082	0.89675495859969
1320	0.908813900384102	0.8946687627083739	0.8969840517692036
1321	0.956747515182127	0.9556267688861746	0.9558312395794388
1322	0.9315418452217856	0.9294116941408525	0.933801902924084
1323	0.9269920768661812	0.919604756850352	0.9258200781691012
1325	0.9641332038050394	0.9551556917167168	0.958615212655255
1326	0.9723457676489105	0.9671829749236696	0.9674530030701954
1327	0.9744500514296692	0.9660948357563828	0.9676952106919984
1330	0.9034779651882356	0.8966476424135824	0.8971311495398565
1332	0.932926018640579	0.933429217679102	0.9356126466001098
1333	0.9475333840615416	0.9398328351648166	0.9406651420646976
1336	0.9449983151014338	0.938426678334069	0.9382349484354888
1338	0.949911764527717	0.9425853875331324	0.9425988353925452
1340	0.9568172558285316	0.9594105556192304	0.9590199452095016
1365	0.9619447018231708	0.962012623421624	0.9619859903077188
1374	0.9026197133905666	0.8125618573415145	0.8125618573415145
1375	0.9472511527237776	0.948685679552658	0.948685679552658
1377	0.9438665559817466	0.946351854004894	0.946351854004894
1383	0.9522727413454052	0.905528381279074	0.905528381279074
1387	0.9541292558733728	0.9319704465791324	0.9319704465791324
1388	0.9591606014796944	0.9493875525076332	0.9493875525076332
1389	0.9557357778947768	0.945071730828226	0.9460118419352372
1392	0.9626018060901655	0.9555665933628228	0.9563619601887076
1393	0.9731350159736049	0.9660663800677788	0.9668733883452932
1394	0.9688510169475087	0.9672776422504104	0.9672776422504104
1396	0.968740299970306	0.9599818333877916	0.9599818333877916
1397	0.9653982263167185	0.9608010357196152	0.961308450358238
1399	0.9598366083573212	0.9545378049254656	0.9545378049254656
1400	0.9463475004539832	0.9360600449532862	0.9360600449532862
1403	0.9728634276501148	0.935808670897395	0.935808670897395
1404	0.947604785498332	0.9351064676978472	0.9351064676978472
1405	0.94968416816703	0.941017733883628	0.941017733883628
1407	0.954319941526768	0.952491474065586	0.952491474065586
1408	0.943416382601666	0.96045807332566	0.96045807332566
1411	0.9051284927892485	0.8862525723086742	0.8873155936760694
1412	0.941168140910288	0.9186383664846568	0.9222995342429549
1413	0.9386816100323884	0.934201565270963	0.934201565270963
1414	0.9388795388722554	0.864627584337368	0.864627584337368
1415	0.9552754708878995	0.9472645991755856	0.9472645991755856
1422	0.9404398467667832	0.9415205041693082	0.9417027697770952
1423	0.94258034190328	0.9240868275763704	0.9270379775762536
1424	0.946536380345609	0.9374031801769312	0.9374031801769312
1426	0.9730940272513108	0.9408956670530804	0.952229878860828
1427	0.9476088360374127	0.9357804145443872	0.928581127713373
1429	0.9286451036688544	0.903152640424502	0.903152640424502
1433	0.9148342808049482	0.882329235701002	0.882329235701002
1434	0.9584444118396092	0.9500691772412132	0.9500691772412132
1435	0.926366818484047	0.9404625351585422	0.9404625351585422
1436	0.926846950426242	0.9467813791706192	0.9467813791706192
1437	0.9322732579019768	0.9322468016711524	0.9322468016711524
1438	0.9540149550099338	0.9612233604250632	0.9612233604250632
1439	0.9459811940809516	0.9607377817854496	0.9607377817854496
1440	0.9374591373969552	0.9608161404904716	0.9608161404904716
1441	0.9486391685937068	0.92928551963823	0.92928551963823
1442	0.9363465041557396	0.9583270523023396	0.9583270523023396
1443	0.9597352469384008	0.9277215490276268	0.9277215490276268
1444	0.9601463396673862	0.9463102891433532	0.9463102891433532
1446	0.9254896329303284	0.9078411391109314	0.9078411391109314
