# Supplementary material for: Data-Driven Recommendation of Optimal Tuning Scheme for Range-Separated Hybrid Functionals in Solution-Phase UV/Vis Absorption Energy Prediction
Source: J Chem Theory Comput. 2025 Oct 23;21(21):11106–25. doi: 10.1021/acs.jctc.5c01044 (PMC12613327; doi:10.1021/acs.jctc.5c01044)
Supplement: Supplementary file 2 [file ct5c01044_si_002.zip › SI-data/tddft_results/fixed-╬│0p00-TDDFT.csv]

	ΔE_1	f_1	Tx_1	Ty_1	Tz_1	Dx_1	Dy_1	Dz_1	ΔE_2	f_2	Tx_2	Ty_2	Tz_2	Dx_2	Dy_2	Dz_2	ΔE_3	f_3	Tx_3	Ty_3	Tz_3	Dx_3	Dy_3	Dz_3	ΔE_4	f_4	Tx_4	Ty_4	Tz_4	Dx_4	Dy_4	Dz_4	ΔE_5	f_5	Tx_5	Ty_5	Tz_5	Dx_5	Dy_5	Dz_5	ΔE_6	f_6	Tx_6	Ty_6	Tz_6	Dx_6	Dy_6	Dz_6	ΔE_7
8	0.1170406621160082	0.5182	-1.5029	2.0932	-0.0389	0.6552581763084999	-2.4373400948957	-2.1541489599171	0.1235024432703455	0.1186	0.8639	-0.6348	0.5392	-3.0436555410134	3.2251842846632	-2.0873051507578	0.1332994009022558	0.1992	-1.0377	0.9482	-0.5154	-3.3919200487698	4.4862071046596	-1.7365226890366	0.1347411262395156	0.1292	0.6218	0.5772	0.8477	0.5816867088994999	-1.4942089629553	-1.6454435729661	0.1403611148794169	0.5003	-1.6502	1.5803	-0.3543	-2.8690118277361	3.0530978683814	-1.5998450003848	0.1513585812698674	0.2336	0.7266	-1.296	-0.3272	-4.3034193840274	5.3566323158664	-1.4658032947898998	0.15238886025075
9	0.1061865996107547	0.0511	-0.5364	-0.6545	0.0787	-5.9262013713103	0.0112127637494999	-4.3164812702198	0.1189408313973419	0.0001	0.0145	-0.0316	0.01	2.6236293452602	0.4351732625727	1.5088839134063998	0.1281703267926186	0.0	-0.0058	0.0207	0.0011	-0.4814406666758999	-1.5182082116823	0.6167806922839	0.1372262353609395	0.1053	-0.7982	0.1609	-0.6984	-3.4328368006978	-0.0833678820533	-2.4725914504029	0.1524820667859908	0.004	-0.177	0.0681	0.057	-0.9834970814386	-2.0976523678319	0.6516779605148	0.1585676768773382	1.3794	2.967	0.1093	2.0575	-6.432231432173699	0.0928888954826999	-4.7154196015178	0.1608529583283314
12	0.1291714705545174	1.8077	-0.2834	-3.1559	3.3094	0.3010922139470999	2.9349507471893	-2.7482287234871	0.1359066231972078	0.1091	-0.1451	1.0456	-0.2988	0.3296159112046	-2.9775985924681	1.5191524444190998	0.1527395530184087	0.1918	-0.2271	-0.5206	1.2493	0.2545100655983	3.5866680507348	-3.011315569778	0.1597596311319303	0.014	0.0402	-0.349	0.0889	0.3772209783515999	3.4029360973658	-3.4391710286405	0.1603171942074311	0.1867	-0.075	1.172	-0.6061	0.0925348082063999	0.9671303806674	-0.57834255129	0.164187960981677	0.0869	0.0812	0.6013	-0.6526	0.153044389423	0.9920738621312	-0.7586516609880999	0.1732580235460268
16	0.0969819596100362	0.1759	1.0254	1.2097	-0.4536	-2.8412356480619	0.3684868255362	1.1097882099856	0.1093049176860272	0.0019	0.1571	-0.045	-0.002	2.1976230088406	-2.082426614951	-0.2634409335672	0.1175300129632111	0.0013	-0.0718	-0.0846	0.0661	0.1202716448499	1.5191131013884	0.0474476950241999	0.122225762015872	0.0023	0.1611	-0.035	0.0373	-1.2084605309812	-2.7578677660086	0.7777330308775999	0.1300782009338962	0.0471	0.1713	0.6995	-0.1556	-0.3771816353209	1.6258507436775	0.1309729492002999	0.1359487956007462	0.1222	-1.0544	0.4526	0.1779	0.0421757289104	1.5528300786982998	-0.0125504267932999	0.1374944494513887
19	0.0885451857455336	1.9312	3.0887	-4.8051	0.2948	-10.3030741936546	11.010855315947598	-0.8127089851699	0.0950423700808505	0.0002	-0.0087	0.0207	-0.0483	-9.0387465590794	6.478498836276899	-0.6131611334595	0.1270011457167857	0.392	-0.6986	2.0329	-0.098	-7.0641985343078	6.877319138482799	-0.5319571180947	0.1344950888865545	0.0676	0.7699	-0.3991	0.0476	-10.4893241009884	17.5172483609908	-1.0168993145029	0.1365915733394473	0.0002	-0.0154	0.0123	0.047	-10.4010383400976	8.0817273373019	-0.7321344582963	0.1445611554545672	0.044	0.6287	0.2457	0.0262	-7.029773382445299	4.847808899823299	-0.4471335439055	0.14917760795261
20	0.0830616281771034	1.835	-1.8883	5.4366	-0.1231	-5.6824712961238	14.4973166674895	-0.4118035023368999	0.0969221100542979	0.0001	-0.0383	-0.0208	0.0103	-4.0631514955425	9.5565401861221	-1.6722755199034998	0.1061141119679483	0.0001	-0.0334	0.0043	0.0055	-0.0350152973229999	-0.1891612916056	4.5019443169396	0.1144606479063213	0.5853	-0.8994	2.6141	0.169	-3.1391017334916	7.0237538987482	0.0762074504659	0.1191369249705729	0.0001	0.0304	-0.0231	-0.0135	0.2570673625938	0.7854442648947999	7.6992343928365	0.1300198797818834	0.4399	-0.232	0.0473	-2.2403	-4.0875048315458	9.8650682328715	0.2202029428278999	0.1311890373381591
21	0.1375547745431743	0.4484	1.8447	-1.1942	-0.2452	8.7649584084381	-7.932341849733999	-0.6244525832704	0.1419205519255692	0.0133	0.0217	-0.3117	0.2084	8.597553812809599	-8.3594497910132	-0.0936364130659999	0.1464265723851683	0.0111	-0.0761	-0.3209	0.0666	3.4316171667461	-4.0956488389007	0.0390282864544	0.1568854133535869	0.2664	-1.1186	0.403	1.0646	4.1530896637227	-3.9225788468514	-0.4011808840479	0.157920255863554	0.2777	0.5025	-1.3336	0.7788	5.5814383932862	-5.4433050124985	-0.0378086525027	0.1618448140700918	0.0558	-0.0692	0.3707	-0.6122	9.1727095786129	-7.897719982718	-0.5119315154684	0.1703309352730534
22	0.1293123968013599	0.0043	-0.2103	0.0722	0.0104	8.906868720173	-7.5385574554577	-0.6770148722856	0.1307935523087849	0.3777	-1.7281	1.1486	0.1601	8.2233622478219	-7.4215512821559	0.0261631154155	0.1438881797068908	0.021	0.4407	-0.0343	-0.1547	4.3309595055174	-3.9175429389218	-0.1642571531724999	0.1473168732513585	0.0203	-0.3949	0.1446	0.174	9.3186328794792	-7.2800737437587	-0.6457371628791	0.1523989104515392	0.146	0.6361	-1.0141	-0.0622	4.0544173427271	-4.2399197324776	0.2031674105347999	0.1565036148690421	0.2919	-0.5379	-0.8016	1.3659	0.0389889434237	-0.4767195029918999	0.0687716176636	0.1588497700789913
23	0.0846923427113453	2.4478	4.6993	-4.6113	0.0664	-8.9815417924416	9.9177878940095	-0.0466608344102	0.0881810008368856	0.0176	0.3841	-0.3846	0.0591	-5.955866016458099	8.6933147495334	0.1456085566207	0.1160393063106014	0.1272	1.2207	-0.3803	0.0985	-6.6834760262239	6.8363237004934	-0.1256616400558	0.125887776182713	0.0006	-0.05	0.0461	0.0558	-8.2090413846471	10.9150156931624	0.1105145732362999	0.1359031382603172	0.091	-0.3019	-0.947	-0.1297	-9.3519564264821	10.5541220725513	0.0123930546705	0.138732179379182	0.0868	-0.2002	-0.9394	-0.127	-4.4018556468388	5.4909100796455	0.0135733455915	0.142815291005703
25	0.0729336151378303	0.7721	-0.4872	-3.8106	1.0591	-1.6331292043569998	-25.0916473174162	5.0861489798039	0.1069322790871693	0.91	0.0658	-3.4501	0.9256	0.7062467440957	-15.322930166729	2.8263639824573	0.1183762771334611	0.7385	-0.3364	-2.9657	0.6707	0.1422250559804999	-15.119998814378398	2.3946529065862	0.1241763421606421	0.0294	-0.4124	-0.1936	-0.3834	-0.5663429269265	-15.7914269763046	2.3526345497986	0.132287399557268	0.0264	-0.2657	0.4784	-0.0167	0.3476743622959	-16.5145518805706	3.2569734534688	0.1332455466286469	0.2328	0.6642	1.4722	-0.1079	1.1813138397982	-14.485710473433	2.172522155254	0.1383149082574651
26	0.0750463236752792	0.5944	0.627	3.3812	-0.2323	-6.8554837564443	-25.118951380722	-1.4002578056436998	0.0987255217147456	0.3549	-0.3723	-2.2615	0.3733	-4.6801289029799	-13.438792426506	-1.9470079032816	0.1109818341854446	1.2639	0.9068	4.0321	0.0456	-4.6408252153106	-13.0834461732236	-2.0898231047226	0.1159533934105465	0.105	0.5183	-0.0438	1.0427	-4.9294850315565	-15.5809811050903	-1.4941696199246	0.1205809655142453	0.0732	0.3657	0.7877	0.395	-5.1298197438809	-13.0147532416214	-3.3312924384611	0.1241579708140115	0.2229	0.3858	1.5757	0.2469	-4.772270280879299	-13.943012707957198	-1.5838717299206	0.1362302883187043
28	0.0723172961660014	2.5981	-2.8333	-6.3692	-2.3013	6.026801500810199	17.762198070129	5.802939656127199	0.1071867838482181	0.209	0.7037	1.5127	0.3763	6.684931718359799	14.8234703919925	1.5889863239116	0.1094828776806513	0.2185	0.5319	1.563	0.5176	6.944635064010499	14.2031488269456	1.0444394359929	0.1219835035942667	0.0366	-0.275	0.5149	0.3308	4.4273499307324	13.2365299056773	-0.0244320220647	0.1248039086257194	0.0235	0.5279	-0.0566	-0.0066	5.965190314734	17.6888626609042	2.96253021171	0.1269455726780353	0.0053	-0.0914	0.1343	0.191	12.8873605082148	12.5595937194531	-1.0175681460247998	0.1286821715238389
29	0.108485069653452	0.0423	-0.0453	0.7573	-0.0963	-2.1731123007145	1.6800654399820998	4.314946892022499	0.1175568146011283	0.0166	-0.1976	-0.0865	0.4071	3.1546815736488	-5.165582558787199	-4.991174903694099	0.1302894157449462	0.003	0.1716	0.0277	0.0626	-0.7371703662258999	0.0181371371527	1.6951338207402	0.1355491578995525	0.2695	-0.6488	1.2455	1.0053	-1.8406636912995	1.8048221903318	3.5116015481592	0.1521486858824091	0.0118	0.1177	-0.1715	-0.2711	1.4263422349978	-5.299388206197899	-1.4532922110273	0.1528703669581312	0.0193	-0.1957	0.2004	0.3334	0.9683893576497998	-2.6324815271677	-1.0854348739823	0.1537628051640826
30	0.0891568092582619	1.7091	2.5045	3.2506	-3.4517	-1.3314075019187	7.464985988048699	6.0129527540038	0.09105982109858	0.0007	-0.0283	-0.0564	-0.0849	-0.9319183681909	5.185962248689799	4.1277134089212	0.0912127584892938	0.0942	0.5791	0.715	-0.8385	-1.0358626553003	5.2958079904042	4.287957572962299	0.1013204962002818	0.017	-0.0704	0.3771	0.3243	-1.5102215764501998	8.1011627944677	6.513278075415699	0.1083337606245817	0.6652	-0.4466	2.3373	1.8834	-1.7036712584021	8.963758742565199	7.211970957616999	0.1107009412161952	0.3055	0.9455	1.2368	-1.3101	-1.5837143577978	8.4073696024058	6.7402873625547	0.1247121558931084
32	0.0904983556140482	1.1177	1.9186	-3.3497	1.9035	15.2275233172815	6.11784127385	-8.6939835810553	0.0985534423444096	0.3704	1.9658	0.6832	-1.1432	14.5870187774855	6.5369232368664	-8.847145999570401	0.1146554015997776	0.1417	0.0151	1.0926	-0.8122	12.4262208453801	11.7485371415726	-12.16879939551	0.1160710448505736	0.2086	-1.5354	-0.1554	0.56	16.936112454521098	0.8485504861376	-5.393142648356	0.1178453753135204	0.5924	1.6504	-1.9866	0.9325	13.0618861924	3.4166274720494	-5.9167197009116	0.1186718202143992	0.2639	0.9012	1.0628	-1.1805	11.465464035686098	8.6268250276504	-9.2568643212802	0.1265740956041737
33	0.0872233506161527	1.0937	3.4435	-2.4176	1.0518	9.8037717910409	-0.3085280467494	-6.9167801982749	0.0954122062981038	0.8425	1.8067	0.5677	-3.1079	8.914186523883199	-0.2654080851022	-6.217929943950799	0.1010456065980096	0.0	0.0152	-0.0143	0.0036	-0.8958014660082999	-1.32979443766	6.402606130056601	0.1117800221758041	0.4558	-1.444	-0.2557	1.9915	5.268189182852799	1.6373389086419	-6.291934184697499	0.1124969236365099	0.1403	1.0422	-0.8082	0.3617	12.906953337503396	-1.3383712183526	-8.6938655519632	0.1165316220919848	0.4591	0.5928	0.6632	-2.2623	8.185553595319199	-1.1939036096222	-3.042003133724	0.119871993084263
34	0.0800225015534277	0.5717	2.2344	-2.3316	0.5368	10.7434800793104	1.8768986225742	-10.1149358208472	0.0850803294118872	1.097	2.8045	0.6019	-3.3336	10.7038616473955	-0.2786273434174	-7.302695986411199	0.100283775800669	0.2265	-1.3127	-0.3495	1.2422	8.4719708588152	3.0466062683159	-9.3208754322291	0.1009269166225345	0.1487	1.2192	-0.8289	-0.1893	13.454529638786	2.1240515414316	-14.9062481285853	0.1033776096493954	0.1707	0.2586	0.4405	-1.4884	10.2025134071854	0.4444975608485999	-9.2634346074071	0.1041493870144763	0.1449	-0.8998	0.9592	-0.598	13.4682603565003	1.0676124810752	-12.1097061633986	0.1118289016955705
35	0.0744223263030082	0.8124	1.6753	3.6784	-0.1926	8.718730347365598	-2.2336218819311	16.9166376543246	0.0805386845404735	0.6291	1.1517	-1.0794	3.0374	7.939030164952999	-1.9523192124261	15.3723450132882	0.0955841636607368	0.4148	0.8379	-0.5866	2.3373	9.8603864122182	4.2601813932881	13.630511015107098	0.0977861175255025	0.1978	0.2561	1.4782	-0.8849	6.4383689449629	-6.9924761893417	17.320847951736397	0.1072456062607939	0.0743	0.0031	-0.3454	0.959	7.632154525493	-2.2818957806	14.9248967251371	0.1139516743985457	0.5966	1.3887	2.4306	0.1309	10.1697406626123	-3.7396730971271	18.8258762481342	0.1153904877206287
37	0.1301844497985947	0.03	0.2467	0.0149	0.5333	0.3680933952292	-0.8926540235523	0.6449503022651	0.1306886304616032	0.0602	-0.373	-0.0829	-0.7385	0.6658021085360999	0.3043576854952	1.4308666835283	0.1454290462251625	0.271	0.067	1.6198	0.408	0.8385180133090999	-0.9412033234361	1.5958320112533997	0.1551988567756592	0.0039	0.183	0.0139	-0.0632	-0.0882857608908	-1.4212669840374998	-0.4114100720299	0.1716571766444799	0.0079	-0.1251	-0.0767	-0.2175	1.0013588173764	-2.4602377387631	1.7617809147459995	0.1890598842762202	0.0	0.0138	-0.0109	-0.0079	0.0870267839084	-2.418416097129	-0.2381040217963999	0.1944719052739385
38	0.1324384597933222	0.075	-0.1358	0.6357	0.6537	0.5442714867038	-1.0655273004480998	-1.8814624141354	0.1331210484250208	0.0217	-0.0362	0.3666	0.329	-0.3735620764965	-1.0475081923875	0.486673289759	0.1461703249719277	0.2857	0.6554	0.6512	-1.4417	-0.1557197155106	-1.9738005071883	-0.4646805355977	0.1576438165429577	0.0042	-0.1866	0.0208	-0.07	-0.552376151028	-0.4978073674471	1.2516591786898	0.1752350723799823	0.0209	-0.1078	0.1397	0.3843	-0.7158071005557999	-3.0997193597609	0.4787259975576	0.1901734048499493	0.0053	0.1015	0.0836	-0.156	-0.9250726808491	-1.3355385201422	1.807418830358	0.1938055164722526
39	0.1339446757564448	1.4228	-2.1403	-1.713	2.9013	-1.674045956285	-0.2474283200723	3.4069884295279	0.158723170549926	0.0002	-0.0145	-0.0297	0.0316	0.4509104748526999	-0.2184325064464	-1.2368268561159	0.1603656051735188	0.0715	0.4304	0.3096	-0.6229	0.5544219886244	1.8757576746839	0.767582528957	0.1637783616455267	0.0194	0.0802	0.3509	0.2192	-1.3048509561962	-0.0104652461662	2.8415897353382	0.1661025205570908	0.0069	0.0576	0.1998	0.1393	3.8019924577559	4.7571232140598	-3.3526950471618995	0.1782647904457889	0.059	0.3193	0.0377	-0.6269	-1.4852780949864	0.3790701007945	3.657328133872	0.191985330590106
40	0.1085342376552873	0.9935	2.5094	-2.3997	1.2941	-0.6141053661963	0.3809192232373999	0.8703071821146999	0.1127075420062889	0.1195	0.5679	1.0268	0.4622	5.101217360561999	-4.853238238059899	2.9918407695815	0.1130856754823332	0.1041	0.285	-0.2016	-1.122	-2.3724240942407	3.9507091138019	-6.861188495895799	0.1156046953953334	0.0054	-0.1248	-0.0462	0.2296	-1.1793860312939	1.1396102272562	-0.5989582993768	0.1208133729163115	0.0091	0.1137	-0.001	-0.3156	-0.1714962708213	-0.9642189963956	4.025264156978399	0.1227003458885864	0.0796	-0.2494	0.4156	-0.8591	-1.1379971629975	-0.1478904524013	1.6985566644111	0.1228635227390263
41	0.1201945200796866	0.5298	-0.042	0.7538	-2.4579	-0.3822568862811999	-2.0075961705596	4.1008421189531	0.1255200986198197	0.0318	0.156	-0.2202	0.5544	-0.0071997746181	1.8602958636188	-3.0404687555267	0.1375109620180138	0.0196	-0.055	-0.0795	0.4519	-0.3350845924719	-0.0958002797544999	0.9429737598176	0.1404720750054185	0.0084	-0.094	0.2012	-0.2001	-0.2211865185954	-0.0566933072387	0.4877355515879	0.1426942902337323	0.6462	0.2735	0.3379	-2.5699	-0.0743583280229999	0.1814894006191	0.2208717743498	0.1435950249634886	0.2494	-1.2894	0.5998	-0.7632	-0.0954068494475	-0.1312483504152	0.4673165186545999	0.1538104870238968
43	0.1083212070609223	0.0748	-0.367	-0.0507	-0.9478	2.0878166101569	5.6557967213092	2.039936141795	0.114752982772659	0.0317	0.3416	0.177	0.5155	-1.0883462582541	1.6073595192484995	-4.157810827406699	0.1201827694884099	0.0339	0.2036	0.267	0.557	-1.7845998725519998	0.6172134656216	-5.1443373222092	0.1366386561855389	0.4843	-0.8992	-1.5142	-1.4882	1.5844618753811	3.9188806019656	1.8724135170744	0.1499323259213608	0.0005	-0.0251	-0.0579	0.0281	-2.2770959308546	-2.3635325693025	-4.2318150681534	0.1527499861469888	0.0033	-0.1326	-0.0133	0.1218	-0.5993910727145	1.2516985217205	-2.6524284437326	0.154694754388677
44	0.0759410814975602	1.4908	1.0507	-5.0425	-1.7078	1.9318608364621	-10.8035568871893	-1.7073695032878995	0.103056858380541	0.2527	-0.4502	1.6148	0.9319	0.2224061525471	0.1858171339960999	-0.1007181585919999	0.1136209306253159	0.3763	-0.5697	1.7431	1.267	0.213239226394	-1.8899211657359	0.8200661319108	0.1196954398531544	0.0072	-0.0353	-0.1572	-0.2544	-1.0996770510957	6.1957011316053	2.1660305551885	0.1205641927625186	0.0029	-0.0386	-0.1082	-0.1531	2.2845317636569	-10.853089762840598	-2.5437629929392	0.1360022709889881	0.0754	0.2629	-0.57	-0.6616	-0.01573721228	-1.5316635281817	1.4272077816732	0.1407757793727076
45	0.1062208396761318	0.207	1.2531	0.2582	1.134	9.9827038946645	1.3379384450149	9.2921943628488	0.1261903710883894	0.8623	2.4693	1.2322	1.6231	5.0196986009516005	4.9527761057309	3.0306723408824	0.1397199533752876	0.512	-0.9746	-2.0207	0.6811	0.988690361491	6.280131275487499	-1.2014181284859	0.1484733548687786	0.8906	-0.0738	1.9153	-2.3074	2.6995220514805	2.3540902419345	3.4907103988575	0.1501557308454127	0.1847	0.3521	1.1487	-0.634	9.9515442143501	-1.0269711303621	12.8702069468296	0.1569092710044292	0.011	-0.2742	0.1677	0.0476	0.958789658159	6.0211754474201	-2.3929218132354	0.1605893151168283
46	0.1030219325730741	1.7303	1.7068	-1.8169	-4.3566	2.9421505218074	-3.4730060350425	-11.418527800061	0.1147875010302987	0.0002	-0.0366	0.0141	-0.0295	-1.3785404526972995	0.3420483089057999	-1.7958519793322	0.1364649120715443	0.0984	-0.24	0.4006	0.9292	1.5671902849038	-2.6873257119635	-9.1800273823231	0.1468219809759816	0.0061	0.1321	0.1352	0.162	3.036888539733	-3.804077638383	-12.197519807921	0.1487098815007939	0.0577	0.7275	0.0524	-0.223	2.6044692893093	-2.6924403059545	-9.0338680232726	0.1563775342402076	0.005	-0.0586	0.0784	0.1963	3.4377546795353	-0.8927327096136999	-4.321438492087999	0.1593432258239132
47	0.1132602523356502	0.0001	0.0081	-0.0218	0.0198	20.9694025897623	-19.4053204042838	-29.9647537859796	0.11469065006617	0.0	-0.006	-0.0029	-0.0189	7.3037582482401	-13.426202656681998	7.687156082411599	0.1169131651688381	0.0	-0.007	-0.0023	-0.0219	1.6409191244355998	-11.1123996781843	8.5186316932254	0.1204310908108716	0.0003	0.0265	-0.0445	0.0267	40.8620257722963	-32.127912299927	-33.8102596356897	0.1206028100379879	0.0	0.0002	0.0	0.0006	-13.164964932834	-21.4931763574714	27.8378695463376	0.1211467288303637	0.6895	-1.0747	2.6857	0.4108	13.3686044597372	-34.8072513766584	-13.9761001967759	0.1212513269161407
48	0.0974569102408458	1.6934	3.1386	3.3597	2.2192	1.3247585297304	2.9429767254520995	1.5047528951829	0.1198823435268997	0.0233	-0.3564	-0.3842	-0.1293	2.5460842317505	4.976499953243	2.8311638322027	0.1323811205828227	0.0068	-0.2152	0.1344	0.1128	5.341406562985499	6.6595161205276	4.1049337941459	0.1382163899772263	0.0068	-0.0301	-0.1129	-0.2449	-1.4943269920473998	-0.2386154811955	-0.5192493191786	0.1439921589343188	0.0021	-0.146	-0.0244	-0.0096	-0.7539698403348	0.5260950065204	-0.0570080514843	0.1500604781086949	0.1582	0.0658	1.1001	0.6058	1.5656165636758	4.7733718857389	2.8182593181331	0.1581912518766291
50	0.1313573837137746	0.0026	0.1244	0.0894	0.0814	0.5821588252679	2.3040065638534	-0.1766108648123	0.158475222967928	0.0179	-0.2909	-0.1577	-0.2457	-3.8219787173515	6.133971916436999	1.6820325915170995	0.1643055194459545	0.3066	-0.7481	1.2616	0.8047	-3.2547702437496	5.3732744178525	1.2515804926284	0.1666489680693595	0.0321	-0.2013	-0.4962	0.042	-1.5971696742971997	-0.0923380930528999	-1.8087171503711	0.1702513245118508	0.0042	-0.0599	0.0939	0.157	-2.9222036052425	-3.7119756035143	-3.5846222131384	0.177566637012122	0.0883	0.2337	0.6907	0.4631	-2.2377135571239	-5.3051716317108	-8.2925272957925	0.180924987235913
51	0.0959996531759952	0.3914	-1.3076	1.6893	-1.2455	-8.1324405038742	10.4048939571062	-5.690182530141	0.1010791829708817	0.0326	-0.3874	0.4747	-0.3281	-2.6465269891276	2.273240313846	-2.5816109884726	0.1198938232757754	0.2008	0.3573	-0.8922	-1.2602	2.2946035795161	-5.8418105704588	-3.4494002166225	0.1212963628257691	1.3	-2.2295	3.2419	-0.7718	-4.8910862335933	5.9648755704884	-3.5488593982321	0.1252695414694509	0.0652	-0.1246	-0.1414	-0.8632	-4.4645290947439	5.8108082622672	-1.7053630087221998	0.1404070794440619	0.284	-0.4769	1.174	1.195	0.5194853773628	-2.4599229945175	-2.8136955265719	0.1427598656991713
52	0.097982421304776	1.1583	2.769	-0.5034	3.1323	-7.485601736135499	0.6473502271378	-11.5934469145532	0.1271441324973354	0.0148	-0.3425	0.1097	-0.2139	-9.2061118116772	0.3113214019290999	-15.9109904466019	0.138129811547201	0.0367	0.4003	0.4578	-0.169	0.3949646851973	-0.9699237358471	-2.7381962506586	0.1427852660859692	0.6701	1.7286	-0.3016	1.9902	-4.6390154358984	0.3459432689450999	-9.2786210172573	0.1434243846960592	0.0559	0.6856	-0.2203	0.2565	0.3241078869066	1.1252893640814	4.0059467289047	0.1436544787291782	0.0488	0.0118	0.2008	-0.6853	-10.0278303508774	1.1562129862116	-13.505596892634602	0.1529175207303875
57	0.0720815563366733	0.3607	1.8643	1.1857	1.6202	12.1234762241436	11.4394582923934	10.6657382506472	0.1090526318482037	0.0162	-0.2936	-0.2041	-0.3071	0.1626047458831	4.7726243681556	-2.6260292701329	0.1099493719281656	1.2683	-2.3943	-2.0667	-2.7017	4.044345526867899	8.2208049508264	3.4981068886291	0.1236467886728169	0.3832	0.982	0.6912	-1.7908	8.911589883857	10.4737442608312	8.1606494568861	0.1341638383403655	0.3393	-1.1885	-1.204	0.9648	8.4174020752343	10.5177691121845	7.1950927974467	0.1364628305907314	0.0286	-0.2421	0.0119	0.5053	8.9542377291358	10.1649801558976	7.819348665563599	0.1383401950889009
58	0.073049520985721	2.4345	3.6466	5.0935	3.2787	4.5800402328790994	9.1531167493243	5.894766289781	0.1069668028572052	0.4695	1.3504	1.7703	1.2753	4.1886557634755	9.6887721123048	6.2939800222939	0.1087899492636153	0.0124	-0.2013	-0.2645	-0.2462	11.2761453719577	13.717065682647098	1.3235388957787	0.1201398297593176	0.083	0.4326	0.7613	0.5187	4.6108851689479	10.7081500377418	5.1291902553897	0.1242225904299459	0.0668	-0.5717	-0.6845	-0.1065	7.8204896134538995	14.4893300322574	2.9604056880522	0.1275218977453122	0.0005	-0.0263	-0.0422	-0.0566	15.3065634659578	12.4026150269601	1.7871965125782	0.1298849256651062
60	0.0774064024630953	2.9099	-1.2438	-7.1249	-2.0195	0.7174595078452	16.0711952676123	6.2849311252329	0.1043810910347848	0.0234	0.1359	-0.5243	-0.2081	-0.4459532529844999	15.3978786402125	7.1060595189726	0.1089555809678387	0.0	-0.0092	0.0067	0.0043	-2.5334551188958	16.970262205168698	9.6114237139486	0.1177513760957031	0.0083	-0.1699	-0.2765	0.0073	-3.6197948825842	17.3784068056505	10.8257856995348	0.1264635077486635	0.025	-0.2272	-0.49	0.0727	-1.6155035266034	6.993302392986401	4.8567004247615	0.1341496284853883	0.0693	0.4515	0.3702	-0.6589	1.4752849651886	20.3689099121882	7.5724318048904	0.1398801704364502
62	0.1236004433853396	0.435	1.119	1.8024	0.8819	-4.2479063677097	-2.3431135363691995	1.6779015732936	0.1403593920718515	0.7694	-1.09	1.1333	2.3978	0.5940404205393	-2.2096619762348	-3.1653041919378	0.1464426369777272	0.0268	-0.1868	0.2066	0.4435	-5.6854220234263	-5.367963108708	-0.2662342887468999	0.1468205536328536	0.3294	-1.4806	-1.0176	0.3703	2.127671100256	1.5737605710307	-0.4937156922542999	0.1488683584822162	0.1662	-1.0096	-0.797	0.1414	2.2146585411337	-3.1802152005730995	-5.943158217542	0.161175435712189	0.3063	-1.2029	-0.0586	1.1834	-3.483825368485	-4.4816433130984	-1.5106936928186	0.1682289579010734
75	0.0720575777806072	2.2756	-2.8512	-5.7697	-2.4395	3.4546328397055994	10.0221649544566	4.5010394272335	0.1073784711794035	0.5317	-1.1585	-2.264	-0.9794	2.861812053118	10.2058969078256	5.163615407252199	0.1209352391344888	0.2161	-0.6348	-1.4164	-0.5211	3.4242600200052	11.9265643554901	6.097028810609699	0.1331742577482719	0.1847	-1.2094	-0.5291	0.5811	6.7996953389117	17.8423791666956	8.4072909163444	0.137774235163984	0.0454	0.31	-0.1044	-0.622	8.349259946061899	23.536181255661	11.8913916860443	0.1433209956625199	0.023	-0.1788	-0.4565	0.0166	6.486446128478299	17.6061636103728	8.299884442533399	0.1481756226315548
77	0.072574090041454	1.2965	-3.3971	-3.9037	-0.1346	-0.4353306346955	0.6667463412729	-4.2366542609295	0.0851565882686947	0.0127	-0.0781	0.0512	-0.4637	-0.5587103789707	0.585030866509	-4.3704205653095	0.1095733614596522	0.1361	-0.9187	-1.0091	-0.0327	-0.5495827958482999	0.5495041097869	-4.3512998523893	0.1120203902129989	1.6005	-3.0387	-3.4902	-0.1267	-0.3846174681231999	0.5116167712228	-3.5011363019929997	0.125937791991087	0.0035	0.0179	-0.0503	0.1957	-0.2508118207124999	0.7725004077945	-3.8105692384485	0.1288698943396626	0.0109	0.0101	0.1164	-0.3357	-0.2522675128484	0.1681521132118	-1.6594496918953	0.136961592200762
79	0.1016661947369648	1.1592	2.6409	3.1816	0.0769	9.0272977371457	9.9205025631278	2.1421886785843	0.1339795085881621	0.0064	0.0896	0.1984	-0.1562	12.2126275317098	12.9735217454478	3.6522922259424	0.1403280717390058	0.0588	0.5209	0.5956	0.0527	-2.1242875996158	-0.7317016849585999	-3.6094476655101	0.1440487275118267	0.0251	-0.3242	0.3042	0.2536	2.2275237121726	1.5469286240933	2.2376742140932	0.1512633774097293	0.2687	0.2739	0.6977	1.45	0.5473009000676999	-0.6133578486129999	1.4514430885844	0.1513463558775295	0.3011	-0.9814	-1.3234	0.5192	2.0097993802788	1.7031204559723	1.9346541916418	0.1516953699367926
80	0.1155187799228269	0.5891	2.0138	1.8957	-0.0309	7.952721539636599	7.541272124575999	-0.1327827286125	0.1170070699409335	0.0001	-0.0214	0.0182	0.0262	9.6670154163277	9.1478447832105	-0.1498182609056	0.144919106578076	0.0282	0.3095	-0.3251	-0.3015	-0.4101510950474999	-0.319858839591	-0.0051539370217	0.1465695973849984	0.3199	-1.3158	-1.2417	0.015	7.8047917442046	7.3892113109205	-0.1311696643537999	0.1520306621718905	0.2457	0.0757	-0.0615	1.5539	-2.8398979850181	-2.6240621185979	0.0254155978322	0.1539345949498705	0.2874	-0.0095	-0.0171	-1.6734	-0.9542258665977998	-0.8221119695071999	0.0140848049905999	0.1558660353199769
87	0.155965625210041	0.892	-2.927	-0.1076	-0.0067	6.0152739928151	1.0586029270449	1.756272890448	0.1577853561357529	0.0378	-0.2709	0.2365	0.4793	8.015631045725899	1.08193334425	1.6520925451544	0.1662953408694461	0.0032	0.0487	0.1481	-0.0676	-3.5636523777753	0.6748903486278	1.6928519249596	0.1815093717939573	0.0186	-0.1005	-0.0712	-0.3724	2.7521236835264	0.8684580596717999	1.6065726586345	0.188708277553268	0.003	0.0365	0.137	-0.0614	3.7585184088324	0.221107832534	0.1056753804602	0.1971514009632305	0.0126	0.2869	-0.01	-0.1165	1.5424435185935	0.8377311526951	1.6236475339583	0.1991062267555697
90	0.1157897369816354	0.6476	-1.1255	1.5487	2.1734	2.7182493340936995	-4.7209276258158	-3.5447283800086	0.1198597375574925	0.0673	0.376	-0.8352	0.051	-1.8492404719921	1.0995983650343	6.136922643739499	0.1295240856784848	0.076	-0.2659	0.2137	0.8737	2.4238060923349	-3.5468135606357	-4.9373929807272	0.1332012651823146	0.3397	-0.7203	0.8447	1.6104	-3.2356888738600995	4.0806984872347	5.9153820378678	0.1361066662185842	0.0874	-0.0646	0.4577	-0.866	1.2781763813816	-2.1171271680284	-2.3463003218559	0.1445307564268765	0.0017	0.0623	-0.1043	-0.0527	-1.7493878600755	3.4119849944267995	0.0395397458535	0.1460905227468297
92	0.1192525313116022	0.3622	1.8483	-1.0621	-0.1083	2.9925489441341	-3.04515057618	1.9511389215051	0.1414706720402635	0.8125	-1.0389	-0.7931	2.628	0.7033747028546	1.3492692378565	-3.5501577182452	0.1462710981897138	0.0422	-0.5811	0.3062	0.0434	4.290318154804299	-3.4327581146364	1.2722749267766	0.1493577552660543	0.1164	-0.2165	-0.5502	0.9051	1.7776361561181	2.6251637234575	-6.9426285694448	0.150039440967252	0.618	1.979	-1.4087	0.527	-2.0333658556681	1.5385092155234998	-0.8941884017496	0.1537496709613545	0.0776	-0.1408	0.4934	-0.7025	4.35920780156	-3.352419645947	1.0510490651505	0.1652938310844382
93	0.0891234434589254	3.3705	0.5437	7.4447	1.0043	-0.7184430836126999	14.3401019168123	2.1912494378672	0.1225747180112282	0.0029	0.1754	-0.0704	-0.0096	-2.2522311354522	10.429050577956	1.7941995720427997	0.1379174101009913	0.0666	0.2541	0.8065	0.0995	-1.7860162216572	16.5418559438764	2.5744505568852	0.1420104940197682	0.0092	-0.285	-0.1204	0.0427	-1.3000511064507998	24.939193073453698	3.684081394748	0.147907373996756	0.0867	-0.9183	-0.1722	0.0802	-0.4743982641806	20.1725881889952	2.984955739209	0.1545688317818676	0.0	-0.001	-0.004	0.0098	-1.0613175961632	22.718987164991297	3.3708321843146	0.1580128659575238
94	0.0811135179533332	4.1397	0.6201	8.7272	0.0727	-0.3818241129435	16.0628938881346	0.5698051136280999	0.1133763305377961	0.0113	0.1488	0.3523	-0.054	-1.568213203702	14.325230251207698	0.5892012277631999	0.1295272306842751	0.0301	0.1639	0.5673	-0.0082	-2.2981051092484	13.229094072875	0.6246492984238999	0.1375633760862367	0.0744	-0.8111	-0.3902	-0.0368	-0.5519040346596	24.8464615500938	0.5456091497476	0.1400351801206498	0.0736	-0.8779	-0.113	0.067	-1.1080177736041	28.359440104327497	0.5753918239874999	0.1504665344440476	0.0252	0.394	-0.3004	-0.0748	-0.4668837453169	22.657690723160695	0.7765133969258999	0.1514529461433006
95	0.0644807259667236	1.0531	2.3402	4.2296	1.0646	10.4264539379298	24.6320813758095	6.137276731015799	0.1003858984530499	0.5768	-1.0056	-2.5415	-1.0718	5.2135023701798	15.5268057518164	4.6943710800933	0.1122895399408332	0.8035	-1.6661	-2.7782	-0.4885	5.396132718689199	13.8289966049886	3.274913875468	0.1208475016312849	0.0102	-0.246	0.0505	0.2518	5.121675736526	15.588377594861898	4.9149281101975	0.1232774132918877	0.0906	-0.0849	0.9639	0.4077	7.478874077885799	20.6494257210792	5.5915888952068	0.1259862518337545	0.0054	0.0659	-0.2361	-0.063	-0.4546087197385	13.9740543591795	8.696501535020099	0.127821093339986
96	0.0967219457602047	1.6923	1.8513	4.5895	-1.3244	-5.3641074916994	-11.1092128926976	3.7325913516011	0.1256872443955383	0.4266	0.3211	2.1632	-0.5554	-2.3789550373369	-6.392888401473699	2.3276517253041	0.1436676673208823	0.157	1.2721	0.0496	-0.1346	-3.0347640160752	-7.661268368210999	2.7299342142116	0.153556944359735	0.0001	-0.0184	-0.0204	0.0103	-3.3755140049679	-8.231742313360998	2.8005549543181	0.1582593928112692	0.0002	0.0215	0.0212	0.0365	3.5827337476648	0.4583856506857	-0.2895253629213	0.159898783489669	0.1127	0.2825	0.9657	-0.2119	-2.302354156564	-4.124565966465199	1.7932159962753	0.1634449285579275
97	0.0985292844517198	0.0312	0.3361	-0.262	-0.5409	0.0632635933656	-0.6078498243149999	1.1332366562827998	0.1092021993273614	1.717	-2.2335	2.0604	3.7883	-1.7093759978536	0.891513075662	4.4737353639277	0.1368120930753175	0.0004	-0.0518	0.0207	0.0366	3.505070605063	-5.1295836856967	-1.0899199794821	0.1496783308732158	0.0573	0.4244	-0.583	-0.2324	-3.6991497755061	3.648082521657501	6.5696566384088	0.1503029956129226	0.0205	-0.14	0.2947	-0.3139	-3.2720811772576	2.8258918660889	6.17292151683	0.1548929412024995	0.0108	-0.0138	-0.0754	0.3135	4.2488112574158	-5.6783402779003	-1.3136244520423	0.1609818793111918
98	0.1175977209910013	0.5699	-0.795	-2.5245	0.5132	1.0181189484546	5.6664193395982	-0.9179515922924	0.1296257871837945	0.3721	1.1328	1.7372	-0.0743	-1.0139879302311	-0.3161212516745	0.586604587737	0.1362073571179201	0.6166	-1.8672	-1.751	-0.4882	2.0498505855314	5.0239869912979	0.0805745268736	0.14072648348328	0.4032	-0.492	-1.9344	0.5599	-1.6154641835726995	0.1158652254114999	0.2334615441738	0.1421585698445087	0.0051	-0.2239	-0.0186	-0.0541	4.8015808387508	13.5842436110039	-1.2004345527184	0.1538919168758521	0.1323	-0.3641	-1.0645	0.1528	4.438995467819599	5.037284935674499	1.5851700499336998	0.1545116480209415
99	0.1157592284410065	0.4878	-1.339	-2.0768	0.4627	1.541066512519	4.9133150459388	-2.0195564518924	0.119440331668466	0.0685	-0.7922	-0.2015	-0.4384	-1.9629024876844	2.036395269032	-1.9374082037908	0.1318163399432038	0.186	0.9938	0.685	0.812	0.8619271165756	2.2251237872999	-0.2857877750048	0.1352887541395616	0.0393	-0.3267	-0.3859	-0.4249	-5.1410325076304	-2.9870802628668	-1.7681544857194	0.137617697443552	0.2286	0.9567	1.2537	-0.0677	5.6179093827451	12.645636927594	-2.8081875022739	0.1409282750367376	0.5224	1.3317	1.9453	0.0504	-0.0140848049905999	3.2074405778175	-1.3327058219318	0.1473775217370556
100	0.116091542512173	0.443	-0.6902	-2.2724	0.2885	0.3264684687485999	4.682882915128899	-0.7045943368062999	0.1194149922855196	0.0636	-0.8377	-0.2576	-0.1768	-2.1371527706547	1.2269124123795	-0.1972659559297999	0.1323593561725718	0.1491	1.0577	0.5348	0.5335	0.6981420797715	1.2078310424899998	0.3820208280969999	0.1355407268732798	0.0379	0.43	0.2359	0.4226	-4.41035374147	-4.4611849371344	-0.4383207050287	0.1406041575312579	0.6777	1.1318	2.434	0.1566	-1.144095332756	0.1763748066280999	0.0996952397938	0.1512911084376492	0.0134	-0.2063	-0.2905	-0.0765	4.2174548619479	3.337469294281	2.0660992572105	0.1520849908790674
101	0.1156123940078949	0.5188	0.7804	2.3984	-0.6084	2.0325396520234	6.4992719564865	-1.2717634673775	0.1198720783426579	0.0836	0.9458	0.3753	0.1024	-1.132292423546	2.5035544155638	-0.1991937644340999	0.1332105142481864	0.291	-1.3399	-1.1509	-0.3957	2.200062276744	3.6121229915977	-0.1206650751568999	0.1365918695388709	0.292	-0.7969	-1.6037	-0.0033	3.0505405713859	8.2238343641903	-0.7765920829873	0.138381381508502	0.0648	0.1466	0.7488	-0.3468	-1.2839598068945	1.6928519249596	-0.3275307305775	0.1416897482633101	0.5205	-1.0312	-2.1023	0.1654	1.6649183731625998	5.293132664316599	-0.3475956762344999	0.1519902805621376
102	0.1161634421660493	0.4312	-0.5606	-2.248	-0.4473	0.3637263188214999	5.2211742611663	0.9885723323989	0.1196062055506301	0.0665	0.8423	0.3407	-0.0891	-2.0911607677664	1.6683412168335	0.1521394997169	0.1319887291102075	0.1503	-1.0843	-0.5737	0.4514	0.9712220558602	2.0643681638597	-0.173502765387	0.1353116258064666	0.0286	-0.3853	-0.1908	0.364	-4.2062027551677	-4.433172699276	-0.1136620156922999	0.1407391325951407	0.6482	-1.029	-2.4183	-0.0334	-0.9870379542016	0.6602547412073999	-0.1254255818716	0.1517591781280033	0.1055	-0.0624	-1.0075	-0.156	-2.3712831463504	-3.3692978061173	-0.7149808969110999	0.15193003631883
103	0.0845274511381877	0.0	-0.0	0.0	-0.0	-3.93430307e-05	0.0008655466754	-0.0	0.0860291443639579	0.0	0.0094	-0.0001	0.007	-3.93430307e-05	-3.93430307e-05	-0.0	0.1111728784037376	0.0038	0.2247	-0.0002	0.0195	-3.93430307e-05	-0.0046818206533	-0.0	0.1123343516796819	0.0	-0.0001	0.0	-0.0	-0.0	0.0054293382366	-3.93430307e-05	0.113243454594394	0.0	0.0011	-0.0	0.0001	0.0	-0.00393430307	3.93430307e-05	0.1135228254073004	0.2268	1.7162	0.0005	0.2264	0.0	0.0047605067147	0.0	0.1286842048630581
104	0.1280456466799172	0.1377	-1.1331	-0.2381	-0.522	6.015982167367699	-1.4983399811788	5.7722914352119	0.1568768544397219	0.0157	0.0357	-0.0591	-0.3811	4.515399633439	-1.8959799924637	3.72185070422	0.1678803238296565	0.0229	-0.373	-0.2196	-0.1304	-2.082426614951	-7.880094304964399	3.5515347243197	0.1748893231292541	0.0384	-0.5557	-0.052	-0.134	3.4191454260142	-2.7806473807839	3.6770389922527	0.1810184135320165	0.129	0.064	0.2026	1.012	4.7495300091347	-1.9625877434388	3.7346371891975	0.1919033072368242	0.1174	0.8677	0.3543	0.1976	0.5604414723215	-4.1388474866093	1.6464271487336	0.1974194724663641
110	0.0990100771200439	0.0017	0.0378	0.1072	-0.1146	-2.3667586978199	-1.3833403024426998	0.8186497828056	0.1082571438295131	1.808	-1.8753	-3.6976	2.804	-3.8574661310429	-4.748231689121599	3.1982736516644	0.1377962310948761	0.0025	0.1278	0.0179	-0.103	-0.1248354364111	-1.0530949027469	-1.1282400913839	0.1454733390637803	0.045	-0.5216	0.1172	0.4217	-7.422613543984799	-7.245097789466399	7.3682808185881	0.1502109830627031	0.0132	0.0328	0.338	-0.1284	-4.161705787446	-5.1075909315354	3.4934644110065	0.1567144019181454	0.0182	-0.1065	-0.3675	0.1662	3.0362983942725	1.2320663494012	-4.119608744597	0.1569124255650397
112	0.0934619899714842	0.1517	-1.3194	0.3312	-0.7641	-0.4453237644932999	-6.882709133688699	-0.967445124913	0.112591861064164	0.0005	0.0149	-0.0424	-0.0704	-3.6772357074062	-5.1282460226529	-1.8130448837481	0.119918115670933	0.0064	-0.2606	0.0868	-0.0633	0.1560344597562	-3.7201196108692	2.3323728889881	0.1201977900331245	0.0214	0.4156	-0.2995	0.0704	-1.5517678168693998	-2.5876304721697	1.1850514277147	0.125649954505079	0.0234	0.467	-0.1735	0.1774	-1.1590063413913	-3.5216733640184	1.5234801777961	0.1290464909349547	0.0292	0.4117	-0.0336	0.4103	0.0529557193221999	-1.9799380199775	4.144001423631	0.1372195679339643
113	0.0929553709918809	0.0523	0.5968	-0.6981	0.0108	-0.8899000114032999	2.835058792242	1.7997862824022	0.1087356631856358	1.5698	-2.9267	3.6132	-0.1869	-4.1798429245987	6.188816101232799	0.7197020605950999	0.1355458699389535	0.0114	-0.1656	0.2922	0.1137	0.2805944949523999	-1.868007097636	-0.791581777684	0.1420318597000258	0.0215	0.2702	-0.0505	0.3893	-3.8093496044968	6.7073965888895	2.0421393515142	0.149070756399258	0.0687	-0.087	0.7176	0.4107	-5.8744652859398	11.062316000103198	2.3248977131551	0.150724758970066	0.0853	0.6445	-0.6582	0.0064	-5.677592760316999	8.1383813015099	-2.282289210907	0.1555795704206278
114	0.1072733791829251	0.0289	-0.1178	0.5208	-0.3451	-6.03128660631	1.3846386224558	4.1031633577644	0.1108287031258769	0.0139	0.0869	-0.3459	0.2466	4.392649377654999	-1.0650158410489998	-3.0490061931886	0.1161232380554547	0.0028	0.1095	0.1058	0.1114	0.8676318560270999	-0.2177636749245	-0.6135939067972	0.1223600359029555	0.4651	1.9305	-0.4582	-1.3283	3.2838054004062	-0.7999618432231	-2.2781581926835	0.1337375599632244	0.0083	-0.0577	0.2466	-0.1703	2.2277597703568	-0.5471041849142	-1.5561742363078	0.1438141677027829	0.0001	0.0257	0.003	0.0257	-5.160625336919	-0.4428451535591999	4.9375110098193	0.1440164752165267
115	0.1155382217768035	0.0191	-0.4973	0.0242	0.0116	-0.4623199537557	-8.2921732085162	-1.3164571502526998	0.124632098627812	0.0106	0.0835	0.2408	0.2511	0.1238518606436	1.6114511944413	0.2473889770415999	0.1252978472565501	0.3995	-0.1078	-2.1626	-0.3061	0.2938137532676	5.512627432591899	0.8265183889455999	0.1407494470234554	0.008	-0.006	-0.2893	-0.0442	0.3297339402966999	7.5980441178761	1.1352038078178	0.1424057552458559	0.0225	-0.4833	0.0404	-0.0402	0.4594085694838999	5.7301550493322	0.8891131507893	0.147231319392044	0.1475	-0.0616	-1.21	-0.1875	-0.4147935726701	-7.4344164531948	-1.1795827464474	0.1496751233936016
116	0.1163538259992751	0.0017	-0.0271	-0.0666	-0.1292	-0.1146455914598	-0.7019976967800999	-1.123636956792	0.1286371278968558	0.3927	-1.318	-1.6185	0.4718	4.595659416066999	2.6338585332422	-0.7018796676879999	0.1365214835889967	0.0083	-0.0121	-0.2383	-0.1854	-2.7835981080864	-3.0043518533441	-2.0406049733169	0.1459267340204093	0.0045	-0.154	-0.0905	0.1196	2.185505355385	1.1075850002663998	-1.7214543082785	0.1467240036455585	0.0029	-0.0691	-0.1577	0.0149	6.0166903419203	3.7883010830723	-0.1954955195483	0.1506560785555825	0.0064	-0.1713	0.1212	-0.1399	0.9972671421836	0.7743888732680999	-1.7482862552158998	0.154006671735412
117	0.0965188995853673	0.0009	0.0548	-0.0119	-0.1032	-0.2047804747934999	-1.4678491323863	-1.4043101378057998	0.1093669453732587	0.0113	-0.0806	-0.308	-0.2318	2.3143931239582	1.976987292675	0.1362842583447999	0.1135822630032945	0.2702	-0.9458	-1.4908	-0.6715	0.2786666864481	-5.271533340462299	-1.5866257420696	0.1189423329740723	0.1439	-0.7609	-0.9951	-0.4961	-1.5312700978747	-4.4547326800996	-2.2442445002201	0.1238451702579725	0.0321	-0.3298	0.4932	-0.1918	0.9471047780411	-6.1966453643421	-1.2642096054830998	0.1266957968179575	0.001	-0.0835	0.017	0.0636	0.3729719310359999	-1.0733172205267	-0.9978966306748	0.1320171892444008
118	0.0857001998368545	0.0	-0.0	-0.0	0.0	0.0076325479558	-0.0033835006402	-0.0001967151534999	0.0869916289561763	0.0	0.0001	0.0002	0.0079	-0.0069243734032	0.0048391927761	-0.0001967151534999	0.1095044487895413	0.096	0.5797	0.9894	0.0006	-0.045637915612	0.0263204875383	-0.0003934303069999	0.110647049090799	0.0	-0.0041	-0.0066	-0.0001	0.044457624691	-0.026359830569	-0.0003147442456	0.1138150592130408	0.0	0.0008	0.0015	0.0118	-0.1516280403178	0.0897021099959999	-0.0002360581841999	0.1149606071763041	0.0	0.0001	0.0002	-0.0001	0.1531624185150999	-0.0883251039215	-0.0001180290920999	0.1296463388668768
120	0.0982983793613702	0.0033	0.0049	0.2217	0.0379	1.4800061288726	0.0779385438167	-0.0232910741744	0.1050870467140622	0.0129	-0.4298	0.002	0.0042	3.0532552405042	-0.0915905754695999	-0.0299400463627	0.1238725547399167	0.0526	-0.7982	0.0024	0.0055	1.9066419537834	-0.062555418813	-0.0172715904772999	0.1297016410632263	0.0024	0.0163	0.1404	-0.0853	4.7552740916169	1.412021371823	0.0290744996872999	0.1300202788793697	0.0027	0.1765	-0.0145	0.0074	4.9337340788721	-1.4305912823134	-0.1282976231127	0.1391665245969522	0.0081	0.0046	-0.2919	-0.0414	3.4611637828018	0.1059114386443999	-0.0385168270553	0.1401101917059391
125	0.1480580954041892	0.0365	-0.1371	-0.5883	0.0665	-4.5485264652884	-0.3380746628050999	-1.7876686289466	0.1568119246596269	0.0429	0.4308	0.47	-0.0615	-4.4416707939072	-0.1027639961883999	-1.8456602561984	0.1705127811395198	0.0007	0.0138	0.0282	0.0727	1.7057957820599	0.5395896660505	-0.6060400449028	0.1760806746951927	0.0216	0.4168	-0.0618	0.0803	-7.451294613365099	2.7866275214503	-2.9318033047333	0.1792409553354542	0.0054	0.1062	0.1835	-0.0026	0.8503996085805	-3.1799004563275	0.1767682369351	0.1922646528939256	0.0053	-0.0997	0.0297	-0.1752	-3.0108827964402995	4.2514865835034	-2.0656271408421	0.1941124856480765
126	0.1293881382279087	0.0516	0.1204	0.7639	0.0132	5.5538195857348	0.2764634767289	-5.0298884459029	0.1376683622447077	0.0103	0.1077	-0.3062	0.0829	2.3439397400139	2.2336218819311	-1.7051269505379998	0.1405577931341404	0.0124	-0.2174	-0.0145	0.2911	1.6084217810773995	1.0061980101525	-1.7094546839149998	0.1483106054127923	0.0584	0.4531	-0.2805	-0.5534	5.677986190624	1.785386733166	-4.9871619145627	0.1646765992597952	0.0035	0.1605	0.036	0.0686	1.4499480534178	-2.0584667092547	-1.4095034178581998	0.1930259699359385	0.1461	-0.7505	0.2346	0.7193	2.7983517445989	0.673159255277	-2.5574937106535	0.2095690384867324
127	0.1501827643714642	0.0645	-0.2935	-0.744	0.071	-1.0192598963449	-3.6055920485015	0.3765914898604	0.1564205724574457	0.002	0.0408	-0.1264	0.0395	-7.2065416193804	2.1942395082004	-0.6033253757845	0.1682521922836497	0.0328	0.5348	0.0801	0.0103	-5.6174766094074	1.1245811895288	-0.4566545573349	0.1704634823101475	0.0016	-0.0525	0.076	0.0738	2.7779720546963	-0.5214131858671	0.665684079444	0.1867534219939893	0.0074	-0.0073	-0.2424	0.0225	-0.3312289754633	-1.7308572926158	-1.3765339581316	0.1924683759910189	0.0015	-0.0283	-0.1038	-0.0023	0.2981808296753	-2.5442351093076	-1.4578166595578	0.1961371097688527
128	0.1274731156112123	0.4045	1.0252	0.0069	1.9258	3.5414629084605	0.0398151470683999	8.839001992215499	0.1335960236778669	0.0382	0.1907	0.0028	0.6263	-1.8308279336245	-0.0777418286632	0.4810472363688999	0.1528759432981478	0.3735	0.3377	0.0216	1.8842	2.9351081193121	-0.0024786109341	8.3316342683083	0.163240025808043	0.2093	0.2879	0.0753	-1.3547	0.3876862245178	0.2483332097783999	-5.1319836105694	0.1644262875948048	0.0043	0.1216	-0.0615	0.1451	0.4969024777409999	-0.0128258280081999	-2.3946135635555	0.1667677624128697	0.0373	0.3508	-0.1861	0.422	0.6906669039384999	-0.0412708392043	-1.6042514198232	0.1684193568015156
130	0.1575243974612091	0.8198	2.7729	0.2475	0.2365	-6.0362044851475	0.2969218526929	-0.6496321229184	0.1609184676450158	0.1175	1.0304	0.0549	0.1749	-2.5805487266437	-0.7468094087474	-0.1478904524013	0.1721133443364078	0.0128	-0.2391	-0.2332	0.0119	-5.904287303210399	0.5013088971794	-0.6196133904943	0.1780337479130269	0.0249	0.422	0.0889	0.1545	-6.675410704930399	0.5377405436075999	-0.7100236750429	0.1870604297565867	0.0041	-0.011	-0.0271	-0.1799	-2.6506580073511	-0.7056172556045	-0.1825123194172999	0.2033986650136886	0.0805	-0.738	-0.0181	-0.2203	-2.6847290719373	0.7106531635341	-0.3606969054575999	0.2069584995667211
132	0.1357773703680949	0.4875	2.1528	-0.4575	-0.7361	7.258277704750899	-1.7285360538045	-2.6286259101591	0.1484899071246564	0.0892	0.9098	0.116	0.2447	7.964052332478199	-1.5004251618059	-1.9101828265464	0.1586139670408533	0.0232	-0.3853	-0.0513	0.2609	4.8632707108884	-0.8565371213696998	-1.4528594376896	0.1610072326588753	0.3403	1.2343	0.7385	1.0493	3.7267292400268	-1.6812457309031	-2.4830960395998	0.162331316110928	0.1992	1.0514	0.3111	0.7988	7.339757121330599	-1.6149920672043	-2.3419725884789	0.167677724158913	0.1258	-1.0463	-0.1262	-0.1207	11.4033020471801	-0.8439080085149999	-1.0085585919945	0.1701719754057221
133	0.1476350285490861	0.0481	0.1169	0.6825	-0.0957	-3.9113267400712	-1.0218958794017998	-0.4782932242198999	0.1610674309655477	0.0467	-0.5775	-0.3182	-0.002	-4.4814465979449	0.0671585534049	-0.6715068479876	0.1697172148448028	0.0009	0.0061	-0.0299	-0.0853	1.7607973389785	0.3811552814216	0.4137313108412	0.1708126507165048	0.002	0.1202	-0.0409	0.0344	-8.066737642605199	3.0023847018091	-1.1845399683156	0.1806426400965406	0.0059	0.174	0.1368	0.0082	0.7574713700671	-2.8635431464688	-1.1242271022525	0.192476696034381	0.002	-0.1241	-0.0056	0.0013	0.4191606490777999	-2.6518382982721	-0.9000111702931999	0.1939714157114393
138	0.1302335678213709	0.8128	1.3938	1.943	1.9088	0.6887784384649	1.388022123096	0.1724011605273999	0.1374357483115297	0.0124	0.1391	0.2856	0.186	0.0889545924127	0.1802304236367	-0.4568119294577	0.1551164438797111	0.0292	0.1783	-0.3209	0.3847	1.0439673196245	2.2674568883331	0.4811259224303	0.1616369754179803	0.094	-0.1084	0.8387	-0.3959	0.4860438012678	0.3243439450908	0.1344351359018999	0.1689798774613352	0.3029	0.0511	-1.5704	0.4695	-0.5208623834373	-1.1368562151072	-1.2680652224917	0.1702749789390191	0.0604	0.1399	-0.4696	0.5405	0.3399631282786999	0.9747235855925	-0.124717407319	0.1722964238771484
139	0.1209945819172679	1.1362	-1.5794	-2.6785	-2.1016	-0.0003147442456	-0.0013376630437999	-0.0005114593990999	0.1337517327014004	0.0132	-0.1023	-0.3428	-0.1413	0.0002754012148999	-0.0006688315218999	0.0002360581841999	0.1437809114163846	0.0	0.0002	0.0001	0.0002	0.0032654715480999	0.0077112340171999	0.0035802157937	0.1541439292988231	0.0	-0.0008	0.0005	-0.0011	0.0037769309471999	0.0094423273679999	0.0038162739779	0.1584862165234571	0.1743	-0.384	0.9807	-0.7352	-0.0028326982103999	-0.0079472922013999	-0.0031867854866999	0.1634283068458573	0.0	0.0001	-0.0016	0.0007	-0.0015737212279999	-0.0055867103594	-0.0024392679034	0.1665335870015891
140	0.1276916692590972	0.6145	2.3349	-1.3292	-0.0045	0.9727170910268	1.7044187759854	0.0038556170085999	0.1394980834698365	0.6721	-2.3329	1.3357	0.004	1.4273258107653	2.4801453122973	0.0054686812672999	0.142984294458948	0.0048	0.0444	0.0672	-0.2106	0.8683400305797	1.5239522941644998	-0.0005508024297999	0.1430371109320951	1.2088	1.7657	3.0917	0.0109	-0.5629594262863	-0.987116640263	0.0022425527499	0.1506415526565554	0.2398	-0.7604	-1.3453	-0.0026	-3.3039096890939	-5.930883191963599	-0.0112127637494999	0.1511179251180968	0.4567	-1.8548	1.0457	0.0034	-2.9153579179007	-4.992394537645799	-0.0092062691837999	0.1528655329541389
141	0.1004121198193915	0.0823	0.8319	-0.6695	0.2976	3.0261478923519	-4.4729485033137	-1.6502040796808	0.1201574341478874	0.0344	0.3007	0.1251	0.5687	-2.1908953505909	-1.6504794808957	-4.8065774036497	0.1339603956404933	0.0991	-0.8886	0.5578	-0.0954	6.354528946541199	-4.1558436758717	3.5621966856394	0.1447972300700923	0.023	-0.2869	0.3223	0.228	0.6214231699064999	-1.5601872254391995	-0.8350951696381999	0.1601169633970901	1.2324	2.7236	-1.3272	1.5382	-0.3929581906316	-0.7153743272181	-0.6875588045132	0.1618595468677238	0.0146	-0.2556	0.2409	-0.1105	-7.048776066273399	0.9243251632658	-7.3639924282418	0.1650641052793867
152	0.082139999260713	0.7888	-0.2117	-3.7895	-0.0166	-14.3570194200133	0.7111646229332	4.1970358290146	0.0895581451449846	0.6877	-3.2519	0.1825	0.9539	-14.4555343688861	0.8174301488539	4.2280774802369	0.108918190016782	0.4291	0.1699	2.425	0.0013	-11.549461406230598	0.3644344933741	3.3677240848893	0.1107327249578164	1.0509	3.614	-0.2258	-1.0602	-13.074082531917	0.9240497620509	3.8269752822504	0.1229577905942861	0.5829	-2.5549	0.1323	0.7528	-4.5111505861234	0.1894366928205	1.3066213925777	0.1277393867657403	0.0856	0.0434	1.0014	-0.0013	-9.7438130122541	0.5733853294218	2.8504419172457	0.1323497131541168
153	0.1312324062991703	0.5997	-2.1957	1.2617	-0.6645	-0.1035115137717	-0.2779978549262	-0.156585262186	0.144834883043716	0.0418	-0.5976	0.2705	-0.056	-0.1591425591815	-0.3531430435632	-0.2109573306134	0.1493629883675329	0.0007	0.0317	0.0547	0.0542	-0.3108886285914	-0.0648766576242999	-0.0810466432419999	0.1562746067779785	0.1556	0.4791	0.4205	-1.0427	0.0970199137062	-0.2802010646454	-0.1064622410741999	0.1622202280973341	0.0088	-0.1883	-0.0464	0.2095	-0.0516573993090999	-0.2270486301696999	-0.1269206170381999	0.1643078530270212	0.8132	1.0788	0.9261	-2.3243	-0.1545394245896	-0.3996071628199	-0.237238475121	0.1671719279963189
154	0.1521103949407961	0.3107	0.9612	-1.4396	0.2594	0.9953393336793	2.3572770274212	1.9807248805915	0.1580560570518837	0.1104	-0.7075	0.4924	-0.5524	1.1950052144818	-2.1003670369502	-1.090982241311	0.1669487861973131	0.3087	-0.3489	-1.0485	-1.2458	0.2112327318283	0.6397963652434	-0.3981121276533	0.1704511870941242	0.5555	0.132	-1.902	-1.1197	1.6413125547426	0.2380646787656999	0.9777529989564	0.1744863496933609	0.0094	-0.1183	0.0391	0.2557	2.214619198103	0.3779291529042	1.9906786673586	0.175249600851461	0.0308	0.2233	-0.4227	-0.1874	-1.0271678455156	3.0615959630125995	-0.0647192855015	0.1784430889015409
155	0.1039827520541407	0.464	1.1422	-2.2292	0.6472	-4.2985015051899005	13.427815720940698	-2.9165382088217	0.1342158941028341	0.3133	0.7489	-1.6554	0.4472	-2.924367471931	11.9321510658495	-1.9365820001461	0.1396044117130406	0.0923	-0.8418	-0.473	-0.2433	4.96115617127	0.7822968224387999	0.9589470302817998	0.1438044155388827	0.0155	-0.2035	0.3357	-0.0852	-2.9332983398999	7.119790236686899	-2.1139797255724	0.1488267542229816	0.4139	0.6425	-1.9208	0.2627	-1.7788951331004998	7.916998067761	-2.0038585826431	0.1525401031308656	0.038	0.1534	-0.4525	0.3812	-2.3777747464159	10.1297288003904	-2.5881025885381	0.1580137663155731
156	0.1004424424085213	0.4203	0.9616	-2.3129	-0.0527	-6.015234649784399	12.6757736891102	-1.0950345734731	0.1328165987817627	0.3767	0.6137	-1.9671	-0.0885	-4.562965357555299	11.2098523652282	-0.9775169407722	0.1385407713427384	0.0287	0.2412	-0.4276	0.2645	-4.0013829373435	7.139461752036899	-0.6404258537345999	0.1407056267809401	0.122	0.2303	0.4744	1.011	-1.865646515794	-2.3224977882824	-4.8118100267328	0.1485308730484087	0.3763	-0.8009	1.7719	-0.1402	-4.8774735449711	9.7577404451219	-1.7798000228065998	0.1538763969080399	0.0808	0.0475	0.8293	0.3124	-3.7609970197665	7.5684975018204	-1.3332566243615998	0.1568174098613593
157	0.1030954054648317	0.4387	-1.4633	-0.0482	2.059	-8.0232635936817	2.0865182901438	11.2466380989327	0.1353070145032817	0.4182	-1.1218	-0.109	1.8348	-6.3463062531249	1.570180355237	9.894378790743	0.1404520995514878	0.0107	-0.0552	0.2796	0.1819	-4.9012760785446	2.0393459963345	5.822099712078099	0.1442025270413094	0.1519	0.1166	1.2514	0.0173	1.1125422221346	5.2643729088749	-1.8125727673797	0.1503443933410454	0.3488	1.0533	-0.1081	-1.5359	-4.2403131627846	3.7122903477599	6.1697347313433	0.1548284119898631	0.1447	-0.3876	-0.9458	0.5973	-0.9731892073952	5.4508982174236	1.0451476105455	0.1550732366156557
158	0.105784003222763	0.4939	1.4117	-2.1231	0.7091	-4.8876633899224	13.01467455556	-4.041473485626799	0.1361345854029618	0.3379	-0.9737	1.5791	-0.5308	-3.3104799752208	11.7350818250732	-3.2347052980926	0.137559249138933	0.2247	-1.2195	-0.9594	0.2055	5.7783896049704	0.7496027639271	-0.5231049361871999	0.1451280488119108	0.0066	0.0011	0.2536	-0.06	-2.4730635667713	5.885560020597199	-2.305895029327	0.1507613752457072	0.3407	0.9826	-1.5367	0.2496	-2.8331703267684	8.7425328809391	-3.0099385637035	0.153950301236675	0.0635	-0.5949	0.3673	-0.361	0.7233216194195	6.702675425205499	-2.5870796697399	0.1551707523747686
159	0.1053662352504002	0.4582	-0.886	2.3953	-0.0027	-6.299724104776099	12.1142306119291	-3.4679307840822	0.1256451491655471	0.0538	0.3281	0.0738	0.7277	-2.2872070897445	-5.1559435162657	-7.880802479516999	0.137498619762876	0.4398	0.6033	-2.1051	0.0515	-4.801305437535899	10.3475318183456	-3.2561472498241	0.1416510251498334	0.1032	0.2614	0.3948	0.932	-2.8128299798965	-0.9156303534811	-5.0345309235255	0.1432954831903322	0.0486	0.3223	-0.1561	0.6168	-3.9086514139835993	2.8553597960832	-3.9468534967933	0.1535902135083911	0.3835	0.4426	-1.8604	-0.2975	-5.1886769178081	8.239296175255399	-3.9306835111756	0.1558452355790646
160	0.1020965934465342	0.4202	0.8733	0.0721	2.3249	-5.8315420394461	-2.2246516709315	-12.8413291622958	0.1348346708683912	0.3781	0.5636	0.0851	1.97	-4.3876921557868	-2.0210908300897	-11.2657194688222	0.1395041246886011	0.0119	0.1226	0.1245	0.3117	-4.2069109297203	-1.4528987807202998	-7.382365623578699	0.1465593516778899	0.1025	-0.3376	-0.9582	0.1317	-1.4787864949209	-4.4070882699219	3.1176991247908	0.1501850957475724	0.4034	0.6814	0.0962	1.8856	-4.6866205030454	-2.9057188753792	-9.0115605248657	0.1544352182798513	0.056	-0.2077	-0.34	0.6204	-3.8404305987498	-2.3223404161596	-7.568930275158099	0.1566967534304058
161	0.1167273492746137	0.574	-1.5027	1.5232	-1.6725	5.133872076043	-5.869429378010199	5.3242530016003	0.1251095585013812	0.1781	0.3195	-1.4241	0.0702	5.716463674648599	-6.3357229778666	6.294491481693	0.1503100338404169	0.061	-0.1813	0.4645	-0.6005	4.902417026434899	-1.7286147398659	6.5543521994665	0.1543868602327673	0.1004	-0.2868	-0.4583	-0.8265	1.9260380679185	-5.456563613844399	1.1942183538678	0.155575863150423	0.0147	0.0313	-0.1692	0.3349	6.0932518796625	-11.1623653271733	6.276000257263999	0.1606502021055353	0.127	-0.5122	-0.1602	-0.9475	2.0741252354732995	0.1004034143463999	2.3402414951281	0.1626648612839171
162	0.1434255114298467	0.4851	0.3257	1.7848	-1.3347	-1.3153162023624	-1.7896357804816	-1.3153555453931	0.1510377366577703	0.1147	-0.469	-0.1132	-0.9522	0.7215905260687	-0.0065702861269	0.7525928342603	0.1620755769406189	0.527	1.0668	1.8602	0.528	0.4508711318219999	1.308155770775	-0.2946792999429999	0.1693399221929286	0.1457	0.7051	0.8603	0.2305	-0.37375879165	-0.6073777079466	-0.7492880196814999	0.1699263224505242	0.2207	-0.7234	-1.0695	-0.5303	-1.0001785264554	-0.7472421820851	-1.8635219921362	0.1741495988782231	0.0334	-0.3486	-0.405	-0.05	0.9252300529719	1.7192510985593	-0.6687134928078999	0.1757241920740371
163	0.0847817603929172	2.2938	-4.2158	4.7602	0.3884	0.1796796212068999	0.1672865665364	0.1748797714615	0.0947113168784462	0.0051	-0.1827	0.218	0.0053	-0.7768281411714999	-0.6320851312262	-0.7913457194998	0.1092330209720956	0.0093	-0.2109	-0.1847	-0.2214	-1.9066419537834	-1.4505381988783	-1.9003864119021	0.1117655723478447	0.0705	-0.632	0.7382	0.0419	-2.0751874973022	-1.7140184754762	-2.145375464071	0.1175217043121345	0.1509	-0.8592	-0.6736	-0.8566	1.5712426170659	1.2677898212768	1.5721081637413	0.1230767411223559	0.1257	-0.7922	0.9506	0.0355	1.4650164341759	1.1119914197048	1.4256340604452	0.1317933635407707
164	0.1101954673450335	0.321	1.284	1.6298	0.2536	7.968262036763099	6.686112009280799	0.9354592409539	0.1470257059105403	0.7863	0.8629	-2.6064	-0.6957	2.1178746856117	-4.1825182506863	-1.182651502842	0.1503804433098483	0.48	1.1435	1.8445	0.2789	7.0035709239991	5.8725374774355	0.8064534432885999	0.1602987519346358	0.0184	0.3032	-0.2199	0.1782	4.1948719623261	1.0744975114477	-0.2169374712797999	0.164762809829246	0.0124	0.0333	-0.2459	-0.2269	2.8604350470435	-6.023890116538399	-1.5994515700778	0.16953802779078	0.0187	-0.1858	0.3149	-0.1782	3.9682561054941	0.6712707898033999	-0.1563492040017999	0.1707108529280077
165	0.1139883652752824	0.2724	-1.2032	1.4453	0.2189	7.108420100814599	-7.6123256380202	-1.0860643624735	0.1477176476086527	0.8215	-0.7646	-2.775	-0.2389	1.0720582435442998	2.5843256575909	0.3032954236662999	0.1544182173149211	0.4334	1.1749	-1.6612	-0.2655	5.8785176181019	-6.903167509652699	-0.9285742105814	0.1616356333332472	0.0038	0.0805	0.1692	0.0156	4.8800308419666	-4.4088980493341	-0.6170954365294999	0.1670694698227547	0.0118	-0.1182	-0.2673	-0.1443	0.2933022938685	2.1461229816543	0.3095903085783	0.1685223739320565	0.0483	0.5507	0.3562	-0.0007	8.888456181805399	-8.8825153841697	-1.244026630734	0.171907405623527
166	0.1093985042091142	0.3125	1.3245	0.2542	-1.5705	7.756871932812	1.168094581483	-7.4301280628485	0.1485812218055144	0.2081	1.3304	-0.3114	0.4841	3.93823737307	0.1652013859093	-2.2794958557273	0.1492921691433159	0.9492	-0.3037	-0.7221	2.9871	4.3333987734208	0.0230550159902	-1.9412638207994	0.160165330264008	0.0176	-0.2824	-0.1589	-0.2441	3.9605448714769	0.0016917503201	-1.9668367907544	0.166835317196045	0.0483	-0.3103	-0.1204	0.5691	5.2319149085474	2.5030429561647	-11.8225020392886	0.1684754781399434	0.0103	0.0736	-0.272	-0.1113	2.4983217924807	-0.0579522842210999	-0.8956047508548001	0.1697785395177696
167	0.1120247078892118	0.3604	-1.4347	1.4253	-0.8575	8.01024105052	-4.097576647404999	3.3043818054623	0.1392788165178807	0.8672	0.5672	2.8036	-1.0759	1.8632465909213	7.2319965602433	-2.5314092812994	0.1514304427044632	0.3752	-1.275	1.2098	-0.792	6.8388416544582	-3.654180691416	2.9718545099859	0.1606233747431024	0.0189	-0.3217	-0.0515	0.2653	3.598707018129	0.3990563603900999	0.8747529445837999	0.1642137336389663	0.0155	0.3574	0.104	0.0558	1.336089322572	4.5298778687366	-1.480084814934	0.1701987167747739	0.0239	0.3482	0.1585	-0.2542	0.9053618224684	2.6504219491669	-0.5020957577934	0.1715385833196852
168	0.1081401700467279	0.3285	1.2125	0.2441	-1.7399	7.552838975601799	0.7700217968604	-6.7855711908904	0.1416317328655409	0.827	1.0282	-0.694	2.6869	2.5252717685101995	-1.2828188590042	4.6267010672893	0.1509292332230176	0.419	1.1564	0.1923	-1.6702	6.5707582432684	0.5813719646539	-5.506214518587799	0.1599378233821818	0.0134	-0.2733	-0.1677	-0.152	4.1157531275884	-0.1923087340615999	-1.4087952433056	0.1683256177687998	0.0198	-0.2453	-0.297	-0.1675	5.4425968379459	0.327727445731	-3.9675872739722	0.1693618927667981	0.1532	0.9868	-0.1418	0.6023	3.2422198169563	-0.9770448244038	1.6632266228425	0.1718741026655074
169	0.1052900245351864	0.2689	1.2967	0.631	-1.3236	8.0770061736179	2.7708903091703	-6.2444471466426	0.1410407014601339	0.8714	0.5236	-1.7025	2.4687	1.5618396327286	-2.1477753889437	2.8133807823263	0.1478519222307224	0.4005	1.511	0.4906	-1.2405	6.6235959334985	2.0615354656493	-4.8354945312142	0.1592917315908729	0.0093	-0.2212	-0.0595	-0.1865	4.3582635688232	0.2923974041623999	-1.6372208795498	0.1662869778293934	0.0226	-0.2813	-0.1862	-0.3004	5.281801871475	1.1701797621101	-3.2074012347868	0.1675039653451951	0.1173	-0.7187	0.4201	-0.5981	4.184839489497599	-0.6515992744533999	-1.1643963365972	0.168985612558363
170	0.102971297538858	0.1	0.5228	-0.0372	-1.0872	5.4981491972943	-0.0606669533394	-9.3902765383839	0.1238917426561741	0.1098	-0.8172	-0.5546	-0.5952	5.368081137800099	2.4320681287819	2.9010370547259	0.1470148630271745	0.0688	0.7946	0.262	0.0414	3.3978608464055	-0.2225635246698999	-4.8952959378782	0.1476296796872868	0.6809	0.1556	0.2643	2.6124	2.6436549478865	-0.0114488219336999	-2.0087371184499	0.1601973175967963	0.0312	0.4728	-0.195	-0.1754	3.4218994381632	0.0558671035939999	-3.490120253397	0.1636175062488818	0.0097	-0.0317	-0.2952	-0.034	2.6609265383638	0.2399531442392999	-1.2486691083566	0.1647361584959991
171	0.0876623358015682	2.6175	-2.5356	-5.2463	-3.2917	-0.1028426822498	-0.3073084127977	-0.2277174616915999	0.0965959290751664	0.0027	0.079	0.1607	0.0961	-0.1395497298929	-0.0572441096684999	0.0292712148407999	0.1112714966420947	0.034	-0.4318	-0.5087	-0.1162	2.040723002409	6.3509880737782005	5.145674985253	0.1207556581278829	0.1161	-0.849	-0.8486	-0.0389	-1.2397775834184	-4.0860097963792	-3.3624127757448	0.1317640666248311	0.0001	0.0084	-0.0142	0.0323	-0.1396284159542999	-0.0237631905428	0.0546081266116	0.1344809007136691	0.0086	-0.0271	-0.2304	-0.2065	1.6843144872977	3.4272500903384	2.0944655823452	0.1413713665898443
172	0.1233831024646232	0.0009	-0.0598	-0.016	0.0843	-4.2685221157965	-4.6446808323192	11.0580276097569	0.123865523862284	0.0032	0.0748	-0.1331	0.1221	-5.6399414799371	9.3135969715496	-5.9741998687643	0.1246530835852372	0.0	-0.0076	-0.0066	0.0178	2.4112556655416	-17.3984324082768	22.327051893157897	0.1246744444880847	0.0	0.0024	-0.0028	0.0017	-1.0927920207232	17.9968399052238	-21.364839391328	0.125991384977115	0.2593	-0.2404	1.1661	-1.2921	0.6862211414693999	0.1984069038200999	0.5491893655412999	0.1262219218393971	0.1335	-0.9172	0.5804	0.6392	0.6757558953032	0.2093442663547	0.5543039595322999	0.1398508007568805
173	0.1154194645500945	0.0131	-0.0426	0.1889	-0.3648	-1.5988220815865997	6.942471197322	-12.6252572376914	0.1163604254400303	0.0104	0.038	-0.1416	0.3364	1.6382437983479998	-7.859596585969699	12.0128042787845	0.1218046862382838	0.3099	-0.1829	0.9667	-1.6878	0.1068556713812	-0.6809491753556	-0.2719390281984	0.1235328558952801	0.1444	0.284	-1.0866	-0.7018	-0.0160912995563	-0.6249640426695	-0.3659295285407	0.1445192752080284	0.0002	-0.0335	0.0073	0.0242	0.0754205898519	-0.3470842168354	-0.1695684623169999	0.1446075694632506	0.0002	-0.0301	-0.0271	-0.0016	-0.0567326502694	-0.3416942216295	-0.2145375464071	0.162999516653505
174	0.1178805539562273	0.4768	-1.5008	1.1842	1.5532	-1.4165851633842	1.8702889934166	5.7883827347682	0.1333507301309026	0.0006	-0.0304	0.064	0.0432	-10.7424571605122	9.2893223216077	11.2707160337211	0.1377597607139881	0.0003	0.0491	-0.0028	-0.0304	5.2056337640398	-4.0257362733468	-2.7588513417761	0.1414598931006939	0.0001	0.0345	-0.0104	0.0044	10.7081500377418	-5.9647575413963	-5.8119098671268	0.1464837374039472	0.0002	-0.0414	-0.0198	0.011	4.5962889045582	-2.8013024719014	-1.9804101363459	0.1517737304865324	0.3065	1.5793	-0.3552	-0.6391	4.304442302825599	0.729026358871	-0.3977973834077	0.1526318382238086
175	0.0919680548921546	0.241	-1.0533	0.645	1.5511	8.94267087811	-5.398690015684699	-13.2840956297936	0.1091332399856291	0.0164	0.0543	-0.2021	-0.4255	10.4972713931898	-5.916404956666	-13.9055187997001	0.1261603204441399	0.807	-2.0845	1.2149	1.9426	7.622161395695199	-5.1745921128175	-6.163675904615499	0.1337300965462349	0.3302	0.5384	-0.3695	1.8103	7.602647252468	-4.2084059648869	-10.1222536245574	0.1376739716591017	0.0502	-0.5016	0.3049	0.4501	7.6182270926252	-4.9126855574476	-6.308930373959899	0.1465000956234781	0.1738	0.3926	-0.3315	1.2308	5.784330402606099	-3.5546034807143	-7.9508724171936995	0.1515859698189214
176	0.100245196009494	1.5405	-0.0015	4.8011	-0.0052	9.0206881079881	0.0038162739779	-0.0015343781972999	0.1124928632054539	0.249	1.822	-0.0001	-0.0004	9.1716079737533	0.0020458375963999	-0.0016130642587	0.1316657295186813	0.6678	0.0009	-2.7582	0.0029	8.9369661386585	-0.0008262036447	-0.0015343781972999	0.1345218357680025	0.2598	-1.7021	-0.001	0.0004	9.8079028092644	0.0048391927761	-0.0017704363814999	0.1519093894550396	0.0039	0.0001	0.0009	0.1972	2.0538635746628	0.0005508024297999	0.0004327733377	0.1596657785438525	0.2764	0.0005	-1.6115	0.002	6.820389773059899	0.0021638666884999	-0.0008655466754	0.1618295315028101
177	0.1453027656800918	0.5039	-2.1137	-0.2075	-0.831	0.4349765474191999	1.1276499459234	1.8359818706462	0.1536012816650157	0.044	-0.3534	-0.2473	-0.4936	2.8158987362911	-0.0272253772444	0.1090982241310999	0.1631387083330034	0.3301	1.0728	-0.701	-1.1802	1.2596064708912	-0.0602735230323999	-0.0481165265461	0.1668546499045765	0.4525	1.7306	-0.7066	-0.7578	1.6549645863955	1.3164964932834	2.1204713256379	0.1706654848046338	0.0455	0.5131	-0.1152	-0.3509	3.3322366711978995	0.9357739851994998	1.9231660266774	0.1736414889791887	0.0972	0.7979	-0.4034	-0.1995	4.131608368960499	0.1905382976801	0.9516292265716	0.1771460356681019
178	0.1252970185596516	0.4717	1.5099	1.7738	-0.4694	5.4572324453663	10.2317452789955	-0.0339923785248	0.1330377708178524	0.0096	-0.181	-0.1617	0.2227	-1.6263622030765998	0.3194260662532999	0.0400905482833	0.1498030073109864	0.3366	0.8742	1.5675	-0.3858	4.0424177183636	9.068962006657	0.5206263252530999	0.162699213434684	0.1135	-0.7772	-0.3371	0.5735	2.425891272962	6.2774559493999	0.285630402882	0.1639422970016866	0.2477	0.3806	1.4501	0.1382	-0.6261049905598	-2.7542482071842	-0.3166720541042999	0.1653454149857904	0.0673	-0.6251	-0.2344	0.4057	0.8154236542882	3.2953329084013	0.7453143735808	0.1673395085163528
180	0.1311778945804389	0.6155	2.3445	-1.1777	0.3935	-0.0268712899681	-0.168781601703	0.3077805291661	0.1467474912308679	0.0173	-0.1675	-0.2023	0.3286	-0.0225042135604	-0.2278354907836999	0.2952694454035	0.1539106843800244	0.0004	-0.0484	0.0235	0.035	-0.351726694458	0.0560244757168	0.3470842168354	0.1578794409794582	0.0754	0.7404	-0.0119	-0.4104	0.2479397794713999	-0.0828564226542	0.0694011061548	0.1633546130907578	0.0	0.0026	-0.0068	0.002	0.3982301567453999	-0.4014169422320999	0.2264978277399	0.1690239928007948	0.2777	0.5406	0.7052	-1.2943	-0.7280427831035	-0.1017804204208999	0.5371503981471	0.1733549847580799
182	0.1451565699499556	0.511	-2.1444	0.4337	0.7028	0.7226527878975999	-1.2852187838769	-1.7948684035647	0.1535440302853627	0.0426	-0.4128	0.2769	0.4117	3.1311937843209	-0.2746536973167	-0.0478804683619	0.1630794305964997	0.3359	-1.0519	-0.6935	-1.2256	1.4157983027702	-0.0461493750110999	0.0746337292379	0.1665966054501679	0.4561	-1.7454	-0.6131	-0.8271	1.8111564182745	-1.5503908107949	-1.9538535906234	0.1703302701105761	0.045	-0.4898	-0.0978	-0.383	3.5643998953586	-1.3369155262166998	-1.7243263495195995	0.1733495756274153	0.0972	0.8174	0.3526	0.2206	4.4612636231958	-0.6231149202266	-0.7626646501194999	0.1767392248694531
183	0.1442234087331788	0.4395	-0.1358	-2.0857	-0.4502	-1.7420307133346	-1.549328548966	-0.4100724089861	0.1521282936913241	0.0624	0.0904	0.7675	0.1359	1.910497570792	-3.6176310158957	-0.1421857129497999	0.1602793615296906	0.8181	-2.4811	1.2048	-0.2217	0.3714768958693999	-1.4410171854489	-0.0432379907393	0.1643127083456122	0.3985	-1.3092	1.3814	0.1241	1.4453842618566	-1.9416572511064	0.0244320220647	0.1717617806101462	0.0015	0.0589	-0.0566	-0.0784	-0.8358033441907999	-1.968725256228	-0.2385367951340999	0.1743094896055294	0.0451	0.4872	-0.3766	-0.0958	0.9216891802089	-2.6547496825439	-0.172322474466	0.1760263720800246
184	0.1188048497699092	0.5198	0.0856	-2.486	-0.613	-1.2388726937122998	9.8267874640004	2.4789256783456	0.1282680913445476	0.1384	0.968	-0.8247	-0.0273	-0.1519427845634	10.044629824986298	2.6111182614976	0.1528418528024549	0.0649	-0.2218	-0.7626	0.0757	3.4914185734101	7.182660399745499	2.751258136851	0.1567422759008739	0.0681	-0.5798	-0.5187	-0.2163	-3.5954415465809	5.8235947472447	1.0749302847854	0.1582525001110351	0.071	0.3209	-0.7319	-0.184	-1.2266370111646	7.319377431427999	1.7852293610432	0.1586207906523881	0.0929	-0.1794	0.9196	0.0253	-0.5541072443788	6.749178887492899	1.7306212344315997	0.1648041910201802
186	0.1165414264399026	0.3066	0.0641	1.9368	0.437	0.5178329700734	-12.048016291261	-2.3457495194261	0.1314948386209704	0.111	-0.7434	0.8447	0.014	1.4245717986162998	-14.7334928807816	-2.6220556240322	0.1438673781285132	0.0006	0.0228	0.076	-0.0051	0.3721850704219999	-1.0971590971309	0.0813220444569	0.1466927909881857	0.0138	-0.2439	0.2157	0.1885	2.6058856384145	-8.3207755918351	-1.3090606604811	0.1508810456927234	0.0088	0.051	0.1736	0.2337	-2.6726114184817	-10.3491448826043	-2.452644533838	0.1539285265366179	0.251	-0.7089	1.387	0.1409	-1.703946659617	-1.7526139885929	-0.6314949857657	0.1582353944105767
187	0.1456065817652775	0.4474	-0.0006	-2.0946	-0.4706	-2.2580932470265	2.0075568275289	0.2475070061337	0.1522588805203222	0.0862	-0.7922	-0.4222	-0.2076	1.9082943610728	-0.5095315905957	0.4653887101503	0.1605930245919916	0.6319	-2.1345	1.143	-0.1989	0.3156491353061	0.664110358216	0.4332454540684	0.1660937010906311	0.5881	1.6813	-1.573	-0.0996	0.3181670892709	-0.0916299185002999	0.2850796004522	0.1721008598614476	0.0022	-0.0505	0.1218	-0.0383	0.0556703884404999	1.1041228135648	0.5388421484671999	0.1745454186937944	0.0474	-0.5918	0.236	0.0352	-0.0703059958609	0.4806144630312	0.3022725048681	0.1757104239457437
188	0.0718192596198203	1.104	3.3223	-3.4583	-0.2473	16.5258826734122	-17.2212707410347	-1.6846292315433	0.1068906792378517	1.503	-3.1835	3.2864	0.3962	9.1494578474692	-9.4136856416504	-1.4597051250314	0.1174381073534784	0.2366	-1.2545	0.9149	0.7819	8.692252487704499	-8.7688927115081	-1.9084910762263	0.1245305507346103	0.001	0.0475	-0.0929	-0.0267	1.1809597525219	-2.530150304317	2.2509328154391	0.1286546084402572	0.1003	-0.6771	0.8127	-0.225	11.911889405039	-12.3790092085401	-1.3668949156101	0.1346097996469446	0.0056	0.0974	-0.0067	-0.2288	14.2275021629489	-15.1321951538954	-0.878529875531	0.1356572122577598
189	0.0813021187101282	1.0327	0.4997	4.2602	-0.8091	-2.1333758397075	-23.5838650088694	4.0229822611978	0.1075448114102878	0.1195	0.5996	-1.1302	0.1743	-0.3557003405587	-13.562447571996096	2.2135962793048	0.1108863977021861	1.2088	-0.6874	-3.9047	0.7956	-0.6754411510576	-14.2200269871159	2.3686078202628003	0.1292024083270654	0.3378	-0.4457	-1.8973	0.3507	-0.9215318080861	-12.379520667939198	2.0304544713963	0.1405222065741131	0.018	0.0969	-0.0464	-0.4256	0.3935483360921	-5.5670781870807	0.7162398738935	0.1473470484757626	0.0232	-0.0452	-0.4735	0.0984	-2.4633458381884	-22.6851521585893	3.9607022435997	0.1492055686637057
190	0.0701917871095423	1.1263	-0.5926	4.8168	-0.7191	-2.3489363049128	24.6447891747256	-3.6656688563804	0.0949701496055142	0.63	-0.0809	3.1052	-0.5492	-1.1841465380085998	15.236650900403898	-2.7114823328133	0.0960105379535722	0.7428	-0.9652	3.195	-0.6829	-1.1351644647871	13.457677081242	-2.5585166294517	0.122656344104489	0.4544	-0.2601	2.3377	-0.1547	-1.2352137918572	13.0349362163705	-2.3210027531158	0.1259703867899388	0.0076	-0.0737	-0.2714	-0.1089	-0.3729325880053	0.2559264147034999	-1.8250051650809	0.1305240112008189	0.0083	-0.1424	-0.2267	-0.1547	-0.6403865107039	8.1838225019684	-1.8429455870801	0.1372351830824846
191	0.1036790572416718	0.4075	0.6465	0.1923	-2.3327	-4.098481537111099	-0.4792374569566999	0.4880109528027999	0.1195796787975378	0.149	0.8359	0.1274	1.0741	-6.299370017499799	0.450477701515	-3.0515634901841	0.1374221907567719	0.0391	0.6096	0.2172	-0.0909	-6.4490702493133	0.1315237516301	-1.2012214133324	0.1440666387571194	0.0055	0.1732	-0.0021	0.1641	3.9565712253762	0.2626540729532	2.5934138976826	0.1515941961515477	0.1456	-0.1084	0.2709	1.1643	-2.1057176891254	-0.5037088220521	1.1667962614699	0.1570948509680954	0.0982	-0.6856	-0.0272	-0.683	2.5652836307321	0.4806538060619	0.7487372172517	0.1619613674407918
192	0.1096522618567285	0.2375	1.1209	-1.3335	0.4634	8.1341322541943	-6.7464248753439	1.5164771183314998	0.1465833982201761	0.6846	0.8514	2.0779	-1.4012	1.3847173085172	1.6641708555792998	-1.4109591099941	0.1518276402515965	0.3113	0.8934	-1.3946	0.5767	7.3749691338071	-6.488255907890499	1.5248965269013	0.1607344087352134	0.0293	0.1961	0.4813	0.0565	4.5019049739089	-1.4142639245728998	-0.4509891609141	0.1644184802042911	0.0681	-0.7805	0.0462	0.0978	3.8799703446033	4.8050823684831	-3.7393976959122	0.1693574931396279	0.0159	-0.0004	-0.3321	-0.1752	5.900943145600899	-4.478023754274	0.7721463205181999	0.1711938751768565
193	0.0766500278355337	0.676	0.6823	0.6683	-3.5096	0.4632641864924999	6.6265860038317	-3.9551155332403	0.094690413871978	0.8655	1.1112	-1.4499	-3.2209	-2.4853779353804	5.3968015502111	8.5193005247473	0.1351750025361139	0.0539	-0.3511	-0.6806	-0.1054	0.4407599729321	5.9660165183787	-3.357927670245	0.1387223250522051	0.0917	0.4956	0.8516	-0.1424	1.8809509547363	5.5305285115604	-3.9642824593934	0.1440906834619401	0.1357	-0.3795	0.3051	1.0841	-2.4847484468892	4.859651152064	7.4684481747503	0.1466795193430452	0.0616	0.1255	-0.2843	-0.7305	-1.7565876346936	5.676530498488099	9.0038492908485	0.154858952134897
194	0.1081021554599121	0.9044	-0.9917	-3.038	1.5285	-2.4377335252027	-13.014084410099498	4.7566904407221	0.1464932161529949	0.4617	0.1808	1.93	-0.985	-0.1245600351961999	-4.926534304254	0.3717522970842999	0.1487498673204981	0.312	-1.1983	-0.2553	1.2827	2.37631905428	-3.1767530138715	-1.2998543912973	0.1526916017861659	0.0168	-0.3306	-0.0121	0.2367	1.0630093464833	-3.1047159246598	-2.1215729304975	0.1577552378727764	0.1373	0.5079	-0.9472	-0.3871	1.7649677002327	-5.3048962304959	0.2846074840838	0.1607742273455656	0.0264	0.3599	-0.114	-0.3221	1.0725303599127	-4.777384874870299	-0.4753031538866999	0.1628373448966426
196	0.0815628127896533	0.0463	0.1661	-0.4427	0.7929	-0.8598025929177999	-0.5474976152212	-1.4610821311059	0.0873193074696144	0.0698	0.4822	-0.8606	-0.475	-0.7879622188596	-0.6445175289274	-1.3513150754529	0.1054605398549681	0.1229	-0.5563	1.1989	0.0421	0.7495240778657	-4.2385820694338	3.3171289474091	0.1060922259174875	0.1979	0.0692	-0.2303	1.6556	-0.1149996787361	-2.2550244906319	4.8882141923522	0.1064585106816024	0.0985	0.2485	-0.4547	-1.0582	1.0849234145832	-4.405829292939499	-6.247909333344199	0.1075719419545128	0.0029	0.1371	-0.1092	0.0965	-1.0328725849671	0.1155111381352	2.41959638805	0.108220672713639
197	0.0832972250516228	0.0557	0.6401	-0.2915	0.7128	-0.5052825432801	-0.4216786030426	-0.4610216337425999	0.1094547453502865	0.0255	-0.1946	0.3717	-0.4159	-5.9779767997115	-4.6123408610838	-6.246965100607399	0.1166144825945059	0.011	0.2059	0.0399	0.3117	-5.304738858373099	-4.0063401592117	-7.517430247971799	0.1284306824110158	0.0901	0.2547	-0.9562	0.2708	1.0300792297874	1.3423448644533	1.5324897318264	0.129425364542065	0.0372	-0.326	0.1951	-0.536	1.6788064629997	-3.72578500729	7.603158711867099	0.1391327431629407	0.3184	0.9253	-1.1419	1.1281	-2.2014392828185	2.6533726764694	-2.9391997945049	0.147592645204519
198	0.1400009338078904	0.3985	1.1512	1.7118	-0.1174	-3.6386795373202	-1.7500173485667	-1.5500760665493	0.1479049220829171	0.0872	0.5624	0.1592	0.7367	-2.6681656560126	-1.4791405821972	0.0329694597265999	0.15150181169833	0.0912	-0.5301	-0.4829	0.6232	-3.9336735815088	-3.2771564282179	-0.6599006539311	0.1614126716058513	0.3901	-1.1192	-0.7354	-1.3535	-2.3637686274867	-0.4237244406389999	-0.8098762869595	0.1649018376068301	0.1654	0.7618	0.4024	0.8729	-3.7805111629937	-3.0867755026606	0.1483625687697	0.1665677528333637	0.0433	-0.2541	-0.3887	0.4175	-1.0047816610473	0.2336189162965999	0.1354187116694	0.1706986293731353
199	0.1179591621963039	0.6656	1.0684	-0.2974	2.6897	0.0990264082718999	-1.8648989982107	0.8919458489997	0.1233338054727164	0.4397	-0.7981	0.0397	-2.17	0.750271595449	-4.900961334299	0.763648225887	0.1277055921019779	0.6437	-0.523	2.6836	0.2933	-1.576081809842	3.532610726553	-0.2749684415623	0.1324425349241014	0.009	0.1624	-0.2508	0.1105	2.8391504674348	3.5424858272586994	11.3056919880134	0.1333258405594878	0.0248	-0.1215	-0.2264	-0.4615	1.3963235025737	-11.9007946703816	-2.0437524157729	0.1342574061213053	0.2004	-0.2188	1.4782	0.077	-4.7446514733279	4.9229147454296	-7.4139974202614995	0.1345637975980053
200	0.1385083838099845	0.8608	1.9283	-1.5445	1.794	1.8086778073404	-0.6809885183863	3.554642823745	0.1520193492648737	0.1179	-0.7211	0.7562	-0.267	3.3081193933788	-1.9388638959267	4.733123965332799	0.1654877998126727	0.0048	0.0336	0.2027	0.0297	-2.7341832615272	3.1516915033156	-0.0861218942023	0.1744958350572841	0.0034	-0.1051	0.0426	-0.1277	-1.0401510456466	1.8391293131022	1.4954679399377	0.1764196282638603	0.0002	0.0106	0.0141	0.0417	-0.1385661541254	-0.1496215457521	-0.5312096005114	0.1818913962867472	0.2515	-0.9009	1.1046	0.206	2.8419438226145	-1.6141265205288997	4.2754464891997	0.1886740731347199
201	0.1188182599599414	0.7034	0.4507	-2.3723	-1.7463	1.49896946967	1.7160643130726	-3.0637204866704	0.1261976474514005	0.7134	0.4421	-2.3167	-1.708	1.8365720161067	2.2712338192803	-3.7711475216871	0.1310180924189652	1.13	-1.2306	-2.1003	2.6479	0.1737388235712	-0.5189739179637	-0.2299993574722	0.1376701640632856	0.2938	-0.607	-1.0592	1.3082	-1.4375156557166	-3.5612524529026	3.1174237235759	0.1388927477637304	0.4504	0.343	-1.7387	-1.3128	-1.8925178057621	-4.0446209280828	4.1643024274722	0.1444287105805496	0.1369	-0.41	-0.6966	0.8766	0.6689102079613999	0.3190326359463	-1.2693241994741	0.1449806576267809
202	0.1568142615481313	0.0001	0.0083	-0.0095	0.028	0.6473502271378	1.0399543304931	1.2501641435231998	0.1657791369352946	0.5925	0.567	1.3866	1.7655	-1.8327950851595	-1.32979443766	-0.0189633407974	0.1811461284025838	0.0102	-0.1372	-0.1876	-0.1737	-1.2739666770967	-1.5231260905198	-1.0086766210866	0.1908636564473806	0.186	-0.758	-0.7942	-0.5065	-1.1283581204759998	-0.4703852750491999	0.6944438348856999	0.2117335267993459	0.0001	0.0088	-0.0111	-0.0156	0.1993511365569	4.896122141522899	12.721608319875696	0.2121530116993849	0.0005	0.007	-0.0252	-0.0526	-0.3938237373069999	7.2532417968213	13.6167409543621	0.2142227907975478
203	0.0812744336188434	0.0641	0.3432	1.0164	-0.1803	1.086261077627	-1.5728163382939	-1.266452158233	0.0872755364711721	0.1051	0.5058	-0.0571	1.2441	1.0940509977056	-1.5518465029308	-1.2899006045302	0.115414620623789	0.9286	-1.3096	-3.1785	0.5005	1.7896751235122998	1.9489357117859	-3.4553410142582	0.1161677219904749	0.0443	-0.3572	-0.2506	-0.6179	4.3632994767528	4.2034880860494	0.2214619198102999	0.1171365212163103	0.3344	1.0855	0.9054	1.5113	-2.5058756543751	-3.6133032825187	-6.9539200192557	0.1179010376530896	0.2363	0.5281	-0.3523	1.6136	3.4463708032586	1.8614761545398	0.5706706603034999	0.1186446316062674
204	0.0811200949770104	0.0658	-0.035	-0.5135	0.976	-0.0192387420122999	0.2632442184137	0.0832891959918999	0.0871355895933915	0.1012	0.4659	1.119	0.5222	0.0220714402227	0.2073771148197	0.1134653005388	0.1162665478624229	1.0064	0.2482	1.7816	-3.1221	-1.0484130820936	-2.7082562042959	-0.1798369933297	0.1172034178193768	0.0351	0.1798	0.3915	0.5128	-0.8999324842318	-2.2403495401808	0.4915911685965	0.1178977331553019	0.2977	-0.6074	-1.8488	-0.0125	0.0447723689366	1.580802973526	-3.6244373602068	0.1186441156459812	0.2515	-0.5948	-1.3989	-0.932	1.5639248133556998	2.671785214837	5.6428922072396	0.1191732623189653
205	0.0812169514535353	0.0628	-0.4246	-0.9689	-0.2022	0.7524748051682	-0.2154424361132	-0.8838805277062	0.0870267065382858	0.0992	-0.1529	-0.2564	1.2728	0.9321150833444	0.1935677110439999	-1.1564883874265	0.1016726688625792	0.1306	0.5495	1.1608	-0.5265	4.5685520679147	8.0103984226428	-6.9418417088308	0.1035050500026309	0.0255	-0.0802	-0.2514	0.5478	4.6206422405615	8.086251785832399	-7.5288790699055	0.1160445280197945	0.7196	-1.0491	-2.5524	-1.2984	-0.8601173371633999	-3.5010969589623	2.7064857679144	0.1170363106304317	0.1338	0.1892	0.2811	-1.2651	1.0976312134992998	1.0427083426421	4.0466667656792	0.1173490196806935
206	0.0853490153634529	0.0579	-0.679	-0.0642	-0.7428	0.555130163177	-1.3653998804435	-0.6227214899196	0.1125969960449899	0.0385	0.3654	-0.0014	0.6164	-3.3468722786183	-7.8168307115988	-4.914298621706299	0.1302674833903572	0.1219	0.5205	-0.8325	0.6628	1.6128282005158	0.7343376680154999	1.1499181012996	0.1312556031974524	0.0275	0.2852	0.1621	0.454	2.9269247689265	-1.3688620671451	7.217951098283399	0.1393297076947745	0.2832	1.0587	-0.6121	1.2463	-1.6789638351225	-0.2964890793552	-3.6084247467119	0.1471129274534579	0.0123	-0.1987	-0.2267	-0.1871	-0.2781158840182999	-2.3501952818952	-1.3321156764712998	0.150411434736386
207	0.0806928287784665	0.9986	0.0718	2.3619	-3.6026	-1.3864090588373	-13.4567721915359	19.5315328467694	0.0992487741661977	0.0468	0.3692	0.6164	0.4369	-2.9302295835053	-10.3365157697496	7.328583700611801	0.1105066773910163	1.24	0.0172	2.3379	-3.3713	-1.2552393944835	-8.9246124270187	11.913463126267	0.1281482801476813	0.3613	0.027	-0.7883	1.8992	-1.1008573420166998	-7.2555236926018996	10.301579158488	0.131272723597634	0.0152	-0.1191	0.0199	-0.3994	-3.5452004963769994	-11.2847221526503	6.4436409110767	0.1406595644631355	0.0189	0.4228	-0.1415	0.0521	-1.1933921502231	-3.7475417032671	3.9280868711494	0.1468651915474748
208	0.0815327739051824	0.054	0.2263	0.8228	-0.5142	0.1787353884700999	-0.5362848514716999	-0.6116660982929	0.0875318867824755	0.0852	-0.5935	-0.4856	-0.9341	0.176256777536	-0.6356260039891999	-0.6089514291746	0.1140830270831254	0.6119	-1.0629	-2.5154	0.7673	-3.4329548297898995	-7.2129938764152	-1.4268930374276	0.1143483196035777	0.248	-0.1828	0.7255	-1.6412	0.730206649792	-0.5832997731581999	1.0543538797293	0.1153401106665558	0.0845	0.4955	0.9025	0.198	-0.8022830820344	-1.3060705901479	-2.8426126541364	0.1158154637022895	0.0152	0.1575	0.3758	-0.1751	1.2408398452473	-0.0670011812821	2.5656770610391	0.1172512191144425
210	0.1404965302000111	0.5614	-1.1677	0.5459	-2.0814	-2.8891161164238	2.4774699862097	-2.8823097721127	0.1485693863233359	0.0877	0.2229	-0.9127	-0.0483	-2.0924197447487995	0.5300293095904	-2.3356383605362	0.1619370702682242	0.2083	0.4715	-1.3053	0.0575	-1.3666982004566	0.701092807074	-0.9312101936382998	0.1652094627578043	0.0123	0.1415	0.0428	0.2999	-1.4084411560293	1.1352431508485	-1.6362373037823	0.1672534409017106	0.2593	-0.5953	1.3031	-0.5229	-1.4678097893556	2.4166063177168	-0.1742502829702999	0.1722320512165646	0.0453	-0.2667	0.5147	-0.2412	0.2383007369499	-1.2553574235756	1.3527314245581	0.1745669324737637
211	0.1386951570236859	0.8596	0.6813	-2.4528	-1.6781	0.9011521181835	0.4671591465317999	1.2883268833022	0.1552779908983352	0.087	-0.2454	0.6597	0.5877	2.2833121297052	-3.094722794862	-1.7923111065692	0.164236789052412	0.0071	-0.1084	0.2149	0.0826	0.0529557193221999	2.4318714136284	2.3161242173089995	0.1728804685040924	0.0108	-0.1585	0.2547	0.0617	0.4810078933381999	0.0380840537176	0.3703359479790999	0.1761222558023632	0.0004	-0.027	-0.0379	-0.0357	-0.4769949042067999	-0.4760506714699999	-1.2956446870124	0.1845237466561238	0.1555	-0.8279	0.5787	-0.4935	-0.3784012692726	3.2561472498241	2.7614479818023	0.1908057266754994
212	0.0873197455213674	0.7323	-0.0051	3.5011	-0.5672	-15.1813345992397	-0.0080653212935	0.2624967008304	0.0967839407405519	0.6776	3.2403	-0.0041	-0.054	-14.3412822077333	0.0160126134948999	0.2453431394452	0.1170553574293459	0.4474	-0.0008	-2.3632	0.3853	-11.0542900218404	-0.0053506521751999	0.1943939146887	0.1217528054025219	1.9739	-4.9307	0.0034	0.0833	-12.9902031904646	0.0170355322930999	0.2224061525471	0.1311335829996739	0.0473	-0.7354	0.0002	0.0094	-7.3036795621787	-0.0001573721228	0.1313270364766	0.1378322810636789	0.0349	0.0019	-0.6085	0.0963	-6.3492176373967	0.0047998497454	0.1146849344904999	0.1478334277739096
213	0.1262277480747091	0.0014	0.1	-0.0753	0.0266	-0.3027446212365	-0.3484218798792	-0.2258289962179999	0.1528198616489728	0.0929	0.042	-0.3026	-0.9046	-0.7311115394981	-2.2781581926835	-4.6279993873024	0.1529507325501229	0.009	-0.1586	0.0578	-0.2447	-0.5873521053202999	-0.90095540303	-0.8082238796701	0.1581363550251484	0.0004	-0.0486	0.037	-0.007	-0.3976400112848999	-0.4988302862452999	-0.3057346915697	0.1782102055959343	0.0001	-0.0049	-0.0071	-0.0187	-2.0656664838728	-6.2677775638477	-13.4807320972322	0.1817217927173003	0.0801	-0.0959	0.1174	0.799	-0.7634908537642	-2.6487301988468	-5.6987593108336	0.1871505651521466
215	0.1380671940335739	0.0012	0.0245	-0.0238	0.1101	-0.8551994583259	0.7967750577363999	1.3491905517951	0.1511041066432512	0.0042	0.0088	0.1627	-0.1225	-1.4884648804731	-1.7537942795139	4.2707253255157	0.1547414605543603	0.0922	0.1477	-0.7482	0.5589	-1.217666800165	0.5795621852417	3.0485340768202	0.161422800817653	0.0889	-0.0868	0.7764	-0.4648	-1.3380171310763	1.3535969712335	1.6942682740648	0.1734744721935416	0.0099	-0.165	-0.1458	0.1932	-1.0464852735893	-0.167601310782	0.8105844615120998	0.1761582793116642	0.0071	0.0628	-0.2274	-0.0704	-1.0096995398848	0.6230755771959	1.010722458683	0.1790216869135261
216	0.1529489028020708	0.0002	-0.0285	0.0307	0.0232	-0.8740447700312	2.0063765366079	-1.3296764085679	0.1628954529026683	0.3713	-0.099	1.8239	-0.2874	0.8137319039680999	2.8111775726071	0.314350815293	0.1806405468559491	0.095	0.1467	0.8737	0.0664	0.7454324026729	-1.6826227369776	0.7048303949905	0.1956515385879916	0.0	0.0051	-0.0111	0.0035	-1.0261055836867	14.6341517282641	-1.7377816660189995	0.1974641618300167	0.2487	0.7634	-0.7503	0.8622	0.5080365554291	-0.534278356906	0.3448416640854999	0.2048093162384673	0.0	0.0037	-0.0075	0.0011	-0.1458052717742	16.4171385365574	-2.5814929593805	0.2074322584174678
217	0.0980882148455467	0.7379	3.3433	0.1178	0.3032	-0.9177942201696	7.884461381372099	-2.2933446025337	0.1079501338619571	0.093	0.1106	-0.9992	0.531	-0.5749983936805	8.3550433715748	-2.661162596548	0.1352316916513525	0.5375	2.439	0.0699	0.092	-1.1869398931883	6.201641929240999	-2.0684598390525	0.1370790191025165	0.0239	-0.4737	-0.0503	-0.185	-0.5015449553636	6.648382042839499	-1.5731310825395	0.1399696601466661	0.0767	-0.1467	-0.8901	0.0887	4.0919505940149	5.7222864431922	0.1052426071225	0.1418597935594407	0.3699	1.6977	-0.1097	1.0087	-6.3466209973705	5.2860509187906	0.155011540958	0.1421381390666501
218	0.1020767256680762	0.4303	2.2191	-1.0491	0.5458	-12.557036422457598	6.468977822847499	-0.7878048467368001	0.1357599240015501	0.4415	-1.9824	0.7816	-0.5811	-10.5889799977515	4.9543891699896	-0.4958008728813999	0.1386161919478273	0.0242	0.3624	-0.1539	-0.327	-5.3968015502111	3.7082380155978	1.2918677560652	0.1400350268760349	0.0715	0.0408	0.0469	0.8729	-0.1285336812969	1.245993782269	5.4782809667908	0.1511549893678042	0.3869	1.7803	-0.7894	0.2156	-7.8913070687139	4.306291425268499	1.1490918976549	0.1557361085085528	0.0659	0.3492	0.1919	0.6896	-7.9276993721114	4.1318444271447	0.6678872891632	0.1569578800492878
219	0.1025434712808582	0.4419	-2.3166	0.958	-0.4234	-12.6268309589194	5.7742585867469	0.0365496755202999	0.1362694417665793	0.4648	2.1072	-0.7193	0.3982	-10.6777772180414	4.3758499035461	0.1073671307802999	0.1393747527917299	0.0074	0.1195	-0.0481	-0.2521	-6.232880295616799	3.8054939874882	1.0663928471235	0.1434709027052847	0.1497	0.054	-0.165	-1.2389	1.7990387648189	0.4246293303451	5.5810056199485	0.1515981404547901	0.3508	-1.729	0.6613	-0.2096	-6.5945607768419	3.4753272738538	2.5676048695434	0.1557628594324248	0.1165	0.3954	0.1718	0.9673	-2.8514648360439	2.4096032582522	3.5787994445947997	0.1565892120925401
220	0.0890891556194478	2.4555	-0.8762	6.2504	1.2282	0.2590738571595	0.0620833024445999	0.2464054012740999	0.0950465639118951	0.0491	-0.0774	0.8671	0.1315	0.1447823529759999	-0.0467001774409	0.2640310790277	0.1286442844571224	0.0017	-0.0618	-0.0798	-0.0985	0.1860925352109999	0.2019871196137999	0.1914825304169	0.1334833631613778	0.0001	0.0235	-0.0016	0.0183	0.1744863411544999	0.3903615506053999	0.283663251347	0.139425559445215	0.0957	-0.4526	0.7998	0.4303	0.0697551934311	0.6869293160219999	0.2884237580616999	0.1413790725522675	0.0019	-0.0673	-0.0184	-0.1258	0.0418609846648	1.7284967107737998	1.0174894599634	0.1421070686290998
221	0.170891311508092	0.0099	-0.2112	-0.0647	0.195	-2.4183767540983	-1.3655572525662998	1.7532828201148	0.1768194750686172	0.0391	0.4571	0.2728	-0.219	-0.4232916673013	-0.22032097192	1.4816585361619998	0.1815313901419274	0.0302	-0.4298	-0.2405	0.0843	-1.925054492151	-1.0817366290964998	1.909710710178	0.1874147757729674	0.0012	-0.0244	0.0849	-0.0395	1.4547872461939	0.8427670606247	0.8945818320566	0.2062936751830826	0.0214	0.1357	0.3707	0.0036	0.1204683600034	0.1685062004881	1.9669154768158	0.2095406279641051	0.0613	-0.4039	-0.3129	-0.4212	3.4873268982173	2.6266981016548	3.4660029755778994	0.2152897209659144
222	0.1500069229744542	0.0083	-0.0233	0.2863	0.0277	0.8596058777642999	-2.231143270997	0.2661162596548	0.1544177866130298	0.9288	0.4248	-2.9359	-0.4719	0.4816373818293999	4.1525782043236	-0.5643757753915	0.1705433848608567	0.0283	0.0814	-0.4888	0.0616	0.8234889755817	1.4498300243257	-0.9095715267533	0.1715318372491906	0.0075	0.0909	0.1574	0.1809	-0.0388315713008999	7.7578161655488	0.1402972474761999	0.1759235544982269	0.0477	0.1354	0.2366	-0.5763	0.8240791210421998	0.5225541337574	-0.5746836494349	0.1959002490856264	0.0001	-0.0115	0.0316	0.0026	4.1507684249114	-14.0820903214817	-5.0744247566553	0.2017323065904989
223	0.1404064488259343	0.0008	-0.0354	-0.0029	0.0864	1.189733248368	0.6277180548185	1.1091193784637	0.1444019982434512	0.0004	0.0088	-0.0181	-0.0591	0.8389507866468	-2.257503101566	-1.0579734385537	0.1537400944591472	0.0145	-0.0793	0.1456	0.3378	1.286123673583	2.0182581318793	4.175869278498	0.1541305014691231	0.0063	0.0564	0.0573	0.2338	1.2012214133324	1.7108710330202	4.3568865627487	0.1582317378544171	0.1527	-0.0641	-0.261	1.1726	0.9593404605888	-0.8564190922775999	3.6312437045179	0.1606575593170242	0.0175	-0.0356	0.0935	0.3914	1.0832316642631	-5.3432163423977	-4.647159443253299	0.1634314735337394
224	0.1526573047593612	0.0003	-0.0168	0.0449	-0.0201	-0.8994210248326999	0.9421868992036	-2.0467031430754	0.1701260167209664	0.2339	0.085	-1.1158	0.9002	0.5124823178982	2.7796244619857	-1.4018315268717	0.1801281891043873	0.0763	0.2435	0.7258	-0.2227	0.6041122363985	-1.0543538797293	1.5087265412836	0.2004487859222881	0.0023	0.0473	-0.0711	0.1002	-1.6923011225298	11.1917939141369	-8.3999337696035	0.2039165788931477	0.314	-0.4988	0.7373	-1.2317	0.4769949042067999	-0.7043189355914	1.0840185248771	0.2097113387902061	0.0	0.0055	-0.0056	0.0104	-1.7676036832895998	12.9748200654609	-10.2738029788138	0.2131485217923463
225	0.1546025691167094	0.0008	-0.0098	-0.0484	0.0698	0.4540972603393999	-1.2940316227537	1.0523080421329	0.1738086542320407	0.2454	0.2278	-1.4298	-0.1464	1.4443613430584	-0.1046918046927	-0.6398357082741	0.1767891267549718	0.0653	0.1751	-0.588	0.4214	1.3873139485433998	0.123537116398	-1.0683206556277998	0.200575455642532	0.1951	0.1295	1.0693	-0.5469	1.3151194872088998	-0.9695303055401	-0.4188459048321999	0.2071022503653869	0.0256	0.0631	0.3862	-0.1794	2.9442750454652	-10.9983835752157	2.1946329385074	0.2134669222079592	0.0002	-0.0001	-0.0384	0.0008	4.517563500127499	-15.0391488862899	3.0791822977355	0.2140351808021001
226	0.1573539383678689	0.0017	-0.0084	0.119	0.0413	0.2836239083162999	-0.4658214834879999	-1.3793666563419995	0.175243114966068	0.1222	-0.0949	0.1286	-1.0102	1.5073101921783998	1.5403583379664	1.1967363078326	0.1808524885683141	0.126	-0.236	0.3854	0.9171	1.2462298404532	0.4570086446111999	-3.2372232520574	0.1977145672057429	0.1195	0.1985	0.4526	0.8138	1.3196832787700998	0.02754012149	-3.3809040001738	0.204389030571004	0.0171	0.1383	0.0499	0.3223	1.8715873134297	-2.9261379083125	-9.1789651204942	0.2071699892625959	0.0172	0.025	-0.2882	-0.2031	0.7542452415497	-1.6294309594712	-5.4509375604543	0.2098814726521694
227	0.140522445077123	0.1407	0.0924	-1.1132	-0.5041	0.6716642201104	-3.0665531848808	-0.0263991735997	0.1607055785354871	0.0078	-0.026	0.1401	0.2299	-0.4585430228084999	1.2362367106554	1.8914555439332	0.1822982772765745	0.1643	-0.0529	-0.2549	-1.1333	0.7417735008177999	-0.4500449281772999	2.1891642572401	0.1976639553235909	0.0377	0.1198	-0.4286	0.2965	0.2942071835746	-0.6081645685606	1.8269723166159	0.2053914609261807	0.1541	0.3505	-0.4421	-0.8983	0.4165246660209	-1.9503914039218	-0.660176055146	0.2089619303614949	0.0903	0.1581	-0.3539	-0.7057	0.1784993302858999	-2.9961685029585	-3.3426625743334	0.2138748369558245
228	0.1547333988586343	0.0001	-0.031	-0.003	0.0003	0.8436719503308	0.985542919035	0.3413007913225	0.162327124852335	0.1702	-0.0028	1.2539	-0.0196	0.8982407339117	-3.7806291920858	0.3807618511146	0.1768455439253302	0.2351	0.3869	0.7857	1.1077	1.6833309115302	0.9313675657611	2.6530972752545	0.2022342209236745	0.2794	-0.1372	-1.3626	-0.4434	0.6587990490715	-2.5871190127706	-0.3206850432357	0.2046974017329334	0.0002	-0.0136	0.0353	0.0155	3.7984909280236	10.1181619493646	7.8702978903201	0.2130544553232951	0.0	0.0057	-0.014	-0.0065	4.3759285896075	9.5997781768614	10.6841901320455	0.2166381464246907
229	0.1460511120537978	0.1805	-0.161	-0.9409	-0.9708	1.0696189756409	2.6083249063179	1.5678984594563998	0.152668075614083	0.0025	-0.0083	0.1559	0.0078	0.6674938588562	-1.1066407675296	0.580309702825	0.1697701963223434	0.1641	-0.0696	1.1758	0.2502	0.6630480963870999	-1.7934127114288	-1.932923098291	0.1934292017194679	0.0568	-0.1309	-0.2139	-0.6144	0.9260955996473	-0.7647498307466	0.5901848035307	0.1985277070196108	0.0121	0.0548	-0.1493	0.2575	2.514806522344	-12.601179302903	-1.8755216164997	0.2067469705490865	0.0046	0.0162	-0.1234	0.1336	4.273439994634	-13.8734542296796	-3.7905042927914994	0.2095401597779194
230	0.1381696459597557	0.0044	-0.0776	0.073	0.1912	-0.4990663444294999	3.1766743278100997	-5.707886893955999	0.1444127356563026	0.0175	0.0023	-0.2315	0.3576	-0.8827002367851999	3.1148270835497	-5.0474747806258	0.1457971125957359	0.0187	0.0409	0.4353	0.0296	-0.2735520924571	1.1592817426062	-0.9252300529719	0.1621724833962029	0.0428	-0.1103	-0.0435	-0.6183	-0.1157865393501	4.0520174178544	-2.133965985168	0.1667866776492607	0.0141	0.0824	-0.0198	0.3455	-0.1598113907034	1.6074382053099	-2.0521718243427	0.1716042337537129	0.0003	-0.0144	-0.0356	-0.0362	-1.2221912486955	3.113607449598	-10.8970359281325	0.1735571820238993
231	0.141268623609142	0.0002	0.0313	-0.017	0.0255	-0.7745462453908999	-1.0039554574026	-0.2720964003211999	0.1627417617836446	0.1749	-0.0463	-0.3351	-1.2236	-0.6068269055168	-1.3140178823493	-3.0004175502741	0.1693606701173164	0.0014	0.0902	-0.0569	0.026	0.3291044518054999	0.7780477751232	0.3545987356991	0.1867003332084689	0.0021	-0.1144	0.0591	-0.0117	-0.8040928614466	-1.4004938638279	-1.9035338543581	0.1897281803669983	0.0451	-0.2211	-0.4234	-0.358	-0.3289864227134	-0.255336269243	0.0323006282047	0.1910468469710317	0.0002	0.0258	0.0276	0.0202	-2.0561848134741	-5.5202993235784	-12.1134044082844	0.1994897322454774
232	0.1432965088635223	0.0003	-0.0122	0.0275	0.0417	-0.2026166081049999	-0.7155316993409	-1.1872939804646	0.165557608063423	0.0058	-0.0303	0.0147	-0.2264	-0.1793648769613	-0.2531724025544999	0.6038761782143	0.1677170323213752	0.193	0.1131	-0.1614	-1.299	0.8175875209767	-0.5377012005769	-5.1540943938228	0.1821473276559379	0.0045	-0.1243	0.1311	-0.0649	-0.3837519214478	-0.7286722715946999	-0.5739361318516	0.1897847232199905	0.0566	0.0936	0.2493	0.6135	1.0332660152741	0.6883850081578999	-0.4438287293267	0.1932921106304226	0.0002	0.0084	0.013	0.036	-0.3933122779078999	-2.2802827163413	-15.5352251603862	0.2016236583634721
233	0.1571277665884073	0.0014	0.0014	-0.0874	0.0729	-1.0434952032560998	-0.4234096963934	1.8385785106724	0.1702458080732064	0.4332	0.5364	1.4276	-1.2212	0.1303434607091	-1.8946816724506	-0.025572969955	0.1981462367063876	0.3108	0.6991	0.3387	-1.3225	0.2582476535148	-0.1533197906379	-0.5388814914979	0.2034282709913097	0.0045	0.088	0.0225	-0.1571	-3.0290986196544	-10.480589948173	7.5024798963058	0.2127194930969843	0.0	-0.0039	-0.0063	0.0132	-3.066789243065	-12.3102769339072	9.5091711771593	0.2158043241002034	0.0	-0.0036	-0.0094	0.0051	-1.1103390124154	-12.406824731245	8.741982078509299	0.2223497286726987
234	0.1438524582769028	0.0003	-0.0287	0.0027	0.0506	-1.0389314116948998	1.5339060809316	-1.9053436337703	0.1566940611760917	0.0051	-0.1043	0.1886	0.0486	0.3769062341059999	-1.19209383021	1.0434558602254	0.1653985011988592	0.1405	-0.0403	1.0272	-0.4659	-0.3952400864121999	4.7870632604225	-2.5271602339838	0.1792781202782659	0.0989	0.4809	0.7662	0.0949	0.2619458984005999	-0.52326230831	0.6232722923494	0.1866008190219795	0.0005	0.0149	-0.0517	0.0373	-1.9874525388412	14.2433967473517	-7.3306688812389	0.1949561020306753	0.0	0.0017	-0.0056	0.0062	0.0705027110143999	-0.2752831858078999	0.2623786717383	0.1953457762594469
235	0.0815778983806434	0.0901	-1.2032	-0.1514	0.4319	13.0285233023664	-0.0290744996872999	-3.3048539218307	0.1006241647973123	0.0431	-0.7014	-0.2931	0.2534	13.4126686541212	-1.5505481829177	-3.7175623138737	0.1063439965300109	0.0023	-0.1465	-0.07	0.075	-1.141734750914	-4.5778763661906	1.1653012263033	0.1117644989005541	0.8212	-2.4985	-1.3255	1.7384	3.6424564682674	-1.5289882020941	-2.7941813833447	0.1242423339957423	0.5404	0.4401	-2.3945	0.7726	6.7860826502895	-4.4189698651933	-2.4218389407999	0.128259900291257	0.1358	-0.2661	-1.0373	0.6646	9.583411476090198	-0.9676418400665	-3.5811600264367995	0.1359042264073311
236	0.1538128143575811	0.0757	-0.22	0.1824	0.8103	3.5219094222026	-0.97964146443	-2.8020893325154	0.1629842745104623	0.0012	-0.0583	0.0722	0.0529	8.1392075051546	-2.7612906096795	0.7474388972385999	0.1776292361510951	0.0029	-0.1349	0.0154	0.0803	5.5933593315883	-1.7084317651167995	1.2533509290099	0.190018139390565	0.0224	0.386	-0.0931	0.1375	-1.9394933844179	1.1109685009066	-3.1110108095718	0.2010774416368585	0.0315	-0.3405	0.0857	-0.3338	0.1916399025396999	0.3535758169009	-2.2814236642316	0.2060304185743011	0.0962	-0.774	0.2912	-0.1282	9.9988345372515	-3.4954315625415	1.8339360330498	0.2119478381070995
238	0.0813360357490867	0.001	0.1135	-0.038	0.0689	-12.307286863574	10.748122556933	-4.7642836456472	0.1046656093232819	0.0012	-0.1221	-0.0171	-0.0487	4.6887843697339	5.081388473089199	0.8636975529570999	0.1136164692593081	0.6671	-2.8063	0.7078	-0.656	-8.3828588942797	10.6460273922665	-3.4417283256359994	0.1141437464949873	0.8094	3.0848	-0.7253	0.7711	-6.649562333760499	9.4175019156283	-2.76581505821	0.1397796941530738	0.0338	0.0179	-0.5592	0.2234	-11.1962790196367	10.0054048233784	-4.8115346255179	0.1401077971210209	0.0399	0.4241	-0.207	0.4516	2.1057176891254	3.2168042191240995	-3.4496362748067	0.1418872114832553
239	0.1098928500222791	0.0252	-0.3263	-0.3786	0.3064	-6.652631090155101	-10.5004188356458	5.3511242915684	0.1343377257766619	0.9681	2.165	2.0708	-1.3545	2.0588601395617	-2.4472545386321	2.2879546073278	0.1424300285313732	0.5762	1.6736	-1.1862	1.3639	1.8600598054346	-4.3321004534077	3.4363383304300994	0.1436684978552462	0.0078	0.0646	-0.2629	0.0922	-6.5117830402491	-13.876208241828598	7.496066982301699	0.148957269758322	0.0481	-0.1269	0.476	-0.4913	6.273679018452699	2.0342314023435	0.7523567760761	0.15644300276516	0.1397	-1.0023	-0.5686	0.1064	-0.4896633600921999	-7.2775951328246	4.9418387431963	0.1572361660226179
240	0.1153439472943253	0.7663	0.9615	-2.9944	-0.2726	-0.7192692872574	10.7214479821184	-0.4832897891187999	0.1434459796919995	0.023	-0.2647	0.4119	-0.0205	-2.6137149015238	12.2012180528068	-0.3630181442688999	0.1472566110008898	0.1954	-0.9926	-0.1334	0.9935	4.1065468584046	0.0581096563438999	-3.0343312427375	0.1579331816977049	0.1498	0.2883	1.122	-0.2838	4.0171594926542	1.7140184754762	-3.025872491137	0.1614926087009102	0.1197	0.3518	-0.8103	-0.5758	1.7889669489597	4.0232576624127	-0.9746055565004	0.1621313432807301	0.014	-0.101	0.2421	0.2456	0.7555042185320999	-0.217960390078	0.1845975000443999	0.1687958247989152
242	0.0914040794298771	0.011	-0.357	0.2126	-0.091	-13.1533587387775	6.9938925384469	-1.6361979607516	0.1242018990994927	0.0062	-0.2419	0.1269	0.0284	-15.2512865078243	10.4517121636392	-1.8586827993601	0.1368742203531741	1.0257	-2.5773	2.0816	-0.5149	-4.5379038469994	5.024459107666299	-1.2338761288134	0.1466339755579784	0.6217	-1.7994	-1.7583	0.1736	-5.1768740085981	5.1477995089108	-1.2523280102117	0.1512420866980603	0.0213	0.2535	0.3823	-0.0301	-14.068674348013	7.4451964436066	-1.3893597861398	0.155495952514866	0.0122	0.2471	-0.2346	-0.0401	-5.341131161770599	8.4941209850993	-1.2742027352809	0.1580580025602564
243	0.1468169139813757	0.4368	-1.994	0.3343	-0.6126	1.1485017521944	1.1749796118554998	-1.5877666899599	0.1537814631553166	0.0685	0.2021	-0.4284	0.666	-1.8589188575443	-0.1258583552093	0.4925747443639999	0.1639524207010921	0.3315	-1.1539	-0.6702	1.119	-0.7162398738935	0.0118029092099999	0.1965577813771999	0.1684689985019327	0.4383	-1.713	-0.5827	0.793	-0.8847460743816	1.4576986304656998	-1.7649677002327	0.1722664246819303	0.0525	-0.5292	-0.1829	0.3795	-2.7791523456173	0.9520619999093	-1.1871759513725	0.1746868947102865	0.0959	-0.7264	-0.4595	0.2915	-3.3284597402507	0.5132691785122	-0.6504189835324	0.1780919404424613
244	0.1141615096405682	0.809	-2.7104	1.6975	0.634	10.0873170132958	-8.707832327861698	0.0568506793614999	0.1307436537307038	0.0407	0.5122	-0.4462	-0.0731	10.4353848058987	-8.2627052785219	-0.154618110651	0.1467801492385296	0.1993	0.0009	-0.6573	1.2667	-1.4371222254096	-1.2529968417336	4.0698791537922	0.147070043583314	0.1033	0.4503	-0.8645	-0.3218	1.4539216995185	-3.6374205603378	2.5559986754869	0.155433602168709	0.1424	0.9028	-0.6281	0.4062	0.0022425527499	-2.4432415495007	4.7535823412968	0.1573565472012535	0.0036	0.1494	0.0793	-0.0738	7.0752145829038	-5.7355843875688	-0.1520214706248	0.1612953292275056
245	0.1074633400316143	1.8872	0.1251	-5.1135	0.423	-0.6565958393523	0.0754599328826	1.1576686783475	0.1143556242635561	0.0539	0.4266	-0.0201	-0.7241	0.7323705164804999	0.0388709143316	-1.2381645191597	0.114903924675941	0.2289	0.4731	-1.6193	0.3775	0.8916311047541	-0.2477037212872	-1.3625278392024	0.1203596472159093	0.0405	-0.3542	0.04	0.6148	-0.9076043752183	0.1091769101925	1.5902453008939998	0.1274446099078769	0.0126	0.1451	-0.3376	0.1132	0.5936469902322999	0.0788827765535	-0.96390425215	0.1286602222645682	0.041	-0.3517	0.0427	0.5936	0.6001385902978	-0.1928595364914	-0.9081551776481	0.1334877701384095
246	0.0965390712806035	1.2013	2.4747	-3.5407	0.0674	-0.6180003262356	1.4859075834776	-0.4813619806145	0.1044447033521832	0.0083	-0.1194	0.3067	-0.1024	1.5664427673205	-1.2283681045153998	-0.3463760422827999	0.1145375116567407	0.0162	0.0179	-0.3609	0.2854	2.5449432838602	-0.3276094166389	-1.8116285346429	0.1146902024595969	0.0794	0.2091	0.749	-0.6589	0.1623686876989	2.684374984661	-1.8671415509606	0.1195306647753036	1.5942	-3.2832	3.0273	0.2498	0.3806438220224999	0.8989882514950001	-0.8560256619706	0.1262280714686207	0.0027	-0.1397	-0.0019	0.1121	-14.2920247332969	18.2203083195998	-1.1348103775107998	0.1273973231031252
247	0.1421453665530813	0.3741	0.5923	-1.3536	1.3285	2.4509921265486	-2.7699460764334995	1.7705937536227998	0.1528503106557225	0.0855	0.4117	-0.6365	0.514	-0.5089021021045	-2.5106361610898	4.094232489795499	0.1598840312149037	0.5188	1.2618	0.1569	-1.803	-0.1851089594434999	-1.4765045991403	3.0366131385181	0.166340130926203	0.0566	-0.4197	0.1446	0.5596	4.157850170437399	-3.4375186213511	0.3609329636418	0.1681875329784626	0.3128	1.1054	0.1872	-1.238	0.7885523643201	-1.7721281318201	2.4463889919567	0.1720484171287643	0.132	-0.5193	-0.4258	0.8366	-0.7021944119336	-4.1384540563023	6.091088012974	0.1748542903813005
248	0.1086609529446733	0.0054	-0.1335	0.2349	0.0442	0.1077605610872999	-1.679160550276	0.3950433712587	0.1170381168589266	0.2134	-0.5888	1.5448	0.0426	-4.3499621893455	3.2146796954662995	1.2769567474299	0.1288808055767414	1.0616	2.0416	-2.8353	-0.3859	0.5566251983436	-3.4503051063286	0.3673458776459	0.1355300945634497	0.0062	-0.1941	0.1664	0.0577	-5.699034712048499	4.1049337941459	1.6576005694524	0.1413002915904426	0.513	-1.9	1.2847	0.4298	0.9677205261279	-4.556316385367	0.3742702510491	0.1441739555567124	0.0112	0.3205	-0.0968	-0.0702	-2.3791910955211	-1.2495739980627	1.0504195766593	0.1596467016105056
250	0.1069730329674136	1.2649	0.7429	-2.773	-3.0814	-0.4157771484375999	6.6497197058833	6.639136430624999	0.1446120528788433	0.0369	0.5401	-0.2631	0.1468	1.2138505261871	0.9199580868581	0.3596346436287	0.1491112398045944	0.429	-0.3082	1.3884	1.5143	1.8881113863237	1.091769101925	0.012983200131	0.1518869525324498	0.2087	-1.3328	-0.5256	-0.0897	1.9258020097343	-1.1312695047478	-1.9823772878809	0.1582743652143902	0.0101	0.0839	0.1652	0.2484	-2.1319594906023	9.0416186003205	9.9430854627496	0.1619331108977656	0.0166	0.3187	-0.1375	0.1828	0.3114394310212	2.3079802099541	1.8970029112619	0.1639314008318241
251	0.1081238489439983	1.3327	1.617	2.2901	3.2603	-1.2444987471023998	-4.301373546431	-4.4638996062527	0.1390567466961933	0.2072	0.5804	0.7513	1.1549	3.0501471410789	0.0549622138878999	3.2509539697717	0.1431240925020306	0.0319	-0.1145	-0.3227	0.4662	1.576475240149	0.1253862388409	1.5191917874498	0.149597811301623	0.2177	0.6082	-1.29	0.3861	2.7345373488035	1.9434670305186	3.8203263100621	0.1612253736120297	0.0357	0.1625	0.5478	0.0755	-0.4284062612923	-1.8895277354289	-2.371991320903	0.1618430368735503	0.0097	0.0651	0.0257	0.292	-0.5621725656723	-2.1568636290354	-2.5514742269564	0.1644615165840638
252	0.105764514329672	1.4388	1.2796	-1.6101	-4.0219	-0.3622706266855999	3.2768023409415994	7.087883038789199	0.1372330699972668	0.3096	-0.7147	0.6024	1.5845	4.8720048637038	-1.0330693001206	-4.444424806056199	0.1438451080477824	0.0335	0.441	-0.3838	0.0862	1.8031304400117	0.1811353133427999	-0.4280128309853	0.150763027494601	0.224	1.3797	0.2851	0.494	2.742602670097	-0.9970310839994	-3.4417283256359994	0.1518192764765577	0.0042	0.1186	-0.167	-0.0013	8.515405564707999	-3.3688256897488995	-11.0229729694032	0.1546206483063403	0.0515	0.4579	-0.1152	-0.5258	-3.6385615082281	5.338967295082099	13.050358684404898	0.1605426166684998
254	0.1058582401326368	1.5474	-0.6184	-3.8308	2.6209	1.6995795832092997	-5.4388199069987	3.1650287907229	0.1280554877771431	0.1149	0.4873	0.8633	-0.6025	5.619679819126599	6.365741710290699	-4.7015315116807	0.1438764496952267	0.0381	-0.0935	-0.5346	-0.3196	2.2060424174104	0.6852769087325999	-0.9984867761353	0.1505682304369611	0.217	1.0753	0.3426	0.9424	2.6836668101084	3.2789268645993994	-2.8893128315773	0.1569157491724676	0.0492	-0.5183	-0.3327	0.3024	-0.4482351487650999	-10.2288338947237	6.456506082115599	0.1580797831402029	0.4186	-0.0568	-1.623	1.1552	2.949547011579	-0.0206550911175	-0.4361568383401999	0.1600681044569363
255	0.1050332034652457	1.5545	-1.7054	-0.3591	-4.3776	-0.9132304286084	-0.8543732546812001	-8.0958121422925	0.1290276521371246	0.1243	0.8306	-0.0034	0.8693	7.924709301778201	0.0186879395825	7.033353598238999	0.1370143642072462	0.0372	-0.6234	0.1375	-0.004	-8.051551232755	-1.2362760536861	-17.7695552168699	0.1443408870839646	0.0355	0.0771	-0.5503	0.2451	1.8305131893789	-0.2441628485242	0.0185305674597	0.1446499028287587	0.2836	0.6388	0.1456	1.5848	5.53556441949	0.0522868878002999	4.537825160938	0.1510652872465873	0.2149	-0.9661	1.0254	0.3857	3.0366131385181	0.0838399984217	3.1208072242161	0.1560316989960984
256	0.1058799854332474	1.456	2.2449	3.8738	0.7619	-5.2257380527275	-5.8992513952808	-2.26615856832	0.1394027157077841	0.3459	0.8193	1.7312	0.2321	-0.2091475512011999	5.140639077323399	-0.9364034736907	0.1440252641810607	0.0382	0.3875	-0.4179	-0.2709	-0.8682220014875999	1.3578853615798	-0.6832310711362	0.1509536373360719	0.2126	-1.227	0.6084	-0.4864	0.7170267345075	4.190819630164	-0.1584737276596	0.1531102127876574	0.0579	0.1015	0.7384	-0.1072	-7.7148142329937	-12.7353783806207	-2.6323634980756	0.1604609718330919	0.0026	0.0698	0.1333	0.0398	-2.4608278842236	-1.0671797077374998	-1.2784517825964998	0.1616720371978874
257	0.1087321477468195	1.2031	-1.4138	1.9962	3.2577	-1.4379877720849998	4.858313489020199	6.740680792861699	0.144481185285131	0.0399	-0.0274	0.3444	-0.5426	1.5719901346492	0.63735709734	-0.2072197426968999	0.1512453232096279	0.2318	0.5683	1.3981	-0.1448	2.7281637778301	-1.0422362262737	-2.5008790894762	0.1517150201593464	0.4206	0.7084	-0.9335	-1.6687	1.920333328467	1.3858582564075	0.3440154604407999	0.1623152188114849	0.0179	-0.1123	0.3149	-0.2322	0.9578060823915	1.0599012470579998	1.4331879223395998	0.1625805436713284	0.0019	-0.084	-0.0914	0.0449	2.3164783045853	0.7381145989627	-0.5773983185532	0.1651028361102181
259	0.1201695022531864	0.0089	-0.3328	0.0058	-0.0001	0.0175469916922	1.0100142841304	0.0011016048595999	0.1510756384242101	0.1825	0.023	1.3458	0.0015	-0.0171929044159	-1.0048996901393998	-0.0011016048595999	0.1599144247301981	0.155	1.2054	-0.0203	0.0003	-0.0073964897716	-0.4164459799595	-0.0004327733377	0.1893634405437974	0.0287	0.0082	0.4766	0.0005	0.0379266815948	2.2458969075095	0.0024786109341	0.2102227179076923	0.0	-0.0	-0.0	0.016	-0.0008655466754	-0.1511165809186999	-0.0001573721228	0.2173923245461049	0.7242	-2.235	0.0385	-0.0005	-0.0048785358068	-0.2864566065266999	-0.0002754012148999	0.2195071417588547
261	0.1075832225221384	1.1434	-2.1814	2.266	2.4595	-6.7495723177999	6.5371592950506	6.0059496945392	0.141387534080466	0.0068	0.0511	-0.093	-0.2473	-6.5368838938357	5.928601296183	5.6629571528966	0.1522066031595255	0.0005	-0.0703	0.0039	-0.0163	-13.8179018703312	10.817759721272	5.5751435083742	0.1667180578711357	0.2092	-0.3695	0.0841	1.3185	-4.3296218424736	3.8614004341129	3.5354827677941	0.1703705050905895	0.1643	0.1855	-0.1856	-1.1736	-4.678279780536999	4.2098223139921	4.2143467625226	0.1775258687996476	0.0124	0.0594	0.0003	0.3178	-6.605773540591399	6.0412403930771	7.0144296004723	0.1864488235160333
262	0.1484624340768796	0.4438	1.1353	1.787	-0.0388	0.3065215521837	-2.9787395403584	-1.5206474795857	0.1647847385089043	0.137	-0.0565	1.0068	0.48	0.3301273706036999	-2.274420604767	-1.2230567953709	0.1747582434920338	0.0172	-0.1822	-0.3374	-0.0214	-0.1544213954975	-2.9600909438066	-1.1801728919078998	0.1865731883196708	0.1858	0.7295	0.9755	-0.1003	1.3416366899007	-1.0444787790236	-1.415562244586	0.1926197397763583	0.1378	-0.5602	-0.8709	0.0228	2.1309365718041	1.8837836529467	-0.7036107610387999	0.1978221169959494	0.0013	-0.0508	0.0261	-0.0795	-0.773090553255	-1.2760518577237998	0.0071604315874	0.1988561749081878
264	0.107068884350361	1.298	1.6614	-3.8574	-0.7385	-2.519527686028	9.1604345530345	1.2358826233791	0.1449769448441799	0.0431	0.0443	-0.1695	-0.6443	0.8219939404151	1.2478429047119	-0.2284256362441999	0.1485337571341112	0.429	-0.8005	1.8947	0.3185	1.8785903728943	1.1058145638849	-0.7049877671133	0.1521553595567667	0.2056	-0.6651	-0.6044	1.1043	2.1163403074144	-1.5660886800442	-0.5840472907415	0.1576529663856975	0.0104	0.0242	-0.2945	-0.1094	-5.2179874756796	12.765829886382498	2.3992560411781	0.1620004712771008	0.0164	-0.1199	-0.0046	-0.3708	-0.0801024105051999	3.4330728588820003	0.4893486158466	0.1638383497461567
265	0.1665514199708554	0.174	0.0191	-1.2517	-0.0055	-0.0210485214244999	0.6084399697755	0.0029113842718	0.1667330791508365	0.0115	0.3133	0.0735	0.0017	0.0215993238543	0.364709894589	0.0015737212279999	0.2082806757296816	0.0041	-0.1714	0.0001	-0.0021	-0.0007475175832999	0.2997938939339999	0.0013770060745	0.2258401000509844	1.7539	3.4131	0.0015	0.0044	0.0020064945657	0.5625659959792999	0.0025966400262	0.230849908690981	0.1127	-0.0017	-0.8558	-0.0038	-0.0023212388112999	0.1149996787361	0.0005508024297999	0.2393638689648284	0.2485	0.0001	-1.2478	-0.0056	-0.0006294884912	0.4929288316402999	0.0022818957806	0.2433828868580145
266	0.150669016149512	0.3615	1.8871	-0.096	-0.1705	0.7431505068923	-0.6370816961250999	1.5322536736422	0.1703777340469931	0.2017	-1.1918	0.2961	-0.5176	0.3512152350589	-0.4051545301486	0.9925459784996	0.1810166510351982	0.023	0.2701	-0.1399	0.3125	-1.2498100562469	-0.3442908616557	1.1973657963238	0.1896157300565517	0.0368	-0.525	0.0862	-0.0904	-4.0051992113214	0.0729813219484999	0.7101417041349999	0.195835371857042	0.5939	-2.125	0.1525	0.1016	-4.259158474489899	-0.0102685310127	0.9909722572716	0.1970916355634078	0.3963	1.7308	-0.1396	0.0323	0.2565952462254	-0.2690669869572999	0.6530549665893	0.198490360535217
267	0.127119877218979	0.1395	-0.9924	-0.3265	0.7446	-10.5202083800879	-6.558443874659299	3.0806379898714	0.1346568960902802	0.6167	2.1416	1.1063	-1.0292	-4.5497854422708	-3.0244167990010995	1.1709666227241	0.1470469473781363	0.3525	1.4838	0.5621	-1.0384	-6.647005036764999	-4.7782897645764	1.0491999427076	0.150976622190846	0.8786	2.3556	0.8765	-1.5531	3.8320898762414	1.0717828423294	-3.1975654771118	0.1538987845865567	0.1036	-0.809	-0.159	0.5745	-4.6691128543839	-3.4891760206602003	0.3479104204800999	0.16015379539117	0.0328	-0.3591	-0.1601	0.3912	-0.2367270157219	-0.8231742313360999	-0.9932934960829	0.1614429644280414
268	0.1333534256926544	0.3024	-1.6447	-0.7145	-0.4313	-6.1640299918918	-0.7755298211584	1.121669805257	0.1400896025385625	0.7544	2.7526	0.7074	0.0296	-3.3060735557824	0.1810172842507	1.4857895543855	0.153800619467169	0.5991	-2.3667	-0.4505	0.1966	-4.6278026721489	-0.766795668343	0.5676805899703	0.1629499620489481	0.4443	-1.9719	-0.4441	0.0657	0.1377792935114	0.6905488748464	0.9620944727378	0.1659663893599741	0.0104	0.2847	0.1058	0.0452	-6.918944064963401	-0.8736906827548999	1.264091576391	0.1694558287758054	0.0229	-0.4201	-0.0052	0.1614	-12.2214403705866	-1.9642401507282	1.6682231877413998	0.1756327439931906
269	0.1515246433084891	0.0518	-0.5302	-0.4086	0.2541	1.7286540828965995	1.3216897733358	-0.8229381731518999	0.1591366925072267	0.1799	-0.9685	-0.7382	0.4607	-3.9252935159697	-2.9943193805156	1.8682038127895	0.1637469351071806	0.0044	0.0998	-0.1656	-0.0523	-4.3764793920373	-3.3410495100747	2.0876198950033995	0.1714851075639502	0.1113	0.4805	-0.0936	0.8566	0.9332560312347	0.7153743272181	-0.4459925960151999	0.1777359208625881	0.0029	0.0755	-0.0105	0.1376	-4.354486637876	-3.3249582105184	2.074951439118	0.1837269411747364	0.0006	-0.0553	-0.0412	0.0231	-5.7375908821345	-4.380453038138	2.7335931160667	0.1954447557435029
270	0.1102689292119986	1.1971	2.0567	1.3848	3.1838	0.5932142168946	0.0382020828097	0.0666864370365	0.1249086706134107	0.0068	0.0196	-0.2503	0.1347	0.2306681889941	-0.0672372394662999	-0.5381733169452999	0.1367857860830879	0.0704	0.1108	-0.7531	0.439	-1.1894578471531	-1.1704158202942998	-2.8501665160308	0.1393853141753953	0.0022	-0.0673	-0.0884	-0.1044	0.5126790330516999	-0.2923974041623999	0.0359595300597999	0.1409908319140063	0.674	0.2338	-2.5064	0.9132	2.3602277547237	1.0232335424456	2.6956270914412	0.146167815361675	0.0106	0.0617	-0.3134	0.082	0.1447036669146	-0.2514806522343999	-0.6512451871771	0.1533642556099029
271	0.1584396558850341	0.0813	0.0515	0.7094	-0.5132	0.9211777208098	4.387102010326299	-5.8800126532685	0.1718408287394412	0.001	-0.0654	0.0286	-0.06	1.6775081429866	0.4371404141077	0.7935095861883	0.1782291134824637	0.0203	0.3733	0.0227	-0.1763	1.7327851011201	0.4528776263876999	-2.4383236706632	0.1864399026214831	0.0347	-0.1716	-0.4199	0.2712	1.4384992314841	2.5392385444087	-3.3589505890432	0.1938192923179007	0.0302	0.0249	0.4814	-0.0418	0.8109385487883999	0.4081446004818	-3.7929435606949	0.2051665959521165	0.0146	-0.0848	-0.1907	0.2513	0.0825810214393	5.8278437945603	-7.1938338204643	0.2113826407303264
272	0.1322109055048884	0.0314	-0.5898	0.041	-0.0815	7.620469645375099	0.4751457817639	-0.6674938588562	0.138319500818503	0.89	2.8234	0.6717	-1.1088	3.8944092368702	0.0113307928415999	0.0638537388261	0.159532756338204	0.7433	2.1606	0.7809	-1.3081	1.1069161687445	-0.7870179861227999	1.3733078296142	0.1627476280757025	0.249	1.3258	0.3767	-0.6291	3.2718057760427	-0.3757652862156999	0.7147841817576	0.1657893852148546	0.0073	-0.2565	-0.0073	0.0057	6.3301756105379	0.4733360023517	-0.690076758478	0.174497162442294	0.0136	-0.2673	0.1057	-0.1856	-3.3526163611004995	-2.6921255617089	4.6152915883863	0.1772606597001247
273	0.1002718396253862	0.0134	-0.2324	0.3828	-0.0193	2.1234613959711	-6.1190609078017	-0.1173209175474	0.111763414428471	1.3488	-2.1153	3.6843	0.2335	4.3993770359047	-9.8989819253349	-0.3950040282279999	0.1202798905599534	0.0674	0.5031	-0.7617	-0.0814	1.220420812314	-6.7777812708118	0.310023081916	0.1284687848286781	0.146	-1.1567	0.516	0.3167	0.9561930181328	-5.965308343826099	0.302547906083	0.1398392916085582	0.0002	-0.0358	0.0151	-0.0193	-3.7243686581848	0.7676218719876999	0.9722843176890998	0.1411589063447416	0.0	0.0008	0.0052	0.0065	0.2960956490482	-1.6069660889415	-0.1245206921654999	0.1449943640162367
274	0.13173293408095	1.7398	3.5574	-2.6419	-0.4198	2.5803126684595	-1.7373488926813	-0.5979353805786	0.1370591542640032	0.1295	-1.166	0.1393	0.1945	-3.6603575472359	1.0495540299839	0.2901155083818	0.1548660256417271	0.1613	0.6709	-1.0548	-0.0027	3.3399085621844	-1.8617515557547	-0.6924766833507	0.1608778581895525	0.0081	-0.2136	0.1103	-0.1326	1.6377716819795998	-1.2646030357901	-0.5640216881151999	0.1611980685085911	0.1613	-1.149	0.3259	0.2739	1.2598818721061	-0.9410066082826	-0.4851389115617	0.165222324648159	0.0725	-0.5721	0.5684	0.0903	2.06157480868	-1.2404070719096	-0.5322718623403	0.1731663542343453
275	0.1329924420162381	0.0828	-0.741	-0.587	-0.1997	0.3412614482917999	0.0415462404192	1.2664915012637	0.1394002601190145	0.0681	-0.6678	0.2984	0.4451	-0.3795028741321999	-1.308549201082	0.690076758478	0.1438659313082519	0.1935	0.0102	-1.2637	-0.6488	2.1759843419556	0.7170660775382	2.1755909116486	0.1567106924429821	0.0102	0.2836	-0.1212	0.0519	-0.1984069038200999	-8.3286441979751	-1.9920163304024	0.1611455570547016	0.0209	0.2433	-0.3672	0.0138	0.2469562037039	-6.4924262691446994	-1.236944885208	0.1650406375387037	0.2522	-0.1025	1.2832	0.797	-0.1041803452935999	-3.8369684120482	-0.1724405035581	0.167226452209815
276	0.1023212342498188	0.0366	0.2463	0.0654	-0.6869	0.2017904044603	-2.9965225902348	-0.1635883216506	0.1581676621282431	0.0525	0.112	0.5011	-0.4837	-3.0660810685124	1.9636893482984	0.6518746756682999	0.1722290414482283	0.6068	0.318	1.7543	-1.4514	0.3875288523949999	-0.5781064931058	-1.8100154703842	0.1855107430368693	0.0078	0.1126	-0.1804	0.1327	1.0564390603564	1.5939828888105	-4.2884690323614	0.1862645885770449	0.0281	0.2306	-0.3671	0.1965	1.9413818498915	-0.0999706410087	-3.9930422148351	0.1915850119242326	0.0675	-0.0131	0.6936	-0.2169	3.5813567415903	-1.9823772878809	-3.653393830802	0.216156335065545
277	0.1040305364445247	0.042	-0.7532	-0.1682	0.0991	-1.9387065238039	1.5734458267851	-1.3682325786539	0.1590183365829626	0.2077	1.2453	-0.4118	0.4886	-1.4974744345034	-0.8522880740541	3.1514161021007	0.1652632971867867	0.0001	-0.0231	0.0061	-0.0172	-5.3560028273752	2.0862035458982	-2.2189862745107	0.1677499185422405	0.5312	1.9277	-0.6849	0.7515	-0.2004920844472	-0.2032067535654999	1.2710946358556	0.1867439322201491	0.0289	-0.2168	0.0486	-0.4278	2.1303070833129	0.6875981475439	-1.5274538238967998	0.1916962131256956	0.0476	-0.3785	0.3405	-0.3366	1.6421387583872995	0.9958901361091	-3.4358662140617	0.1952371445696088
278	0.1135757837327769	0.0314	0.4634	0.181	-0.409	-1.5782850195611997	-0.0571260805763999	1.997839098946	0.1227602336636051	0.9534	-2.2782	-0.8394	2.3989	1.7205494185723995	0.9464752895499	-2.1153173886162	0.1240711046369035	0.6626	-1.8933	-0.7529	1.9646	1.5811177177715998	1.0609635088868998	-2.0174712712653	0.1321470756315859	0.0266	-0.4096	-0.3141	0.1875	4.3642437094896	2.0582699941012	-5.6609113153002	0.1422569481098836	0.0021	-0.0547	0.0522	0.1274	-1.6138904623447	-0.1551689130807999	1.8129661976867	0.1498749018199595	0.0002	-0.0313	-0.0352	-0.0151	0.5009154668724	0.3113214019290999	-1.8576992235926	0.1504477287205949
279	0.0999973002440205	1.6807	-3.8689	0.1343	3.1976	8.187402717762101	-1.1007786559553	-6.496714659491	0.1081130556721985	0.0318	0.4955	-0.2685	-0.3515	12.8352309925373	0.4558676967209	-9.5639366758937	0.1170750708607096	0.0046	-0.1901	-0.0225	0.1484	-0.2876368974477	-1.1457083970147	0.3237144565995999	0.123240555573292	0.0005	0.0638	-0.0433	-0.0231	3.5592853013676	0.4778997939128999	-2.3148258972959	0.1445822036208024	0.1278	0.8828	0.4886	-0.5551	4.160761554709199	-0.6392062197828999	-2.920826599168	0.1446752697736861	0.0078	0.2527	0.0282	-0.1263	2.3671914711576	-1.0877954558243	-1.7065039566125	0.145432237535081
280	0.0927446655262417	1.0045	2.1128	-3.1659	-1.3261	-9.717256466531598	14.057186183048598	5.535328361305799	0.1325572041577733	0.2678	1.2857	-1.1722	0.0536	-3.7642624913146	4.6403137559115	1.2510296901986	0.1416754325703254	0.8166	1.3964	-2.3219	-1.1421	-6.5236252924898	9.2474219939122	3.5071557856901	0.1494419699805803	0.0	0.0013	-0.0118	0.0007	-0.6915324506139	1.5902059578633	1.0892118049295	0.1504002857312835	0.0012	0.0893	-0.0419	0.0448	-7.625820297550299	10.6075892512726	3.8763507857789	0.1522350801984006	0.0034	0.0918	-0.1443	-0.0661	-8.03778117201	12.189257771474	5.2201906853988	0.1661950148907399
282	0.1233356109662252	0.1354	-0.234	-0.3016	-1.2249	-1.4822880246531998	0.6626546660800999	3.3511606689645994	0.1640619832509053	0.2373	-0.4334	-0.3488	-1.3639	-3.1543274863725	-0.0585030866508999	0.7800542696888999	0.1772387280805219	0.0	0.0	-0.007	0.0078	2.5113836786731	1.0021063349597	3.5496856018768	0.1848569629228051	0.1827	-0.6926	0.1767	0.9858	-2.2332284516241	0.3719883552685	2.3341039823389	0.1962451369325719	0.0056	-0.0152	0.2005	-0.0449	-2.182751343236	-0.2170555003718999	-0.2134359415474999	0.2093411982886814	0.0	-0.0052	0.0147	-0.0082	2.3397693787597	1.0932247940609	4.0007534488523	0.214272622491888
283	0.1132683573955598	0.6828	-1.8981	1.5595	1.7341	1.456478996514	-1.9767512344908	-5.0896505095362	0.1320742851744804	0.0525	-0.3985	0.3344	-0.571	-2.8624808846399	1.4744194185131998	-1.3088639453276	0.1418070259628735	0.0949	-0.6738	0.4457	-0.5928	-4.7189604742808	3.1446491008203	-3.4365350455836	0.1467581992442727	0.0058	0.0618	0.1759	-0.1569	-6.8230257561168	4.919452558728	-5.5349742740295	0.1527906878432155	0.0485	-0.3129	0.265	-0.5548	2.4016953090815	-2.7695919891572	-5.024891881004	0.1573770375129912	0.1255	-0.5816	0.4648	0.8011	3.6535905459555	-3.7437647723199	-2.9276329434791	0.1647626242452399
284	0.1216050151199057	0.1585	0.426	0.817	-1.0516	-0.7909522891928	2.1422673646457	-2.0826233301045	0.1645293278774099	0.1672	-0.6934	-0.6429	0.7937	-2.2410577147334	0.8410753103045999	-0.6243345541783	0.1720374882520175	0.0849	0.1387	-0.457	0.7155	-0.1600867919183	0.1032361125568	0.8114106651567998	0.1744566382452255	0.0021	-0.0225	-0.0834	0.1011	3.1158106593172	2.3564508237765	-1.4240603392172	0.1805563611733766	0.1812	0.5875	-0.5587	0.9211	-1.1752156700396998	0.5978566945172	-0.3423630531514	0.1938458499404118	0.0062	-0.0166	-0.1433	-0.1658	-1.8934620384989	-0.0033835006402	0.6599006539311	0.1961533180512064
285	0.1046954023548814	0.0438	-0.3103	0.072	-0.7255	-0.6267738220817	-2.6132427851554	-1.2187290619939	0.1591800853552883	0.0068	-0.1665	-0.0027	-0.1896	-1.2758551425703	-1.9865476491351	-3.6040576703042	0.1666910103803471	0.7496	-0.8346	-1.3267	-2.0708	0.3763160886455	-0.9908542281795	1.3592623676543	0.1744583867773066	0.0709	-0.1552	0.6392	0.4209	1.8860655487273	-3.3328268166584	1.8787477450171	0.191393680693843	0.001	-0.0392	-0.0756	0.0229	-0.8967456987451	-1.0447541802385	-2.5235013321287	0.1966602964390432	0.0046	-0.0504	0.0004	-0.1801	-1.8622236721231	-3.7788194126736	-4.804964339391	0.1982531202316377
291	0.1024453561405296	0.0372	0.727	0.1144	-0.0605	0.5202328949461	-2.9820050119065	-0.0553949872256	0.159109337057236	0.0489	0.4559	0.5007	-0.0534	-2.0264808252956	2.0276217731859	-2.3109309372566	0.1718153563239994	0.5997	-1.3294	-1.8519	0.1968	1.9821412296967	-0.4831717600267	-0.3706506922247	0.1851187973333617	0.03	0.1137	0.4183	-0.2353	4.5198847389388	0.7481077287604999	-0.099537867671	0.1856527791128174	0.0219	-0.0257	-0.3631	0.2113	4.5053278175798	0.9622125018299	-0.129438571003	0.1909857637410193	0.0592	0.1405	0.667	-0.0241	4.932711160073899	-1.3908154782756998	1.1936282084073	0.2155986735018984
293	0.1484032445387155	0.0487	-0.0016	-0.7013	0.0027	0.0038949600393	2.1672501891402	-0.0083407225084	0.1667502697421967	0.1363	-1.1074	0.002	-0.0084	0.0045637915612	2.4390711882464995	-0.0096390425215	0.181152018949185	0.0	0.01	-0.0015	0.0004	-0.0138487468064	4.8790472661991	-0.0171142183545	0.184380203858542	0.0016	-0.0299	0.0005	-0.1102	0.0310416512222999	4.8622084490595	-0.0164453868326	0.1886426590911385	0.8892	2.659	-0.0047	0.0188	0.0031474424559999	1.553262852036	-0.0058621115743	0.1980475567291929	0.5265	-1.9968	0.0031	-0.0147	0.0015737212279999	0.8991456236178	-0.0038162739779	0.1987492649234359
294	0.1323913920144469	0.0998	-0.6904	-0.3901	0.7081	0.1864466224872999	1.8120613079806	-1.5626264933426	0.1394955532799713	0.0441	-0.6533	0.1353	0.1696	-0.8823854925396	0.942659015572	0.0342677797396999	0.1419198790457372	0.2055	-0.2993	0.8067	-1.1965	1.2153455613537	2.3103801348268	-1.5167525195464	0.1590884836623338	0.0619	0.4545	-0.1419	0.5974	-0.1511165809186999	-1.5341421391158	6.2267427828276	0.1640247429720119	0.2065	0.2372	-0.6855	1.1672	-1.3615836064656	0.9260955996473	0.7411046692958999	0.1659291604733662	0.0079	-0.1393	-0.2105	-0.0861	-1.0959394631792	-0.5825915986056	2.4022461115113	0.1699468212146028
295	0.1333547821096177	0.0939	0.7728	-0.6752	0.0573	-0.2339730035729	-1.7402996199838	-0.4087347459422999	0.1399718926671354	0.0685	-0.6813	-0.5099	0.1007	-0.9154729813583	-0.1250321515646	-0.7016042664731	0.1440434422263305	0.1657	0.0018	1.2582	-0.3772	1.2431610840586	-2.837812804391	-0.9034733569948	0.1596335810050216	0.0194	-0.2669	-0.1939	0.2711	-0.9958901361091	6.2816656536848	-3.675622643147499	0.1650891734524391	0.1914	-0.1322	-1.2375	0.436	-1.7598137632109998	1.8730036625349	-1.1583768529001	0.1670240201159167	0.0359	-0.012	-0.5659	0.0407	-1.8853573741747	0.6830736990134	-0.60588267278	0.1714379383569844
296	0.1385788156964938	0.0103	0.2304	-0.0579	-0.2347	0.9971884561222	-1.8102908715991	0.9452556555982	0.1551832522844382	0.223	-0.2377	0.9874	-1.0602	-0.5505663716157999	-0.2527789722474999	0.8609041977774	0.171101537027767	0.3358	-0.4791	1.2515	-1.0715	-0.1146849344904999	0.6764247268251	-1.05439322276	0.1780576908222641	0.7977	0.4388	-1.7372	1.8735	-0.0644832273173	-0.5316030308184	0.5860931283379	0.1817629648046712	0.001	0.0305	0.0625	0.0591	2.396777430244	-1.5167131765157	-1.4098181621038	0.1841822426854716	0.2426	-0.9547	0.1966	1.0129	-0.7713988029349	0.5522581219359	0.086948097847	0.1846638420011093
297	0.1430539582849173	0.1092	0.0337	-0.0454	1.0687	-0.6890144966491	-0.1582376694754	3.2396231769300994	0.1689320971133752	0.1138	-0.8013	-0.0413	0.6057	1.1231254973929	-0.1228682848761	1.6563809355006998	0.1693689221744584	0.0124	-0.2551	0.1259	0.1698	-3.7514366633064	0.0722731473959	0.8727071069874	0.1780243974190646	0.0001	0.0247	0.0117	-0.0039	2.9612318916969	-0.2616704971857	4.380925154506399	0.1836631146088716	0.0019	-0.111	-0.0235	-0.0538	-2.3737617572845	0.1427365153796	-0.8417047987958001	0.1861121223124614	0.3482	-1.2825	0.0715	-1.0754	-0.8223873707221	0.0256909990470999	-1.1134864548714	0.1980859524063341
298	0.1336830247249358	0.0707	0.89	-0.0356	-0.0156	-6.7100325719464	0.4107805835387	0.3854436717679	0.138743768640996	0.8747	-2.8232	0.6684	1.0198	-3.3152404819355	-0.1456872426821	-0.4108199265694	0.1572538152453437	0.997	2.7004	-0.8003	-1.256	2.1842070353719	-1.3088246022969	-2.1617028218115	0.1631832404096172	0.1026	-0.8603	0.2441	0.3787	-2.5260979721549	-0.5132298354814999	-1.0093847956392	0.166110962975649	0.007	-0.2251	-0.0514	-0.0997	-6.770699525285799	0.6831523850747999	0.8542158825583999	0.1740781005267916	0.0099	-0.2083	-0.0978	-0.1788	4.28445604323	-2.9310164441193	-4.860044582371	0.1765820789479714
299	0.1091745667875873	0.0102	0.3657	-0.0763	0.0238	-1.3233028375945	-0.3852862996450999	0.4770735902681999	0.1151395006033548	0.2268	1.7108	-0.1544	-0.064	5.146461845867	-3.3815728316957	0.9722056316277	0.1279255679480876	1.2225	3.562	-1.2674	0.1999	-2.2918102243364	-0.537819229669	0.5861718143993	0.1352162330548848	0.0024	-0.1167	0.1041	-0.0463	6.2765510596938	-4.3899347085367	1.2422955373832	0.1415924379328296	0.4254	-1.6024	1.3551	-0.3214	-4.1225594718995	-0.7018796676879999	0.7056172556045	0.1443009633705911	0.0051	0.1064	-0.1987	0.0469	-0.7405932098968	-2.4576410987369	1.0184336927002	0.1594012092497843
300	0.1155908725105709	0.6657	-2.1855	1.5341	1.2283	2.1620175660571	-4.1713841729982	-2.811846404129	0.1353252392201728	0.018	-0.3534	-0.2681	-0.0563	-0.9487571853305	0.4380059607830999	0.3707293782861	0.1489735430869511	0.1078	0.9381	0.4409	0.1068	-4.1808265003662	-3.0333870100007	-1.1741927512415	0.1563149082742397	0.0903	0.6629	0.6016	0.2561	0.9216891802089	-4.0958455540542	-2.5913287170555	0.1618915353029913	0.0072	-0.1648	0.1909	-0.0596	-8.1673771151358	-4.5548606932311	-1.4409384993874998	0.1628043050636693	0.1115	0.7495	-0.5102	-0.4526	5.207050113145	-1.7886915477448	-1.9337886449664	0.1641068629759741
301	0.1128862153049838	1.1892	1.015	2.8675	2.5592	0.8293904301866999	-0.9616223563694	0.0680241000802999	0.127006476571424	0.1166	-0.8739	-0.3293	0.7106	0.9549340411504	-0.4709754205097	0.5735820445752999	0.1303148330364258	0.0002	-0.0187	0.023	-0.0347	0.5353799617656	-1.5829274971838	-0.3595166145365999	0.1310303802851269	0.0002	0.0139	0.0419	-0.025	0.5360881363182	-1.2003165236262998	0.1427758584103	0.1350556389458207	0.4671	1.6883	0.5924	-1.4094	1.0935395383065	-0.9802709529212	-0.2930268926536	0.1444137936688838	0.1276	0.3964	0.8455	0.6734	0.7972471741048001	-0.9840872268991	0.0394217167613999	0.1455181030285285
302	0.1084919403041012	0.0061	-0.2769	-0.0536	-0.0673	2.816174137506	-0.0841153996365999	-0.1677980259355	0.1172912850476385	0.3608	2.1125	0.3111	0.2336	-3.0492422513728	-2.7180919619709	-1.5940615748719	0.1265381970425204	1.0747	3.3124	1.1355	0.6914	3.8097430348038	-0.4051545301486	-0.2547854668131999	0.1380782982045204	0.0169	0.3091	0.2546	0.154	-4.4461952424377	-3.9507484568326	-2.2357857486196	0.1391165661174989	0.4015	-1.545	-1.2402	-0.6359	6.697600174245199	0.286417263496	0.1967938395613999	0.144477242451861	0.0723	-0.5729	-0.5848	-0.2834	0.6708380164657	-2.8491435972326	-1.4278766131951	0.1624129186846316
303	0.1364615726619139	0.0687	-0.349	0.2059	-0.7687	-5.1231707716926	-0.5930568447718	-6.163479189462	0.1378461355528464	0.5604	1.499	0.1854	1.9537	-5.7227192165299	1.3548559482159	-5.9326536283451	0.1390581699968974	0.0469	-0.493	-0.0224	-0.512	-7.069273785268099	10.6843081611376	-4.8559135641475	0.1415129741688596	0.0023	-0.0508	-0.0615	-0.134	-2.9945554386998	-14.2881297732576	-7.480251083960299	0.1491559049137037	0.0153	-0.2351	-0.171	-0.2635	-6.543100092686299	3.3662683927534	-1.0406625050457	0.1503984037992139	0.0285	-0.3088	-0.298	-0.3157	-5.2024863215838	-4.1949899914182	-1.9239528872914	0.1540036355075737
304	0.123966703159925	0.0176	0.0354	0.4448	0.1154	2.3135275772828	7.741528150839	8.9280746137203	0.1364366367863708	0.8127	0.5554	2.3007	1.8256	0.5957715138901	3.2618519892756	3.1780513338846	0.1480520659452032	0.0887	-0.1338	-0.913	-0.2179	2.1506080871541	7.371310231952	7.4198988748665	0.1549963629429231	0.3315	-0.2908	-1.4488	-1.0123	1.9536175324392	7.396056998262299	7.6256235823968	0.1585919373005977	0.7949	0.4747	2.2121	1.5492	0.8459931891421	2.7294227548125	4.2673418248755	0.162965927418375	0.015	-0.0689	-0.2488	-0.2676	0.6885817233114	2.5245242509269	3.8200902518779	0.1688381192101566
305	0.1442410252490202	0.1144	-0.2389	0.3058	-1.0196	-0.1693717471634999	-0.0454805434892	3.2130272881769	0.1673359989574258	0.0498	-0.5042	-0.0933	0.4279	1.1468100018743	-0.1033934846795999	2.4793191086526	0.1691302141035122	0.0045	-0.0829	0.1012	0.152	-3.7751605108185	0.6394029349364	1.4405450690805	0.1779070245387931	0.0024	0.1155	0.0124	-0.0823	3.6063002230541	-0.4712508217246	3.7428598826138	0.1808746046694438	0.0149	-0.3376	0.005	0.0997	-2.1907379784681	1.0379478359274	-0.5054399154029	0.1852695499777068	0.4367	-1.877	0.106	0.0422	0.2150490058061999	0.3985055579602999	0.7102990762577999	0.1880243894660337
306	0.1385339051020062	0.0102	0.3117	0.0171	-0.1144	-1.124423817406	-0.081833503856	-1.9524765845489	0.1552270648095987	0.2196	0.1175	0.0242	1.4517	0.6946798930699	0.0405626646517	-0.715256298126	0.1711518997496098	0.3361	0.4234	0.0444	1.6627	-0.1524149009318	0.0075932049251	1.2815205389911	0.1780509057975028	0.7956	-0.2252	-0.0422	-2.5787	0.0793155498912	0.0049178788375	-0.7416161286949999	0.1819480611474423	0.0044	0.1476	0.0939	-0.0735	-3.2521736037234	-0.2748504124702	-0.0374152221957	0.1845060930234811	0.4671	1.7722	0.0941	-0.805	-0.0710141704135	0.0465428053181	4.2053372084923	0.1851531560990041
307	0.0661348439303592	0.3306	2.0625	0.2839	1.7786	-23.5173752869864	-2.3946529065862	-20.126910930352494	0.0954125388793424	1.6076	3.5253	1.0762	3.4186	-11.6150068953768	-2.6835487810163	-11.5496187783534	0.1074482970698216	0.3734	-1.8355	0.5604	-1.2368	-13.5149998769719	-0.3002660103023999	-11.4799422709837	0.1110445545971345	0.0014	-0.0404	0.0218	0.1275	-27.8519543513282	-1.3868024891443	-23.5006544989389	0.1211947116670116	0.8883	1.9614	2.4916	-0.9692	0.9061093400517	-1.575688379535	-0.5858570701537	0.1218888612635569	0.3367	-1.1179	-0.8267	-1.4866	-15.221149746308098	-2.3900104289636	-13.4833680802891	0.1299684042909902
309	0.0918878373998747	1.1792	-1.6821	3.5733	-1.911	0.8772315555178999	0.4526022251728	0.5052825432801	0.1158876029616548	0.3184	0.873	1.8218	0.1997	3.9549975041482	1.6422567874793998	2.3167143627695	0.1297292611082356	0.2204	0.869	1.3007	0.3178	-1.3393941371507998	3.3324333863514	-1.5978778488497998	0.1311524284123795	0.0516	-0.0876	-0.7577	0.0892	0.894267087811	0.3642377782205999	0.5711427766718999	0.133978464907811	0.4648	0.0356	2.2351	-0.4549	2.1047341133579	-2.2294908637076	1.8973569985382	0.1393431733762619	0.0759	0.3204	0.8437	0.0506	6.770266751948101	3.9683741345862	3.7020611597779	0.1410016086486173
310	0.0872748349268798	0.0001	-0.0452	0.0088	0.0176	0.1017017343595	1.5845405614425	2.4374974670185	0.1067321901291577	0.0012	0.0094	0.1301	0.011	-0.4338355995289	2.6017939632217	2.5003282870464	0.1180808850921795	0.0038	-0.0817	0.2034	0.0229	0.1941971995351999	1.6176673932919	2.4146785092125	0.1245498055346085	0.8783	-1.7216	2.7525	0.194	-0.0218353820385	1.2967069488413	0.3985842440216999	0.1268530856942478	0.0011	0.0284	-0.1084	0.0016	-3.7633182585778	8.18728468867	3.2995032696555	0.1320404758109947	0.0027	-0.0412	0.1714	0.0109	-1.7314474380763	4.675132338080999	2.3795845258281	0.1395768982410248
311	0.0919775406235709	0.1736	1.5306	-0.451	-0.5337	-4.2347264524252	2.4275830232821	-1.3172833538973998	0.0982011432644922	0.9735	3.4961	-1.6176	0.1736	2.1351856191197	-1.0671797077374998	0.2879122986626	0.1331246318500572	0.0083	-0.2512	0.1487	-0.0896	-0.0939118142809	0.3605788763654999	-0.7582582306811	0.1341804380028508	0.0041	-0.1469	-0.0017	0.1568	1.5022349412180998	-0.4621232386022	-0.4800636606013999	0.1396375779636339	0.0477	-0.6633	0.2448	0.1123	4.6854008690937	-1.8892916772447	-0.4348978613577999	0.1431489791335008	0.0808	0.557	-0.4802	0.5529	3.3408134518905	-1.4736719009298995	-0.0104652461662	0.1444480851832923
314	0.1212017737815562	1.3817	-0.775	3.9721	0.8494	0.2933416368992	7.714656860870899	1.6352930710455	0.1578567218221819	0.0171	0.1266	0.3198	0.2098	-2.3232846488964	12.631473436542	2.7213967765497	0.1610666342405473	0.0116	0.2367	0.2237	-0.0491	0.8221513125379	4.2884690323614	0.9299118736252	0.1622060263272046	0.0643	-0.0394	0.763	0.1052	2.6480613673249	0.8522487310233999	0.2308255611168999	0.1761377471057151	0.0677	0.348	-0.6738	-0.0375	-0.3035314818505	11.3409826865513	2.3966987441826	0.1788962787970305	0.0094	-0.1034	-0.2069	-0.1583	3.2450525151667	-1.0494753439225	-0.1674439386592	0.1793174890770865
317	0.1366399387363928	0.5188	1.9883	-1.3188	0.047	-7.1866340458462	4.133850921710399	-0.641684830717	0.1585261435442684	0.0378	0.5311	-0.2732	0.0283	-5.3700482893351	2.9978995963093	-0.6602547412073999	0.1687525752731553	0.0003	0.0097	-0.0177	0.0431	-1.767288939044	-1.7074875323799998	-0.7415767856643	0.1835564196075723	0.0713	-0.6398	-0.4056	-0.0957	-3.7611543918893	2.1094552770419	-0.4954074425744	0.2026348067570181	0.1429	0.8398	-0.5934	0.0193	-3.6693671012661992	2.7423666119128	-0.4702672459571	0.2183372374566377	0.1312	0.7209	0.6117	0.0868	-4.9828341811857	3.0436555410134	-0.5513138891991	0.2349965242244414
319	0.0959678073280432	0.2147	-1.1347	0.2553	1.4155	0.907250287942	-3.2387576302547	-4.9601332524718	0.1115505367112278	0.0001	0.0316	0.0017	-0.0155	-0.6930668288112	-0.6442814707432	-0.6567925545058	0.1206025366231353	0.0026	-0.1343	-0.0445	0.1099	0.5022531299162	-8.8208648550628	-6.389032784465099	0.1238716253499139	0.0004	0.0368	0.0182	-0.0505	-1.0730024762811	-2.944038987281	-2.0481588352113	0.1374197752247481	0.0018	-0.0791	-0.1102	-0.0277	-0.4671198035011	-1.3162210920684998	-1.6167231605551	0.1450608497620382	0.0478	-0.1064	0.434	0.5424	1.5306406093835	-1.7600891644259	-4.086167168502	0.1472015406926747
320	0.1476803985099254	0.5489	-2.0797	1.1093	-0.1417	-6.0271162450558	3.9215559280531993	0.0325366863889	0.1680966107802155	0.0053	0.1537	-0.1541	0.0025	-3.8698198426827	2.9019812874627	0.2215406058717	0.1778228855278419	0.0002	0.0237	-0.0138	-0.0342	-0.4524448530499999	-0.927708663906	0.457559447041	0.1884394457069491	0.1164	0.8678	0.4147	0.0432	-3.6982448858	2.624573577997	0.1733847362948999	0.2059933976887773	0.0812	-0.578	0.5057	-0.0388	-2.111540457669	3.1326101334261	0.2885811301845	0.2234736279860318	0.2017	0.5837	1.005	0.0556	-3.950433712587	3.3517508144251	0.1618178852691	0.2363186632706007
322	0.1173022730907713	0.8498	-2.2601	2.3769	-0.3305	4.0441881547451	-7.293489717227399	-1.6468205790406	0.1261637660592708	0.0014	-0.107	0.0693	-0.0313	0.0125504267932999	-0.6699724697903	-0.4588577670540999	0.1348470667775188	0.0622	-0.3994	-0.1611	-0.7116	-4.285793706273799	0.1641391240804	-4.3554702136435	0.1425040339206057	0.0463	0.5283	-0.4495	0.0812	6.3528371962211	-8.9589588928198	-0.8184137246213999	0.1472406651085962	0.2327	0.8593	-1.2422	-0.2992	7.304466422792699	-9.2130361850804	0.1693324041327999	0.1595185766176595	0.1963	1.0532	-0.5455	0.6627	-2.6212294203874995	-1.1033752959815	-3.838306075092	0.1631267563555181
323	0.0893049600515909	1.936	-0.496	5.1377	2.4239	0.440248513533	-0.6476256283526999	2.1594602690616	0.1034290101717	0.0057	0.016	0.0135	0.2866	0.1865646515794	0.5278260998711999	3.2145616663742	0.1196012282243361	0.1409	-0.6018	-1.1484	0.2936	0.2532117455852	0.1347498801475	2.3015279529193	0.1273730016760142	0.0169	-0.0471	0.3137	-0.3135	0.4027152622452	-0.183338523062	1.8803214662451	0.1305388038998231	0.0014	0.0297	0.0665	-0.1025	0.6781558201758999	0.4640510471064999	1.6019695240425995	0.1384145422466991	0.0051	0.0681	-0.1476	-0.1683	0.221107832534	2.4322648439354	2.8978109262085	0.1397103842229419
324	0.0995874833519661	1.593	-0.9839	-4.1387	2.4285	-0.9533603199224	1.0513638093961	1.2659406988339	0.1168360581379989	0.0122	-0.211	0.1591	0.295	-1.2952905997361	1.4774094888463998	1.7273557628835	0.128245338745401	0.1224	1.0181	0.2034	0.5949	-0.9577667393608	0.94816703987	1.2884449123943	0.1316991430921184	0.0	0.0004	-0.0046	-0.0218	-0.5809785343468999	0.6124923019376	0.6967650736969999	0.1372249642023711	0.0068	-0.156	0.1256	0.185	-0.7745069023601999	0.7672284416806999	1.026066240656	0.1391916093071932	0.0027	-0.0646	-0.1181	-0.1042	2.4895089536039	10.835818172363298	-1.8152480934673	0.1393989172992951
325	0.1050798229025617	1.4654	-0.7048	3.7757	2.4832	-0.3162392807665999	0.1726372187116	-0.5552875352998	0.1285816798057531	0.0042	-0.0774	0.1352	-0.1569	-0.4570086446111999	0.1812926854655999	-0.8304920350463	0.1313811546362497	0.0007	0.0032	-0.0473	0.0749	-0.3156491353061	-0.0037375879164999	-0.2914925144563	0.1373833357132791	0.2	1.021	-0.4075	-0.9876	-0.2182357912928999	-0.0217173529464	-1.0125322380952	0.1402621798620237	0.0207	0.3112	-0.2511	0.2469	-0.4003153373725	0.6337375385156	-0.1650046707558	0.1412593429388652	0.0118	-0.2614	0.1884	-0.1476	-0.3154524201525999	0.3991743894821999	0.4321438492088	0.1417291387442225
326	0.104897424326501	2.3243	-0.1969	4.5151	3.5794	-0.0179404219992	-2.3272976380278	-1.9041633428493	0.1093424997334863	0.0	0.0052	-0.0123	-0.0186	0.151470668195	1.1450789085234998	1.1051850753936998	0.1136709802430533	0.0269	-0.3537	0.4682	0.1058	0.8094041705911	-8.358780959491298	-6.251253490953699	0.1223748723336364	0.0002	0.0251	-0.0075	-0.0363	0.0661749776373999	-3.2759367942662	-2.6353535684088	0.1225616132079467	0.0323	-0.414	-0.1632	-0.4443	0.9522980580935	2.3385104017773	2.7456320834609	0.1331915538101464	0.3945	-1.7134	1.0964	-0.5523	0.086948097847	-7.852947613781399	-6.359289453255899	0.1383715507010823
327	0.1027252407087637	2.3321	-3.9239	1.2702	-4.1284	-2.5713818004906	0.8881689180524999	-2.7429567573733	0.1093389332131316	0.0001	0.0288	-0.0021	0.0295	0.2380646787656999	-0.3573134048174	0.6395209640284999	0.1226181149017137	0.0286	0.0727	0.3977	-0.4317	1.4037593353759998	-1.4627738814259998	2.8166069108437	0.1261885251706417	0.001	-0.0901	-0.0516	0.0327	0.3147049025693	0.4392649377655	-0.3896927190835	0.1299321386037486	0.0096	-0.2891	-0.158	0.0483	-5.8907926436803	1.5545218290184	-5.6830614415843	0.1315450730877278	0.4091	-1.7531	-1.1727	0.4647	-7.0774571356537	2.5336124910186	-7.7240205021775	0.1399621827649395
328	0.0939732985302988	0.0233	0.5626	0.0605	0.2276	5.6401775381213	3.7066249513391	-1.3737799459826	0.0963688484853145	0.2146	0.8627	1.5822	-0.3045	8.6926852610422	0.2006101135393	2.5967973983228	0.1001921270686	0.099	1.0238	0.506	0.4212	10.423542553658	1.2700323740267	3.0821723680687	0.1053013374422032	0.0525	-0.8523	0.1215	-0.0796	8.0764947142188	-1.4204801234235	3.3367217766977	0.1139978590915464	0.0871	-1.0591	0.0485	0.1479	7.5818347892277	-0.5618971644573999	4.0824295805855	0.1259658140735274	0.0724	0.8461	-0.3813	0.0379	9.3372421330003	-0.3645918654969	3.6412761773464	0.1269335064102017
329	0.1058002967635116	0.2277	-0.6316	-0.0493	-1.6814	0.8144007354899999	-9.7153286580273	0.9500555053436	0.110352698892403	0.1352	0.0003	-1.3558	0.0042	-0.0562998769317	-10.0820057041513	0.3350845924719	0.1268094153889098	0.0841	-0.014	0.9733	-0.2162	1.8470766053036	-9.434734163074898	1.6502040796808	0.1281377966725491	0.0989	0.0642	-0.1837	-1.0581	-1.13701358723	-9.8108535365669	-0.4326946516386	0.1379080680593698	0.1735	-0.0121	-1.3618	0.1787	1.0144207035687998	-4.7108951529873	0.9794054062458	0.1404012230743173	0.2761	0.5725	-0.1678	-1.6105	-0.4618084943565999	-5.3405803593408	-0.1766895508737	0.1441923474829555
330	0.0770345751683271	2.0463	-2.5952	4.9813	-2.8804	0.0739255546853	1.1527114564793	1.432479747787	0.0869701320808886	0.0009	-0.0161	-0.0328	0.1226	0.5771229173383	0.1281795940205999	0.984756058421	0.0967528699355086	0.2935	-0.8145	1.4327	-1.3543	0.0047211636839999	0.9035913860869	0.8383999842169999	0.1140812329819022	0.0003	0.0251	0.0135	-0.0533	-0.0403659494981999	1.0711533538382	1.4124934881914	0.1205847179860991	0.0002	0.0141	-0.0185	-0.0374	-0.0605489242473	1.1442920479095	1.3875106636969	0.1209717400173025	0.1138	0.5078	-1.0724	0.0606	0.2091868942318999	0.4211278006128	0.3608936206111	0.1222665313308257
331	0.104917866129152	0.0137	0.3715	-0.0489	-0.2359	-9.0066033029975	-2.7570809053945995	3.0279970147948	0.1079076755488014	0.2126	-0.7684	1.1339	1.0388	3.4299647594567	-7.3978667776744995	-2.3506280552329	0.1189362594159166	0.3384	1.6184	0.2232	-1.2642	-4.9624938343138	-3.1308396970446	1.6462697766108	0.1223703679709381	0.0768	0.639	0.6799	-0.2669	4.0302213788466	-6.5060783007976	-2.2748927211354	0.1457798492407456	0.0213	0.2099	-0.2857	-0.3062	-6.4740137307771	-0.576768830062	2.6110789184669	0.1468962546351635	0.0654	-0.1546	-0.7437	-0.3009	-7.0774964786844	-0.4848635103468	2.981021436139	0.1523108995334827
332	0.102694294851368	0.5093	1.5246	-2.1587	-0.6748	0.8258889004544	0.2861418622810999	-0.301367615162	0.1220727614163482	0.2194	-1.0625	-1.2014	0.3518	3.0530978683814	1.0245318624587	-1.1258401665112	0.1421208665243328	0.1807	0.6657	1.1951	-0.1884	3.8371651272017	1.5953992379157	-1.4076149523845998	0.1470698164725897	0.0265	-0.1168	-0.506	0.014	6.9256323801824005	3.8681280923626	-2.4896663257267	0.1479443504156169	0.8367	2.2222	1.7118	-0.784	-1.3785404526972995	-0.3248947475206	0.5270392392572	0.149463661627201	0.0022	-0.1184	-0.0725	0.0568	-0.4432385838662	1.2152668752923	0.1463167311733	0.1516911279641544
333	0.1187043117476951	0.4221	1.1251	-2.0158	-0.0714	-3.7943992528307993	3.6593739714684	0.1024099089120999	0.1449730846968532	0.0869	0.9214	0.2231	0.0125	-5.1373736057752994	5.0270950907232	0.1481658536162	0.1580504241179325	0.6885	-2.3535	0.9974	0.0269	3.6862452614365	-3.2156239282031	-0.1197995284815	0.1620458133084659	0.3084	1.001	-1.3604	-0.0456	-1.1706125354478	2.4771552419641	0.0698338794924999	0.171938009712357	0.0018	0.1181	0.0426	-0.0007	1.5401616228128998	-0.6583662757337999	-0.0363529603668	0.1791362657438999	0.0149	0.0797	0.3436	0.0096	-5.5737665022997	3.5494888867233	0.0926921803292	0.1825423264919654
334	0.1157194076256958	0.3893	-1.4423	1.6797	-0.3798	-6.486367442416899	3.0626975678722	-1.1364627848001998	0.1390628253992522	0.0835	0.5671	0.7502	-0.1288	-6.8014264322625	3.7046184567734	-1.2211683298973	0.1570078752780492	0.0115	-0.3297	-0.0272	0.0204	-11.400430005939	4.0880162909449	-1.3629606125401	0.1592546412491567	0.6859	-2.4838	0.4809	-0.2458	1.8498699604833	-2.2628144107105	0.1429332305331	0.1608413058577075	0.3241	1.3237	-1.093	0.275	-1.5527120496062	1.4124148021299998	-0.6598219678696999	0.1732337249034868	0.1253	-0.7682	0.7018	0.0482	2.2098193483576	-1.1954379878194998	0.2134752845781999	0.1826343717490691
335	0.1197280570690842	0.5096	1.307	-2.0008	-0.8205	-1.5363060058043	2.8010664137172	1.5715967043422	0.1422477578429047	0.3463	-1.3944	1.1583	-0.6051	5.6541049709891	-5.2455669402003	1.5690394073467	0.148937564411806	0.2994	-1.2681	0.9757	-0.6747	-2.7434288737417	4.3811612126906	1.9313100340323	0.1630454959178733	0.1183	-0.3454	0.7828	0.5968	-1.7009172462530997	3.0985390688399	1.7494272031062	0.1709572088974703	0.0065	-0.0433	0.1629	0.1679	-3.219046771874	3.8047464699049	0.2508511637432	0.179584548504274	0.2294	0.9901	-0.9276	0.2747	1.3886909546179	-0.8675531699656999	0.9864871517718	0.1809550522123927
336	0.1165807463621434	0.4346	-1.2898	1.9809	0.0652	-5.551616376015599	4.1875541586159	0.0688109606943	0.1414600889745063	0.0786	-0.755	-0.5122	-0.0343	-6.1487648959802	5.124036318368	0.0996952397938	0.1554919365504728	0.8329	2.6396	-1.0331	-0.0022	3.4715503429066	-3.0671433303413	-0.0947773609563	0.1605085441799678	0.2196	0.8615	-1.1443	-0.034	-2.8917520994807	2.8682249671221	0.0573227957299	0.1665677502609121	0.0292	-0.2002	0.4722	0.0161	-9.7955097545939	5.4499539846868	0.0601161509095999	0.1797894722012641	0.0148	-0.2682	-0.2265	-0.0108	0.9236563317439	-0.6286229445246	-0.0345825239853	0.1819774650038687
337	0.1192260210956986	0.4557	-1.2369	1.8146	0.9542	-2.7622348424163	3.462580131907	1.0083225338103	0.1460829009403222	0.0792	0.6248	-0.2988	0.5773	-4.1949113053568	5.0754870184842	1.2855728711532	0.1528718799271472	0.7281	-1.9863	1.7101	-0.5233	4.5577720775029	-4.532946625131199	0.0749878165141999	0.1619334886806532	0.1954	0.6689	-1.0189	-0.5693	-1.3960874443895	2.2393266213826	1.3068181077312	0.1712703776815769	0.0034	0.1299	-0.0748	0.086	2.5255865127558	-2.2236287521333	0.4918272267806999	0.1795930923509227	0.0144	0.069	0.1238	0.3167	-4.911072493188899	4.9588349324587	-0.1449397250988	0.1827537412192516
338	0.1257468668405523	0.3102	-0.159	1.9163	-0.0539	-1.6499680214966002	2.9317639617026	-0.0490214162521999	0.1592157123395545	0.2012	0.7908	-1.1261	0.0469	-0.0437101071077	1.8648203121493	0.0084194085697999	0.1846498504370224	1.0461	2.0158	-2.1022	0.1256	0.3363829124849999	-1.7454535570055	0.1095309974687999	0.1876931583969779	0.0021	-0.0362	0.0421	0.1157	1.3576493033956	-6.016060853429099	0.1924267631536999	0.1970035820161539	0.0686	-0.0711	-0.7191	0.0088	-4.3570832779022	5.3386132078058	-0.1925054492151	0.203039955751953	0.0006	0.0012	-0.0024	-0.0641	-2.8714117526088	5.7529346641075	-0.1282976231127	0.2122914143712375
339	0.1491730951375708	0.5301	1.9185	-1.1477	0.5761	-4.3117207635051	-1.1770647924826	-2.9806673488627	0.1587159864276784	0.8046	2.3775	-0.8969	1.0709	1.0923592473855	-3.4127718550408	-0.5984074969469999	0.17018814840874	0.095	-0.4459	-0.4903	-0.6307	-0.3127377510343	-10.439240422907298	-2.6481007103556	0.1735256636122828	0.1788	-0.7339	-0.4706	-0.8864	-0.4910797091973999	-7.0269406842349005	-2.0658631990263	0.1767810459496057	0.0197	0.0637	0.2278	0.3329	3.6954515306203	-4.1891672228746	1.2077916994593	0.1782013148358168	0.0056	0.1581	-0.1278	0.0742	0.6129250752753	-3.2209745803783	0.2928301775001	0.1801757342567752
340	0.1036695998072228	0.3275	-0.6945	-1.8792	0.8514	3.2022472977651	6.2379948896078	-2.4493397192592	0.1281757822274115	0.0529	0.5877	0.5136	0.1025	2.1316840893874	3.926827894167	-1.2159357068141998	0.1446642710732539	0.4105	0.1123	-1.5147	1.3963	0.4845487661012	-0.0575195108833999	0.0939905003423	0.1462366762152615	0.0392	-0.5104	-0.3611	-0.1035	0.5114200560693	1.8274444329843	-0.640897970103	0.1499838984304274	0.0185	-0.0061	-0.1754	0.3921	1.8906293402885	3.6372238451843	-1.2869498772277	0.1534781023940586	0.3181	-1.4192	1.0171	0.2449	-1.4394828072516	-1.5557021199394	0.4491400384711999	0.1543741820889533
341	0.1668367930482598	0.0	-0.0011	0.0002	-0.0002	0.0052326230831	-0.0014163491051999	-0.0013376630437999	0.168400488971732	0.0106	0.2065	-0.0378	0.2244	-0.0047998497454	0.0017310933508	-0.0016917503201	0.1738907687236066	0.7232	-2.4616	0.4196	0.0569	0.0023212388112999	-0.0003147442456	-0.0035802157937	0.1780708077528173	0.0	-0.0003	0.0	0.0001	-0.0025572969955	0.0008262036447	-0.0029507273024999	0.1816492815549367	0.016	0.1415	-0.3346	0.009	-0.0801024105051999	0.0107013043503999	-0.0040916751927999	0.1816542077996924	0.0	-0.0037	0.0094	-0.0001	0.0808105850577999	-0.0104652461662	-0.0011016048595999	0.1897309126780582
342	0.1185549530046077	0.2664	-1.1097	0.312	1.4291	-0.9605207515098	-2.7303276445186	0.1129538411397	0.1233718898832177	0.1297	-0.327	-1.2122	0.006	-0.5697657705974	-3.1257644460842995	0.0518541144626	0.1366094867896985	0.0379	-0.1956	-0.612	0.0615	-0.3134459255869	-0.2356254108623	0.0568900223922	0.1393390629661468	0.2249	0.3691	-0.0745	-1.5099	-0.2010035438463	-0.6730018831542	0.0784500032158	0.1410229669790133	0.2773	0.4651	1.6531	0.0145	0.8379672108793	1.7545417970972	-0.0630275351814	0.1472438758956482	0.0033	0.1295	0.125	-0.0401	-2.9449438769871	0.0972559718904	0.8156203694417	0.1478179493328155
343	0.117742135114679	0.4149	0.9898	-2.074	-0.0615	-3.8103331802643	3.7333782122151	0.0986723209956	0.1424875474459895	0.0777	-0.8348	-0.348	-0.0154	-4.841199270665699	5.1106990309607	0.1344351359018999	0.1583575013367223	0.5772	2.138	-0.9467	-0.0214	3.0615172769512	-3.5156145372906	-0.0999706410087	0.1612120935145484	0.3991	1.1869	-1.5175	-0.0428	-0.1679160550276	1.5966975579288	0.0480378404847	0.1699516287590932	0.1331	-0.6789	0.8448	0.0153	3.4615178700780995	-2.812239834436	-0.0723911764879999	0.1793459109919994	0.0443	0.244	-0.5574	-0.0109	-6.579964512452199	4.505917963040299	0.1092162532232	0.1827390113615643
344	0.1168270957167305	0.3057	-0.5929	-1.7047	0.8167	-3.0421211628161	-8.4537550356011	2.7810801541216	0.1396544447935894	0.0102	0.124	-0.1271	0.2797	-2.0391099381503	-4.2130484425095	2.011215729384	0.1413280376855789	0.0773	0.068	0.4372	-0.7902	-0.5222000464811	-0.4282488891695	-0.4323405643622999	0.1443494048386045	0.0041	-0.1757	-0.1013	0.0443	-1.7785017027935	-3.5917039586644	3.3082374224709	0.1483475535346859	0.1151	-0.1156	-0.8682	0.6298	-1.9664827034781	-4.7858042834401004	3.4359055570924	0.1552172920660859	0.0482	-0.2159	-0.3493	-0.5451	-2.0176679864188	0.608243254622	-0.3786373274568	0.1600535307838085
345	0.1496907605917069	0.412	-1.9327	-0.2784	-0.5623	-4.0089761422686	-3.1632190113107	-2.610803517252	0.1596268224397622	0.8824	-2.8522	0.1219	-0.3764	0.1692930611021	-1.8084417491562	-0.7326065746647	0.1607694058363381	0.207	1.3651	-0.1147	0.2336	2.2229992636421	-8.2372896806897	-2.8784148120734	0.1736847080030228	0.0045	-0.187	0.0463	-0.0432	1.9228119394011	-9.0372515239128	-3.2915166344234	0.1773851931830866	0.0137	-0.13	0.2812	0.1422	3.6494201847013	-2.0990687169371	-0.7021157258722	0.1780586514491788	0.0168	0.3721	-0.0551	-0.0058	1.4293716483617	-2.2085210283445	-1.3326271358703998	0.1789159573165515
346	0.1421526704780735	0.155	1.0907	0.3974	0.5363	-6.613327402485799	-2.7251737074969	-4.1299166186404	0.1543047725681963	0.0775	0.8252	0.0312	0.2678	-0.1623293446682	-6.946366157361299	-3.5769896651825994	0.1586805611971139	1.114	-3.128	-0.3367	-0.7957	-1.1033359529507998	-0.6922012821358	-0.716830019354	0.1647307265807635	0.0105	-0.2414	-0.1198	-0.1509	1.2487871374487	-7.612797754388599	-3.5721111293758	0.1698411121972408	0.0683	0.7537	-0.0494	-0.1806	4.0285689715572	-0.6242558681168999	-1.3742914053817	0.1734476029368974	0.0125	0.1125	-0.2773	-0.1373	-3.6555576974905	-2.1707517188725	-3.3458887028508	0.1804405648384242
347	0.1473410462112646	0.2006	-1.2048	-0.3987	-0.6571	-4.8327405190652	-2.219340361787	-4.7179375554826	0.1597399592272848	0.4568	-1.9699	-0.1027	-0.6311	2.3583392892501	-5.5549605336251	-3.1389050183381	0.1620902241123629	0.7996	-2.612	-0.22	-0.7268	-0.5229082210336999	-1.645325543874	-2.0246710458834	0.1706217678276745	0.0101	-0.258	-0.0804	-0.125	2.4945448615334995	-7.5722350897369	-4.1669777535598	0.176610833444123	0.0203	0.2915	-0.2501	-0.159	-2.2663946265042	-1.7198412440198	-3.7331421540309	0.1787127082855332	0.0138	0.1031	-0.0841	0.3135	4.875624422528199	-0.2881483568468	-0.4676312629002	0.1801413997456762
348	0.1445895468675543	0.1538	1.0621	0.3905	0.5616	-7.9799862599117	-4.3953247037426	-2.6707622960388	0.1583168176476566	1.1777	3.1814	0.8077	0.6201	-0.0097570716136	-1.756666320755	0.4559463827823	0.1677202210588422	0.0994	-0.9017	-0.2285	0.1555	-5.5400888680205	-4.0148382538429	5.551577032984899	0.16938324227736	0.0502	0.6229	0.0446	-0.2339	4.771955536633699	-1.1330005980986	-0.9226334129457	0.1725924505789815	0.0739	0.7631	0.2307	-0.0813	1.6156215556954998	-0.6567532114751	-7.3682808185881	0.1745451846007016	0.0119	0.1578	-0.0261	-0.2763	-5.1418193682444	-3.5740782809108	-2.0094846360332	0.181309826358213
349	0.1499405709961343	0.2359	-1.2907	-0.4772	-0.6826	-7.544026136725	-3.1940639473795	-3.1020405985722	0.1604627670367943	1.2269	3.2121	0.8847	0.6077	-0.4300980116123999	-0.5961649441971	0.0634603085190999	0.167930269814345	0.0232	0.4479	0.082	0.0173	-5.5882447375973	-3.3466362204341	5.236754101323499	0.1774170202888915	0.106	-0.8959	-0.2618	-0.1577	0.7756085072198	-0.7678185871412	-0.3164753389508	0.1776776291100218	0.1845	-1.1691	-0.2161	0.3801	0.3165146819814999	-1.0095815107927	1.8586434563294	0.1782234246895641	0.0154	-0.353	-0.061	-0.0388	-0.4425697523442999	-0.6240198099327	-3.5049525759709	0.1784763429829807
350	0.1492858412799479	0.2499	1.4277	0.2397	0.6443	-6.546995052725599	-2.2409003426106	-3.6989137173219	0.161366136691944	1.1776	-3.2192	0.102	-0.7572	0.1511952669801	-1.1118733906127	-0.7436619662914	0.1688041962913087	0.0766	0.7983	-0.123	0.1676	1.5470073101547	-7.933915570961999	-3.9200608928866	0.1749136860830833	0.0143	0.3321	-0.0478	0.1	1.5282013414801	-8.475078958240498	-3.9230903062505	0.1773765332086242	0.0114	0.0968	-0.2432	-0.1677	-2.8167249399358	-2.1177959995503	-2.6377141502508	0.178567704702953	0.0099	0.0625	-0.2349	-0.1551	4.5220486056273	-1.700405786854	-0.271073481523	0.1811415766332779
351	0.101748152308985	2.3126	-5.8138	0.5399	-0.0014	3.2917133495768995	-0.2817747858734	-0.0102685310127	0.1063013302157712	0.0001	-0.0324	0.0034	0.0061	-2.3501559388645	-0.0856497778339	-0.0157765553106999	0.111813475438494	0.0237	-0.3757	0.4198	0.0001	10.3784554404758	-1.5134477049675998	-0.0084980946312	0.121785966140719	0.0002	0.008	-0.0394	-0.0309	3.0681662491395	-0.1982495316973	-0.0072784606794999	0.1222652241579353	0.0267	-0.4616	-0.3386	-0.0208	-2.9277509725712	-0.8195940155424	-0.0196321723193	0.1327047684321444	0.3034	0.3027	-1.8267	-0.0228	9.0259600741019	-0.6711527607112999	-0.0264385166304	0.1361830360583022
352	0.0708952772777368	1.1308	-1.2984	4.7137	-0.141	-1.1139979142705	1.1291056380593	0.5268818671344	0.0763077554368483	0.0008	-0.0694	-0.0875	0.0626	-0.2450283951995999	-1.4082050978451	0.2868106938029999	0.0915981205542487	0.6596	-1.9301	2.6599	-0.0226	-1.0906281540347	0.1810566272813999	0.6181576983584	0.1095535359428987	0.0005	-0.0646	0.0173	0.0468	-0.5369536829936	3.9114447691633	-0.2084393766486	0.111057821832358	0.0752	0.3164	0.9557	-0.0417	0.1969905547149	-2.1284973039007	0.1358121419763999	0.1122007738244945	0.0011	-0.0362	0.1128	0.03	-1.6027563846566	-0.3519627526421999	1.07406473811	0.1176104763083625
353	0.0836294917161818	0.795	1.3458	-3.4068	0.9179	-1.3082737998671	2.7781294268191	3.5050312620323	0.0855354254939899	0.2812	0.6923	-2.0161	0.6226	-0.4573627318875	-2.6678115687363	8.0686654511095	0.0986728673060474	0.6347	-1.4345	2.2497	-1.5903	-0.347792391388	2.3739978154687	0.4492974105939999	0.1135488299527241	0.0257	0.3066	-0.4007	0.2904	1.1219058634411998	-8.2281227545366	7.5607469247725	0.1171498994344444	0.0504	-0.0971	0.7969	-0.0325	-1.4908254623150998	6.2096285644731	0.0311596803144	0.1204236799453928	0.0135	-0.0505	-0.4033	-0.0586	-0.4778211078514999	0.5306587980816	-0.9922705772847	0.1235812547340961
354	0.1277205431905002	0.0075	-0.2181	-0.0336	0.1975	-6.3208119692313	5.632544990165499	6.5257891591783	0.1286211143858353	0.3837	-1.2658	1.5769	0.6214	4.1745316154542	-0.1591032161507999	-2.7432715016189	0.1298042616687325	0.0755	-0.5778	-0.1487	0.7185	12.2190011026832	-5.639036590231	-9.3425140991141	0.1311692125563917	1.3594	-1.2731	-2.5584	2.7165	3.5765175488142	-0.2456972267215	-2.1029636769764	0.1399767755477075	0.2585	0.5976	0.3515	-1.5129	-1.8298050148263	-3.1618026622055	6.5070618765651	0.1401399388009034	0.0269	-0.183	-0.4643	0.197	6.7627128900537	-7.013682082889001	-0.9158270686346	0.1506592996324407
355	0.0952978464936064	1.1799	4.2465	-0.7175	-0.1547	0.3098263667624999	-0.1058720956136999	0.006688315219	0.112181707180954	0.0003	0.0174	0.0639	-0.0029	-1.1707699075706	-0.3875288523949999	0.038949600393	0.1122832374344878	0.0187	-0.2339	-0.4407	-0.0195	10.7281362973374	-0.8378098387565001	-0.3598313587821999	0.1186168006202293	0.7611	-3.0989	-0.1332	0.0603	2.7550350677982	0.1589851870587	-0.0299400463627	0.1229890609480727	0.0001	0.0198	0.0051	0.0376	5.0419274132971	-0.2287403804898	-0.1381727238183999	0.1402343624732297	0.0024	0.0687	0.1445	-0.0091	-1.3879434370346	-0.0053113091445	0.0714076007205	0.1439108011110074
357	0.0937674538956468	3.1311	0.3444	-5.6852	-4.201	0.5827489707284	-4.5580868217485	-3.0718251509946	0.1061707356694183	0.0193	-0.3397	0.3949	0.0404	1.3024510313235	-11.7598285913835	-8.209277442831299	0.1078870007555368	0.0	0.0104	-0.0172	-0.0148	0.0716830019353999	1.2016148436394	1.0626946022377	0.1148986507827303	0.0254	0.4641	-0.0592	0.3348	0.985542919035	2.5425040159567995	2.8777066375208	0.1219786034415197	0.0001	0.0142	0.0158	-0.0237	0.1255436109636999	-3.9805311310725	-3.0089156449053	0.1302703134545768	0.3281	-1.5114	1.1234	-0.481	0.2277961477529999	-10.7311263676706	-8.191887823261899	0.1344094302917119
358	0.1088743150177977	2.0885	2.372	2.2905	-4.2309	0.6316130148578	2.0278971744008	-3.1101059198657	0.1145391330362157	0.0923	0.9746	0.0623	-0.5049	-4.4092127935797	0.1663816768303	1.5424435185935	0.1402864101508506	0.0362	-0.5847	0.0165	0.2117	0.5604808153522	3.5592066153062	-5.2820772726899	0.141993149448807	0.0033	-0.072	-0.1038	-0.1365	-0.4426877814364	-1.6536662663823998	2.5609558973551	0.1460185606191296	0.3608	1.1421	-1.0656	1.1253	4.2441687797932	4.1690629341869	-7.6116568064983	0.147867389279531	0.0749	-0.2281	-0.4332	0.7211	0.1435627190242999	3.2505998824954	-4.672378325932	0.1564319893650045
359	0.1059929006224419	1.7016	-0.7455	-2.195	4.3251	0.5257802622748	2.3521230903995	-4.535936695464399	0.112210612716762	0.0571	0.7665	0.0717	-0.4123	-2.6780014136876	-1.1638848771981	3.0086795867211	0.1264446123568989	0.437	-0.9951	-0.8359	1.8694	0.2535658328615	2.9089843469273	-5.4908707366148	0.1366849797909244	0.0034	-0.0434	-0.1582	-0.1036	0.3597526727207999	-1.1445674491243998	2.028920093199	0.1461716611767715	0.0904	0.2883	0.3951	-0.8299	0.0219140680999	1.1654979414568	-2.1687058812761	0.1478216114013713	0.3702	1.4593	-0.768	1.0184	2.6818176876655	4.049814208135199	-8.366649565631299	0.1537277253770146
360	0.0940771274530565	1.9956	0.2114	-4.2222	3.7346	-1.5696295528071995	-5.3969982653646	-1.4765832852016998	0.096969768394555	0.573	0.4916	-1.4505	2.5532	-1.0407805341378	-8.351384469719699	1.135833296309	0.103425559779159	0.7506	0.3233	2.9526	-1.4368	-2.3985478666255	4.0695250665159	-7.629400513344	0.1064870928234988	0.1078	-0.4634	-1.0547	-0.438	-2.6135968724317	5.3753595984796	-8.9061998886511	0.1170384159982949	0.0348	0.1131	-0.4134	-0.5127	0.4566939003656	4.1946359041419	-5.4465311410159	0.1171908782204545	0.0346	0.4826	0.3172	0.33	-1.4770554015701	-3.7190573490403	2.30943590209	0.1283042258367591
361	0.087624030527725	1.8217	0.6383	4.0424	-3.7996	-7.7243745894538	-1.5021169121259998	-1.7973470144987995	0.094192066059157	0.2425	1.8496	-0.0742	0.6594	-7.9818353823546	-1.5004645048366	-1.8864196360036	0.1101150414841764	1.0156	0.966	2.5212	-2.5582	-5.4184795601268	-2.2240221824403	-0.2279928629065	0.1110713665248579	0.3039	1.8688	-0.2952	0.7242	-5.3937327938165	0.4870273770352999	-2.5233439600059	0.1177663940679662	0.0357	-0.3106	0.5856	0.1238	1.3223979478884	1.3150801441782	-4.0218413133075	0.1184404542877256	0.0371	-0.6853	0.0204	0.0113	-3.9890685687344	-3.8604562013761	3.3901496123883	0.1289724425490317
362	0.0917020626648754	1.3326	1.3866	-2.9848	-3.3115	2.793748610007	0.3200555547445	0.7176955660294	0.0998072361297755	0.0129	-0.4198	-0.1039	-0.0832	3.4361809583073	0.4209310854593	0.7767101120794	0.1165882998149378	0.3573	0.5215	-0.3643	-2.0475	1.8735544649647	0.0692043910012999	0.5333341241691999	0.1316945262765371	0.0001	0.0251	0.0188	0.0183	1.0674551089524	-0.1371891480509	0.3656147842950999	0.1330280267387999	0.0081	0.2875	0.0718	0.0601	1.9551519106365	0.0965871403685	0.5521400928438	0.1402162487392491	0.0062	-0.2431	-0.0582	-0.0579	1.3085098580513	-0.1294779140337	0.3645525224661999	0.1413968305529453
363	0.087277694758039	1.2501	0.1224	2.2631	-4.0433	-1.1564490443958	6.6144683503761	-13.0110156537049	0.1147145848905594	0.0469	-0.7138	-0.219	0.2358	-3.0570715144821	-1.8995208652267	2.581296244227	0.117007799047207	1.0664	-0.3953	-1.7105	3.2541	-0.7898900273638999	2.6462909309434	-5.887684544254999	0.1251168569139771	0.0034	-0.1169	0.129	0.1025	0.8671597396587	0.3285929924064	-0.1515886972870999	0.1302243562397934	0.1691	-0.0255	-0.8344	1.1185	-0.8609435408080999	3.1336330522243	-6.6113602509508	0.1390797451482114	0.1318	-0.7534	0.5582	-0.7361	-1.0834283794166	1.5240309802258998	-3.8227655779655	0.141440133732695
364	0.1479246101572582	0.3402	0.7377	-0.3094	1.6764	0.8031092856791	-5.058962945590199	6.4481653596072	0.1615532185998338	0.8676	-0.9821	1.1184	-2.4166	-0.9639435951807	-1.8008485442311	0.8615730292993	0.1700126032111536	0.0087	0.0384	0.0719	0.2653	0.3457858968223	3.7244080012155	7.1778998930308	0.1735643499764514	0.0047	0.0698	-0.0746	0.1737	0.2896827350440999	4.6327598940171	7.4648286159259	0.1772150795332429	0.0239	-0.0474	-0.4331	-0.1135	-0.4054692743941999	-4.6737553320065	4.1319231132061	0.178012507180417	0.0175	0.0775	-0.2678	0.264	-0.2938530962983	-9.1695227931262	7.931043529720899	0.1787579033196658
366	0.1073293413968487	0.3234	1.1296	0.5462	-1.7161	4.3449262814159	1.284549952355	-5.176205177076199	0.1307349257700214	0.0506	0.6432	-0.1659	-0.3728	2.2269729097428	0.3712801807158999	-2.5921549207001995	0.1450538736408747	0.3989	-0.3357	-1.1931	1.609	0.2235864434681	-0.1547361397431	0.3437794022566	0.1480760735332227	0.0496	-0.6459	0.2876	-0.0453	0.2708767663695	0.2157571803587999	-1.0063553822753	0.1521345311513941	0.0209	0.2307	0.3902	0.0317	2.1865282741832	0.6019090266793	-2.9257051349748	0.1553037701705	0.3117	-0.9216	-0.2223	-1.4531	-1.5363060058043	0.0446543398445	2.3120325421162	0.157000968613078
367	0.1584996557454427	0.0018	0.0284	-0.0954	0.0835	-0.1872334831012999	-2.2008884803887	-3.5403219605702	0.1652161794288524	0.1076	-0.422	-0.8872	0.1084	-0.3156884783367999	-1.2092473915951998	1.4267356653047998	0.1709923390310905	0.4729	-1.9179	-0.5337	-0.4306	2.2069473071165	2.8113742877606	-0.0990264082718999	0.175299097024618	0.0204	-0.3661	-0.1413	-0.1448	-3.7865699897215	-5.2839263951328	-2.1988032997616	0.178449245513133	0.0213	-0.4149	0.0762	0.0343	-1.6110971071649998	-1.9846198406308	-2.4380482694483	0.1816493315339958	0.0169	-0.1416	0.3437	0.0418	0.2282682641214	0.5055186014642999	0.2791781458471999	0.1852530888601131
368	0.1095678450210079	1.6797	1.3839	2.4678	-3.8718	-0.6262623626826	1.5314274699975	-2.0673188911622	0.1133180420926674	0.1544	1.0444	0.4218	-0.8804	-5.2758217308086	-0.8408392521204	2.430612436646	0.1213068944424949	0.3349	-0.9819	-0.9072	1.5344	-0.2307468750554999	5.2170038999121005	-7.441144111444499	0.1267786168962397	0.002	0.0213	0.1184	0.094	-0.1430119165945	-2.0099960954323	2.8943487395069	0.1424591733051771	0.0051	0.0278	0.1887	0.1306	0.6754804940883	0.6108005516174999	-1.0489245414927	0.1449256994039557	0.047	0.015	-0.4012	0.5702	-2.2762697272099	0.2610803517252	0.1563492040017999	0.1495107562330712
370	0.1200158096641904	0.0001	0.0121	-0.012	0.0185	13.0991833855036	-7.777133593622499	12.016935297008	0.1202437174809683	0.0001	-0.0246	0.0047	-0.0171	-12.6059791526484	8.2363454479529	-12.3169652491262	0.1229615776104896	0.416	1.7187	-0.7383	1.255	0.1618178852691	0.2295272411038	-0.1580802973525999	0.1243161449811348	0.2474	-0.9406	-1.1586	0.8709	0.2538018910457	0.1957709207632	-0.1271960182530999	0.1346912258239691	0.0078	-0.0481	0.2886	0.0372	9.102797013059	-0.3516480083966	3.2192434870275	0.1349049447328756	0.0059	-0.181	0.1222	0.1357	-1.7392767011855998	6.3913933663071	-6.985433786846399	0.1436299206365228
372	0.1156190801770173	0.0482	0.6217	0.1686	0.4582	1.2809697365613	0.6669430564264	1.8449127386151	0.1160778262004041	0.0008	0.018	0.0211	0.0967	-2.2802827163413	-0.0387135422088	-0.7558583058084	0.1229649607517967	0.3947	-1.5349	-0.4779	-1.4933	-0.5888077974561999	0.2278354907836999	0.4439074153881	0.1252127399013295	0.145	-1.0961	0.4765	0.5558	-0.4346618031736	0.3496415138309	0.5517073195061	0.1398660046806427	0.0007	0.0813	-0.0013	-0.0243	1.125997538634	-0.8100336590823	-1.2450102065014998	0.1413589666382929	0.0061	0.0651	-0.1926	0.1537	0.7545993288259999	-0.58227685436	-0.8364328326819999	0.1454770966805373
373	0.1022248419170556	1.5222	-3.3818	3.2191	-0.7331	-4.000005931269	-1.3493872669486	0.4835651903337	0.1024629076100956	1.5735	-3.1848	-3.5681	-0.4021	4.6872106485059	7.1433567120762	1.5712032740351998	0.1189432201023707	0.0011	0.0693	0.0463	0.0867	0.6891325257412	3.0381081736847	1.1702977912022	0.1270628999891647	0.002	0.1113	0.0054	0.1058	4.794617122316899	-12.9896130450041	2.5980957183359	0.1272684304172321	0.0019	-0.0875	-0.0576	0.1056	-10.5128118903163	8.6774201651306	-0.9525341162777	0.1273764447186935	0.0018	-0.0456	0.1347	0.0394	6.8330582289453	13.2051735102094	1.8263428281247	0.1288360265447769
374	0.1259509533883031	0.4176	0.4439	0.8314	2.0212	2.0712531942322	0.8991062805871	-10.7058681419612	0.1283032288280294	0.5643	0.2951	1.9718	-1.6193	2.0713712233243	-8.030542054361199	6.072124672176599	0.1337038733424278	0.0581	-0.0245	0.7121	-0.3803	3.4135980586855	-0.291531857487	0.8337968496250999	0.13604766630685	0.0111	0.2043	0.0926	-0.2687	1.9562928585268	0.4641297331678999	-15.3871773358621	0.1363577308768983	0.0115	0.2977	-0.1711	0.0934	2.2979870801563003	-12.4029691142364	8.9957446265243	0.1424360024989039	0.906	0.3125	-0.1108	3.071	3.0817789377617	0.1719683871896999	-1.9902852370516	0.149646634962441
375	0.1179874918704534	0.2811	-1.3174	1.0719	-0.8301	-7.2476157434312	8.1340929111636	-4.2422016282582	0.1286744324870384	0.0118	0.2637	-0.097	0.2428	-10.3775505507697	-5.4851659971633	-4.0002419894532	0.133310661625255	0.0732	0.7266	-0.4378	0.3219	-6.3367852396955	6.4056748864512	-4.160761554709199	0.1360272877130091	0.005	-0.1177	-0.1685	0.1148	-1.6291162152255998	1.7932159962753	-0.5497401679710999	0.137728794644473	0.0007	0.0805	-0.0195	-0.0215	-13.119523732375498	-3.6013036581552003	-5.3300364271132	0.1416492608155498	0.0278	-0.3488	0.2736	-0.3121	-4.8032725890709	9.1928532103313	-3.324879524457	0.1454814970426936
384	0.0918925067669666	3.1313	-5.7451	2.7939	-3.2097	-5.355137280699799	2.2309465558434995	-2.7467730313512	0.1078754037763681	0.0	0.0099	-0.0	0.0068	0.3563298290498999	-0.4358814371253	0.3525922411334	0.115207439049307	0.0246	-0.199	-0.4595	0.2633	2.0177073294495	-2.2847284788104	2.0520537952506	0.1232423636392523	0.0277	-0.5005	-0.2835	0.0782	-10.6757707234757	4.5558049259679	-5.5285613600254	0.1253477278274701	0.0001	0.0154	0.0225	0.0074	0.0917479475923999	0.5584743207865	-0.3864272475354	0.1289864186784092	0.3197	1.5732	1.0297	-0.4271	-11.2078458706625	5.9609019243877	-6.685443177758899	0.1321047488809534
393	0.1315532284941895	0.5705	2.029	1.536	-0.1685	7.263707042987499	4.9469533371873	-0.5076431251221	0.1574406615901682	0.0254	-0.4791	-0.0729	-0.0854	4.7977252217422	2.4522117605003	-0.1327433855818	0.1717012541321521	0.1895	0.1088	1.2457	-0.3036	5.2220398078417	3.1699466695604	-0.3568019454183	0.1792300646779879	0.0029	0.0549	0.1342	-0.0561	-0.1087047938240999	1.2678685073382	-0.4845881091319	0.1930207169898335	0.1596	-0.8316	-0.7202	0.1733	5.1282460226529	2.032854396269	-0.051539370217	0.2069506308048629	0.1206	0.4401	-0.7396	0.3656	5.4098634364035	2.7644380521355	-0.1929775655835	0.2226630113796605
394	0.1210342847672995	0.5553	-2.2405	-0.6103	-1.2205	7.9537838014655	2.6006530153314	5.0462944897048	0.1483353693015733	0.0776	0.7479	0.1719	0.443	5.943276246634099	1.5994909131085	3.4392103716712	0.166921054066914	0.1107	-0.0894	0.4876	0.8654	4.7147901130266	1.6950944777095	2.8279377036853	0.169687596372417	0.0021	-0.0436	-0.0889	-0.0942	-0.0930856106362	1.5396501634138	2.5330616885888	0.1877827719523623	0.2428	-1.132	-0.4257	-0.6903	5.1319836105694	1.4272471247038998	2.6620674862541	0.2007522848609447	0.0771	-0.2139	0.4761	0.5509	5.952521858848599	1.9307985746332	3.6607903205736	0.2104444393459386
395	0.1197082885137582	0.5548	0.2808	2.6203	0.0806	1.4292929623003	9.7533733687142	-0.2428645285110999	0.1462052787088688	0.0798	0.083	0.9005	-0.0286	0.7143120653892	7.2497009240583	0.0919446627458999	0.1667611445974605	0.0965	0.4862	0.3312	-0.7225	1.0338561607346	5.2823920169355	-0.097177285829	0.1677547738608315	0.0092	0.158	0.1649	-0.1741	1.5562922653999	1.8407817203916	-1.9757283156926	0.1867580718839478	0.2308	0.1758	1.3481	0.0725	0.6612383169749	5.910464159030299	0.3477530483573	0.1991311372740901	0.1023	-0.5839	-0.3022	0.5818	1.0495933730146	7.158661151018499	-0.0810466432419999	0.2081902514845598
397	0.1195190777184481	0.0114	-0.3521	0.1235	0.061	1.4750489070044	11.5724377361594	-3.4288631545971	0.1364241350392358	0.0012	0.0344	-0.0804	0.0721	3.0894114857175	13.5861714195082	-3.7859011581996	0.1460706417386209	0.0071	0.1447	-0.2271	-0.0162	2.4119638400942	9.1744800149944	-6.5113109238807	0.146945898173046	0.0002	0.0189	-0.0405	0.0135	-0.1471035917873	1.2846286384164	-0.7403178086818999	0.1522362896181314	0.3634	0.7615	1.6978	-0.3432	-0.8785692185616999	1.1924085744556	-2.7522023695878	0.1536448689169173	0.0034	-0.1489	0.0883	-0.0544	-0.0776237995711	11.7680119417691	-0.6737494007374999	0.1561894384189064
398	0.1369999206266693	0.1572	-0.432	1.1372	-0.491	-1.4032085329462	5.6436003817922	-0.6368062949102	0.1471674726140597	0.0278	-0.0935	-0.2469	-0.4618	-1.0613962822246	4.6020723300711	-0.9908148851488	0.1517826969502246	0.1536	-0.3209	1.1324	-0.3644	2.6430254593953	-1.4208735537305	1.1697076457417	0.1595458802511258	0.0408	-0.4813	-0.1806	-0.3458	1.7726002481884997	-0.9285348675507	0.7221413284984999	0.1607438786644272	0.0044	0.1152	0.0804	0.1468	0.8430818048702999	1.0393248420019	0.8439080085149999	0.1650058973152429	0.1718	-0.1749	1.2089	0.2634	1.4342501841685	-0.7494453918042999	0.1459233008662999	0.1690196663047478
399	0.1505234025284168	0.2647	1.1843	0.9923	-0.5005	-3.4014804052299	-3.8066742784092	-0.2874008392635	0.1557383017072624	0.0528	-0.0658	0.5312	0.4717	-1.7700429511929998	-0.9812938717194	0.6288196596780999	0.1630727135579585	0.0839	0.5533	0.4179	-0.5396	-1.6592529767417998	-1.0237450018447	0.6313376136429	0.1665554925291831	0.1997	-0.2692	-1.0807	-0.7471	-2.7164002116508	-2.5362878171062	0.3557790266200999	0.1708669922859395	0.0774	0.2089	-0.2733	-0.7491	-2.1751187952802	-1.0054111495385	1.4415679878787	0.1729955041283664	0.5108	-0.6445	-1.7859	-0.9077	0.0981608615964999	-0.2405826327305	-0.5831817440660999	0.1761827587608002
407	0.0943015786299112	1.274	-1.9081	-4.0761	-0.0928	-0.4602347731285999	-1.0625765731456	-0.0224648705296999	0.1122019869191561	0.0001	-0.002	-0.026	0.003	-0.3583363236156	0.5318390890025999	-0.0445363107524	0.1165884100628622	0.6691	0.5677	2.8786	-0.0076	-0.3909516960658999	-3.092755643327	0.023999248727	0.1284588007766435	0.0001	-0.0257	-0.0013	0.0045	0.1262517855163	-1.0002178694861	0.065309430962	0.1291197539881629	0.0363	-0.6384	-0.0827	-0.0846	-3.6320699081626	-8.7237662552952	-0.2245700192355999	0.1413550094727927	0.0008	-0.0497	0.0794	-0.0046	1.8796132916925	6.7266353309018	0.0393036876693	0.1429388616567918
408	0.0906625897420832	1.8278	2.6599	-4.813	-0.0103	-0.1303041176784	0.0110947346574	-0.9096502128147	0.1032586190645798	0.0001	-0.0089	-0.0041	-0.0345	-0.0436314210462999	-0.2794928900928	-0.9044175897316	0.1119468831443847	0.1048	1.1703	-0.0829	-0.1653	-0.1234977733673	-0.0235664753893	-0.8929687677978999	0.1279317907084344	0.0003	-0.02	0.0182	0.0551	-0.0928102094213	-0.0563392199623999	-0.8970604429907	0.130196957425619	0.0	0.0	-0.006	0.0189	-0.1032754555875	-0.0347792391388	-0.8896639532190999	0.1363630808411769	0.0001	0.0039	-0.0145	0.0344	-0.0841153996365999	-0.0612964418305999	-0.894660518118	0.1453767828291028
409	0.1002932777017808	2.751	-2.0993	-4.7191	-3.8035	0.1031180834647	0.4920632849648999	-0.248647954024	0.1168895066992459	0.0035	-0.0114	-0.0793	0.1963	-0.0191993989816	0.2407400048533	-0.5266064659195	0.1464803171458389	0.0016	-0.0203	-0.0903	0.0865	-0.0203403468719	0.2871254380485999	0.0474870380548999	0.1515695895498056	0.0143	0.1131	0.1677	-0.3172	0.1176356617929999	0.3736801055886	-0.2725291736589	0.1541541298042826	0.5233	-0.7419	-1.6608	-1.3356	0.0180191080606	0.3095903085783	-0.4177836430033	0.1575472900752198	0.1373	0.3828	0.8496	0.6625	-0.0915905754695999	-0.0352120124765	0.16524072894	0.1590629711901461
410	0.1088147646014276	1.2113	3.4008	1.5372	1.6641	-3.6136180267643	5.0779262863876	0.625947618437	0.1091471859805739	1.2926	-1.2068	3.8756	-1.1347	0.4321438492088	-4.3231302424081	3.9880849929669	0.1239266824283781	0.003	-0.0332	-0.0703	0.1724	-1.2392661240193	-0.0746730722686	2.4073607055023	0.1309851282895666	0.1287	0.8625	0.7652	0.3804	-2.3627850517192	8.0243651985413	0.2303534447485	0.1310614882069714	0.1439	-0.6479	0.9928	-0.4915	-0.1628408040672999	-7.207249793932999	3.3797237092528003	0.1375375328702758	0.005	-0.1954	0.1047	0.0732	-3.0078927261071	-1.2797107595789	0.3389795525112	0.137679483320336
411	0.1280522920573076	0.9429	1.4359	-2.9625	-0.4552	1.4248078568005	-2.3159275021555	-1.3199980230157	0.1378043501195227	0.024	-0.2296	0.4374	0.132	0.1295959431258	0.3973252670393	-0.2708767663695	0.1452742941536129	0.0268	-0.1845	0.3719	-0.3224	1.297533152486	-1.7647316420485	-1.3106737247398	0.1528585006065339	0.1905	-0.2486	0.0022	1.3446	-0.7726577799173	2.5342813225405	1.2954479718588998	0.1626137198442349	0.0238	-0.1246	0.0514	0.449	-0.1079966192715	0.4218753181960999	-0.1667751071372999	0.1637721543198894	0.0082	-0.0242	0.2722	-0.0248	1.0847660424604	-1.5686459770397	-0.8039354893238	0.1672083656703225
412	0.1468746434695275	0.2041	-1.0549	0.7061	0.6878	-5.9699901644794	4.519727366815999	2.4332090766722	0.1601057456707814	0.5154	1.0747	-1.189	-1.5035	-5.4945689815006	-0.8802609688817999	-2.9879064665115	0.1619946568015674	0.6083	-1.2026	1.1643	1.6825	-3.7230703381717	1.2659406988339	-0.0808892711192	0.1711605358370219	0.0049	0.1493	-0.0976	-0.104	-8.2222212999316	-1.3166145223755	-3.8748557506123	0.1771327658604268	0.0268	0.3456	-0.033	0.3264	-4.8287668729645	3.7819275120989	1.2844712662936	0.1784032901358151	0.027	-0.0971	0.2648	0.3837	-6.8332549440988	7.3346818703703	6.2174184845517	0.1788512653044801
413	0.1503467089149511	0.2654	1.5565	-0.0955	0.4645	0.3370517440068999	-0.8268724762219	0.0968625415833999	0.1505378993954905	0.0522	-0.4386	0.5723	0.0104	0.0442215665067999	0.7119514835472	0.0456772586426999	0.1506062604584863	0.019	0.3571	0.2231	-0.1088	-0.738075255932	-1.0182369775467	-0.4230162660864	0.1521469656472952	0.0792	-0.083	-0.8739	-0.1025	-0.4823848994126999	-6.4572929427296	-0.6487665762429999	0.1557851967643894	0.1228	-0.816	0.1775	-0.6962	-0.5827096276977	-4.19003276955	-0.5493860806948	0.1560529503860077	0.1087	0.1093	1.0094	0.118	-0.3219440202181	-3.5388269254036	-0.3742702510491	0.160862364313749
414	0.1426339181028323	0.0884	0.5892	0.6816	0.3441	7.4469275369574	-0.0693617631241	6.816180068774999	0.1435589048035072	0.0313	-0.0974	0.5364	-0.1725	2.7140002867781	-9.6346361020616	2.6855946186127	0.1470744494578665	0.0954	0.6479	0.4775	0.5703	-1.4579740316806	-0.1441135214541	-1.3279059721864	0.1479537516236244	0.1308	-0.0877	-1.1457	-0.077	-0.1917579316318	1.5557414629701	-0.3358321100552	0.1493496362414077	0.1848	0.8787	0.6372	0.8234	4.785686254348	1.8961767076172	4.8138558643292	0.1508024536223424	0.1657	-0.3831	1.1745	-0.3487	0.6257509032835	-6.581223489434599	0.1584737276596	0.1564111947689954
415	0.1458028322580543	0.1327	0.5528	0.3117	-0.9809	-2.9032796074758	-1.9038879416344	7.0281603181866	0.1486128214331018	0.0079	-0.1245	0.1142	0.2262	-2.7701821346177	-1.5810390317102	7.105508716542801	0.1504065257638051	0.0857	-0.4073	-0.313	0.769	1.4303158810985	1.1056965347927998	-1.4073788942004	0.1512475597725212	0.0185	0.1737	0.087	0.3819	-3.2133420324225	-1.5011726793892	-7.5434359912644995	0.1542280774971013	0.011	0.0278	0.1554	0.2865	-2.8202658126988	-1.4977498357183	-7.843072513075699	0.1556591517823839	0.0548	0.4711	0.3494	0.4287	1.7924291356613	0.7897326552410999	-0.0380053676562	0.1618850038484562
416	0.1452860653245021	0.0728	-0.078	0.3173	-0.8028	1.8283493226904	-3.2258531161851	8.2775376010958	0.1552541332474929	0.037	0.3449	-0.3075	0.3793	-0.9212170638405	-0.0190813698895	-0.4331274249762999	0.1593913681525584	0.1671	-0.352	0.3834	-1.1409	2.1033571072834	-3.1779333047925	7.661897856702199	0.163757347288655	0.0665	-0.0545	-0.0541	-0.7769	0.3625066848698	-0.5661068687423	-7.1142428693582	0.1660781351861837	0.0023	0.1278	0.006	0.0694	1.0495540299839	-2.2059243883183	4.8224326450218	0.1697706817807039	0.3877	-0.3971	0.4586	-1.7485	-0.9142533474066	-0.0133372874072999	-0.9225547268843	0.1712537203226778
417	0.1135960171668508	0.0316	0.4958	0.1517	-0.3849	1.6902552849333998	-0.819908759788	7.939659653444199	0.1219783487688143	0.2005	-1.4947	-0.1828	-0.4454	0.2810272682901	-0.1856597618733	0.5739754748823	0.1283817308626055	0.0305	0.5292	0.0247	0.2756	2.3012525517044	-1.3726389980923	8.537516347961398	0.1417865121315785	0.0112	0.0442	-0.0274	0.3406	-0.1466708184496	0.2107212724291999	-0.8589370462423999	0.1520950146203548	0.0425	-0.3161	0.2906	-0.4845	-1.8853573741747	2.1734663879908	-7.0043184415824	0.1548840441949996	0.0002	0.0309	0.001	0.026	3.3576916120608	0.7907555740393	-0.3784012692726	0.1568785654875088
418	0.1009272407514323	1.7766	0.3211	-5.0282	-1.0089	-0.0246287372182	0.4142427702403	0.290744996873	0.1045719074073674	0.0775	-0.2944	-0.7783	-0.648	2.7642806800127	-0.1316417807222	3.7625707409945	0.1101551533540075	0.3825	0.2146	-2.2405	-0.3775	-2.3602670977544	-1.0765433490441	-3.0772938322619	0.1224295780887148	0.1498	-0.5722	-0.3857	-1.1661	2.8451306081012	-3.4251255666806	3.2441869684913	0.1230984375463867	0.037	-0.2573	-0.3462	-0.5151	2.2208353969536	-0.8023224250650999	2.9571008734734	0.1243183146602872	0.0244	-0.4445	0.2211	-0.2185	-1.0147747908451	0.8208923355555	-0.6673364867334	0.1253998989827663
420	0.1081469613188716	0.0	0.0007	0.0008	-0.0007	1.8487683556237	0.1250714945953	0.1063835550127999	0.108224371898996	0.0	-0.0002	0.0008	-0.0009	-1.9085697622877	-0.5742115330665	-0.5600086989838	0.1203944756377096	0.6948	-2.8734	-0.4559	-0.4386	-0.0088128388767999	-0.2208717743498	-0.2231930131611	0.1272808733654741	0.0014	0.1197	-0.0355	-0.0303	0.0712108855669999	-0.2087934639248999	-0.214026087008	0.1331074522834895	0.0	0.0094	0.0074	0.0118	10.8000947004877	1.1184830197703	1.0647010968034	0.1375137417356812	0.0012	-0.1048	0.0376	-0.029	-11.6169347038811	-1.5658132788293	-1.5161230310552	0.1419388997526426
421	0.1210074140406831	1.0554	-0.9613	-2.5776	-2.3483	-0.0638143957954	-0.3806044789918	0.4387141353357	0.1298723676915298	0.136	1.1073	0.17	-0.5616	0.6996371149381	2.017510614296	2.6514842109958	0.1366236793725009	0.6754	2.3996	0.4258	-1.2147	0.8184924106828	0.4318684479938999	0.8479996837078	0.1430001477429851	0.1541	1.1021	0.1986	-0.6017	-0.3350452494412	-3.4091129531857	-2.8203444987602	0.1433348365544434	0.0129	0.3357	0.1321	-0.0689	-1.0419214820281	0.052719661138	1.7983305902662998	0.1526302524911625	0.0182	0.0378	-0.3331	-0.2577	-0.7758052223733	-1.4997563302839998	-0.0909217439477	0.1579971864977142
422	0.1220223038812904	0.5002	-2.379	-0.666	-0.2133	0.2979841145217999	-0.1998232529253	-0.0897021099959999	0.1343978465422941	0.0003	0.0411	0.044	0.0006	9.4351275933819	2.2296482358304	0.6205969662617999	0.1364833830087999	0.0047	0.2215	-0.0021	-0.0527	-10.2829699049669	-2.91531857487	-0.8775856427941999	0.143400907033063	0.0015	-0.0374	0.0179	-0.1178	0.0278548657356	-0.2625753868918	-0.0873808711846999	0.1494782661697476	0.0098	-0.294	-0.0799	-0.0739	8.3611021983026	2.3025902147482	1.0452262966069	0.1587622622589633	0.0008	0.0243	0.0831	0.0038	3.2832152549457	1.2804976201929	0.1074458168417	0.160279711015611
424	0.1095459799176527	0.0119	0.0409	0.2388	-0.323	-1.2100342522092	2.6204819028042	-1.3657539677197998	0.1265330466269851	1.012	2.2032	-2.5389	0.8345	3.7035955379752	-5.0768640245587	2.0959606175118	0.1288999861431372	0.0143	-0.2997	0.2473	-0.1246	0.9529668896154	-0.3685655115976	0.3509791768747	0.139813745327007	0.034	0.1857	-0.2431	0.5212	5.3934180495709	-6.8710635966015	1.6659019489301	0.1544829953203736	0.002	0.0785	-0.0957	0.0659	-1.4195358906867	4.9460091044505	-4.018693870851499	0.1571279202005153	0.0589	-0.4939	0.404	-0.3933	10.5959043711547	-6.668643703649999	6.5347200271472	0.1637679457891216
425	0.1232351210856047	0.5797	-2.295	-1.0294	0.8536	8.4155529527914	3.7081593295364	-3.5499610030916995	0.1555969182990268	0.0543	0.635	0.2985	-0.1773	5.6576065007214	2.5067018580198	-2.269699441083	0.1671073804090284	0.0004	-0.0152	-0.0506	-0.0332	0.5026465602232	-0.0718403740582	-2.8874243661037	0.1706464174261071	0.0866	-0.3443	-0.0605	0.7994	5.0631726498751	2.2292941485541	-2.3200978634097	0.1904438327187206	0.243	-1.2417	-0.5626	0.2359	5.5361152219198	2.5044986483006	-1.774764114877	0.2026973889913094	0.2686	-0.5484	-0.1519	1.2899	6.4488735341598	2.8536680457631	-2.5403401492683	0.2297264062701758
426	0.1250752581671388	0.5732	2.1535	-0.0543	-1.4946	7.796057591389199	-0.5529269534578	-5.696988874452099	0.1571427654510302	0.0504	0.5734	0.0602	-0.3857	5.0941749580667	-0.2740242088255	-3.6974186821553	0.1689402194454595	0.0004	-0.0375	0.0389	-0.0143	0.4881683249255999	-2.4731422528327	-1.2018115587929	0.1720448597957367	0.098	-0.3973	0.6424	0.5328	4.7808077185412	-0.5385274042216	-3.5463021012366	0.1918960907751855	0.2586	1.1837	0.0648	-0.7848	5.0877620440626	0.1444282656997	-3.4705667671391	0.2031907190535974	0.2097	0.4764	-0.9764	-0.6062	6.092504362079199	-0.2593492583744	-4.3077077743737	0.2313444658126677
428	0.0957728342412173	0.2166	0.5577	-1.6484	-0.6033	-4.6274092418419	3.8198541936937	1.3865664309601	0.1115973567997662	0.0	-0.0005	0.0005	0.0109	-0.9178335632003	0.3316224057703	0.1320745540598999	0.1233633023048923	0.0	0.0008	-0.0049	0.0121	-2.1330610954619003	0.1513526391028999	0.0524049168924	0.1375418567938711	0.0018	0.137	0.0332	0.0126	-1.9268249285325	1.1086079190646	0.4129051071965	0.144997983088102	0.0542	0.596	-0.4261	-0.1553	-2.9073319396379	4.1692203063097	1.5272571087432998	0.1472431692064527	0.1495	0.4808	-1.0683	-0.388	-1.5183262407743998	-2.1931379033408	-0.7945718480171999	0.1698598168600962
429	0.1336938062369569	0.2111	-1.102	-0.7364	0.7823	-0.0839973705444999	3.8654527662749993	0.8038174602317	0.1511491862845563	0.1432	-0.3857	-1.1175	-0.1522	0.2853550016671	4.132946032004299	0.5539498722559999	0.1774235076442568	0.6623	-1.1059	-2.0874	0.137	0.8723530197110999	4.8310487687451	0.3510972059668	0.1810178038609945	0.0404	-0.0865	-0.5466	-0.1687	-0.9040635024553	2.5357763577071	0.9875494136007	0.1865109570412722	0.0304	0.2221	0.4415	-0.0194	-1.3076836544066	-0.6388521325065999	0.6639923291238999	0.1906914161150749	0.0052	-0.1594	-0.1152	-0.0491	-0.3175769438103999	0.4616117792031	-0.1501723481818999	0.1937573914157822
430	0.1363950424494495	0.1908	1.1198	-0.4745	-0.787	-0.7343770110462	1.6243950515416	-2.1905806063453	0.1569628279761353	0.0793	0.2412	0.4562	-0.7008	-0.5559170237909999	1.5466138798476998	-2.3071933493401	0.1811823984997423	0.5243	-0.9598	-0.6657	1.7251	-0.3262324105644	1.5679378024871	-2.2371234116634	0.1821028613605856	0.0377	0.1086	0.3257	-0.4386	-1.2218765044499	1.4060412311566	-1.4600985553383998	0.1871979309679108	0.0828	0.3534	0.2665	-0.6838	-0.7729331811321999	0.181764801834	-0.2324386253755999	0.191054693315812	0.0204	0.2426	0.1775	-0.2645	-0.8803003119124999	-0.1387628692789	0.2949940441886	0.1974015950304349
432	0.1303296860042954	0.1722	1.0166	0.4701	-0.8526	-0.5385667472523	2.8060629786161	1.0194959545291	0.1526107988774073	0.115	0.036	0.9096	0.5496	-0.3368550288533999	2.5815716454419	0.6615530612205	0.1646065587534175	0.0689	0.4362	-0.1235	-0.6498	0.7462192632869	-1.7243263495195995	-3.2925002101909	0.1684137062278965	0.0328	0.383	0.3758	0.0623	0.7150202399418	-2.084000336179	-3.4166274720494	0.1716969379259114	0.6659	-0.4199	-2.2206	-0.8425	-1.9707710938244	2.2121012441382	2.2420806335316	0.175497643246674	0.0255	-0.024	0.4473	0.1304	-1.7621350020223	3.5235618294919995	2.8307704018957	0.1824784396572352
434	0.1289434679245245	0.0627	-0.6535	-0.4868	-0.2549	-0.7502322524182999	-0.8489832594753001	0.5425797363836999	0.1445348616920884	0.0001	-0.0174	0.0192	-0.0048	1.8898818227052	1.3737406029519	2.4099966885592	0.1463470843666549	0.0618	-0.4919	-0.4301	-0.4548	-1.0800448787764	-1.1316235920241	1.2957627161044998	0.1613597298175635	0.483	-1.0438	-1.0616	-1.5079	-3.8581743055955	-3.5887138883312	-1.170455163325	0.1673743284858123	0.0187	-0.2785	-0.2898	-0.0796	2.2652930216446	1.6982812631962	0.4409566880855999	0.1725836079604576	0.0085	-0.0618	0.1174	0.2381	5.3881067404264	4.524055100193	2.7941026972833	0.1734292613572065
435	0.1079033766147356	1.5586	3.7636	-2.4534	1.2179	0.0705813970758	-0.0766008807729	-0.4878929237107	0.1250844785685502	0.0623	0.2078	-0.1356	-0.8276	0.2549034959053	-0.1743289690316999	-0.7536944391199	0.1297619599076294	0.0036	-0.0671	-0.1922	-0.0145	-0.5143314403410999	0.4218753181960999	1.1006999698939	0.1305864920070197	0.0197	0.0663	-0.075	-0.4646	-0.7259969455070999	0.5836145174038	2.3776960603545	0.132421928852043	1.25	-0.8652	0.6159	3.61	1.1310334465636	-0.7928407546664	-1.6982812631962	0.1343607264336384	0.0146	0.0955	0.2781	-0.2772	-0.2474283200723	0.0110947346574	-1.2238043129541998	0.1398914436542142
436	0.1106209776616345	1.0745	3.5253	1.1741	0.8742	8.3524467315486	2.5147278362826	2.074164578504	0.1324716359662287	1.0129	2.8677	1.6647	0.6889	8.0609542170923	2.9355802356805	1.9842657533545	0.1397209514864966	0.0041	-0.0584	0.0044	0.2023	-0.6183544135119	0.5217672731434	-0.1722044453738999	0.1504108868042017	0.016	-0.3281	-0.2127	-0.0794	-1.7454142139748	-1.7245230646731	-0.4094429204948999	0.1633775391466388	0.0026	-0.0352	0.0065	0.1503	0.6292130899851	1.1420494951596	0.1286123673583	0.1686308384125426	0.2	-1.1595	-0.5953	-0.2827	1.2900579766529998	0.6765820989479	0.3163966528894	0.1858210644845814
437	0.1172291386601417	0.003	-0.057	0.1834	0.0455	3.5486233400479	-1.2458364101461998	-0.1054786653067	0.1183082571040449	0.0235	-0.2829	-0.41	-0.2234	2.6804013385603	-2.5415204401893	-0.0245500511567999	0.1256932106457143	0.3918	1.1372	1.8327	-0.1525	4.893486158466	-3.0448358319344	-0.0980034894737	0.1303294276566592	0.1008	0.9102	-0.5757	-0.0159	5.0099808723687	-3.0410982440179	-0.1036295428638	0.1493553900805826	0.0181	-0.2117	-0.3648	-0.0618	7.325829688462799	-2.0660205711490995	-0.1036295428638	0.1495532079313514	0.0095	-0.1189	-0.2812	-0.0483	4.8049249963603	-5.625856674946499	-0.1363236013754999	0.1509638734883603
438	0.099038441338543	2.7336	5.0616	0.0023	-3.9727	-6.0818817437902	0.0714862867819	2.4504413241188	0.1096485832509841	0.0385	0.2705	-0.056	0.6709	1.3751962950878	0.1407300208139	-4.9971157013298	0.1302096917958746	0.0872	-0.3273	-0.0251	0.9468	-2.2524671936364	0.0831318238691	-0.7942964468022999	0.1400256796895103	0.0238	0.2661	0.0047	-0.4293	-12.2724682814045	0.1478511093706	5.2364393570779	0.140715187480945	0.0028	0.0043	-0.1741	0.0032	3.3372725791275	-0.0605095812165999	-1.0143813605381	0.1436234950199951	0.3273	1.6955	-0.0649	0.7342	-9.620118523733298	-0.0202616608104999	7.5457572300758	0.1513211679017327
439	0.1142858770166573	1.6667	-0.0155	4.6762	-0.0886	2.4273076220672	-0.0077505770478999	-0.5302260247438999	0.1268349951123314	0.1069	1.0952	0.0002	-0.255	2.320058520379	0.0022032097191999	-0.502803932346	0.1404622916046064	0.7854	0.0084	-2.8957	0.0468	3.4174930187248003	-0.0116455370872	-0.7655366913606	0.1408102425063851	0.005	0.0432	-0.1376	0.1788	-1.4603346135226	-0.0086948097847	0.3947679700438	0.1432019201868024	0.0293	0.5406	0.0023	-0.1218	4.9522646463318	0.0140848049905999	-1.1344169472038	0.1594519085952896	0.0	-0.0012	-0.0085	0.0005	0.5919158968814999	-0.0015737212279999	-0.097177285829	0.1623115045589115
441	0.1145614174491767	1.1038	1.5405	-3.4755	0.0086	-3.9886751384274	9.357346421688	-0.6533697108349	0.1214613565620033	0.0269	-0.5502	-0.1703	-0.0232	-6.642283873080999	-12.2983953386358	-1.4116672845466998	0.1287736791385646	0.7544	2.4066	1.7281	0.1001	2.1188582613792	-2.689883008959	-0.5458452079317999	0.1313715715191669	0.226	1.1026	-1.1654	0.0816	-6.051666296212599	12.674278653943595	-0.9481276968393	0.1384461128423331	0.0056	-0.1102	0.009	0.22	0.0104259031354999	-1.0133977847706	-0.9124435679944	0.1408116584572276	0.0052	0.1494	-0.0842	-0.1598	1.0514424954575	-0.2365303005683999	0.6635595557862	0.1413539951918881
442	0.1161669645872342	0.2878	1.846	-0.2923	0.4719	-9.0750601764155	0.8294691162480999	-0.999706410087	0.1396690000920631	0.0128	0.1046	-0.1624	0.3157	-4.823848994126999	-0.4809292072767999	-0.8712120718208	0.1417102966389547	0.0553	-0.503	0.1175	-0.5644	-1.2295877384671	-0.8542158825583999	0.1705520380844999	0.1440605111774807	0.0032	0.0082	-0.1601	0.088	-3.4646653125341	-0.6727264819393	-1.7121693530332998	0.1480515136031019	0.1168	0.9287	-0.3068	0.4758	-5.5624750524888	-0.0112521067802	-2.2539228857723	0.1552040075586876	0.0487	-0.3955	-0.0209	0.5598	-0.4760900145006999	-2.8202658126988	0.5774376615839	0.1600307704673071
443	0.1632662115275558	0.0053	0.0395	0.1934	0.0979	1.6492991899746998	2.5354222704308	-0.1762174345053	0.1633242622046608	0.0063	-0.0629	-0.2113	0.0967	-3.0602582999688	-1.0863397636884	-0.2700899057554999	0.172836818778367	0.1752	-0.9481	-0.6795	-0.4004	-1.5501154095799998	-1.0228007691079	-0.6884243511886	0.1739457192290772	0.0357	-0.1593	-0.5114	-0.1437	2.2651356495218	2.1201565813923	-2.012789450612	0.1784628181351072	0.2924	1.2714	0.8835	-0.2467	4.299839168233699	3.5911924992653	-1.322319261827	0.180801257092827	0.0451	0.4577	0.4038	-0.0377	-5.569753513168299	-2.7168723280192	-1.2306106572653	0.1874381090111825
444	0.1138791455965141	1.5239	0.6249	-4.4293	0.2524	0.3905582657589	0.2425104412347999	0.2480184655327999	0.1260266294010834	0.3887	1.7475	1.2304	-0.2433	-2.8419831656452	0.7012108361660999	0.7499175081727	0.1420968883357598	0.3695	-1.1163	-1.5892	0.3594	2.967644805701	3.3544654835434	0.0305301918232	0.1444202145080015	0.348	1.7692	0.677	-0.1621	4.1326312877587	0.1923087340615999	0.1175176327009	0.1473340983870683	0.2202	0.5321	1.3908	-0.1549	0.4061774489467999	-3.2041751062694	0.5199968367619	0.1545500877972525	0.0058	0.1379	0.0311	0.1898	3.7217326751279	1.742502829703	0.7278067249193	0.1595585334054103
445	0.1034456465834935	2.5687	-0.2491	6.0591	-0.6876	1.2233715396165	0.1227109127533	0.1337269613492999	0.1226623301992914	0.2561	-1.5886	-0.7193	0.3015	-2.5166949878176	3.8779638500376	0.2742602670097	0.1257163638123197	0.0239	-0.5236	0.1046	-0.0015	1.371891480509	-1.1061686511612	0.4059020477319	0.1349363933208066	0.4746	1.6495	1.5435	-0.4158	3.8786326815595	-4.9505728960117	0.3093149073634	0.1370841908326505	0.0197	-0.3557	0.2907	-0.0649	0.430019325551	0.8052338093368999	0.3949253421665999	0.1421328335690344	0.2032	0.1849	1.4424	-0.1716	2.158358664202	5.126672301424899	-0.6307474681823999	0.1524418648803547
446	0.1103658341976103	0.0506	0.0534	0.8234	-0.0823	5.481310380154699	1.7194478137128	-0.3464153853134999	0.1142922552265775	0.015	0.4317	0.0508	-0.0925	-3.0898442590552	-1.0254367521647998	0.4162886078367	0.1245650094583708	0.143	-0.8478	0.9924	0.1366	-2.768569070359	-0.7315836558665	0.5428551375985999	0.1262909554147318	0.0096	-0.2147	0.2266	-0.129	0.2821682161803999	0.0382020828097	0.1785780163473	0.1272037692745795	0.2443	0.9768	-1.3813	0.1375	-2.6645067541575	-0.9361674155065	0.5538711861946	0.1346936667130156	0.6093	-2.0867	-1.5092	0.391	-0.7192692872574	0.1993511365569	0.1725585326502	0.152215787179122
448	0.1162783899594768	0.3084	0.6207	-1.7044	0.8292	-3.1985883959100003	8.4126415685196	-2.9486814649036	0.1390259515109609	0.0119	-0.1315	-0.1466	0.299	-2.1449426907333	4.5231108674562	-2.6175311755017	0.1410134279611003	0.083	0.0679	-0.4648	0.8141	-0.6286229445246	0.8158957706565999	-0.0766402238036	0.143583717568868	0.0022	-0.1469	0.0332	0.0087	-1.6251032260942	3.1979195643880995	-3.0811887923012	0.1476413222355976	0.1012	0.127	-0.8294	0.5697	-1.9900098358367	4.7068034777945	-3.3236205474746003	0.155034640287292	0.0482	0.2402	-0.2963	-0.5662	-1.968331825921	-0.6827982977985	0.3167900831964	0.1597390879011888
449	0.0880366767490129	2.5572	5.3264	-3.3135	2.0544	0.7940210455874	0.8873427144077999	-0.3462186701599999	0.0998057830621318	0.0009	-0.0449	-0.1043	0.0284	0.5661068687423	0.6852375657019	-0.2593099153437	0.1125768713888681	0.0799	-1.0303	0.0482	-0.0263	-4.2487325713544	5.109518740039699	-3.0486521059123	0.1134737206142751	0.1406	0.6482	-1.0363	0.6041	6.429320047901899	-1.8347622366945	1.2940316227537	0.1150596263496129	1.3684	-3.447	2.0606	-1.3083	1.2262435808576	0.9453343416596	-0.4224654636566	0.1220734041617475	0.1259	0.6764	0.881	-0.5602	1.3354598340808	1.1241484161911	-0.5289670477614999	0.1281232285118176
451	0.1023152051583259	0.5096	-0.2041	2.705	0.3364	0.8724710488031999	0.1641784671110999	-0.0798270092903	0.1218878782195643	0.2126	1.5851	0.272	-0.171	-2.2388938480449	0.7409866402037999	0.3835158632636	0.1417487558923989	0.5717	-2.3427	-0.7136	0.2278	-0.7760019375267999	0.5153150161086	0.1673259095671	0.1450014779473058	0.5925	-2.4507	-0.1845	0.298	3.2336823792944003	-0.2577361941157	-0.4188065618015	0.1485125810802836	0.0	-0.0039	-0.0023	-0.0164	1.241666048892	-1.5712426170659	-0.2029706953813	0.1506016866395956	0.1904	-1.1013	-0.8245	0.0562	3.8377552726622	0.0708567982907	-0.4663722859178	0.1509238579017164
452	0.1025254633848851	0.5065	-0.165	2.7033	0.275	-0.9476162374401998	0.2302354156564	0.1292025128188	0.1225021814918419	0.2175	-1.5669	-0.4376	0.1269	-3.1261578763913	0.8907262150479999	0.4251407897442	0.1415868513030067	0.1371	-1.0253	-0.631	0.055	-4.4443067769641	0.8985161351265999	0.5641003741766	0.1474649939102548	0.3287	1.7886	0.3403	-0.1696	-7.590529599012399	0.6088727431132	0.8664515651061	0.1483189905024299	0.5231	-2.2863	-0.0058	0.2515	1.3776355629911998	-0.4588971100848	-0.1716929859747999	0.14938265806722	0.0	0.0042	0.0068	0.0159	-0.0787647474614	-1.3424628935454	-0.0047605067147	0.1516811152476595
453	0.0931286215626672	1.1135	-0.4441	-4.1946	-0.3774	1.1608161208035	0.1492281154451	-0.1129931841704	0.1178860468753145	0.1812	-1.4797	-0.3079	0.1473	-2.5345960667861	1.4153655294325	0.4557103245981	0.1307586489183959	0.3689	-1.8989	-0.7753	0.1563	1.7650857293248	-1.9610140222108	-0.3977580403769999	0.1320064985031708	0.3533	-1.4336	-1.3996	0.0341	2.2457788784174	2.8849850982003	0.0395397458535	0.1349353639726856	0.4434	-1.7296	-1.3904	0.0656	0.925348082064	-4.0613023730996005	-0.5138593239727	0.143150520399484	0.2344	0.5369	-1.4557	-0.2201	3.6859305171909	1.1463772285366	-0.2930662356843	0.1457545234550433
454	0.0934056485047007	1.123	0.4841	4.2058	0.3331	-0.486673289759	0.1965971244078999	0.069637164339	0.1182205071060762	0.2216	-1.5644	-0.5974	0.0891	-3.7474630172057	1.718110150669	0.4956041577279	0.1315841048953928	0.0364	0.5404	-0.3405	-0.0824	-1.1104176984768	-1.8218970656556	-0.0532704635677999	0.1333627232676129	0.3321	1.4989	1.2198	-0.0316	1.5789931941137998	3.3424658591798995	0.1700799217161	0.1361043892314521	0.5922	-1.9299	-1.6737	0.0272	-0.7209610375775	-4.6548313342398	-0.3435826871030999	0.1430729282777774	0.0784	-0.5912	-0.6871	-0.0068	-4.8074429503251	0.7157284144944	0.512639690021	0.1444985993122846
456	0.1144253884151365	0.6679	-2.4509	0.6266	1.5347	-6.612225797626199	4.0040189204004	4.5052097884877	0.124420540578224	1.2984	-3.3741	0.362	2.0343	-5.9263980864638	3.3737435685864	4.0050811822293	0.1305862847409218	0.003	-0.0848	0.0235	-0.1625	0.8659794487376999	-0.9564684193477	-0.6240984959940999	0.1436592976659542	0.004	-0.1023	0.0271	-0.1745	-1.50683807581	-0.2154030930825	0.8697563796849	0.1510414817797625	0.0157	-0.3413	-0.0072	0.1997	3.2936805011119	2.0700729033112	-1.5896158124028	0.1735625114085653	0.2793	-1.3416	-0.1377	0.7712	-0.0754599328826	1.5438992107293998	0.3007774697015	0.1883323483007257
457	0.1171462880799338	1.8861	-0.1581	4.9117	-0.0061	0.0877349584609999	7.1422944502473	1.6054710537749	0.1424829673797164	0.1766	0.1049	-1.3233	0.3122	0.1322319261827	11.3667917146905	2.512052510195	0.1460957830427964	0.0033	-0.179	-0.0068	0.0362	-0.1407693638445999	-1.2667669024786	-0.8771135264258	0.1521924443860867	0.0134	0.0203	-0.3592	0.0539	0.4746343223647999	-1.8586434563294	2.0961179896346	0.1732111145241626	0.2688	-0.1284	1.4632	-0.4128	0.1608736525323	1.629588331594	1.0973558122844	0.1779441696369784	0.0009	-0.0875	-0.0026	0.0177	-0.0954461924781999	2.9581237922716	0.0242353069112	0.1850957393474644
459	0.1502589934613321	0.2884	1.1606	-1.0862	-0.5934	2.8561466566972	-2.2053735858885	0.7476356123921	0.1560393285199607	0.0238	-0.1066	-0.3491	0.3095	1.7330211593042997	-0.2795322331235	0.0311203372837	0.1616734531487298	0.0906	0.5184	-0.5548	-0.5142	0.8747136015531	1.1402003727166998	-0.3909516960658999	0.1665660079762134	0.3416	0.3138	-1.3828	1.0321	2.382220508885	-1.5436238095145	0.2051345620698	0.1705764294712401	0.0533	-0.3733	0.4663	0.335	1.5218277705067	0.7020370398108	-0.9508423659576	0.1721832172659403	0.4093	0.429	-1.5284	1.0225	1.2164078231826	-0.1209404763718	0.2531724025544999	0.1750216140236706
460	0.1567883970175716	0.5004	0.0482	-2.1869	0.0502	1.7484829703694	0.0215599808236	3.3735075104022	0.1608743633303487	0.0876	-0.4164	-0.0405	-0.8011	1.8458176283212	0.1736601375098	3.5394170708641	0.1631278327427534	0.0127	-0.1579	-0.0049	-0.3026	1.0132797556784998	-0.0671192103742	1.95928292886	0.163758661811407	0.0197	0.1588	0.3815	-0.0971	0.8836051264912999	0.0456772586426999	1.7206674476645	0.1664705799452957	0.0032	-0.0804	-0.0036	-0.1499	1.3618196646497998	-0.1792861908999	2.611196947559	0.1673457470789021	0.0022	-0.0109	0.1409	0.0094	1.5376436688481	0.5018990426399	2.9478946042896	0.1843508727657459
461	0.1204931357702779	0.0356	0.4407	0.4467	-0.2229	-2.2380676444002	-3.3741369988934	-0.2600967759577	0.1371003844152809	0.0049	0.1682	0.1184	-0.108	1.5757277225656998	1.2364334258089	-0.1716929859747999	0.1444317030767111	0.042	0.4512	0.4653	-0.1249	-1.5224179159672	-0.8245118943798999	2.0262054240807	0.150115408769539	0.2626	0.7568	1.3929	0.3338	-1.5536169393123	-2.198881985823	0.2469562037039	0.1595631094292595	0.7958	-1.3693	-2.3545	-0.2507	-0.7483831299753999	-1.0115880053584	-0.1130718702317999	0.1661801949972477	0.2962	-0.6182	-1.4314	-0.4927	-3.0773331752926	-2.5169310460018	1.4969236320736	0.1696472581268477
462	0.1268408375173389	0.027	0.4893	-0.1539	-0.2363	-2.884631010924	0.9760612486363	1.8027370097047	0.1384746846944232	0.0058	-0.1886	-0.0176	0.1637	-5.868799889519	0.6236263796257	4.5107571558164	0.1448093547693258	0.012	-0.2143	-0.1984	0.1966	0.4507924457605999	2.5023347816121	-0.0786860614	0.1454998893364298	0.1461	-0.7921	-0.7188	0.602	1.1481083218874	2.4142457358748	-1.1801335488772	0.1508248243961775	0.2169	1.0372	0.8174	-0.643	-4.4525294703804	0.5442714867038	3.2205418070406	0.160759378787613	0.048	0.1393	0.2795	-0.5922	-5.399044102961	0.3672671915845	3.996858488813	0.1624548985217954
463	0.1014945387186585	0.0941	-0.8422	-0.0586	0.8233	-0.7891425097805999	1.8973963415689	1.7328637871814998	0.1076901045774161	0.0115	0.2055	0.3049	-0.1558	1.6717247174737	1.5106936928186	-1.9519257821191	0.1377443164497507	0.4692	-2.025	0.6175	0.7921	-0.9242858202351	0.8805757131273999	1.4775275179385	0.1445674278264799	0.0238	-0.4199	-0.2632	0.0319	0.4768768751146999	0.6575794151198	-0.571654236071	0.1545983719782271	0.2652	-0.2404	-1.5851	-0.0552	0.6726477958778999	-0.0837613123603	-1.1730124603205	0.1578392559785038	0.6025	2.243	-0.4265	-0.7162	0.474476950242	0.3824929444653999	-0.575588539141	0.1609082201004419
464	0.1159859180182197	0.2813	1.5806	1.0546	-0.1671	-1.3309353855503	-0.7929194407278	-2.6429074303032	0.1248226272533118	0.0181	0.3231	0.1408	0.3056	-0.1574114658307	1.21176534556	-2.8110202004843	0.1336459104961693	0.3553	1.8543	0.4231	-0.6091	-3.8413748314866	-2.3983904945027	-4.0205036502637	0.1381624555901257	0.0896	0.2166	0.0967	-0.9576	1.0300792297874	2.9885752980334	-5.6620916062212	0.1492901938680036	0.379	1.4839	-0.0268	1.267	-4.5754370982872	-1.5474007404616998	-4.2631714636213	0.1514727771724504	0.7385	-2.2045	-0.1704	1.5572	1.8059237951914	2.1080782709674	-6.1598202876069	0.1636916046138639
465	0.1032896880321577	0.1413	1.2435	-0.4655	-0.5368	-2.0131435378883	0.5016629844556999	4.1720530045201	0.1095619015554029	0.0197	-0.4629	-0.227	0.0595	1.0813825418202	-0.7182857114899	1.3738192890133	0.1318110289331919	0.6811	-2.2134	1.6885	0.0194	-3.7133919526194994	-0.9067388285429	3.7948320261685	0.1376213562046701	0.0393	-0.3078	0.5756	-0.0474	-0.8607074826239	-2.7595595163287	1.4878747350126	0.1439849193206159	0.4879	-1.4406	-1.6918	-0.3804	-2.078492311881	-2.4267961626681	2.0943475532531	0.1466816044987889	0.9762	2.3417	-2.059	0.51	-0.7370916801644999	-3.3679994861042	1.4953499108456	0.1564331962122837
466	0.0934218810415977	1.7351	-1.8309	4.648	1.7036	0.6942471197322	3.3569047514468	0.1615031410234999	0.1089424691821887	0.0032	0.1293	-0.1542	0.0596	1.2545705629616	-0.1948266880264	-1.9999242795731	0.1150852384124256	0.061	0.7488	-0.16	0.4569	0.8164859161171	1.6732197526403	-1.1974838254159	0.128044277033203	0.0007	-0.012	0.0147	0.086	1.1081751457269	1.8674169521755	-0.7331180340637999	0.1304073560345353	0.0233	-0.0493	-0.3581	-0.3705	1.2188864341167	0.3514512932431	-1.7675249972282	0.1333112727662493	0.0659	-0.0637	-0.6162	-0.5983	2.9600516007759	-5.3999883356978	-4.4352185368724	0.1377648468182343
467	0.0952617278035974	1.3209	-0.0133	-3.8821	-2.3932	-0.4079478853282999	3.9570826847753	1.2752256540790998	0.1051685982062275	0.0151	0.1441	-0.0202	-0.4413	1.0497507451374	-1.9319788655542	-2.0830561034422	0.11763316937363	0.2448	-0.7774	-1.0815	-1.1609	0.3073084127977	-0.9566257914705	-0.4544513476157	0.1297509307052715	0.0344	0.5522	-0.2691	0.1439	0.9654386303473	-4.280364368037199	-2.6269735028697	0.1319856855325076	0.0043	0.1774	-0.1277	0.0357	-0.4447336190328	0.2429038715417999	0.7095122156438	0.1358092290783048	0.022	-0.4274	0.2443	0.0146	-0.4352519486341	3.8944485799009	0.9700417649392	0.1373695260582675
468	0.1194699166989814	2.657	-1.3663	-2.4737	-5.0373	-0.1067769853197999	-1.1511377352513	0.5904208617148999	0.1406398624240573	0.0009	-0.0406	-0.0751	0.0513	-0.1385661541254	-1.1309547605022	0.5946305659998	0.1565092228134637	0.0292	0.0093	-0.4759	0.23	-0.0289958136259	-1.1411052624228	0.5698051136280999	0.1686612550799012	0.0066	-0.0594	-0.0991	-0.212	-0.0459526598576	-0.8928507387058	0.6305507530289	0.1688386575875208	0.0053	0.0107	0.1965	-0.0931	-0.1072884447188999	-1.110653756661	0.4366682977393	0.1743429634478318	0.0056	-0.058	-0.1805	0.1117	-0.0420576998182999	-1.1464165715672998	0.567719933001	0.1757277023679503
470	0.1241979893406	2.6166	3.4093	-3.4786	-2.8067	0.2047804747934999	0.4908043079825	-0.6832704141668999	0.1326045078672068	0.0003	-0.0047	0.0443	-0.0406	-0.1406119917218	0.8559863189399	-0.4082232865432	0.1473132225750882	0.0008	0.0142	0.048	-0.0784	0.2733553773036	0.4025578901224	-0.7251313988317	0.150960091984553	1.1519	2.0903	-2.0725	-1.6676	0.0277368366434999	0.6624579509266	-0.5293604780685	0.1599638595320104	0.0253	-0.1183	-0.3598	0.306	0.0469755786558	0.6326752766867	-0.5032367056836999	0.1649189021480633	0.275	-0.9346	0.9945	0.7992	-0.0592506042342	0.7208430084854	-0.4230949521477999	0.1685510339824862
471	0.1270144941679802	0.4868	1.1544	-0.7814	-1.9508	5.1202593874208	-1.1882775562321	2.0466638000447	0.1287609521181707	0.489	-1.0686	1.2757	1.7111	5.3395180975119	-1.4034445911304	1.8399948597776	0.1321195900890444	0.3528	0.0884	1.991	0.1836	3.7152017320317	-4.8805423013657	-14.317912447497498	0.1330066665709386	0.6283	0.8495	2.4375	-0.6502	2.6969254114543	-4.266358249107999	-7.565271373302999	0.1390814293690033	0.0453	-0.3911	0.5212	0.2519	6.1700888186196	6.3955243845306	2.5823978490865995	0.1415248519127424	0.0537	0.3652	0.6555	-0.0785	4.711721356632	3.9406372979427	-7.6736220798508	0.1459452262722637
472	0.1224086743472605	0.0464	0.2326	0.0082	-0.7175	3.6544954356616	-4.3807284393529	6.7855318478597	0.1248527958628405	0.1337	0.8964	0.2839	-0.8501	5.8743865998784	-3.4148570356679	-1.2614949363647998	0.1322497212266216	1.5437	-2.3231	-1.756	3.0048	5.821234165402699	-0.6339342536691	-0.9352231827697	0.1361124332875101	0.205	-0.4727	-1.4136	-0.1935	8.2365028200757	0.5510778310149	-9.6168923952159	0.1371831625993518	0.2329	-0.4977	0.7353	1.3261	2.400711733314	-2.4392679034	6.432506833388599	0.1381629528082648	0.309	0.6494	-0.5293	-1.6287	1.4951531956921	-2.8541401621315	8.818268215036598	0.152753682024908
473	0.1152372188511555	0.3481	-1.6857	-0.2664	-1.2723	0.2032460965961999	-1.1722649427372	-0.4458745669230999	0.1205153422747057	0.0009	-0.0559	-0.0714	-0.0537	-1.5435844664838	-1.1281220622918	-0.7749790187286	0.1309181111487694	0.8433	2.0797	1.3534	1.8722	0.7117547683936999	-0.8895065810962999	-0.2155604652053	0.1382857388616248	0.0182	-0.2678	-0.1629	-0.3151	-0.2502610182827	-0.8645237566017999	-0.4638149889223	0.1408337205368743	0.0033	0.0164	0.1843	-0.0234	-0.8592124474573	-0.8378885248179	-0.5380159448224999	0.1457715075152917	1.0566	-1.6189	-1.7075	-2.31	-2.3356383605362	-0.783319741237	-0.8917097908155001	0.1542502013155857
474	0.1248685796906851	0.0917	-0.8881	-0.5524	0.0904	1.8415685810056	-2.7028268660593	-7.230029408708299	0.1269277242740595	0.1499	0.924	0.9432	-0.1694	2.1121699461602	-2.481758376556	-6.2541255321948	0.1284761776869959	0.2122	-0.1414	-0.4489	1.5022	6.120595285999	2.275207465381	2.5779520866175	0.1315183644255602	0.268	-0.367	0.1135	-1.7056	3.3372332360968	-1.0232335424456	0.5645331475143	0.1350335415868381	1.1862	2.2334	2.0983	-1.9458	0.4237244406389999	-3.7379026607456	-3.0149351286024	0.1367136056644974	0.1549	-1.2064	-0.4697	-0.1528	-1.9532634451629	-6.4070912355564	-7.9862024587623	0.1506687357522909
477	0.164217738578567	0.6822	-0.7173	-2.2468	-0.8178	0.0013770060745	0.0076718909864999	0.0043670764077	0.167664838381508	0.0	-0.0001	-0.0005	-0.0	-0.0014950351665999	-0.0045244485304999	-0.0021638666884999	0.1698172879882689	0.0	0.0006	0.0012	0.0005	-0.0008262036447	-0.0068850303725	-0.0034228436708999	0.1711752072633093	0.0173	-0.1898	-0.1896	-0.2817	0.0008655466754	0.0047605067147	0.0018097794122	0.1770447163555968	0.8919	1.0499	2.4524	0.6631	-0.0009442327367999	-0.0008655466754	-0.0004327733377	0.1785917626375247	0.0	0.0008	0.0003	0.0002	-0.0007475175832999	-0.0009835757675	-0.0001967151534999	0.1818641551271048
478	0.1547945879266542	1.2752	1.7061	-0.2945	3.0593	0.1290057976653	-0.9129943704242	-0.0043670764077	0.1702599933061471	0.001	0.0267	0.0719	0.0521	0.0890726215048	-0.8865165107630999	-0.0556703884404999	0.1728734074920271	0.0161	-0.0262	0.3702	0.0485	0.102685310127	-0.8791200209915	-0.1073671307802999	0.1815346079113478	0.0119	-0.1326	-0.2827	0.0287	0.2358614690465	-0.9881002160305	0.2412514642523999	0.1817976925333673	0.0133	-0.2686	0.1341	0.1411	-0.0667651230978999	-0.8915524186926999	-0.5438780563968	0.1992968399044782	0.0097	-0.0788	0.203	0.1596	-1.6819932484864	-0.52719661138	-3.4876809854936	0.1996782194469103
479	0.1151276129371588	1.1648	-1.8896	2.1518	-2.641	0.7928014116357	0.4247867024679	-0.1580409543219	0.1293337540292765	0.0088	0.2717	0.1567	-0.0649	0.8461505612649	0.3734833904351	-0.0930069245747999	0.1382856205288526	0.001	-0.0549	0.0218	0.0846	0.3160032225824	0.2235864434681	-0.1307762340467999	0.1385681411249593	0.0012	-0.0802	-0.0779	0.0306	-0.62161988506	-0.0178617359378	-0.2141047730693999	0.1411038985103503	0.61	2.1561	1.257	-0.5061	1.4746554766974	0.8878935168376	-0.3949253421665999	0.1472866476804022	0.0008	0.0559	-0.0109	-0.0732	0.4907649649518	0.2190619949375999	-0.0636963667032999	0.1539067555114916
480	0.1352234465765789	0.0567	0.4754	0.0149	-0.6344	-6.957264176865199	2.8096431944098	8.446161830676	0.1555037040464313	1.3334	2.1409	-1.5455	-2.4269	0.6335408233620999	-1.5904026730167995	0.5409273290943	0.1607108164143758	0.1842	-0.8409	0.6787	0.7426	1.3926252576879	-6.4386050031471	5.171916786729899	0.1641932925713014	0.0107	0.0264	-0.2945	0.1037	-6.829517356182299	2.2886627818804	8.330650692540798	0.1738414419647602	0.0083	-0.1679	0.0551	0.2016	1.2174700850115	-6.6970887148461005	5.6308925828761	0.1772716444358199	0.0072	-0.0585	-0.2193	0.0954	1.3679965204697	-2.4580345290439	-0.6235870365949999	0.1801950746826613
481	0.1275340812434387	0.0398	0.4412	-0.1742	-0.4932	-8.9243370258038	6.934445219059199	6.540424766598699	0.1525474500525483	0.0474	0.38	-0.3832	-0.4183	-0.3926827894167	-1.8618695848468	7.688257687271199	0.1567486210364168	1.2428	-2.1802	2.1697	1.5597	-1.1961855054028	1.3688620671451	1.8004944569547998	0.1589416066000248	0.0211	0.2169	0.0695	-0.3835	-7.5192793704147	5.2660253161643	5.3680024517387	0.1651643728266929	0.017	0.2453	-0.146	-0.2707	0.0621226454753	-2.5545036403203	7.502794640551399	0.1699906274923809	0.0197	-0.034	0.3922	0.1361	-0.8312788956602999	-1.2177848292571	0.9437212774008998	0.1740821646327785
482	0.1330275008562005	0.0401	0.3818	0.4242	-0.3551	-5.4068733660703	-4.4872693664885	9.6970341487518	0.1593303040321862	1.0903	-1.73	-0.6783	2.6099	-1.4757964245877	-1.9016453888845	0.6096596037272	0.1603565258894505	0.3294	0.8547	0.319	-1.4997	-3.9262770917372	-5.1150661073684	-2.4922629657529	0.1631418588511899	0.0195	-0.2465	-0.3377	0.0686	-4.3773449387127	-4.3882823012473	8.2853668642051	0.1715979977636151	0.0124	0.1637	0.073	-0.2754	-4.8264456341532	-6.2642366910847	-2.9903850774456	0.1782473793585799	0.2102	-0.234	-0.1626	1.2991	-0.3588871260453999	-0.9476949235016	3.0315378875578	0.179124170811606
483	0.0926625164903261	1.8202	-1.4654	3.8341	-3.552	0.3102197970695	0.5836932034651999	0.5508417728306999	0.1102522273864367	0.0005	-0.0312	-0.0611	-0.0501	0.3191113220077	0.748304443914	0.5779884640137	0.1183156440824734	0.0985	-1.0505	0.2151	0.3144	0.2978660854297	0.6256328741914	0.5382520030067001	0.1284461983364042	0.0002	-0.0146	-0.0365	-0.0328	0.2523855419404999	0.5223180755732	0.4570873306725999	0.1313684448880306	0.0001	0.0141	0.0235	0.0226	0.2522675128484	0.5251901168143	0.4642871052906999	0.1393379373348386	0.0008	-0.0391	-0.058	-0.0565	0.2647392535803	0.5287309895773	0.4758932993472	0.1459466304633276
485	0.1141917127944465	2.5987	1.9646	-2.9957	-4.6154	-0.1132685853852999	0.6883456651272	-0.503984223267	0.1345182519754731	0.0018	-0.0348	-0.1246	0.0536	-0.1455298705593	0.6283082002789999	-0.4501236142386999	0.150571021179421	0.0248	0.0232	0.4203	-0.2649	-0.0273040633058	1.3073295671303	-0.8639336111413	0.1605255264027509	0.0027	-0.0544	0.1069	-0.1047	-0.0700305946459999	0.6838999026581	-0.4898994182764	0.1638870822686905	0.0101	0.144	-0.1471	-0.2236	-0.0769549680491999	0.5416355036468999	-0.4432779268969	0.1661849183858225	0.0003	-0.0306	-0.0398	0.0114	-0.1046131186313	0.6599793399924999	-0.5040235662977	0.1731464166322019
486	0.1270433026856147	0.0293	0.4987	0.3066	-0.0562	-4.968277259826699	-2.861418622811	1.527296451774	0.1387912369873299	0.013	-0.2853	-0.1166	-0.2145	-7.3467601807952	-4.5447101913105	1.3480102608740998	0.1452471088529188	0.0006	0.0471	0.0535	0.0246	-0.3130131522491999	-0.1136620156922999	2.9305049847202	0.1539955638895346	0.6497	-2.0427	-0.8797	-1.1757	-6.4897902860878	-3.7425844813989	0.7584156028039	0.1662257042379649	0.1247	-0.8128	-0.6639	0.1552	-7.937181042510099	-4.645074262626199	0.3359501391473	0.1722997809264466	0.0459	-0.4098	-0.3921	0.2795	-3.7208671284525	-1.5747048037675	0.4826209575968999	0.1746251305155944
487	0.1213710252926311	0.1724	-0.4865	-0.6315	-1.2226	3.8592759104551	2.3177372815677	-1.1169879846037	0.1297584371189515	0.0369	0.6092	0.1869	-0.1443	0.2573821068394	0.7101810471657	-6.0940387402765	0.1325823987484456	0.0715	-0.7413	-0.0293	-0.5089	8.2023530694281	3.4731240641346	-0.7010141210126	0.1376429541405551	0.3596	1.4516	0.3094	-1.3099	4.9744147726159005	1.7456896151897	-6.6756467631146	0.1477776625362776	0.8019	2.5724	0.4337	-1.1552	8.7320676347729	3.5370564890220995	-2.0007111401871	0.1487653795709556	0.2325	0.9622	0.1351	-1.1835	1.6756590205437	0.3342583888272	-11.1238878431487	0.1525136476714311
488	0.0757877277371852	0.096	-1.2957	-0.405	0.2406	26.0060580369456	5.5005097791363	-0.8139679621523	0.0816897970839749	0.0043	0.2562	0.0613	-0.0987	29.874068100216096	3.2602389250169	-3.7015103573481	0.0865063947664708	0.5833	-2.8679	-1.1114	0.8085	14.486576020108398	4.439861014495	-5.225895424850299	0.1007598414054875	0.0001	-0.0229	-0.0112	0.0107	32.0501311282331	-0.4932042328552	-10.1518395836438	0.1023413287715079	0.0001	-0.035	-0.0183	0.0187	28.890807076961696	8.6176581014973	7.1305702270987	0.1071917898389725	0.042	0.5967	0.3511	-0.3288	22.5740867829232	4.7130983627065	-3.4343711788951	0.1084132368833166
489	0.1290589408655653	0.0654	-0.6828	-0.4778	-0.2564	-1.6411551826198	-1.6481975851151	0.2611590377866	0.144904757810714	0.0001	0.0079	-0.0273	-0.0042	1.1506656188829	0.5436026551819	2.1861348438762	0.1472360769574754	0.0478	-0.4357	-0.3463	-0.4215	-1.8910227705955	-1.9012126155468	0.9680352703735	0.1628041393242896	0.4385	0.9496	0.8902	1.5316	-4.3216745502722	-3.8958649290061	-1.6586234882506	0.1705903600314755	0.0233	0.1001	0.0575	0.4374	-1.7340834211332	-1.6422961305100998	-1.1629406444613	0.1730201607091676	0.0265	0.2922	0.2355	0.2987	-7.0065609943323	-6.0896323208381	-1.4244144264935	0.1760930595795279
490	0.1281531744205389	0.0474	-0.5766	-0.3674	-0.2947	-1.7917209611087	-1.9211595321117	-0.2161899536965	0.1411764082027417	0.0	0.012	0.0081	-0.0004	-3.8663183129504	-3.6386401942895	-1.0845693273069	0.1444716271575777	0.0009	-0.0445	-0.045	-0.0717	1.2948184833677	-0.1888072043292999	2.3727388384863	0.1556078254936818	0.4965	1.2917	0.4576	1.7053	-3.0027781321161	-2.6497137746143	-1.2371416003615	0.1661791145675885	0.123	0.7153	0.4343	0.6402	-3.6820355571516	-2.6305143756327	-2.1996295034063	0.1687410925843349	0.0024	-0.0415	-0.1337	-0.0397	-6.7031475415739	-6.0794031328561	-3.7478564475126994	0.1696273131748427
491	0.1196662289305958	0.0296	0.5549	-0.2427	0.0655	-3.6988350312605	3.3882611469147	0.1383694389719	0.1367208397658041	0.0026	-0.076	-0.0554	-0.1388	0.3368550288533999	-0.5736213876059999	-0.5482844758351999	0.1377771798860449	0.014	-0.2128	0.2848	0.162	-5.679638597913399	2.9818476397837	-1.9518470960577	0.1474798005739961	0.4273	1.408	-1.4277	-0.5703	-2.9838147913187	2.0307298726112	-0.8235676616431	0.1574577889727184	0.203	-1.0318	0.918	0.1626	-2.3325696041416	2.0617321808028	-0.0792762068605	0.1603795710130899	0.1167	0.6284	-0.7186	-0.4245	-4.2934262542296	2.4725127643415	-1.3593803967464	0.1638464783256234
492	0.12609594227116	0.2024	-0.9182	-0.2829	-1.2183	0.5252294598449999	-2.1926264439417	2.8074006416599	0.1498893402556333	0.2282	-0.205	0.7469	-1.2976	0.6567532114751	-2.1303070833129	2.9717758239245	0.1674444994522338	0.0034	0.0938	-0.0599	0.1349	-2.4401334500754	0.1800337084832	-4.2406672500609	0.1755735136632945	0.1048	-0.3834	0.142	-0.8532	0.1167701151175999	-2.4749520322449	2.4836074989989	0.1790209669945797	0.0017	-0.0883	0.0787	0.0095	1.8634433060748	0.0299793893934	2.3431528793999	0.1867109754406122	0.6988	-0.4647	1.0024	-2.096	0.8097189148367	-1.266452158233	2.1140977546645	0.19463076738811
493	0.1270208562082048	0.2156	-1.2989	0.0349	0.9264	0.485886429145	3.6803438068315	-2.5172064472167	0.1499122519792842	0.2065	-0.6271	-0.882	0.9462	0.6288983457395	3.7916845837125	-2.6893322065292	0.1694294589422589	0.0004	-0.0577	-0.0153	0.0065	-3.5765568918449	-1.0183156636081	3.1078240240851	0.177043632985993	0.1842	0.8179	0.4368	-0.8374	-0.2868500368337	3.6229816680709	-1.9158088799365	0.1774958486573238	0.0013	-0.0505	-0.0385	-0.0857	1.5167131765157	1.3548166051852	-1.9627057725309	0.1868483028277088	0.7789	-1.2011	-1.4264	1.6661	0.5948666241839999	2.8285671921765	-2.1170878249977	0.1974150445422267
494	0.1266904663308123	0.2624	1.3138	0.8244	0.837	0.939511573116	-0.9376231076424	4.945812389297	0.1452112525529699	0.2492	-0.6811	0.032	-1.4523	1.5654985345836998	-0.5960862581356999	5.463566673309	0.1685867072708806	0.0047	-0.0613	-0.0746	-0.1802	-3.0272494972115	-1.7172052609628998	-2.5770078538806995	0.1741339157434827	0.2264	0.9151	0.3577	0.9923	0.3520807817343	-1.1545999219529	4.1599746940952	0.1791460616394768	0.0119	-0.0854	-0.0825	-0.2924	1.7803901682670995	0.7979160056266998	2.84843542268	0.1828682333212583	0.8083	-1.1488	0.0024	-2.3044	1.0898412934206998	-0.3828863747723999	4.0093695725756	0.1938740076277992
495	0.1284920526531248	0.2401	-1.2843	-0.552	-0.921	-0.5415568175855	-1.2438692586112	3.8922847132124	0.1510645463805352	0.1947	0.3135	-0.1603	1.3451	-0.2864566065266999	-1.1676618081453	4.2145041346454	0.1651560351436629	0.0007	-0.0665	0.0447	0.0073	-2.9363670962945	-0.8046043208457	-3.8468041697232	0.1759617414392978	0.1326	0.6204	0.1552	0.8491	-1.0640322652815	-1.4178834833973	3.2928936404979	0.1777595517701992	0.0014	-0.0276	0.0861	0.0581	1.1757271294388	0.1693324041327999	2.5471464935794	0.1866416908675029	0.8298	0.7482	-0.1859	2.4646	-0.0977674312895	-0.7217085551608	2.9325508223166	0.1957724254371071
496	0.1236027244148957	0.1961	1.3047	0.8208	-0.0574	0.7289870158403	2.6306324047248	4.4532769879637	0.1420647235038132	0.2953	0.4712	0.8109	1.496	1.1583768529001	2.4827812953542	3.2109421075498	0.1503319243007947	0.0346	0.5013	0.2306	-0.2023	0.6100923770648999	0.5921126120349999	-1.3681538925925	0.1584018911935137	0.0031	0.0704	-0.1479	0.0466	1.1517278807118	0.0976887452280999	-4.2787119607478	0.1704575998483941	0.2897	0.9313	0.9379	0.8957	-1.3807043193858	0.25572969955	2.3932759005117	0.1737038066184614	0.3859	-0.6893	-0.8826	-1.4418	-1.3759438126711	0.3442908616557	2.6403501333077	0.1791967661298853
497	0.1260771486749789	0.1885	1.2349	0.6203	0.5771	0.2173702446174999	-2.2179633557125	3.3990017942958	0.1456473628400099	0.1694	-0.1261	0.8458	-1.0068	0.2024592359821999	1.374252062351	-0.2797289482769999	0.152312720829194	0.0669	0.5094	-0.1498	0.6137	0.3524348690106	-0.8250233537789999	2.1052062297263	0.156672952373498	0.0036	0.0284	-0.114	-0.1437	0.8515012134400999	4.1729185511955	-2.2558900373073	0.1708594513279099	0.0646	0.4996	0.001	0.5631	-2.1908560075602	-0.5231442792179	-1.4645443178075	0.1754191658341344	0.4091	-0.8473	0.6965	-1.515	-1.3459644232777	-2.5019413513051	1.9760824029689	0.1803860501797482
498	0.1281938478197984	0.1465	-0.8343	0.356	0.944	-2.2927151140425	3.5346172211187	4.1282248683203004	0.1385330231186109	0.3614	-0.8122	1.2253	1.3234	0.8932835120435	2.290551247354	1.8262247990326	0.1418816108886953	0.0914	-0.7441	0.4407	0.4671	-2.6374780920666	3.2250269125404	3.5804125088535	0.1496014259635713	0.0497	0.6805	0.0798	0.1685	-0.2974726551227	1.306582049547	0.3991743894821999	0.1617010507766612	0.6692	-1.1268	-1.4067	-1.7203	2.5251930824488	-0.5715362069789001	-1.9936293946611	0.1666977788679197	0.012	-0.2092	-0.2491	-0.0455	2.6753654306307	0.5586316929092999	-0.2281895780599999	0.1710144951889661
499	0.1068161487010059	0.0668	-0.4645	-0.4981	0.6882	-1.4615149044435998	5.0050629935312	-2.3424447048473	0.1128461060076043	0.0425	-0.6298	0.3713	0.1746	-7.8085293321211	0.2412514642523999	1.2777829510746	0.135274465641065	0.1191	0.929	0.565	-0.3726	-0.9580814836064	2.7865881784196	-1.5419714022251	0.142617666088802	0.0973	0.8327	-0.5736	0.0305	-2.556510134886	2.1193303777476	-0.9085879509858	0.1478685851020178	0.4297	-1.5507	1.3865	-0.1795	-2.2290187473392	3.3008409326993	-1.1573145910712	0.1520036936921144	0.0453	0.6675	0.0285	0.0217	-4.539280853073899	0.8860443943947	0.3653787261108999	0.1551463530391243
500	0.1068351157539214	0.0002	0.0176	0.0472	0.0153	-4.4823908306817	-12.7595350014705	-4.4725550730067	0.1145857756255958	1.8898	-1.5624	-4.4631	-1.5422	3.2927756114058	9.5369080138028	3.2304955938077	0.1572861855059227	0.0	0.0005	0.0011	0.0002	6.5982983647584	19.1131590583056	6.5141436220911	0.1586611208131096	0.0161	0.2053	-0.2596	0.2057	0.8917884768769	2.6539234788992	0.8608648547466999	0.1598249890414652	1.6465	-1.243	-3.5196	-1.233	0.3700212037335	1.1454329957998	0.3420089658751	0.1622843210956829	0.0327	0.3538	-0.2282	0.3536	0.4263210806651999	1.3009166531262	0.3995284767585	0.1655935367595089
501	0.0868529966011477	0.9824	1.9954	1.1872	3.4024	-9.6352262475221	-5.895277749180099	-19.136843562787	0.1362347232252102	1.0647	-1.5029	-1.0263	-2.9001	-6.0995861076052	-3.9651480060688	-13.516062138800798	0.1468149938300255	0.2318	-1.0255	-0.3313	-1.0985	-6.6939412723901	-4.2509751241043	-14.6752258523149	0.1502544310347269	0.0293	0.2977	0.0915	0.4422	-5.9716819147995	-3.667163891547	-12.3221978722093	0.1512546891382996	0.0	-0.0182	-0.0067	-0.0006	-9.0906400165727	-5.5409544146959	-18.122462202248897	0.1542197637011216	0.0002	-0.0279	-0.0017	0.0276	-5.5757336538347	-3.7335355843379	-12.8201626117792	0.1593005282727615
502	0.1092974957957559	2.1479	4.1134	2.6029	-2.4047	0.532704635678	0.3872141081493999	0.0155798401572	0.1142780898382632	0.0008	0.0454	0.014	-0.0882	-0.1252288667181	-0.0215206377928999	0.4241572139767	0.1326212166751373	0.0168	0.3453	0.2355	-0.1232	3.0899622881473	1.9923704176787	-1.5040447206303	0.1337255594766523	1.2516	-2.8352	-1.7937	1.6685	-3.234390553847	-2.0042520129501	2.1942788512311	0.1533854695155178	0.8734	-2.2154	-1.3994	1.2941	0.0699125655538999	0.0663323497602	0.2041116432716	0.1576622753529417	0.0035	-0.0925	0.0	-0.1572	6.9190227510248	4.4234156276624	-3.7102838531942	0.1579168109834093
503	0.0839157203174796	1.1956	-2.4198	-3.3071	2.1399	-11.3666736855984	-15.001300890756498	10.3020512748564	0.1284543526403866	0.9684	-1.7252	-2.4909	1.4586	-7.4415375417515	-10.0921562060719	6.777191125351299	0.1437459631918398	0.1862	-0.8824	-0.6857	0.8331	-9.0972103026996	-11.1307728735212	8.0502529127419	0.1468074870488525	0.0005	-0.0478	0.0479	0.0129	-11.2251568041705	-14.8671411560695	10.2229717831494	0.1531841564380522	0.0036	0.1262	-0.1274	-0.0552	-7.062742842171899	-10.1992479356373	6.609196384262299	0.1555852989027801	0.0299	0.4536	-0.0924	-0.2728	-2.9817296106916	-5.9123919675346	3.6225488947332	0.1595556676943618
504	0.0709623701221087	0.0592	-0.3074	-0.3324	1.0228	-3.8684428366082	5.1642842387741	12.1936248478817	0.1127145181274524	0.8834	-1.4186	0.0536	3.1211	-3.9140020661588	2.0532340861716	10.2056215066107	0.1266454160889538	0.0202	0.4682	-0.1394	-0.0209	-2.7069185412521	3.063641800609	11.3600640564408	0.1331176704286169	0.1562	1.0292	0.4868	0.6812	2.9351081193121	-1.7989600787574995	8.515326878646599	0.1372151730842042	0.0532	0.4582	-0.0836	0.604	2.7626282727233	-1.7666987935835	8.3874620288716	0.1387316307120115	0.053	0.0668	-0.7203	0.2237	-2.1035144794062	4.8362813918282	8.907930982001899	0.1466242108993134
506	0.133260925846609	1.3648	-1.8276	-3.45	-0.3462	-0.0734534383169	-0.4383600480594	-0.1486773130153	0.1458234567047667	0.0005	-0.0467	-0.0519	0.0144	0.3052232321706	0.2694604172643	-0.0784106601851	0.1644845977220252	0.0025	-0.0231	0.001	0.15	-0.0115275079951	-0.3270979572398	-0.1284549952355	0.1655461720462239	0.0362	-0.1885	0.038	0.5394	0.2276387756302	0.1108293174819	-0.0695584782776	0.1658271252843386	0.0415	0.5233	-0.2806	0.1507	-0.130225431617	-0.5748410215577	-0.157765553107	0.17880946002653	0.0001	-0.0172	0.0198	-0.0042	0.1984462468507999	0.0749878165141999	-0.1055966943988	0.1797626271991633
507	0.0788609275843791	1.7097	-2.8696	-3.7494	-3.1981	-0.8592911335186999	-0.4689689259439999	0.1244813491348	0.0878284007801346	0.0013	-0.021	0.0596	0.1345	-0.2629688171988	0.2099344118151999	0.9065027703587	0.1078271989738991	0.3963	0.5224	2.1846	0.6833	-0.3471235598661	-0.0495328756513	0.3711228085931	0.1294246534429525	0.0012	0.0927	0.0275	-0.0645	-0.4713295077859999	-0.1747617423693999	0.2519134255721	0.1294575400313109	0.0	0.0105	0.001	0.0034	-0.3627034000233	-0.1056360374295	0.2231930131611	0.1341181214660573	0.0006	-0.0735	-0.0268	0.0313	-0.4775063636059	-0.2069836845127	0.1698438635318999	0.1401025621820769
508	0.0755499314165738	1.175	-0.4692	-3.6039	3.1813	0.0370217918887	0.887972202899	-0.6654086782291	0.0821890603220615	0.0048	0.0394	0.2218	-0.1896	-0.3562511429884999	-0.7254461430773	0.7108498786876	0.1123614171776315	0.6695	-0.9204	2.0169	-2.0056	-0.1685062004881	0.0217566959771	0.1327040425511	0.1217065545607665	0.0	0.0074	-0.0067	0.0061	-0.1591819022122	0.0412314961736	0.0734927813476	0.1274193469634915	0.1873	-0.5279	-1.065	0.8897	-0.1221207672928	0.1791681618078	-0.054686812673	0.1324577719222411	0.0058	-0.2373	-0.0089	-0.098	-0.166027589554	0.0986723209956	0.076718909865	0.1373678855691522
509	0.0975644398189329	0.9256	-1.7013	3.3445	-0.3882	0.2570673625938	-0.9319970542523	0.0674732976505	0.1235603568725311	0.7527	-0.7192	2.9229	-0.2778	0.6400717664583	-3.323699233536	0.2929875496229	0.127818785483435	0.0001	-0.0242	0.0146	-0.0008	-0.2564772171333	2.2263434212516	-0.2220520652708	0.1444592176512061	0.5876	-1.8434	-1.644	-0.002	2.1439197719351	-9.3935813529627	0.9059126248982	0.1476506749345184	0.0111	0.2663	0.2032	0.0078	-1.4645443178075	4.3920985752252	-0.4998532050434999	0.1503542902972197	0.012	0.1748	-0.2146	0.207	-2.8810507951303	-11.358726393397	0.6681626903780999	0.1526045775870329
510	0.0923362263657493	3.0292	1.3304	-4.4468	-5.2597	-1.3120507308143	4.199750498132899	4.7141212815047	0.0935057580299819	0.0	-0.0024	0.009	0.0093	1.0970804110694998	-3.1941032904102	-3.9824982826075	0.1167615750077606	0.0178	-0.1867	0.2359	-0.3721	-0.49965648989	0.3255242360118	-1.2749502528642	0.1255432565638351	0.0188	0.263	-0.3591	0.1622	0.9644157115491	-2.3409496696807	-2.2496738384567	0.1264428252380442	0.3504	-1.0479	1.6258	-0.6441	-2.5453760571979	9.112239340427	11.282400913839	0.1357795172626763	0.0	-0.0088	-0.0041	-0.0066	-0.4755785551016	0.8107418336349	-0.2687915857424	0.1365215721548293
511	0.1147371717503263	1.2601	2.5305	2.9868	1.072	-8.6909541676914	-12.0309807589679	-4.8490678768057	0.1541494721969694	0.0061	0.2029	0.101	-0.091	-8.5113925755766	-11.5822341508037	-4.534166259082899	0.1621026376611584	0.0344	0.3053	-0.1078	-0.462	-2.345238060027	-4.5129210225049	-2.1129961498049	0.16560182924089	0.7362	1.6097	1.9067	0.6645	-4.4967903799179	-7.0234391545026	-3.0547109326401	0.1709161150861258	0.0086	0.1777	0.1904	0.0894	-3.4634456785824	-5.7298403050866	-2.5720506320125	0.1755828178531285	0.0313	0.304	0.3459	0.2354	-0.3236751135689	-0.9903034257497	-0.3832011190179999	0.1803023958921713
512	0.0958953457772455	1.7636	-0.1529	1.0533	-5.1433	-0.0403266064675	-0.1122850096177999	-0.0230156729595	0.1210764964925976	0.0002	-0.0214	-0.0503	-0.0065	-0.0980821755350999	-0.2448316800460999	-0.0243926790339999	0.1266817806318342	0.2451	1.0289	-0.0093	-1.3576	-0.0744370140844	-0.1967151535	-0.0512246259714	0.12804415980291	0.0002	-0.0033	-0.0504	-0.0027	0.011016048596	-0.0413888682964	-0.011409478903	0.1316139361462727	0.0001	-0.0081	-0.0297	-0.0072	-0.0220714402227	-0.0570867375457	-0.0298220172706	0.1403196826069444	0.0002	-0.0152	-0.0406	-0.0187	-0.0262418014768999	-0.0802991256587	0.0220714402227	0.142478702255014
513	0.1188554296801631	1.9769	-4.7997	1.3826	0.0115	0.4128264211350999	0.2192587100910999	1.411234511209	0.1353678548203673	0.0811	-0.0748	-0.1744	-0.9289	-0.5159838476305	0.7266264339983	2.8538254178859	0.1399893452810626	0.0768	0.0696	0.2115	0.8796	2.3265107774138	-1.0922412182933998	-1.7517877849482	0.1434554360239693	0.0304	0.2489	-0.4748	0.1758	-1.0813431987895	0.1625654028524	-0.7337081795243	0.156634295408776	0.0098	-0.1796	0.14	0.2049	-6.8372679332302	1.4246898277084	-0.2326353405291	0.1570607248255736	0.0931	0.8665	-0.3705	0.0259	5.6773960451635	-1.6699936241229	-0.2476250352257999	0.157534148155137
514	0.1046029418305957	1.3733	-3.0114	-2.3615	-2.2468	0.1341203916563	-3.6084640897426	3.4353154116319	0.1155786717402695	0.0191	0.0067	0.3887	-0.3107	0.2364909575376999	-4.3618437846169	4.3014915755231	0.1223115955374213	0.0963	-0.0499	0.7729	-0.7621	0.1988790201884999	-3.9088481291371	3.8279195149872	0.130734648312745	0.0015	-0.0774	-0.0827	-0.0693	0.2732373482115	-4.6824501417912	4.662935998564	0.1432213649807237	0.0006	0.0551	0.0325	0.0503	-1.3954579558982998	-2.8694052580431	0.543327253967	0.1432804630131106	0.0003	-0.0372	-0.0333	-0.0267	1.6132609738535	-0.5366782817787	2.7667592909468	0.1544517301114902
515	0.1151707408227087	0.8041	-3.0297	0.8697	-0.7335	-6.2940587083553	1.4180015124894	-1.0912182994952	0.1315701427307524	0.4393	-2.1072	0.483	-0.5786	2.8262066103345	-0.8388721005854	1.4083231269372	0.146723879432897	0.053	-0.6856	0.1126	-0.2438	-3.8307915562283	1.7814524300959995	-0.7264297188448	0.1534814561359192	0.3395	-1.7123	0.497	-0.3725	-7.828712306870199	2.2959805855906	-1.6487877305756	0.1577151947241515	0.0503	0.4217	0.3964	0.3789	0.817941608253	1.2150701601388	-0.5445862309494001	0.1602586521920763	0.0076	0.1556	0.2065	0.0669	-0.9451376265061	0.9130730564856	0.3101411110081	0.1644659187836855
517	0.1092858903642464	0.5643	1.9327	1.9775	0.3142	4.329307098228	5.2323870249158	0.5641790602379999	0.1151274078760194	0.0044	0.0479	0.2249	0.0668	-2.7082955473266	0.3985055579602999	-1.0939723116442	0.1416711409861213	0.3321	-1.4146	-1.217	-0.1846	3.6807372371385	5.6067359620263	0.8005126456528999	0.145460470191057	0.0985	-0.7428	-0.6567	-0.1807	1.8877966420781	0.0665684079444	-0.0812827014262	0.1475709667876492	0.01	0.0129	0.3163	-0.0405	-0.2130425112404999	-0.3847354972153	-0.8560256619706	0.1539805106379357	0.2896	1.1637	1.115	0.4727	-0.0967838555219999	-0.5462779812695	-0.8919851920303999	0.1558126179956418
521	0.1102251016196218	0.2513	-1.541	-1.0007	-0.2093	-6.0819210868209	-1.7938454847665	-0.8022830820344	0.1281557887663197	0.7183	1.2056	2.6281	0.2162	1.6299817619009995	6.037581491221999	0.5666576711721	0.1421689224921039	0.0024	0.1537	-0.0172	-0.0333	-0.548835278265	1.5820619505084	-0.7975619183504	0.1517499187723252	0.1022	-0.5436	-0.8437	0.051	-6.092268303895	-2.2009671664501	-0.4250227606521	0.1560120553884201	0.0079	-0.0037	0.268	-0.0645	-7.965232623399199	-7.8861137886615	-1.6601185234171998	0.1590474695969879	0.0816	0.6817	-0.4962	-0.243	2.064328820829	-0.4609429476812	-1.2112145431302	0.1601580744806095
522	0.1195373274248688	0.9475	1.2778	0.0957	-3.2013	-1.5594003648252	1.7785803888549	8.388091517362799	0.1341653799738418	0.0489	0.1402	-0.2472	-0.6829	1.1343382611424	1.8393653712864	2.2013999397878	0.1369207960588133	0.619	0.7844	-0.5168	-2.4289	-0.6999518591837	0.3558183696508	5.206656682838	0.1462401486573873	0.1283	-0.1287	-1.056	-0.4295	3.5141981881854	5.8713571865145	-1.0026964804202	0.1541650425113338	0.3713	-0.5701	-1.761	0.4322	1.4597838110928	1.8525059435402	-0.0030687563945999	0.1557623640517511	0.2431	0.5737	1.3646	0.3871	0.1071704156267999	0.7257215442921999	1.7635906941581998	0.1565141137788837
523	0.1154461434453225	1.2629	-0.5273	-3.9118	-0.9102	1.4313387998967	-0.4325766225464999	-5.5442592292747	0.1255677180058101	0.4236	-0.6329	0.0712	-2.1575	0.9558389308565	-1.1852481428682	-6.763539093698399	0.1325913100881757	0.1793	0.3336	-0.2538	1.3611	2.3938660459722	-1.2230174523402	-2.6516022400879	0.1352692233522593	0.7186	0.4131	-2.2018	1.7177	3.2237285925273	3.2810513882572003	-1.0194172684677	0.1362380277229979	0.6394	0.7033	1.355	2.1702	0.950134191405	-8.602274976493598	-5.2589829136690005	0.1494294340565887	0.0358	0.1576	0.4865	0.3133	3.2449344860746	-1.9067599828755	0.1973052989604999	0.1535730751010485
524	0.0884627919592258	3.6422	6.7986	2.1757	-3.2868	9.1957252515724	2.0609453201888	-3.9910357202694	0.0976353215169738	0.0002	-0.0464	0.0337	0.0152	-2.576575080543	-1.5768293274253	1.4292536192696	0.1249068713672843	0.0043	0.1627	-0.1591	0.0029	1.1618390396017	-0.5186591737181	-0.2878336126012	0.1341745639934383	0.0023	-0.0697	0.1425	0.0188	2.0364739550934	-0.0060194836970999	-0.5853062677238999	0.1346854341330068	0.0043	0.1632	-0.1125	-0.0956	5.8552265439275	0.6886210663421	-2.3455528042726	0.1423026510194546	0.0041	0.0275	-0.1834	0.0924	11.9169646559993	2.6216228506945	-5.3008045553031	0.144931323885566
525	0.1045395301644198	1.4636	3.7079	-2.0038	1.799	-0.6509697859622	2.6940140271825	1.845975000444	0.1179778988310574	0.1432	0.6061	0.5322	1.0815	1.3356565492342998	2.0096813511867	3.208424153585	0.1267699032677874	0.0969	0.7422	-0.7705	0.0437	-4.754211829788	5.2104336137852	0.0359201870291	0.1423332135815665	0.0003	-0.0468	-0.0067	-0.0213	1.7973863575295	-1.9491717699701	-0.0031080994253	0.1426417291682768	0.1684	0.9589	-0.0353	0.9218	-1.5272177657126	1.9113237744367	0.2297632992879999	0.1457432858841081	0.0436	-0.5448	0.2624	-0.289	2.4767618116571	0.7092761574595999	3.1539733990962	0.1493013873397689
526	0.100034152817713	1.1665	2.1998	-2.9867	1.9319	9.2489957151402	-6.9804765649782	4.6898466315628005	0.1194070739120954	0.135	0.69	-0.9292	0.5973	3.4890973345987994	-0.2235471004374	0.7193479733188	0.1209355011570559	0.4299	-1.5188	1.5448	-0.7996	6.7057048385694	-4.5126849643207	3.7086707889355	0.137510091426904	0.1199	-0.5255	-0.5561	0.8501	3.7556070245606	3.8226082058427	-4.657427974266	0.1408548197846479	0.0076	0.2536	-0.0401	-0.1231	7.116170677862499	-3.779645616318299	2.7832440208101	0.149445329234837	0.0533	0.6388	-0.2102	-0.2873	8.575797116832499	-4.6839845199885	2.739848657948	0.1539282307046874
527	0.1373672729581856	0.7108	-1.3636	0.7625	2.3068	1.8975930567224	-1.4647410329609998	-7.929194407278	0.1382123993698557	0.0397	0.4063	-0.1967	-0.4763	-1.5397681925059	0.3890632305922999	-0.4639330180144	0.1413932930645441	0.1097	0.132	0.213	1.0494	2.2414511450404	-1.8856327753896	-9.6870803619847	0.1666573039149242	0.0051	0.1842	-0.0934	0.0546	-0.3117541752668	-0.2545100655983	-4.3616077264327	0.1875141977186933	0.0129	-0.2425	0.0993	-0.1861	1.5518071599001	-1.5519645320229	-8.8967575612831	0.1877469417444221	0.1074	0.0217	0.0599	-0.9242	-0.7797395254432999	-0.0964297682457	-4.9537596814984	0.1895639907056261
529	0.121350614726892	0.0609	-0.135	0.8554	0.0546	2.3926464120205	-5.2551666396911	-0.1910104140484999	0.1257335400714496	0.1084	0.109	-1.1299	-0.0714	1.7996289102794	-3.3750418885995	0.2875975544169999	0.1277823683890439	0.0417	0.1372	-0.6828	-0.0624	2.1690206255217	-6.1546270075545	-0.5188165458409	0.1457060165732614	0.0028	-0.0449	-0.0155	0.1645	1.1621537838473	-0.0854924057110999	0.1775944405798	0.1661271719929889	0.0031	-0.0163	-0.1546	0.0596	0.5785392664435	6.3540961732035	0.5641003741766	0.1682546467699402	0.0012	0.0295	0.0615	-0.0796	1.0847660424604	0.6696577255446999	0.3353599936868	0.1767656902512008
530	0.0873484331337781	0.9364	-1.0468	3.8709	-0.0129	-1.0013981604071	-1.5668755406582	-3.1997293438002994	0.1062753885116644	0.0151	-0.0432	-0.1154	0.4447	-1.0960574922712998	-1.728732768958	-3.0076173248922	0.1137197814867934	0.0054	0.1701	-0.0701	0.1937	-4.054338656665699	10.9143468616405	-3.2974967750898	0.1181170974929243	0.0031	-0.056	-0.1864	0.0409	1.0112732611128	-10.9944492721457	-2.5004069731078	0.1284922209649561	1.3095	-1.05	3.7659	-0.0434	-0.9756284752986	-1.6046841931609002	-1.8178840765242	0.1325894700503173	0.2222	0.4545	-1.5187	-0.0294	-0.4532317136639999	-2.3125440015153	-3.1293840049087	0.1470207432839695
531	0.1391091945737798	0.0336	-0.5765	-0.1732	-0.0008	-0.0017704363814999	-0.0005508024297999	4.0955701528393	0.1397160998428364	0.0086	-0.0018	0.0008	-0.3041	0.0075932049251	-0.0073571467409	4.0458012190038	0.1399305658651772	0.0117	-0.3533	-0.0191	-0.0035	-0.0182158232141	0.0088521819075	3.7524202390739	0.1408916396514562	0.08	0.0015	-0.0005	0.9229	0.0343071227703999	-0.0242353069112	3.7453384935479	0.1456871079517458	0.0419	-0.5758	0.3162	0.0013	0.0046424776225999	-0.0040129891314	3.4153291520362994	0.1465381752565693	0.1816	0.0008	-0.0024	1.3635	0.0050359079296	-0.0047211636839999	3.4152111229442	0.1530691887999982
535	0.1232743204701149	1.2513	3.8879	0.3079	0.1258	8.155377490772299	1.1583768529001	0.0411528101122	0.1418747589801932	1.0968	3.3984	0.1398	0.166	-0.9098862709989	0.3253275208582999	-0.2037575559953	0.1447177306592934	0.0001	-0.0116	-0.0255	-0.022	13.9465929237509	1.8189463383531	0.1395890729235999	0.1491123279516083	0.0119	-0.3367	-0.0757	0.0113	-5.317643372442699	-0.3222587644637	-0.211665505166	0.1598809439055271	0.0051	0.0209	-0.171	0.1353	1.9160449381207	0.5765327718777999	-0.1201929587884999	0.1617884597410504	0.0001	0.034	-0.012	0.0084	4.7390254199378	0.7784018623994999	-0.0140454619599	0.1656416360914636
536	0.1234003525898626	0.7939	-3.1056	-0.0627	-0.0439	10.2490562125035	-0.0154224680343999	0.6492780356421	0.1432156008517424	0.0002	-0.0343	0.0289	0.0036	14.1370525353696	-0.0670011812821	0.9672090667288	0.1439828323274068	0.526	-2.3097	-0.1987	0.3245	-3.5564526031572	-0.153044389423	0.1242846339813	0.1483415189307969	0.3661	1.9032	0.1501	-0.239	3.2038210189931	0.0697945364617999	0.0317498257748999	0.1499960742111992	0.0058	-0.0405	-0.099	0.2159	-3.4628161900912	0.0339923785248	-0.2698145045405999	0.1571166238306872	0.251	1.4854	-0.1352	0.4141	10.544876460336798	-0.0280122378584	0.7055385695430999	0.1603203877223082
537	0.1216174848951426	1.1694	0.322	-3.7749	0.2627	-0.0420970428489999	-0.0211272074859	-0.0042883903462999	0.1294220626167289	0.0	0.0126	0.0031	0.0024	-0.060588267278	0.0139667758984999	-0.0079866352321	0.1442237108124917	0.0001	-0.0243	-0.0056	0.0239	1.0776449539037	-13.6139475991824	0.9385673403792	0.1442300191987264	0.0001	-0.0362	-0.003	-0.0071	-1.2284467905768	13.595731775968298	-0.9555635296416	0.1495417586844014	0.1693	-0.1073	1.2956	-0.0883	0.0109767055653	0.2853943446978	-0.0124717407319	0.1496964144727637	0.0002	0.0167	-0.0456	0.0049	0.0607849824315	-0.2847648562065999	0.0268712899681	0.1597885829718665
538	0.1107487006170496	0.4416	2.3662	-0.4413	0.4323	-7.304545108854099	3.6682261533759	-1.6111364501957002	0.1142576983821643	0.056	0.0557	0.8314	0.201	7.738695452628599	3.4893727358137	1.2427283107209	0.1411093653374287	0.2045	-1.4344	0.2494	-0.2331	-5.2070894561757	1.9565682597417	-0.8018896517273999	0.1451987699154751	0.0566	-0.7527	0.0526	-0.1259	1.4324404047562995	1.5977598197577	-1.3535969712335	0.145509627535593	0.0191	0.3621	-0.2524	0.0435	2.2064751907481	1.2281713893619	0.0678273849268	0.1505526851121262	0.2283	-1.4964	0.042	-0.1838	6.6916593766095005	3.755292280315	0.7346130692303999	0.155276775231222
539	0.0821881327695242	1.3203	-4.613	-0.8308	1.458	-9.0998462857565	3.4191454260142	6.5155206281656	0.0822623366050206	1.5896	-0.4811	3.6969	3.8841	8.7317528905273	-0.2138687148851999	-4.5820467274448	0.087877018644827	0.0172	-0.1952	-0.478	-0.1653	0.5668543863256	1.8822492747494	0.7823361654694999	0.104547611337279	1.535	-4.1812	-0.5927	2.0471	-6.9521102398435	1.2701897461495	3.6354534088028	0.104704907930924	1.5515	-0.24	3.3593	3.2991	5.278733115080399	1.2491412247249998	-1.7362472878217	0.1062127643831618	0.0971	0.1453	1.0424	0.5141	0.1755879460141	1.0348790795327998	0.2394416848402	0.10664306276712
540	0.0998349638502577	2.815	-0.2427	6.2553	-1.7625	-0.4153050320692	0.2870074089565	1.9129761817261	0.1100771735271001	0.0023	-0.0313	0.127	0.1204	-0.4837225624564999	0.3611296787953	2.224061525471	0.1178967909030413	0.0031	-0.0399	0.0507	0.1865	-0.2821682161803999	0.3618771963785999	1.102785150521	0.1234324031314609	0.0356	0.1257	-0.1946	-0.6156	-0.4404058856557999	1.0595471597817	1.6118446247482998	0.1248463232071983	0.1719	0.0042	-1.3827	0.3915	-0.3023118478987999	0.2078885742187999	1.2734158746669	0.1284098992072922	0.9146	-0.0237	3.147	-0.8831	-0.4806144630312	0.4823848994126999	2.1408510155405	0.1359788532273642
541	0.1114791816820981	1.8492	-0.2253	4.8544	-1.125	-0.7402784656511999	7.823322311664299	-0.0476050671469999	0.1233995900417188	0.0367	0.0645	-0.6469	-0.1517	-1.1285154925988	13.3575884111412	-2.2109209532172	0.1373300455415501	0.4875	0.0168	-2.2948	0.2417	-0.610603836464	3.5999659951114	0.9902247396883	0.1456120180904302	0.0168	0.0636	-0.2667	-0.3134	-0.0618079012296999	-3.0191054898566	3.8227655779655	0.1485248906285371	0.0027	-0.0104	0.1621	0.0238	0.2379859927043	-3.2714910317971	0.7210397236389	0.1537165451350002	0.0161	-0.071	-0.3318	-0.2053	-0.4508317887912999	4.5010787702642	1.3348303455895998	0.1581532262650209
542	0.1396284450255758	0.0058	-0.0635	-0.1208	-0.2103	-0.1901842104037999	-0.6268918511738	-1.1542458346766	0.1405502260841019	1.0086	-2.9485	1.4143	-0.2658	-0.1997445668639	-0.698732225232	-1.2717241243468	0.1517986696695132	0.0673	0.7331	-0.3508	0.0692	0.1513132960721999	0.3413794773839	0.1225141975997999	0.1559252483776982	0.013	-0.0705	-0.2091	-0.277	-0.0560244757168	-0.1483625687697	-0.5542646165016	0.1588952513902344	0.0038	0.0902	0.1561	-0.0562	-0.0393430307	0.0371791640114999	-0.2861025192504	0.1618346139321254	0.0324	0.4914	-0.2403	0.0387	0.0252975687400999	-0.1756666320754999	-0.2821682161803999	0.1625641744270051
543	0.1453255612759289	0.0062	-0.1265	0.1992	0.09	-2.0354510362952	0.3898894342369999	-1.7585154431978998	0.1499702997164445	0.3167	1.4347	-1.0269	0.2337	-2.8832540048495	1.213732497095	-1.7655971887239	0.1546774855212906	0.1112	-0.8161	0.6356	-0.0934	-0.188059686746	-0.1412414802129999	-0.4793161430180999	0.1578063738000624	0.013	0.3441	0.0175	0.0699	-0.0444182816603	0.6233903214415	0.4842733648863	0.1647235997874366	0.077	-0.4971	-0.0053	-0.6735	-4.0483585159993	1.9536175324392	-2.167407561263	0.16758147735341	0.1405	0.9359	-0.4884	0.378	-3.221407353716	1.5624297781891	-2.0589781686538	0.1707273191905045
545	0.0932089180659597	1.5414	2.1121	-4.3677	1.1256	3.3453772434517	-8.686272347038098	1.7081957069326	0.0932650474892352	1.6801	3.4801	2.3939	3.0298	-3.0430260525222	7.843505286413399	-1.1625078711236	0.1014621206839788	0.0004	-0.036	-0.0038	-0.0718	0.1854237036891	-0.1936463971054	0.386741991781	0.120769470355346	1.734	2.706	-3.3399	1.749	-0.3038462260960999	-7.5615337853865	-1.0362560856073	0.120871416978541	1.8219	-2.688	-3.1052	-2.396	0.620439594139	6.549749064874599	1.5181688686516	0.1236728167377978	0.0054	-0.0819	0.178	-0.1656	0.1521788427476	-0.2227602398234	0.2479791225020999	0.1237435400463206
546	0.1255771195813107	0.7451	-2.96	-0.2624	-0.2628	8.6798987760647	0.5532023546727	0.7178922811828999	0.1454090928208166	0.0001	0.0025	-0.0109	-0.0335	12.3853434364828	0.9325871997128	1.0627339452684	0.1488700518903351	0.3289	1.8078	0.1441	0.1575	-3.9509058289554	-0.685749025101	-0.4338749425595999	0.1511506661791949	0.6279	-2.4828	-0.1583	-0.204	-1.7149233651823	-0.4826603006275999	-0.2318878229458	0.1596085760407793	0.0053	-0.0219	0.2201	-0.0252	2.643064802426	-0.0145962643896999	0.1744076550931	0.171545271326273	0.0936	0.1139	-0.3718	-0.8171	-2.2359431207424	-0.4985942280611	-0.2710341384922999	0.1736979473087721
547	0.1160423660579968	1.3451	-4.1481	0.3237	0.2758	-11.1402152008892	0.8268724762219	0.7426783905239	0.1336120544610622	1.4915	4.0691	-0.3377	-0.2689	-0.2192980531217999	-0.0134159734686999	0.0129045140696	0.1368039321564596	0.0001	-0.0159	-0.0213	0.0263	-17.1585972931296	1.2649177800357	1.1360300114625	0.1497674174435214	0.0296	-0.5429	0.0328	0.0325	4.5912136535979	-0.3394123258488999	-0.2988890042279	0.153385858690691	0.0025	0.1547	0.0014	-0.0109	-12.1040801100085	0.9298331875638	0.8020076808194999	0.159840859597677	0.0038	0.0172	0.1638	0.0925	-2.8390324383427	0.1742109399396	0.1883350879608999	0.1621966548861367
548	0.1123343957788517	0.1077	-0.9784	0.6428	-0.2598	-5.5871431327377	6.4287692454721	-0.5062267760168999	0.1247091990437757	0.8604	-0.7174	3.1323	-0.1523	0.2379073066429	-3.6581936805474	0.8009060759598999	0.1453963018566266	0.0037	-0.1917	-0.041	-0.0155	-0.8042108905386999	2.0704269905875	-0.2009248577849	0.1521665820604855	0.0397	0.3539	-0.506	0.1006	-5.5847038648343	4.5825975298746	0.0167994741089	0.157836000357296	0.1026	-0.121	0.979	0.0424	0.4306488140421999	-2.3614867317061	0.8976505884511999	0.1609704800433009	0.0262	-0.1415	0.4611	0.106	-5.0161970712193	12.1690747967249	-0.7965389995522	0.1624069307523638
549	0.1597796143032158	0.7644	-1.9218	1.1688	-1.4548	-0.2715849409221	1.2280533602697998	0.4691656410974999	0.1669674724855145	0.1134	0.3726	-0.8457	0.4055	1.3537150003255998	-0.7448422572123999	1.8912981718104	0.1740688874752418	0.128	-0.4462	-0.5846	-0.7495	2.81302669505	-1.1213157179806998	3.0250069444616	0.1878888043636359	0.0113	0.0956	-0.2851	-0.0063	4.4998591363125	-2.8514254930132	4.4833350634185	0.1914535736137649	0.0023	-0.0318	0.1286	0.0257	-0.8684187166410999	2.5830273375778	0.4764047587463	0.1986582923786367	0.0058	-0.0798	0.1048	-0.1621	-0.5081545845212	2.011609159691	0.4964303613726	0.2071502868560246
552	0.1212585330879732	0.0161	0.0395	0.2027	-0.3958	0.5295178501913	6.5503785533658	-2.3196257470413	0.1229412754552095	0.0418	0.4799	0.5284	-0.0001	-3.2809333591650995	-4.6823321126991	2.1507654592769	0.1316200321215064	0.0234	-0.1791	-0.4507	0.1759	-4.376440049006599	-3.3172469765012	0.532704635678	0.1322516428479441	0.0438	0.3559	-0.5962	0.123	-0.1308942631388999	6.154390949370299	-2.1301497111901	0.1339835929062684	0.0089	-0.2584	0.0106	-0.1802	-3.830044038645	-3.7118969174529	3.7860978733531	0.1347253273444545	0.0141	0.1965	-0.2962	0.1741	-5.102082907237399	7.0178917871739	-8.664082877723299	0.1453897795894185
554	0.105700809036524	0.03	0.1611	0.6311	-0.0342	-5.9082609493111	-5.0994075811498	0.9718908873821	0.1107695845138775	0.0022	-0.1436	0.0106	-0.0926	-5.6070900493026	-6.8952989035127	0.9963229094468	0.1440346124700645	0.033	-0.5354	-0.0119	0.2391	-2.5166949878176	-0.0027933551797	-0.0153437819729999	0.1599878439679658	0.0367	0.1095	-0.5672	-0.1005	-3.6348239203116	-2.6420025405971	0.1191306969596	0.1623925518505692	0.1479	0.0422	-1.1524	-0.1915	-3.3881037747919	-2.1924297287882	0.0579522842210999	0.1647987888718841	0.0467	-0.4878	0.2504	-0.3533	-2.1663059564034	-6.740405391646799	-0.4794341721101999	0.1721521527082793
555	0.1184550889647048	0.4354	1.2342	1.5088	1.3093	7.006364279178799	6.9588772411239	9.0517297592104	0.1208205151443479	0.3078	0.9708	0.7932	1.4998	6.4206645811479	5.7628491078439	9.1660606064246	0.1443559939895534	0.0004	0.0334	0.0371	0.0398	0.6199674777706	-0.1396677589849999	1.6474500675318	0.1578933414052609	0.014	-0.1035	-0.2517	0.2425	3.0604156720916	2.5101640447214	4.5367235560784	0.1653870640791809	0.0003	-0.0231	-0.0377	-0.0267	0.7720676344567999	0.0227796147752999	1.8321655966683	0.1755023530380048	0.1891	-0.577	-0.6893	-0.8989	3.5673506226611	2.7562153587192	5.845980931713	0.1784388590561744
559	0.117020133952483	0.3807	-0.32	-2.161	-0.3276	-0.1396677589849999	-7.1332062101556	-2.898794501976	0.1457295519326713	0.0002	-0.0367	0.0081	-0.0238	0.1268812740075	-0.3704146340404999	-0.7571566258215	0.1535451522417401	0.0016	0.0781	-0.0282	-0.0955	-1.0299218576646	-4.5294844384296	-0.9594191466502	0.1588427388338656	0.0003	0.0057	0.0418	0.0266	-0.1199175575736	-1.2320270063705	-1.1017228886921	0.1638927122626971	0.0037	0.0895	0.1452	-0.0707	-0.1698438635318999	-1.7072121311650998	-1.032754555875	0.1720772572508038	0.347	-0.4127	-1.689	-0.0449	-2.7349701221412	-5.7589934908353	0.6515599314227	0.1795795980049749
561	0.1185663070708496	0.1614	-0.7522	-0.6336	-1.0368	4.4728304742216	3.9943405348482	4.4590210704459	0.1412233565463655	0.0025	0.071	0.0901	0.1168	-0.9801529238291	-0.2957809048026	0.2402285454542	0.1478247086330611	0.005	-0.1832	-0.0945	-0.0909	2.6688344875345	2.456972267215	3.7475417032671	0.1594547787162551	0.0421	-0.5269	-0.2487	0.2379	1.0108798308058	0.2874795253249	1.6375749668261	0.1631744892968706	0.5725	1.1374	1.282	1.5251	3.1140795659664	2.8973781528708	4.5934168633171	0.1736798776739613	0.1757	-0.7004	-0.9508	-0.3504	1.9937474237532	1.3992348868455	1.9977997559153	0.1881134223823494
562	0.133845715382029	0.6083	-1.3823	1.244	-1.8327	4.7725063390635	-5.340068899941699	6.2119498032844	0.1358601772166262	0.1054	-0.5724	0.7035	-0.5845	0.1706700671766	-1.0693829174567	-0.301367615162	0.1366950303592067	0.1793	0.6662	-1.1388	0.4759	4.4038621414045	-5.59457896554	5.1994569082199	0.1654231228678176	0.0088	0.1133	-0.2159	-0.1415	1.8157202098357	-2.5810995290735	2.3582606031887	0.1868181606776821	0.0975	-0.558	0.686	0.0303	2.4435169507156	-3.7063102070935	2.2820138096921	0.1868884712914745	0.0553	0.2802	-0.2382	0.5555	3.644344933741	-4.7780537063922	4.2303200329868	0.1886612090394066
563	0.0993591271936289	0.0013	-0.0935	0.1004	-0.0234	-0.2236257864988	1.0629700034526	-2.6445991806233	0.1316394048867837	1.3982	-2.7768	2.7563	-0.7901	-0.7248166545861	1.4938942187097	-2.5528512330309	0.1362559422757283	0.0	-0.0028	-0.019	0.0007	-1.7049302353845	1.6562629064086	-0.2833485071013999	0.1422972135918227	0.0154	0.2455	-0.1517	-0.2816	4.6745421926205	-2.9760248712401	-3.6094476655101	0.144229542927693	0.062	0.5156	-0.2843	-0.5456	2.7793490607708	-1.4038380214374	-3.7923927582651	0.1486582020512405	0.0001	-0.0282	0.0038	0.0004	-7.435085284716699	6.577643273640899	0.6127283601217999	0.1594481535509842
564	0.1043269203496329	1.2113	-0.8096	3.2892	-2.4376	-0.1633129204357	7.470021895978299	-5.2728316604754	0.1252685830474947	0.339	0.7722	-1.7599	0.6048	0.9395902591774	3.1743530889988	-1.4734751857764	0.1301012574498211	0.0776	-0.2964	-0.421	0.7936	-0.5831817440660999	6.592042822877099	-2.6922829338317	0.13915813656737	0.1634	-0.5246	1.0588	0.6038	1.6907274013018	-0.6673758297640999	1.0676518241059	0.1445859667499556	0.0297	0.1107	0.0018	-0.5435	0.8391081587696	4.8438745967533	-3.6504824465302	0.1552348523554859	0.0124	0.0307	0.0843	-0.3347	0.4484712069492999	5.2397835146874	-4.0140907362596	0.1588591290252945
565	0.1085775757468797	1.2626	0.8578	0.7499	-4.018	0.0887185342285	-1.5371715524796998	6.751500126304199	0.1291413960232176	0.1212	0.7729	0.714	-0.548	-0.2938530962983	-2.3356383605362	4.2292971141886	0.1415780513136803	0.1148	-0.198	-0.2153	1.0631	1.9459456414527	-0.3610509927338999	3.4541213803065	0.1592754112231294	0.0071	-0.139	-0.2105	-0.0535	0.0405626646517	-1.7012319904986997	5.6122439863243	0.1612885622099053	0.0431	0.2547	0.5009	0.2917	0.5565858553129	-1.0287809097743	2.5947909037571	0.1617453314880074	0.0127	-0.2152	0.2656	-0.0294	4.2085633370097	1.4740259882062	-4.9842898733216	0.1668099190142056
566	0.1075426064517996	1.0838	-2.7806	2.7177	0.006	8.692252487704499	-5.8292208006348	2.3379202563168	0.1260199729989007	0.2193	-1.3065	0.2656	-0.9125	6.9202030419458005	-2.5812569011963	3.8167854372991	0.1452637584944632	0.2782	-1.3623	0.4468	-0.904	7.0286717775857	-4.2634468648362	2.5393565735008	0.1507104113051833	0.0178	0.3711	-0.053	0.1911	9.437606204316	-7.214331539459	1.4590756365402	0.1657788164813276	0.0277	0.1903	0.082	0.4553	7.9482757771675	-3.1989424831863	4.132946032004299	0.1770266514981961	0.0625	0.2977	-0.0038	0.664	4.1159498427419	-0.3109673146528	3.2548882728417	0.1807656705327997
567	0.1102870102390949	1.1908	2.8521	-1.0103	2.6534	-7.079384944158	1.8039566436564	-7.9735340028768995	0.125898330951503	0.1024	-0.8185	0.4218	0.6096	0.1629981761900999	-0.5067382354159999	-5.4109256982324	0.1335147691201113	0.1264	-0.6257	0.2862	-0.9729	-2.3942594762792	0.5388814914979	-2.1662666133727	0.1379358946354909	0.1173	-0.972	0.5724	-0.0516	-5.0545565261518	1.3824747557672998	-3.7215359599743993	0.1442853823989273	0.2002	-1.2486	0.0735	-0.7188	-3.7945566249536	1.1057752208542	-3.0765069716479	0.1511118004784027	0.0086	0.1978	-0.1824	-0.115	-4.964697044033	1.3511183602994	-6.884676285223699	0.1565855559038736
568	0.136345625287305	0.2613	-1.2745	-1.1181	-0.002	1.2013000993938	1.5168705486385	3.0394064936978	0.1482160770049378	0.5366	-1.4505	-1.6378	-0.8026	-2.2809515478632	-2.6173344603482	1.0016735616219998	0.1558967426743628	0.0603	0.4066	0.5809	-0.2784	4.423769714938699	5.4163156934383	5.26409750766	0.1678079019681116	0.2692	0.5569	1.0136	1.034	0.2220127222401	0.1262124424855999	1.9174219441952	0.1756873516276162	0.291	-0.7218	-1.1508	-0.7994	0.0238418766042	0.2001773402016	2.4143244219362	0.1761543967472595	0.1858	0.3248	0.2967	1.1783	2.2476280008603	3.0469996986229	4.8402156948982	0.1844166279353017
569	0.1510719631259033	0.0185	0.1265	0.2952	0.2834	0.1936857401361	-8.4663448054251	-10.9937017545624	0.1569247413606755	0.0748	0.0598	-0.7489	-0.3885	4.3059373379922	1.6825047078855	0.903709415179	0.1664366055774164	0.0393	-0.461	-0.0501	-0.3726	-2.9379801605532	4.9918830782467	-1.2146767298318	0.174891368595745	0.0404	0.4872	0.1923	0.268	-6.738280867988999	-11.601551578877398	-13.9775558889118	0.1761057046489647	0.0106	0.2079	0.1444	0.162	-3.9564925393148	4.7961515005142	-1.9119532629279	0.1773709847980818	0.3436	-1.3905	-0.5889	-0.7911	0.0949347330790999	-6.281429595500599	-8.6394541405051	0.179428435238351
570	0.146334574167179	0.0029	0.0613	-0.0923	-0.1313	9.6762610285422	-6.7529558184401	-9.1550839008593	0.1563508075708791	0.0702	0.4965	-0.2768	-0.5919	-3.5450037812235	3.6139721140406	-3.6629541872621	0.1713226862792855	0.0003	-0.0209	0.0458	0.0144	13.6785881986225	-11.5196000459293	-10.2649114538756	0.1728520274795393	0.1248	-0.55	0.5527	-0.6891	-2.2987345977396	0.7020763828415	-10.5175330540003	0.1740472355178738	0.0003	-0.0206	0.0483	0.0043	11.5731065676813	-9.8001128891858	-15.389419888611998	0.1767643308942928	0.5543	-1.2866	1.3623	-1.0921	-0.9540291514443	-0.2024592359821999	-6.961906654487799	0.1825340586326208
571	0.14861178363264	0.0022	-0.1126	0.0711	-0.0644	13.696961393959398	-3.2424558751405	4.2252841250572	0.1558982905552215	0.0508	-0.0025	0.4333	0.549	-1.693324041328	-2.0851412840693	-4.370223850156	0.166095548110858	0.0134	-0.2333	0.164	-0.1982	4.6926006437118	-6.2817443397462	-2.8240034006153	0.1762430239512134	0.0064	-0.2024	0.0483	-0.1043	21.1729634306041	-2.5135082023309	9.4562154578371	0.1766273970922863	0.0	0.0148	-0.0034	-0.0017	6.3187267886042005	-7.185689813109399	-2.4563427787238	0.1793304737101304	1.7003	-3.2822	0.2185	-1.8443	4.2251660959651	-0.9075650321876	0.3160032225824	0.183240072375805
572	0.1557524112366284	0.0807	-0.4048	-0.6592	-0.4234	-5.4570750732435	-2.1611913624124	-0.3006987836401	0.1570179486309025	0.002	-0.0035	0.1348	0.0288	6.430618367914999	7.059752771838699	8.300041814656199	0.1652563967691979	0.0299	0.4649	-0.122	0.201	-0.2837419374084	-7.750734420022799	-0.6096202606965	0.1752708441565225	0.0152	-0.3466	0.0708	-0.0682	1.0745368544784	-8.931654829514	-0.7311115394981	0.1791192835211169	1.3228	3.2612	-0.6156	0.2515	2.0021274892923	-1.988790201885	0.5011908680873	0.1829510552370059	0.0009	-0.001	0.0876	-0.0023	14.9493287472018	6.937395946361699	9.3556153283372	0.1831348201523432
573	0.1116200373702689	0.0867	-0.9597	0.3954	-0.297	-6.1113890168152	6.5975508471751	-0.7566845094531	0.1277319615680313	0.5767	-0.9628	2.3965	-0.3202	0.4507531027298999	-3.4680881562049994	0.8192005852353998	0.1437529485003304	0.1469	-0.3746	1.18	-0.0217	-1.6526433475841995	-0.2225635246698999	0.0230156729595	0.1456551797853436	0.0214	0.3509	-0.3097	0.0388	-1.0482557099708	2.0598830583599	-0.3140754140780999	0.1478232114662476	0.0008	0.0912	0.0037	-0.007	-7.4809199154822	14.177969287297598	-1.0297251425111	0.1543130088231359	0.0039	-0.1135	0.1589	-0.0156	-5.0819786185497	3.6806192080464	-0.1369530898667	0.1615544603589557
574	0.1309845024488491	0.0004	0.0256	0.0398	0.0435	-9.1485529577631	-1.1872546374339	2.3683324190479	0.1324442467068744	0.0017	0.1172	-0.0051	-0.076	-13.845756736066798	-2.468775176425	5.4998802906451	0.1441860269694491	0.0057	0.2317	0.0216	-0.0695	-5.643324980577299	-0.7107318495955	0.9101223291831	0.1463588198907153	0.0128	-0.2265	0.0191	0.2818	0.8439080085149999	-0.4596446276680999	0.0510279108179	0.1531328709410821	0.0984	0.6479	-0.023	-0.7372	-8.0010347813362	-1.0405444759536	8.136374806944199	0.1556546834340075	0.0136	-0.2333	-0.16	-0.2261	-5.7227192165299	-1.6265982612608	-0.8651532450929998	0.158600700908109
575	0.1371671538657413	0.0003	0.0381	0.0243	0.0338	-23.5141885014997	-11.7927193650487	-0.6292917760464999	0.1464019058820539	0.0001	-0.0316	-0.0103	0.0051	0.2026952941663999	-1.613851119314	0.4394223098883	0.1554655266601804	0.0576	-0.4629	-0.3467	-0.4701	-7.647576993527399	-5.7698521673085	-1.8376342779356	0.1582025702960421	0.5864	-2.1998	-0.6486	0.5477	-7.4804477991138	-3.8608496316831	1.5920157372755	0.1605646706632988	0.0953	0.8931	0.2924	-0.0855	-17.4605157107214	-7.9983201122178995	2.0130255087962	0.1670167070035974	0.0077	-0.1913	-0.1695	0.0592	-9.503781181953398	-7.5050371933013	4.8566610817308	0.167494742003839
576	0.1555197333596543	0.0693	-0.0852	-0.4565	-0.673	-6.2950816271535	0.7926440395129	-3.4925595213004	0.1729885408694607	0.2547	1.4202	-0.1261	0.4191	-5.686641657378	6.9688703709217	1.358121419764	0.1734172638105791	0.0339	0.1819	0.4494	0.2412	2.8412749910926	8.7273071280582	4.9627692355287	0.1784574494286815	0.5823	2.061	-0.1731	0.7853	-4.6274485848726	4.633113981293399	0.4085773738195	0.181476593983551	0.0096	-0.1608	0.2318	-0.0009	3.1121911004928	-5.060143236511199	-2.8789656145032	0.1828791625654981	0.5238	-1.6867	-0.3575	-1.1506	-1.7070547590422998	2.7916240863492	0.4577168191637999	0.184033059604077
577	0.1293347326633522	0.4504	-2.1146	-0.5378	0.6806	-0.5588677510935	-4.1410900393592005	0.1909710710177999	0.1297662683965154	2.2035	4.7992	-0.2558	-1.5405	0.3270192711784	-4.1076091202335	-0.0842727717594	0.1449123788822354	0.0667	0.7867	-0.0655	-0.2592	0.3108492855607	-3.1218301430143	-0.0887578772592	0.1470865646022799	0.105	0.0644	1.0324	-0.0264	-0.0852563475268999	-3.0109221394709995	0.0403659494981999	0.1496167280079864	0.0545	-0.0123	0.7393	-0.0001	-0.0591325751420999	-6.0694886891197	0.0457952877347999	0.1568439079499912	0.009	0.2182	0.1852	-0.0643	6.8521789418655	-7.3418816449884	-2.1744106207276	0.1570164834359871
578	0.1133148783447299	2.6165	5.744	1.2805	0.053	-0.4079872283589999	-0.9651632291323998	-3.3935331130285	0.1231347815096546	0.0221	0.1227	-0.4972	-0.0821	-0.0829351087155999	-0.5965977175348	-3.8984222260016	0.1308736981399139	0.008	-0.2034	0.2087	-0.0849	-0.4407599729321	-1.0512851233346998	-3.3626881769597	0.1333060220251027	0.1887	0.4091	-1.11	0.8506	-0.5513138891991	-1.4739866451755	-2.9470290576142	0.1381806839819476	0.0806	0.8904	0.2865	-0.0025	-2.3191142876422	-0.4076331410827	-4.3475622644728	0.1472981167719786	0.6091	-2.3512	-0.8182	-0.0722	-1.2907268081749	-1.6053923677134998	-2.9293640368299	0.1489237040427492
579	0.1298130109440136	1.2281	3.3499	0.0687	-1.7218	0.2822469022418	-9.7391705346315	-0.0731386940713	0.1385739791200499	0.2694	0.0238	-1.7075	-0.0056	0.1405726486911	-9.987621773502	0.0	0.1413723106795703	0.1227	-0.021	1.1406	0.0042	0.1343171068098	-6.3415850894409	-0.0068063443111	0.1508354258365887	0.7923	2.4985	-0.0629	-1.2779	0.6851195366098	-7.410928663866899	-0.2940104684210999	0.151815068680776	0.7483	-0.0558	-2.7184	0.0304	-0.4056659895476999	-6.171465824694099	0.2658802014706	0.1629489591603291	0.0941	0.8342	0.1155	-0.3966	-0.9954967058021	-1.8191037104759	0.5820801392065	0.1631500329997988
580	0.0979247983896177	1.8323	1.3586	4.8262	-1.7112	-0.7682907035096	-7.601821048823299	2.5050887937611	0.1230995080537327	0.225	0.7268	1.4816	0.133	0.7012501791968	-2.0962360187267	-0.4291931219063	0.1328028049289537	0.1421	-0.1035	-0.9866	0.7879	0.5314456586956	-4.1291297580264	1.3959300722667	0.1454941998085441	0.1825	0.0444	-0.7839	1.1249	-0.1914825304169	-5.1119973509738	1.6864783539861998	0.1537843093892318	0.0459	0.1379	-0.4927	0.4309	1.8634826491055	-0.3789520717024	0.166027589554	0.1583514196937188	0.0195	-0.0275	0.4018	-0.15	0.747124152993	-3.9336735815088	1.7107136608974	0.16077376393679
581	0.155116330324349	0.0564	-0.083	-0.6945	-0.2379	-3.8971632490192	-3.6437941313112	-2.6717458718063	0.1602581770235221	0.0052	-0.1859	0.0299	-0.1144	13.3651029300049	-0.7153743272181	2.5543069251668	0.1647635834021823	0.0112	-0.2598	0.0907	-0.163	3.9493714507581	-7.1957222859379	-1.1093947796786	0.1753970265809405	0.0031	-0.1425	-0.0729	-0.0293	5.2276658612318	-7.6530850178254	-0.9221219535466	0.1797439916250072	1.7915	-3.7231	-0.7362	-0.7395	2.8262066103345	-0.3410647331383	-1.1643963365972	0.1833692678759971	0.028	-0.4414	-0.0242	0.184	2.3364252211502	-0.1026066240655999	-1.3152768593317	0.1834105902680383
582	0.081749375062326	0.0702	0.5822	0.6087	0.7612	2.5704769107845	1.107506314205	3.6347058912195	0.0869155295913661	0.0927	-0.6763	0.1425	-1.0593	4.0223134296759	2.175276167403	5.605595014135999	0.0934836569960685	0.0519	0.4912	0.3436	0.6881	6.798239646775799	3.1555471203242	9.6033190496244	0.1018947669812338	0.0574	-0.0565	-0.9119	0.1014	9.5200298536325	4.7184490148817	13.408262234682798	0.1242679875852733	1.2029	1.4843	3.2068	1.426	2.0502046728077	0.7138399490208	2.8626775997934	0.1258001202629732	0.0041	0.0865	-0.1095	0.1707	2.2445985874964	1.2749109098335	2.995184927191	0.1289893211387658
583	0.1114297652549398	0.2596	-1.1299	-1.4541	-0.3224	-6.7331269309673	-2.9105580681553	-1.478117663399	0.1293860538071512	0.4799	-1.4257	-1.8137	-0.4915	3.3258237571938	5.6436790678536	1.3188964181561	0.1438001743012306	0.1718	0.9575	0.8884	0.2926	-5.575182851404899	-3.8994844878305	-1.2421775082911	0.1461232527831355	0.0322	-0.5681	-0.0548	-0.072	-5.7024968987501	-3.9515746604773	-1.3886516115872	0.1494522682391994	0.0747	-0.5983	-0.6216	-0.072	-1.0643076664964	0.3956335167192	-0.1595753325192	0.1541222214825068	0.2207	-1.1575	-0.8333	-0.3366	-2.0188089343091	-1.092555962539	-0.6675725449176	0.1624965737071946
587	0.1233817302454574	0.2716	0.1188	1.6013	-0.8506	0.6558089787383	0.0558277605632999	-0.5305407689895	0.1252257509938753	0.0039	-0.1002	-0.17	0.0908	13.794532110095398	-8.726520267444199	1.8298050148263	0.1275915211470425	0.0001	-0.0105	-0.0292	0.0164	-7.6765334641226	14.4490034257899	-13.3940987436308	0.1380839649478351	0.0007	0.08	-0.0373	-0.0076	13.269932138741598	-8.6892230743406	1.85305674597	0.1405411181355733	0.0001	-0.0173	0.0163	-0.0001	-7.0707688204347	13.6751653549516	-12.5394894307654	0.1408597996833935	0.0024	-0.1274	0.0924	0.0253	-4.135739387184	4.3891871909534	-3.2224696155449	0.1439937817837662
588	0.12326131782991	0.2937	-1.0984	1.4532	-0.5052	0.254155978322	0.7993323547318999	0.2816174137505999	0.1267216418713839	0.0014	-0.047	0.0872	0.0808	5.5078669258772	-2.9268067398343995	20.4809588636218	0.1282503127642573	0.0001	0.0274	-0.019	-0.0142	-1.3410072014095	19.3646003675093	-16.3417572897362	0.1322000166848876	0.0009	-0.0757	0.0412	-0.0576	-3.8930322307957	5.6263287913149	-11.278073180462	0.1363368392627157	0.3369	0.3993	0.2219	1.8702	0.8707399554524	1.7072908172265	7.5197514867830995	0.1367779445157176	0.0081	0.0079	0.2451	-0.1691	2.2451493899262	-12.9252085037482	10.4645773346781	0.1376971597375497
591	0.1236776437594215	0.1808	0.3381	-0.8974	-1.1282	6.0000088969035	-5.0230034155304	-5.7969201724301	0.1242328607590909	0.1932	0.2949	-0.932	-1.1733	4.9557661760641	-3.9344997851535	-4.5743354934276	0.1250461784396102	0.0068	0.0836	-0.1561	-0.2242	3.6299060414741	14.8860258108055	12.222148545139198	0.1256274764232642	0.0032	-0.0311	-0.1293	-0.1434	-11.1021704902023	9.0904826444499	10.7651580892261	0.1258964192524937	0.0	0.0144	0.0163	0.0047	-3.8230409791804	-15.507842411019	-12.588746905201798	0.1346761784522595	0.0	0.0008	0.0019	0.0012	7.2766902431185	-24.9591793330493	-23.5190276942758	0.1355835890613319
592	0.1223090043437046	0.0319	-0.52	-0.3351	-0.0943	3.6037822690893	0.7739560999303999	-1.8011632884767	0.1258208259256566	0.0208	-0.0824	0.314	0.3768	-2.5681556719732	-1.1095914948321	0.8209316785861999	0.1307299848255424	0.0027	-0.07	-0.0725	-0.1438	5.388421484672	5.9049167917016	16.7294828572847	0.1308729058248305	0.0013	-0.0179	0.0679	0.1005	6.2107301693327	-9.4531860444732	-18.2708641140493	0.1324539213297345	0.0159	0.0828	0.0116	-0.4155	-1.0379084928967	-1.0285448515901	-0.5131511494201	0.1348419924330513	0.0013	-0.0941	-0.025	0.0712	-3.134065825562	-5.476038414040899	-17.619028781411696	0.1354008211547243
593	0.1554250259826692	0.0224	0.0972	0.0939	0.4446	0.3824536014347	-7.36108104397	-5.8156081120126	0.1582839020273447	0.2567	-0.4073	1.4429	0.4302	-0.6848047923641999	-1.4577379734964	-1.9581419809697	0.1605699699135321	1.1711	-0.2332	-1.4364	-2.9703	-0.5725984688078	-0.7513732003085999	-0.6625366369879999	0.1643499666316666	0.5422	0.6111	0.0698	2.1378	-2.3075474366164	2.5646934852716	-2.8325014952464995	0.1655387178165615	0.1505	-0.4802	0.724	-0.7802	-1.5011333363585	2.3717159196881	-0.0396577749456	0.1691036403113055	0.1103	-0.1397	-0.977	0.0682	-0.5168100512752	-0.4852175976231	-0.4287996915993	0.1718594889356338
594	0.0547915433982787	0.5303	1.2162	-3.2388	-1.5965	7.098269598894	-18.5338329312481	-9.1702309676788	0.0817872040651357	0.0065	0.047	-0.3353	-0.0703	8.161869090837799	-22.5528415463452	-10.6141201943688	0.0990155303498783	0.8537	-0.848	3.2957	1.1629	4.305386535562399	-9.9779827309805	-5.4908707366148	0.1040873273553467	0.0107	0.2721	-0.1589	0.2334	7.950439643855999	-22.4570412665907	-11.5985615085442	0.1184719605720704	0.0548	-0.0491	0.8306	-0.0313	4.1157531275884	-9.7474325710785	-5.6159422312101	0.1233003459626442	0.5353	-0.646	2.2761	0.9563	5.0376783659815	-13.8372586414356	-6.9234685134939	0.1243575908508513
595	0.0803341489161774	0.115	-0.2289	-0.9404	1.1005	0.3828076887109999	2.6967680393315	-5.657449128598599	0.084950297864935	0.118	-0.5243	-0.0304	-1.3445	0.4907256219211	4.2364968888067	-8.0206276106248	0.0904991372718322	0.0134	0.1773	0.4086	-0.1536	0.2776831106806	4.809174043675899	-9.7245742702418	0.1004633277753215	0.0719	-0.5906	-0.8161	-0.2427	0.089308679689	8.0663835553289	-15.858349471525298	0.1119723651146467	0.1753	-0.1692	-0.9641	1.1792	1.8590762296671	7.7699338190043985	-10.2396532281662	0.112440408712992	0.0907	0.5194	0.9567	-0.1599	-3.7002907233964	-1.3308960425196	-9.6105188242425	0.1141441643346208
597	0.0712295103977742	0.2493	1.1137	0.3498	1.9717	-13.2697747666188	-3.7782292672131	-23.5182801766925	0.0931128281800024	0.0276	0.3846	-0.1697	0.5176	-14.877645745266395	-2.8308884309878	-25.6936350301569	0.1171602803790068	0.7159	-1.5003	-0.3976	-2.5993	-11.1818401273698	-1.3366007819711	-18.7955034284338	0.1198134782633962	0.1627	-0.7465	0.2136	-1.1973	-8.858083362104999	-2.3320188017118	-15.966070689581898	0.1378907686900576	0.0279	-0.1399	0.5284	0.0651	-10.6021205700053	-2.6227637985848	-18.8936249469996	0.1401307624986617	0.1313	0.6667	-0.4836	0.8525	-9.7074600518873	-1.3020182579858	-16.937017344227197	0.141725722161045
598	0.0757058771056516	0.4292	-0.5385	0.5868	2.8054	-3.4642325391963995	4.348978613578	19.4875079954161	0.0926533798773372	0.0724	0.4494	0.3284	-0.929	-5.3782316397207	1.8343688063875	21.5133986752512	0.1270887270354301	0.582	0.4536	-0.6248	-2.5045	-3.9471682410389	1.6682231877413998	16.442239390144	0.1358990388749945	0.1798	-0.6622	-1.0707	0.6325	-1.9698662041183	3.0898836020859	12.9182054442836	0.1403324919457885	0.1312	0.545	0.7011	-0.7833	-2.7780900837884	2.783912852332	14.246937620114698	0.1433383968274157	0.0019	-0.0222	0.0157	0.1395	-2.2993640862308	6.1668626901022	19.0420268588	0.1442363106802794
599	0.0682984024854768	0.4281	-1.3273	-2.7608	0.1354	-12.6210475334065	-26.5916397058844	1.1060112790384	0.0901299210154072	0.0617	-0.5007	-0.8388	-0.2709	-13.873965689078698	-28.9829484548611	0.5363241945024	0.1073170708028619	1.1596	-1.7821	-3.6098	0.0271	-9.3963353651117	-19.5508502748431	-0.0093242982758999	0.110566289546224	0.1435	-0.637	-1.2256	0.196	-10.0767730810682	-20.5612973323112	-0.4155804332841	0.12980978802969	0.0973	-0.5161	-0.8578	-0.3501	-10.6470503110647	-22.7261869396094	0.4511465330369	0.1373665500992946	0.3562	-0.9664	-1.7031	-0.2361	-9.1104295610148	-18.5297412560553	-0.393430307	0.1403872061532078
600	0.0672115655843857	0.3682	1.221	2.2073	1.3619	-13.1792464529781	-23.3779435861856	-15.0459945736317	0.0882461911695754	0.0396	0.4383	0.3925	0.5719	-14.565734197876798	-24.7999187447757	-16.901647959627898	0.1080778388102112	1.1158	-1.7268	-2.923	-1.99	-9.2219277100186	-15.5311728282241	-10.881102000699	0.1114576587148017	0.1567	0.5608	1.2379	0.5114	-10.6298967496795	-17.182557198825897	-12.5621903594793	0.1291409609114093	0.0922	-0.5585	-0.4231	-0.7618	-10.286353405607098	-17.2168249785656	-12.2495312945064	0.1390862269911805	0.3802	-0.9078	-1.4974	-1.0168	-9.6493110525127	-15.9624904737882	-11.2280681884423	0.1396643557145007
601	0.0722227949526349	0.6004	1.9417	0.8228	2.8323	-12.7307752460288	-5.3283446767931	-18.2376585961385	0.0907566315890979	0.0715	-0.7224	0.2661	-0.768	-14.4190240363965	-5.0104136457064	-20.1190423242125	0.1165288012150923	0.821	1.7626	0.7649	2.6224	-11.3564444976164	-2.5455727723514	-15.1497028025569	0.1222445861139788	0.1662	-0.9147	-0.0155	-1.0964	-10.426178536714898	-4.5578114205336	-14.8733966979508	0.1409452870264602	0.0544	0.3609	-0.668	0.0504	-10.222893097088	-3.7660329276961	-14.328771123970698	0.1414764446215856	0.1672	0.874	-0.7819	0.6304	-11.5219606277713	-3.9560991090078	-15.9144919763342	0.1419282351034213
602	0.1190913514185664	2.2031	-5.0042	1.5204	0.6283	0.9026471533500998	-0.4398944262567	0.9415180676817	0.1298996364131533	0.0308	-0.1317	-0.0695	0.5777	-1.2920644712187	-0.0488247010987	1.7348702817472	0.141755047741445	0.0266	-0.0751	0.1306	-0.5085	0.5949846532761	-0.0260844293541	-0.5983288108856	0.1456261210049207	0.3023	1.318	-1.098	-0.4134	0.8623205468826001	-0.1865646515794	-0.5290850768536	0.1527446652146636	0.2668	-1.4124	0.7134	0.3413	2.7741951237491	-0.8257708713623	-0.470149216865	0.1544094345977695	0.0023	0.1225	-0.0837	-0.0208	0.2087541208941999	-0.1641784671110999	0.485099568531	0.1572175164837248
605	0.0955891931710484	0.3793	1.2725	0.3361	-2.0542	11.1324252808106	2.9415210333162	-17.9601328575807	0.1129875504196914	0.0	-0.0055	0.0227	0.0106	12.5954352204208	3.3219681401852	-20.359742986035094	0.1298784103802667	1.0418	1.8147	0.4797	-2.9169	6.4500538250808	1.7006811880689	-10.3600429021082	0.1396784090174253	0.1445	-0.6442	-0.1706	1.0527	7.3190233441517	1.9307985746332	-11.836704873371298	0.1423953265271929	0.0	0.0032	0.0006	-0.0046	0.0326153724503	0.0129045140696	-0.0560244757168	0.1504568943655372	0.0003	-0.0276	-0.0377	-0.0249	12.3026443859514	3.2520555746313	-19.889672455231494	0.1510922663836627
606	0.1212492994568108	2.0618	-2.4251	-4.3972	-0.5395	2.0400148278564	-1.1919758011179	-1.5627838654653998	0.1343814049018338	0.0569	-0.6147	0.2602	0.4348	2.7324521681764	-1.1097488669548998	-1.8818951874731	0.1535332906675529	0.1048	0.7467	-0.3956	-0.5563	1.6942682740648	-0.9832610232544	-1.2841171790173	0.1597273295925574	0.0023	0.1122	0.0649	0.0683	1.9362279128698	-1.0461311863129998	-1.4354698181202	0.1637464338466176	0.2102	0.6215	1.2397	0.0448	2.4773519571176	-0.7922899522365999	-1.6064546295423998	0.1652487025665533	0.0339	0.3623	-0.2834	-0.3103	2.0779415094512	-1.1784024555264	-1.5803702001882998	0.166062076106021
610	0.1223063017995843	2.0803	-3.0513	1.0537	3.885	2.1950657118451	-0.60194836971	-2.1770072607538	0.135859408788593	0.0444	-0.3857	0.1904	0.5528	-0.6141053661963	0.0396577749456	1.131112132625	0.1539747413640513	0.0046	0.1868	-0.0429	-0.0909	1.9584173821846	-0.7743888732680999	-1.9231266836467	0.162291430616835	0.0034	-0.0484	0.0053	0.1709	1.4379484290543	-0.4814013236452	-1.6738492411315	0.163698478939444	0.0841	-0.5012	0.2377	0.6806	0.4739261478121999	-0.2499856170677999	-0.0878136445224	0.1658923986704648	0.0981	-0.1153	0.5085	0.7844	-0.9212564068712	0.1895940649433	1.7370734914663997	0.1670506082403535
615	0.0695685600027698	0.7178	1.6572	-1.5101	-3.2328	-10.926739916311	9.9886446923002	20.8870576265072	0.0899847171490977	0.0898	0.6117	0.0083	-1.0595	-12.2308433549239	10.6967799018695	23.224072993117897	0.1087641438994417	1.1467	1.6794	-1.4452	-3.3023	-9.5219183191061	6.3479193173836	17.573823639137398	0.112018159897488	0.1053	-0.5831	0.2249	1.0099	-9.1013806639538	8.2107724779979	17.239407878187397	0.1318340685444351	0.0895	-0.5158	-0.0984	0.862	-10.4506105587796	9.1484742717017	19.7110157528228	0.1408438846605188	0.1583	-0.6261	-0.8728	0.7296	-7.994779239454899	6.5357429459454	15.01723481819	0.1413119021668553
616	0.1222715101270921	1.9063	-2.5069	2.5731	3.2373	-0.6860637693466	0.2905089386887999	-0.5980927527013999	0.1404239999280073	0.0048	0.0606	0.014	0.2172	-0.8672777687508	0.3844207529696999	-0.8508717249489	0.1588125353124942	0.0363	-0.137	0.4531	0.3445	-0.5030006474994999	0.1858171339960999	-0.7355966449978999	0.1739801882426439	0.3898	-0.7658	1.0664	1.2795	-2.4130654449538	2.6740671106176	2.3489363049128	0.1752229616454859	0.096	0.6151	-0.5641	-0.3543	1.5793472813901002	-2.3795845258281	-2.9375080441848	0.1799797715110812	0.0192	0.3281	-0.0076	-0.2285	-2.7004269411866	2.5819257327182	2.6604150789647	0.1809502296006859
617	0.0360804292018437	0.0645	0.3691	-1.3027	-0.9215	0.8252200689325	3.1324134182726	3.1452785893115	0.0614935845468449	0.1171	-0.0777	-0.3776	-1.6452	1.6628725355662	4.0040189204004	15.5900300021513	0.07479095420301	0.0537	-1.0377	-0.0256	0.0003	0.2186685646305999	0.2740242088255	2.7398093149173	0.0912536450345405	0.1321	0.4092	0.8094	1.1614	-0.3062461509688	1.5749408619516998	5.7424300749106	0.0991638439426423	0.4193	-1.5757	-0.8734	1.7598	1.491494293837	0.5268818671344	5.073283808765	0.1039214001866859	0.3467	-1.9856	-0.9397	0.4229	-0.7022730979949999	0.6120201855692	8.7428476251847	0.1072276112270787
618	0.126263775993927	1.826	-2.8924	-3.495	1.0541	1.2236075978007	-1.7938848277971997	-0.693224200934	0.1445152011797284	0.0448	-0.5518	0.2804	0.2868	2.1125240334365	-1.7949864326568	-1.0412133074755	0.1569391154850601	0.0001	-0.0184	-0.0224	0.0136	1.2091293625031	-1.2924579015256998	-0.6595072236241	0.1765511452178474	0.2731	1.0947	0.8076	-0.685	-2.0219957197958	-4.1502176224816	0.9681532994656	0.1783111044963543	0.2001	0.2727	1.266	-0.0802	2.8088563337958	1.6440272238609	-1.3886122685565	0.1812466983966959	0.0217	0.3041	0.2769	-0.1019	1.5470859962161	-2.1886921408717	-0.8753430900442999	0.1841072355100992
633	0.0807625164914861	0.0511	-0.4099	0.6713	0.5754	13.671427767035098	-14.3280236063874	-11.1245960177013	0.1012409170434842	0.7816	0.3445	-2.5906	-2.1797	2.3075474366164	-13.2028916144288	-8.620884230014699	0.1159496152141769	0.0379	0.3785	-0.5634	-0.1717	6.233745842292199	-3.5416989666447	-4.1128024002859	0.1252858471374712	0.0785	-0.2336	-0.5805	-0.7403	6.647791897378999	-15.0742035266436	-10.61081537979	0.1293200465373416	0.0887	0.0847	0.7272	0.7022	7.3167021053404	-15.321513817623796	-9.2670935092622	0.1333121620995062	0.1011	-1.0168	-0.2465	0.2074	-3.3203944189572	-2.9965619332655	-2.0010652274634	0.1379909465690519
639	0.0616042113566217	0.6533	-0.6515	3.2678	2.1918	-2.7265900566021	15.1427784291537	11.5489892898622	0.0898452402949682	0.0002	0.0154	-0.0546	0.0163	-3.130524952799	17.282016380435497	12.858207322466098	0.1026225216151117	0.9767	-0.7896	3.3882	1.4742	-0.4025578901224	4.5144160576715	5.3008832413645	0.1218342837635639	0.0024	0.01	-0.0316	0.169	-1.9123466932349	11.8524420856513	10.1360236853024	0.1226049884163403	0.0155	-0.026	-0.2861	-0.327	-2.399531442393	12.5759210771936	8.983194199730999	0.1260962204634226	0.1806	-0.2465	1.251	0.7228	-2.5168523599404	14.158927260438798	10.891724618988	0.12735922987279
642	0.0849291060089049	0.6937	-3.4941	0.1176	-0.1726	23.4896384503429	-0.9751563589302	1.2071622109681	0.1063997867571724	0.1009	-1.1515	-0.0674	0.3037	26.1584729378774	-1.0342889340722998	1.1592030565448	0.1251113368004019	1.6222	-4.4056	0.1164	-0.16	16.2654318101782	-0.1525722730545999	-1.2177061431957	0.1307514460540011	0.0615	0.4667	0.1442	-0.6835	19.259200388264	-0.9703565091848	1.2955266579203	0.1431101465070859	0.3745	-0.2446	0.4114	-1.9225	7.8024705053933	-0.1303828037398	-0.6590351072557	0.1441245236948447	0.0171	0.2271	0.0776	-0.3474	26.997069637247897	-0.976494021974	1.0909428982803	0.1473384572225064
643	0.0903454740822827	0.7798	-3.5781	0.3335	0.1795	18.5278921336124	-1.3487971214881	-0.5790507258426	0.1091112003230603	0.1108	1.0562	-0.4755	-0.4263	20.8068765299406	-2.1391986082511	-1.3319189613178	0.1353987176243266	1.0912	-3.4697	0.221	0.0257	14.5171062119316	-2.5217702387779	-1.9344574764883	0.1414363915506475	0.0321	-0.3009	0.3472	0.3595	19.466420130960906	-1.9774594090434	-1.1050277032709	0.1420313143402931	0.4858	0.3318	-1.494	-1.6698	5.249619272362399	-0.2808305531366	-0.0658208903611	0.1480967957330948	0.1881	-0.0807	1.2313	0.6188	3.7018251015937	0.8287215986647999	0.8278167089586999	0.1560653720196509
644	0.0553181925882819	0.5814	0.8625	2.7706	2.71	-3.6398598282412	-14.0716250753155	-14.5409087455051	0.0840640416275984	0.0004	-0.063	0.0072	0.0603	-4.3092814956017	-16.0494385716352	-16.415014012899597	0.0963078633759548	0.1221	-0.0542	-0.8889	-1.0529	-6.7615325991327	-16.9123492639783	-15.3633748022886	0.0966807872700778	0.7776	-1.3094	-2.5247	-1.9938	0.8871066562236	-8.8144912840894	-11.8324558260557	0.1127045454677034	0.1949	-0.7944	-1.1687	-0.7724	-0.8611795989922999	-7.331534427914299	-8.500179811827099	0.1194352760661456	0.0034	0.0407	0.1316	0.1538	-7.723548385809099	-18.2033121303374	-16.00081058569	0.1203135334490733
646	0.1453560088127063	0.0058	0.2142	-0.1162	-0.0124	8.136296120882799	-4.4402151017713	-1.0890150897759998	0.1489736614197233	0.342	-1.5691	0.872	0.47	9.3290981256454	-6.296379947166599	-0.9906181699953	0.1544980110876782	0.3517	-1.6187	0.6651	0.5932	7.0516087644838	-4.0500109232887	-0.5482844758351999	0.1572549915906971	0.0016	0.0168	0.118	-0.0325	11.7968503832722	-5.2404130031786	-3.7876715945811	0.1633439712261076	0.0672	0.6433	-0.0834	-0.4433	5.3253546064599	-5.743571022800899	2.6366125453912	0.1651380944989237	0.0176	0.3647	-0.0561	-0.1529	13.020143236827298	-7.7689502432369	-3.2539046970742	0.167203670946208
647	0.1678188301098722	0.1209	-0.8974	-0.0757	0.5188	1.1742320942722	-0.9849527735744998	-0.2567919613789	0.1698154027487615	0.895	-1.9095	1.7441	1.1036	4.0128711023079	-2.6054528650768	-1.9309166037253	0.1762143153916971	0.003	0.0745	-0.1419	0.0038	6.507927423240499	-5.2393507413497	-2.6842569555689	0.1893787300934477	0.0159	0.0875	0.1796	-0.2932	-0.0391463155465	1.2276205869321	-0.5613857050583	0.196914177931826	0.0019	-0.0387	0.0976	-0.0583	-3.590051551375	3.1217514569529	2.2302383812909	0.1998809198107581	0.0007	0.0012	-0.0507	0.0541	-5.7890122232594	6.7829352078335	1.5459057052951	0.204667148599996
648	0.1266248519111066	0.0048	-0.17	0.0628	0.1557	7.282198267416499	-10.5371258832889	4.5747682667653	0.1313275737774933	0.1129	-0.4648	0.9104	-0.4951	6.9912958984207	-10.764922031041898	5.408250372144799	0.1440945972632567	0.498	-1.407	0.0809	1.7882	1.7115005215114	-0.2885811301845	-0.9515111974795	0.1483765259542347	0.1548	-0.7999	0.9557	-0.1095	1.1163584961125	-0.7870573291535	0.5713394918253999	0.1501442804959835	0.2937	0.4764	0.6893	-1.4941	2.1929411881873	-0.958002797545	0.2033247826576	0.150384150580053	0.2971	-1.014	1.3541	-0.3183	-0.9110665619199	-1.3407711432253	3.7221261054348993	0.1609906940002414
651	0.096280033492396	0.4903	2.7233	0.0128	0.4719	21.4103592778479	0.4009054828329999	3.4009689458308	0.117700248988251	0.0699	0.8242	-0.1558	0.432	23.5692687444797	0.1751551726764	4.2197761007592	0.1357533646175408	0.3614	1.3305	-0.5715	1.3771	14.3645732819077	0.7192692872574	1.6917109770693	0.1401974408108379	0.0288	0.5497	0.0454	-0.0613	22.183843261409898	0.2158752094508999	3.5921367320021	0.1419859535667808	0.9145	3.0958	0.2771	0.0034	16.8355123250212	-0.5633135135626	4.3923346334094	0.1440660261461528	0.145	0.3531	0.5267	-1.0525	13.2654076902111	-0.2491200703923999	3.3858218790113	0.1472766415787828
652	0.108384979237811	0.568	-0.1139	-2.1459	-1.8008	-0.4802997187856	-6.2735216463299	-4.358460283976699	0.1464613545028404	0.0011	-0.0072	-0.003	0.1038	0.1485592839231999	0.8846280452894999	1.1035326681042998	0.1486813728575138	0.009	0.1445	0.0634	-0.256	-0.7558189627777	-8.2815505902272	-6.447457185054599	0.1508100192024085	0.0063	-0.0032	-0.1349	-0.2107	0.6380259288618999	-2.802010646454	-2.8419438226145	0.1563544795617481	0.0121	-0.2933	-0.0601	0.1625	-0.1602441640410999	-6.3116057000475	-5.369615515997399	0.1587985301511633	0.3313	0.0322	-1.2344	-1.2666	1.1105357275689	-2.0815610682756	-2.5335731479879	0.1628302405203937
653	0.1122236098445706	0.6054	1.2914	1.0603	-2.3022	3.3885365481296	1.779091848254	-5.6395480496301	0.1434617370603424	0.0882	0.5339	0.4296	-0.6727	-2.0617321808028	0.368644197659	3.3184272674222	0.1446356444646947	0.0008	0.0044	0.0423	-0.0807	-1.0121388077882	-1.2419021070762	1.5343781973	0.1476332958192074	0.0248	0.3358	0.1597	-0.337	4.3346970934339	2.8076366998441	-8.338440612619399	0.1507855930397693	0.0111	-0.1852	0.0692	0.2673	0.8383999842169999	1.6918683491920998	-1.9855640733676	0.1550719338526822	0.0462	-0.0008	0.6502	-0.1565	1.4261455198442998	2.8262066103345	-3.507824617212	0.1597245568572585
654	0.1365310486989185	0.0231	-0.2409	0.3535	0.2669	-1.6305719073615	3.660475576328	3.4576229100388	0.1551321395092163	0.7952	-2.7531	0.1547	-0.2919	3.5736061645423995	0.2523068558790999	0.1447430099452999	0.161342140128717	0.0465	-0.5187	-0.127	-0.3834	4.7287568889251	0.7081352095693	1.2517772077819	0.163252920037789	0.0928	-0.6225	-0.1549	-0.6641	-0.8907262150479999	2.3759649670037	3.1888313242964	0.1808325098069456	0.0049	0.1533	0.1194	-0.0516	-2.9457307376011	1.6106249907966	0.8430818048702999	0.1841767041972423	0.0854	0.404	0.4632	0.5636	-0.9967950258152	2.7856832887135	2.3559000213467	0.1906039024151576
655	0.1324040889004081	0.119	-0.1419	1.0035	0.5667	0.1241666048891999	-1.2103096534240998	-1.6834095975916	0.1410203217638136	0.7562	0.3315	2.4668	1.3597	-0.1218453660778999	5.767294870313	2.2296088927997	0.1528877008717931	0.8962	-0.1316	-2.5909	-1.4362	0.3032167376049	5.5541343299804	2.0606305759431995	0.1666241799260352	0.0626	-0.6158	-0.3946	-0.1684	0.2268519150162	1.1526327704179	-0.2791781458471999	0.1712364510877982	0.0317	0.1381	0.441	0.2526	0.9318790251601998	3.1714810477577	0.6714281619261999	0.1726057468461584	0.0017	-0.1041	-0.0574	-0.0173	0.1756272890448	7.106138205034	2.9430554115135	0.1737226560735908
656	0.1322701244424991	0.0907	0.162	0.2987	-0.9558	-0.0999706410087	1.3978185377403	-1.4919664102053998	0.1426838519602492	0.8302	0.3403	-0.7244	2.8437	-0.2778404828034	-0.8252987549939	6.3385163330463	0.1541643428045069	0.8824	-0.1826	0.757	-2.8248	0.0831318238691	-0.5742115330665	5.7037558757325	0.165577937045698	0.0089	-0.2786	-0.023	-0.0461	-0.2471135758267	-1.9560174573119	10.5270934104604	0.1672432161417077	0.0666	0.6312	-0.0134	0.4462	-0.0814007305182999	0.4397763971645999	1.6399355486681	0.1696941722936149	0.0023	0.0335	-0.0156	0.1389	0.6556909496462	-0.0462674041031999	4.2217825953249	0.1744498083863083
657	0.1134069309516953	0.7301	-0.8305	-1.4014	2.6463	-2.4102327467434	-3.6567773314422	10.0687864458361	0.1265099103650615	0.3078	-0.4381	-1.1624	1.4515	-2.5673688113592	0.6362161494497	13.584794413433698	0.1525132559238064	0.813	0.4037	1.8844	-2.0693	-0.8965096405609	-3.6809732953227	5.5605472439845	0.1534631233760622	0.0081	0.0548	0.1935	-0.1969	-1.3340041419448998	-6.979729047394899	8.336394775022999	0.1609794884012044	0.0019	0.0141	0.0605	-0.1197	-3.3715403588671995	1.7003271007925995	14.9337882500753	0.1637031137621862	0.0042	0.1158	0.0234	-0.1581	-0.7381145989627	-2.6517596122107	4.4923839604795	0.1709637216098583
659	0.1223461755338987	0.8973	0.1465	2.612	2.0388	-0.7414980996029	6.6112815648894	3.9860784984012	0.1369309678998125	0.217	0.18	0.9899	1.1684	-4.2523914732095	12.9751348097065	1.7168511736866	0.1602547641152755	0.0001	0.0328	0.0091	0.0153	0.0013770060745	5.06738235416	5.8600657367036	0.1608461968231274	0.6401	0.2917	1.4391	1.9528	-0.5528482673963999	2.4279764535891	2.0357657805408	0.1668025294633255	0.0109	0.0261	-0.3122	-0.0162	-0.4287210055378999	2.0442245321413	1.9512569505972	0.1724457179414535	0.0033	0.0296	-0.1602	-0.0454	-4.4081505317508	14.6531937551229	1.6965501698453995	0.1781349889495056
660	0.1237529871909633	0.2941	-0.297	-1.1441	-1.4725	-6.1496304426556	1.1414200066684	-5.6181060978986	0.1271330915351988	0.0073	0.0171	0.2545	0.1461	-1.7316441532298	9.6992767015017	4.3641650234282	0.1384644750016367	0.0336	0.2088	0.2733	0.4957	-3.2751499336522	0.5781458361365	-2.952301023728	0.1497571732063853	0.2401	-0.7701	1.286	0.3972	-2.7608971793725	-0.5957321708594	-3.5099097978391	0.1532899080846116	0.0151	0.0814	0.3644	-0.0905	2.1334938687996	1.9979177850074	4.797921936895699	0.1543573152589978	0.0005	-0.0198	0.0666	-0.0194	-0.9168106444021	8.170563900622499	3.7964057473965	0.1601472033002765
661	0.1170238614348073	0.4311	-0.6342	1.0169	2.0222	0.8516585855628999	-5.3811036809618	-3.9848195214188	0.1464853073343908	0.0051	-0.0996	0.032	0.2024	4.9753983483834	-4.1462046333502	-11.6679232716683	0.1486338905464427	0.0002	0.0359	-0.0114	0.0303	0.3263110966258	-0.9352231827697	0.7636875689177	0.1526182475946735	0.0011	-0.0174	0.0408	0.0959	1.3789732260349998	-2.5596182343113	-2.7682936691441	0.1554659819841082	0.0012	-0.0422	0.0065	0.0988	5.441534576116999	-4.290278811773599	-13.3678175991232	0.1621556393508185	0.0119	0.1994	0.1096	-0.2422	0.3237537996303	-1.796009351455	-0.5178723131041	0.1675746022928438
662	0.1299610298073264	0.005	0.0135	-0.0612	0.231	-2.7429567573733	3.38743494327	-9.9157027133824	0.1472500457369912	1.1329	0.1742	-3.3819	0.2695	-0.1383300959412	-8.7882888256432	-0.1304221467704999	0.1565756207284189	0.0691	-0.0907	-0.5056	0.6309	-0.7067188604640999	3.6036642399972	-1.2823073996051	0.1660989588141462	0.0052	-0.2165	-0.0068	0.0066	-0.0099144437364	-12.366694839931	-0.0091275831224	0.1671087746777791	0.0003	0.0282	0.0396	0.0158	-2.021444917366	3.3870808559937	-9.3106069012164	0.1699321152439658	0.0188	0.2645	-0.0036	-0.3091	-0.2188259367534	-4.9105610337898	-0.4598806858523	0.1772324663659085
663	0.1548725857607226	0.2289	1.0614	-0.4814	0.9265	-0.7453143735808	1.1795827464474	-0.7335114643708	0.1653073562998048	0.479	1.4153	-1.5308	0.0159	0.8354099138838	-0.6689102079613999	-1.1016048596	0.1975542887732357	0.0001	-0.0049	0.0222	-0.019	-1.9677416804605	0.3962630052104	-3.7180344302421	0.1991030993894472	0.0965	-0.6104	0.32	-0.5022	-0.7713201168734999	1.0295284273576	-1.0381445510809	0.1996829035137254	0.0	0.0113	-0.0067	-0.0103	-2.9663071426572	1.5438992107293998	-3.5117982633127	0.2007526111948009	0.25	-1.0218	0.8118	-0.4055	1.2443020319489	-0.2739061797334	0.0827777365928	0.206115297348825
664	0.128282993188997	0.0039	-0.1379	0.081	0.1422	9.4421699958772	-1.6663347222678	-4.589364531155	0.1337573957697842	1.2706	0.7232	0.4593	3.6763	3.7146115865712	0.990657513026	13.035132931523998	0.1544218400617172	0.0367	-0.4547	0.3217	0.2158	0.7607761846458999	-0.955642215703	-3.4351580395090995	0.1647768190330008	0.0027	0.1004	0.0453	-0.1129	3.3046965497078995	0.6559270078303999	10.6558631499415	0.1653327647714505	0.0333	0.0134	0.0065	0.5497	7.9118441307393	-1.7628431765748998	-3.364222555157	0.1669990522684755	0.4341	0.4175	0.2317	1.9161	2.9997093757215	0.1728339338651	7.5108993048756	0.16802910009621
665	0.1841390177817481	0.1801	0.6106	-0.8204	-0.6489	1.1009360280780998	-3.3865693965945995	-0.2243339610514	0.1979334350602123	0.0973	-0.2512	0.7903	0.2226	1.347892231782	-3.2521736037234	-0.4386354492743	0.2289505934635684	0.3877	-1.0533	-0.2404	1.1718	1.8793772335083	-3.7849569254628	-1.1221812646561	0.2327656210921911	0.0108	-0.0891	0.2054	0.1403	2.5286946121811	-2.8890767733931	-1.7462797606502	0.2413662384395832	1.156	1.1817	-2.1316	-1.1154	1.4051756844812	-4.2752497740462	-0.5227901919415999	0.2486124537882167	0.0386	-0.0321	0.4774	-0.0625	-0.68850303725	-0.2854730307592	0.9416360967738	0.2615776515930378
666	0.114002617759457	0.3581	0.6675	-1.9138	-0.7768	-0.5580415474488	7.2172429237308	3.1793889969284	0.1523472651788424	0.0002	-0.0275	-0.0186	0.0354	0.5385667472523	1.0892118049295	-0.1092949392845999	0.1543524051839377	0.0023	-0.1244	0.045	-0.0727	-1.3922711704116	5.0545958691825	1.017410773902	0.164940697427733	0.1366	-0.7822	0.7887	-0.0893	-1.5507842411019	5.2869558084967	1.1958314181265	0.1692653357971344	0.3174	0.5762	-1.4731	-0.5573	-2.9288132344001	5.310915714193	-0.0249828244945	0.1718302464086702	0.0186	-0.2232	-0.1765	-0.2856	0.0347398961081	2.1046947703272	0.2245306762048999	0.1779406564031205
668	0.1013310891883522	0.0059	0.2238	-0.1918	0.0163	5.303558567452099	-7.1252195749234986	3.923680451711	0.131117400809329	0.0301	0.5279	-0.1049	-0.2329	1.502510342433	-1.8309066196859	0.9238923899281	0.1318103281238858	0.0097	0.3307	0.006	-0.0359	-0.9317609960681	-2.1846398087096	5.0674610402214	0.1334660002157625	0.3778	1.7228	-0.3405	-1.0782	-0.5681527063387	-1.2396988973569998	1.6004351458453	0.1430500345612875	0.0018	-0.0631	-0.05	0.1103	-2.0796332597713	-0.0504771083880999	6.767630768891199	0.1488336149513176	0.0202	-0.2883	0.1715	0.3017	6.857136163733699	-6.9737882497592	-2.3730142397012	0.1491995550069223
669	0.1404425792757219	0.0239	-0.0303	0.4807	0.154	0.2547854668131999	1.841647267067	-0.0706600831372	0.1473122788528552	0.2064	-0.418	0.3174	-1.3512	-0.6674545158255	-3.3696518933936	4.6770208035546	0.1510100681036742	0.2976	0.5091	1.4009	-0.8573	0.8745168863995999	-0.8365902048047998	3.2952935653706	0.1561650056413918	0.0605	-0.4704	-0.1875	-0.5695	0.7693136223078	-2.7250950214355	5.300214409842599	0.159158431927948	0.0284	-0.2869	-0.056	-0.4264	-0.267139178453	-0.3972072379472	1.3249552448839	0.1610135263453867	0.7318	0.971	2.1469	-1.1249	-0.5554055643918999	0.0804958408122	0.1860138491495999	0.1666530560623966
671	0.0985112548736548	0.0389	-0.2914	0.2711	-0.659	-0.4384780771515	1.6555940748867	2.5933745546519	0.1190229664685204	0.9901	1.3778	-1.1872	3.0283	2.0016160298932	-0.4583069646243	5.7666653818218	0.1285646714909613	0.0895	-0.639	0.629	-0.4905	3.5859598761822	-1.8329524572823	7.7615537534653	0.1536814598355359	0.0028	0.0543	0.0574	-0.1437	-1.5784817347147	1.2372202864228998	-1.4534495831501	0.1603917214368392	0.353	-0.6819	0.543	-1.5943	1.1422068672824	0.0162486716791	3.0593534102627	0.1733075836629798	0.1534	0.7495	-0.874	0.0436	-1.2562623132817	2.4722373631266	3.2828611676694	0.1806259176913661
672	0.0985338689279098	0.015	0.2673	0.1695	-0.3584	0.6471535119842999	-0.5423436781995	-1.7820425755564997	0.1188929562361668	1.0433	1.8608	0.6771	-3.0401	1.6175100211690998	-0.8879328598683	-4.6799321878264	0.1265741940923195	0.1322	-0.2687	-0.7339	-0.9776	2.4279764535891	-1.4209128967612	-7.675667917447199	0.1494046260686379	0.0036	-0.1169	0.1469	-0.0347	4.862523193305099	4.0042549785846	-2.0501259867463	0.1533304017797543	0.0032	0.1216	0.1258	-0.0294	1.2999330773587	1.574114658307	0.4378485886602999	0.1556580676777939	0.1194	0.7869	0.6191	-0.3846	1.7449027545757	-0.6598219678696999	-4.558755653270399	0.160680741515583
673	0.0977336237112809	0.0277	-0.2979	-0.5655	-0.1274	0.6119414995078	-1.6614561864609998	0.1360088571299	0.116794800057247	0.8299	1.4178	2.8488	0.7297	0.0917479475923999	-5.0755263615149	0.030294133639	0.1240251878463591	0.2521	0.4895	-1.5862	0.5421	1.4272077816732	-7.449602863044999	1.2397775834184	0.1483604892911501	0.0088	0.0535	-0.2482	-0.1552	-4.6911056085452	-3.7936517352475	-3.5234831434306	0.1518845112759103	0.0043	0.0947	0.1821	0.0172	-1.0197320127132998	1.2409185313087	-0.8247479525640999	0.154678146641344	0.1628	0.7111	0.9192	0.4777	1.3353418049886998	-4.3787219447872	0.9298725305945	0.1610029759865138
675	0.0977589289173707	0.0113	-0.41	-0.0635	-0.0408	-1.8584467411759	-0.4647985646897999	-0.129045140696	0.1149056886427316	1.3179	-4.0716	-0.6514	-0.4487	-2.2648209052762	-0.4035808089206	-0.1196028133279999	0.1393593544641276	0.0287	-0.5535	-0.0226	-0.044	-4.44969677217	1.3163391211606	0.6226821468889	0.1503824391647732	0.0093	-0.296	-0.0674	0.017	-3.6795962892482	-0.2636769917513999	-0.1194454412051999	0.1511104580261765	0.0017	-0.0988	0.0724	-0.0483	0.0487066720066	-0.6834671293204	-0.1838499824611	0.1516661707740126	0.0094	0.2541	0.1434	0.089	-1.1381151920895998	-0.1520608136555	0.0278942087663	0.15486651734747
676	0.0921299168523494	0.02	0.2688	-0.503	-0.035	0.1087441368547999	-0.295859590864	-0.5811752495004	0.1199475066651014	0.879	-1.7354	2.8116	0.275	1.3102802944328	-1.0759138605529	-1.0393641850326	0.1311847255418354	0.0593	0.2119	-0.7929	0.0632	-1.0501441754444	2.4326189312117	-0.6383013300768	0.1370678131359863	0.0537	0.2309	-0.7299	0.0335	-0.9122468528409	2.2006524222045	-0.8016142505125	0.1501689003274766	0.0412	0.5632	-0.0926	-0.2921	0.7433078790151	-1.8043894169941	-0.5396683521118999	0.1561835192078448	0.0179	0.3389	0.2269	-0.0739	-1.977774153289	4.1993177247952	-0.4167213811743999	0.1612881612749535
677	0.0935697437203509	0.0604	0.4482	0.8463	0.228	0.2815780707199	-0.5327439787087	0.5853456107546	0.1153772223228707	0.8995	-1.7134	-2.8142	-0.9158	-0.5306981411123	-2.4315960124135	0.3021151327453	0.1262750863284922	0.2036	0.5099	1.4628	0.1387	-0.5286916465466001	-2.9257838210362	0.4482744917958	0.1362090560384353	0.0527	0.2185	0.7286	0.0473	-1.8240215893134	-4.3493327008543	-0.1232223721523999	0.143931891171454	0.0209	0.1554	0.4198	0.1303	-0.7691169071543	-3.0472750998378	0.1993511365569	0.1533878788001593	0.0496	0.0463	-0.6857	0.1123	0.0100324728284999	-0.9756678183293	0.4075544550213	0.1602656661650273
679	0.0842842221673545	0.1041	-0.8425	-1.0352	0.2672	3.3670945963981	4.8904960881328	-1.0896052352365	0.1027983479449053	0.7649	-2.1663	-2.4731	0.594	8.4157103249142	9.6113056848565	-1.6582300579436	0.125671014798586	0.014	0.3441	0.2181	0.028	3.6081100024663	5.6680717468876	-1.7633939790047	0.1310714509444073	0.0044	-0.1128	-0.1935	0.017	4.5261402808201	5.6576851867828	-0.9373083633968	0.1357279660682084	0.1842	-1.1629	-0.806	-0.1853	7.041182861348299	8.131417585075999	-1.285336812969	0.1414724812087031	0.056	0.331	0.6336	-0.288	1.4558495080228	2.5041445610243	-0.450477701515	0.1426732387600593
680	0.1068298620728302	0.3672	0.4314	-0.1378	2.225	1.9367393722689	-2.1023735315159	7.1562218831151	0.1474774956573898	0.0023	-0.1063	-0.0496	-0.0994	0.0301367615161999	-0.5621332226416	-1.3284174315855	0.1486068963421509	0.0236	-0.197	-0.152	-0.42	1.2229781093094998	-0.3448416640854999	4.9969189861763	0.1499903075097664	0.0193	0.1968	0.2009	0.3376	1.1935888653765998	-0.486279859452	4.9038333755401	0.1610422349049031	0.2133	0.246	0.4433	1.3152	1.0450295814534	-0.1009935598068999	3.805257929304	0.1628819508393658	0.2198	0.2811	-0.5386	1.2865	1.3163391211606	-0.1675619677513	4.901354764605999	0.1660546123215385
681	0.103499011723811	1.2222	-1.6331	-3.5066	-1.6584	-1.4067494057092	-0.1751158296457	-1.7020975371740998	0.1060590644443042	0.0329	-0.1945	-0.6464	-0.1011	-1.383300959412	-0.8661368208604999	-1.0558095718652	0.1287985484978599	0.2031	-0.4555	0.5429	-1.3648	-0.8681826584569	1.916792455704	-1.5237949220417	0.1385771344156465	0.5604	0.7059	-0.8327	2.2078	-2.0327757102076	-9.9555965465122	2.8345079898122	0.1471496282525078	0.0181	0.1547	-0.0971	0.3889	-1.5620756909128	-1.6002777737224998	-1.0502622045365	0.1530901373756085	0.0137	-0.2202	-0.0143	-0.2924	-0.1845975000443999	5.3157155639384	-2.2760336690257	0.1545934060442186
682	0.1025528879235751	0.0034	-0.2193	-0.029	0.0179	-0.9480883538086	0.5794834991803	-0.3518053805193999	0.1206638903280556	1.0379	-3.3449	1.1537	-0.6188	-2.5091411259232	0.5030793335609	-0.2526216001247	0.1351847205231576	0.1208	-0.7014	-0.7255	0.5671	-6.2836721482505	0.1973446419912	0.1330974728581	0.154629242132048	0.2671	0.5761	1.2098	-0.8919	0.4573627318875	-0.7382326280547999	0.4501629572694	0.1580454592864033	0.0506	-0.1338	-0.5248	0.4326	3.0279970147948	0.0929282385133999	-0.3324092663842999	0.1606448223743171	0.3177	1.452	0.6991	-0.6073	0.7663628950053	-0.3769455771366999	0.2773290234043	0.1611032582335432
683	0.0953620857542016	0.0418	0.0739	-0.3633	-0.7216	-1.3875893497582998	-3.307175160642	-0.2464447443047999	0.1020147847092119	1.8466	-0.0345	3.1235	4.1708	-1.004427573771	-3.9511025441089	-2.2454641341718	0.1079510320150479	0.1204	-0.145	-0.954	-0.8612	-2.6349994811325	-7.3837426296532	0.5907356059605	0.1229452054262216	0.0278	-0.1593	-0.5076	0.2378	-1.2506362598916	2.4668867109514	7.1087348450602	0.1360229604819759	0.0543	0.0522	-0.2577	-0.7275	-1.4099361911959	-3.5021198777605	0.0173109335079999	0.1409144955161587	0.0069	-0.0205	0.1764	-0.2047	-2.508118207125	-9.0133703042779	-2.5420712426191	0.1454444044960189
684	0.0918465377924046	0.0196	-0.3472	-0.0905	-0.4365	0.7519240027384	-0.1279828788671	1.4833896295128	0.1176570215120761	1.0188	2.3401	0.4374	2.7058	2.2292548055234	-0.559851326861	2.3446085715358	0.1317282213496745	0.0527	0.3062	0.2967	0.6468	-0.4250227606521	-0.9801529238291	-0.5752737948954	0.1371903831034145	0.027	-0.2641	-0.1534	-0.4488	-1.9241889454756	-0.8500848643348999	-1.5576692714744	0.148427870985084	0.0581	0.6504	-0.3364	0.2246	1.8586827993601	0.0247467663102999	2.6451499830531	0.1570446194412827	0.2086	-0.4419	-0.5817	-1.2077	0.9923492633461	-1.6456402881196	-0.1628014610365999	0.1608099961821612
685	0.0982252758001593	0.0273	0.1846	0.6115	0.0933	-1.9368180583303	2.7487795259169	-0.4356453789410999	0.1192260714422507	0.9038	0.9554	3.2109	0.3845	0.5488746212957	6.8695292184042	0.0368250767351999	0.12777695337849	0.1009	0.779	0.7493	0.1273	1.9644368658817	9.000426447177599	0.2889745604915	0.155311511412259	0.0058	-0.0057	0.2181	0.0938	-1.3228307212261	-1.2993822749289	0.005114593991	0.1625583011525787	0.4087	-0.5418	-1.8538	-0.2022	0.4119215314289999	4.859533122971899	-0.0800630674745	0.1732195786248127	0.0988	-0.9144	-0.0735	-0.1195	-2.0643681638597	5.196820925162999	-0.1848335582285999	0.1796036743142006
686	0.0911364309112801	0.0	0.0017	0.0202	0.02	-0.8391475018002998	0.5472222140063	-0.5015842983943	0.1064854648291483	1.6092	-4.7155	-0.3148	0.5771	-0.9431311319404	0.1731093350799999	-0.121569964863	0.1246986817592801	0.0404	-0.3415	-0.4204	0.4393	7.044802420172699	1.0329906140592	-1.4267750083355	0.1351847289754985	0.0006	-0.0041	-0.0561	-0.0548	-7.515463096436799	-2.4769585268106	2.8931291055552	0.1374787534543905	0.0148	-0.1316	-0.2646	0.2721	-0.6113120110166	-0.3252094917662	0.3572740617867	0.1402339336088038	0.0183	-0.0303	0.3128	-0.3106	-2.3859187537708	-0.4405632577785999	0.5713394918253999	0.1508198863916431
687	0.1394207276461812	0.3777	1.4625	0.5612	1.2689	-2.9602483159294	-1.0412133074755	-2.999119230261	0.1527753869012797	0.0393	0.4872	0.362	0.1301	-1.9106549429148	1.2649964660971	1.077212180566	0.1574271892938053	0.3445	1.6781	-0.3541	-0.5842	-1.4372795975324	0.4849028533774999	-0.7445668559974999	0.1609262077842956	0.0294	-0.3965	0.0254	-0.3414	2.0966687920644	-0.9534390059838	-2.7466943452898	0.1702033824669349	0.2261	0.6525	0.4996	1.1479	-1.5695508667457998	1.5151001122569998	1.7640628105265996	0.1723669299972601	0.0744	-0.5698	-0.3311	-0.4615	2.3005837201825	-0.3154524201525999	-1.7244443786117	0.1743537662744517
688	0.1487958414399632	0.4248	1.6807	0.6549	1.0144	-1.0798875066536	0.3209604444505999	0.5759032833866	0.1576681850091831	0.0801	0.7651	-0.2777	-0.3157	-2.4954497512396	-1.3963235025737	-2.1314873742339	0.1652350083043693	0.3583	1.156	-0.7503	-1.1635	0.6682413764394999	1.2825041147585998	2.0858494586219	0.1751332790014023	0.1694	0.9878	0.3108	0.6151	-1.0566751185406	-0.4971385359252	-0.754992759133	0.1766534159699402	0.0355	0.4415	0.2106	0.2501	-0.6439667264976	-0.9153156092354998	-1.3885335824951	0.1776000796175126	0.0074	-0.2104	-0.1075	0.0828	3.3974280730678	-0.2597426886814	-0.4760113284392999	0.1805509399154403
689	0.0940261355830585	0.0042	0.1501	0.059	0.2033	1.2770354334913	0.0967838555219999	-1.1694322445268	0.1049982229013097	1.1101	-2.252	-1.2936	-3.0189	-1.2664915012637	-0.9001685424159999	-2.4867155984242	0.1261472648849313	0.22	0.8354	0.5124	1.2868	-2.1646142060833	-0.7815493048554999	-0.6853949378247	0.139425586639703	0.0007	0.0329	-0.0736	0.0297	2.2104881798795	2.1739385043592	6.2720266111633	0.1423329254669907	0.0226	-0.1948	0.0686	0.4422	2.41566208498	1.4531741819352	3.2431247066624	0.1454637996783742	0.0153	-0.3828	-0.1038	-0.012	0.9721269455663	-1.2419414501069	-6.086602907474199	0.1490434755503628
690	0.1042698747661055	0.1459	1.057	-0.9891	-0.0605	0.5602054141373	0.9992736367493	0.3892599457458	0.105433779008783	1.0657	2.6242	-2.7622	-0.803	1.9411457917073	-1.0600586191808	-1.1266663701559	0.1286141720740352	0.381	1.3897	-0.2095	1.5712	2.8325408382772	-2.1674469042937	-1.6385978856243	0.1432267472843934	0.4797	-1.0964	-0.3267	-1.9276	-0.0362349312747	6.844349678756199	8.7131436370062	0.1490990210271321	0.0198	-0.2737	0.1968	-0.2922	3.6736948346432	-5.1166791716271	-4.8401370088368	0.1519899369561065	0.0084	-0.2121	0.1121	-0.1584	3.2076766360017	-6.424087424818799	-6.415077870788499	0.1530938501582095
691	0.0958137476134589	0.0255	-0.6239	-0.0859	-0.0444	0.0812040153648	-0.4697557865579999	-0.4463073402608	0.1183477225535459	1.2392	-3.9187	-0.5069	-0.3059	2.8160561084139	-0.0465821483488	-0.1523362148704	0.1454333804385641	0.0016	-0.1094	0.0549	0.037	-1.1767893912677	-2.7626282727233	-2.3474019267155	0.1476946491566347	0.0011	0.0208	0.0601	-0.0864	5.807031331319999	2.4969841294369	1.8569517060093	0.1494126976866771	0.0154	0.0677	0.3035	0.2414	3.6257750232506	0.8040141753852	0.4822275272899	0.1563052277714903	0.0091	-0.2075	0.202	0.0601	-4.4136585560488	-1.3280633443091998	-1.0175681460247998	0.1574785350596408
692	0.1014782121035326	0.0024	0.1802	-0.0492	-0.0267	2.50221675252	0.7193086302881	0.2810666113208	0.1191765881313517	1.0359	3.36	1.185	0.587	4.559660542976499	0.8337181635637	0.250615105559	0.1318938008698804	0.1445	-0.9027	0.6875	0.5969	8.0789733251529	0.3900074633290999	-0.32261285174	0.1553686080773247	0.2114	0.0724	-1.1429	-0.8542	1.4624197941497	-0.7724610647637999	-0.6698544406981999	0.1596835284596824	0.2536	-1.2855	0.5692	0.6372	3.3775598425642994	1.1219845495026	0.6092661734202	0.1602211579754638	0.1247	0.9586	-0.4252	-0.2609	4.1085140099396	4.497695269624	2.980628005832	0.1619540690281959
693	0.104645610717287	1.2457	-3.9078	1.0759	1.1944	-0.8419802000107	0.6817360359696	1.0454623547911	0.1343217839267922	0.0003	0.0106	0.0446	-0.0288	-0.1299893734328	1.9080189598579	3.3275548505446	0.1379826423278923	0.0468	0.7095	-0.0401	0.0572	0.8922605932452999	0.4844700800397999	1.0039161143719	0.1446283534019604	0.2713	1.6416	0.028	0.3437	-4.9237016060436	1.4905894041308998	1.7397094745233	0.1479518818188265	0.0294	0.4967	-0.1482	-0.1707	5.1455569561609	-0.2104458712143	0.5298325944369	0.1499842067571227	0.0714	-0.6908	-0.1906	-0.4482	-6.7829745508642	1.6392667171462	1.6600004943250997	0.1570105509951746
694	0.1642594648455046	0.7487	1.9602	1.7304	0.0178	0.6580908745189	0.3294585390818	-0.0557884175326	0.1718928385652747	0.231	-1.3196	-0.5224	0.0404	2.3931972144503	0.9919164900084	-0.1138193878151	0.1860919550271422	0.0286	0.2065	-0.4283	-0.0655	-3.9203756371322	-4.3910363133963	-0.1761780914745999	0.2001718085918206	0.0847	-0.601	0.516	0.0856	-1.077605610873	-1.1357939532783	-0.0670011812821	0.2028675985568474	0.0003	0.0104	-0.0011	0.0495	1.5794259674515	-1.2639735472989	-0.2543133504447999	0.2041378383925907	0.0003	0.0151	-0.0329	0.0327	1.5165951474236	-2.3353236162906	-0.3468088156205	0.2122790761585238
695	0.0944153581628331	0.0018	-0.1664	0.0389	0.0055	1.3473807723829	0.3214719038497	-0.7211184097003	0.1115248856941484	1.3758	4.0821	-1.2586	-0.5063	-0.2351926375245999	0.854924057111	-0.5590251232163	0.1414248798298737	0.001	-0.0751	-0.0498	-0.0534	-5.4479474901211	0.3071116976442	1.7834982676923998	0.1416204636902008	0.0051	0.2096	-0.0073	-0.0984	2.4226258014139	0.8432785200238	-1.5438598676987	0.1445377373254501	0.0209	0.1591	0.3165	-0.3024	-1.6838030278985998	0.9174007898626	-0.0812433583955	0.1538064163030345	0.0543	0.6849	-0.0161	-0.2453	3.713588667773	0.4751457817639	-1.7268049604537	0.1542748108572725
696	0.1363590082828492	0.0987	-0.5641	-0.8763	-0.0033	-5.3837396640187	-0.6294491481693	0.3784406123032999	0.1577652748438147	0.0456	-0.616	0.2319	-0.011	-3.010135278857	-1.5304045511993	0.4459532529844999	0.1709409326288966	0.0046	0.064	-0.0222	-0.1894	0.5272359544107	-0.0776631426017999	0.5845587501406	0.1972895739519073	0.8105	2.3554	-0.7818	0.0573	-3.413007913225	-1.2226240220332	0.4274620285555	0.2013870744025362	0.0061	0.2077	-0.0468	0.0079	1.3103196374634998	-0.7514518863699999	0.6087547140210999	0.2089951561459674	0.1585	0.4432	-0.9698	0.0301	-1.6676723853116	-2.4243962377954	0.4713295077859999	0.2253436091807036
697	0.1044788544842346	0.0178	-0.4076	-0.2956	-0.0388	1.0254367521647998	1.8571877641935	0.4364715825857999	0.1059709076314945	1.1851	-2.3682	-3.2737	0.6698	0.368644197659	-0.3607362484883	1.2679078503689	0.1301483972573404	0.2737	-1.5684	0.3077	-0.7749	-0.258090281392	-1.5929206269816	1.6664920943906	0.1416637804671946	0.5425	1.9351	-0.8576	1.1241	-1.6137330902219	9.8870609870328	-4.3539751784769	0.1477820173292918	0.0064	0.0402	0.2425	-0.0684	5.1924538487553	4.1062714571897	0.8991456236178	0.1516158517838465	0.0183	0.3555	0.1121	0.2042	0.1464347602653999	-5.0999190405489	3.4833925951473	0.154299820966418
698	0.0966139674730652	0.0328	-0.7015	0.1138	-0.0696	1.4020282420252	-0.5581202335102	0.5295965362527	0.1193672435419646	1.2006	3.8212	-0.5968	0.3603	-0.7610909288915	-0.2741028948869	0.3296552542352999	0.1434610590356073	0.0029	0.1158	-0.1117	0.064	2.7734476061658	-2.964890793552	2.6901190671432	0.1503083672592929	0.0088	-0.0398	0.2903	-0.0484	4.6163145071845	-0.8039748323545	0.5932535599252999	0.1505065158538349	0.0021	0.0584	0.0699	-0.1143	-1.201142727271	1.1815105549517	-0.9626846181983	0.1512311747259953	0.0077	0.0526	-0.2083	0.1733	-1.4886222525959	0.4477630323966999	-0.2331861429589	0.1561116702680138
699	0.0921139048113012	0.0061	-0.292	0.0526	-0.1041	-1.038262580173	-0.5495434528176	-0.5475763012825999	0.1051936851214269	1.589	-4.5363	0.7408	-1.2376	-2.0996982054283	0.0942659015572	-0.6619858345582	0.1152131594466116	0.0202	0.0304	0.4693	0.2033	-9.3932666087171	1.4247291707391	-2.5928237522221	0.1345374178421456	0.0114	0.3338	-0.0013	0.1271	-2.7467730313512	0.3974826391620999	-0.7601860391854	0.137826224777698	0.0007	-0.0251	-0.0206	0.0785	5.838269697695799	1.7368374332822	2.4609459133157	0.1416872485753706	0.0292	0.1784	0.4814	0.2146	3.423237101207	0.3043576854952	1.2006706109026	0.1482924281025087
700	0.0976702726814633	0.0049	0.1563	0.227	-0.0002	-1.2291549651294	3.0233938802029	-0.433560198314	0.1190221124145993	0.8581	1.8358	2.7211	-0.1995	2.3573163704519	6.382541184399599	-0.7684874186631	0.1280184507219238	0.1261	-1.0786	-0.5566	0.0677	4.4854595870763	7.8752157691576	-0.9399443464537	0.1543336711216358	0.0021	-0.0343	-0.1111	-0.0827	-1.7302278041246	-1.0798088205922	0.2067082832977999	0.1622455678477735	0.4223	1.1396	1.6087	-0.1332	1.5010153072664	4.331077534609499	-0.5966764035962	0.1756032953026084	0.1021	-0.9202	0.1583	0.0022	0.1430512596252	6.0166116558589	-0.6486878901816	0.180373010422742
701	0.1078563683697395	0.0002	0.0231	0.0414	-0.0102	-1.583163555368	0.1637063507427	0.0260844293541	0.1294603337137155	0.8828	1.5261	2.8082	-0.1156	0.9846773723596	2.5253111115409	-0.0878923305837999	0.140584511351128	0.0967	-0.8943	-0.4808	0.0293	3.5045591456639	4.6357106213196	-0.1987216480656999	0.1582063117431035	0.0511	-0.3103	-0.6224	0.025	-1.3395908523043	-4.5280287462937	0.1375038922964999	0.1767280802742676	0.2228	-1.3714	-0.0977	0.0255	-5.7438464240158	-1.3810584066621	0.1422643990111999	0.1814952350701033	0.3789	0.8244	1.5646	-0.0619	0.3134459255869	0.2665883760231999	-0.0242353069112	0.1872263455329621
703	0.0987860933943887	0.0414	-0.0191	0.6875	-0.3935	-0.1642178101417999	-0.6034040618459	2.5017446361516	0.1138457298181186	1.1685	0.1701	-3.4024	1.947	0.135340025608	-2.1523391805049	2.3872564168146	0.1274177700506793	0.045	0.1432	-0.7011	-0.1329	0.6521107338525	-7.5098370430467	4.318173020539899	0.1381515880847235	0.0101	-0.0202	0.2461	0.2218	0.0993018094868	1.4750489070044	0.3021544757759999	0.1567737851251634	0.0092	0.0926	0.2225	-0.1731	-0.4968237916795999	1.7265295592388	-0.9305413621164	0.1680565547693327	0.3923	-0.1468	1.8162	-0.426	0.1977774153289	-3.7964450904272	3.6186145916632	0.1724956845057546
704	0.098993827310972	0.0238	-0.0878	0.593	0.0237	0.8038961462930999	-1.9486996536017	0.1844401279216	0.1133225391055041	1.1471	-1.4297	3.6247	0.0276	0.5535170989183	-1.7942389150735	0.1742896260009999	0.1259231319570851	0.1084	-0.9167	-0.6698	0.0486	1.2009853551482	-7.9176275562522	0.1846761861057999	0.1384193299465631	0.0132	0.1102	-0.3555	-0.0643	-1.4748915348816	0.4527595972956	0.3466907865283999	0.1493587809392444	0.003	-0.0043	-0.0361	-0.1688	8.3160937711818	-3.7788587557043	-0.1303828037398	0.1557210203451112	0.0058	-0.1745	-0.1533	-0.038	2.0432409563738	1.2979659258237	-0.3446056059012999	0.1570871563979578
705	0.0970218564964148	0.0041	0.0741	0.1272	-0.2053	0.6451076743879	0.2424317551734	-1.7550139134655998	0.1104153722649785	1.0685	-0.873	0.144	3.7059	0.5951813684295999	0.258877142006	-1.7294802865413	0.1215093133066424	0.1631	0.5839	1.2153	-0.4426	2.5343993516326	2.3657357790217	-6.3457947937258	0.1358021162497149	0.0066	-0.0495	-0.0387	0.2618	0.4177442999726	1.6148740381121998	1.3157489757001	0.1470472828993196	0.008	0.0877	-0.1014	0.2526	-0.1728732768957999	-5.3312560610649005	-7.226921309282999	0.1534890220834784	0.0007	0.0586	-0.0472	0.032	-1.2638161751761	-1.893580067591	1.3192111624017	0.1574674378710628
706	0.0996131369414971	0.0545	0.5161	0.4876	-0.563	1.221994533542	1.9707710938244	0.3780471819963	0.1152348786552134	1.0679	-2.1757	-1.9721	2.2974	1.967938395614	2.0371034435846003	-1.0893691770523	0.1284633393161984	0.0591	-0.3436	0.0346	0.7558	5.023514874929499	4.075662579305099	-5.1326524420913	0.1382122527401162	0.0126	0.0159	0.1473	0.3388	-0.1406513347525	-0.1480084814933999	1.1963428775256	0.1568263579503975	0.0117	-0.12	-0.2539	0.1818	-1.6202246902873998	-0.8691268911936999	1.1672683778383	0.1692702745366549	0.4211	-0.9698	-0.602	1.5584	3.132492104334	3.2281350119657	-2.035608408418	0.1750232695800021
708	0.0921919588718111	0.0062	-0.2432	-0.1042	-0.1741	-0.8197120446344999	-0.6457371628791	-0.4801030036320999	0.0994197179829123	1.2702	-3.1265	-1.5286	-2.6558	-4.6100589653032	-2.2604931718992	-3.9111693679484	0.1177513569860628	0.3606	-1.5847	-1.153	-0.8675	-3.7661509567882	-2.4218389407999	-2.4836468420296	0.1342819079875192	0.0097	0.1756	-0.021	0.2779	-3.4450331402148	-1.6616135585838	-3.012495860699	0.1381174884017035	0.0007	-0.0649	0.0412	0.0384	4.6343729582758	4.7890697549882	1.108293174819	0.1417071659653945	0.0246	-0.1545	-0.422	0.2417	2.5900697400731	2.3450413448735	0.9447835392298	0.145189510559797
709	0.1503678765164378	0.1381	0.5812	-0.8433	-0.573	-2.1797219298721	1.0978672716835	1.6204214054409	0.1671951090923984	0.469	1.7297	0.5667	-0.9459	0.2910203980879	2.2392479353212	0.3509398338439999	0.1954264773726219	0.0	-0.0114	0.0011	-0.0027	-3.6298273554127	3.3010769908835	3.0760741983102	0.1959694223083321	0.1946	-1.0375	-0.0345	0.6419	-0.2266945428934	0.9502128774664	0.3561331138963999	0.2026828652972407	0.0385	0.2884	0.4438	-0.0701	-0.5371503981471	0.7426783905239	0.49965648989	0.2049344847494738	0.2651	-1.1773	0.0201	0.7441	-1.6549645863955	1.4072608651083	1.3673276889478	0.205048776200258
710	0.1370230230792294	0.1668	0.7896	0.2096	1.0765	0.5945125369077	1.2924579015256998	-15.1412047079257	0.1397399325041492	1.127	-1.7171	-0.3714	-3.0019	-3.4341744637416	-1.009148737455	-7.280467174065699	0.1420899824057747	0.1106	0.7981	0.5392	-0.4894	-1.5021562551566998	-1.4454236048873	1.0836250945701	0.1470147307296652	0.0222	-0.2554	-0.0387	-0.3999	1.6766819393419	0.8060206699509	-10.9857151193303	0.1640303924431518	0.0012	0.0048	0.1054	0.0058	1.0254367521647998	-0.022818957806	2.2926757710118	0.1643456258033895	0.0051	0.1195	-0.1541	-0.0909	-0.0307269069767	0.5124823178982	-3.346124761035	0.1714125791294117
711	0.1400009646773092	0.0193	-0.4533	0.0049	0.0308	0.3904795796975	-0.5801523307022	2.4674768564119	0.1444891845070331	0.1674	-0.819	1.0327	0.0023	-1.6760917938814	1.4048215972049	-5.2091352937721	0.1504865179828262	0.6875	-1.0076	1.2154	-2.0881	-2.011215729384	1.7604432517021995	-0.6043482945827	0.1533695724998041	0.1215	-0.4298	0.7967	0.6075	-3.5289124816672	3.9568072835604	-5.6654751068614	0.1586149673570208	0.1682	-0.1579	0.1113	-1.2463	0.2674539226985999	-0.7824935375922999	2.8671627052932	0.160019754127207	0.0258	0.2941	-0.2679	0.2886	0.7548353870102	-2.6949189168886	-3.3458100167894003	0.1666548435487444
712	0.1349558134926914	0.0028	-0.0578	-0.0779	-0.148	-1.9229299684932	-0.1708274392993999	-3.6550855811221	0.1364980390003779	0.0368	0.495	0.3582	-0.1775	-2.3193503458264	-0.9072896309727	-3.5145916184924	0.1421864419897718	1.442	0.7442	-3.7822	-0.5945	-2.3193503458264	0.1965971244078999	-3.996071628199	0.1456658657491636	0.4734	-0.2657	2.1784	0.2429	-1.431692887173	-0.2298419853494	-2.2420412905009	0.145930553376004	0.0016	0.0573	-0.0903	-0.0723	-1.9347722207339	-0.6914931075831999	-2.3960299126607	0.1478880662777541	0.0655	-0.4398	-0.188	-0.6597	-5.419502478925	6.2828852876365	-3.8251261598075	0.1481012431343655
713	0.1004247516590774	0.017	-0.0225	-0.1095	-0.4913	-1.1199387119062	-1.9383130934969	-0.8715268160663999	0.1079115312862111	1.7371	0.753	1.9834	4.4322	-1.6396208044225	-3.4178864490318	-5.1101482285309	0.1201765063038241	0.0796	-0.2972	-0.6671	-0.6785	-3.1778152757004	-8.3739673693415	-1.9979177850074	0.1400036451718447	0.0373	-0.1654	-0.5592	-0.2441	-0.2949547011579	0.152650959116	3.6179064171106	0.1466677272250503	0.1896	0.1943	0.3955	1.3211	-1.1774188797589	-2.2542769730486	-1.2397382403877	0.1543277155287591	0.0091	0.0468	-0.2853	0.0701	-3.2542587843505	-7.6618585136715	-6.7576769821241	0.1570278951986428
714	0.0883873099827924	0.0843	0.6158	0.8094	0.6291	1.7337293338568998	2.9831853028275	2.5343600086019	0.1135648526510717	0.9679	1.9486	2.2893	1.9356	4.4248319767676	4.5292483802454	5.077218111834999	0.1312178440183281	0.0145	0.0797	0.3849	0.1036	0.3132885534641	0.8132991306304	1.2581507787553	0.1402893725125795	0.0285	0.4244	-0.0775	0.3437	1.6030317858714995	2.7551530968903	2.4253404705322	0.1459507250712402	0.0609	0.5912	-0.0541	0.5233	1.5805669153418	2.1542276459785	2.3167143627695	0.157326266138842	0.3674	0.7448	1.5852	0.6602	1.8423554416196	0.8576387262292999	2.6121018372651	0.1581780974617816
716	0.1075946548644066	0.1514	0.7038	1.0245	0.7524	-1.0191812102835	-0.4796308872637	0.5490319934185	0.1105064664499876	1.2755	2.3083	3.0096	1.711	-1.6178641084453995	-0.8332067041646	0.6352325736822	0.1408318437497078	0.0723	0.5373	0.3638	-0.5905	-1.4400336096814	-3.1972113898355	-5.1125481534036	0.1481199683768334	0.0019	-0.0858	-0.0346	0.1056	-0.0030294133639	1.1814318688902998	1.6675150131888	0.1515386403849722	0.0082	0.1982	-0.0627	-0.1958	-0.2484905819012	-2.4540215399125	-6.068859200628499	0.1565234719902007	0.0483	-0.434	-0.1526	0.5014	0.6697757546368	1.7486796855229	1.5837143577978	0.1584430985602204
717	0.1406292540012775	1.5307	4.0065	0.3183	0.4174	-3.5970546108396	1.0698943768557998	-0.2864959495574	0.1605403554835702	0.0372	0.1695	0.5609	0.0674	-2.6577790959078	0.6656053933825999	-0.2241765889285999	0.1680940243639088	0.011	0.292	0.0711	0.0864	-8.3974551586694	0.6407405979802	-0.7533010088129	0.1715160115271346	0.0411	-0.5918	0.0874	-0.0419	-0.3170261413806	1.5789145080524	0.0644045412559	0.1743809692148137	0.1221	-0.9891	0.2592	-0.0703	-0.4049578149951	1.1783631124957	0.0292712148407999	0.1860779230388163	0.1202	0.9751	0.0616	0.1197	-5.100745244193599	1.628408040673	-0.3927221324473999	0.1894654014992225
718	0.136739049782972	1.5601	-4.0958	-0.4783	-0.3314	-5.655167232818	0.8002372444379999	-0.3873321372415	0.1569191988300224	0.0329	0.2119	-0.5192	-0.0156	-4.878142376492999	0.359988730905	-0.3434253149803	0.1668191691825567	0.0292	0.503	0.0626	0.0777	-8.453243576202	0.3881976839168999	-0.5977386654251	0.1704919931583861	0.0031	-0.1648	-0.0002	-0.0061	-3.0886639681342	1.2606687327200998	-0.1865253085487	0.1721800954122141	0.2458	-1.4565	0.102	-0.0963	-0.4652706810582	1.2296664245285	0.023212388113	0.1826716105579901	0.1635	1.1306	0.2252	0.1156	-5.5562588536382	1.4693441675529	-0.3511758920282	0.1868465112989371
719	0.1337109858035246	1.3678	-3.8947	-0.3461	-0.2358	-7.9518166499305	0.8215218240466999	-0.4385961062435999	0.1528415125038615	0.0487	-0.4906	0.4866	-0.0144	-6.659673492650399	0.3216292759724999	-0.3664409879397999	0.1678800335101222	0.1117	0.9961	-0.028	0.0727	-7.607289730090599	0.4911977382895	-0.4492187245325999	0.1688156756726913	0.0022	0.1374	-0.0262	0.0024	-6.7562606330189	1.2836450626489	-0.3836732353863999	0.1726881545972033	0.2296	-1.4058	0.1128	-0.0764	-3.0625008527187	0.9533996629531	-0.1376612644193	0.180119864283615	0.1868	-1.2225	-0.2266	-0.0984	-4.353857149384799	1.6120806829325	-0.2181571052314999	0.1851643242137468
720	0.1399799433380689	1.63	-4.1483	-0.4063	-0.3058	-2.3053835699279	1.2048803151874998	-0.1051245780304	0.1608076497388367	0.0335	-0.1889	-0.524	-0.0445	-1.413595093051	0.8300986047393	-0.0560638187474999	0.1710307442630518	0.094	0.898	-0.1206	0.0621	0.8376524666337001	1.7896357804816	0.1312090073845	0.1718608052958512	0.0147	0.3345	-0.1247	0.0317	-1.7939241708279	1.1998444072579	-0.0484312707916999	0.1749519248406787	0.0491	0.6336	-0.1355	0.0288	-1.4057658299417	1.1269811144015	-0.0575981969448	0.186020281749004	0.1159	0.9553	0.0987	0.1091	-4.0199528478339	1.6525646615228	-0.2024198929514999	0.1884037584538176
721	0.1401702488952683	1.3581	-3.6663	-0.041	-1.0438	-4.452922900687399	1.2941103088150998	-0.6251214147923	0.158628432303522	0.0342	-0.1773	0.5024	0.2	-2.9205511979531	0.7534583809357	-0.4443401887257999	0.1714656873920653	0.0051	-0.2057	0.0232	-0.0409	-1.6600398373558	1.5262341899451	0.2363335854149	0.1740699568801086	0.1893	1.2024	-0.3575	0.2395	-0.2246093622662999	1.2091293625031	0.5343963859981	0.1749802185005062	0.0807	-0.8188	-0.0347	-0.1411	-0.5169280803673	1.3194472205858998	0.4564971852121	0.1838922222905603	0.169	1.1129	0.1194	0.354	-3.6721604564459	1.7532828201148	-0.2055279923767999	0.1881736736080256
722	0.1112484074192855	0.992	2.9563	2.086	0.5326	-4.9370388934509	-4.026129703653799	-0.8662941929833	0.1210512019438071	0.1202	-0.5352	-1.0962	-0.0349	3.8722197675554	3.0504618853245	0.6514419023306	0.1220092920537585	0.003	0.051	0.001	-0.1852	0.0243533360033	0.4203802830295	-0.0271073481523	0.1309780489028472	0.0436	0.6604	0.2175	0.1249	0.8345443672084	-1.1841465380085998	0.2786666864481	0.141562368546433	0.0033	-0.1535	-0.1025	-0.0282	-5.1693988327651	-2.1459262665008	-1.0862217345963	0.1468051295807355	1.0085	2.1432	2.3687	0.3166	-4.897263089413199	-3.841846947855	-0.8564584353082999	0.1482646239434656
723	0.1044465893266768	0.8122	-2.8081	-1.9121	-0.3505	1.6599611512944	1.2936381924467	0.1563098609710999	0.1174747544985384	0.1383	1.1458	0.6519	0.1691	-1.9333558716287	-2.942071835746	-0.1168881442096999	0.122396780066189	0.003	-0.0284	0.0248	0.188	0.0033835006402	0.3920533009255	-0.044064194384	0.1264765291310156	0.0588	0.5772	0.6014	0.0519	1.351433104545	1.0789432739168	0.1120096084029	0.1381472281468062	0.5239	-1.3125	-1.9907	-0.0585	-4.7204161664167	-2.7561366726578	-0.6590744502864	0.1408560905757233	0.2907	0.688	1.6189	-0.0344	-3.2906117447173	-1.3637868161848	-0.5259376343976	0.1454701165169498
724	0.1041281881760777	0.7991	-2.4719	-2.2252	-0.6705	-0.1184618654376999	-0.2768569070359	-0.0839580275138	0.113440374659565	0.0236	0.3668	0.398	0.1403	-5.0553040437351	-7.0137214259197	-1.5999630294768998	0.1224138291727129	0.0033	0.1233	0.0064	-0.1594	-0.0068063443111	0.4095216065562999	-0.0251008535865999	0.1229126495816365	0.0158	0.4119	0.0117	0.1503	-0.1847548721672	-0.7830443400221	-0.2224848386085	0.1326838198565342	0.0465	0.6511	0.2563	0.189	-2.8882899127791	-3.6575641920562	-0.982395476579	0.1372235809584128	0.5302	-1.1907	-2.0788	-0.2371	-6.3736496594614	-5.8398434189238	-1.8287034099667	0.1423200576967466
725	0.0960113839226455	0.1176	1.0758	0.8148	0.1268	-13.9904604029814	-11.4495301082526	-1.2275812439014	0.1061214610945894	0.5714	2.2702	1.6598	0.4099	3.15531106214	2.4671227691356	0.5099643639334	0.1204517229749387	0.1832	-1.247	-0.7797	-0.3438	-0.0175863347229	-0.4783325672505999	0.4777817648207999	0.1223506277125794	0.003	0.1198	-0.097	-0.112	0.1305795188933	0.3822568862811999	-0.2026559511356999	0.1243185921175636	0.2412	-1.2487	-1.1621	0.0205	-1.3605606876674	-0.788040904921	-0.3540085902386	0.1273189037544924	0.0151	-0.3563	-0.1838	-0.131	-15.0087367235588	-11.7473568506516	-1.8686365861272	0.1308756826025533
727	0.0866918398601761	0.4193	2.0493	1.7108	0.3587	-16.6542589825863	-14.46643238839	-2.8060629786161	0.1158976237629975	0.8365	-2.6917	-1.8106	-0.5501	-4.6797748157036	-3.76119373492	-0.8457177879272	0.1213547240345278	0.0915	-0.5495	-0.9107	0.0052	1.4541577577026998	1.2763272589387	0.2556510134886	0.1221148864132791	0.0036	0.1274	0.0255	-0.1666	-0.2858271180355	0.200256026263	-0.1271173321917	0.1226045562444766	0.6216	1.8669	2.0143	0.2498	-12.144918175875098	-10.1751306578182	-2.1265694953964	0.1315869217298615	0.0543	-0.6999	-0.3118	-0.177	-0.1669718222908	-1.6387552577471	0.2819321579962	0.1386541951423575
728	0.0982416523943443	0.6253	-1.643	-2.6147	-0.1055	-7.630187373957999	-13.3234386604936	-0.1507231506117	0.1073848097000709	0.2744	-1.3299	-1.4369	0.0173	1.2104276825162	0.1668537931986999	-0.0717223449661	0.1208393282176623	0.1461	-0.8634	-1.0207	-0.1635	-0.1094523114074	-1.1109291578759	0.2334222011431	0.1223035606686903	0.0028	0.0712	-0.0519	-0.1648	-0.0206550911175	0.4328520237614	-0.1594966464577999	0.1276474682937497	0.5063	-0.3851	-2.4066	-0.0978	-7.6196827847611	-11.418527800061	-0.3494054556467	0.1294060439608052	0.3619	-0.8511	-1.8585	-0.1295	-0.9565471054090998	-1.8498306174526	0.085767806926	0.1337929180185222
729	0.0862717214020648	0.4558	2.1403	1.7904	0.3729	-16.3659532536167	-14.325190908177	-2.6881912586389	0.1064772995003735	0.5154	-2.1356	-1.5887	-0.4197	2.0425327818212	1.6133003168842	0.4271866273406	0.115453674848532	0.2572	1.2721	1.3018	0.1707	-19.243069745677	-15.900643229527798	-3.4010476318922	0.1204178588549839	0.0579	-0.7771	-0.2599	-0.223	-2.3617227898903	-2.8399766710795	-0.2055279923767999	0.122491473478437	0.003	-0.0791	0.0286	0.1731	-0.2949153581272	0.1940004843816999	-0.131799152845	0.1288742557475522	0.3933	1.5931	1.4047	0.2579	-1.3521019360669	-1.2813238238376	-0.1670111653214999	0.1308566585882102
730	0.1016812737130794	0.7838	3.3519	0.4634	0.3364	-16.5430362347974	-0.3755292280314999	-1.4869305022758	0.1201283970495563	0.0959	-1.0823	0.1319	-0.0912	-15.0619285010652	-0.8847460743816	-1.3825927848594	0.1414699274992807	0.0002	-0.0239	0.0415	0.0066	-22.438510699131	-0.1245206921654999	-2.0323035938392	0.1436431445075627	0.0004	-0.0666	-0.0061	-0.0038	-0.5109872827316	1.4849633507408	0.0561425048088999	0.1512458891489733	0.915	-2.9851	-0.293	-0.28	-10.0224010126408	0.1055180083374	-0.8933621981049	0.1564099820418269	0.0597	0.6919	0.2627	0.1586	-7.6021751360996	0.6171741225909	-0.6099743479727999	0.1573493538916788
731	0.1179041808214145	0.8411	3.2491	-0.377	0.0375	-10.135944999241	0.7257215442921999	-0.0105832752582999	0.1308788423080669	0.0097	-0.207	0.1698	-0.1991	0.5018203565785	0.1429725735638	0.1110260326354	0.1319205742108303	0.2357	-1.6101	0.2948	-0.0164	-3.9572400568981	-0.2359008120771999	0.3541659623613999	0.1415670787052569	0.0566	-0.7724	0.0116	0.0566	-4.103832189286299	-0.1781452430096	0.1239305467049999	0.1456754639334627	0.5938	-2.463	-0.219	-0.0059	-6.329664151138799	0.5750770797418999	-0.0569687084536	0.1525293675554797	0.0735	0.8494	0.0053	0.0332	5.5961133437373	-1.3992742298762	0.2125310518414	0.1556639405847272
732	0.1061505448645419	0.1015	-1.1888	0.0246	0.1423	-16.991664813869498	0.1686635726109	1.6607086688776995	0.1233597729013389	0.9135	3.3135	-0.1587	-0.3211	-0.3300486845422999	0.301367615162	0.0965084543070999	0.1275989507546684	0.1966	-1.5001	0.2124	0.1226	-0.6562417520759999	0.3256029220731999	0.1059507816750999	0.1309871388442148	0.0155	0.3472	0.0865	-0.2236	1.1691175002812	0.2080852893723	-0.0453231713663999	0.1374098503390997	0.0321	-0.5836	-0.0819	0.0567	-16.6471378940296	0.4834471612415999	1.5678591164257	0.1392903980623399	0.0006	-0.021	-0.0731	0.0122	10.580914676458	0.3337469294281	-1.0231941994149	0.1405599870678361
735	0.1064596631399056	1.3601	2.7191	3.4308	-0.0023	-5.3676090214317	-7.437052436251699	0.0828564226542	0.1194554084396221	0.0744	0.0201	0.962	-0.0945	3.5710095245161995	4.590544822076	0.0116455370872	0.1212974256157604	0.0029	0.0101	-0.022	-0.1885	0.1453724984365	0.7571566258215	-0.0487066720066	0.128617648926078	0.1049	-0.8267	-0.7341	-0.0236	0.9670910376367	-0.8444588109447999	0.2220127222401	0.1359675557550568	0.3409	-1.0211	-1.6485	0.032	-2.6684804002582	-1.5384305294621	-0.1689783168565	0.1382753149203718	1.3704	1.9734	3.3113	-0.0848	-2.6467630473118	-2.854730307592	-0.0350939833844	0.1499311113567268
736	0.1018002587854988	1.1833	-3.1275	-2.6603	-0.7595	-0.2192980531217999	-0.1521788427476	-0.0504377653574	0.1136198586479975	0.157	-1.0929	-0.8968	-0.273	-2.066295972364	-3.4761534774985	-0.5423436781995	0.1216935287684975	0.0029	0.0426	0.0102	-0.1846	0.2507331346511	0.6896833281709999	0.0855317487418	0.1234909569065943	0.0114	0.0682	0.3649	0.026	2.1554472799302	2.1417165622159	0.5397470381732999	0.1336825366941237	1.0764	-1.97	-2.8174	-0.5093	-4.4613816522879	-3.0701334006745	-1.0724123308206	0.1392031750494499	0.0825	-0.1649	-0.9266	-0.0605	-1.7748821439691	-0.5347504732744	-0.3930368766929999	0.1428217078023968
737	0.0930712503802697	0.0827	1.0762	0.1179	-0.3999	1.8052549636695	0.6222493735511999	0.8652712741851	0.1012131132519342	1.5763	-4.4939	-0.4597	1.719	8.4826721631656	1.0936182243679	-1.8543550659831	0.1326586976619989	0.0087	0.3131	0.0043	0.0187	12.832870410695298	1.3912875946441	-3.413007913225	0.1400993128082514	0.2901	1.5784	0.0598	-0.7819	3.2808546731037	0.307662500074	-0.4488252942255999	0.1439968602733088	0.0473	0.5447	0.2932	0.3325	5.1648743842346	1.1066407675296	-0.0509492247564999	0.1456241630017832	0.0085	-0.2451	-0.1671	0.0045	-2.2549064615398	-0.2014363171839999	0.5032367056836999	0.1628698070304921
738	0.1442385784800845	0.3973	-1.6855	0.9209	0.6651	-2.2801646872492	0.9020963509203	0.8012208202055	0.1540775424086604	0.0555	-0.5335	0.1692	-0.476	-2.1305431414971	-0.2342484047878	-0.8224660567834999	0.1602710910978944	0.3003	-1.0706	-0.5444	-1.1695	-0.9587109720976	-0.6816573499081999	-0.3164359959200999	0.1662221068481914	0.0075	0.1479	0.1675	-0.1348	2.1107142540243	0.6683200625009	1.561524888483	0.1729182284182029	0.2475	1.0853	-0.6534	-0.7362	-2.3309171968522	-0.6819720941538	-1.4523873213212	0.1734630508760657	0.0143	0.0451	0.2973	0.1834	-2.2501852978558	0.7407505820196	0.8114500081874999	0.1755211418567758
739	0.1489217816864406	0.429	1.7699	-0.3511	-1.0321	-0.8123548978935999	-0.2219733792094	-0.3647885806504	0.1576920007658142	0.0893	0.7986	0.2998	0.3485	-2.3654997208375	0.8127876712313	2.1314480312032	0.1650022179745123	0.3724	-1.129	-0.7059	-1.27	0.9968737118766	-0.8068075305649	-1.9418539662599	0.1750994049591342	0.1555	-0.9431	0.1541	0.6476	-1.1104570415075	0.2501429891906	0.7266657770289999	0.1766384185772896	0.0215	-0.3133	0.0973	0.274	0.4613757210189	0.6734739995226	1.3411252305016	0.1770055430630955	0.0174	0.3551	-0.1433	-0.0275	2.6711163833151	0.6340916257918999	0.961937100615	0.180336200478247
740	0.0938654510706964	0.0026	-0.1137	0.0938	0.1432	1.4181982276429	0.043670764077	1.1924479174863	0.1056374833637291	1.1359	2.3567	-1.3707	-2.9489	-1.0024210792053	0.8677498851191999	2.2297662649225	0.1265882257131522	0.2023	-0.8158	0.5397	1.1999	-2.6244948919356	0.7614056731371	0.8116073803102999	0.1393230560700017	0.0007	-0.0078	-0.0835	0.0142	2.4843943596129	-2.263011125864	-6.1624169276331	0.1423548445918288	0.0227	-0.1966	-0.0737	-0.4411	2.6291767125889	-1.4768586864166	-3.1916246794760994	0.1457766557258686	0.0152	0.3844	-0.0925	-0.002	1.0504982627207	1.413595093051	5.895946580702	0.1499902380535741
741	0.1041235956150399	0.0629	0.2247	0.8895	0.2526	0.9105157594901	-0.5861324713686	0.7123449138542	0.1051228831693847	1.1471	1.6938	3.6155	0.6529	0.9837724826535	1.6847866036661	1.3618983507112	0.1283273121196236	0.4138	2.1063	0.1205	-0.6213	1.2749895958948998	3.4361809583073	1.9252512073045	0.1440504793513456	0.475	-1.9953	0.6084	0.7714	5.639193962353799	-8.9202846936417	-3.4646259695034	0.1486847306417982	0.0223	-0.4062	-0.1688	0.1764	0.0125504267932999	7.179119526982499	3.4416889826052994	0.1511662894125631	0.0095	0.2776	0.099	-0.0886	-1.5075069073319	9.4736837634679	4.0692103222703	0.1526537731508493
744	0.0982608641976519	0.0082	0.0102	0.3518	0.0242	0.1031180834647	2.4449332998208	-0.4627527270933999	0.1196225248158943	0.9476	1.5305	3.0887	0.0198	0.4729819150753999	5.8633705512824	-0.4780571660357	0.1259281794745577	0.1488	0.7096	-1.1261	0.0337	0.1286910534197	8.647912892105598	-0.5085086717974999	0.1487035459200711	0.0033	-0.0602	-0.0027	0.1722	7.473208681465	4.128736327719399	-0.2222487804242999	0.154252551066348	0.0161	-0.3953	-0.0241	0.0121	1.6407224092821	0.3474383041116999	0.0322219421433	0.1555283709170387	0.083	-0.8204	-0.3516	-0.0585	1.6171559338928	4.704206837768299	-0.314350815293	0.1616952693755052
745	0.1083531197926151	0.6072	2.7599	0.5083	-0.7281	-15.7336320642063	-2.5015085779674	3.4025820100895	0.1261832663446474	1.0057	3.3632	0.3543	-0.7205	-2.2832334436438	-0.0746730722686	0.5260163204589999	0.1308212179229363	0.0203	0.359	0.1804	-0.2669	1.2076736703672	0.2862598913732	-0.0875382433075	0.1319203595948708	0.3993	1.3797	1.2332	-1.0562	-2.7481500374257	-0.157765553107	0.5587103789707	0.1375788471774692	0.03	0.5575	0.0934	-0.0891	-2.8194789520848	-0.4987516001838999	0.7131317744682	0.1403300150424201	0.0131	-0.2116	0.2561	-0.1718	-3.0680088770167	-0.8107024906042	0.4873027782501999	0.1427950248647449
747	0.1264481792447466	0.7733	-2.9981	0.4148	0.1139	-1.1534983170933	0.4482351487650999	0.0549622138878999	0.1312926420901371	0.0179	-0.3924	-0.0594	0.2162	0.9685073867419	0.1605195652559999	0.0024392679034	0.1405969976635536	0.0004	-0.0137	0.0157	-0.062	-1.8247691068967	-0.8904508138331	0.1823942903252	0.1520071506995308	0.0639	0.7608	0.2143	-0.0782	2.456185406601	-0.1920333328467	-0.0760500783431	0.155124545999676	0.137	1.0898	0.3649	-0.0611	3.2049226238527	0.754205898519	-0.1530837324537	0.1561350744323937	0.0106	0.1691	-0.2676	-0.0427	-7.1304915410373	-0.4764047587463	0.3152163619683999	0.1581824555622335
748	0.096796515251317	0.0707	0.3773	0.9748	-0.0562	7.3132005756081	17.0419845501348	-1.4389713478525	0.116171119096519	0.8729	-0.8462	-3.239	0.2532	0.6653693351984	2.1655584388201	-0.1986823050349999	0.1213742074152226	0.2979	1.1081	1.5588	-0.1534	-1.7229100004144	-4.2427917737187	0.3210391305119999	0.1220199879398916	0.003	0.0166	0.041	0.1859	-0.4300586685816999	-0.209304923324	0.0202616608104999	0.1253183636602966	0.081	-0.4438	-0.876	0.0746	-0.2280715489679	0.2203603149507	-0.0010229187981999	0.1321284720293279	0.0196	-0.0306	0.4702	-0.0307	1.211371915253	-0.0757746771281999	-0.0740435837774	0.1357757511935785
749	0.1008746139047152	0.0223	-0.3721	-0.2964	0.3237	-4.1006060607689	1.5649477321538998	3.3311350663383	0.1086027515954049	1.5469	-3.454	-0.7266	2.9845	-6.4586306057734	1.6493778760361	5.4052603018116	0.1288665578699768	0.1133	0.766	-0.7434	-0.4229	-6.7991838795126	-3.5095950535935	6.518864785775099	0.1378605747235063	0.015	-0.0219	0.3917	0.0973	-5.9789210324483	-5.177936270427	6.0760983182773	0.1516154637111526	0.0037	0.1065	-0.1383	-0.0758	-7.000266109420299	2.0824659579817	5.7224044722843	0.1538708257129264	0.0098	-0.0577	-0.2919	0.0863	-2.2219763448439	1.8807935826135	1.8006124860468995	0.1561745060725313
750	0.1060781094057529	0.0074	-0.0859	-0.2444	0.1954	-1.0064734113674	1.5362666627736	0.8747529445837999	0.1128396803910766	1.3653	-2.3496	-1.1793	3.3523	-2.188652797841	1.4594297238165	2.4779421025781	0.1391651215083675	0.0865	0.5815	-0.7062	-0.3098	-2.0713712233243	-3.7309389443117	4.4342743041356	0.149229259105196	0.0093	0.0099	0.302	0.0508	-1.0576193512774	-5.381182367023199	3.8506204437011	0.1506275982092697	0.007	0.0042	-0.2549	0.0672	1.6229000163749998	2.5504513081582	-2.6929124223228995	0.1570374294391458	0.0141	-0.1792	0.1751	0.2689	0.2933022938685	2.354286957088	-0.93636413066	0.1614895882752744
751	0.0941292085725478	0.0003	-0.0319	-0.0518	-0.0279	-0.5424617072915999	-1.0790613030089	0.4204983121216	0.1122908107319086	1.2919	2.1683	3.5244	0.3669	0.538212659976	0.7461012341948	0.5489139643263999	0.1401754871416501	0.0007	0.0074	0.004	0.0887	0.5816080228381	6.522484344599499	0.8758152064127	0.1422563277815622	0.0165	0.1409	-0.392	-0.0216	0.2914138283949	1.2378891179448	0.557884175326	0.1446573831504299	0.0142	-0.3552	0.1419	-0.0219	0.0471722938093	-1.5012907084813	0.3737194486192999	0.1530599610487251	0.0188	0.0309	0.4198	0.0811	-2.5502545930047	-4.0340376528245	-0.631062212428	0.1554276660529657
752	0.1153822716778086	0.7344	2.207	-2.1505	-0.2269	-2.7590480569296	1.0948772013503	1.7135857021385	0.1355271987179686	0.0038	0.1194	-0.0625	-0.1544	-1.4041134226523	1.4658032947898998	-0.4068856234994	0.1490488585890186	0.2132	1.1741	-0.6257	-0.6126	1.1708879366627	-1.6499680214966002	-0.0251401966173	0.150553397681211	0.1382	0.9286	-0.7047	-0.1352	0.2910597411186	-1.1758845015616	0.534278356906	0.1524176345915279	0.1459	0.7265	-0.9528	0.0191	-1.5866650851003	0.4696771004965999	0.9807430692896	0.1571734349536287	0.0957	-0.6263	0.3416	0.6361	-4.509262120649799	2.7203738577515	1.9957932613496	0.1645729838505177
753	0.1121895443384072	1.0261	-2.2394	-2.9098	-0.4876	-4.2842593280765	-3.3907397578488	-2.0377722751065	0.1356150247870051	0.0137	0.1163	-0.2547	0.2706	-4.0637022979723	-4.742408920578	-0.9144894055907998	0.1379245236645672	0.0859	-0.6496	-0.5369	-0.4736	-5.9370600477835	-6.1783115120359	-2.006887996007	0.1454249442673883	0.3115	-1.1253	-1.3163	-0.463	1.0481376808787	1.4476661576372	0.535852078134	0.1489782381785586	0.031	0.1314	0.4895	-0.2359	2.4930104833362	2.9736249463674	0.9270791754148	0.1543199349652405	0.0058	-0.0777	-0.1177	0.1903	-7.2520615059003	-6.3991046003243	-3.571166896639	0.1563044185517251
754	0.107467534597645	0.5694	1.3996	2.1834	1.1052	0.4509498178834	1.838499824611	0.9360493864144	0.1266597858034213	0.0456	-0.2082	-0.6525	0.2671	-0.9947098451881	0.9221612965773	-0.6095022316044	0.1361013699082955	0.0383	0.1101	0.6151	0.1782	0.0343071227703999	0.2385367951340999	0.8837231555834	0.1446680713192084	0.0186	-0.0308	0.2929	0.3263	0.7732085823471	3.4480625535786995	1.4282307004714	0.1506600246962902	0.1029	-0.1973	0.5495	-0.8269	-0.1646505834794999	-0.8193186143275	-0.425298161867	0.1510012953088358	0.038	0.492	0.2949	0.2202	-3.6800290625859	-3.016823594076	-3.4391710286405	0.1592051439735206
755	0.1073616006745172	0.8672	-1.9988	2.7476	-0.7556	-0.6803590298951	-0.5475763012825999	0.3070330115828	0.1232617477968152	0.1095	0.541	-0.8479	0.5664	-3.2408428108818	2.3350875581064	0.2131605403325999	0.1353051402885667	0.0891	-0.5328	0.8357	0.072	-2.1654797527587	1.8296476427035	-1.0172927448099	0.1394267846671482	0.0685	-0.6646	0.4676	0.2777	-5.7976676900134	6.0650429266506	-0.8524454461769	0.1448197878979058	0.0164	-0.1553	0.0061	-0.3816	0.8829756380000999	-2.3226945034359	0.2464054012740999	0.1461290474140424	0.0625	-0.0309	0.573	-0.5593	0.6481764307825	-2.1373101427775	0.3011315569778	0.155649450700022
756	0.1062575110757352	1.4757	3.2808	3.0298	-0.9428	4.6454283499025	4.4199140979301	-0.7461012341948	0.1306847791341104	0.0419	-0.3777	-0.0847	-0.5758	1.5599905102857	1.8362179288304	-0.7429931347695	0.1402322754800206	0.0126	-0.2663	-0.2381	-0.0832	0.9133484577005	0.514606841556	1.5317815572738	0.1440656461583066	0.1483	-0.9353	-0.5352	-0.6183	6.6385462851645	5.949846532761	-0.2381433648270999	0.1549429081342937	0.0016	-0.0692	-0.0739	0.0738	3.7032021076682	3.7331814970616	-0.8950932914557	0.1581016232540285	0.0053	0.191	0.1153	-0.0182	2.6239440895058	2.8961191758884	-1.0047816610473	0.1611978160408442
757	0.1028760918412546	1.7144	-3.6315	-0.1778	-3.4318	4.110953277843	-0.5962436302585	3.7619412525033	0.1278358276075903	0.0312	-0.0933	-0.4008	-0.443	0.5471435279449	-0.099537867671	1.0253187230727	0.1366610853907739	0.1165	0.9555	-0.5222	0.3048	6.715068479876	-0.6035614339687	6.1254344787751	0.141014808632607	0.0067	-0.231	0.1253	-0.0407	-0.1780272139174999	-1.9519257821191	-1.3082737998671	0.1458328942945893	0.0966	0.7348	-0.1274	0.6613	-6.8980922586924	-0.199469165649	-5.800539731254499	0.1543654747078834	0.0027	0.1247	-0.102	0.0217	2.949153581272	-0.2352713235859999	3.0031322193924	0.1553855531833065
758	0.0893008698535953	0.0998	0.7837	-1.0268	0.09	5.5505934572174	-4.193219555036699	-1.5156115716560998	0.1026345779606321	0.0187	-0.3938	0.3246	0.1122	-2.2094652610813	1.1554654686283	2.460513139978	0.1195582205090237	0.588	-1.6423	2.1103	-0.4754	-2.5333764328343995	1.6899798837184998	1.4461317794399	0.1366977795749483	0.0488	0.5434	-0.2243	-0.4363	0.256516560164	-0.0941872154957999	-0.3970892088551	0.1383501008649091	0.0291	-0.4741	0.1644	0.2529	3.0300428523912	-2.3711257742276	-1.2416267058613	0.1495458999639353	0.0138	-0.1914	0.2476	-0.2013	-4.882863540177	2.7660904594249	3.0464882392238	0.1521383494045095
759	0.0883139594662309	0.1282	-0.9099	-1.066	0.4622	6.0738951085581	4.5623752120948	-0.2479791225020999	0.1023621365972679	0.0208	-0.43	-0.3463	0.025	-2.6568742062017	-1.8204413735197	-1.8255953105414	0.1155985663457224	0.8221	-2.1041	-2.219	1.1474	-3.1627075519116	-2.3130161178837	-0.6118234704157	0.1319440107146014	0.0146	0.3345	0.0456	0.227	6.6319759990376	5.553583527550599	-0.6279541130027	0.1350446233407067	0.0621	0.6403	0.2975	0.4369	-3.7125657489748	-3.1241120387948995	0.1320745540598999	0.1412747544962185	0.0971	-0.8576	-0.5114	-0.183	-4.0616564603759	-3.74939082571	1.2755797413554	0.1472278388650704
760	0.1554007071280098	1.0808	2.3812	1.6374	1.4425	-2.95466160557	-1.2842745511401	-0.9537930932601	0.1743975203682123	0.0192	-0.3784	-0.0814	-0.1245	-4.5738633770592	-1.4986547254244	-1.2639342042682	0.1885888382594	0.0031	0.1365	0.0236	0.0735	-1.6666888095441	1.964004092544	2.2032097192	0.1940783598730477	0.1276	-0.968	-0.017	-0.2211	-0.8245118943798999	0.2716242839527999	0.3710441225317	0.2070789435866736	0.0223	-0.0804	-0.3478	-0.1853	-2.0643681638597	-0.7101417041349999	-0.4475269742125	0.2103558573436336	0.0046	-0.0364	0.1508	0.0929	-5.8459415886823	-1.0150108490293	-0.5727951839612999	0.2189695640595979
761	0.0988731447880097	0.0016	-0.1256	-0.0886	0.0057	2.718996851677	2.7972501397393	2.169768143105	0.1012909255019966	1.3316	-4.0504	-1.7514	-0.4955	8.224227794497299	4.7023577153254	2.3145898391117	0.1112097567019458	0.4436	1.7164	1.4243	1.0045	13.809285746607898	7.2417536318569	3.1036536628309	0.128090820031958	0.0901	0.7118	0.5998	0.4339	-2.5897943388582	2.3071146632787	3.702572619177	0.141112758401049	0.0001	0.0186	-0.0171	-0.0141	13.5057936077881	5.3175253433506	0.9272758905683	0.1466837429410294	0.5651	-1.4492	0.9558	1.6628	5.0101382444915	3.4807172690597	2.117835342581	0.148842690560455
763	0.102256233543559	0.694	1.9444	2.3547	0.9244	12.7705117070358	13.7352815058612	10.5030548187027	0.122815556072074	0.3622	-1.2444	-1.4914	-0.8064	13.183849587569998	15.229293753663	12.4861796241669	0.1354687540882803	0.834	1.784	2.2465	1.0025	9.2947123168136	9.7254004738865	8.5010847015332	0.1404447552022567	0.5063	-1.3403	-1.4655	-1.2099	10.2448465082186	10.749971679375898	9.6235020243735	0.1434561507980125	0.0208	0.1228	0.4498	-0.0247	6.8565853613039005	6.8190521100161	7.9523281093296	0.1537874929817957	0.0323	0.4186	0.2459	0.2822	6.7853351327062	7.1021252159026	6.87716176636	0.1561036736185633
764	0.0991947100540394	0.7183	2.2701	2.2995	0.649	10.9238678750699	11.4182523988461	3.8386601623683	0.1175997815247086	0.0026	0.1135	0.0651	0.1254	15.2951146440241	16.040665075789097	2.3111669954408	0.1329942522871569	0.5265	1.686	1.7375	0.2763	9.363247876292998	9.6210627564701	2.2259106479139	0.1382629414283222	0.8641	-1.9191	-2.1113	-1.1106	6.545106587252	7.094413981885399	2.6645460971882	0.142790323525755	0.1307	0.0202	0.0216	-1.1713	3.2294333319788	3.7603281882446	1.084687356399	0.1516219999430978	0.0691	-0.2498	-0.3152	-0.7222	5.3969982653646	5.7213422104554	-0.3917778997106	0.1521388885168599
766	0.0989982901469521	0.0004	-0.0325	0.071	0.025	-0.5991943575609999	-0.9883362742147	-0.1127964690168999	0.1049291422868606	1.8451	-0.3698	5.1046	0.4284	-1.3648490780137	-4.1150449530358	-0.4127870781043999	0.1239300607922751	0.0277	0.571	0.0977	0.0154	-2.3571196552984	6.9885812293024	0.5954174266138	0.1330070741207658	0.1384	0.14	-1.2395	-0.0682	-2.3323728889881	-4.5991609457993	-0.3413794773839	0.1418092110767353	0.03	0.5225	0.1814	-0.105	-0.2012396020304999	-6.388127894758999	-0.4545300336771	0.1437457522508111	0.0095	-0.2794	0.0317	-0.1426	-1.930955946756	-12.2001951340086	-0.6445175289274	0.1541299362647639
767	0.1014525882809412	0.0003	-0.0129	-0.0125	0.0671	-1.3336500546686	-0.2084787196793	-1.3386859625982	0.1096485126923124	1.5556	0.0694	-0.2746	-4.6044	-2.1458869234701	-0.5609135886898999	-5.9983564896141	0.1380106655128119	0.0298	-0.5147	-0.0544	0.2356	-2.7779720546963	-0.1823156042637999	2.9358949799261	0.1445820996202604	0.2449	0.1893	0.1824	1.5723	-2.9077647129756	-0.7268231491517999	-4.9549399724194	0.1480823267954952	0.0271	0.3473	0.086	-0.3823	-1.2753043401404998	-0.5014269262715	-6.0772786091983	0.1553042438690819	0.006	-0.0829	0.1661	0.1528	-4.1190185991365	-1.786960454394	-13.119602418436898	0.1604538171102907
768	0.1082128539308398	0.0003	-0.0656	0.0066	0.0116	3.8435780412058	-1.2914349827275	1.6314767970675998	0.1405432084362202	0.0306	-0.1632	-0.5271	-0.1468	-1.9990980759284	-5.5306465406525	-3.8096643487424	0.1510123950698654	0.0393	-0.377	0.487	0.104	8.8920757406298	4.738081187201	5.7313353402532	0.1546004078898978	0.7666	1.9376	-1.9136	-0.1481	0.6866145717764	3.9734887285772	1.7613481414083	0.1606017951818715	0.1597	0.99	-0.7036	-0.1275	3.1244267830405	7.7927921198411	3.9586957490339993	0.1637659051000407	0.2364	0.8758	-1.1508	0.2715	-1.4669442426802	3.6806585510771	0.4004333664646	0.167743416854645
769	0.0917655158577696	0.0223	0.1971	-0.3712	-0.4336	-0.0500049920197	-1.1325678247609	-0.6649759048913999	0.1137216972282265	1.2776	1.3308	-2.4499	-3.0131	1.4041134226523	-4.1309395374386	-4.3169140435575	0.1259824174109435	0.0004	-0.0205	0.0337	0.0539	-2.3257239167998	3.3594620484423	4.5471101161832	0.1435195279198388	0.001	0.018	-0.0284	0.0958	-0.8358426872214999	-6.2202118397314	-6.4325461764193	0.1441612079567059	0.0312	-0.1183	0.3323	0.447	1.2956446870124	-1.2550820223607	-0.9179515922924	0.1462825132598073	0.0274	-0.5147	-0.1233	-0.0207	0.6024204860783999	-2.8383242637901	-2.6766244076131	0.1479355974654049
771	0.096187535116323	0.0009	0.1173	0.0068	-0.0087	-1.8852000020519	0.6654480212598	2.3695520529996	0.1126603819866502	1.472	-4.4091	-0.2511	0.3099	-2.0934820065777	0.6308654972744999	2.3191142876422	0.1392926982015362	0.015	-0.3836	0.0103	0.1181	-3.9104611933958	1.0957427480256998	4.316048496882099	0.1490326712537706	0.0218	0.4646	0.0543	-0.0097	-3.8990123714621	0.7871360152149001	3.3126044988786	0.1497593594227263	0.0011	0.0553	-0.0899	0.0108	1.8944849572971	0.2996758648419	0.1964790953158	0.1506458071239583	0.0117	0.236	0.0892	0.2288	-0.2825223034567	0.7069549186483	2.0967474781258	0.1523034629434882
776	0.1165513175161876	0.62	0.6204	2.703	-0.5364	0.6525435071902	2.1416378761545	-0.3175769438103999	0.1219316624477575	0.2401	0.9236	1.4487	0.0454	-1.5444106701285	-3.9105005364265	0.4128657641658	0.1222279949038344	0.0031	-0.1153	0.0258	0.1564	-0.3099050528238999	-0.0895840809039	-0.1488346851381	0.1322024487541001	0.0217	0.0129	-0.4665	0.1673	1.120882944643	0.140848049906	0.5813326216232	0.1468341824812691	0.0093	0.2644	0.106	0.1164	3.790307577638	9.0719520769902	-0.8096402287753	0.1514212031934115	0.0361	0.3367	0.4938	0.024	-1.3237356109321998	0.9718515443514	-1.0392068129098	0.1544240402427953
777	0.1084599279817834	0.7434	1.0351	2.9488	-0.7172	4.6064787495095	10.358233122696	-2.1532047271803	0.1205767602909152	0.0322	-0.6203	-0.0255	-0.1222	-0.9209810056563	-3.1200597066328	0.9678778982507	0.1220467535634868	0.0048	-0.1137	-0.0659	0.2042	-0.4043283265039	-0.2136719997317	-0.0129438571002999	0.1242692885107813	0.3513	0.6666	1.8808	-0.5086	2.5149638944668	5.5310006279288	-0.7304033649455	0.1326316729557814	0.0048	-0.107	0.1882	-0.0876	1.3973857644026	1.1692355293733	-0.0442609095375	0.1437110436317552	1.0723	1.5979	2.8853	-0.5598	2.145375464071	5.5220304169292	-1.1916217138416	0.1473224312167211
778	0.1054408051090057	0.0033	0.0418	0.0588	-0.206	-1.8493191580535	-1.0750089708468	0.4919452558727999	0.1142434253183771	1.2813	-2.4169	-1.4228	-2.993	-3.6363582985088994	-2.1888495129945	-0.9226727559764	0.1380706065743274	0.0954	0.6628	0.6858	-0.3564	-2.6974762138841	-0.5184624585646	-5.851488956010999	0.1480839845567853	0.0109	-0.2221	-0.0584	0.2398	-1.3227913781954	0.7827689388072	-6.876768336052999	0.1512865897427207	0.009	-0.0235	-0.0743	0.2887	1.2079884146128	0.9410459513133	3.6120443055362994	0.1597770977105946	0.0129	0.2411	0.1671	-0.1879	-1.6542170688122	-1.0271285024849	1.7841277561835998	0.1615982919937565
779	0.1254638155844361	1.6816	-4.3927	-0.8931	-0.1074	0.1933709958905	-1.0245712054894	-0.9585142569441	0.1346810517780115	0.0083	-0.0228	0.2084	0.2194	-0.3185211765471999	-1.1318596502083	-1.0019096198062	0.1348602825637109	0.0378	-0.1247	0.4336	-0.4663	0.7181676823977999	-0.9474982083481	-0.947380179256	0.1370800535955405	0.0015	-0.006	-0.0882	-0.0898	0.3072297267363	-1.1868612071269	-1.1349284066029	0.1485722704090384	0.0003	0.0021	-0.036	-0.0354	0.1817254588033	-1.0088339932094	-0.9431311319404	0.151392968332477	0.1121	-1.022	0.0153	-0.2567	0.1858171339960999	-0.9070535727885	-0.8369442920811	0.1582860419395575
780	0.0946097539180281	1.9229	4.946	-0.8927	2.2864	-4.1663089220379	1.2836844056796	-4.729071633170699	0.0993277973059632	0.0044	0.2247	-0.0535	0.1144	-0.9718122013207	0.4950926983288	-2.0335232277909	0.1200160437572832	0.0413	-0.6949	0.0485	0.1761	3.6285683784303	0.1009935598068999	-2.6949189168886	0.1309699214258597	0.0008	-0.0806	-0.0437	-0.0363	2.9342425726367	-0.4838405915486	1.4844518913417	0.1332259963642113	0.0055	0.2375	0.0143	0.0756	-10.6301328078637	2.4916334772617	-8.5642696088374	0.142099224121785	0.014	-0.2024	0.0984	-0.3124	10.0058769397468	-0.8724710488031999	-0.880497027066	0.1429928258108319
787	0.0941116670252949	0.0008	0.0087	-0.1103	-0.0201	-0.7981127207801999	-0.8407999090897	0.0230156729595	0.1050765816135841	1.1085	-0.3391	3.9597	-0.1713	0.5153543591393	-3.3822810062482995	0.1694110901941999	0.1271212182012329	0.2029	0.0707	-1.5443	0.0629	1.8893703633061	-1.9320968946463	0.1511559239493999	0.1385141593312512	0.0012	0.103	-0.0431	0.0101	5.921244149442099	-10.1908678700982	0.6194953614022	0.139876772962913	0.0007	0.0035	-0.0087	-0.0848	2.1716172655479	6.2754887978649	-0.2492774425152	0.142805507972384	0.0223	-0.4039	-0.2656	0.0101	0.421757289104	3.646508800429499	-0.1513526391028999	0.145328348343458
788	0.0942196743443878	0.0006	0.0013	0.0973	-0.0204	-0.8676318560270999	-0.8854149059035	-0.0430412755857999	0.1133918821100133	1.2764	0.0094	4.1085	0.0745	-0.9338068336645	1.714962708213	0.0106619613196999	0.1404802079948023	0.0007	0.002	0.0115	-0.0875	1.9627844585923	6.244053716335599	0.2257109671258999	0.1428717706498851	0.0223	-0.3834	-0.294	-0.0236	-0.1821975751717	2.7998074367348	0.0592506042342	0.1455680508506824	0.0122	-0.323	0.1461	-0.0091	-2.7140789728395	-2.1816497383764	-0.1499362899976999	0.1556181627065675	0.0002	0.0113	0.0125	0.0403	0.6988502543241	-4.6553821366696	-0.0993018094868	0.1570639947790116
789	0.1060608772876746	0.0013	-0.1034	-0.046	-0.0772	-0.3158851934903	0.4636182737687999	0.0884824760442999	0.1253569217693798	0.8444	-2.6776	1.5081	-0.8124	0.7726184368865999	-1.1538917474003	-0.2223668095164	0.1335431730278632	0.1781	-0.1531	1.1958	0.7395	2.3421693036324	-3.9391816058068	-1.0416067377825	0.1538989073292459	0.0244	-0.4192	0.1415	-0.204	-3.1338691104084995	3.2540620691970004	0.2043477014557999	0.160455606801597	0.0064	-0.0805	0.186	-0.1354	5.1106990309607	1.1484624091637	4.4392315260038	0.1625346357006179	0.5954	0.2195	1.8309	1.4471	-1.7360112296375	1.3131916787046	-0.317104827442	0.168447257243746
790	0.0916568779205491	0.0054	-0.0226	0.2958	0.0054	-0.8808117713115999	-0.551589290414	-0.1298713443407	0.1083791577799091	1.5227	0.4564	-4.5436	-0.471	-0.5223967616346	0.4466220845063999	0.0118422522407	0.1203382146519109	0.0272	0.541	0.2134	0.038	0.4214032018276999	-8.9463297799651	-0.9535570350759	0.136647093826687	0.0006	0.009	0.017	-0.0813	1.9046354592177	6.778528788395099	1.0654486143867	0.139224064091181	0.0123	-0.2799	-0.2218	-0.068	0.2181964482621999	1.0410165923219998	0.1759813763210999	0.1419675057815893	0.0206	-0.4626	-0.0208	-0.0581	-0.1413595093051	0.3483825368484999	0.0469755786558	0.1513858661611865
792	0.0955824312983512	0.004	-0.0129	0.25	0.006	-0.3976400112848999	-1.2624785121323	0.012983200131	0.1202596446311148	1.151	0.2328	-3.7812	-0.0706	-0.5969911478418	1.8140678025463	0.0538606090283	0.1464660911211661	0.0033	0.143	0.1174	0.0067	-3.4231977581763	-2.6859093628583	0.0424511301252999	0.1490954104076076	0.0012	0.0172	0.0334	0.1043	1.6767212823726	4.3970164540627	0.0690470188785	0.1504336430782792	0.0191	0.4009	0.1633	0.0511	-0.0129438571002999	-5.885953450904199	-0.0639324248875	0.15072438853704	0.0045	-0.2032	-0.0573	0.0167	0.2413694933445	1.5231260905198	0.0566539642079999	0.1550495542590131
796	0.0842033773643846	0.0034	-0.0866	0.1876	0.1315	0.2255535950031	-0.7186004557355	-0.8773102415793	0.0905624247253467	0.0074	-0.3044	-0.141	0.1014	0.2186292215998999	-0.7231642472967	-0.8690088621016	0.1213279301139654	0.102	0.0699	-1.0434	-0.4097	5.0716314014756	11.9236136281876	0.6179216401741999	0.1216608520186885	0.7934	0.2101	-2.8998	-1.1529	-1.7297163447254995	-5.1314721511703	-1.2957233730738	0.1225673240504311	0.0015	0.0799	-0.0588	-0.0911	5.848184141432199	14.3294792985233	0.9608748387861	0.1230569394926526	0.396	1.6609	-0.7334	-1.2371	-3.154130771219	-9.1517004002191	-1.8515617108034	0.1239665730673742
797	0.0844643783006328	0.0024	-0.18	-0.0892	0.0532	-0.5052432002494	-0.0681027861417	1.4150507851869	0.0909176200182383	0.0052	0.1752	0.1093	0.2078	-0.4978467104778	-0.0697945364617999	1.4233128216339	0.1211442148101941	0.2718	1.6446	0.8107	0.052	11.3227668633372	5.4022702314784	5.4770613328391	0.1214935868077184	0.2658	0.9966	0.2868	-1.4855	-3.1452392462808	0.3797782753471	13.6771718495173	0.1227575020875313	0.3636	1.7079	0.7502	-0.9815	0.9815692729343	1.5134083619369	9.0282813129132	0.1231999828671368	0.2109	1.2927	0.5387	-0.7791	-4.027349337605499	-0.2905482817195	11.6773262560056	0.1235231118162277
798	0.0998251109932532	0.0122	-0.0195	0.4285	0.0038	1.3748028647808	0.3062461509688	0.0020458375963999	0.1091963503074784	1.4865	-0.3097	4.5036	0.2029	1.827877206322	-0.4794341721101999	0.0132192583152	0.1196283598710403	0.0703	-0.3752	-0.859	-0.0542	2.6258718980101	-8.2638855694429	-0.3272159863318999	0.1399251203526975	0.0064	-0.0278	-0.2611	-0.0081	1.0718221853601	-1.4507349140317998	-0.1342777637791	0.1424590755520175	0.0009	-0.0069	-0.0384	0.0901	4.420779644605499	7.2820408952937	0.7508617409095	0.1453650678846551	0.023	-0.4607	-0.1462	-0.0632	2.4314386402907	4.1450243424292	0.3299699984809	0.149674623603011
800	0.1076887323582503	0.0011	-0.0052	0.0798	0.0979	-0.0433560198314	0.3545987356991	0.3569199745104	0.1280424722746804	0.9534	2.9304	-1.6061	0.0486	0.8360787454057	-1.0966869807625	-0.5803883888864	0.1370929114434713	0.1089	-0.2211	-0.73	-0.7812	3.7235031115094	-3.3705567830997	-1.2242370862919	0.1567113862699197	0.0313	0.4134	0.1214	0.3372	-2.7974075118621	2.5834207678848	0.7608548707073	0.1607742181582386	0.4072	0.0043	1.4425	1.311	-1.9487389966324	0.6582089036109999	-0.3905976087896	0.1633006423218421	0.0108	-0.126	0.107	0.2677	5.479382571650399	1.7679184275351998	4.466063472941199	0.1696172390870031
802	0.1019841989950359	0.0081	0.0726	0.3081	-0.1365	0.2377499345200999	-1.0448328662999	0.9079191194639	0.1220090179039198	0.9242	-0.3896	2.6532	-2.0423	-0.2126097379028	-3.1477572002456	1.7908947574639995	0.1343808860016029	0.1357	-0.7994	-0.8829	-0.311	-1.3773995048069998	-6.1115857319687	2.482938667477	0.1561755181484773	0.2246	1.1026	0.634	0.7342	-0.4080265713896999	0.4121182465825	-0.5646511766064	0.1586352143883387	0.1224	-0.7492	-0.3961	-0.6627	0.4764834448077	2.5449039408295	-0.9079584624946	0.1615896430440865	0.058	0.5407	0.4411	0.2268	1.0351151377169998	0.9714581140444	0.3538118750851	0.1625738869016525
805	0.1023074334146411	0.1424	0.6676	-1.2478	0.2918	0.4393436238269	0.0007081745525999	-4.0482011438765	0.1060946418170044	0.0178	0.0827	-0.356	-0.3429	1.3692161544214	-1.9779315254118	-3.5858811901208	0.1279474944227874	0.2409	-0.8779	1.3862	-0.3635	0.9061880261131	-1.3452955917557998	-0.1879416576539	0.1290831590271204	0.0036	-0.0675	-0.1369	-0.137	-0.4958008728813999	-0.3467694725897999	0.5356160199497999	0.1300101121832737	0.006	-0.0574	0.0311	-0.2548	1.0008473579772998	-1.6927732388982	0.0167207880475	0.1315866490499951	0.3073	0.9996	-0.4104	-1.5281	-2.8701134325957	1.0881495431006	1.8096220400772	0.1346225917136139
806	0.0920733071156165	0.2752	-1.8372	-0.3521	0.9921	-0.5683100784615	-0.4479990905809	-1.1309547605022	0.0981496563813135	1.6667	4.3723	0.8179	-2.3843	-4.4199927839915	-1.362449153141	1.2569704878343	0.1228762508618994	0.0282	0.5601	0.1098	-0.1346	3.3811007153273	-0.0158552413721	-2.7901290511826	0.1350264294932344	0.0061	-0.2249	-0.1272	0.0386	-10.6604269415027	-2.7412256640225	4.7033806341236	0.1359726657463532	0.0032	0.1542	0.0812	0.0736	10.3396238691749	1.0344856492258	-6.844625079971101	0.1381522164978926	0.0079	-0.268	0.0321	0.1133	3.0739890176831	0.7800149266581999	-1.1682126105751	0.1442631479650254
807	0.0969564769047881	0.0002	0.0434	0.0266	0.0305	-1.0968836959159998	0.6801623147415999	-1.8494765301763	0.1020429776759351	1.9616	-4.9743	-1.3949	-1.4647	-3.6058281066857	0.0433166768007	-2.4401727931061	0.1043324558979175	0.0126	0.4165	0.086	0.0251	-2.8094071362256	2.207930882884	-6.8939218974382	0.1224336521170148	0.0268	-0.0853	0.3476	-0.4476	7.0030594646	3.3565506641704994	0.214419517315	0.1327313029025914	0.0017	-0.1246	-0.0373	-0.0526	-1.8805181813986	-2.9343999447595	3.8055726735496	0.1328598883642685	0.0083	-0.256	-0.1617	0.0389	-3.3828711517088	2.5288126412732	-7.3360982194755	0.1358968390614094
810	0.1151462279317023	0.5846	2.6782	0.1354	0.6515	-18.388735834026495	-0.8498488061506999	-5.6338826532093	0.1319140379788851	1.2121	-3.6623	-0.216	-0.5684	-8.3782164166571	-0.4603134591899999	-1.9730923326357	0.1355434845413624	0.0	-0.0127	0.0081	-0.0066	-23.399857654285498	-1.0548259960976998	-7.408843483239799	0.1460475253213237	0.1892	1.2697	0.0373	0.5738	-13.1749580626318	-0.6000599042363999	-4.1442768248459	0.1485595944701829	0.0037	-0.0055	0.1928	0.0119	3.6276634887242	0.1910104140484999	0.7020763828415	0.1498552824668246	0.0515	-0.6647	-0.0246	-0.2701	1.8304738463482	0.0478804683619	0.6028926024468	0.1595511993459855
811	0.0926906745452066	0.0218	-0.2452	0.5326	-0.0924	-0.5118134863763	-0.7049090810519	-1.2148341019546	0.1030554707266658	1.4874	1.8765	-4.1798	0.8103	2.7645167381969	-7.7112340172	0.1972266128990999	0.1353217223113841	0.0077	0.1236	-0.2536	-0.0786	4.5624932411869	-11.4235243649599	0.8267151040991	0.1408289953108341	0.0063	-0.0217	0.2371	-0.1017	-1.2404070719096	3.1455146474957	-0.1098457417144	0.1443262818064319	0.2072	-0.8278	1.0415	-0.619	2.0641714487062	-5.724017536542999	0.0391069725158	0.1471670463220853	0.2189	0.4386	-1.428	-0.0039	0.379266815948	-3.2252236276939	-1.0430230868877	0.1678750242119301
813	0.0898423576792379	0.0009	-0.0794	-0.0664	0.0682	-1.1658520287330998	-0.6209510535381	2.1768892316617	0.1023358843615075	0.8357	1.6379	1.6764	-2.5993	-8.5193005247473	-6.7627128900537	8.7301398262686	0.1136771816888014	0.6854	1.0675	1.1553	-2.5632	-7.257136756860599	-5.6135423063374	7.4103385184064	0.1303774479776014	0.0001	0.0274	0.0119	0.0194	-11.54324520738	-9.2109116614226	8.663964848631199	0.1310395367427422	0.0003	-0.0466	-0.014	-0.0335	-3.0601796139074	-6.386790231715199	8.3133791020635	0.1349774389905575	0.0381	0.1089	-0.6184	0.1695	-2.8974174959015	-4.451899981889199	6.990823782052299	0.1421916530416656
814	0.088193468407164	0.0105	-0.1383	-0.3768	0.1305	1.4743800754825	2.736307785185	-1.9313100340323	0.1047756474091424	1.0937	-1.5136	-3.4754	1.1349	4.439074153880999	9.5267181688515	-4.1645384856564	0.1363166194258858	0.0084	0.1475	0.2603	-0.0511	3.3317645548295	6.465948409483599	-3.9147102407114	0.1368835921617351	0.0196	0.2285	0.399	-0.0621	4.0341950249473	10.8360935735782	-1.1554654686283	0.1376486348486068	0.1628	-0.4363	-1.2501	0.1459	3.3280663099437	7.3591532354657	-2.7632971042452	0.1399984385298679	0.0834	0.3672	0.6183	-0.6136	3.4969265977081	7.723233641563501	-2.9989225151075	0.1414060432370021
826	0.1042230976742576	0.0055	-0.0008	-0.1238	0.2531	-1.6868717842932	0.4709754205097	-2.7013318308927	0.1066832488705536	1.0376	-1.7398	-1.9908	-2.7565	-3.6161359807291	-1.924267631537	-4.520986343798399	0.1294143882587107	0.4031	0.2631	0.9283	-1.9341	-3.829650608338	-2.0632272159694	-5.2122827362281	0.1427763668735109	0.023	-0.212	-0.082	-0.4356	-0.2680047251284	1.2522099811196	2.2199698502782	0.1447727230589752	0.5421	-0.6559	-1.5374	1.6801	3.2813267894721	9.0364646632988	-4.4027605365449	0.1491516048771586	0.0227	0.1852	-0.0903	0.4314	-6.2387424071911	-5.9651509717033	-5.2883721576019	0.1508875345180611
827	0.0972493541909139	0.0002	0.0581	0.0111	-0.0122	0.4753818399480999	-0.5487959352343	0.8632254365887	0.1019435972569273	1.9499	0.4842	-2.369	4.7796	1.4252012871075	-1.9699448901797	3.6249881626366	0.1223272173008172	0.0239	0.5382	-0.0249	-0.0487	0.8892705229121	3.11596803144	-6.6114389370122	0.1255731521260042	0.0768	-0.4032	0.3097	-0.8115	5.1564549756648	-1.7536369073911	3.7868453909364	0.136724411798555	0.0382	-0.2854	-0.2761	0.5111	2.1782662377362	-1.0542751936679	1.9319788655542	0.1430818054406509	0.0142	0.3307	-0.0612	-0.1886	3.9061728030495	-4.5839745359491	9.822381044562	0.1496920769519243
828	0.0948271881819872	0.8259	-3.3726	1.1102	-0.676	11.8760085610406	-2.8435962299039	0.8601960232247999	0.0953328200751739	0.2392	-1.8588	0.1672	-0.5292	15.160168048723095	-3.1865494285158	1.8394440573478	0.1338673107454625	0.2837	-1.712	-0.4161	0.2731	8.9392086914084	-0.1387235262482	0.4455598226775	0.1402764694629996	0.2452	-0.4675	1.4154	-0.6327	6.3301756105379	3.1048339537519	-1.9169891708575	0.1416320500120701	0.03	0.0366	0.3913	-0.4045	3.9904849178396	5.0947651035272	-3.5942612556599	0.149168470972128	0.0539	0.5711	0.0556	0.4615	6.4062650319117	-2.0056683620553	-0.2846074840838	0.1550723726394214
829	0.1022385857908056	0.2128	-0.1274	0.6285	-1.6464	-0.8982800769423999	0.1016623913288	-1.0723729877898998	0.1054277366875392	0.9546	-0.2258	-1.7382	3.2418	-1.6225065860679997	-1.7884554895605995	1.4370435393482	0.1280482353011824	0.363	1.2758	0.9484	1.3134	-1.5963434706525	-2.2951543819459	2.5830666806085	0.1402013303576111	0.0073	-0.09	-0.2548	-0.0744	-2.0958425884197	0.9082732067402	-5.773786470378499	0.1448935239147097	0.432	-1.36	-1.4983	-0.6143	4.265807446678199	7.924394557532599	-3.9195887765182	0.1474301783507123	0.0362	-0.4466	-0.2211	-0.3464	-3.8935436901948	-6.527166165252799	5.036104644753499	0.1498781809607245
830	0.1587262313998007	1.0455	0.1023	-3.1412	0.0499	0.0714076007205	-5.560232499738899	-0.1156685102579999	0.1742264413140437	0.058	-0.179	0.6613	-0.1726	0.5745656203427999	-7.291207821446799	0.3307962021255999	0.1822226655750834	0.0054	-0.0527	0.1834	-0.0896	-0.1666964210759	-6.782423748434399	-0.1001673561621999	0.1947869159333689	0.1319	0.3273	-0.8823	0.3609	-0.0461100319804	-1.734240793256	-0.1015837052673999	0.2068388155224609	0.0342	-0.2689	-0.3435	-0.2407	-0.1126390968941	-3.583363236156	-0.1849515873207	0.2240101785421262	0.0671	0.2289	0.6201	0.1124	0.104259031355	-1.5702196982677	0.1953774904561999	0.2297207351169442
831	0.1092924758402645	1.058	-0.6667	-2.7669	2.5338	-0.4109379556615	-5.6244009828106	4.540382457933499	0.1111634816056471	0.3871	0.0783	-1.4317	1.7796	-0.5768868591541	-8.2020383251825	7.6107125737615	0.1407744104609795	0.0345	0.5275	0.2159	-0.2072	3.4220961533167	2.9480126333817	-2.9635531305082	0.1440821726896688	0.3122	0.3636	1.3332	-1.1577	2.1110289982699	-1.3848353376093	1.6121987120246	0.1541862483321009	0.0608	-0.6007	-0.4786	-0.0385	-0.4358814371253	-1.6292342443177	0.032654715481	0.1626689694890737	0.2334	0.2271	-0.7315	1.2512	-0.0935577270046	-3.6134606546415	2.4476873119698	0.167163347400362
833	0.0922467381255058	0.0309	-0.701	0.0859	0.0614	2.3865875852927	0.416249264806	0.4109772986921999	0.1146328672915213	1.2749	4.0361	-0.4366	-0.4489	6.9792175879958	-0.2393629987788	-0.2619065553699	0.1421566923223559	0.0008	-0.007	-0.042	0.0781	8.9090719298922	-2.7320193948387	-2.6734376221264	0.1443679206100161	0.0284	-0.312	0.3125	0.3171	6.6205271771039	-0.9197220286739	-0.8820314052632998	0.1473220751159252	0.0249	0.4311	0.2037	0.163	1.5069954479327998	2.2320481607031	2.2421199765623	0.1545658995545714	0.0176	0.0028	-0.3875	-0.1447	-2.0271889998482	0.7732479253778	0.8536650801286	0.1564088836050067
834	0.1412300853446853	0.1293	-0.5645	1.0271	-0.0039	-5.3031651371451	-0.1207831042489999	0.5820407961758	0.1662772546974466	0.0032	0.0061	-0.0017	0.1705	0.5022137868855	0.2615918111243	0.5210590985908	0.1693744275883104	0.0056	-0.1495	0.1659	-0.0078	-3.5879270277172	-0.1266845588539999	0.614931569841	0.2036427399535952	0.8269	2.4588	-0.2034	-0.0628	-4.802249670272699	0.2495921867607999	0.5762967136936	0.2058187682839496	0.0007	-0.0597	0.0031	-0.0424	0.8217972252615999	0.4242752430688	0.5153543591393	0.2096098724804685	0.2673	1.3471	-0.3129	-0.0125	-3.7673705907399	-0.5762180276322	0.5595365826154	0.2200323448635827
836	0.1465095725350604	0.1386	-0.4883	-1.0861	0.0249	-3.4327581146364	0.941872154958	-0.4525235391113999	0.1683522650596228	0.0034	-0.0104	0.0336	0.171	-1.4200866931165	-1.2666095303557998	-0.5462779812695	0.1728847703781029	0.0102	-0.0197	0.2956	-0.0227	-0.7309541673753001	1.7536369073911	-0.5364422235945	0.1983938127528803	0.3946	1.6886	0.3635	-0.0082	-2.897614211055	0.8727071069874	-0.4770735902681999	0.2072898835128987	0.182	-0.9812	-0.5949	0.0107	-2.9286558622773	0.6497108089797999	-0.4498482130237999	0.2120045250173795	0.4424	1.7631	0.1465	-0.0111	-2.9729954578762	-0.7087253550297999	-0.5175969118892	0.2130677130036985
837	0.1850571823408606	0.05	-0.1758	-0.5502	0.2678	-0.7107711926261999	-3.3825170644325	1.0419214820281	0.193301321477014	0.033	-0.1126	0.4902	0.0539	-0.7734446405312999	-3.7457319238549	1.8521911992946	0.1964464705896501	0.003	-0.0134	0.0078	-0.1498	-0.6797295414039	-4.1550568152577	2.1188582613792	0.2148717839467341	0.0189	-0.1762	0.3091	0.0732	-3.5275748186234	3.5978808144842995	-0.7849721485264	0.2196271569143812	0.0606	0.2582	-0.2789	-0.5188	-1.3064640204548998	-2.5808634708893	0.8197907306958999	0.2259830034106046	0.1073	0.1182	-0.8355	-0.0088	-1.3665801713644998	-2.4463889919567	1.5963041276218	0.2272041391883087
838	0.1575352881186754	1.093	-1.0977	-0.4567	2.9989	1.7127594984937995	0.0317891688055999	-3.0416490464476995	0.1754777284291017	0.0258	-0.0438	-0.1715	0.435	1.9894196903762	0.3623099697163	-3.9389062045919	0.1866440564204677	0.0004	0.0404	0.0322	-0.0262	2.5460055456891	-2.0404082581634	2.6931878235378	0.1940312410126342	0.1435	0.0163	-0.5261	0.9123	0.7970504589513	-0.3392156106953999	-0.3294585390818	0.2049276809825654	0.0062	-0.0209	0.1094	-0.182	4.1364869047673	-0.7382326280547999	-3.5246634343516	0.2081423377366112	0.0287	-0.3601	0.2318	0.1534	1.3028444616305	-0.2597820317120999	-1.5510202992861	0.2235452740696819
839	0.0978183238841673	0.6261	0.1462	-1.6145	2.6406	-0.0123143686091	-5.4239875844248	4.1482111279159	0.1028177060104594	0.0107	0.2035	0.3319	-0.0674	-0.5105151663632	-2.1197238080546	0.0773090553255	0.114115038302964	0.4585	0.549	1.5459	-1.8264	-0.6238230947792	-5.5790384684135	4.1905048859184	0.1265651603773934	0.307	0.9833	0.3928	1.5868	-0.5984074969469999	-5.1053090357548	4.0027206003873	0.1290600216627176	0.0838	0.3909	0.5678	0.7063	0.2602541480804999	-4.368650128928	3.0863820723536	0.1430171990544674	0.0055	-0.1977	-0.1326	-0.0219	-1.0053324634771	-7.512433683072899	5.819070298714199	0.1446164756580776
840	0.1247892629239477	0.3842	0.0184	1.6655	1.358	9.9188108128077	-1.1935495223459	4.7620410928973	0.1349284396680465	0.3074	-1.5736	0.9515	-0.1898	8.3144020208617	-1.7874325707623997	3.3327874736277	0.1437673207872495	0.0006	-0.0472	0.0581	0.0163	2.2384217316765	-2.068263123899	-0.6247279844853	0.1499286065238843	0.0728	0.7573	-0.3808	0.0972	13.2114683951214	-4.649165937819	3.9867866729538	0.1526154612621306	0.3373	1.6121	-0.7245	0.4371	9.8616847322313	0.9657533745929	6.4578830881901	0.1568776412424091	0.0775	0.7906	-0.2896	-0.1782	4.240863965214399	-2.8364751413472	0.030294133639	0.1578274252737354
841	0.1194762114879721	0.0884	0.1132	0.9388	0.4638	-1.1296564404891	15.625360043719898	-6.9170162564591	0.1196691527055512	0.0777	0.486	0.7872	0.3439	-4.1015896365364	-0.0518541144626	1.0692255453339	0.120630600599787	0.0718	0.2261	-0.7295	-0.5567	-3.4442856226315	2.8734969332359	-1.2849827256926998	0.1207715169243162	0.0642	0.1139	0.7336	0.496	-6.2164349087842	-15.586528472418998	7.974281520460199	0.1401021730069037	0.0256	0.2701	0.0132	-0.4479	-2.7330423136369	0.0897807960573999	0.4066102222845	0.1402109233970071	0.0269	0.4107	-0.1644	0.3027	-2.6612806256401	1.0401117026159	-0.1594179603964	0.1535968011893677
842	0.1301864526358882	0.0197	-0.0165	0.4717	-0.0658	-2.6608871953331	-0.3084100176573	-0.3401205004015	0.1433300440771693	0.3481	-1.9086	-0.0055	0.0153	3.6693277582355	-0.3431105707346999	-0.6091088012974	0.1455010561269632	0.0021	0.1356	-0.0098	-0.0523	-1.1439773036639	0.4608642616198	-0.6679266321938999	0.1545376753509363	0.1065	0.0111	-1.0043	0.1568	3.0531372114121	-0.4973352510786999	-0.5555629365146999	0.1636713862470064	0.0005	0.0032	0.0669	0.0007	-0.8000798723152	-1.4962154575209998	-0.3595559575673	0.1853212217099054	0.0011	-0.051	0.0791	-0.0099	3.4885465321690003	-0.6722937086016	-0.5520614067824	0.1954730324986486
843	0.0828280885288535	0.0353	-0.6505	-0.1942	-0.4217	-2.0503620449305	0.7381539419934	-2.3710864311969	0.0892020090698046	0.0424	0.3511	-0.4251	-0.6396	-2.0516997079743	0.7220232994064	-2.3657751220524	0.1122911793274692	0.0348	-0.6578	0.1232	0.1295	7.8894972893016995	-1.117735502187	-4.896633600922	0.1148079002037523	0.0144	-0.2194	-0.1386	-0.348	8.4094941260636	-1.3166932084369	-5.062149731076899	0.1236778892447999	1.6281	3.6449	0.9366	2.3629	-2.1967181191345	0.8082238796701	-2.2353923183126	0.1271980213152938	0.0011	-0.0435	0.0588	0.0845	-1.8126514534411	0.5195247203935	-2.6111576045283	0.1280426181694337
844	0.0970522625064739	0.919	2.9938	0.2803	2.2721	-3.9875735335678	1.5661280230749	-4.9590316476122	0.0980113929893386	0.7036	2.5816	0.2749	2.0068	-2.9277116295405	1.5519645320229	-4.242634401595899	0.1130822831536991	0.0994	-0.4333	0.5788	-0.8924	-14.9484238574957	-1.0156403375205	-12.1991722152104	0.1218276501459522	0.0008	-0.0051	0.0892	-0.042	2.5744898999159	3.4766255938669	-1.0774088957195	0.1421145008091774	0.2451	-1.2978	-0.8891	-0.3359	0.8689695190708999	3.4183192223695	-2.5160261562957	0.1442989322363304	0.0059	0.0142	-0.1679	0.1824	-9.4535007887188	-1.0785105005790998	-7.465182703202199	0.1460617168016468
845	0.1008812225327974	0.0014	0.1202	0.0012	-0.0789	-4.0392309328769	-1.159439114729	1.3685079798688	0.1068518186819626	0.8612	-3.1622	-0.3249	-1.4087	-4.2467260767887	-0.9862510935876	0.3313076615247	0.1211499021331213	0.2295	-1.4166	-0.5231	0.7487	-10.963525650015498	-1.2636588030533	-4.0738527998929	0.1270538085778248	0.1058	-0.0906	-0.2842	1.0771	-9.0202159916197	-1.9364246280233	-0.419396707262	0.1330071689339808	0.1213	1.1222	0.1861	0.2722	-1.4042314517444	-1.5442139549749998	4.493013448970699	0.140123266742281	0.0002	-0.019	-0.0001	-0.0463	-12.1526294098923	-1.0468393608656	-5.570579716813	0.1482029938837481
846	0.1102704006542964	0.0018	0.0894	0.0479	0.1215	-1.9946129704286	-1.5226146311206998	-1.3788551969429	0.1128434971742196	0.8741	-2.5268	-0.9435	-2.0844	-0.5855029828774	-1.9839903521396	0.2159538955123	0.1291871033427057	0.2092	0.2034	-1.3404	0.769	-5.8938614000749	-4.3018850058301	-4.0354933449604	0.1422419378549751	0.4073	1.4661	-0.0467	1.464	2.1576898326801	2.1888101699638	1.1455510248919	0.1495560707024552	0.0	-0.0143	-0.0063	0.0033	-9.8690418789722	-6.3153826309947	-7.086663404837499	0.1508087638460425	0.0	-0.0177	0.0013	0.0075	-4.0380112989252	2.1031210490992	-4.8862470408172	0.151652537148187
847	0.0987654152936864	0.0704	0.9016	0.1459	0.4839	-3.1938278891953003	0.3800930195927	-1.684668574574	0.1070629967437045	0.8692	-2.9317	-0.8567	-1.688	-4.7733325427082	-0.3337075863973999	-2.7114429897826	0.1192962578433817	0.2487	1.2535	-0.857	0.9066	-10.5628562253667	-2.3278484404576	-5.9291127555821	0.1268695501192792	0.0135	-0.0605	0.337	-0.2056	-7.4210791657875	3.0046665975897	-5.2567010178884	0.132036105215778	0.0933	-0.7251	0.4575	-0.5703	-0.7623105628432	4.791705738045099	-1.2184930038097	0.1403351529631907	0.0002	-0.0268	-0.037	-0.0176	-11.5838865580931	-5.214289230793799	-5.9633805353218	0.1477700954862392
848	0.153421950186212	0.6008	2.2021	1.0091	-0.0821	1.9751381702321	-2.1824365989904	0.1663029907689	0.1692920723887762	0.0153	-0.3269	-0.1683	-0.0054	2.6254391246724	-1.0803596230219998	0.2365303005683999	0.1879558788333538	0.0005	0.0115	0.0335	0.0522	-1.3700817010968	-0.7350458425681	0.5838899186187	0.1897921609124642	0.0589	-0.1179	-0.6719	-0.0081	1.206650751569	-2.1245236578	0.2534084607387	0.1951569733814571	0.2402	-0.44	-1.285	-0.0345	0.1545787676203	-3.2714516887664	0.2526216001247	0.21724826615573	0.0261	-0.3129	0.2865	-0.0051	2.5363271601369	-1.4244537695242	0.1506051215195999	0.2328401600813777
850	0.1036847890312619	0.0378	-0.4474	-0.2871	-0.5142	-2.6899616950204	-0.7067582034948	-1.2564983714659	0.1051875946585895	0.898	1.5708	1.3336	2.9257	-1.4315355150501998	-0.0134553164993999	0.0888759063513	0.1216163158996508	0.0242	0.3232	-0.0395	-0.4384	-6.884007453701799	-3.2734581833320995	-6.1958978467588	0.122673253931135	0.1973	0.8929	-0.3835	-1.2116	-6.6372873081821	-4.1560797340559	-8.4620957581095	0.1287498663218782	0.2486	1.1023	0.6172	1.1403	-4.109222184492199	0.3912270972807999	2.1988032997616	0.1463060100324437	0.2019	-0.2268	0.5554	1.3077	-5.728227240827899	-2.8471371026669	-5.5755762817119	0.147229426802675
851	0.1077554753492088	0.9819	-1.808	-3.2113	-0.294	-1.1947298132669	-3.4237092175754	-0.4897027031228999	0.1308408964424573	0.0003	0.0109	-0.0054	0.0594	2.8893128315773	-0.2249634495425999	-0.7372490522872999	0.1391600916305629	0.0	-0.0018	0.0072	0.0206	2.7909159117966	-0.1936070540746999	-0.7075450641087999	0.1407104740146834	0.0694	-0.3571	-0.7793	-0.0728	-4.956435007586	-7.3425111334796	-0.458346307655	0.1440224072898461	0.0451	0.4479	0.5185	0.0148	0.128651710389	-2.7011351157392	-0.6420389179932999	0.1503654235001197	0.2752	-1.5335	-0.5837	0.2304	-2.2619488640351	-5.881389659342999	-0.7820214212239	0.1561484166362058
852	0.1132007243363582	0.4025	2.2213	0.3523	0.5247	5.552481922690999	0.6643857594309	-0.2661949457162	0.1289414070233241	1.2312	3.7572	0.4444	-0.0927	-0.8081451936087	-0.2892499617064	-1.3589476234087	0.1412893413990971	0.0041	0.195	0.0721	-0.0106	1.7648496711406	0.5702378869658	2.281108919986	0.1534828548145869	0.0026	0.1527	0.014	-0.0478	-0.3459039259144	-0.2247273913584	-1.3530461688037	0.1545587205772269	0.0133	0.1516	0.0452	0.3223	-3.0639172018239	-0.591325751421	-1.4279159562258	0.1573133873438055	0.0074	0.018	0.1692	0.2047	-10.8028880556674	-1.4266569792433998	-0.867120396628	0.1789055076507828
854	0.1075109899195304	0.0005	0.0077	0.0537	0.0584	1.5241883523487	1.4729637263773	2.131998833633	0.1174567447650999	0.2141	-0.3614	1.2575	1.0113	4.6626999403798	-5.6065392468728	-3.3135880746461	0.138733539103583	0.0999	0.486	-0.7785	-0.488	7.6587110712154995	-6.7884825751622	-3.1674680586263	0.1423443056252414	0.0163	-0.1798	0.3444	0.1437	3.8612430619901	3.2122010845322	4.4506803479374994	0.1456353546360831	0.7074	2.2551	-1.4311	-0.3904	1.2938349076002	0.2622999856769	0.8433572060852	0.1570405399005864	0.0642	-0.7443	0.1978	-0.1405	4.2813872868354	-1.4351550738746	0.527983471994	0.1581813622703164
855	0.1268253520938763	0.0	0.0056	-0.0024	0.0151	12.8814197105791	-16.876389733918497	19.4376603755192	0.1293707028861564	0.0002	0.0138	0.002	0.0414	-4.0204249642023	14.598624971542	-21.916704082956898	0.1304792582608632	0.8859	1.0454	0.4312	2.9843	3.7161853077992	-1.3717734514169	-2.9526551110043	0.1320398371080193	0.5051	-0.4566	1.0472	-2.1056	4.7175047821449	-1.3328238510239	0.5114987421307	0.1377647413477199	0.0743	-0.0102	-0.0212	-0.899	4.2487325713544	-0.9651632291323998	-1.6467812360099	0.1381338962328004	0.0569	-0.3091	0.5036	-0.5187	4.5117800746146	-1.0088339932094	-0.7147054956962	0.1567832848213167
856	0.1207244002688611	0.003	0.1563	0.0593	0.0934	-18.065808238040898	10.6514173874724	-4.131411653807	0.1211450854013038	0.1145	0.2839	0.8382	-0.7968	9.2507661515217	-2.3546017013336	-0.4686541816984	0.1212378248528382	0.1396	-1.0206	-0.316	-0.7654	2.7077840879275	1.1301678998882	-2.5151606096203	0.1213237645798881	0.0248	0.1884	0.4162	-0.3134	22.603751428071	-9.0920563656779	1.3443907020497	0.1402521502408471	0.0315	0.5409	-0.1995	0.068	3.9420536470479	-0.3805651359611	-0.8277380228972999	0.140325529789362	0.0276	-0.167	-0.3889	0.3397	2.9758281560866	-0.1009935598068999	-1.2246305165988998	0.1540719458565243
858	0.1209660736414809	0.0009	0.0593	0.0434	0.0786	8.2222606429623	22.137025054876897	6.852926459448799	0.1214247810780941	0.0019	-0.0446	0.1401	0.039	-5.3302331422667	-22.242582406245	-4.0096056307598	0.1225093262923298	0.2138	0.1361	-1.4214	-0.7608	1.5337880518395	-0.5848341513555	1.4243357404320998	0.1228224168004101	0.2028	-1.2216	0.3802	-0.9162	1.7239329192126	-0.0230156729595	1.6705837695833998	0.1447872643927118	0.0	0.0059	-0.0073	0.0104	1.2560655981282	-0.0701879667688	1.3194865636166	0.1448570399365778	0.0	0.0099	-0.0038	-0.005	1.38487468064	0.1131112132624999	1.3693341835135	0.150075866513984
859	0.1508613462260968	0.3833	-0.0277	1.9065	-0.4192	-0.4267538540029	-3.5262764986102995	-0.9718515443514	0.151822096250971	0.218	1.0383	-0.2442	1.0082	-0.6718609352639	-0.9637075369965	-1.2241977432612	0.1543079175739867	0.0009	0.0506	-0.0566	0.0588	-3.1599141967319	19.7507128707991	-6.8842828549167	0.1560718156433396	0.0001	-0.0063	0.0178	-0.0123	3.9356013900131	-24.2206319607489	4.6292977073155	0.1624682807823533	0.0171	0.3957	-0.0356	-0.0171	1.2387546646202	-2.6455827563908	-1.0371216322827	0.1627572949812078	0.0149	0.2817	-0.047	-0.237	1.1348890635721998	-1.450577541909	-1.2090900194724	0.1836697625587135
864	0.1458467131369279	0.6388	2.5491	0.1984	0.1809	-2.2177272975283	-0.513819980942	-0.2492774425152	0.1670778754920047	0.5802	-2.2801	-0.0936	-0.0357	3.7023365609928	0.1754699169219999	0.1255042679329999	0.1746809633719532	0.0082	-0.2431	-0.0724	0.0794	-3.3711469285602	-0.3378386046209	-0.2743389530711	0.1759294461473073	0.0067	0.2048	0.1192	0.0246	1.3379384450149	0.0844694869129	-0.0197895444420999	0.1944513256613819	0.0049	-0.1866	-0.0298	-0.0498	-1.5789145080524	-0.2674145796679	-0.1607949664709	0.1975109323069891	0.0411	-0.083	-0.4112	0.3688	4.00512052526	0.3793061589786999	0.092849552452	0.200212666472607
865	0.0946179964203501	0.1371	1.2794	-0.2762	0.6787	-0.4686148386677	-5.6713372184357	-2.123343366879	0.112740034274571	0.0007	0.0629	-0.04	-0.0663	-4.099661828032099	-3.9495288228809	-2.3946922496169	0.1196200692271246	0.0126	0.372	-0.1041	0.092	-3.0529011532279	-2.2371627546941	1.4519938910141998	0.1203201229675152	0.0002	0.0075	0.0441	0.013	-0.2318484799151	-2.5364058461983	1.5608560569611	0.1250346806835735	0.0175	-0.0015	0.3117	0.3366	-1.8362572718611	-2.4505593532109	1.7315261241376998	0.1277761559185034	0.0654	0.1901	-0.5163	-0.6816	-1.6539416675973	-1.976593862368	2.84843542268	0.1341103673620405
866	0.1416180433807669	0.2316	-1.1302	-1.0842	-0.0049	3.7863339315373	-0.6281901711869	2.2306318115979	0.1463230576689952	0.0038	0.1343	-0.014	-0.1451	2.2148552562872	-0.8806937422195	1.3182275866342	0.1504109540554356	0.057	-0.5751	0.0201	-0.4875	-0.0149110086353	-2.343270908492	0.5513925752605	0.158706735156848	0.0088	0.0374	0.1507	-0.2428	7.9507937311323	1.9690793435043	3.4116309071505	0.1726839060096896	0.2153	-1.1422	-0.3308	-0.6755	2.2691092956225	0.1159832545036	0.585424296816	0.1754896800390939	0.2103	-1.1088	-0.6803	-0.3245	0.4635002446766999	0.3291044518054999	-0.780959159395	0.183087775158039
867	0.1282396124682071	0.1687	0.3562	1.3587	0.0003	5.541151129849399	1.6668461816668998	0.0182551662448	0.1500481703979068	0.0409	-0.6251	-0.1354	0.0	2.2097800053269	-2.126490809335	0.0159339274335	0.173715674440031	0.0002	0.0242	0.0178	0.0348	-1.2411152464622	0.2847255131759	0.0166421019861	0.1740918300683115	0.6114	1.8466	1.3632	0.0002	4.409173450549	0.5985648690698	0.0172715904772999	0.1759509308953232	0.1758	-0.8968	-0.8335	0.0003	4.2507390659201	0.7293411031165999	0.0167601310782	0.1887986856286942	0.046	-0.3743	-0.4747	0.0003	4.7842305622121	3.592412133217	0.0173502765387	0.1983937624063282
869	0.1175003004125965	1.0206	-0.9033	-3.485	-0.261	2.0784136258196	10.3380894909776	0.9211777208098	0.1349142070284983	0.0041	-0.0616	-0.205	0.0046	-0.5646118335757	-1.177536908851	-0.0294679299942999	0.1490751497790458	0.03	-0.1357	-0.5222	-0.1027	6.9136327558189	17.8124391203329	-3.3641045260649003	0.1557725197230546	0.4131	-0.4945	-1.928	-0.1277	0.982395476579	4.4945871701987	-0.1238518606436	0.1589010177241741	0.015	-0.0688	-0.3693	0.0252	6.397098105758599	17.0467057138188	-3.7532857857492994	0.1639353043433344	0.0305	-0.3786	-0.3679	-0.0055	2.5623722464603	9.3054529641947	0.6702085279744999	0.1686034774501557
870	0.0957992448664958	0.1488	-1.4523	-0.4682	0.0273	0.5726771548692	-0.5167313652137999	6.514458366336699	0.112994598936992	0.0005	0.0183	0.0716	-0.0329	-2.9653629099204	-0.7767494551101	5.7678850157735	0.1204162066060901	0.0151	0.4097	-0.0073	0.1415	-1.27077989161	1.9791118163328	2.217373210252	0.1205410638504567	0.0029	0.1867	0.0209	-0.0299	1.5688426921932	2.5080001780329	2.9364457823559	0.1262209060885202	0.0137	-0.4016	-0.0262	-0.0208	0.3901648354519	3.3053653812298003	2.0898231047226	0.1293018523223762	0.0418	0.5949	0.3452	-0.1107	-0.1377792935114	2.721357433519	2.4592148199649	0.1373398168150905
872	0.1343025482364342	0.1566	0.019	0.8059	-1.0484	-0.1699225495933	1.1093947796786	0.2567919613789	0.1572066941799716	0.1411	0.1773	1.0772	0.3926	0.0853350335883	1.8364933300453	-3.7188212908560994	0.1634088098679184	0.0881	-0.0646	0.6282	-0.6401	-1.0552587694354	2.8245935460758	0.4006694246487999	0.1666876529635557	0.0537	0.1129	-0.6529	0.2096	1.2166832243975	-2.9150038306244	-0.2456972267215	0.1714898258076218	0.0384	-0.0635	-0.1098	-0.5654	0.4928501455788999	3.4705274241084	-0.7632941386107	0.1720348926483838	0.0152	0.1536	0.2843	-0.1686	0.1838893254917999	1.6854160921572998	-0.5008367808109999	0.1738520004084809
877	0.11456747998254	0.5857	0.9955	1.6922	1.9528	5.1520485562264	8.8634733573109	10.8902295838214	0.1203669029993078	0.0119	0.2152	0.3201	-0.0026	4.9369602073895	8.9086784995852	15.1302280023604	0.132008988268797	0.2731	0.1062	0.0234	-1.7583	0.9895952511971	1.9025896216213	4.6690735113532	0.1360083699041665	0.0018	0.0375	0.0674	0.1172	5.4227679504731	10.228794551693	21.697012599528097	0.1440592238492167	0.6879	0.5811	1.1084	2.3657	0.1874301982547999	0.9719695734435	8.0058346310816	0.1443240639856858	0.0345	0.1649	0.3023	0.4896	-1.2876580517802998	-1.7760230918593998	2.4825845802007	0.1501929645094306
879	0.1429272293982872	1.1449	-2.9307	-1.8477	0.111	1.3472627432908	1.4245717986162998	-0.2752831858078999	0.1724103544497267	0.0025	0.1401	0.0479	0.0089	3.8381487029692	2.4761323231659	-0.1941578565045	0.1732587614721341	0.0012	0.0109	-0.0324	-0.0959	-1.8845705135607	-0.1297926582793	-0.2897220780748	0.1779880174414747	0.0579	-0.527	-0.4542	0.0646	4.2217432522942	3.5244667191981	-0.4734540314438	0.1820634932967511	0.0778	0.7874	0.1049	0.1007	4.2000652423785	2.4043706351691	-0.1165733999641	0.1950682487918366	0.0998	-0.1149	-0.8252	0.2707	1.3882188382495	1.312090073845	-0.2306288459634	0.1975870901031992
880	0.1355932280373631	1.2931	-3.722	-0.6468	-0.1803	6.875981475439	2.8937585940464	0.0934003548818	0.1443189617117441	0.1075	0.8448	0.6351	-0.0268	9.8273776094609	3.5927662204933	0.2120195924423	0.1564006554349149	0.0025	-0.0282	0.0305	0.1498	-5.3827167452205	0.8038961462930999	-0.4931255467938	0.1707957394198865	0.0204	0.1026	-0.4003	0.0939	-1.0887790315917998	1.5329225051641	-0.2961743351096	0.1763166361228489	0.0019	0.0489	-0.0089	-0.1174	5.4308332717666	1.3417153759621	0.1998232529253	0.1838865904590883	0.2955	-1.5187	-0.3155	-0.0689	0.288777845338	1.8294902705807	-0.2345238060026999	0.1907655710739915
881	0.1344270743695345	0.2258	-1.5369	0.3963	0.0006	-3.5563345740651	-0.083013794777	0.0009048897061	0.1450486883134966	0.1116	0.8985	0.5886	0.0	-2.3953610811388	-0.6961749282365	0.0002754012148999	0.1609244625596521	0.003	0.0001	-0.0001	0.1667	2.8726313865605	-3.3219287971545	-0.0023605818419999	0.1731564921900137	0.2034	-1.2326	-0.4929	0.0001	-4.1703612542	0.9033946709334	0.0015343781972999	0.179061115981212	0.0734	0.7491	0.2324	-0.0001	-1.2458757531769	-0.0600374648482	0.0001967151534999	0.1851097224592105	0.0973	-0.8528	-0.2466	0.0002	1.2276205869321	-0.5812932785925	-0.0007475175832999	0.1863634243713061
882	0.1142626058847729	1.246	-2.7136	-2.9978	-0.0797	-1.0705632083777	-1.9468898741895	1.15275079951	0.1339811472398119	0.0638	-0.5332	-0.5949	-0.2754	-0.8407999090897	-2.8333276988912	1.4789832100743998	0.1441779274219358	0.0576	-0.6513	-0.2948	-0.2975	1.0395215571554	-1.3753143241799	1.6149527241736	0.1495060523216297	0.0514	-0.324	0.4454	-0.4604	-1.2913956396967998	0.8058632978280998	-0.3393336397875	0.1553151856080865	0.0539	-0.0055	0.7127	0.1144	2.6024234517129	3.8185165306499	0.1563098609710999	0.1605265708180881	0.2213	1.172	0.5916	0.587	-3.9549581611175	-1.6519745160622998	-0.8957227799469	0.1621008575246723
886	0.0978187479711832	1.8183	1.3727	0.5515	-5.0689	1.605589082867	1.8297656717956	-5.979825922154399	0.117005581593954	0.0002	-0.0085	-0.0396	0.033	-1.4893304271485	-0.6968437597584	0.3224948226478999	0.1281450895727488	0.023	0.1294	0.0302	-0.502	2.0185335330942	2.9967979914497	-5.7559640774714	0.133129364425959	0.0093	0.0595	0.3084	-0.0773	1.4357845623658	2.25828996218	-4.259158474489899	0.1432062481528217	0.0016	0.0787	-0.0991	-0.0187	2.4011838496824	1.3033952640603	-8.214274007730198	0.1478629238710993	0.1008	-0.532	-0.4259	0.7469	0.8904114708023999	1.9989013607749	-1.6549645863955	0.1505568921729217
893	0.0900134628254153	3.4185	2.1991	3.2238	6.4604	3.2897461980419003	4.12314961736	10.3383648921925	0.1012197865587987	0.0004	0.0239	0.0276	0.0658	-0.6163479189462	-1.8320082245455	-1.7019795080819995	0.1253469921063212	0.0216	-0.1057	-0.3497	-0.353	2.2090718307743	2.6840208973847	6.7207338762968	0.1347154013563268	0.0055	-0.0721	-0.1293	-0.1987	1.1105357275689	1.1162798100511	3.4228436708999994	0.1397362362587368	0.001	-0.0172	-0.0978	-0.0192	0.7835951424519	-0.1921907049695	3.1376066983249995	0.1431610196768187	0.0309	0.0572	0.3922	-0.4085	5.7674128994051	8.6002291388972	16.996976123013997	0.1456929356570301
894	0.1010928357063476	1.2178	-2.9023	-0.9298	-2.9632	-3.2563046219469	-1.9678990525833	-4.036870351034899	0.1175223158206219	0.0001	0.0149	-0.0259	-0.0031	-0.9772021965266	2.6158394251815995	0.6358620621734	0.136864875371608	0.1869	-0.7042	-0.7423	-1.0008	-6.133499800068599	-4.9585201882131	-4.0320705012895	0.142780532040095	0.038	-0.2366	-0.094	-0.5785	-0.5404158696952	0.7315443128357999	-3.3352660845618	0.143694661157681	0.0192	-0.0223	-0.3689	-0.2519	-0.2947186429737	-2.1607979321054	-1.8458569713519	0.1474140490793711	0.0624	0.0237	-0.6033	-0.5198	-0.9455703998438	1.0683599986585	1.1218271773798	0.1484210885327743
895	0.0937157105022974	0.0626	-0.6666	-0.0796	-0.7422	-4.0354933449604	-0.3359501391473	-4.4590604134766	0.0943356264964067	1.5876	3.3558	0.3086	3.7265	2.4229405456595	1.7175200052084998	3.4587638579291	0.122237315263364	0.0135	-0.2292	-0.0815	-0.3264	0.8887590635129999	4.8741687303923	0.166027589554	0.1235675968537271	0.0135	-0.1598	-0.2958	-0.2252	-0.0948560470177	4.1969964859839	-0.8830543240615	0.1299036001935289	0.004	-0.1228	0.0519	-0.167	3.8391716217674	9.0687652915035	2.0177860155109	0.1313356303283161	0.1518	-0.8263	-0.202	-1.0051	5.680818888834399	0.8861230804560999	6.5153632560428	0.1334908456880075
896	0.1164159694468272	1.6321	-3.1893	-0.1635	3.2911	4.2952753766725	0.2281895780599999	-4.242673744626599	0.1191015666237492	0.0091	-0.2379	-0.0257	0.2404	-0.7165546181390999	0.3935089930613999	1.0095815107927	0.1486734188372606	0.0107	-0.0266	-0.3272	0.0129	2.2780008205607	1.7878653441000998	-2.3197437761334	0.1525410097362974	0.0045	0.1323	-0.0231	-0.1609	0.7972865171354999	0.3481464786643	-0.4659788556107999	0.1530763394803755	0.0264	-0.333	0.052	0.3803	1.4684786208774998	-1.4153655294325	-1.9269036145939	0.1563962580127033	0.0001	-0.0215	0.015	0.0092	3.0057288594186	3.5555477134511	-2.3487002467286	0.1569211987273712
897	0.0883301523138752	2.0628	-2.2081	-4.5829	3.0251	3.0433801397985	5.7865336123253	-4.071452875020199	0.1077060574520782	0.0016	-0.0903	-0.0968	0.0714	-0.8186104397749	-0.5168100512752	1.1011720862623	0.1306797169169146	0.274	0.6882	1.3618	-0.9039	3.4030541264579	7.335665446137799	-4.771522763296	0.1341996817780566	0.0053	-0.047	0.2377	0.025	0.0595653484798	6.513474790569199	-1.1344562902345	0.1367816690580973	0.125	-0.4775	-0.8261	0.6781	0.7576680852205999	2.6110789184669	-1.3196832787700998	0.1396893882407242	0.0033	0.1395	0.0374	-0.1227	2.211865185954	0.7839492297281999	-2.3290680744093	0.1410209770039777
899	0.1087504040681156	0.0004	0.0677	-0.0162	0.025	10.580521246151	0.1175569757316	6.1708363362029	0.1284653531782843	0.0193	0.2466	0.14	0.3801	4.0949013213174	2.8827032024197	2.4663359085216	0.1320779402606677	0.377	1.7104	0.6492	0.9671	-1.3751962950878	-1.4144212966957	-1.5725015940483	0.1350542832638435	0.0108	-0.0433	0.1875	-0.2872	3.5233257713078	-2.0687352402674	1.7996289102794	0.144443183560573	0.0218	-0.2192	0.1797	-0.3827	1.5365814070192	-3.0421998488775	2.2773713320695	0.1454385936954164	0.0029	-0.1368	-0.1057	-0.0015	8.7924591868974	4.1789773779233	3.6515447083591	0.1517657059076076
900	0.1241203810491978	0.175	-1.0786	0.9746	0.0329	-2.0839216501176	-4.6254027472762	-1.8968455391391	0.1518870686602635	0.0212	0.3833	0.2445	0.0522	-3.8443649018198	-0.3524742120413	-1.4629705965795	0.1671546914683236	0.055	-0.2808	0.644	-0.0119	-5.3394787544812	-0.4255735630819	-3.380746628051	0.1700344639045918	0.4982	0.2707	-2.0648	-0.2416	-2.0997768914897	-2.0486309515797	-1.5576299284437	0.1718363214367983	0.101	-0.0767	-0.8969	-0.2673	-6.9515987804444	-1.3375450147079	-4.180197011874999	0.1731342195368314	0.0492	0.4337	-0.4867	-0.0392	-2.7320980809001	-2.2112356974628	-1.6201066611953	0.1782156569883033
908	0.1239178155553109	0.1778	0.726	-1.2742	-0.0404	5.6073261074868	-0.6209510535381	-2.2491230360269	0.1519262941367824	0.0203	-0.2651	-0.3263	0.1548	1.9592435858293	2.0739285203198	-1.5789145080524	0.165260403546264	0.011	-0.1844	0.2261	0.1208	5.9355650126169	13.3151766240466	6.1818917278296	0.1682138649602217	0.0068	0.2328	-0.0787	-0.0258	-0.2822469022418	2.2306711546286	0.7387440874539	0.1698171494433772	0.6288	-2.1446	0.8376	0.5034	4.2199728159127	0.4017316864776999	-1.7490337727991998	0.1720771848546667	0.0013	0.1041	-0.0076	-0.0135	6.8017018334774	18.9038934780123	8.3354898853169	0.1726697130593942
910	0.1513043120965697	1.4028	-3.2046	1.9066	0.044	1.6666888095441	-1.1920151441485998	-0.0646405994400999	0.1614753607806293	0.0051	-0.0235	0.2153	0.0267	7.6198794999146	-5.6203879936792	-0.2728832609352	0.1735923404544867	0.0029	-0.0831	-0.1309	-0.0326	4.3620404997704	-2.2117471568619	-0.0150683807580999	0.1831919451143762	0.0031	-0.0161	-0.0186	0.1567	-1.8917702881788	0.9312888796997	-0.0079079491707	0.1879754746669314	0.0007	-0.0031	-0.0113	0.0722	0.7957521389382001	-0.5976993223944	-0.0384774840245999	0.1903100134205787	0.062	0.6348	-0.293	0.0028	3.1565700391223994	-1.7146086209367	-0.0314350815292999	0.2003160253717136
911	0.1099299021447148	2.289	-5.1644	-0.0256	-2.136	9.3504220482848	-0.5833784592196	3.3888512923752	0.1516285240477713	0.0477	-0.6087	-0.0377	-0.3154	9.613390865483598	-0.1648866416636999	3.8601808001612	0.1548765429262228	0.1104	-0.927	-0.0402	-0.4563	8.767633734525699	-0.2930268926536	3.419696228444	0.1612061257944001	0.0837	0.8105	-0.3494	0.0034	7.790785625275399	-0.5304227398974	2.8322260940316	0.1618985911701536	0.0002	0.0309	-0.0285	0.0047	13.6963319054682	-0.4939910934692	5.3851166700932	0.1777205578143216	0.0729	0.433	-0.5954	-0.2707	6.7670406234307	-0.5256622331827	2.4521330744389	0.184069417532082
913	0.1227937266155478	1.1126	-2.7868	-1.6871	-1.7256	7.929784552738499	4.0816427199715	4.0201495629874	0.1532168420076951	0.0225	-0.3973	-0.1506	-0.2006	11.530104635126198	12.805054887990398	6.5193762451742	0.1604362391812228	0.3079	-1.2685	-0.7799	-0.8131	3.5857631610287	2.458152558136	1.3712619920178	0.1630999337704953	0.0186	-0.2575	-0.2195	-0.2376	10.4916453397997	12.2973724198376	6.3596435405322	0.1696385647105149	0.0243	-0.311	-0.298	0.1715	7.376936285342099	4.1456538309204	2.9249182743608	0.1732017419806155	0.0091	-0.2273	-0.1598	0.0416	8.4342802354046	4.1100090451062	3.5467348745743	0.1758402412442295
914	0.1416137911183224	0.3436	1.8976	0.1962	-0.0057	-2.7439403331408	0.0626734479051	0.5213344998056999	0.1584939011712816	0.0584	-0.5799	-0.461	0.0656	-1.5164771183314998	0.9830643081009	0.3990957034208	0.1673866486913651	0.0681	0.6693	0.3979	-0.0603	-1.0356659401468	0.5099250209027	0.4562217839972	0.1856712456401561	0.1645	1.1074	0.3193	-0.0231	-1.5926452257667	1.0259482115638998	0.3515693223351999	0.1916605332224257	0.0294	-0.1226	-0.4373	0.1534	-3.5899728653136	-0.6375931555241999	0.7125416290076999	0.1946884847489902	0.7429	-0.8758	-2.2021	0.3286	-2.0583486801626	0.1537525639755999	0.4937943783157	0.2076964179567503
922	0.1086198977201022	0.0834	0.8949	0.5649	-0.178	-8.2619184179079	-0.5150396148937	-0.1105145732362999	0.1199210556155839	0.0616	0.5366	0.688	-0.0984	-5.4689566685149	-0.0199469165649	-0.5219246452662	0.1323643621633262	0.1021	1.0211	0.2975	0.1622	-11.817584160451098	-0.5209410694987	-1.5667575115661	0.1345052059710846	0.0809	-0.6962	0.6254	-0.1632	-7.225308245024299	-1.0877954558243	-0.4553168942910999	0.1403229635851748	0.0208	0.4479	0.1153	-0.0945	-6.731749924892799	-0.7313475976823	-0.654274600541	0.1448514966709385	0.2596	-1.636	0.1072	0.0018	-12.0494326403662	-0.8311608665682	-0.3302847427265	0.1499962913996103
923	0.0904177147697385	0.8142	-1.9864	2.7214	1.468	9.7943688067036	-7.384136059960199	-7.521482580133899	0.1212461287265048	0.4787	1.1072	-2.0239	-0.7745	7.8815106540696	-4.414681474847	-5.818755554468599	0.1252200177343129	0.1504	-0.4264	-1.2428	0.2748	7.7736320638902	-2.3801353282579	-5.4961820457593005	0.1285554602768769	0.1155	-0.5088	1.0242	0.199	10.298943175431098	-12.0371969578185	-7.962242553065999	0.1420091504650628	0.1424	0.5372	-0.9136	-0.6172	5.4019554872328	-0.7432685359843999	-3.8846915082873	0.1431344616868145	0.055	0.4755	0.57	-0.1589	5.6132669051225	-2.4630704369735	-4.2748956867699	0.1434115896894453
924	0.1133546539583917	1.2143	-2.1477	3.2416	0.9734	-0.1032361125568	2.3365432502423	-0.4165640090515999	0.1334091585908952	0.0516	-0.4437	0.477	0.394	0.3360681682393999	3.3013523920984	-0.2646999105495999	0.1413152676684945	0.1207	0.9951	-0.3547	-0.4057	2.1475786737902	2.3203339215939	-0.7613269870757	0.1495878970732739	0.0548	-0.3493	-0.6482	0.0842	-0.6007287357583	-0.3449596931776	-0.5255048610599	0.1549454923456419	0.0685	0.1181	-0.6432	-0.4857	2.0919869714111	-3.472022459275	-1.4116672845466998	0.1597826758880766	0.3189	-1.619	0.0038	0.6103	-1.0077717313805	2.1794071856265	0.0350152973229999	0.1620675222272615
927	0.1103712903673894	0.0005	0.016	0.0239	0.0799	1.543427094361	1.2126308922354	-0.1299106873714	0.1339235162398059	0.8049	2.7541	1.1932	-0.0776	-6.6246975383581	-1.9830461194028	0.0264385166304	0.136814881980312	0.003	-0.1251	-0.0763	-0.1092	1.9173826011645	2.3481494442988	-0.2914531714256	0.1516511142149759	0.0035	-0.0289	0.0233	0.183	0.6463273083396	0.9216891802089	-0.1232617151831	0.1584740771245003	0.0168	-0.1401	-0.368	0.0634	-6.7466215904974	-1.5544824859876998	-0.0461100319804	0.1652028195853724	0.3884	-1.6573	-0.8808	0.0646	-5.5867103594	-2.7751000134552	0.2012396020304999	0.1695987394852872
928	0.1359656841127934	0.2885	1.5392	-0.8334	-0.3452	10.0026508112294	-4.2391328718636	-0.3830044038644999	0.1588896471207435	0.3718	1.6625	-0.8591	-0.0912	8.8934134036736	-3.6556757265826	0.7204495781783999	0.1673202349742074	0.1063	-0.4158	0.7553	0.4577	4.4008327280406	-1.7214936513092	0.1574114658307	0.1745114652730207	0.1163	-0.9874	-0.0245	-0.1547	4.2859117353659	-1.4396008363436998	0.5175575688584999	0.1782842429570649	0.2233	1.1086	-0.7715	-0.2325	2.9838541343494	0.0048391927761	1.8987340046127	0.1828773985987076	0.0081	0.0806	-0.1446	-0.1972	4.1475029533633	-0.7288689867482	2.0118452178752	0.1848393471419498
929	0.1191211062308854	0.4649	-2.3133	-0.207	0.6786	-9.8766350838973	-0.5473795861291	5.3484489654808	0.1426034400641292	0.2486	1.5506	0.395	-0.2342	-4.4983641011459	0.712895716284	4.5888530717559	0.1432424590835941	0.0217	0.3639	0.1862	0.2458	-0.6831917281054999	-1.0141059593231998	-5.043619163617199	0.1485341797511548	0.0108	0.3112	0.0932	-0.0562	-0.0650733727778	0.6456584768176999	1.7451781557906	0.158684956414367	0.4089	1.8916	0.3565	-0.3997	-8.0285749028262	-0.4966270765260999	4.491833158049699	0.1615986774939988	0.1141	-0.9201	-0.3814	-0.2582	-1.4940122478018	-0.8805363700967	-3.7064282361856	0.1663616285364768
930	0.1180565813047364	0.4652	-0.7824	2.3017	0.0344	-5.1596024181208	11.7123808963593	0.7398063492828	0.1417376616437655	0.2603	0.1573	-1.6518	-0.0357	-4.7999284314614	6.6659290345317	0.5339636126603999	0.1485881236930755	0.0026	-0.0022	0.1602	0.0172	-0.7933915570961999	0.9555635296416	-0.2227995828541	0.1595526410213437	0.3542	0.4458	-1.7686	-0.0584	-4.2884296893307	8.8297957230317	0.6449896452957999	0.167916530350512	0.8033	0.3712	2.653	-0.0049	-3.3902282984497	5.811359064697	0.6400324234276	0.1688821621534791	0.0021	-0.0009	0.0421	-0.13	-1.5501547526107	-1.820008600182	0.4214818878890999	0.1707061412992116
938	0.0825636191929035	0.0	-0.0088	0.008	-0.0044	1.6790425211838995	-0.2618672123391999	3.7786226975201	0.1086189477504869	0.0559	0.6774	-0.3144	0.4634	4.229769230556999	0.1397071020157	6.8845189131009	0.1217165176656954	0.0007	0.0165	-0.0269	-0.0845	5.1904473541896	2.9755920979024	10.9518014268669	0.1283788702964601	0.0	0.0118	0.0108	0.0033	1.740142247861	-0.675126406812	3.5230110270621995	0.140125095755347	0.0818	-0.4959	0.7855	0.1146	6.159387514269199	-3.328026966913	6.0869176517198	0.1413906408669758	0.004	-0.0785	0.1827	0.055	8.830779298799198	-0.0350939833844	13.0149892998056	0.1532059377529848
939	0.0825884088062001	0.0005	-0.0582	-0.0524	0.0576	-0.2263011125864	-0.958789658159	2.4837648711217	0.1070583707407962	0.0752	-0.5833	0.8404	0.0817	0.2181571052314999	-5.5587374645723	4.5203961983379	0.123941866507514	0.0283	-0.2835	-0.3972	0.3227	-2.1988032997616	-8.830739955768498	6.5251990137178	0.1270967240523737	0.0076	-0.2306	-0.0833	0.1734	-1.1726583730442	-5.0768640245587	4.7444547581744	0.1299310780187158	0.0121	0.2738	0.0255	-0.2528	-2.8510320627062	-9.667762933911	8.0710653759822	0.1326843850608934	0.039	0.5602	-0.3544	0.0379	1.2343482451818	-7.0791882290045	4.3890691618613005	0.136400974890262
940	0.0822777569822078	0.0	0.0025	-0.0005	0.0008	-1.8246117347739	1.6848259466968	0.8572846389529999	0.1094197651538435	0.0679	0.649	-0.6971	-0.1516	-5.6524525636997	3.3330628748426	1.5700229831142	0.1268768882211279	0.0002	0.0352	0.0167	-0.0218	-7.108144699599699	1.7101628584676	1.6834489406223	0.1287765602843225	0.0002	-0.0343	0.014	0.0278	-5.8606558821641	2.3765551124642	1.4414106157559	0.1397265829504755	0.0985	0.5492	0.8621	-0.1121	-5.2107877010615	6.7047999488632986	1.4494759370494	0.1434284102152725	0.0488	0.6161	-0.3526	-0.0819	-12.8416832495721	3.5143162172774995	2.6109608893748	0.1495504160864122
941	0.1024406992682025	0.7185	-2.4303	-2.1306	-0.2731	10.0761042495463	9.4059744076332	1.4111951681783	0.1135931058866602	0.0007	0.0109	0.0293	-0.0915	1.0125322380952	1.5140378504281	0.3789914147331	0.1286726336084051	0.3695	-1.4715	-1.4484	-0.2107	11.6504156230068	9.566021856520798	1.016230482981	0.1407630997589212	0.0022	-0.0725	0.0162	-0.1331	-0.1964004092543999	1.8743413255787	0.8599993080713	0.152205945714403	0.0025	-0.033	0.007	-0.1517	1.8091499237088	2.4875024590382	0.555130163177	0.1546547542367426	0.0524	0.5106	0.4917	0.074	6.6154519261436	6.989564805069899	1.2537443593169	0.1566025866357434
[truncated: 297 more rows]
[truncated: 31 more columns]
