# Supplementary material for: Data-Driven Recommendation of Optimal Tuning Scheme for Range-Separated Hybrid Functionals in Solution-Phase UV/Vis Absorption Energy Prediction
Source: J Chem Theory Comput. 2025 Oct 23;21(21):11106–25. doi: 10.1021/acs.jctc.5c01044 (PMC12613327; doi:10.1021/acs.jctc.5c01044)
Supplement: Supplementary file 2 [file ct5c01044_si_002.zip › SI-data/tddft_results/SV╬│T-╬▒0p00-TDDFT.csv]

	ΔE_1	f_1	Tx_1	Ty_1	Tz_1	Dx_1	Dy_1	Dz_1	ΔE_2	f_2	Tx_2	Ty_2	Tz_2	Dx_2	Dy_2	Dz_2	ΔE_3	f_3	Tx_3	Ty_3	Tz_3	Dx_3	Dy_3	Dz_3	ΔE_4	f_4	Tx_4	Ty_4	Tz_4	Dx_4	Dy_4	Dz_4	ΔE_5	f_5	Tx_5	Ty_5	Tz_5	Dx_5	Dy_5	Dz_5	ΔE_6	f_6	Tx_6	Ty_6	Tz_6	Dx_6	Dy_6	Dz_6	ΔE_7
8	0.1061406519507915	0.3822	1.415	-1.8388	0.1336	-0.1793648769613	-1.2872646214733	-2.0818364694905	0.1103646942340719	0.0371	-0.4943	0.2945	-0.4163	-3.5453185254691	4.1574173970997	-1.7400242187689	0.1173708340700034	0.084	-0.7275	0.5619	-0.478	-3.0584091775259	4.3244679054519	-1.3076049683451998	0.1203812344944949	0.0884	-0.5246	-0.5441	-0.7284	1.3027264325383998	-1.8767019074207	-1.1431511000192	0.1218830273108902	0.0267	-0.2418	0.5083	0.1068	3.1138041647515	0.2733947203342999	2.0256939646816	0.1278725394314326	0.4389	1.601	-1.5485	0.4329	-3.3368004627591	3.8445616169733	-1.5113231813098	0.1340662049834665
9	0.0970262171693183	0.0303	-0.4743	-0.4932	0.0264	-3.4582523985299995	0.1893186637284	-2.663129748083	0.0978823268467111	0.0119	0.2652	0.3347	-0.0198	-0.0083407225084	0.20064945657	-0.2312189914238999	0.106370179309579	0.0001	-0.0081	0.0287	0.0074	-0.2737094645799	-1.3481282899662	0.6486485471509	0.1280940006845773	0.0022	0.1426	-0.0692	-0.0254	-1.4416073309094	-2.574607929008	0.6405438828267	0.1290423849347566	0.0486	-0.5266	0.1494	-0.515	-3.9375685415481	0.0426085022481	-2.9047746426424	0.13768045460455	0.0007	-0.0816	-0.0003	-0.0244	1.6170772478314	1.0180009193625	0.4232129812399	0.1460294795735632
12	0.1206553663260333	1.5956	-0.2906	-3.0398	3.2422	0.293892439329	2.9535206576797	-2.7124265655501	0.1252532038295326	0.1636	-0.1022	1.2603	-0.6007	0.3790701007945	-2.7305243596721	1.1817859561666	0.1405790746584823	0.206	-0.2334	-0.6024	1.3344	0.2469955467346	2.8318720067553	-2.4037018036472	0.14634222500564	0.0736	-0.0432	0.7728	-0.3943	0.3996858488813	3.6889205875241	-3.727752158825	0.1489509907715338	0.0522	-0.0764	0.6737	-0.2561	0.1100817998986	2.6160754833658	-1.8695414758333	0.1518760835570753	0.1229	0.0635	0.8021	-0.7524	0.1160225975343	-0.6928701136577	0.6618284624354	0.1606454581373479
16	0.0887306032772578	0.1384	0.9529	1.1182	-0.4257	-2.759913603605	0.2896040489827	1.0900380085742	0.0922048332569307	0.01	-0.1304	-0.354	0.1421	-0.5193673482707	-2.1362085379179	0.6096596037272	0.0952975260396395	0.0003	0.0374	-0.0426	-0.0417	0.0647586285321999	-3.8180837573121993	0.1964790953158	0.1008502112616332	0.0023	0.1551	0.0918	-0.0408	-0.1356547698536	2.6066724990285	0.3136032977096999	0.1129182537193105	0.0015	0.0419	-0.0934	0.0981	0.4604708313128	-4.2174942049786	4.7943810641327	0.1193729977486326	0.0375	0.3196	0.5782	-0.1872	-0.5822375113293	1.5566856957069	0.3102984831308999	0.124927858162175
19	0.0772100825141261	0.0003	0.0334	-0.0423	-0.0449	-9.8154173281281	7.2758640394738	-0.6753624649961999	0.086630536869301	1.869	3.0747	-4.7773	0.2937	-9.8968967447078	10.2758488164102	-0.7737200417461999	0.1205623023781081	0.0001	0.0041	0.01	-0.0372	-9.743026151640098	7.012187047722399	-0.6677692600710999	0.1252779574285073	0.3006	-0.4457	1.8423	-0.0797	-7.2968338748369	6.7953676055346985	-0.5454124345941	0.1331944242986049	0.1043	-0.9741	0.4714	-0.0593	-8.8010753106207	14.803130045120598	-0.8527601904225	0.1344039755919052	0.0133	-0.3732	-0.0932	-0.0197	-7.2332555372257	4.876962085572	-0.4559070397516	0.1453799098277322
20	0.0734216474198573	0.0031	0.0393	-0.2496	0.0222	-5.085086717975	12.5941762434384	-2.0846691677009	0.077760672408408	1.7505	-1.9121	5.4842	-0.1843	-5.7988479809344	14.931034237926298	-0.3671098194617	0.0907149832306936	0.0001	0.0299	-0.006	-0.0057	0.2164653549114	-0.2162292967271999	5.7451447440289	0.1017297688350827	0.0001	-0.0105	-0.0268	0.0044	0.2344451199413	0.6367669518794999	7.228416344449601	0.105680877681763	0.5823	-0.9516	2.7127	-0.0154	-2.3144324669889	4.7717588214802	0.3869780499651999	0.1090001817656588	0.0025	0.0417	-0.1755	0.0344	-4.3417788389599	10.3509940050472	-2.0387165078433	0.121827667418127
21	0.1329965957905368	0.4199	-1.8601	1.0928	0.285	7.5305314771948995	-7.231091670537199	-0.4077905132054999	0.1368846439269339	0.063	-0.3522	0.7223	-0.2103	4.6992496159001	-5.5734517580541	0.4786866545268999	0.1396033867748367	0.0169	-0.253	0.3033	0.1605	5.4739925764445	-5.863291865221	-0.1809385981892999	0.1508827262385845	0.2095	-0.882	-0.0011	1.1422	2.5396319747157	-3.1540127421269	0.3510185199054	0.151490543257976	0.2903	-0.954	1.37	-0.2964	5.860931283379	-5.682038522786099	-0.1594179603964	0.1524582477219221	0.0339	0.3488	0.018	-0.4603	1.1211583458579	-1.4746554766974	-0.3427564834584	0.1568122057918341
22	0.1182512853866268	0.0003	-0.0095	0.0462	0.0345	8.500337183949899	-7.8117161176078	-0.1411234511209	0.1205602988058285	0.3444	1.7286	-1.127	-0.1626	8.3031105710508	-7.3144595525905	-0.3132885534641	0.1331435757509086	0.014	0.3656	-0.0443	-0.1496	3.8855570549627	-3.8492040945959	0.0527590041687	0.1336285545329225	0.0027	0.1535	-0.0674	-0.0449	2.2148552562872	-2.3972495466124	0.1279041928057	0.1370063807875466	0.0124	0.331	-0.1092	-0.1207	6.3600763138699	-5.3233087688635	-0.3925254172939	0.1373721179869703	0.0106	0.0139	0.3389	0.0225	-0.7887097364429	-0.2064722251136	0.3190326359463	0.1408511533061751
23	0.0643458850378155	0.0009	-0.0975	0.0994	0.052	-6.830028815581399	9.9705468981782	0.1873908552240999	0.0815572471069361	2.3493	4.6464	-4.6493	0.0618	-9.4092398791813	10.417680442083698	-0.0654274600541	0.1000570729937048	0.0003	0.0284	-0.0447	-0.0451	-6.603412958749399	9.2726408765909	0.1255829539943999	0.1092913042723211	0.1614	-1.343	0.6358	-0.0843	-6.127283601217999	6.1233886411787	-0.1431692887173	0.1258507126679918	0.0108	0.116	0.3365	0.042	-3.828470317417	4.7577920455817	0.002754012149	0.1283914154077787	0.0826	0.4382	0.8677	0.1426	-8.2283194696901	9.5974175950194	0.0437494501383999	0.1294526090091452
25	0.0705244050974871	0.8986	-0.5167	-4.1812	1.1671	-1.543820524668	-23.8231886646175	4.7621197789587	0.0995238596422822	0.3596	-0.2318	2.2104	-0.6928	1.1803302640307	-15.651365787012598	3.346911621649	0.1093212920752537	1.0077	0.2585	3.6105	-0.851	0.1616605131462999	-14.6867140172793	2.2746173199205	0.1137250667722896	0.0402	0.5164	0.4341	0.2751	0.075932049251	-17.0297095245564	3.0076960109536	0.119653542701934	0.2792	0.5572	1.7651	-0.272	0.9762186207591	-14.7806651745909	2.331074568975	0.1204027434970542	0.0002	0.0345	-0.0052	-0.0312	1.2373776585457	-16.1490944683983	3.6884484711557	0.1215846181514106
26	0.0714873744130797	0.7563	-0.7089	-3.9085	0.3011	-6.4533586396596	-22.8239543708989	-1.6526040045535	0.086707168731586	0.058	0.0244	0.8896	-0.4602	-4.230870835416599	-12.9715939369435	-1.2183749747176	0.1029386318138415	1.1348	0.734	3.9892	-0.2889	-4.5895612463085	-13.479355091157698	-1.7862916228721	0.1051564356552066	0.2338	-0.7073	-1.535	-0.6917	-5.027645893152999	-16.892992492873898	-1.1104176984768	0.1068394602571293	0.0376	0.341	0.2344	0.5976	-5.400499795096899	-12.9149399727355	-4.1830297100854	0.1109656424402796	0.253	-0.3896	-1.8009	-0.1587	-4.7096361760049	-13.658877340241798	-1.6802228121049	0.1185128180853636
28	0.0704756641226124	2.6273	-2.8759	-6.4962	-2.3344	5.8992120522501	17.4286478558544	5.7119392261181	0.0959428207384549	0.0048	0.1898	0.1952	-0.038	9.4046367445894	15.2035634115852	-1.527689882081	0.1016203793745108	0.2958	-0.6824	-1.9033	-0.5271	2.8930110764631	11.6766967675144	2.7509040495747	0.1089819408790721	0.012	-0.1088	0.3358	0.2025	4.5249599898991	13.1931738858459	-1.3142145975028	0.114288445425803	0.0138	0.0956	0.3332	0.248	11.2513592626167	12.5961040519427	-0.6961355852058	0.1149000472564395	0.1038	-0.7136	-0.8307	-0.394	4.259197817520599	12.7214116047222	2.4233339759665	0.1158260780049586
29	0.0975848371549211	0.0332	0.0486	0.6637	-0.2596	1.1245418464981	-2.8707429210869	-1.3550133203387	0.1009271683552952	0.0169	0.181	-0.389	-0.258	-0.0755779619746999	-0.8565371213696998	0.6371603821865	0.112704001945436	0.0021	-0.147	-0.0526	-0.0647	-0.8055092105518	-0.0168388171395999	1.8520338271718	0.1228863187023566	0.0	0.0046	0.009	-0.0068	3.2618519892756	-2.017510614296	-5.9609019243877	0.1245776861322125	0.0011	-0.03	0.0834	0.0696	2.1826333141439	-7.300178032446399	-2.4708997000828	0.1274244338027237	0.1938	0.5738	-1.0795	-0.887	-1.8406243482688	1.7308572926158	3.5498036309689	0.1414300596448555
30	0.0759555096434277	0.0014	-0.0414	-0.056	0.1512	-1.0943657419512	5.7061164575745	4.6777683211379	0.0759950011849375	0.0118	-0.235	-0.3361	0.2532	-1.047704907541	5.7961333118161	4.5832663613965	0.0824244282483913	1.7171	-2.6103	-3.3775	3.6094	-1.3232241515331	7.428396969497699	5.9328896865293	0.093331398365076	0.0	0.0041	-0.0196	0.0149	-1.4343288702299	7.636718317054199	6.2134841814817	0.0956977208603444	0.0003	0.0218	0.0109	-0.0692	4.0533550808982	12.150308171081	-2.505364194976	0.0957774701664387	0.0014	-0.0322	-0.1301	-0.0635	-6.1149298895782	-0.9260169135859	11.4574380574233	0.1016037341428834
32	0.0792465274173576	0.8955	1.8607	-3.1968	1.8078	15.6488871760785	5.845784216559499	-8.6115992747695	0.0855386778077599	0.227	-1.6087	-0.6366	0.9941	14.6259683778785	6.871614399031301	-9.0960300117786	0.0997645102816566	0.0555	-0.5796	0.6396	-0.2982	11.8961915357897	8.6658139710741	-9.6288920195794	0.1004160542003207	0.077	-0.2879	-0.8087	0.6432	14.8595872941751	4.3359560704163	-7.297305991205299	0.1021470730311768	0.7131	1.5129	-2.495	1.3991	13.8505959288429	5.5283646448719	-7.7809892106311	0.1045558387723846	0.2013	1.3463	0.5043	-0.9058	12.2993789144033	6.9461694422078	-8.176662070381001	0.1096783630528326
33	0.0757253887833137	0.0076	-0.2931	0.223	-0.1202	-0.9853855469122	-1.4281126713793	6.6551097010892	0.0766406306699501	0.8954	3.3554	-2.3123	0.9587	10.0675274688537	-0.2157178373281	-7.3969225449377	0.082815959419703	0.6025	-1.5677	-0.5641	2.8524	8.9518771472938	-0.1188552957446999	-6.541565714488999	0.0976351671698796	0.2544	-1.1699	-0.1867	1.5828	6.3258478771609	0.3225341656786	-4.793869604733599	0.0985979347317706	0.1	0.8272	-0.7644	0.5026	11.3007347661452	-0.3453531234846	-8.8588308796883	0.100832356610275	0.4896	-0.799	-0.6758	2.4875	7.1468188987778	-1.0948772013503	-2.0617321808028	0.1014345315083883
34	0.0690626091255885	0.4432	-2.0825	2.2281	-0.5702	10.532247347482098	2.9223216343346	-11.2483691922835	0.0741659311575489	0.7844	2.5396	0.4533	-3.0345	12.1439739431383	-0.4598019997909	-8.7694041709072	0.0836128060603155	0.0755	-0.6407	0.9063	-0.3497	12.8434143429229	2.4236093771814	-14.777950505472598	0.0857582435315909	0.0848	-0.7786	-0.1467	0.9251	8.8937674909499	-2.3252911434621	-1.4981039229945998	0.0887739064570076	0.1727	1.0034	0.5116	-1.2847	6.2547156776553	5.753013350168899	-10.2457907409554	0.0905093668092451	0.1622	-1.1262	1.0065	-0.6381	13.3088817391346	0.7922899522365999	-12.1288268763188	0.0919178987014236
35	0.0646955705069383	0.6825	-1.6958	-3.5968	0.1106	9.3396027148423	-1.6184542539058997	17.3895015403079	0.0700854224845231	0.446	-0.9867	1.1216	-2.7046	7.9583475930267005	-2.9929423744411	16.19752573919	0.0841477477316997	0.271	-0.9851	0.0281	-1.9648	11.7700184363348	6.916111366753	14.626637209400398	0.0862188663421442	0.279	0.1034	-1.5263	1.5856	4.4048063741413	-9.930967809294	16.1374882743418	0.0941054736643947	0.1181	-0.3046	0.2756	-1.3091	7.0707688204347	-2.0540602898163	13.626065252638	0.0971615016623755	0.0413	0.0864	0.5904	-0.5311	5.2855788024222	-7.0463761414007	13.817941213361898	0.099153328128119
37	0.1103893181079889	0.0001	-0.0115	-0.0236	0.0038	-0.1055573513680999	-2.4138523055678	-0.6096596037272	0.1237232276012342	0.073	-0.4116	-0.0582	-0.8439	0.970592567369	1.8814624141354	2.3315860283741	0.1326363467327902	0.0027	0.1673	0.0395	-0.0258	-0.2343270908492	-1.450970972216	-0.7092761574595999	0.1386166391869073	0.2261	0.0648	1.5125	0.3938	0.7822574794081	-1.0365314868222	1.465134463268	0.1597697456440087	0.006	-0.1219	0.0023	-0.2037	0.9468293768262	-2.8384029498515	1.5850913638723	0.1657335383937586	0.0001	0.0031	0.0264	0.0037	-0.0143208631748	-2.5063871137741995	-0.4549628070148	0.1781332187353327
38	0.113710751446798	0.0001	-0.0239	0.0034	0.0321	-0.8381245830021	-0.8867132259166	1.8140284595156	0.1264577987436445	0.0806	-0.1271	0.6922	0.6788	1.0403477608001	-0.8546486558961	-3.1029454882783	0.1357339525305038	0.0027	0.1519	-0.0095	0.0837	-0.6309441833359	-0.3013282721313	1.5719901346492	0.1395988361080101	0.2463	0.6223	0.6098	-1.374	-0.2109573306134	-1.9246217188133	-0.2887385023072999	0.1645574624127331	0.0146	0.0713	-0.1849	-0.3066	-0.8435539212386999	-3.1585371906574	0.7947292201399999	0.1678997539238545	0.0004	0.0301	0.0247	-0.0481	-0.9467900337955	-1.1547572940756998	1.9556633700356	0.1791115691063528
39	0.127372513277709	1.3314	2.125	1.7121	-2.8691	-1.8406636912995	-0.4264391097573	3.5830484919104	0.1363431116346285	0.0001	0.0248	0.0058	-0.0196	0.5548154189314	-0.2936170381140999	-1.5222212008137	0.1504715463146913	0.0632	0.3861	0.1857	-0.6682	-0.0044457624690999	1.3257814485286	1.4176474252131	0.1524452777886014	0.0263	0.2598	0.4252	-0.1043	-0.7664415810666999	0.3875288523949999	2.0668467747938	0.1544483116908473	0.0062	-0.0739	-0.208	-0.1076	3.9465780955784	4.8640969145331	-3.5570820916484	0.1696498643877807	0.0683	0.38	0.1326	-0.6646	-2.0813643531221	-0.0190026838281	4.550965733191799	0.174708504038457
40	0.0937835901493566	0.5543	-2.0519	1.9097	-1.0044	-0.7871753582455999	0.7094728726130999	1.5878453760212998	0.0954357287952559	0.0432	-0.4025	-0.7172	0.0528	1.7566269777243	-1.4563216243911998	-3.2711762875515	0.0957509176888307	0.0813	-0.0766	0.5809	0.9643	1.4924385265738	0.1509985518266	-2.0518177370664	0.098147490744585	0.0052	-0.1664	-0.0255	0.2246	-1.6124347702087998	1.2103883394855	0.3188752638234999	0.1022863433541946	0.0022	-0.0181	0.0465	0.1717	-0.5282588732089	-1.3800354878638998	6.0553645410984	0.1042504531242483	0.0288	-0.0903	0.1585	-0.6172	-2.1820038256527	0.4387534783663999	0.1125604108327	0.1044126866199484
41	0.1077409274005968	0.3092	0.0012	0.6432	-1.9725	-0.4878929237107	-3.4931890097916	6.9040330563281005	0.1116213809249744	0.0495	0.1219	-0.2878	0.7535	0.1287697394811	3.4182405363081	-5.9530726612784	0.1272740854007682	0.0005	-0.0602	0.0337	0.0407	-0.4019284016312	-0.4355666928796999	1.6378897110717	0.130856905911054	0.0125	0.1174	-0.2534	0.2545	-0.2796896052463	-0.3512545780896	1.0694616035181	0.1320480902676406	0.7322	-0.004	0.6361	-2.8129	-0.1387235262482	0.0351726694458	0.5178723131041	0.1340259020172331	0.133	-1.1206	0.4816	-0.0298	-0.0944626167107	-0.6279934560334	1.3250339309453	0.1382848102066081
43	0.0932424801066016	0.0037	-0.1636	-0.0594	-0.1725	-0.5068562645081	2.8639759198065	-3.673852206766	0.0992245192553344	0.0961	0.4611	0.1876	1.0974	0.4225048066873	3.6165294110361	-1.0784711575484	0.1023104439179637	0.003	-0.056	-0.1691	-0.1112	-1.2170373116737998	1.7088645384544998	-4.3421329262362	0.1227758627768626	0.0029	0.0647	0.1118	0.139	-2.7449239089083	-3.1795463690512	-4.8239276801884	0.1287194209900593	0.086	0.2706	0.6484	0.7131	0.0075932049251	2.1102814806866	-1.6388339438084998	0.1293463946887963	0.2484	-0.7348	-1.0601	-1.1032	1.0104470574681	3.5623934007929	0.5174788827971	0.1371410262101354
44	0.0711850389575188	1.3576	1.0229	-4.9874	-1.639	1.9077829016737	-11.0928461919264	-1.5279259402652	0.0912695347003926	0.1202	0.3134	-1.2257	-0.6118	0.4136919678105	-1.2842745511401	-0.2006101135393	0.1053513006990665	0.3841	0.5982	-1.8814	-1.2535	-0.1021738507278999	-0.2005314274779	1.1037293832578	0.1079428005375184	0.0075	0.1073	-0.2453	-0.1797	1.9623910282853	-8.8928626012438	-1.8704857085701	0.1093120231647554	0.0445	0.0815	-0.5582	-0.5402	-0.6449896452957999	3.1048339537519	1.7231460585986	0.11655075010687	0.0252	-0.1795	0.4041	0.358	-0.0526016320459	-1.1193485664457	1.274320764373	0.1225920045182826
45	0.1036379053664204	0.2488	1.412	0.3507	1.2185	9.6461636100567	2.0209334579669	8.1275619680674	0.1213851414368725	0.7433	2.3366	1.2051	1.5079	5.1553533708052	5.2070894561757	2.8045286004188	0.1338806121575425	0.4552	1.0231	1.9472	-0.5111	1.3407318001945998	6.269390628106399	-0.8507536958567999	0.1429448635537966	1.0133	0.056	-2.1649	2.4378	2.4198717892649	2.7584579114691	2.6102527148222	0.1492657996772625	0.0144	-0.3544	0.0003	0.1389	2.0507948182682	4.8083084970005	-0.4407206299014	0.1498809551659958	0.0072	0.1771	-0.1161	0.1638	3.6295126111671	3.5800584215772	2.1831841165737	0.1534893146079712
46	0.0984576357956181	1.6847	1.734	-1.8311	-4.394	3.0789462395513	-3.4939758704056	-11.3137966523376	0.1033209999126625	0.0017	-0.0095	0.0424	0.1502	-1.6405256941286002	0.6014369103109	-0.9737793528557	0.1252029623804067	0.0423	-0.3471	0.193	0.591	3.6637803909068	-1.0848053854911	-4.3346970934339	0.1266058991904213	0.028	-0.1071	-0.2755	-0.494	1.7929799380910998	-1.3871959194513	-4.8758211376817	0.1339542452762836	0.006	-0.0774	-0.1422	-0.2027	3.3072931897341	-3.915418415264	-12.3863270122503	0.1389739222079942	0.0237	-0.4824	-0.0604	0.1404	3.5005854995632	-2.0776661082363	-8.2991762679808	0.1427946419369541
47	0.1033265178212792	0.0001	0.0044	-0.0186	0.0193	19.2805636539341	-19.692957301731496	-29.591663825851494	0.1072368566180197	0.0	-0.0072	-0.0038	-0.019	15.3086879896156	-21.3476464869121	4.6918531261285	0.1158740931809976	0.7623	1.2658	-2.8747	0.0451	13.6427466976548	-35.1894689199089	-13.58514850071	0.1159897392112798	2.2415	2.0488	-1.4328	4.7684	12.071622109681	-33.164994589178995	-17.238345616358497	0.1215055431951206	0.0	0.0002	0.0002	-0.0006	-4.981299802988399	-5.0593563758972	10.0431347898197	0.1227595574763354	0.0	0.0025	-0.0038	0.0015	40.695722781527394	-30.7667221237684	-33.5222686509657	0.1268577410966025
48	0.0906782699368789	1.5352	-3.1004	-3.313	-2.1924	1.3203127672613	2.9730741439376	1.4752062791272	0.1103710408395871	0.0068	0.191	0.2315	0.0425	3.1193515320802	5.3171712560743	3.0454259773949	0.1170975290978981	0.007	0.2312	-0.1401	-0.1307	5.0270950907232	6.4148024695736	3.9217919862374	0.1250327594297441	0.0063	0.0824	0.1444	0.2202	1.2900186336223	0.8187284688669999	0.3370517440068999	0.1264177592699503	0.0006	-0.0007	-0.0218	-0.0848	3.9143561534351	0.7859163812632	0.2739848657947999	0.1304862619440078	0.0021	0.0929	-0.0767	-0.0965	-1.3295977225065	-0.1474576790636	-0.5998238460522	0.1357560377622147
50	0.1210278698080712	0.003	0.1195	0.114	0.0981	0.8041322044772999	2.5484448135925	0.0256909990470999	0.1521419501017207	0.0183	-0.3385	-0.1335	-0.2202	-3.7518694366441	4.6971250922423	0.8998537981703999	0.1550589988312043	0.0001	-0.0027	-0.0131	-0.0267	-3.0916146954367	-3.827290026496	-3.3938478572741	0.1578154674163608	0.052	-0.4691	0.2411	0.4647	-1.5158476298403	-0.5729132130533999	-2.0486309515797	0.1600014452544003	0.3037	-0.4946	1.4282	0.7503	-2.7848570850688	4.107176346895799	0.6143414243805	0.1650662911282347	0.0912	0.2482	-0.7394	-0.4698	1.4144999827571	3.3741763419240995	0.6214231699064999	0.1663645989830535
51	0.0880689036872902	0.1183	-0.7714	0.9644	-0.7001	-3.4074605458963	3.4180438211546	-2.9675267766089	0.0961894438753876	0.3882	-1.2972	1.6858	-1.2364	-7.8566065156365	9.9079127933038	-5.948312154563699	0.1071975664627185	0.0002	-0.0053	-0.0474	-0.0111	-3.7209458145139	4.748546433367199	-1.0131223835557	0.1165143756416763	0.7879	-1.7578	2.3766	-1.1855	-4.056148436077899	4.8536316683669	-2.8417864504917	0.1175198738290962	0.5751	-1.2524	2.206	0.9518	0.937937851888	-3.6382467639825	-3.6596100296526	0.1347375729489118	0.0605	-0.0196	-0.3181	-0.7564	-0.6351145445901	-0.5556809656068	-2.363729284456	0.1352224289882366
52	0.0901064668719682	1.1231	2.8216	-0.5017	3.2378	-7.7141847445025	0.7129744023454	-11.818252991973	0.1157885345442731	0.0167	0.3689	-0.1088	0.2613	-8.8419133764873	0.3012495860699	-15.292714719151398	0.1233839631334198	0.0287	0.2629	0.4374	-0.2979	0.20064945657	-0.9271185184455	-2.7442157343557	0.1248011685973047	0.0093	0.0993	-0.1532	-0.2804	-0.0070817455259999	1.4222112167743	4.941287940766499	0.1309585162780795	0.0203	0.4732	0.0567	-0.0722	-8.6246218179312	1.0422362262737	-14.751590674903598	0.1325559087446615	0.0144	-0.163	0.1945	-0.3137	2.0230973246554	-0.8776643288555999	-0.0356447858142	0.1338369455271353
57	0.0655461861627647	0.3316	1.8773	1.1784	1.6356	12.2075522807495	11.3251274451792	10.4000941073608	0.0965913986204593	0.0009	-0.0829	-0.022	-0.0818	-0.0973346579518	4.4483984521569	-3.6491447834864	0.1032925820401735	1.2193	2.431	2.0804	2.7329	3.9507484568326	8.071301434166399	2.9045385844582	0.1162139842245158	0.0029	-0.1785	0.0434	-0.0618	4.8030758739174	0.949347330791	-1.9812363399906	0.1167071720669813	0.3485	0.9982	0.792	-1.6899	9.1605132390959	10.2907598250455	7.655642314820899	0.1237989811550548	0.0418	0.1753	-0.0795	-0.6849	9.5349408622678	10.1853991888309	7.8977986687794	0.1257219136928345
58	0.0705335409754899	2.4335	3.6883	5.1909	3.3472	4.4568965467881	8.936139935013799	5.7869270426323	0.0954591840411741	0.0002	-0.0335	-0.0331	0.0306	10.935277353972898	13.6920435151219	1.1237549858841	0.1004297528724217	0.4328	1.3334	1.7347	1.295	3.4908284279496	9.0642801860037	5.772802894611	0.1075516666262276	0.015	-0.1177	-0.2953	-0.3297	5.8819011187421	12.2140832238457	2.1450607198254	0.1120871875929334	0.1514	0.7805	1.0978	0.4598	7.0182458744502	12.862810457058	5.5172305671838	0.1138948279962684	0.0104	0.182	0.2745	0.1693	14.0256330724272	12.308860584802	2.0843544234553	0.1155742441836252
60	0.0746354127563216	2.8897	-1.2526	-7.227	-2.0684	0.7078991513851	15.929009554662498	6.2695873432599	0.0916487353763453	0.0145	-0.1051	0.4354	0.1905	-2.8403307583558	16.5016080234703	9.5149939457029	0.0967542638367662	0.0065	0.1565	-0.2228	-0.1616	-0.3542446484227999	14.643633398662798	6.821294662766	0.1001305767548812	0.0138	0.1811	0.414	0.0481	-3.6418663228069	17.0867175760407	10.7266806052015	0.1106483217193397	0.0625	-0.2385	-0.8802	-0.1267	-1.8124547382876	6.332103419042199	4.7143573396889	0.1231814428411819	0.0551	0.4205	0.4928	-0.5013	2.0085404032964	23.5000643534784	8.6829281894286	0.1266055386797085
62	0.1118566602854715	0.2846	-1.0622	-1.5177	-0.6208	-5.5202599805477	-3.5486233400479	1.6144806078052	0.1290939195920359	0.229	0.2063	-0.9707	-1.2948	-3.9963470294139	-3.9444929149513	-0.4053119022713999	0.131666848535114	0.4142	0.5377	-1.0946	-1.7977	-0.109373625346	-2.3094752451207	-2.5594608621885	0.1341746499868193	0.1082	0.8271	0.1186	-0.7151	2.2198124781554	-2.1691779976445	-4.814170608574799	0.1353013165230551	0.3766	1.682	0.9776	-0.6247	2.6857519907355	0.0945413027721	-2.7408322337155	0.1470561453624698	0.2699	-1.2703	-0.2431	1.0392	-4.415428992430299	-4.7184490148817	-0.8248659816562	0.153174761109934
75	0.0690461752024828	2.2532	-2.8696	-5.8679	-2.5067	3.0622647945345	9.1601984948503	4.148565215192201	0.0977668120114591	0.4889	1.1867	2.2642	0.9828	1.5254473293311	8.174734261876699	4.454417935853999	0.107680583199171	0.3304	-0.8488	-1.8411	-0.7022	4.2872887414404	13.1902231585434	6.5220909142925	0.1229455203677924	0.0495	0.6376	0.4435	0.0121	8.5530961881186	23.9702922564048	11.8820673877684	0.1261134908007814	0.1388	0.9709	0.2532	-0.8023	6.761178511856399	18.0587658355456	8.796629548151598	0.1296204559616631	0.0094	0.028	-0.3128	-0.1032	5.451094932577099	14.339747829536	6.3817149807549	0.133867340144909
77	0.0629777692997396	1.0866	3.3412	3.834	0.1303	-0.4632248434618	0.7372883953180001	-4.6238683690789	0.0753285998884869	0.0116	0.0836	-0.0464	0.4711	-0.614931569841	0.5877061925966	-4.6434218553368	0.0963237835437327	0.8008	-2.3398	-2.6433	-0.0904	-0.481952126075	0.5190132609943999	-3.9437847403987	0.1011172802436408	1.0239	2.5551	2.9409	0.1049	-0.5004826935347	0.5202328949461	-4.0425357474557	0.1113196823349234	0.0033	-0.0012	0.0701	-0.2001	-0.2659982305627	0.7023517840564	-3.5985889890368994	0.1164013582894052	0.0031	-0.0315	-0.091	0.1746	-0.183731953369	0.3447629780240999	-2.0281725756157	0.1234940276787822
79	0.099071434499895	1.1996	-2.7283	-3.2722	-0.1061	8.3457190732989	9.1110197064753	2.1114617716076	0.1289628123928345	0.0078	-0.1983	-0.1599	-0.1597	-1.6831735394074	-0.1548935118659	-3.6989924033833	0.1332648620650035	0.0215	-0.2007	0.4251	0.1449	2.4808928298806	1.8330311433437	2.1604045017984	0.1337054715698387	0.0063	-0.1845	-0.0928	0.1686	7.3491994486986	7.671969672561399	2.481364946249	0.1337603676863332	0.0038	0.0223	-0.2023	0.0407	2.5051281367918	2.20714402227	1.6466632069177998	0.1421494306590681	0.2448	0.2273	-0.0904	-1.5887	0.0633422794269999	-1.0470754190498	2.0125533924278	0.1487746003398602
80	0.1056886248034113	0.568	-2.0673	-1.9461	0.0315	7.884736782587	7.474231600263199	-0.1305795188933	0.1061490565175623	0.0002	0.0215	-0.0189	-0.0391	9.4562154578371	8.9466838672414	-0.1465527893575	0.1299248225514848	0.0179	-0.2831	0.2977	0.1959	-0.4130624793193	-0.3267045269328	-0.0088128388767999	0.1342839769735673	0.0008	0.0681	0.065	0.0025	-0.5333341241691999	-0.4455991657082	-0.0027933551797	0.1353531106304498	0.2817	1.2841	1.2136	-0.012	7.495083406534199	7.0955549297757	-0.1308942631388999	0.1358474733482964	0.0027	-0.1239	0.116	-0.0247	-1.3103983235249	-1.1873333234953	0.0094029843373	0.1389653500643782
87	0.1485817245360497	0.023	0.0034	0.2584	0.4072	5.9302537034724	1.0226433969851	1.6807736145347	0.1502791074601545	0.4704	2.1632	0.0424	0.1167	2.3306417956373	0.9565077623784	1.7467518770186	0.1505884116870174	0.3774	1.9286	0.0851	-0.1793	1.6806949284732997	0.7953193656005	1.6416666420189	0.1656747902147852	0.0028	-0.0367	-0.1149	0.1048	3.7304668279433	0.1781058999789	0.010229187982	0.1725670439448012	0.0101	-0.1582	-0.0753	-0.2386	3.8337422835308	0.8834870973992	1.541853373133	0.1758619450181219	0.0002	0.025	-0.0035	-0.0318	-1.3014281125253	0.7173808217837999	1.6114511944413	0.1856683376674032
90	0.1076799320014308	0.5258	0.9819	-1.2273	-2.2033	0.9085879509858	-2.3059343723577	0.06294884912	0.1123387994484457	0.1398	-0.6068	1.1673	0.3682	0.9109485328278	-2.5337698631414	0.5885323962412999	0.1222202860014665	0.0222	0.0156	0.1744	-0.4917	-0.9057552527754	0.2791388028165	3.3199223025888	0.1233641486414587	0.2511	0.7181	-0.9169	-1.3025	-1.7984486193584	1.775550975491	4.1738234409016	0.1245420246035967	0.0399	0.0579	0.0687	-0.6875	0.9298725305945	-2.5705949398766	0.5864472156142	0.1304566989630773	0.0418	-0.2843	0.6249	-0.0989	4.1875541586159	-5.9681016990058	-8.2542465269214	0.1325657296297679
92	0.1065945760974576	0.2509	1.5936	-0.9943	0.0483	4.1268478622458	-3.9711281467352	2.4206979929096	0.1284160521439535	0.0836	-0.4378	-0.1918	0.8652	5.7071787194034	-4.9601725955025	2.4747159740607	0.1325323572155559	0.4782	0.9328	0.5123	-2.0686	1.1139192282091	1.5089625994678	-4.361332325217799	0.1366193650037256	0.2024	-0.9826	-0.1729	1.1078	2.454611685373	2.4795945098675	-7.274369004307199	0.1380985496457553	0.3477	1.5147	-1.1266	0.4618	-1.5819832644469998	0.6898407002938	0.1648866416636999	0.1390550000015776	0.3833	0.8983	-1.2826	1.2971	2.0058650772088	-1.7687839742106	0.7580615155276	0.1495036805212826
93	0.086222221186484	3.325	-0.536	-7.5188	-1.0128	-0.8036994311396001	13.8638545301888	2.1377429161152	0.1114308897837688	0.0256	0.2357	0.5332	0.0673	-2.8384422928822	7.849091996772799	1.4959793993368	0.1262692299587475	0.1082	0.1656	1.1115	0.1481	-1.454905275286	17.9751225522774	2.7408322337155	0.1296664627880124	0.0133	0.2692	0.2853	-0.0182	-1.3292829782609	23.8875932058734	3.5445316648550995	0.1371235118573706	0.0699	0.8616	0.1284	-0.0776	-0.4817554109214999	21.2062476345763	3.1288725455096	0.1399517694809859	0.0	0.0034	0.0042	-0.0085	-1.010722458683	23.3219977965302	3.4531378045389998	0.1445867704573246
94	0.078735268837602	4.1269	0.6096	8.8457	0.0724	-0.4720770253692999	15.573230528042398	0.562211908703	0.1044267112584126	0.0462	-0.1838	-0.7921	0.0473	-2.1239335123395	11.701797621101	0.6027745733547	0.1168312550034254	0.0563	0.0889	0.8458	0.0009	-2.008068286928	13.4961545652666	0.6465633665238	0.1259979487710413	0.0132	0.1775	0.3486	0.0636	-1.2457970671155	29.2336029034508	0.4740048338736	0.1295611153838425	0.1184	-1.0917	-0.421	0.0382	-0.4495334687782	25.524538684208306	0.6189445589724	0.136652003166761	0.0	0.0005	0.0114	0.0085	-0.0900168542416	27.5988999778658	0.9015062054598	0.1384347889105239
95	0.0619804537132694	1.1285	2.4538	4.4728	1.1333	10.062373531832	23.9718659776328	5.9356436986783	0.0912048610629752	0.2273	0.4627	1.6503	0.8948	4.755392120709	15.3840692364368	5.1466192179898	0.1028890452373866	0.8441	-1.6282	-3.0261	-0.7054	3.8609283177445	11.5290030302666	2.5043019331471	0.1082002048189792	0.0263	-0.4232	-0.4195	0.0958	5.683887645229	16.741207080433302	5.3513603497526	0.1094549809133517	0.0026	0.0914	-0.1545	-0.0551	-0.3090788491792	14.0218167984493	8.5530568450879	0.1135407910415692	0.094	0.0122	1.0134	0.4638	5.8962613249476	19.4909701821177	5.607719537793799	0.1137183489987622
96	0.0954924436350101	1.7758	-1.8492	-4.7544	1.3676	-4.4923839604795	-9.6118564872863	3.2834906561606	0.1249270085181708	0.2196	0.0138	1.5783	-0.3812	-2.4013412218052	-6.6573129108084	2.3805681015956	0.1382911215327875	0.1337	1.1675	0.233	-0.1824	-1.912464722327	-6.3586599647647	2.2456608493253	0.1390305984609748	0.0179	0.423	0.116	-0.0308	3.1756907520426	-0.4072397107756999	-0.0169961892624	0.1453916082349914	0.0005	0.0565	-0.0383	0.0138	-2.5476972960092	-6.7031081985432	2.3508641134171	0.1502299207161721	0.0658	0.0672	0.799	-0.1185	-1.4012807244419	-1.583163555368	1.0438099475016998	0.1561251826211226
97	0.0865193206006217	0.0105	0.2184	-0.1551	-0.3329	0.0245107081260999	-0.5825915986056	1.3501741275626	0.1033288495648805	1.6744	2.2863	-2.1231	-3.8173	-1.772403533035	0.9182269935073	4.6457824371788	0.127239582945331	0.0054	-0.1473	0.1097	0.1726	3.8465287685082994	-5.3374722599155	-0.8777823579477	0.1374485352332959	0.0274	-0.1896	0.1477	0.4914	-1.6788458060304	0.8393442169537999	4.863742827256799	0.1396552995824966	0.0097	-0.2047	0.2472	0.0283	1.5689213782546	-2.3397693787597	0.1083900495785	0.1413185005051312	0.0144	-0.1821	0.3411	0.0577	-0.3629001151768	-0.0801024105051999	2.3219469858526	0.1427787765256453
98	0.1078432308595738	0.4145	0.7018	2.2501	-0.4588	1.309729492003	5.6490690630595	-0.7737987278076	0.1187765502301924	0.1548	0.6591	1.225	-0.1417	-0.8164465730864	-1.3306599843354	1.0702091211014	0.1225502999334368	0.3677	1.4661	1.4967	0.3325	3.1018832264494	4.6293763933769	0.8322231283970999	0.1248685286091468	0.115	0.9568	0.5737	0.3701	2.9446684757722	3.1926475982743	1.3074475962224	0.1282236224767438	0.6236	-1.0578	-2.4477	0.4303	-0.367857337045	1.1108504718145	0.634209654884	0.1318372043628984	0.0217	0.0425	-0.4682	0.16	5.318587605179499	14.869698453065	-1.4041921087137	0.1383675891256652
99	0.1044355241099968	0.3041	1.3383	1.5966	-0.1652	-1.2506756029223	3.3723665625119	-2.7228918117163	0.1066563619742416	0.0742	-0.0126	-0.8468	0.5716	0.9378198227959	4.2172581467944	-1.2791993001798	0.1177103491680993	0.1308	0.8863	0.6811	0.6456	0.4653100240889	1.3262142218662998	0.1057540665216	0.1201808724891238	0.075	-0.5718	-0.7563	-0.1922	2.1879446232884	2.7180919619709	1.7048122062923998	0.1211209289785864	0.0119	-0.0411	-0.136	0.3571	-3.30088027573	-1.4389320048218	-0.8713301009129	0.1239440134020953	0.0822	-0.6605	-0.7473	0.01	5.756318164747699	13.1265661348708	-2.9221249191811	0.129575583953949
100	0.1044547954471837	0.2609	0.8938	1.7114	-0.1389	-2.5611132694779	2.2597456543159	-0.7840279157896	0.1066970129564231	0.0781	-0.2846	0.9704	-0.2735	0.6513238732384999	4.0046877519223	-0.0064129140040999	0.1177508616053891	0.0892	-0.8595	-0.4771	-0.4122	0.5132691785122	-0.1375825783579	0.6773689595619	0.1200542538504183	0.0724	0.5396	0.738	0.2616	2.560051007649	1.4618296486891995	1.6618102737373002	0.1209457009275292	0.0162	0.1516	-0.2809	0.3151	-1.986036189736	-2.0049995305334	0.3213145317269	0.1298935110384731	0.5424	-1.1495	-2.2182	-0.1488	-0.9774775977415	-0.1082720204864	0.1775550975490999	0.1337503193230094
101	0.1045144855109246	0.3481	0.9355	1.9771	-0.4609	-0.0566539642079999	4.8705098285372	-1.0525834433478	0.1068210227617441	0.0541	0.4782	-0.6533	0.3237	0.9390001137168998	4.6960234873827	-0.3736407625578999	0.119259779377646	0.2061	-1.1532	-1.0828	-0.2996	2.0219170337344	2.3641620577937	0.2564772171333	0.120659388905302	0.1259	-0.5535	-1.1214	0.0363	5.3606846480285	5.075093588177199	1.4287815029012	0.1230117734904735	0.0101	-0.2197	-0.0579	-0.2685	-2.82876390733	-2.451464242917	0.510672538486	0.1269417577323576	0.157	-0.5043	-1.2472	0.2122	6.1070612834382	13.6287405787256	-1.2771928056141	0.130532976929525
102	0.1045555447779195	0.2621	0.8035	1.7409	0.2908	-2.3809615319026	2.7172264152955	0.7565664803609999	0.1066768041443857	0.0684	0.3493	-0.8743	-0.2748	0.3874501663335999	4.0655514204152	0.2490413843309999	0.1171359854113977	0.0901	0.8881	0.4898	-0.3534	0.8937162853811998	0.7438980244755999	-0.5469074697606999	0.1199627756351391	0.0436	-0.4904	-0.4596	0.3056	-1.521001566862	-1.4709572318116	-0.4661362277336	0.1209026744700697	0.0331	0.0879	0.6046	0.1949	2.4161735443791	1.5614068593909	-1.4932647302185	0.1298725025614906	0.4825	-1.0377	-2.1202	-0.0244	-1.0000211543326	-0.0733354092248	-0.2466414594583	0.1334450409828529
103	0.0693211735827071	0.0	0.0	-0.0	0.0	0.0	0.0006688315218999	-0.0	0.0720692592831846	0.0	-0.0053	0.0003	-0.0041	0.0	0.0001180290920999	-0.0	0.08336556957743	0.0	-0.0279	0.0007	0.0051	0.0	-0.0011409478903	-0.0	0.0859578253491503	0.0	-0.0	0.0	-0.0	0.0	0.0020064945657	-3.93430307e-05	0.1025841748145503	0.0	-0.0003	0.0	-0.0	3.93430307e-05	-0.0011802909209999	3.93430307e-05	0.1031185273945251	0.1741	1.578	0.0004	0.2072	3.93430307e-05	0.0018491224429	3.93430307e-05	0.1100831250775528
104	0.1140853187699808	0.1065	1.0495	0.2262	0.4972	6.3643253611855	-1.3784224236051998	5.9980417453685	0.1430001727325146	0.019	0.1131	-0.0283	-0.4311	5.2373049037533	-1.9414998789836	4.339142855903	0.1434091127860768	0.0109	0.2157	0.207	0.1578	-2.3919775804986	-8.2127002865022	3.7267292400268	0.1624959298593161	0.0564	-0.6791	-0.1479	-0.195	3.2029554723177	-2.3725814663635	3.4134406865627	0.166340979835221	0.0615	0.2553	0.2472	0.6547	2.6619101141313	-2.695391033257	2.8814442254373	0.1715105469050147	0.0338	-0.4779	-0.245	0.0853	-0.1539886221598	-4.2091928255009	1.8012813175688	0.1787763342001756
110	0.0865958598546502	0.0004	0.0079	0.0481	-0.0708	-2.3746666469906	-1.6449714565976998	0.9658320606543	0.1033868473229817	1.7508	1.9233	3.6912	-2.842	-3.8377552726622	-4.8577626865904	3.2884872210594995	0.1292540642570614	0.0007	-0.0071	0.0846	-0.0289	1.1630193305227	-0.4502809863615	-2.1655584388201	0.1340660892231459	0.005	0.082	0.2052	-0.086	-10.363780490024698	-7.7497115012246	7.9267944824053	0.1390611463233634	0.0386	0.4252	0.2211	-0.4323	-5.0240263343286	-5.3586781534628	4.573627318874999	0.1393433431580655	0.0267	-0.3791	0.3247	0.1966	-6.566745254137	-6.693193754806799	6.1167003259597	0.1408710960532216
112	0.0868656049212763	0.1261	1.2477	-0.3017	0.7279	-0.3698244885799999	-6.6353988427085	-1.0019489628368998	0.0940052333115765	0.0054	0.2247	-0.0547	0.1827	-0.6611989739442	-5.1490978289239	-0.1298713443407	0.0988081235021374	0.0012	0.0997	0.0339	0.0808	-1.3831829303199	-4.9647757300944	-0.6694216673605	0.107891599196464	0.0115	0.3158	-0.2456	0.0121	-1.9017634179766	-1.4997563302839998	1.7900292107886	0.1092574680818404	0.0019	-0.0298	-0.0722	-0.1404	2.6641526668812	0.3889452015002	5.3286987640694	0.1175389728120279	0.0614	-0.7491	0.3188	-0.3484	-2.2742238896135	-4.816216446171199	-1.0737893368951	0.1256586255043339
113	0.080519672285909	0.0225	0.422	-0.4901	-0.0067	-0.9984867761353	2.9552517510305	1.6815604751487	0.1012996582400891	1.3854	-2.8323	3.5291	-0.1926	-4.9132757029081	7.0842241369341	0.0804958408122	0.122217090281631	0.1488	0.7905	-1.0848	-0.1559	-3.9326506627106	5.5901332030708994	-2.4734176540476	0.1272121973609076	0.0286	-0.3875	0.1902	-0.3889	-3.9916258657299	7.3988896964727	1.8732003776884	0.1291023965549438	0.0437	-0.3975	0.5709	0.1538	-2.3738011003152	2.0581913080398	-1.7750001730611995	0.1357622649324784	0.0044	0.04	0.1818	0.1162	-4.547936319827899	10.3391124097758	3.2693271651085998	0.1400036944159176
114	0.0914711825640554	0.0154	0.092	-0.4129	0.2726	-7.270749445482799	1.674832816899	4.9543498269589	0.099213727453507	0.002	0.0967	0.0986	0.1024	0.9258201984324	-0.2318484799151	-0.6525041641595	0.1026161974266745	0.0213	0.1097	-0.4492	0.3134	5.4807595777249	-1.3211783139367	-3.7963664043658	0.1146937340681088	0.3873	1.8199	-0.4321	-1.2517	3.0856345547703	-0.7482257578525999	-2.1470672143911	0.1158951891213335	0.0001	0.016	0.0254	-0.0157	-5.882687979356099	0.9364428167214	4.3845840563615	0.1169505958091476	0.0025	0.1434	-0.0308	-0.0996	-6.0354176245335	1.8191823965373	3.7541513324247	0.1249036682975871
115	0.1009068342281171	0.0165	0.495	-0.026	-0.0089	-0.4662542568257	-8.3290769713128	-1.322712692134	0.1087627253761477	0.0033	0.0901	-0.0188	0.1939	0.1001280131315	1.6712526011052995	0.2498675879757	0.1180014330879881	0.3449	0.1114	2.0668	0.3174	0.3117148322360999	5.1659759890942	0.782139450316	0.1255171064911512	0.0	0.009	-0.0006	-0.0119	-0.0959576518773	-6.6972067439382	-1.0737106508337	0.1266614454021768	0.0	-0.0008	-0.003	-0.0009	-0.6462879653089	-6.642323216111699	-1.0545112518520998	0.1316882991062734	0.0043	0.0111	0.2195	0.0346	0.3519234096115	6.881017383368599	1.0354692249933	0.133710260372182
116	0.0951987931434411	0.0008	0.0165	0.0357	-0.1076	-1.5010153072664	-0.9970704270301	-1.7946323453804998	0.1144990083041267	0.0169	-0.1988	-0.3986	-0.1519	-2.378286205815	-2.7581825102542	-1.9389819250188	0.1206077818518857	0.3081	1.2159	1.4672	-0.4478	4.3573980221478	2.5402221201762	-0.7821787933466999	0.1283344936694197	0.001	0.0159	-0.104	-0.0105	-2.1442345161807	-1.7508828952421	-1.7522992443473	0.1300801703293193	0.0001	0.0239	0.0011	0.004	-2.0394246823959	-2.1476180168209	-1.2594097557377	0.1360372412631179	0.0036	0.095	0.1647	-0.0618	5.416630437683899	4.2499915483368	-1.7009172462530997	0.1379093667799194
117	0.0721752619275186	0.0003	0.0394	0.0029	-0.0705	-0.7731692393164	-0.7862704685394999	-1.5802915141269	0.0822956847646892	0.0006	0.0425	-0.0393	-0.0884	3.3259417862859	4.3856069751597	0.8689301760402	0.0941579836483119	0.0072	-0.0739	-0.3086	-0.1151	-3.9898554293484	-5.465179737567699	-3.5387482393422	0.1011087962983644	0.0025	-0.1711	-0.0713	-0.0471	-0.9377017937038	-0.654274600541	-1.6746754447761998	0.1057284327564642	0.2552	0.9623	1.4668	0.7374	0.0172715904772999	-6.1289360085074	-1.6930486401131	0.106409599189938	0.0408	0.5187	0.5032	0.2306	1.3653605374128	-2.6893715495599	-0.5347504732744	0.1097868113636231
118	0.0721460682771349	0.0	0.0	0.0	-0.0	0.0028720412411	0.0002754012148999	-0.0001573721228	0.0740751574265067	0.0	-0.0002	0.0	-0.0067	-0.0028326982103999	0.0031867854866999	-0.0001573721228	0.0890397509520681	0.0	-0.0019	0.0002	0.0103	-0.1071704156267999	0.0640504539795999	-0.0001967151534999	0.0908803716544972	0.0	-0.0001	-0.0001	-0.0001	0.1096096835302	-0.0629095060892999	-0.0001180290920999	0.1003541242662488	0.0808	0.5556	0.9483	0.0006	-0.0365496755202999	0.0210878644552	-0.0003934303069999	0.1020733803785566	0.0	-0.003	-0.0046	-0.0001	0.0352906985379	-0.0207731202096	-0.0003147442456	0.1127727668833283
120	0.0828115252481832	0.0025	0.0041	0.2122	0.0281	1.2286041626995998	0.0578342551289999	-0.0208518062709999	0.0912501016662499	0.0055	0.3004	-0.0008	-0.0029	2.4723553922187	-0.0688109606943	-0.0218353820385	0.1091450376160202	0.0516	-0.842	0.0027	0.006	2.4681850309645	-0.0751845316676999	-0.0226222426525	0.1148133357939188	0.0019	0.0247	0.1359	-0.0733	4.7658573668752	2.2636799573859	0.0900561972722999	0.1150194865503075	0.0021	0.1639	-0.0221	0.0107	4.8623658211823	-2.2824072399991	-0.1889645764521	0.1207160835329367	0.0029	0.1895	0.0057	-0.0003	0.3263897826872	0.0756566480360999	-0.0122750255783999	0.1236817824665039
125	0.1341173390732871	0.0182	0.0757	0.4417	-0.05	-5.3532881582569	0.5323505484016999	-2.0278184883394	0.1424967446953368	0.0404	-0.4119	-0.5013	0.0657	-3.2784154052003	-1.2052344024638	-1.4471546982381	0.1523000033636202	0.0013	-0.0539	0.0458	-0.0904	1.7914849029244997	1.281795940206	-0.6426290634538	0.158535541077345	0.0213	0.4435	-0.0064	0.0681	-6.7585031857688	2.3425233909087	-2.693817312029	0.1634811405911791	0.011	0.0859	-0.297	0.072	-0.6477436574448	0.8051944663062001	-0.8405245078747999	0.1662343660498927	0.0093	-0.2563	0.0931	-0.0956	-0.9450589404447	1.2001591515035	-0.9129550273935	0.1729994517390465
126	0.1183215930604746	0.028	-0.1667	-0.5723	-0.0044	4.5688668121603	0.5430911957828	-3.9807671892567	0.121627057354926	0.0213	-0.0305	0.509	-0.056	3.4661996907314	2.7235999862689	-2.5738604114247	0.1271570032075241	0.0089	-0.144	-0.181	0.2277	1.1846579974076998	-0.1661456186461	-1.476150511864	0.138129468308663	0.048	0.4047	-0.302	-0.5155	5.9993400653816	1.831418079085	-5.252806057849099	0.1457730667884359	0.0028	-0.1637	-0.0105	-0.0381	1.2721962407152	-2.3406349254351	-1.3235782388094	0.1824688980668706	0.1355	0.7495	-0.2173	-0.7107	2.6791423615779	0.4782538811892	-2.4559886914475	0.1864482840361898
127	0.1373043085310897	0.046	0.2512	0.6591	-0.0697	-1.3169292666211	-3.3585571587362	0.2960169629867999	0.1404229488977946	0.0013	0.0973	-0.0564	0.0332	-6.7476445092956	1.9818658284818	-0.5037088220521	0.1523171230288157	0.0262	-0.4887	-0.1361	-0.033	-2.8709002932097	0.3420483089057999	-0.0953281633860999	0.1529485158318561	0.0071	0.255	0.0173	-0.0649	1.4326371199097998	-0.0281696099811999	0.4458352238924	0.1668853763686026	0.0335	-0.3227	0.4401	-0.0603	-2.7545236083991	4.19790137569	-0.5615430771811	0.1701697428852528	0.0043	-0.1257	0.1494	-0.0107	0.1724405035581	-1.6539416675973	-1.3665014853031	0.175488357431494
128	0.1183008885002704	0.2465	-0.8474	-0.0019	-1.5514	1.2299811687741	0.0366283615817	5.1424881997663	0.1214709679760533	0.1605	0.5362	0.0063	1.3015	0.2032460965961999	-0.0358808439984	3.4624621028149	0.1411396622020428	0.3256	0.32	0.0205	1.8322	3.0592747242013	0.0294285869636	8.396196181687	0.148320183384972	0.03	-0.0648	-0.0095	0.5472	3.7345585031361	0.2084393766486	9.6346754450923	0.1499120274410115	0.1564	-0.2057	-0.0644	1.2324	1.0814218848509	0.3024298769909	-3.3299154323866	0.1514008775185742	0.0075	-0.2335	0.0727	-0.1189	0.9187384529064	-0.0350152973229999	-2.2405462553343	0.1537725029390067
130	0.1402611960830449	0.0105	0.3301	0.0479	-0.026	-2.2533327403118	-1.0501835184750998	-0.1229863139681999	0.1510687861482149	0.8215	2.8344	0.2183	0.2755	-7.018442589603699	0.4127870781043999	-0.7356359880286	0.162174172761898	0.0259	0.4188	0.2523	0.0158	-6.3109762115563	0.4884043831098	-0.6663922539966	0.1667579463051734	0.0328	0.5106	0.0766	0.17	-7.3180791114148995	0.4143607993323999	-0.7765133969258999	0.1717069036032919	0.0028	0.0071	-0.0146	-0.1559	-2.5627263337366	-1.0446361511464	-0.1464347602653999	0.1907964566625219	0.0271	0.4557	-0.0239	0.0705	-8.9110390814272	0.2997152078726	-0.951314482326	0.1934713605257623
132	0.1226922456060869	0.3245	-1.8314	0.4297	0.6551	7.577270997666499	-1.6580726858208	-2.5819650757489	0.1301347757587864	0.0129	-0.0673	-0.1572	-0.3456	6.7054687803852	-0.9423442713264	-1.3550920064001	0.1373027397031253	0.1464	-1.261	-0.0634	0.0714	7.947803660799099	-1.4402303248348998	-2.0279758604622	0.1432258546436987	0.0094	-0.1387	0.251	0.1279	5.6025656007721	-3.1154959150716	-4.792610627751199	0.1475953962577262	0.3206	-1.335	-0.5553	-1.0808	5.9932025525924	-0.6324785615331999	-0.7996470989775001	0.1522448955711108	0.1125	1.0324	0.147	0.1443	12.4345222248578	-0.6456584768176999	-0.6090694582667	0.1541179578277768
133	0.1341974198581408	0.0309	0.0602	0.5776	-0.0879	-4.4130684105883	-0.476444101777	-0.6447535871116	0.147201573399559	0.045	0.5813	0.3471	-0.0024	-3.2789268645993994	-0.9488752144226	-0.3530643575018	0.1519656122215578	0.0008	-0.0239	-0.0069	0.0859	1.7805475403898998	1.1066014244989	0.3347305051956	0.154430569492372	0.0021	0.1359	-0.0247	0.0333	-7.4917392489247	2.6948402308272	-1.0523080421329	0.1640962104540245	0.0029	-0.1041	-0.1258	0.0148	0.360775591519	-1.1266663701559	-1.0329512710285	0.1697481140305771	0.0014	-0.0561	-0.0789	-0.0559	-1.5960287264069	2.5348321249703	-1.0229187982	0.1725404326683002
138	0.1219639823617845	0.683	1.3084	1.8814	1.7743	1.1274532307699	2.2246516709315	0.7000305452451	0.1287156615358369	0.0286	-0.2381	-0.4126	-0.327	0.0180191080606	0.1696471483784	-0.5650839499440999	0.1419885715874924	0.0243	0.2358	-0.1103	0.4351	0.6918865378901999	1.8019894921214	0.0667257800672	0.1480046409630528	0.0402	0.1557	-0.4715	0.4016	0.615718430455	0.3671491624924	0.3665983600626	0.155263808237846	0.0143	0.0547	0.1846	-0.3177	3.1381968437855	7.3059221149286	3.5125064378653	0.1572338508162053	0.2748	-0.1027	1.5313	-0.5161	-0.5502516273702	-1.0335414164889998	-1.3201947381692	0.1581934950543977
139	0.1122012026889205	0.9818	1.5051	2.626	1.9909	-0.0003934303069999	-0.0011409478903	-0.0005901454604999	0.1241754186505286	0.0242	-0.1665	-0.461	-0.2287	0.0002754012148999	-0.0007868606139999	0.0003934303069999	0.1295396651801762	0.0	0.0004	0.0004	0.0005	0.0031867854866999	0.0079079491707	0.0034621867016	0.1408452131480079	0.0	-0.0012	0.0003	-0.0018	0.0049572218682	0.0104652461662	0.0057834255128999	0.1442659534072086	0.0927	-0.4171	0.5096	-0.7279	-0.002754012149	-0.0050752509603	-0.0033835006402	0.1487862965421609	0.0	0.0002	-0.0021	0.0013	-0.0001180290920999	-0.002754012149	-0.0001573721228	0.1500953208627254
140	0.1210053645317683	0.4831	-2.1271	1.2099	0.0042	1.0846480133683	1.9016847319152	0.0042097042848999	0.1246735856567536	0.0029	0.0046	-0.0029	0.1875	0.9914837166707	1.7424634866722997	0.0035015297323	0.1307250277113679	0.0	0.0027	0.003	0.0004	-0.976887452281	-1.72322474466	-0.0033048145788	0.1326829073712132	0.7165	-2.47	1.414	0.0048	0.958789658159	1.6609053840311998	0.0038162739779	0.1367889196965926	1.1775	1.7819	3.1204	0.0062	-0.6298032354456	-1.1068374826831	-0.0016524072894	0.1426781639023358	0.3026	-0.8779	-1.5527	-0.003	-2.6569528922631	-4.7950105526239	-0.0090095540303	0.1436216825441178
141	0.0853265648436191	0.0563	-0.737	0.621	-0.2478	3.2672026414508	-4.6172587399213	-1.5000317314989	0.108062734844567	0.0205	-0.1668	-0.1793	-0.4739	-2.1218876747431	-1.7388832708786002	-4.8168459346624	0.1211052862680849	0.0578	0.7093	-0.4606	0.0313	6.5568701534313	-4.0313623267369	4.1756725633445	0.1357689584514625	0.0227	-0.138	0.3081	0.3699	0.6704445861587	-1.6430043050627	-0.8708579845444999	0.1505751301195638	0.0132	0.3022	-0.06	0.1908	-7.113456008744199	0.897414530267	-7.5097190139546	0.1517120302356364	1.0955	2.6265	-1.3159	1.4836	0.3594379284751999	-0.902135693951	-0.0963510821843	0.1566355661998514
152	0.0715727595930698	0.6649	-0.2098	-3.7271	-0.0162	-14.626873267584598	0.7154136702488	4.274620285555	0.0778030252510493	0.4559	2.8409	-0.1593	-0.8331	-14.380979325709598	0.8266364180377	4.2048257490932	0.0933015112552477	0.4641	0.1709	2.7262	0.0089	-11.4768735145891	0.4446155899407	3.3468722786183	0.0968494162478728	0.9669	3.7074	-0.2239	-1.0864	-14.0058828710158	0.8833297252764	4.098481537111099	0.1098507081206665	0.5361	2.5924	-0.1333	-0.763	-3.448416640855	0.1210585054638999	0.9925066354689	0.1114642460282852	0.0395	-0.0251	-0.7287	-0.002	-5.6622883213747	0.3440154604407999	1.6454042299354	0.1184431266974133
153	0.1191164802279772	0.4609	2.0577	-1.1323	0.5365	-0.1014263331445999	-0.210091783938	-0.1198782145429	0.1306438852390021	0.0502	-0.6595	0.3466	-0.1443	-0.1776731266412	-0.3545593926684	-0.2127671100255999	0.13268506088067	0.0004	0.0325	0.0394	0.0429	-0.2095409815081999	-0.0339136924634	-0.0442609095375	0.1411184299217737	0.0362	0.1739	0.2485	-0.5415	0.0050359079296	-0.2708374233388	-0.1227502557839999	0.1415004121528592	0.0262	0.2854	0.1336	-0.4223	0.0264385166304	-0.1399825032306	-0.0824629923472	0.1475242172577824	0.0002	0.0168	0.0396	0.0233	-0.046031345919	-0.2805551519216999	-0.1346318510554	0.1505426540209772
154	0.1385003632734837	0.2017	0.8436	-1.1881	0.2465	0.4181377302795999	2.109573306134	1.1617996965709998	0.1405674740043828	0.0041	-0.0137	-0.1692	-0.1224	0.5198394646390999	-0.108586764732	-0.4515793063746	0.1480785397792917	0.1367	-0.8003	0.4416	-0.7413	-0.3021151327453	0.2536838619536	-1.0475081923875	0.1540858606145571	0.3242	-0.0929	1.4925	0.9589	1.4095821039196	1.309729492003	1.6507942251413	0.1562244796192009	0.0048	-0.1041	-0.0545	0.1794	-1.6521712312158	4.7944204071634	0.4542939754929	0.1577952902087284	0.0064	0.2249	0.0334	0.096	0.8053124953983	0.3733653613429999	0.3777717807814	0.1586598632517852
155	0.0947959277505138	0.4083	-1.1406	2.1813	-0.6342	-4.1530896637227	13.2012392071394	-2.628901311374	0.1221428717464113	0.2834	-0.863	1.5866	-0.4676	-2.7032202963663	11.1240452152715	-1.8206380886732	0.1268006734634902	0.0584	0.6194	0.5316	0.1587	4.8892764541811	0.9220039244545	0.9818053311185	0.131317125581697	0.0007	-0.0614	0.0483	-0.0409	-2.4694833509776	6.1354276085729	-1.8800854080609	0.1342938827495756	0.0095	0.0892	-0.3127	-0.0079	-0.6185117856347	-1.9027469937441	-0.9500948483743	0.1363588164514607	0.1923	-0.3901	1.4009	0.0179	-2.1326676651549	8.2287915860585	-1.8582893690531	0.1424251059615483
156	0.0916831099441901	0.375	0.9443	-2.2886	-0.0769	-5.7921990087461	12.3173193364025	-0.9818053311185	0.1212386123905116	0.3498	-0.5625	1.9887	0.2371	-4.445408381823699	10.2613312380819	-1.0235876297219	0.1264208553991609	0.0321	-0.252	0.237	-0.5106	-3.2896675119804994	3.7225588787726	-2.170948434026	0.1276330497027023	0.045	0.1382	0.3042	0.6464	-2.665490329925	0.7431505068923	-3.5566493183107	0.1348448335220634	0.0126	0.2077	-0.3055	0.0599	0.6956241258067	-1.0391281268483998	1.1638061911367	0.1396116406694441	0.3146	-0.3771	1.7895	0.1897	-3.3344005378863995	6.479285696890899	-1.0775269248116	0.1413863536926886
157	0.0930834393907925	0.3757	1.4291	0.0687	-2.0017	-7.871635553363899	1.8733970928419	11.0647946110373	0.1228299426912234	0.378	-1.1235	-0.2531	1.8138	-6.353781428957899	1.5669542267196	9.6281838450268	0.1275641039582141	0.0074	0.0142	0.2833	0.0805	-4.6522346942136	2.1989606718844	5.404158696952	0.1314205554069684	0.068	-0.0958	-0.8745	-0.0489	1.3631179846629	5.2880180703256	-2.1265694953964	0.1342196914088439	0.0075	-0.1664	0.1555	0.1798	0.8564190922775999	-0.2214225767795999	-1.5536956253737	0.1388264229798984	0.2052	-0.702	0.4118	1.2468	0.0023999248727	5.3086731614431	-0.1918759607239	0.1405832721644577
158	0.0964142632803098	0.4303	-1.4076	2.0607	-0.6825	-4.5888137287252	12.8106809413805	-3.7572987748807	0.1235982222571558	0.2565	-1.4084	0.994	-0.376	-0.5621725656723	8.6968162792657	-2.433366448795	0.1255891061031456	0.2194	-0.4801	-1.4926	0.4024	3.6307322451188	2.9900309901693	-1.0557308858038	0.1322268447823066	0.0297	0.1035	-0.5614	0.1051	-1.8531747750621	5.0726543202738	-2.0463490557991	0.1364839184462195	0.0125	0.2246	-0.2945	0.0154	0.0759713922817	-1.3151981732703	-0.4552775512604	0.1379448427245291	0.112	-0.4533	1.0056	0.0354	-3.0964538882128	8.8009572815286	-2.8915160412965	0.1383665546326412
159	0.0962134084667166	0.3974	-0.8489	2.3394	0.0416	-5.989032191338199	11.6136298893023	-3.3305449208778	0.1084355889150045	0.0299	-0.2749	-0.0401	-0.5796	-2.1031603921299	-5.467304261225499	-7.8109292569938	0.1258661345151513	0.4053	0.4954	-2.1282	-0.235	-4.6662408131428	9.2050495498483	-3.4431446747412	0.1281200801985895	0.0811	0.3472	0.0353	0.91	-2.3077834948006	-2.3046753953753	-5.2056337640398	0.1308284240947688	0.0704	0.3787	-0.6905	0.4328	-4.0434406371618	3.3686289745954	-3.6712555667398	0.1369427295158816	0.0022	0.0947	-0.1232	-0.0101	0.0400118622219	-2.010822299077	-0.6999518591837	0.1408882131459655
160	0.0998796998855317	0.4381	-0.8935	-0.0636	-2.4035	-5.3560421704059	-2.0958425884197	-11.423248963745	0.1291468275709602	0.383	0.5654	0.0051	2.0319	-3.8700952438976	-1.7613087983776	-9.3315767365795	0.131815604222055	0.0069	0.0259	-0.1512	0.2354	-4.0642924434328	-1.9037699125423	-5.423043351688	0.1375815335518939	0.0592	0.2406	0.7657	-0.0425	-1.3781470223902998	-3.9518894047229	2.7959124766954995	0.1390029589388322	0.0068	-0.1128	-0.2296	0.09	0.1593786173657	0.1983675607894	1.3149227720554	0.1439474828004171	0.09	-0.0527	-0.3454	0.9033	-3.460219550065	-1.7794852785609998	-2.0342707453742	0.1463724660113056
161	0.1040179928031784	0.3567	-1.3088	1.0906	-1.4971	5.7124113424865	-5.0359079296	6.2036484238067	0.1101468998268931	0.2607	0.7285	-1.6459	0.5573	5.9826586203648	-7.8312696038657	6.2659284414048	0.1320072430441536	0.0721	0.3201	-0.464	0.708	5.773196324918	-1.3578460185491	7.8280828183789986	0.1386048602986633	0.0494	-0.066	-0.6074	-0.4016	1.5754916643815	-4.1227168440223	1.8521911992946	0.1406333317045083	0.0098	0.0309	-0.0516	0.3177	6.301179796911999	-10.885587106198798	6.6043965345169	0.1429334179817775	0.0209	0.2994	-0.061	0.3556	6.5514801582254	2.0248284180062	10.130948434342098	0.1444567065709812
162	0.1320047132217815	0.3087	0.2739	1.48	-1.1148	-1.874695412855	-2.4473725677242	-1.5409484834269	0.1382423621832588	0.1293	0.3017	-0.3632	1.0865	1.1466132867208	0.2278748338144	1.3046935840733995	0.1429505122899503	0.194	-0.5915	-1.2962	-0.0779	0.3503103453528	0.6953487245918	1.208617903104	0.1529406059107728	0.1081	0.4535	0.7873	0.4848	-2.4051181527524	-2.1668174158025	-4.1259823155704	0.1546140135862493	0.3852	-1.0681	-1.5427	-0.4648	0.2375532193665999	0.3755685710622	-0.5853062677238999	0.1554643231203389	0.0134	-0.1452	0.1187	-0.3061	0.54686812673	0.1109080035433	1.9316641213086	0.1596062781065415
163	0.0685629710445588	0.002	0.143	-0.1503	-0.024	-1.0435345462868	-0.8413900545501999	-1.0535670191153	0.0812835022456123	2.1497	-4.1728	4.7015	0.3923	-0.0894660518118	-0.0295466160556999	-0.0849416032813	0.0961964034593626	0.0162	-0.3007	-0.2559	-0.3114	-2.5162622144799	-2.0400148278564	-2.5742931847623995	0.0983036800815758	0.1408	0.9596	-1.1052	-0.0749	-2.051345620698	-1.6254573133705	-2.0810889519072	0.1021144613276433	0.0001	0.004	0.0105	-0.0274	-0.3514512932431	-0.2788240585709	-0.3768668910752999	0.1082038918770646	0.1055	0.7536	0.5815	0.7459	2.070623705741	1.7598137632109998	2.1318021184795	0.1116497863026986
164	0.1002875437072322	0.2881	-1.2882	-1.6097	-0.2411	8.243545222570999	6.7120784095428006	0.8804576840352999	0.1375784043483061	0.1588	1.3033	0.0769	-0.1629	5.2447013935249	3.0839821474809	0.2154030930825	0.1386215555093498	0.8871	-0.0343	-3.0233	-0.6767	3.7273193854873	-0.3081739594731	-0.4459139099538	0.1454314823367989	0.0204	0.3574	-0.2309	0.1715	4.5636341890772	1.501723481819	-0.3638443479136	0.1484195847510853	0.0062	-0.0271	0.1361	0.2085	0.6707199873736	-3.1357969189128	-0.9258595414631	0.1537570851342711	0.0169	-0.2703	0.2801	-0.1143	6.2353982495816	3.9750624498052	0.4845094230705	0.1554038947629975
165	0.1045009687478989	0.2469	-1.2048	1.4302	0.2185	7.3447930292602	-7.466520366246	-1.0802022508992	0.1384554592938715	0.5734	0.7472	2.3696	0.1959	0.3448416640854999	1.6085004671388	0.2848041992373	0.1428104500193422	0.4423	1.0234	-1.8754	-0.2853	6.2972848368727	-6.8778699409126	-0.9386460264406	0.1472637580063362	0.0105	0.063	0.3058	0.0976	2.2334251667776	-1.2471347301593	-0.1345925080247	0.1493370304937306	0.0009	0.048	-0.043	0.0675	2.606082353568	-1.9727382453594	-0.1707094102073	0.1541491513755093	0.0273	-0.5138	0.0019	0.0436	10.3344305891225	-10.6572794990467	-1.5134477049675998	0.1559149321119181
166	0.0999472373965321	0.2843	1.326	0.2451	-1.5649	8.034633729554	1.0829956060789	-7.3534091529835	0.1369036032624947	0.2439	-1.2404	-0.0757	1.0621	6.6397265760855	0.9201548020116	-6.4332936940026	0.1395507838151699	0.7188	-0.284	0.7283	-2.6675	1.5905207021088998	-0.7134858617444999	1.7437224636547	0.1455533209929951	0.0206	-0.3404	-0.1552	-0.2681	4.3188811950925	-0.1779878708868	-2.2507361002856	0.1495802065455602	0.0055	0.0158	-0.2019	0.1187	0.3313863475861	-0.6691462661456	1.8659612600396	0.1534401120617862	0.0145	-0.2511	-0.1256	-0.2505	5.813286873201299	0.6933422300261	-4.8677558163882	0.1573773215851431
167	0.1018166125951127	0.3211	-1.4309	1.398	-0.8541	8.3374176938212	-4.028254227311599	3.3647340145561	0.1306201301187295	0.7705	0.5236	2.7337	-1.0491	1.9226545672783	7.474270943293899	-2.6220162810015	0.1385071997472763	0.3143	1.2059	-1.1582	0.7799	7.277673818886	-3.6273094014479	3.0889393693491	0.1453598792498392	0.0194	0.3746	0.0243	-0.2436	4.1371950793199	0.1805058248516	1.3079197125907998	0.1490447173094847	0.0092	0.2454	-0.0364	0.1768	-0.0313957384985999	3.7971926080105	-1.3076836544066	0.1520298500121807	0.0219	-0.4454	-0.103	0.0836	0.5799949585794	3.699425176721	-0.991837803947	0.1554067138024247
168	0.0993133687926025	0.2975	1.2168	0.2316	-1.72	7.7789827160654	0.7341016098312999	-6.8684276135446	0.1341819601591938	0.6509	-0.958	0.6409	-2.4388	2.0948983556829	-1.1857596022673	4.2441294367625	0.1386805190392689	0.3898	-1.0261	-0.2072	1.7665	7.022652293888599	0.5637069438696	-5.937414135059799	0.1455771080851658	0.0168	-0.3427	-0.1869	-0.1439	4.3861577775895	-0.391463155465	-1.6554760457945998	0.1517402459869306	0.0082	0.1851	0.2062	0.0661	2.5512381687722	-0.2565952462254	-0.1927808504299999	0.1534524984160937	0.0057	0.177	0.0843	0.1333	3.6217620341192	-0.0340710645861999	-2.0553192667987	0.1562399507104333
169	0.0962405349685177	0.2486	-1.3128	-0.6222	1.3282	8.3199493881904	2.679653820977	-6.226231323428499	0.1330647613472133	0.7234	0.3883	-1.5948	2.3368	1.2030311927445998	-1.7029630838495	2.1667387297411	0.1356555570689213	0.327	-1.4007	-0.4606	1.2006	7.048933438396199	2.0566962728732	-5.083749054931199	0.1448718341055544	0.0128	-0.292	-0.0725	-0.2055	4.4537097613014	-0.005508024298	-1.6174706781384	0.1484803148202466	0.0058	0.1588	0.158	0.0911	0.6370423530943999	-0.7564877942996	0.7280427831035	0.1507234018181165	0.0096	0.2095	0.0459	0.2222	5.129150912359	1.2804976201929	-3.4009689458308	0.1548410923386357
170	0.092924550817119	0.0918	-0.5304	0.0346	1.0949	5.7302730784242994	0.0384774840245999	-9.2929418804321	0.1107518742873003	0.0735	-0.7443	-0.4996	-0.4372	5.6880973495139004	2.6492810012765995	2.7522417126185	0.1340075049460868	0.1446	-0.578	-0.1083	1.1283	4.771522763296	-0.3260750384415999	-8.4367588463387	0.1368220966044853	0.4485	0.446	0.3389	2.1456	0.6890931827105	-0.1908530419257	0.6758345813646	0.1447169714185873	0.0298	-0.4516	0.2525	0.2027	3.7720524113932	0.2319665090072	-3.3164207728565	0.145831366258357	0.0011	0.0951	0.0216	0.0464	0.2633229044751	-0.2599787468656	1.8598630902811	0.1486589238076524
171	0.0707314624593076	0.0007	0.0387	0.0907	0.0654	-0.1317598098143	0.0011016048595999	0.0778205147246	0.0844532833170132	2.4975	-2.4507	-5.2128	-3.3434	-0.009835757675	0.0690076758478	0.0925348082063999	0.0990817871474902	0.0954	-0.6475	-0.9397	-0.3763	2.1785416389511	6.8207045173055	5.5271843539509	0.102487524501644	0.0002	0.0453	0.0201	0.03	-0.1477724233091999	0.0352513555071999	0.1259370412707	0.1115984677313512	0.0914	0.7647	0.7988	0.0745	-1.634309495278	-5.159405702967299	-4.1785052615549	0.1175157795886767	0.0001	0.0169	0.0163	0.013	3.3586751878282994	9.5422193229473	7.314656267743999	0.1228045974283877
172	0.1017410442578052	0.0004	0.0502	0.0256	-0.0577	-4.2806004262214	-3.7720130683625	9.7596682536262	0.1023711497325816	0.001	0.0605	-0.069	0.0823	-5.3895624325623	8.2248179399578	-4.846628608902299	0.1174160904754806	0.2066	-0.2271	1.0811	-1.1911	0.7123055708235	0.1348679092396	0.5074857529993	0.1176169776284649	0.1046	0.8414	-0.5253	-0.5919	0.693224200934	0.1494641736293	0.5108299106088	0.1218578547698028	0.0001	0.0104	-0.0282	0.022	-6.1765017326237	13.4441430786812	-11.3993677441101	0.1224886033574716	0.0001	-0.0208	0.0145	-0.0046	-3.2118469972559	-9.621338157685	16.872494773879197	0.1234059476720264
173	0.0988469168067926	0.0034	-0.0275	0.112	-0.1976	-1.7518271279789	7.071752396202199	-12.9905179347102	0.0997744447221252	0.0034	0.0291	-0.0887	0.2073	1.8303558172561	-8.1448729015754	12.3928972983772	0.1125437400501175	0.2665	0.1768	-0.9193	1.6358	0.1344744789325999	-0.8404064787826999	-0.4352912916648	0.1142516189441193	0.1155	0.2616	-1.0181	-0.6415	-0.0031867854866999	-0.8060993560123	-0.4883650400791	0.1356577715822296	0.0001	0.0253	-0.0044	-0.0138	0.1025279380042	-0.416249264806	-0.1623293446682	0.1357607119067166	0.0001	-0.0213	-0.0204	-0.0004	-0.0610997266770999	-0.3769062341059999	-0.2625360438610999	0.1414477470868617
174	0.1092765722096753	0.3881	-1.3964	1.1006	1.4716	-1.3110278120161	1.8363753009532	6.2805640488252	0.1215456025134412	0.0008	0.0859	-0.0095	-0.0459	2.3468904673164	-1.7186609530988	-0.0227009287139	0.1336657764371618	0.0011	0.0444	-0.0827	-0.0563	-9.868018960174	8.8531654832675	10.6564926384327	0.1356682506474448	0.0002	-0.0441	0.0187	0.0161	5.509598019227999	-4.6550280493933	-2.8310851461413	0.1401022883997312	0.2324	-1.4378	0.3129	0.5682	4.387141353356999	0.8588583601809999	-0.0853743766189999	0.1428604507604998	0.0007	0.0608	-0.063	0.0106	0.9214531220247	-0.4380453038137999	0.5039055372055999	0.1437997086874965
175	0.0922304556095497	0.3064	1.1939	-0.7341	-1.7373	7.8577868065575	-4.9661527361689	-12.099949091785	0.1108864895754564	0.0138	-0.0797	-0.1475	-0.3974	9.4608972784904	-5.800500388223799	-11.8008633724036	0.121908521775917	0.6635	-2.033	1.163	1.6366	7.314695610774699	-5.220426743582999	-5.6905366174173	0.1297071266324518	0.3491	0.3562	-0.3596	1.9445	4.1778757730637	-3.3441576095	-5.0894931374134	0.1326167292171207	0.0164	-0.3554	0.0509	0.2384	6.3423326070242	-4.4088587063034	-6.1545876645238	0.1351847800570368	0.0972	0.0952	-0.1951	-1.0156	2.117835342581	-2.9883785828799	-1.9730136465743	0.1425853476447474
176	0.0928071999864324	1.4485	0.0014	-4.8385	0.0052	9.2645755552974	0.0048391927761	-0.0016917503201	0.1052461859180171	0.2063	1.7147	-0.0003	-0.0004	9.4294228539304	0.0012589769824	-0.0017310933508	0.1204801526072063	0.5991	0.0006	-2.7312	0.0028	9.355379270153	0.0024786109341	-0.0017310933508	0.1229467136178276	0.2362	-1.6976	-0.0004	0.0004	10.4529317975909	0.0020851806271	-0.0020064945657	0.1321351574634641	0.0029	-0.0001	-0.0005	-0.1805	1.7041433747705	0.0008262036447	0.0004721163683999	0.1478820074193216	0.3424	-0.0005	1.8635	-0.0024	6.8188947378933	0.0025179539648	-0.0009442327367999	0.1486223031220942
177	0.1322621119908461	0.3471	1.834	0.2025	0.7294	0.4126690490122999	0.8797101664520001	1.441922075155	0.136611354389538	0.0023	-0.1436	0.0597	0.0384	1.8222904959626	0.1569000064316	0.3213145317269	0.1433981677396345	0.1097	0.6109	0.3128	0.8224	1.1261155677261	-0.4491006954404999	-0.7454324026729	0.1499524593973165	0.3287	-1.4325	0.7068	0.8581	0.4079085422975999	2.3770665718633	3.6937597803002	0.1534756416603858	0.1937	1.1625	-0.3434	-0.6511	4.4877414828569	0.6805557450486	1.6316735122211	0.1567458446261871	0.0081	-0.2135	0.1738	0.0396	4.1232283034214	-0.1028426822498	0.4000399361576	0.1578291569011348
178	0.1174873686985563	0.4326	-1.479	-1.7686	0.4561	5.009154668723999	9.5109416135408	0.0662143206681	0.1203189275125215	0.0259	-0.3422	-0.3658	0.2688	-1.5601085393777998	0.2395597139323	-0.1505264354582	0.1385850119973387	0.2973	0.8535	1.525	-0.4043	3.9996911870234	8.9735551572095	0.5940010775086	0.1466977793392721	0.0052	-0.0384	-0.225	0.0337	5.7721734061198	12.8037172249466	0.6019090266793	0.1506012313156678	0.1515	0.0332	1.1619	0.3979	-0.8598025929177999	-2.959776199561	-0.1428545444716999	0.1512114513723184	0.0362	0.2929	0.507	-0.1278	1.1610915220184	3.309929172791	0.3248554044898999	0.1552038366744048
180	0.1200292801230878	0.5049	2.238	-1.0916	0.3312	-0.0319071978977	-0.1627227749752	0.3025085630523	0.1330964028690121	0.0094	-0.0018	-0.2119	0.2481	-0.1372284910815999	-0.1640604380189999	0.3026659351751	0.1380510394052101	0.0002	-0.027	0.0166	0.0298	-0.0906856857635	-0.0496509047434	0.3237144565995999	0.1432926909778999	0.0604	-0.6796	-0.0108	0.4128	0.0964691112764	-0.046424776226	0.0796696371675	0.1473498873598161	0.0002	-0.0228	-0.0106	0.0319	0.2052132481311999	-0.3179310310867	0.2157178373281	0.1553931830746619	0.1144	-0.346	-0.519	0.846	-0.4974532801708	-0.4828176727504	1.0282301073445	0.1556415337965701
182	0.132768828723609	0.3515	1.8541	-0.3974	-0.6127	0.8169973755162	-0.9624879030448	-1.3499380693784	0.1372105356890105	0.0029	-0.1752	-0.0215	0.0057	1.9716366404998	-0.3993317616049999	-0.3510972059668	0.1440822384709303	0.1179	0.6969	-0.4048	-0.76	1.4704064293818	0.3442121755943	0.6898013572631	0.1506433566800918	0.3517	1.4787	0.6556	0.9408	0.8303346629235	-2.5015872640287995	-3.3752779467837	0.1541255708144504	0.1939	1.1333	0.2991	0.7164	4.479990905809	-1.2212470159587	-1.4934221023413	0.157261919570267	0.0082	0.1816	0.206	0.0486	4.9301538630784	-0.6009254509118	-0.6999518591837	0.1585259682500685
183	0.1301609809554325	0.285	0.1526	1.7671	0.3715	-1.6047628792223	-1.2837237487103	-0.3718703261764	0.1340995898924433	0.0036	-0.1461	0.1334	-0.0347	0.8664909081368	-1.8960586785251	-0.0273040633058	0.1418252113580049	0.1208	0.6565	0.8594	0.3283	2.7625102436312	-2.3886727659198	0.1578442391683999	0.1471841421002305	0.8918	-2.3809	1.8488	-0.0385	0.5540679013481	-3.6101951830934	-0.4100724089861	0.154478977518515	0.0229	0.4345	-0.1603	0.0867	-1.6910421455473998	-1.2888383427013	-0.2886991592766	0.1552249197524828	0.0881	-0.8499	0.3558	0.0487	1.3839304479032	0.6577761302733	0.4602741161593	0.1578704774557106
184	0.1060046956803814	0.3424	0.1027	2.126	0.5612	-0.0930069245747999	9.8568061964245	2.7549957247675	0.1127449601518336	0.1963	0.8321	-1.3719	-0.1941	-1.2316729190942	11.1368710432797	2.6454647272987	0.1342878452057418	0.0675	-0.2125	-0.8417	-0.0119	4.4326612398769	8.1970811033143	3.2057881705281	0.1377913985608561	0.0255	-0.1108	0.512	0.0569	2.0968261641872	3.0599435557231995	1.2456003519619998	0.1431021597799485	0.02	-0.3186	-0.309	-0.112	-3.6780225680202	4.7307633834908	0.774664274483	0.1437878614455394	0.0071	0.1253	0.1803	0.1621	-1.0642683234656998	12.6001563841048	3.0926769572656	0.1465231407471175
186	0.1035233779850779	0.2092	-0.1426	-1.6907	-0.3899	-0.3861911893512	-11.780404996439598	-2.4690112346092	0.1146088619084603	0.0211	0.3724	-0.3668	0.0588	2.9289312634922	-11.341022029582	-1.8216216644407	0.1220378216441442	0.1413	-0.6066	1.1541	0.1935	2.6183180361157	-13.6277570029581	-2.2686371792541	0.1317252850799544	0.0022	-0.0437	0.1377	0.0651	-0.1354973977308	-0.2056853644996	0.1945906298422	0.1334622753058897	0.0043	0.071	-0.1367	0.1577	-3.5077065881199	-10.4921961422295	-2.6256358398259	0.1403496825371487	0.1528	-0.5381	1.1532	0.1162	-2.1269235826727	-1.3901073037231	-0.6252787869151	0.1428164217819144
187	0.1319678588106236	0.2952	-0.0238	-1.7894	-0.391	-2.0336805999137	2.2556539791231	0.3062461509688	0.1351570740186464	0.0068	0.275	0.0051	0.0175	1.1117553615206	0.3857977590442	0.4927714595174999	0.1417064085621538	0.1475	-1.1112	-0.4509	-0.3505	1.5826914389996	1.7157102257963	0.8452850145894999	0.1493141283248999	0.8376	2.158	-1.9382	-0.0224	0.2487659831161	-1.8092286097702	-0.065309430962	0.1534741044368265	0.1231	0.9357	-0.5722	-0.0124	2.1871184196437	2.7378028203516	1.0495933730146	0.1553513079730263	0.0101	-0.3056	0.0244	0.0625	-0.5456484927783	2.2863022000384	0.7149808969110999	0.1585891946997315
188	0.0676160071551389	1.1113	3.4375	-3.5733	-0.2593	16.1361112682673	-16.8345287492537	-1.6077529495555	0.0955638931098617	0.0024	-0.1496	0.1232	-0.0047	1.0767400641976	-2.606869214182	2.6178065767166	0.1002778099179861	0.6869	-2.1516	2.3761	0.0096	9.5409996889956	-9.8104601062599	-1.6458763463037998	0.1059665638632727	0.9898	-2.6882	2.4711	0.824	8.0939236768189	-8.2554661608731	-1.5269817075284	0.1128506335223667	0.0155	-0.3119	0.3287	0.0346	-0.0731386940713	-1.5614855454523	2.7105381000765	0.1181971995923766	0.0876	0.6506	-0.7963	0.2328	10.4751606099364	-11.0895807203783	-0.8633828087115	0.119883027064031
189	0.0792044792264807	1.139	0.5047	4.5351	-0.865	-1.888858903907	-21.9361395401227	3.6980481706465	0.0941016201319435	0.0489	-0.7405	-0.4603	0.1384	-0.0765221947115	-13.330874493295898	2.1428575101062	0.1072546855448622	1.0817	0.4473	3.7869	-0.7667	-0.8839198707369	-15.3796628169984	2.5611132694779	0.1195509290787963	0.3074	0.4248	1.8854	-0.3488	-0.9500948483743	-12.8651710389	2.0889182150165	0.1258375700129229	0.0144	0.0488	-0.0176	-0.4111	0.4178623290647	-5.511643856824399	0.671192103742	0.1314000000489552	0.0018	0.1396	-0.0271	-0.0177	3.7679607362004	-2.377499345201	-1.1756484433774	0.1363187817551766
190	0.0662907032585629	1.1397	-0.5928	4.9897	-0.7358	-2.3111276524101	24.0103828046881	-3.5933957089845	0.0811197168266297	0.0347	-0.6056	0.5021	-0.1533	-1.0155616514591	14.1472423803209	-2.7382355936893	0.0913268154794921	1.2494	-0.6922	4.3969	-0.8423	-1.3557214948913	14.544685676452298	-2.6994827084498	0.096627633438282	0.054	-0.2088	0.8586	-0.2411	-0.5183050864418	-0.3074264418897999	-2.0133402530418	0.1115788770426766	0.3582	-0.2768	2.171	-0.1577	-0.9301872748401	11.420534294626698	-2.1270416117648	0.1133500930017588	0.0035	-0.1369	0.1302	-0.1007	-0.2910990841492999	0.1070917295653999	-1.781058999789	0.114350240489914
191	0.0950145273350338	0.293	0.7322	0.2223	-2.0099	-5.1666448206161	-0.6195740474636	0.7933915570961999	0.1071054984210437	0.1579	-0.5947	-0.0414	-1.3624	-6.4043765664381	0.5704739451499999	-3.5877303125636995	0.123631785400277	0.045	-0.7003	-0.2332	-0.0296	-5.6660652523219	0.0116455370872	-0.9023717521352	0.1286344668794537	0.0126	0.2325	0.0461	0.3004	4.5875940947735	0.1666177350144999	3.0165481928611	0.1377348906197067	0.0733	-0.2593	0.194	0.8327	-2.7922929178711	-0.7024304701178	1.4481382740056	0.1406289934486828	0.0567	-0.5049	-0.0292	-0.5911	2.2161142332696	0.3303634287879	0.8681433154261999	0.1454453199212846
192	0.0995882797094735	0.2108	1.1289	-1.3056	0.4425	8.397376472608	-6.778528788395099	1.4461711224706	0.1371672012723488	0.3509	0.9452	1.3749	-1.0266	1.6546104991191997	0.1851089594434999	-0.6949946373154999	0.1388842924829143	0.4342	0.6309	-1.8554	0.9216	6.8016624904467	-5.577425404154799	1.1152962342836	0.1454589671443543	0.0358	0.1768	0.5814	0.0134	5.091302916825599	-1.8001010266478	-0.4562611270278999	0.1513106851615867	0.0007	-0.0223	-0.054	-0.0608	-0.1187372666526	2.0551618946759	-1.3308566994889	0.153019375112819	0.0372	0.5481	0.2445	-0.0634	5.2144859459473	0.0607062963700999	-1.4504595128169	0.154085625051492
193	0.0684709779714727	0.6215	-0.6579	-0.6958	3.5634	0.2783912852332	6.802370664999299	-4.4038227983738	0.0888044183050742	0.8175	-1.122	1.3948	3.2564	-2.772109943122	5.5648749773615	9.0891449814061	0.1206466137433144	0.0135	0.1993	0.3489	0.0768	0.6754804940883	6.5910592471096	-4.4815252840063	0.1253327785764132	0.1028	-0.6354	-0.8781	0.2355	2.0028356638449	5.346521156976499	-3.5376859775132994	0.1308599072270495	0.0487	-0.2347	0.2459	0.665	-3.2813267894721	5.103184512097	9.3339766614522	0.133415900986459	0.1499	-0.193	0.5248	1.1717	-1.4396795224051	5.1951685178736	8.029519135563	0.1388182084070506
194	0.1058596571859585	0.9586	1.0659	3.1233	-1.6407	-2.1509228313997	-12.1775728913561	4.2035667721108	0.1386906317138819	0.14	-0.3549	1.1488	-0.2623	2.2293728346155	-2.0451687648781	-1.6026383555645	0.1406011672400548	0.3013	-0.7617	-0.9419	1.3216	0.3099837388853	-4.546480627692	-0.6658414515668	0.1412629440035695	0.0702	0.5365	0.2784	-0.6166	0.9533603199224	-3.1947327789014	-2.2300416661374	0.1432693415699892	0.0174	0.2426	-0.2526	-0.2436	-0.3815487117286	1.0390100977563	-0.0693224200933999	0.1492557788759198	0.154	-0.7347	0.8353	0.5569	4.043283265038999	-2.6646247832496	-2.509298498046	0.1512091247736202
196	0.0757964244609557	0.0733	0.2191	-0.5832	1.0312	-0.6267738220817	-1.0302366019101998	-1.2446167761945	0.0801210099113534	0.1008	-0.59	1.0292	0.692	-0.3203309559594	-1.6203033763488	-0.3820208280969999	0.0873709306927263	0.0495	-0.2777	0.7251	0.4974	-0.5618971644573999	-1.1371709593528	5.9735310372424	0.0878852390975641	0.004	0.0424	-0.1076	-0.2351	-0.4834078182108999	-0.9327839148663	0.4018890586005	0.0879147778239513	0.0265	-0.1985	0.373	-0.5228	1.9082550180421	-6.690439742657801	-2.5880239024767	0.0881721942326837	0.0407	-0.036	0.0495	-0.8296	2.2652930216446	-7.5724711479210995	-0.9486784992691	0.0897046080425908
197	0.078709709693793	0.0397	0.5421	-0.3099	0.6053	-0.7512551712165	-1.2833303184032998	-0.6962536142979	0.0927255599284345	0.0095	-0.0785	0.294	-0.2485	-5.9906845986276	-4.758067446796599	-6.2809181361015	0.0983225776782989	0.0153	-0.2654	0.0375	-0.4026	-5.291637629149999	-4.0392702759076	-7.884736782587	0.1158331967134378	0.0507	0.0469	-0.8081	0.038	1.5258407596380998	1.6662166931757	1.7537155934524995	0.1171406727856505	0.0444	0.3396	-0.3678	0.5641	1.6033071870863995	-3.9958355700148	7.5970605421086	0.127700051041297	0.0856	0.4874	-0.6958	0.5323	-0.6531729956814	-0.3597133296901	-0.7511764851550999	0.1296073180840042
198	0.1254753897790337	0.2081	-0.8016	-1.3573	0.0513	-4.8255800874778	-3.6101951830934	-0.6489239483657999	0.1310105397011569	0.1264	0.886	0.7686	0.2667	-4.1502569655123	-3.0357869348734	-0.9154729813583	0.1322174229946865	0.0679	-0.292	-0.4374	0.7027	-3.9578302023586	-4.2937016554445	-0.3216292759724999	0.1399078819872368	0.0063	0.0923	0.1499	0.1908	-4.827114465675099	-4.5098522661103	-0.4729032290139999	0.1440806810352515	0.175	-0.8312	-0.4939	-0.9421	-2.7517695962501	-1.6144019217437997	-0.2733553773036	0.1496390282231498	0.0402	0.3094	0.4234	-0.3575	-2.7171870722647995	-0.6852769087325999	-1.5832422414294	0.1514795350027237
199	0.1054674476224186	0.3752	-0.8492	0.2212	-2.1367	0.5611496468741	-4.5789386280195	0.3384680931120999	0.109202206677223	0.5064	-0.9178	0.0806	-2.4713	0.5306587980816	-1.995478517104	1.8437717907248	0.1138781118384762	0.3277	0.41	-2.0203	-0.2581	-2.1204319826072	5.004944964439099	-1.1002671965562	0.115133661505785	0.0047	-0.1399	0.1313	-0.1552	2.7950469300201	3.8142281403036	11.295108712755098	0.1157142167859215	0.0077	-0.0666	-0.1271	-0.282	1.504477493968	-12.735496409712798	-2.5412843820051	0.1170028081236689	0.2283	-0.3505	1.6697	-0.1254	-4.784899393734	5.262523786431999	-7.0713589658952	0.1190302082871818
200	0.1284304681625494	0.5717	-1.607	1.2357	-1.6024	2.5400647480534	-1.116948641573	4.5366842130477	0.1385086392176761	0.286	-1.1776	1.1225	-0.6713	3.0635237715169	-1.8458569713519	4.2843380141379	0.1482986435129938	0.0072	-0.0914	0.2418	-0.0766	-0.9329412869891	0.6178429541128	-1.0173714308713	0.1571288797249507	0.002	0.0824	0.0621	0.092	-2.0274250580324	2.2401528250273	-0.2456578836907999	0.1622810897290184	0.0032	-0.1238	0.1138	-0.039	-0.8837231555834	1.7144512488139	1.6595283779566998	0.1669153505742912	0.2202	0.9216	-1.0629	-0.0008	3.1779726478232	-1.9847378697229	4.3362708146619	0.1739208796367214
201	0.1155620503956924	0.8046	0.4889	-2.5724	-1.8939	0.9763759928819	0.8405638509054999	-1.9586927833995	0.1235402013469905	0.7151	-0.4477	2.3436	1.7289	1.818828309261	2.2906299334154	-3.7274767576101	0.1274261804973395	1.4226	1.4083	2.3856	-3.0119	0.6742608601365999	0.3662049297556	-1.2795533874560998	0.1281326837413081	0.0069	-0.1054	0.1554	-0.2127	1.2095621358408	1.292418558495	-2.461693430899	0.1339612904861465	0.0002	-0.0164	0.0063	0.0409	-0.0771516832027	-0.9301479318094	0.2695391033257	0.1345470362385642	0.1176	0.3873	0.6792	-0.8364	-1.6804982133198	-3.9616464763365	3.6218800632113	0.1357912663839806
202	0.1478857933330458	0.0002	0.0106	0.0072	0.0435	0.8345837102391	1.3216897733358	1.5232834626426	0.1548882600756291	0.5294	0.5287	1.3469	1.7416	-1.7803901682670995	-1.2308860584802	0.0879316736145	0.1708707719522814	0.0043	-0.1041	-0.1276	-0.1048	-1.3277092570329	-1.5911108475694	-1.0682813125971	0.1803141097341398	0.1954	0.7565	0.8418	0.5871	-1.2233715396165	-0.8689301760402	0.1001673561621999	0.1881899520815578	0.0013	0.0609	0.0561	0.0611	1.9346935346725	3.3227943438299	3.7878683097346	0.1969464853510882	0.1237	-0.2462	0.3092	0.8866	-0.4262817376344999	1.8530174029393	3.9554696205166	0.2007183152704755
203	0.0762559381773894	0.0874	-0.4192	-1.2214	0.2282	1.0077717313805	-1.4138311512352	-1.3929006589028	0.081809345155795	0.1462	0.6315	-0.0299	1.5104	1.01505019206	-1.3259781636821	-1.4914156077756	0.0982887866894672	0.0053	0.0155	-0.1337	0.251	4.4113766602682	5.146068415559999	-0.4966664195567999	0.0993608433863189	0.1215	-0.5894	-1.2188	0.0371	4.18216416341	5.4381117324461	-1.5055004127662	0.099708778485895	0.0671	-0.2164	-0.8439	0.5003	-1.7227132852609	-0.1662243047075	-8.7881707965511	0.1003355507984234	0.0173	0.2499	0.4417	0.0266	-1.3052443865032	-2.308649041476	-5.4038832957371	0.1009180082227491
204	0.0761433915837555	0.088	0.0459	0.6101	-1.166	-0.0547654987343999	0.2162686397578999	0.1122456665870999	0.0817441059465254	0.1389	0.5564	1.355	0.6346	0.0059801406663999	0.1414775383971999	0.1565065761245999	0.0999501042100599	0.0357	-0.093	-0.0305	-0.7256	-1.5414205997953	-4.2083666218562	1.0018702767755	0.1006504023333496	0.0708	0.1104	0.6813	-0.7604	-2.5680376428811	-6.1375127892	-3.2034669317168	0.1013791014244465	0.0611	-0.1273	-0.522	0.7841	1.005214434385	1.7255066404406	3.7860585303224	0.1015362749079093	0.0266	0.1296	0.5946	-0.1484	1.5171066068227	6.723960004814199	-5.20508296161	0.102001000778716
205	0.0755601943958571	0.0887	-0.5287	-1.1949	-0.2307	1.3277879430942998	1.1082538317883	-1.8510109083736	0.0800899589509364	0.1412	-0.2726	-0.5279	1.5137	2.2427888080842	3.1068797913482995	-3.3503344653199	0.0864283212288275	0.0175	-0.2092	-0.3675	0.3546	4.2257168983949	7.3653300912856	-6.2264673816127	0.08856072886541	0.0298	-0.2475	-0.6419	-0.1765	3.0071058654931	4.6814665660237	-5.1454389270688	0.1005568011105394	0.0597	0.2794	0.8216	0.3705	-0.8057846117666999	-3.2974574320591	3.2451705442588	0.1006678446574705	0.0413	0.3096	0.6821	-0.2334	-1.5429549779926	-4.8273505238593	4.2938590275673	0.1010595345857934
206	0.0808435674580745	0.0402	0.5858	0.0101	0.6352	0.5962829732892	-2.0991474029985	-0.4102691241396	0.0982887723572371	0.03	0.3494	0.0015	0.5791	-3.4094276974313003	-7.954767377233	-5.0494812751915	0.1179759169408696	0.0746	0.2771	-0.8406	0.4062	1.9645942380045	1.4983006381481	0.7450389723658999	0.1191560041088782	0.0392	0.3794	-0.0384	0.5905	2.9671333463019	-1.8088745224939	7.878048467368	0.1276376973877023	0.0873	-0.5909	0.5046	-0.6493	-0.6355473179278	-2.3479527291453	-2.1093765909805	0.1289184750875538	0.0143	0.0141	-0.3548	0.1997	1.9285166788526	-3.1385115880311	1.4582494328955	0.1333948311381319
207	0.07842674112362	1.0904	-0.0987	-2.5479	3.7887	-1.3981332819859	-12.6366667165944	18.0291405334285	0.085247909196935	0.0587	-0.3198	-0.1731	-0.9488	-3.1629829531265	-10.9233564156708	7.3791001520306	0.1068769971029393	1.021	0.0314	2.2113	-3.0722	-1.2874613366268	-9.3213475485975	12.4163064016437	0.1144361636797753	0.0373	-0.1059	0.1982	-0.6617	-3.5792322179325	-11.4416615021126	6.5613159159004	0.1184724599951679	0.3308	-0.0184	0.8055	-1.8814	-1.1717141403074	-7.5668057515003	10.5620693647527	0.1258687856102403	0.0154	-0.3843	0.1839	-0.0505	-1.259370412707	-3.6732227182748	3.6264045117418	0.1309442068324772
208	0.0764464638629447	0.0759	-0.287	-1.012	0.6183	0.1098063986837	-0.6063547891483999	-0.5695690554439	0.0818837430276384	0.1247	0.7359	0.6067	1.1729	0.0386741991781	-0.8872246853157	-0.5790900688733	0.0965000233032429	0.0299	0.2868	0.1771	0.5923	-2.9051287299187	-6.7844695860308	-0.3326059815378	0.0972479334626614	0.0543	0.3538	0.8036	-0.2577	-3.770242631981	-6.6275302365685	-3.6470596028593	0.097632720768437	0.0094	-0.0295	0.1107	-0.3632	2.7924502899939	1.7690987184562	4.6043542258517	0.0980165496522564	0.1727	0.4688	1.384	-0.7122	3.5917433016951	2.0540209467856	5.891618847325	0.098407954038455
210	0.1265200873509638	0.3965	-1.0297	0.3816	-1.8696	-3.222587644637	2.2143831399188	-4.2535324210998	0.1317735299391693	0.0976	0.4372	-0.8708	0.4021	-3.0178071698435	1.7260180998397	-3.8314997307809	0.140518958302767	0.0183	0.006	0.3124	0.3128	-1.6356078152911	-0.5251114307529	-1.8735938079954	0.1471378122474627	0.0332	0.0479	-0.4818	-0.3228	-2.4421006016104	3.7638690610076	-3.1371739249873	0.1493250112650115	0.1112	0.4384	-0.8015	0.5311	-1.2718421534389	2.4437923519305	-0.8057452687359999	0.1549425281464475	0.004	-0.0624	0.1105	0.1509	-1.6859668945871	-1.6091299556299998	-2.3784435779378	0.1558161635688908
211	0.1302656881866547	0.701	-0.6418	2.2847	1.5621	1.0470754190498	0.1403365905069	1.1376824187519	0.1412229449541144	0.1235	0.3006	-0.8508	-0.7056	1.7293622574491998	-2.4731422528327	-1.6609053840311998	0.1519753871700291	0.0	-0.0057	0.0078	0.0104	-0.5080365554291	2.65172026918	2.0049601875027	0.1533881463351225	0.015	0.1117	-0.314	-0.1878	-1.3864090588373	0.5749590506498	-1.1579047365317	0.1615016196312653	0.0043	-0.1336	0.1493	0.0072	1.2635801169919	-0.5548154189314	0.5268818671344	0.1700898734089209	0.1388	0.8143	-0.6931	0.2842	-0.2735914354878	2.4211307662473	1.9953998310426	0.1778278209599247
212	0.0781985176302852	0.5707	-0.0051	3.2662	-0.5279	-15.454335889266998	-0.0114488219336999	0.26753260876	0.0852753495378276	0.3877	-2.6111	0.0043	0.0434	-14.5213946022779	0.0187272826132	0.2476250352257999	0.1028819511509439	0.5443	-0.0047	2.7808	-0.4514	-11.0652667274057	0.0063342279426999	0.1925841352764999	0.1112658107891398	1.9451	-5.12	0.0011	0.0873	-14.1339444359443	0.0062948849119999	0.2432973018487999	0.1179022445003688	0.0703	-0.9459	0.0	0.0135	-6.5706008711456	-0.0057440824822	0.1196421563586999	0.1208118474525307	0.0528	0.0023	-0.7992	0.1275	-7.1985549841483	0.0082226934163	0.1277074776522	0.1331685296336126
213	0.1124628180736006	0.001	0.0893	-0.0676	0.0232	-0.1807812260665	-0.0963117391535999	0.086161237233	0.1384930347264551	0.0012	0.0904	-0.0643	0.0301	-0.677093558347	-1.1454723388305	-1.1746255245792	0.1411866017258326	0.0717	0.0196	-0.2567	-0.8341	-0.8922999362759999	-2.5992760092569	-4.9583628160903	0.1416896453652473	0.0028	0.1213	-0.0718	0.0971	-0.9026471533500998	-1.2760518577237998	-0.6438486974055	0.167337973865245	0.0991	-0.0296	0.2304	0.9136	-0.8042502335694	-2.7142363449623	-5.6966347871758	0.168112750341363	0.0016	0.0816	-0.0753	-0.0438	-1.5507055550405	-2.6411763369523995	-2.2845711066876	0.1740395784320305
215	0.1239653493154133	0.0034	-0.0251	0.0862	-0.1829	-0.7720282914261	0.5066595493546	1.3599705422069	0.127935438077267	0.0034	0.0298	0.1462	-0.1322	-2.2229599206114	-1.6557121039788	4.8327405190652	0.1372878356537174	0.022	-0.0873	0.391	-0.2821	-1.4397582084665	-0.608243254622	5.309932138425499	0.1462055826256471	0.1192	0.1333	-0.9202	0.5983	-1.3015461416174	2.9884572689413	-0.1184618654376999	0.15297262889039	0.0053	-0.0672	0.213	0.0402	-1.0471934481419	1.4405057260498	0.7280821261342	0.1561803734670684	0.0222	-0.0729	-0.246	0.3844	-1.1640029062902	1.7369554623743	1.3835370175961998	0.1587786682525947
216	0.1417211200451871	0.0001	0.0221	-0.0273	-0.0177	-1.0404657898922	2.531330595238	-1.5445680422513	0.1516911323740714	0.3046	0.068	-1.7166	0.2454	0.6603334272688	3.4529017463548	0.0976100591666999	0.1713929627162214	0.1005	0.1644	0.9198	0.0797	0.8720382754655	-2.2642307598157	0.9032372988106	0.1826196933404132	0.0	-0.0059	0.0104	-0.0039	-0.9285742105814	14.2688516882146	-1.3853074539777	0.1879009584623159	0.252	0.6795	-0.9573	0.796	0.5631167984091	-0.7911096613156	0.4369043559235	0.1922461676244398	0.0	-0.0029	0.0106	0.0001	0.362349312747	15.9666214920117	-2.3258419458919	0.1946618771474201
217	0.0856014151241316	0.6153	3.265	0.1253	0.3256	-0.7674644998649	7.7252401361292	-2.4958431815466	0.0954373883940113	0.0749	-0.1039	0.9534	-0.5067	-0.7808804733335999	8.074370190561	-2.8571302324647	0.1194460711754108	0.5804	-2.6851	-0.0994	-0.2636	-1.1355578950941	6.4254644308933	-2.1856627275078	0.1226131452927744	0.0237	0.4869	0.0474	0.2257	-0.4317897619324999	6.4020159845961	-1.5475974556152	0.1260564849065067	0.0262	0.0317	0.2018	-0.5198	0.1811746563735	6.4163368477709	-1.4267750083355	0.1281813559949766	0.0689	-0.1688	-0.4293	-0.7706	2.8392684965269	4.8109838230881	2.3769485427712	0.1290801654284796
218	0.0999645132462872	0.4403	2.2675	-1.0655	0.5738	-11.1586277392568	5.868013028905	-0.5031580196222999	0.1293568259799109	0.3667	-1.7168	0.6701	-0.925	-5.586041527878099	3.222587644637	1.9876492539947	0.1312390292594827	0.0721	-0.8094	0.3413	0.2303	-4.6815845951158	3.2295120180402	2.0363165829706	0.1321428784931036	0.064	-0.7014	0.3186	0.3649	-2.6410189648296	2.5202358605806	3.3458887028508	0.138204835627255	0.0046	0.2029	-0.0271	0.0885	1.1562523292423	-0.3769849201674	0.0156191831879	0.1449456476633984	0.1313	1.0138	-0.2066	0.5365	-2.8517402372588	2.98613603013	2.1676042764165	0.1464972916512673
219	0.100267069197697	0.4482	2.3595	-0.9691	0.4467	-11.2073737542941	5.2413572359154	0.2178423609858999	0.1303793552666937	0.4756	2.1361	-0.7266	0.6166	-8.603848697721599	3.7813767096691	0.4657427974265999	0.1317253001471708	0.0101	-0.1183	0.0262	-0.3174	-4.8722015788573	3.5301714586496	1.8897244505824	0.1353774732167859	0.1025	-0.4299	0.2438	0.9442	1.5941796039639995	0.4696377574659	5.2080336889125	0.138930300779236	0.0045	0.168	0.0051	0.1427	1.4132410057746998	-0.4424910662828999	0.0598014066639999	0.1445560436258053	0.1336	1.1355	-0.3101	0.0258	-1.0836644376008	1.7947897175033	4.522914152302699	0.1456276023695317
220	0.0701320845510366	0.0072	0.1036	-0.3585	-0.1194	0.1388022123096	-0.0298613603012999	0.3170654844112999	0.0862989269148784	2.3891	-0.8837	6.2627	1.2345	0.2586804268525	0.073964897716	0.2707587372774	0.1019897959146652	0.0026	0.0547	0.1489	0.1169	0.2683981554354	-0.0186092535211	0.189239977667	0.1242423814023498	0.0018	-0.0012	0.1147	0.0896	0.1073671307802999	1.0096601968541	0.5377798866383	0.1262256265371503	0.1758	-0.5007	1.2577	0.5066	0.0568900223922	0.9186204238143	0.4240391848846	0.1287102204332742	0.0031	-0.1307	-0.1245	0.0642	-0.3929975336623	3.6963564203264	1.512739530415	0.1289785583688918
221	0.1503332524207907	0.0021	-0.0786	-0.0765	-0.0924	-4.7098328911584	-2.597033456507	2.1171665110591	0.1605035029098777	0.0601	0.6079	0.3327	-0.2854	1.402185614148	0.6252001008536999	0.4831324169959999	0.1687398081960156	0.0032	-0.0408	-0.1526	0.0587	2.6798111930998	1.3853861400391	0.0655454891462	0.1746278881836769	0.008	-0.2408	-0.1017	-0.0096	-1.1832416483025	-0.6056072715651	2.1758663128635	0.194003788911963	0.0043	-0.0629	0.1548	0.0737	-0.3267045269328	0.1487166560459999	2.5074493756031	0.1947551840082721	0.0506	-0.5027	-0.2977	0.2191	4.089747384295699	2.2111570114014	1.268025879461	0.1957224654876815
222	0.1380955509022113	0.0027	-0.0137	0.1717	0.0127	0.9304233330243	-3.2456820036579	0.2527789722474999	0.1446602481264922	0.7914	-0.4247	2.7838	0.525	0.6726084528472	2.7817489856435	-0.8800249106976	0.1592725297098784	0.0747	-0.0978	0.8306	-0.0616	0.7445668559974999	1.9115204895902	-0.9144894055907998	0.160309700656009	0.0076	0.0848	0.1973	0.1593	-0.1639424089268999	8.463276049030501	0.2507331346511	0.1641242825155239	0.0395	0.1022	0.3257	-0.4941	0.6114300401087	1.4015561256568	-0.2672572075451	0.1771859777561295	0.0001	0.0093	-0.028	-0.0038	4.494154396861	-13.0184121434765	-5.5221484460213	0.1817132058739611
223	0.1258566803881401	0.0002	0.0152	0.0243	-0.0462	1.1113619312136	0.4732179732596	1.7929012520297	0.1305482624367513	0.0008	0.0553	-0.0443	-0.0688	1.122063235564	1.4050576553891	2.5094952131995	0.1320511070183455	0.0016	-0.0529	0.0453	0.1153	0.8422949442562999	-1.6920650643456	-0.0773090553255	0.134957573049565	0.0024	-0.0102	0.1311	0.099	0.5110659687929999	-5.799556155486999	-3.686835406897	0.1354246152292636	0.0007	-0.023	-0.0824	0.0198	1.1468886879357	1.8487683556237	6.099468078513099	0.1428964981568511	0.08	0.0397	0.0752	-0.9127	0.9888083905831	-4.1013142353215	-2.1537161865794	0.1447361549249277
224	0.1438484011532845	0.0003	-0.0139	0.0449	-0.0239	-1.0235876297219	1.1854842010523998	-2.3961085987221	0.1602812294970232	0.226	-0.0622	1.146	-0.893	0.4395796820111	2.8792016726874	-1.5736425419386	0.1715443886078916	0.052	0.2381	0.6134	-0.1473	0.660176055146	-1.1986247733062	1.6927338958675	0.1947924558915704	0.0069	0.0592	-0.1484	0.1662	-1.9173432581338	2.884237580617	-4.8878994481066	0.1966235324311833	0.0521	-0.2085	0.3203	-0.5017	-1.1304433011031	8.593934253985198	-6.1397159989192	0.1973136895828927	0.219	0.4155	-0.6313	1.0459	0.050752509603	1.5731310825395	-0.7269018352132	0.2037272166906881
225	0.1454349731535787	0.001	-0.0145	-0.0632	0.0757	0.3626247139619	-1.7936094265823002	1.3458463941855998	0.1625929314956082	0.2411	-0.2583	1.468	0.0531	1.5226933171820998	-1.3716160792941	-0.3667557321854	0.1662738844183974	0.0291	0.12	-0.2753	0.415	1.1921331732407	1.4159950179237	-1.223174824463	0.188911967575984	0.0851	-0.01	-0.7791	0.2626	0.3123443207273	-2.6924403059545	1.7214543082785	0.1927572751645389	0.1029	-0.0878	-0.7935	0.4046	1.3154342314545	-3.7640657761610994	0.8518159576856998	0.1975356252696054	0.0366	0.0413	0.5157	-0.0995	2.7676641806529	-8.8137831095368	1.4870878743985998	0.1986020255129487
226	0.1476844934853311	0.0023	0.0034	-0.142	-0.0604	0.1461593590504999	-1.0120601217268	-1.8471159483343	0.1624943331018775	0.1126	0.0866	-0.0854	1.0123	1.541066512519	1.4313387998967	1.3967169328807	0.1685253120392421	0.0937	0.2267	-0.3656	-0.8055	1.1261155677261	0.1561524888483	-3.2782186900468	0.1815851966414357	0.0304	0.0047	0.131	0.4836	-0.312383663758	-2.7912306560422	-3.7369977710395	0.1868408114812452	0.0665	0.1473	0.3437	0.6279	1.3592230246236	-0.8333640762874	-4.8522153192617	0.189575412390595	0.0131	0.0275	-0.2748	-0.1654	0.9785005165397	-2.2781975357142	-6.8824730755045	0.1933049225417183
227	0.1290619076372111	0.1196	-0.0835	1.0533	0.5228	0.6577761302733	-3.3591866472274	-0.0071997746181	0.1523859103837859	0.0083	-0.0311	0.1447	0.2447	-0.6248853566081	1.5120706988931	2.3239534804183	0.1715542128004357	0.158	-0.0564	-0.2557	-1.1458	0.6947585791313	-0.3514906362737999	2.4457595034655	0.1869367951617019	0.0235	-0.0024	-0.2113	0.3797	0.2186685646305999	-1.3934121183019	1.3713406780792	0.192312773540479	0.0658	-0.2638	0.4339	0.5055	0.2368057017833	-1.8994028361346	-1.1920544871793	0.1954662875306332	0.1227	0.2291	-0.5213	-0.7858	0.1877449425004	-2.7901683942133	-2.5037511307173	0.2065086887701147
228	0.1446418631826176	0.0001	0.0252	0.0025	0.0016	0.8839985567983	1.5846979335652998	0.5792080979654	0.1514042367728309	0.1514	-0.0061	-1.2246	-0.0066	0.9140566322531	-3.9859998123398	0.53113091445	0.1660382258050403	0.2119	0.3729	0.7994	1.0659	1.6729836944560998	1.1782844264343	2.731586621501	0.194015292547889	0.2818	-0.1591	-1.3791	-0.501	0.7212757818230999	-2.2655684228595	-0.0371004779501	0.1966039490923704	0.0002	0.0222	-0.0213	-0.0146	3.7498235990477	8.6870198646214	7.325790345432099	0.1994164776446102	0.0002	-0.0066	-0.0397	-0.0028	1.1032179238587	4.3369789892145	1.2917497269731	0.2050952207108673
229	0.1339655883177331	0.1581	-0.1484	-0.9424	-0.9273	1.0816972860658	2.5862141230645	1.7873145416703	0.1431590855607314	0.0034	-0.0017	0.1875	0.0202	0.6487272332123	-1.6412732117119	0.7280427831035	0.1581016905052624	0.1423	0.0719	-1.1364	-0.2314	0.6338949106384	-2.0243563016378	-1.8109990461517	0.1823039980413722	0.0708	0.1341	0.2105	0.7215	0.9372296773354	-1.5992548549242998	0.7685661047244999	0.1862343630060887	0.0085	-0.0454	0.1271	-0.2241	2.8393078395576	-11.9361247119502	-2.1751974813416	0.1887964744228237	0.0088	-0.0253	0.1157	-0.237	0.6193379892794	-4.3071176289132	1.4561642522684	0.1936567956971544
230	0.1176622090444126	0.0006	-0.0687	0.0416	-0.0388	-1.828270636629	3.1404393965354	-5.0489698157924	0.1271963271721888	0.0113	-0.0302	-0.0549	0.36	-0.2184325064464	3.6359648682019	-6.656644079286499	0.1363055057001192	0.0213	-0.0224	-0.4824	0.0308	0.0516573993090999	0.3305208009106999	-0.34228436709	0.1520334301297794	0.0365	-0.1081	-0.0132	-0.5903	-0.0174289626001	4.9270851066838	-0.9301085887787	0.1579155207152006	0.0053	-0.0314	0.064	-0.2117	-0.0438674792304999	0.592506042342	-0.5123642888061	0.1627979011292334	0.0094	-0.1029	-0.1591	-0.2258	-1.0428263717342	0.8700317808997999	-2.3887121089505	0.1719047240265123
231	0.1294372749928321	0.0002	0.0359	-0.0207	0.0237	-0.5644544614529	-0.7350458425681	-0.4358814371253	0.1519864895035103	0.148	0.0387	0.322	1.1643	-0.7036107610387999	-1.4784324076446	-3.0777659486303	0.1530837040417261	0.0024	0.0548	0.0035	0.1448	0.070424024953	0.3337469294281	0.1667357641066	0.1669816239090917	0.0015	0.094	-0.066	-0.0035	-1.4098181621038	-2.4029542860639	-2.3408709836193	0.1781702969497771	0.0068	-0.0802	-0.0832	0.2085	-1.0200467569588998	-1.9863902770123	-3.2095257584446	0.1862943150923966	0.0008	-0.0332	-0.0377	-0.064	-1.9184448629934	-4.9075709634566	-11.4430385081871	0.187521878691587
232	0.1288562191871188	0.0002	0.0191	-0.0342	-0.037	-0.1372678341122999	-0.2869680659258	0.2358221260158	0.1493689314656448	0.0008	-0.0239	0.0106	-0.084	-0.4086167168501999	-0.8128270142619999	-0.7272952655202	0.1568377447235237	0.174	-0.1026	0.1573	1.2762	0.7158464435865	-0.6672971437027	-5.3453015230248	0.1655223912014356	0.0029	0.0975	-0.1061	0.0735	-0.7225347588055	-1.3570591579351	-1.81371371527	0.1803047996644165	0.0086	0.0708	0.1308	0.2228	0.9307774203006	0.1840466976146	-2.3265894634752	0.1860158813868477	0.0023	-0.0765	0.0923	0.0637	-1.0317709801075	-1.9984292444065	-3.0852017814326	0.188674552345698
233	0.1490282220150345	0.0015	0.0065	0.0962	-0.0746	-1.1871759513725	-0.5951420253988999	2.1329824094005	0.160987724656144	0.3741	-0.4854	-1.4069	1.127	-0.0328907736652	-2.1614667636273	0.3141934431702	0.1917424926319113	0.3176	0.6954	0.4549	-1.3395	0.4924960583025999	0.2688309287731	-1.0286235376515	0.1994672537961695	0.0014	-0.0512	-0.0219	0.0858	-2.8267574127643	-10.1632097195161	7.0345732321907	0.2102661147981778	0.1191	-0.1806	-0.7674	0.478	0.8201448179722	2.0297462968437	-1.9314280631244	0.2115417597221618	0.0	-0.0028	-0.0041	0.0105	-2.7952436451736	-12.190831492702	9.1567756511794	0.2131089589571788
234	0.1327500880464316	0.0006	0.0452	-0.0215	-0.063	-0.5407699569715	0.7226921309283	-0.939905003423	0.1421729083220643	0.0025	0.0832	-0.1362	-0.0324	-0.1064228980435	-0.4826996436583	0.1335695892265	0.1554556319089647	0.1433	0.0256	-1.0784	0.4683	-0.5007580947496	4.943451807454999	-2.7289112954134	0.1713165410599789	0.0693	0.4312	0.6398	0.1053	0.3712014946545	-0.7433472220458	0.8436326073000999	0.1741455954085946	0.0	-0.0002	-0.01	0.0063	0.0773090553255	-0.3110853437449	0.2835845652856	0.1830357017559024	0.0007	0.0199	-0.0576	0.0421	-1.8757576746839	13.5982103869024	-6.5709943014526	0.1933375537223851
235	0.0705867881505283	0.0664	-1.1229	-0.1087	0.3729	13.2653683471804	-0.2717816560755999	-3.1684909774245	0.0888426787447614	0.0236	0.5687	0.2202	-0.1631	13.535182851720998	-1.6436731365846	-3.5503544333987	0.0929340997573452	0.0012	-0.1142	-0.0584	0.0509	-1.6981632341041	-5.4249318171616	1.8647416260879	0.1032259213676652	0.705	-2.5317	-1.1055	1.6164	3.8697411566213	-2.1579258908643	-2.3849351780033	0.1102537543201897	0.0031	0.0619	0.1936	-0.0385	3.710441225317	-3.8022678589708	5.2859722327292005	0.1114692678212421	0.2091	0.4152	-1.5908	0.332	8.735333106320999	-3.4124571107952	-2.8830966327267	0.115290149982144
236	0.1420477894226238	0.0608	-0.1635	0.1574	0.7685	3.8305161550134	-1.1120701057662	-2.7588513417761	0.1507184439689558	0.0007	-0.0267	0.0704	0.0412	5.1517338119808	-1.6099561592747	1.8064745976212	0.1657086848366658	0.0035	-0.1514	0.0421	0.0845	8.6099075244494	-2.8796344460251	0.7095122156438	0.1766721110779754	0.0193	0.3543	-0.0716	0.1822	-2.7272195450933	1.37307177143	-3.3070177885192	0.1877872990996316	0.0453	-0.547	0.1848	-0.1678	3.3742156849547995	-0.9234989596211	1.5757670655964	0.1886436138381639	0.0011	-0.0764	0.0385	-0.0417	3.2749532184987	-0.846662020664	1.8937767827445	0.1961946466906299
238	0.0764256387650098	0.001	-0.1149	0.0398	-0.0681	-11.7635661793	10.2362303844953	-4.603921452513999	0.0934625654656496	0.0011	-0.1187	-0.0148	-0.0522	5.4358691796962	4.9598185082262	1.1084898899725	0.1075558479625074	1.37	4.1347	-1.006	0.9991	-0.5986042121005	5.4320135626876	-0.3874895093643	0.1109681075838694	0.0063	-0.2686	0.026	-0.1086	-12.7547744947558	14.09267359674	-5.522581219359	0.112114221486478	0.002	0.1153	-0.0643	-0.0981	4.84312707917	1.0504982627207	-3.7400665274341	0.1335331073923646	0.0406	-0.0314	0.6549	0.1614	-9.2953024622741	7.5662156060398	-3.3923134790768	0.1339715964621203
239	0.1058362030425196	0.0262	0.338	0.3965	-0.3169	-5.829928975187399	-9.742908122548	4.9901519848959	0.1272667013622843	0.7882	-2.1788	-1.8008	1.14	2.6694639760257	-1.8837049668853	2.0711745081708	0.1352704610689574	0.4779	1.0616	-1.4636	1.4248	1.9200972702828	-4.2066355285054	3.4667898361919	0.1408169014810194	0.0848	0.2616	-0.6622	0.6299	4.716993322745799	0.5896733441315999	1.4019102129330998	0.1423248832483981	0.0077	-0.2037	-0.1536	-0.1267	-3.6186932777246	-11.4712868042297	6.670414140031499	0.1481782446946903	0.0229	0.4088	0.2505	-0.0475	-0.6438093543748	-8.6672303201793	5.6509181855024	0.1491103129870432
240	0.1087922857846266	0.7186	-1.0311	2.9557	0.3299	-0.8239610919500999	10.7936031004222	-0.4096396356483999	0.1334942964480415	0.0225	0.2533	-0.4343	0.0215	-2.3848958349726	11.6881849324788	-0.4076331410827	0.1360491458339956	0.1085	-0.7566	-0.1331	0.7787	4.136172160521699	-0.4731786302289	-3.0320493469569	0.1381150747071451	0.005	0.1975	-0.0423	-0.1181	0.2042296723637	-1.2736912758818	0.7368162789496	0.1456984737777663	0.1239	-0.3771	-0.9819	0.4117	4.5781124243748	0.6853949378247	-3.4075785749884	0.1501395512275194	0.1156	0.4012	-0.7918	-0.606	1.4625771662724998	4.900253159746399	-0.7608548707073	0.1545145651810214
242	0.0852843307012431	0.0106	0.3686	-0.2087	0.0874	-12.7627217869572	6.5947968350261	-1.6418633571723995	0.1202560964854142	0.0094	-0.2974	0.1658	0.03	-14.5784419967929	10.3088576191675	-1.9283986497605	0.1291525306960899	0.7483	2.4053	-1.6719	0.3328	-3.1483473457061	4.1011962062294005	-1.8115891916122	0.1339768247861889	0.251	-0.4132	1.5588	-0.4585	-0.8385966993705	3.904402366668	-2.4822304929244	0.1406522417959962	0.463	1.8947	1.1592	0.0648	-5.1085745073029	4.5327499099777	-1.2928513318327	0.1440148468546832	0.0069	0.0119	-0.2481	-0.1004	-5.8653377028174	8.3237656621683	-1.3188964181561	0.1448017623622648
243	0.134201070166918	0.316	1.771	-0.3113	0.5463	1.5274931669274998	0.9347510664013	-1.2229781093094998	0.1377714635311643	0.0129	0.1301	0.1987	-0.289	-1.0416460808132	-0.1144882193369999	0.459920028883	0.1440836669165376	0.0977	-0.3151	0.4647	-0.8377	0.6210690826302	-0.5713394918253999	1.0485704542164	0.1523560938326292	0.3722	-1.5917	-0.6133	0.8686	0.1645718974181	2.389302254411	-3.1146697114269	0.1561418763618367	0.1217	-0.931	-0.2229	0.503	-3.1732121411085	0.8516979285935999	-1.0432591450719	0.157326826198298	0.0574	-0.5987	-0.2718	0.3394	-0.2368450448139999	-1.1894971901838	1.8597844042197	0.1589000920091021
244	0.1125381570952254	0.8861	-2.8584	1.7655	0.7235	9.0122293563876	-8.172727767310999	0.3677393079529	0.1283102876351363	0.0184	0.3857	-0.233	-0.1113	7.7071029989765	-6.8758241033162	0.585030866509	0.1380573595512234	0.0858	0.2036	-0.0201	-0.9438	-1.7546204831586	-0.9527701744619	4.2148975649524	0.139569532577195	0.0952	0.1683	-0.8569	0.51	1.7394340733083995	-3.0686777085386	1.2834090044647	0.1408285212447592	0.0389	0.308	-0.5653	-0.0038	0.4585036797778	-1.0796514484694	-0.0688109606943	0.146703397206007	0.0984	0.4083	-0.5221	0.7527	-1.9538142475927	-1.5151001122569998	5.829889632156699	0.1515566416660698
245	0.1003197853452328	1.5269	0.0679	-4.7638	0.3642	-0.6866932578378	0.1133866144774	1.2103489964548	0.1036032522388198	0.0453	-0.407	-0.0074	0.6999	0.7057352846966	-0.0359201870291	-1.1903233938285	0.1042703914613779	0.3952	0.4665	-2.3014	0.4145	0.7996864420081999	-0.1363236013754999	-1.1903233938285	0.1129890071622659	0.053	-0.4192	0.0353	0.7258	-1.0288989388664	0.1042196883243	1.8057270800379	0.1155693410909336	0.0014	-0.0473	0.0394	-0.1216	1.1097882099856	-2.1844824365868	-1.0936575673986	0.1155808730238269	0.0034	-0.1847	0.0761	-0.0698	0.5821194822372	1.98288874728	-1.7018221359591998	0.122101119754958
246	0.088588419469091	0.9085	2.185	-3.256	0.0849	-0.3316224057703	1.3199980230157	-0.5744082482199999	0.0964141093007087	0.0049	0.077	-0.2472	0.0999	1.5146279958886	-1.0000604973633	-0.4459139099538	0.1037670563999497	0.022	0.2023	0.3359	-0.4048	1.5153755134719	0.937150991274	-1.8824459899029	0.1039548244174223	0.0513	-0.1673	-0.6419	0.5474	1.7806655694819995	1.0237843448753998	-1.970692407763	0.1108734520234088	1.7242	3.4952	-3.3256	-0.2227	0.639717679182	0.590538890807	-0.8496914340278999	0.1151811640289755	0.0029	-0.0036	-0.1511	-0.1222	3.0832346298976	-1.1119914197048	-1.6476467826852998	0.1153858345232325
247	0.1297215885876828	0.2121	0.5667	-1.0997	0.9602	2.8987551589453	-2.5916041182704	1.2267550402567	0.1390067246404369	0.2183	0.1535	-0.8769	1.2505	-1.2316729190942	-2.6787882743016	5.7504167101427	0.1412167780527159	0.0601	-0.6182	0.2096	0.4602	-0.3284356202835999	-0.8542552255890999	2.2935019746565	0.1486137170137411	0.071	-0.517	0.1618	0.6506	5.241199863792599	-3.8633675856478993	-0.3601067599970999	0.152829107407407	0.4176	1.298	0.1226	-1.5487	0.7776150017854999	-2.8360817110402	3.6088575200496	0.1557121505320993	0.0354	0.4562	0.0699	-0.3583	-0.9598125769572	-0.7373670813794	2.6718245578677	0.1572652104708106
248	0.0957464063437639	0.0019	-0.0705	0.1538	0.0231	-1.2585442090623	-0.4814406666758999	0.6921225960744	0.1042493293304055	0.0007	-0.0671	-0.0537	0.054	-4.7420941763324	2.7077447448968	1.4067494057092	0.1083628756314461	0.0828	-0.2457	1.0417	-0.0076	-4.6146227568644	2.9366818405401	1.4094247317967998	0.1182843281595447	0.6068	1.3475	-2.415	-0.2169	0.7007780628283999	-5.300293095903999	0.4450483632783999	0.1290665468698703	0.9403	2.439	-2.1691	-0.5233	0.0841153996365999	-2.8050007167872	0.4917091976886	0.1307332764610722	0.0958	-0.5293	0.8999	0.0971	-1.8780395704645	-0.9639829382114	0.8947392041794	0.1405482816782084
250	0.0986772621558075	1.1861	0.7651	-2.7894	-3.1087	-0.439855083226	6.8057541656395	6.7906464418507	0.1302065754545446	0.026	0.4357	-0.3187	0.0923	1.1851301137761	0.8518553007163999	0.3149016177228	0.1383820786428773	0.1875	1.3451	0.4667	0.0696	2.0254972495281	-1.1881988701706998	-2.0477654049043	0.1385722801995348	0.3997	0.3291	-1.3741	-1.5265	2.3437036818297	0.2084393766486	-1.0984180741133	0.1457934799266266	0.0093	0.0958	0.1641	0.2441	-1.9693547447192	8.394583117428299	9.2190163257468	0.1473489333477769	0.0155	-0.3625	0.0382	-0.1586	-0.0071997746181	2.1903838911918	1.8524666005095	0.1489277427917134
251	0.0991508023481708	1.2423	1.6465	2.2906	3.2917	-1.2188864341167	-4.3969377680013	-4.4838465228176	0.1266801419801844	0.1629	0.5579	0.6362	1.1016	3.5319025520004	0.3366189706692	4.008740084084399	0.1285817779264058	0.0189	-0.1716	-0.2385	0.3661	1.5318995863659	0.2071410566354999	1.5040447206303	0.1363695755464039	0.1997	0.5891	-1.2913	0.4274	2.7309964760405	1.962823801623	3.8482205188284	0.1462593075416913	0.0219	0.0275	0.4708	-0.05	0.5687821948299	0.8316723259673	-0.0917086045616999	0.1480418033334129	0.0186	0.1321	0.362	0.1997	2.7851718293144	-1.1562523292423	3.1279283127728	0.1482965212404489
252	0.0967466060159367	1.3216	-1.2934	1.6096	4.0283	-0.4305701279807999	3.4235125024219	7.408174651717899	0.1269179812974863	0.2966	-0.7584	0.6229	1.5943	5.2356918394946	-1.2684586527986998	-5.1259247838416	0.1288520999571697	0.019	-0.2881	0.3538	-0.1143	1.7480108540009998	0.1423037420419	-0.4961549601577	0.1369708857332967	0.1985	1.3756	0.2412	0.4728	2.7499991598686	-1.0047816610473	-3.4313417655312	0.1388697864285135	0.0037	-0.1125	0.1623	0.0214	8.418857767370199	-3.2510326558330997	-10.7431653350648	0.1441663543298174	0.1042	0.5142	-0.2733	-0.8632	-2.7959518197262	4.680404304194799	11.2994364461321	0.1457243724851825
254	0.0970104836880257	1.4313	-0.6397	-3.8464	2.6319	1.7634333220353997	-5.5484689335596	3.2629142511045	0.1174991383994732	0.0986	0.4988	0.8258	-0.5729	5.818047379916	6.7098751998236	-4.9027711137112	0.1290444182739758	0.0261	0.0093	0.5029	0.2234	2.122949936572	0.689289897864	-0.9900673675655	0.1368988644392105	0.1973	-1.0627	-0.4009	-0.9336	2.6586839856139	3.286716784678	-2.8109021713922	0.1450850190470136	0.0842	-0.2069	-0.6754	0.6096	2.620639274927	-0.2212258616261	-0.3540872763	0.1459375860911021	0.3028	-0.0106	1.3524	-1.133	2.7203345147208	0.5401011254496	-0.6220920014283999	0.1466269843695985
255	0.0958614221234115	1.4273	-1.7047	-0.3616	-4.3928	-0.9773595686494	-0.8915524186926999	-8.5010847015332	0.1194616775040972	0.126	0.855	-0.001	0.9224	8.218365682922999	0.0452051422742999	7.487844288885399	0.1283742193040223	0.0578	0.5263	-0.3912	0.4948	-1.5953992379157	-0.4165246660209	-5.7973922887985	0.1296922644772552	0.0419	0.6188	0.2365	0.2133	-3.9604268423848	-0.9207842905028	-10.1765863499541	0.1341045400242493	0.2444	-0.5248	-0.152	-1.5607	5.5651897216071	0.0619652733524999	4.6527461536127	0.1366115046942083	0.1901	0.9471	-1.0334	-0.3499	3.0390524064215	0.0371004779501	3.197801535296	0.1445821374720478
256	0.0970308508895812	1.3391	2.2415	3.8861	0.758	-5.428551375985999	-6.205772947464499	-2.3524378346451	0.1290673887965197	0.0815	0.0063	0.9073	0.3521	-0.6710347316192	1.8714299413069	-0.6500255532253999	0.1294241665146197	0.2788	-0.8647	-1.571	-0.1226	0.0208911493017	5.538436460731099	-0.8479996837078	0.1370635061170727	0.1915	1.2135	-0.6486	0.4498	0.7420882450634	4.2075797612422	-0.1295566000950999	0.1426750464585265	0.1002	-0.3194	-0.975	0.0144	-7.331377055791499	-11.7747002569881	-2.5364058461983	0.1458838361855283	0.0005	-0.0338	-0.0516	0.0331	-1.5601872254391995	0.9155910104504	-1.0316136079847	0.1465518878934074
257	0.1042178491380695	1.1702	1.4246	-2.012	-3.281	-1.2524066962731	4.642871052907	6.384980452302999	0.1338689332274167	0.0299	0.0598	-0.2208	0.5316	1.328220716432	0.8017716226353	0.1658702174311999	0.1420812687773225	0.2209	-0.6525	-1.3227	0.3965	2.6518382982721	-0.7477536414842	-2.3159668451862	0.1473302070028297	0.3864	0.6353	-1.0575	-1.5531	2.1399067828037	1.0313382067698	-0.0511852829406999	0.1510394260234653	0.0181	0.0068	-0.3153	0.2825	0.8533109928522998	1.069343574426	1.4744981045745995	0.1535477750398619	0.002	0.1193	0.0144	0.0721	3.8221360894743	-0.4592905403917999	-2.9628056129249	0.1539548092743041
259	0.1136054069825728	0.0068	-0.3007	0.0053	-0.0001	0.0187272826132	1.0801629078684998	0.0011802909209999	0.1448459677375293	0.1545	0.0215	1.2647	0.0014	-0.0166421019861	-0.9757858474214	-0.0010622618289	0.1530235678413843	0.1334	-1.1435	0.0192	-0.0003	-0.0077899200786	-0.4322618783008999	-0.0004327733377	0.1782891747142168	0.0273	-0.0082	-0.4794	-0.0005	0.0393430307	2.327533696212	0.0025966400262	0.1932082472392825	0.0	-0.0	-0.0	0.0138	-0.0018884654735999	-0.2141047730693999	-0.0002360581841999	0.2020092185071978	0.0	-0.0	0.0	0.0	-0.0251401966173	-1.3314861879801	-0.0014556921359	0.2063087942159431
261	0.1028324160235203	1.0495	2.1462	-2.2334	-2.3904	-6.9634016896544	6.804770589872	6.165839771304	0.127980982964813	0.004	-0.084	0.0828	0.1809	-10.2772651655154	8.4556435010747	5.5746320489751	0.1323401851609962	0.0047	-0.0018	-0.0757	-0.2176	-10.1069885286458	8.3743214566178	5.5519704632919	0.1565209054185204	0.0042	-0.1747	-0.0003	0.0979	-4.514298028579399	4.0793214811602	3.6429285846358	0.1587617745956443	0.38	-0.5158	0.3332	1.7926	-4.4328972980611	4.046863480832699	3.7238571987857	0.1654335412966744	0.0051	0.0633	-0.0164	0.2042	-6.984568240171	6.394737523916599	7.6424230565057	0.171949296527365
262	0.1396347942035425	0.3803	1.0654	1.7177	-0.0189	0.2556903565193	-3.1926082552436	-1.5760031237805998	0.15397584678324	0.1013	-0.0872	0.8827	0.4473	0.0814007305182999	-2.9910539089675	-1.3549739773079998	0.1651373216609735	0.0274	-0.1891	-0.4569	-0.0694	0.0062161988506	-2.6710770402844	-1.1674650929918	0.1703526327995634	0.0007	0.0474	-0.024	0.0608	-1.0308660904014	-1.546574536817	0.0716436589047	0.1759996391633137	0.2283	-0.751	-1.175	0.0293	0.7023911270871	-2.3513755728162	-1.5234014917347	0.1807628856702291	0.0185	0.2429	0.3046	-0.0441	2.1435656846588	1.7294016004798998	-0.7806444151494	0.1877903015181064
264	0.0987618741303544	1.2113	-1.6851	3.873	0.7471	-2.5863714951873	9.3853586595464	1.2766420031843	0.1305770441273909	0.0306	0.0118	-0.2356	-0.5437	0.7804083569652	1.1317416211162	-0.1755879460141	0.1379413269182197	0.3982	-0.8343	1.8805	0.312	2.6997581096647	-0.1743289690316999	-1.0475868784489	0.1386236314777664	0.187	0.6751	0.5295	-1.1349	2.1569816581275	-1.6823473357626997	-0.6357046900505999	0.1450566779805786	0.0097	-0.0277	0.3011	0.0918	-4.927321164867999	12.0375510450948	2.2695027259295	0.1474509725792283	0.0153	0.0515	-0.0861	0.3812	-0.2526216001247	3.2965918853836995	0.7295771613008	0.1490128986560208
265	0.1594259610112935	0.1558	0.0132	-1.2106	-0.0054	-0.0186879395825	0.6735920286146999	0.0031867854866999	0.1596578403258018	0.0091	0.2873	0.0529	0.0015	0.0194748001965	0.3789914147331	0.0016524072894	0.193517378009411	0.001	-0.0892	0.0002	-0.0016	-0.0011409478903	0.3811946244522999	0.0017310933508	0.2193374819629664	1.5953	3.303	0.0004	0.004	0.0089702109996	0.7109679077797	0.0032261285174	0.2205171648885855	0.0561	-0.0078	-0.618	-0.0028	-0.0094029843373	0.2266945428934	0.0010622618289	0.2320323860339909	0.2303	-0.0	-1.2203	-0.0055	-0.0004327733377	0.4005907385873999	0.0018491224429	0.2325061191602219
266	0.1425234221205925	0.2929	1.7446	-0.08	-0.1806	0.5209804125294	-0.5867619598598	1.4491218497731	0.1628458093647857	0.2058	1.2549	-0.2904	0.4865	0.6679659752246	-0.4275407146168999	0.9865658378332	0.1715383808309974	0.0029	-0.116	-0.0411	-0.1016	1.0625372301149	0.0513819980941999	-0.4477630323966999	0.171937508451794	0.0276	0.3932	-0.1511	0.2525	-1.9863509339816	-0.2212258616261	1.0927133346618	0.1808849106454176	0.041	0.5806	-0.0459	-0.0258	-4.4170027136583	0.1730306490186	0.5360094502568	0.185132831526646	0.1135	0.9542	-0.0621	-0.0735	-3.1697499544069	-0.0987116640263	0.9791693480616	0.1886379989113737
267	0.1266800015978273	0.0305	0.3756	-0.006	-0.4696	-7.340898069220899	-4.892777983913399	1.6715280023201995	0.129741435051542	0.8116	2.4907	1.205	-1.3144	-3.6467842016444	-2.6076954178267	0.6126890170910999	0.1445474865494057	1.0361	-2.5956	-0.9817	1.7467	1.4629312535488	-0.2693817312029	-2.2567949270134	0.1458450079690304	0.1018	0.8338	0.2785	-0.5238	-2.6268554737776	-2.6558119443728	-0.8232135743668	0.1497900123881362	0.0955	0.7581	0.1239	-0.605	-4.2730859073577	-3.4973593710458	-0.1657128453084	0.1518173831522025	0.0	-0.0135	0.0129	-0.0117	2.7868242366038	2.1714598934251	-0.2390089115025	0.1547923873780829
268	0.1252655361623571	0.2223	-1.4485	-0.6393	-0.3943	-6.434946101292001	-0.7966176856135999	1.1875300386488	0.1314909781061506	0.6982	-2.7274	-0.7229	-0.0595	-2.2682437489471	0.3734440474044	1.3855828551926	0.1434664604489172	0.5786	2.4071	0.4718	-0.1807	-4.8679918745724	-0.8318690411207998	0.5602054141373	0.1488940278739496	0.0001	-0.0183	0.0239	-0.0201	3.3329841887812	-0.3688409128125	-1.7067793578273998	0.1528889003692107	0.4676	-2.0876	-0.4742	0.065	2.2022261434325	1.2462691834839	1.0218958794017998	0.1585101498778742	0.0194	-0.4006	0.0018	0.1512	-8.180596373451	-1.181864642228	1.2961168033808	0.1595929050333105
269	0.1407158364737267	0.0301	0.4191	0.3243	-0.2014	1.8136743722393	1.3882188382495	-0.8662155069219001	0.1456753202436679	0.1683	-0.979	-0.7467	0.4659	-3.9806098171339	-3.0370459118558	1.8954685330646	0.1476555306206025	0.0036	0.1166	-0.1515	-0.0017	-4.5405004870256	-3.4669078652839995	2.1676042764165	0.160323810185375	0.0185	-0.2031	0.0422	-0.3607	-2.5011151476604	-1.9061304943843	1.1879628119864998	0.1635810196982983	0.0225	-0.2196	0.0374	-0.3953	-0.9368755900591	-0.7154923563101999	0.4465827414757	0.166058869361393	0.0007	-0.0588	-0.0461	0.0301	-5.7319254857137	-4.376754793252199	2.7342619475886	0.1840694101822203
270	0.1010553793415224	1.0328	-1.9944	-1.3535	-3.0856	0.6858277111624	0.0085767806925999	0.2644638523654	0.1129490834488924	0.0202	0.0559	-0.4508	0.2479	-0.0452051422742999	-0.2197701694901999	-0.9608354957554	0.120436693242897	0.0198	0.105	-0.3462	0.3402	-0.2320845380993	-0.6062367600562999	-1.3196439357394	0.1234992537978923	0.0043	0.0929	0.1516	0.1426	0.4167213811743999	-0.5885323962412999	-0.0342677797396999	0.1263510655230647	0.4882	0.2199	-2.2429	0.8465	1.5908354463544998	0.8809298004037	1.5066807036872	0.131470041290319	0.0105	0.0515	-0.3342	0.0741	0.2047017887321	-0.2278354907836999	-0.5225934767881	0.1381737758470041
271	0.1446239938315361	0.0611	-0.0443	-0.6445	0.4652	1.0123748659724	4.3704992513709	-5.565465122822	0.1536158740802906	0.002	0.0589	-0.0846	0.0963	1.8006124860468995	0.8098762869595	1.4007299220121	0.1653513047974054	0.0124	0.2989	-0.1185	-0.0974	1.7278278792519	1.9796626187626	-2.6876797992398	0.172475407340004	0.0401	-0.2596	-0.4523	0.2774	1.7827507501090998	1.2114506013144	-2.3581425740966	0.1774952246540717	0.0002	-0.0062	0.0165	-0.0374	2.3052261978051	1.2430823979972	3.2307709950226	0.184132603924999	0.0186	-0.0059	0.3889	-0.0235	0.7007387197977	0.0637750527647	-3.6079526303435	0.1917312304389398
272	0.125380173791624	0.0307	0.6035	-0.0214	0.0476	7.2318391881204995	0.3654574121722999	-0.4849815394388999	0.1312456088556115	0.8136	-2.7795	-0.6504	1.0721	3.5104606002689	-0.1076031889645	0.2641491081197999	0.1501564783263402	0.7099	2.2103	0.7587	-1.2768	1.0284661655287	-0.7389408026074	1.3162604350992	0.150167840844923	0.0245	0.4103	0.1593	-0.225	-3.9667610703275	-0.0730993510405999	0.0256516560163999	0.154898028776718	0.2469	-1.3266	-0.4073	0.6821	1.7009959323145	-0.8654679893386	1.539886221598	0.1610961439349811	0.0518	0.6809	0.0743	-0.1133	6.0273129602093	0.3858764451056	-0.5494647667562	0.1648538319856112
273	0.0834547513284437	0.0031	-0.1236	0.1998	-0.0323	2.7645560812275995	-7.616732057458599	-0.1289271116039	0.1050590014795577	0.8336	1.6035	-3.0515	-0.1387	3.8792621700507	-11.0655814716513	-0.0259270572313	0.1071922947744663	0.0211	-0.2121	0.4984	0.038	-3.898107481756	0.7285935855333	1.1090013493716	0.1100746146727745	0.4121	-1.2307	2.0198	0.1486	0.8795921373598999	-5.377130034861099	0.1997445668639	0.1194561081464491	0.235	-1.4019	0.9294	0.349	0.2173702446174999	-4.9093807428688	0.4080265713896999	0.1245272190423346	0.0002	0.0241	-0.0405	-0.0176	3.0667499000343	-8.844037900145098	-0.0670011812821	0.1264462245490468
274	0.1232999185681905	1.5067	3.3895	-2.5871	-0.3842	2.2906692764461	-1.4892517410870998	-0.5541465874095	0.1267081684725417	0.2219	1.5312	-0.48	-0.2291	-3.1446097577896	0.6408586270723	0.2367663587526	0.1429947775665871	0.16	0.7028	-1.0882	0.0031	2.6161541694272	-1.4724129239475	-0.579522842211	0.1478304672496461	0.0619	-0.7011	0.2383	0.283	3.6283323202461	-2.7265507135714	-0.8919851920303999	0.1505488958909643	0.0492	-0.69	0.0883	0.0798	1.4266176362127	-0.6762280116716	-0.4740048338736	0.1531102884912321	0.1006	0.7715	-0.6147	-0.1138	0.2733160342728999	-0.1776731266412	-0.2727258888124	0.1610859798113366
275	0.1210106123329702	0.0507	-0.6863	-0.3864	-0.0886	-1.7839310410301	-1.7270803616686	-0.0402479204061	0.1259013984162531	0.0741	0.1134	-0.7804	-0.511	0.5128364051745	-0.8086959960385	0.3440154604407999	0.1296469026012636	0.0474	-0.4866	-0.5524	-0.0811	-0.2331861429589	-0.41310182235	1.4639935153777	0.1364139073392883	0.0352	-0.1643	0.4915	0.3445	-1.3458857372163	-0.9326265427435	0.8149908809504999	0.140269967407911	0.1726	-0.2004	1.1898	0.6249	-2.1957738863977	-0.0934790409432	1.6711739150439	0.142850989283627	0.0141	-0.107	0.2888	0.2302	-1.8045467891169	2.3677029305567	4.4642143504983	0.1444357752675458
276	0.094637457383967	0.028	0.2386	0.0117	-0.6223	0.2372778181517	-3.1455933335571	-0.0890726215048	0.1436207858609993	0.0125	-0.076	-0.2264	0.2708	-3.4975560861993	2.0646435650746	1.0818940012193	0.1589463116139456	0.0744	-0.3405	-0.45	0.6192	4.3307627903639	-2.7335931160667	-3.3418757137193995	0.1682784823711976	0.5752	-0.1442	-1.7959	1.3716	1.2553967666063	-1.2598818721061	-2.1643781478991	0.1755327983698237	0.019	-0.1713	-0.3441	0.1221	1.2111358570687998	0.2213438907182	-4.2290610560044	0.1783801990755405	0.0027	0.0442	0.1103	-0.091	0.9773595686494	2.2242582406245	-4.7595231389325	0.1992455239055824
277	0.0955028800710278	0.0309	-0.6578	-0.1857	0.1335	-2.0645648790132	1.6536269233517	-1.5013693945427	0.1411951422650436	0.0	0.0115	0.002	0.0062	-6.0886094020399	2.3226551604052	-2.5465563481189	0.1434583921383158	0.0277	-0.4961	0.1262	-0.1664	-2.6063970978136	-1.2295483954364	4.2700171509631	0.1568106487236483	0.3047	1.601	-0.4456	0.3907	1.3438398996199	0.6966470446048999	-2.2691879816839	0.1636076934486232	0.3622	-1.5066	0.5739	-0.8494	1.4067887487398998	0.7492880196814999	-2.8842769236477	0.1741182046792681	0.0574	0.5965	-0.223	0.2981	-6.293507905925499	0.7992143256398	-1.5199393050331	0.1753465672084173
278	0.0886563035260672	0.0014	0.1338	0.0571	-0.0511	-1.8346835506331	-0.1049672059075999	2.4204225916947	0.1071188005681099	0.0017	0.0904	0.1038	-0.0682	0.9062667121745	0.3739161637728	-2.6090724239012	0.1110781085529287	0.0698	-0.6408	-0.2702	0.6774	-1.9292248534052	-0.5403765266645	1.9631778888993	0.1173098779925971	1.4055	2.8116	1.0269	-3.002	2.5685884453109	1.4158376458009	-2.5011938337218	0.1217445823773332	0.1212	-0.8727	-0.4787	0.7092	4.0309688964299	2.0694040717893	-4.9548219433273	0.1291149332139215	0.0006	0.0551	0.0653	0.0117	1.1575113062247	0.6298032354456	-2.6174524894403	0.1390178707055948
279	0.0911116424004627	0.0582	0.7415	-0.0732	-0.6353	-0.1899481522195999	-1.4312601138353	0.2656048002557	0.0946937117548902	1.472	-3.7192	0.0795	3.0788	8.2584168881756	-0.7013682082888999	-6.666401150900099	0.0996161474448196	0.1297	1.0821	-0.2756	-0.84	12.485904222952	0.0880103596759	-9.286922396735	0.105596386979933	0.0005	0.0155	0.0492	-0.0655	4.359601231867	0.8584649298739999	-2.8631890591925	0.1137305828434409	0.0005	-0.0317	-0.0164	0.0702	-0.9146074346829	-0.7991356395784001	0.6359407482348	0.1270547769220942	0.0001	0.0251	-0.012	-0.0134	4.2684827727658	0.7602647252467999	-2.8520156384737	0.132145287410252
280	0.0930329590711637	1.0297	-2.1163	3.203	1.3652	-9.1325796872989	13.1188549008536	5.0960634235403	0.1208986904775746	0.1681	1.1048	-0.9183	0.1478	-4.1222053846232	4.8354945312142	1.0843332691227	0.1386059197812169	0.6884	-1.4257	2.1429	0.9087	-6.343198153699601	9.0164390606725	3.4297287012724995	0.1395079054574222	0.0002	0.0153	-0.041	-0.0089	-0.3211178165734	0.9074863461262	0.7092761574595999	0.1429875603699621	0.0941	0.493	-0.7844	-0.3592	-7.4835558985391	10.6063302742902	4.0246740115179	0.1469626591649941	0.0231	-0.1143	0.3693	0.2944	-5.941702525406099	8.7709385491045	3.5934743950459	0.1566014393223434
282	0.1144432720984481	0.1049	0.2112	0.2755	1.1198	-1.6190443993664	0.6873620893597	3.5009789298702	0.153973439336064	0.0003	0.0162	0.0102	0.0464	3.2131059742383	1.3392761080587	4.782971585229699	0.1545469409539968	0.209	-0.4161	-0.3374	-1.3197	-3.6134213116108	-0.0707781122293	0.8684187166410999	0.1743605465218029	0.1424	0.6331	-0.1597	-0.8936	-2.2383037025844	0.4558676967209	2.6955484053798	0.182450155919721	0.0038	-0.0125	0.1714	-0.0378	-2.8779033526743	-0.3738374777114	-0.6687921788693	0.1874705292508207	0.0003	0.0052	-0.0452	0.0115	2.2943675213319	1.0136338429548	3.6713735958319	0.1955294518739654
283	0.1079873245292845	0.6024	-1.9168	1.5741	1.4884	1.0782350993642	-1.6268736624757	-5.0639988535198	0.1143960731245428	0.0331	-0.0738	0.0385	0.6539	-1.0800842218070998	0.0355660997527999	-0.1326646995204	0.12577485401115	0.0588	-0.5592	0.2707	-0.5614	-6.1527778851116	4.702121657141199	-5.1384358676042	0.12770182125547	0.0418	-0.2761	0.3568	-0.5359	-6.7063343270606	4.5274386008332	-5.0043548189786	0.1398826396224639	0.0417	0.0866	-0.0745	0.659	1.8569123629786	-2.279141768451	-5.8583739863835	0.1489498780024833	0.0071	0.2007	-0.1582	0.0791	1.8687152721886	-2.2402708541194	-3.0792609837969	0.1494305567479523
284	0.1114165307266006	0.1263	-0.3776	-0.7633	0.9877	-0.9396689452387998	2.2010458525115	-2.2232353218263	0.1487513835969518	0.0038	0.1945	0.0261	0.0125	3.7967204916421	3.2426919333247	-2.5515922560485	0.1530238699206972	0.1423	-0.6276	-0.6186	0.7861	-2.1350675900276	0.6497501520104999	-0.3523561829491999	0.1575614205516914	0.0623	-0.3457	0.3409	-0.5978	-0.9648091418561	1.6536662663823998	-2.1090225037042	0.1622173877433082	0.0782	0.2906	-0.4197	0.6801	-1.3584755070403	0.0286810693803	0.4147935726701	0.1787520895791186	0.0066	0.0978	-0.2147	0.0007	-2.5052461658839	-0.1818828309261	0.72391176488	0.1802059605627176
285	0.0963210049285445	0.0318	0.2802	-0.1003	0.6373	-0.6580908745189	-2.7352061803254	-1.3938842346703	0.1339344708410683	0.0011	0.0765	-0.0534	0.058	-1.6788851490611	-2.2057670161955	-4.65821483488	0.1518984925501909	0.0539	-0.5059	0.0989	-0.516	2.5637885955655	-4.2844167001993	2.1479721040972	0.1621426131910564	0.7402	-0.7119	-1.4367	-2.068	0.3786766704875	-1.1668356045006	1.3841665060874	0.1725150385288847	0.0004	0.0354	-0.0141	-0.0494	-1.1003065395868998	-1.0908642122188998	-3.0521929786753	0.1749291255699108	0.0096	-0.0843	-0.1328	-0.2396	-2.2582112761186	-4.1264937749695	-5.8182047520388	0.180468480347871
291	0.0947193998887708	0.0286	0.6692	0.055	-0.0434	0.4820308121364	-3.1373312971101	-0.0038556170085999	0.1443288979896781	0.0109	0.2644	0.2066	-0.0145	-2.5903057982573	2.091475512012	-2.5021774094893	0.1579509577055437	0.0682	-0.6655	-0.4423	-0.0937	5.2493045281168	-2.6046266614321	2.3758862809423	0.1679671797169582	0.5805	1.1881	1.9151	-0.3232	2.6438123200093	-1.0902740667584	0.1260157273320999	0.175442799314197	0.0169	0.1507	0.3239	0.1296	4.4321104374471	0.5398257242347	-0.6309835263665999	0.1781352847814361	0.0046	-0.1244	-0.1533	-0.0095	4.6715521222873	2.5814142733191	-0.92062691838	0.1973195904193002
293	0.1380349615829003	0.0401	0.0012	0.6598	-0.0025	-0.0026753260875999	2.1489950228954	-0.0083407225084	0.1571409165933378	0.0663	0.7957	-0.0011	0.006	0.0014163491051999	2.3285566150102	-0.0093636413066	0.1698026213393916	0.0	0.0085	-0.0013	0.0006	-0.0580309702825	5.2026830367373	-0.0183338523062	0.1733343110672945	0.0012	0.0256	-0.0002	0.097	0.0701486237380999	5.2213316332891	-0.0173502765387	0.1775444709319333	0.7412	2.5024	-0.0043	0.0179	-0.0067276582496999	1.1467706588436	-0.0048391927761	0.1852797901724191	0.0001	0.0151	0.0111	-0.023	-0.0710535134442	5.2738545792736	-0.0226222426525	0.1862223709718575
294	0.121706195520026	0.0689	-0.6219	-0.32	0.5999	-1.0381445510809	1.0229974842614	-0.8401704205984999	0.1269406648079336	0.0923	-0.2399	0.5901	-0.8277	-0.4554349233831999	0.8542945686198	-0.2006101135393	0.1285876471584083	0.0463	-0.5123	-0.1198	0.5134	-0.6386554173530999	1.5172639789455	-0.7761986526803	0.1358946675447917	0.0068	0.0382	-0.0851	0.2574	-3.6113754740144	1.5680164885485	-1.4025397014243	0.1397727253817718	0.1921	0.347	-0.7491	1.1746	-1.8979471439987	0.4448516481248999	0.5277080707791	0.1424712105410573	0.0016	-0.0722	0.0888	-0.0617	-2.3661292093287	5.1579500108314	-3.7358961661799	0.1472647002585969
295	0.1221551912169779	0.062	-0.7207	0.4905	-0.0291	-1.8051762776081	0.1606769373787999	-0.2388908824103999	0.1271974913902705	0.0823	-0.1941	-0.9383	0.2291	0.0367070476430999	-0.4425697523442999	-0.5380159448224999	0.1301708779116068	0.038	-0.4659	0.438	-0.1706	-0.9620157866764	-1.1260368816647	-0.5865652447062999	0.1372993793463893	0.0048	-0.0915	-0.2082	0.0162	-2.843320828689	-0.430412755858	0.0446543398445	0.1409296112415815	0.187	-0.1804	-1.3291	0.4368	-2.1182681159187	-0.9597338908958	-0.2964103932938	0.1432124521710213	0.0146	0.1585	0.347	-0.0884	-2.9729167718148	-5.2714939974316	-0.2205176870734999	0.1463145579215163
296	0.1265194438705783	0.0091	-0.2185	0.0411	0.2424	1.1726977160749	-2.1027276187922	1.1124635360731998	0.1465266800729841	0.1372	-0.2143	0.808	-0.8403	-0.5340816417525	-0.5282588732089	1.2261648947962	0.1548530424786555	0.0005	-0.0208	-0.0633	0.0052	4.7113672693557	-3.7040676543436	-1.4715867203028	0.1596131649268863	0.233	0.3721	-1.076	0.9452	-0.1725191896195	-0.3637656618522	0.5238524537704999	0.1600475149220665	0.0016	0.0103	-0.1048	0.0591	3.3716190449286003	-2.9631990432319	-0.6857883681317	0.16035546677439	0.0411	0.1748	-0.4247	0.4165	-0.1206650751568999	-2.9514354770526	4.1315296828991	0.1667561977730922
297	0.1339312968033246	0.0846	-0.0577	0.0402	-0.9708	-0.7119908265779	-0.1626440889138	3.4006148585544995	0.1456650653492324	0.0008	-0.0179	0.0836	-0.0287	-5.2192857956927	0.1035115137717	1.6803408411969998	0.1534513918944257	0.0001	0.0036	-0.0302	0.0015	3.120295764817	-0.3042003133724	5.3299970840825	0.1608054341230491	0.0967	0.7785	0.0016	-0.5438	1.5502727817028	-0.1665390489530999	2.0608666341274	0.165118349830648	0.0001	-0.0101	0.0294	-0.0158	-2.5405368644218	0.1414381953664999	-0.6187871868496	0.1757908108523341	0.3031	1.1978	-0.0671	1.0711	-1.1681339245137	0.0273040633058	-1.0092667665471	0.1817370352278362
298	0.1246231137894657	0.0469	-0.751	0.0305	0.0138	-6.945894040992899	0.4884043831098	0.508311956644	0.1296967372355485	0.7912	-2.7884	0.6443	0.9796	-2.8250656624442	-0.2224848386085	-0.5199968367619	0.1463192383134005	0.8465	-2.5733	0.77	1.2098	1.2323417506161	-1.0218171933404	-1.7119332948491	0.1478864794426287	0.0001	0.0011	0.0205	-0.0126	4.834471612415999	-0.1449003820681	-0.0177830498763999	0.1514830522790054	0.1977	1.2476	-0.3434	-0.5319	-1.272353612838	-0.9567831635933	-1.7147266500287996	0.1576869874251981	0.0416	0.6286	-0.0206	-0.0059	-5.235573810402499	0.3208030723278	0.3019577606224999	0.1617169224353523
299	0.0957548164229309	0.004	0.2504	-0.0215	0.0012	0.9453736846903	-1.7005238159461	0.7191512581653	0.1034738825469072	0.0043	-0.2232	-0.0841	0.0722	3.704539770712	-3.4365350455836	1.0329512710285	0.1066083243811246	0.095	-1.1538	-0.0121	0.0696	5.1458717004065	-3.7494695117714	1.1380365060281998	0.1180137532935409	0.8151	3.1108	-0.8224	0.0834	-4.227998794175499	-0.9022143800124	0.7747823035751	0.12831352488169	0.8778	-2.7307	1.6385	-0.3469	-3.5223028525096	-0.134553164994	0.5018990426399	0.1300331102677987	0.0141	0.3697	0.1518	-0.0521	1.0808317393904	-2.9612712347276	1.0469573899576998	0.1407008416535277
300	0.1098646416208465	0.5816	-2.1497	1.4116	1.1518	2.3143537809275	-4.1484865291308	-2.8234132551548	0.1164826995755279	0.006	-0.1057	-0.2423	-0.0824	0.1670505083521999	0.9180302783538	0.5018596996092	0.1375641243021504	0.075	0.8531	0.2981	0.0277	-3.2431247066624	-3.3787794765159997	-1.532017615458	0.1426296996497513	0.0852	-0.7103	-0.5795	-0.2352	0.1541853373133	-3.8691116681301	-2.3385890878387	0.1499005870138955	0.0024	0.0631	-0.0879	0.1101	-7.2817654940788	-4.138257341148799	-1.3201553951385	0.150499511068211	0.0017	-0.0502	0.1146	0.0376	1.3140178823493	-0.3847354972153	-0.3949253421665999	0.1513262426136933
301	0.1008714310471375	0.909	-0.9351	-2.6471	-2.374	0.8140466482137	-0.9329019439584	0.1245206921654999	0.1109250763489999	0.1872	-1.1825	-0.4298	0.9737	1.020951646665	0.6484124889666999	2.0053536178097	0.1120633060550408	0.0029	-0.1098	-0.0582	0.152	-0.0388315713008999	-2.9135481384885	-1.431692887173	0.1130865916425851	0.0007	0.0763	-0.0059	-0.0529	1.2821500274823	-0.9902247396883	-0.5493467376641	0.1217843252841107	0.2436	1.2742	0.4218	-1.0951	0.8665302511675	-0.9751957019609	-0.0218747250691999	0.1282290496145694	0.255	-0.5504	-1.267	-1.0369	0.7847360903421999	-0.9435245622474	0.070424024953	0.1295392142661654
302	0.0957921103558142	0.0029	-0.2057	-0.023	-0.0434	2.0034651523361	-0.6957814979295	-0.4660575416722	0.1061952731824611	0.0098	0.3695	-0.0311	-0.0313	-3.3432920628246	-3.6747570964721	-1.9788364151179	0.1091157373926429	0.1162	1.2586	0.0662	0.094	-3.1434294668686	-3.2372232520574	-1.8870097814641	0.1163381369846454	0.7696	3.0307	0.7124	0.48	5.83457145281	-0.54293382366	-0.1892793206977	0.126857837747283	0.9175	2.7714	1.5644	0.8493	4.8438745967533	0.3695490873651	0.1524542439624999	0.1310406157024291	0.031	0.2541	0.4922	0.2192	-0.0185305674597	-2.9905817925991	-1.5124247861693998	0.1390807605315952
303	0.1139501467298065	0.002	0.0478	0.1417	0.0595	-7.3023418991349	12.3292009316739	-4.255342200512	0.1166668691007478	0.0453	-0.3615	0.1649	-0.6516	-3.8776884488227	-9.4710871234417	-6.624382794112499	0.1179694303204904	0.0801	-0.5111	0.0476	-0.8692	-4.1468734648721	-8.4615842987104	-6.1986912019385	0.1199887709932357	0.238	-1.1381	-0.1381	-1.289	-6.0591021290149	0.2760700464219	-6.1935372649168	0.1213642086634648	0.0316	0.387	0.0584	0.487	-7.0870961781752	6.439627921945299	-1.2225059929411	0.1232376387807052	0.08	-0.5843	-0.1616	-0.7784	-4.8160590740484	-6.1469944595987	-3.0872082759983	0.1249414285791906
304	0.115509440453657	0.0187	-0.0501	-0.4532	-0.1854	2.2945642364854	7.219131389204399	8.7641715478241	0.12772625109304	0.7188	0.5394	2.2272	1.7862	0.7649072028694	3.896140330221	3.5421317399824	0.1365488313216328	0.088	0.1512	0.9335	0.2694	2.0178253585416	6.4980916655655	6.9063542951394	0.1453175245697325	0.6905	-0.4548	-2.1128	-1.5674	1.007575016227	2.5818863896875	4.6209176417764	0.1491340423828001	0.0002	-0.0127	0.0287	0.0267	-1.2384792634053	-1.1463378855059	-3.6814847547218	0.149800864826322	0.3132	0.3249	1.3174	1.1379	1.1405151169622998	3.9888325105502	5.0527467467396	0.1536292026868587
305	0.1344151617138089	0.0883	0.216	-0.2816	0.9269	-0.2355860678316	-0.1217666800165	3.4082474065103	0.1443431118870792	0.0012	0.0277	0.0522	0.0974	-5.027763922245099	0.423331010332	2.3685291342014	0.1521004351433049	0.0001	-0.0277	0.0066	0.0116	3.1142369380892	-1.0115486623277	5.1378457221437	0.1540069561750569	0.0006	-0.0359	0.0229	0.0672	0.6422749761775	-1.1284761495681	4.9672149979978	0.1624364624963824	0.0044	0.1541	0.0647	-0.1118	-2.2873644618673	0.9953393336793	-0.3553462532824	0.1687723147965278	0.3041	-1.3511	-0.1893	0.9175	0.6309835263665999	-0.7773789436013	3.6515447083591	0.1731342636360011
306	0.1270464995079295	0.0092	-0.3015	-0.0163	0.1315	-1.3085098580513	-0.0967838555219999	-2.249634495426	0.1470706212824379	0.1389	0.1283	0.0212	1.1829	0.7266264339983	0.0390676294850999	-1.1214337470728	0.1563972473040783	0.0035	-0.0418	-0.0587	-0.1696	-5.8206833629729	-0.4556316385366999	-1.6289195000721	0.1602869756188434	0.239	0.3427	0.0451	1.4549	-0.6807524602020999	-0.0446543398445	0.8087746820998999	0.1614807772611556	0.04	0.0946	-0.0239	0.6015	-4.6257961775832	-0.3561724569271	-0.9324691706207	0.1626463223604414	0.0009	0.0011	0.0308	-0.0859	1.9826920321265	0.0670405243128	-6.940504045786999	0.1680401796451201
307	0.0683235632667856	0.5551	-2.6209	-0.3638	-2.2771	-21.0239713733432	-2.2921643116127	-18.1876536041188	0.0924275167920639	1.393	3.305	1.0645	3.2483	-12.1626618827208	-2.7103807279537	-12.0250006183015	0.0993284808430945	0.3605	-1.8681	0.6121	-1.2566	-12.1999197327937	-0.3671491624924	-10.4666231722745	0.1098176355808089	0.7793	-1.9091	-2.4553	0.9859	0.9220039244545	-1.6107430198886998	-0.5876275065352	0.1168480266526728	0.0263	0.2997	0.0808	0.4911	-14.904713750388	0.1934103389212	-14.251462068645198	0.117393441876876	0.0274	-0.1301	-0.1137	0.5656	-12.8106022553191	-0.3129344661877999	-11.8510650795768	0.1198651749851244
309	0.0841742303856222	1.0464	-1.6879	3.4923	-1.8978	1.0893298340216	0.6649365618606999	0.6059220158106999	0.1028659699793145	0.2574	-0.6127	-1.8377	-0.0196	3.913844694036	1.3653998804435	2.346418350948	0.1136878713275522	0.1046	-0.7954	-0.7795	-0.3739	0.1231436860909999	1.1438199315411	-0.1544607385282	0.1162604309400835	0.0721	-0.3173	-0.9105	-0.0321	0.2465627733969	2.514806522344	-0.3229669390162999	0.1191605022241941	0.0821	0.1401	-0.9604	0.3037	7.166569100189199	4.3229728702853	3.9011762381506	0.1225154704091572	0.5259	0.1428	2.4964	-0.432	2.1466344410534	-0.9706712534304	1.6488270736063	0.1272924519699887
310	0.0776373619424209	0.0001	-0.0424	0.0069	0.0185	0.6864571996536	0.6479797156289999	2.5570609373157995	0.0984204249161712	0.001	-0.0039	-0.1238	-0.0077	-0.3646705515582999	2.4162915734712	2.7530285732325	0.1061845023277394	0.0019	0.0542	-0.1507	-0.0222	0.1916005595089999	1.5891043530037	2.7570415623639	0.1148541550879316	0.0001	-0.006	-0.0251	0.0129	-3.7611150488586	7.765684771688799	3.3884185190375	0.1173384230176923	0.5513	-1.4226	2.2398	0.0809	0.9480096677472	-0.1675226247206	0.3498775720150999	0.1248612107194176	0.1809	-0.7851	1.248	0.0001	3.1723072514024	-3.9007041217822	-0.9315642809146	0.125381713955128
311	0.0840485102675006	0.1125	-1.2753	0.3489	0.5087	-4.7953252968695	2.6231965719225	-1.1928413477932998	0.0920920327255775	0.8825	3.4468	-1.5744	0.1227	2.1428575101062	-1.0971984401616	0.3516480083966	0.1226729999934158	0.0098	0.3069	-0.1551	0.0467	-1.183831793763	0.8645237566017999	-0.8089320542226999	0.1237507329884022	0.0027	-0.0324	-0.0566	0.1671	2.2941708061784	-0.8571666098609	-0.3737981346806999	0.1289335287066458	0.0208	0.456	-0.1777	-0.0544	3.9376472276095	-1.3738979750747	-0.8712120718208	0.1322348792835445	0.1023	0.8421	-0.541	0.3986	3.3989231082344	-1.5833996135522002	0.1890432625134999	0.1334514904864308
314	0.1146831098431265	1.2876	-0.7851	3.9384	0.8445	0.2988890042279	8.0526921806453	1.7023729383889998	0.1482560337926886	0.0163	-0.1294	-0.3301	-0.1976	-2.2056096440726995	12.034246230516	2.5906598855336	0.1492364112555456	0.0158	0.2188	0.3308	-0.0352	0.6261443335904999	4.3854102600062	0.9778316850178	0.1511189915830189	0.0553	0.1134	-0.7235	-0.1125	3.1092403731903	0.3143114722623	0.0879710166451999	0.1626815711943268	0.0916	0.4026	0.8251	-0.0435	0.1337269613492999	8.164387044802599	1.7634726650661	0.1643863116974137	0.0653	-0.6049	0.4724	0.0834	0.2934203229606	9.7577404451219	2.1745679928504	0.165794964862309
317	0.1306021005406646	0.4234	1.8324	-1.2262	0.0406	-7.5032667569198	4.1289330428729	-0.6519927047603999	0.1489658209548323	0.0592	-0.6905	0.3436	-0.0354	-5.3059191492941	2.8123972065588	-0.6604121133302	0.1516210304963491	0.0002	0.008	-0.0186	0.0411	-1.7208641628179997	-2.1774006910608	-0.7682513604789	0.1718539699245378	0.0649	0.6568	0.3561	0.0922	-3.9069990066942	2.0629124717238	-0.4835651903337	0.193115900270359	0.1249	-0.7673	0.6172	-0.0125	-3.7541906754554	2.685555275582	-0.476837532084	0.2084942086870888	0.1205	0.8565	0.3564	0.0786	-5.169005402458099	2.8336817861675	-0.5669724154176999	0.2147498791417832
319	0.0868623562824371	0.174	-1.0657	0.259	1.3423	0.7729331811321999	-4.0075204501327	-5.2966341940489	0.0952582050149194	0.0014	0.1078	-0.0008	-0.0998	-0.7827295957765	-1.3383712183526	-1.0903920958505	0.0983156169918447	0.0103	-0.2767	-0.0402	0.2808	0.7164759320776999	-9.057159097447	-6.5449098720985	0.1069692062619573	0.0	-0.0047	-0.0084	0.0244	-1.178323769465	-1.7000516995777	-1.1905594520127	0.1276276255048213	0.002	0.054	0.1267	0.0696	-0.4092462053414	-1.4794159834121	-1.7851113319511	0.132805426257103	0.0959	-0.3273	0.5102	0.8459	2.7441370482943	-2.001379971709	-5.456484927782999	0.1361231038166206
320	0.140312413593795	0.4509	1.9319	-1.0343	0.134	-6.5213827397399005	3.8749737797044	-0.0193567711044	0.1575916483276061	0.0151	0.3243	-0.1955	0.0129	-3.9487419622669	2.6486121697547	0.2087147778634999	0.1601179633457645	0.0002	0.0219	-0.0156	-0.0349	-0.2876762404783999	-1.5464171646942	0.4604314882820999	0.1755256693715382	0.1149	-0.9242	-0.3537	-0.0485	-3.7544267336396	2.4823091789858	0.1413988523358	0.1958322562506982	0.0849	0.5996	-0.5378	0.0398	-1.9891442891613	2.9314098744263	0.2890139035222	0.2103130899687965	0.0001	-0.0118	-0.0264	0.0118	2.7511007647282	-2.2647028761841	0.6155610583322	0.212775225627732
322	0.1102199692112474	0.8019	2.2888	-2.3509	0.3848	3.8091135463126	-7.080801293263199	-1.7231067155678998	0.110607452813761	0.0046	0.1921	-0.1493	0.0575	0.0918266336537999	-0.3865452766275	-0.14950351666	0.1247189210732433	0.0438	0.2534	0.2583	0.6289	-4.2540438804989	0.1508411797038	-4.3211237478424	0.1311954151805862	0.0339	0.479	-0.3876	0.0913	6.0138183006792	-8.731910262650098	-0.9973851712757	0.1370839934888658	0.194	-0.8681	1.1526	0.2029	7.1217573882219	-8.8460837377415	0.2940891544825	0.1425141182982515	0.0051	0.081	-0.2058	-0.0693	4.2113566921894	-3.2441869684913	1.7921537344464	0.1499853728126698
323	0.0841520257186599	1.8177	-0.5294	5.1107	2.4498	0.4205376551522999	-0.6429831507301	2.1273563560104	0.0980276020066785	0.0059	-0.0014	-0.0347	-0.2975	0.1296746291872	0.6667463412729	3.2317152277594	0.1059770712254551	0.0165	-0.1511	-0.4595	0.0099	1.095703404995	0.7322131443576999	1.0486097972470998	0.1096166025330712	0.0712	-0.5192	-0.7654	0.344	0.5585530068479	0.3143901583237	1.7067400147966998	0.1137985686960006	0.012	0.0948	0.3594	0.1422	0.0695191352469	0.7092368144289	2.600180898963	0.117887918885071	0.0289	0.0232	-0.6038	0.0528	-0.4810472363688999	0.7891031667499	3.0232758511108	0.120895679606759
324	0.0920109523595426	1.4266	1.063	4.0875	-2.328	-0.9586322860362	1.1467706588436	1.2777042650131998	0.1056159394493271	0.0072	-0.1713	0.1108	0.2476	-1.0662748180314	1.0640716083122	1.3808223484779	0.1071896039901245	0.003	0.1121	-0.0638	-0.1586	-0.7419308729405999	0.6992436846311	0.8731005372943998	0.1148397802285608	0.0799	0.8843	0.3105	0.4065	-0.7895359400876	0.3707687213168	1.3958120431746	0.1162478854612718	0.0012	0.0182	-0.0808	-0.0935	-0.1645325543874	0.9132304286084	0.0226222426525	0.1196896323599896	0.0441	0.2756	-0.4334	0.5375	-0.4018103725391	0.5561924250058999	0.5870373610747	0.1248251971324298
325	0.0972439972442669	1.2565	-0.7459	3.5995	2.4226	-0.2420383248663999	0.0459133168268999	-0.5896340011008999	0.1057908209544085	0.0001	-0.0205	0.0222	-0.0211	-0.2859451471276	0.033048145788	-0.1438774632699	0.1129018583829784	0.0022	-0.0209	0.1254	-0.1148	-0.0855710917725	-0.0808499280884999	-0.0782139450316	0.1185196817536443	0.0652	-0.0598	0.7941	0.4366	-0.0209698353631	0.2170948434025999	0.0037375879164999	0.1208801335469379	0.0043	-0.1838	0.1371	0.0228	-0.2356647538929999	0.9059519679289	-0.1389989274631	0.1225589430032174	0.1715	0.8948	-0.5704	-0.9862	-0.1274320764373	-0.7886703934121999	-1.4091493305819	0.1260914107139737
326	0.0827558676860241	0.0	-0.0032	-0.011	-0.0047	0.1320352110292	1.5337880518395	1.4060412311566	0.1003081663164793	2.123	0.1425	-4.3935	-3.5249	-0.4177442999726	-2.2313793291812	-2.1530866980882	0.103035192458436	0.0952	-0.3595	0.9872	0.5316	0.9692549043252	-8.343476520549	-6.1143397441177	0.1039848956412844	0.0003	0.0066	0.0676	0.0019	-0.0005508024297999	-2.4975349318667	-2.0504800740226	0.1068458634565791	0.0003	-0.0309	0.0418	0.0364	-0.2268912580469	-0.3233603693233	-0.4220326903188999	0.1091795503612637	0.0386	-0.294	-0.3923	-0.5389	1.1915036847495	2.1281432166244	2.7651855697188	0.1242503438749438
327	0.0825999580112682	0.0	-0.0131	0.0095	-0.0153	0.5487172491729	-0.4860044582371	1.0016735616219998	0.098374382442993	2.2133	-3.8934	1.2756	-4.1185	-2.3162815894318	1.0029718816351	-2.7354422385096	0.1010604834529295	0.0001	-0.016	0.0007	0.0372	1.6153854975113	0.1640210949882999	0.7792674090748999	0.1089759911660847	0.0283	-0.1141	0.356	-0.4994	1.2148341019546	-1.5706131285747	2.8332490128298	0.1169355870242115	0.017	-0.4083	-0.2191	0.0538	-5.9077888329427	1.4968449460122	-5.6146045681663	0.1219002498741485	0.0002	0.0196	0.043	0.0116	-4.031873786136	0.9548160120583	-3.7582036645868	0.1229770722212793
328	0.0780913470929386	0.0106	0.293	-0.2288	0.2571	5.5997722455924	3.9911930923922	-1.7384898405715998	0.0873506509545242	0.0898	0.3297	1.1381	-0.3706	9.7650189058014	-2.1623716533334	2.7910339408887	0.0899314791613863	0.1552	-1.2278	-1.0004	-0.2843	9.8765957408666	3.3932577118136	3.2734975263627994	0.0948265564613803	0.0404	-0.7981	0.0293	-0.0442	8.1809504607273	-1.8121793370727	3.4509345948198	0.1029160199645451	0.0639	0.9549	-0.0051	-0.1396	7.71910262334	-0.4350945765113	4.1414047836048	0.1108233079599494	0.0504	0.7791	-0.2508	0.1077	8.557502607557	-1.3795633714955	3.2308890241146995	0.1126177649164833
329	0.0897193514975222	0.1592	0.7295	0.0436	1.4587	0.8927720526444	-10.1177291760269	1.0071028998586	0.0936503426704493	0.0881	-0.0084	-1.1875	0.0019	-0.1263304715777	-10.3179458592592	0.3076231570433	0.1100140889297665	0.0635	0.0346	-0.9052	0.2116	2.2107635810944	-9.9225484007242	1.9285560218833	0.1109118807749273	0.0573	0.0647	0.1999	0.8545	-1.4865764149995	-10.146095501161598	-0.6721363364787999	0.1206821076950851	0.0908	0.0052	1.0482	-0.1728	2.1046554272965	-4.879834126813099	2.0590175116845	0.1218670038775565	0.0723	-0.199	0.1788	0.9045	-1.6003171167531998	-5.2456456262617	-1.2865957899514	0.1290848822021789
330	0.0691407451370555	1.739	2.5477	-4.8837	2.7178	0.1124423817405999	1.0533309609311	1.1556228407511	0.0765643115442773	0.001	-0.0104	-0.0424	0.1347	0.5151969870165	0.1796796212068999	0.7855229509562	0.0874608944690172	0.5209	1.1869	-2.1496	1.7044	0.0186485965517999	0.8118827815252	1.0632060616368	0.1011979942190737	0.0001	-0.0259	0.001	0.0363	-0.1006394725306	1.1376430757212	1.2500854574618	0.1061120690739089	0.0029	0.0731	-0.1825	0.0535	-1.0586029270449	2.8493796554168	0.5007187517188999	0.1065159112634465	0.1079	-0.5177	1.1122	-0.1187	1.1189551361387	-1.0567931476327	1.4408991563568	0.1077739286467966
331	0.0909880956364243	0.0088	-0.3348	0.0381	0.176	-8.9451101460134	-2.8757394859858	2.9065450790239	0.0942677659589877	0.1626	-0.7794	1.0722	0.9114	3.9552335623324	-7.8226141371116995	-2.4900597560337	0.1071651532054489	0.1933	-1.2706	0.122	1.0373	-0.3129344661877999	-5.1261608420258	-0.4375338444147	0.1097731351086001	0.1552	-1.1163	-0.6743	0.648	-1.5173033219761998	-4.6518019208759	0.0727452637643	0.1321038702049958	0.0166	-0.136	0.3484	0.2215	-6.440808212866299	-0.8842346149825	2.3352055871985	0.1349204874852589	0.0641	-0.0663	-0.6991	-0.469	-5.942764787235	-1.3915236528283	2.2138716805197	0.1386655598658988
332	0.0956023380310758	0.438	-1.4811	2.0608	0.6569	0.9253087390333	0.3494054556467	-0.3357927670245	0.1114907779262806	0.164	-0.9041	-1.1416	0.2918	3.2138534918215997	1.0283874794673	-1.1900086495829	0.1283162880621688	0.0297	-0.0081	-0.5881	-0.0385	5.8299683182181	2.9486027788422	-2.1069766661078	0.1312552941357709	0.0258	-0.4713	0.172	0.2071	3.8878389507433	2.0988326587529	-1.3950645255913	0.132664641495097	0.0001	0.0276	-0.0138	-0.0261	-0.4858077430835999	1.1054604766086	0.1497789178749	0.1342447081328648	0.3138	1.3823	1.1647	-0.4887	-0.8259675865158	0.3494054556467	0.3492874265546	0.1347180289318586
333	0.1114728214793389	0.3663	1.0808	-1.9379	-0.0687	-3.7110707138082	3.8355127199123	0.1096096835302	0.1353583970184252	0.0801	0.9414	0.0357	0.0057	-4.2618338005775	4.7229734634122	0.1417529396121	0.1482050400852251	0.4057	-1.9393	0.5878	0.0135	1.9015273597924	-1.7939241708279	-0.0749091304528	0.1520202955595583	0.5448	-1.662	1.6158	0.0524	-0.1221601103234999	1.8729249764735	0.0518147714319	0.154334250290732	0.0001	-0.0055	0.0026	0.0232	-0.0570473945149999	-5.070608482677399	-0.1838893254917999	0.161743355845202	0.0019	0.1216	0.0522	-0.0004	2.9708315911877	-1.375038922965	-0.0577949120983	0.1701884622478315
334	0.1090226021510599	0.3518	1.4112	-1.6459	0.3739	-6.102812236122599	3.136426407404	-1.1325284817302	0.1308801130991423	0.0703	-0.7191	-0.531	0.0791	-6.307671396977499	3.7743343071738	-1.2146373868011	0.1474560664008292	0.1563	-1.2531	-0.134	-0.0456	-1.3629606125401	-0.0848235741892	-0.2443202206469999	0.1499959488960585	0.121	-0.821	0.7112	-0.1729	-6.1567515312123	2.587984559446	-0.9443507658921	0.1502556316346237	0.5663	-2.2	0.8426	-0.3206	-2.8867948776125	0.7213151248537999	-0.5317997459718999	0.1543779371332587	0.0573	-0.6493	0.3561	-0.0903	-1.0556915427731	-4.797095733251	0.5910110071754	0.16200403118258
335	0.1119961918960701	0.4503	-1.2914	1.9448	0.762	-1.4154048724631998	2.8000828379497	1.7748821439691	0.131633096500549	0.2698	1.2796	-1.0606	0.5583	5.6993101132634	-5.225069221205599	1.6758163926665	0.1379695231923806	0.3237	-1.3672	1.137	-0.5978	-1.7357358284226	3.4621080155385995	2.2500672687637	0.1519559625882273	0.0788	-0.2376	0.6376	0.5609	-2.2577391597502	3.852469566144	1.9428375420274	0.1547044503261359	0.0002	0.0327	0.0205	-0.0177	1.765715217816	-3.9690823091388	-3.0374786851935	0.1598104161033236	0.0026	0.0147	-0.0988	-0.1211	-1.610310246551	2.1275530711639	0.4374551583533	0.1681198051060459
336	0.1095731769781254	0.3863	-1.2581	1.924	0.0632	-5.3407770744943	4.303734128273	0.0772303692641	0.1324588744014851	0.0698	-0.8357	-0.3013	-0.0267	-5.4301644402447	4.9734311968484	0.1059507816750999	0.1458975763843475	0.6062	-2.3686	0.789	-0.0037	2.5879058733846	-2.5414810971586	-0.0863579523865	0.1498213488906774	0.4013	-1.4423	1.3914	0.0355	-1.9491324269394	2.7878864984327	0.0675913267426	0.153604029043292	0.0	0.0027	0.0004	-0.0105	-1.6435551074925	-4.6392514940826	-0.2152457209597	0.1571891732123313	0.0191	0.2045	-0.3751	-0.012	-9.3453467973245	5.023278816745299	0.0503984223266999	0.1697492058525219
337	0.1119175347794137	0.3938	-1.1869	1.7411	0.9155	-2.7392978555182	3.551888811596	1.1996476921044	0.1362248369263353	0.073	-0.661	0.4168	-0.4395	-3.3275155075139	4.3222646957327	1.509985518266	0.1438094362293603	0.6592	1.9494	-1.6754	0.5189	4.2583322708452	-4.2465687046659	0.045637915612	0.1513345861766126	0.2148	0.7866	-1.1113	-0.5249	-1.8494765301763	2.8799885333014	1.6036612743627	0.1544108200466863	0.0001	0.0272	0.0116	-0.0149	1.273533903759	-3.5060148377998	-3.771422922902	0.160542558972086	0.0039	-0.1435	0.0842	-0.0928	3.4765862508362	-3.0727300407007	0.6875981475439	0.1700813483044194
338	0.1185378094523619	0.2531	0.1347	-1.7839	0.0505	-1.5664821103512	3.1103026350192	-0.0509098817257999	0.1480569885150281	0.1563	0.7005	-1.0446	0.043	-0.2161506106658	2.1541096168864	-0.0013376630437999	0.162367131986638	0.001	-0.0109	0.0073	-0.0929	1.6446960553827998	-6.386554173531	0.2096590106003	0.1746763711784085	1.0006	-2.0015	2.1379	-0.1247	0.3986235870524	-1.4702884002897	0.1019377925436999	0.1785222171443277	0.0003	0.0017	-0.0022	-0.0465	-2.8531172433333	6.0267228147488	-0.1336089322572	0.1860743186666743	0.0855	-0.0873	0.8256	-0.0174	-4.0985208801418	5.2059091652547	-0.1766895508737	0.1993275046296667
339	0.1374407844367167	0.3361	1.5792	-0.9724	0.4783	-5.0982666332595	-0.9343182930636	-3.6302601287504	0.1479003111472252	0.8885	2.5772	-1.0483	1.1268	2.2692666677453	-3.6393090258114	0.2198881985822999	0.1510419793653946	0.0364	0.3499	0.2942	0.391	-0.3752931698473	-10.5822129964711	-2.5068985731733	0.1571893687186506	0.1133	0.6667	0.3718	0.7058	-0.2582476535148	-9.1268749478474	-2.1869217044902	0.1629351513427829	0.0001	-0.0141	0.0154	-0.0227	0.1209404763718	0.2363729284455999	1.1198600258448	0.1630511115796496	0.0019	-0.0244	0.1063	-0.0736	0.6518353326376	1.1016835456613998	1.7542270528516	0.1631286930440569
340	0.0913605744964257	0.2653	-0.697	-1.8042	0.7843	3.3120930394795	6.4146450974508005	-2.590345141288	0.1152143001451361	0.0509	0.6044	0.534	0.1097	2.7274162602468	4.882273394716499	-1.5176180662218	0.1307767078959073	0.0274	-0.4142	-0.3762	-0.0255	1.6347422686156998	4.3699877919718	-1.6114511944413	0.1352420310691967	0.3611	-0.1878	-1.4658	1.3496	0.4556316385366999	-0.3239898578144999	0.3419696228443999	0.1370774675467269	0.0088	-0.0202	0.3094	0.0262	0.7261936606606	0.6229575481037999	-0.4482351487650999	0.1384614648658072	0.0748	-0.589	0.5933	-0.3339	0.0863972954172	0.4718803102157999	-0.2803190937374999	0.1412759598735254
341	0.1500665130800771	0.0	0.0005	-0.0001	0.0001	0.0020458375963999	-0.0002754012148999	-0.0014950351665999	0.1544540747173493	0.006	-0.091	0.0161	-0.2222	-0.0006688315218999	0.0004327733377	-0.0013770060745	0.1585054551537597	0.0492	-0.6641	0.1511	0.0433	-0.0002754012148999	0.0002754012148999	-0.0015737212279999	0.1622381518373915	0.5371	-2.1957	0.3767	0.0505	0.0088915249381999	-0.0018491224429	-0.0044457624690999	0.1626558180141708	0.0	-0.0021	0.0003	0.0001	-0.0052719661138	0.0014556921359	-0.0011016048595999	0.1662007191183489	0.0	0.0003	-0.0	-0.0001	-0.0041703612542	0.0011802909209999	-0.0026753260875999	0.1695494946773979
342	0.1019790485795006	0.1692	1.0861	-0.3021	-1.1032	-1.1444887630629998	-3.1052273840588995	0.1413988523358	0.1055945208500658	0.0673	0.2471	0.9459	-0.0021	-0.5192099761479	-3.2299447913779	0.0395397458535	0.1206947303474439	0.0751	-0.3192	-0.9014	0.1367	-1.6181001666296	-0.3700605467641999	0.4224261206259	0.1213722255250348	0.1084	-0.433	0.2027	1.0541	1.084687356399	-0.6348391433752	-0.1876662564389999	0.1236478198584032	0.0846	0.2584	0.9788	0.0378	0.312383663758	1.2837237487103	0.0064916000655	0.1269955473271842	0.0123	0.1417	0.0583	-0.3491	-0.4647985646897999	-1.7052056365994	0.0029900703331999	0.1289255695414896
343	0.1107920401786144	0.3656	-0.9566	2.0077	0.0596	-3.5690817160119	3.8601414571305	0.1024492519428	0.1336681155306247	0.0703	0.881	0.1144	0.0082	-4.1118581675491	4.895846740308	0.1305795188933	0.147099093543903	0.3378	-1.7663	0.5693	0.0117	2.3989412969325	-2.4590967908728	-0.0737288395318	0.1507233918958034	0.4383	1.4165	-1.534	-0.0436	0.5164953070296	1.3886909546179	0.0403266064675	0.1544590608634773	0.0002	0.0279	-0.0253	-0.0154	-0.6512451871771	-5.3079256438598	-0.1548935118659	0.158686939039541	0.2635	-1.045	1.1823	0.0246	4.1893639380281	-3.2779432888319	-0.0833285390225999	0.1699317227613549
344	0.1065579822388944	0.2402	-0.5409	-1.5803	0.7688	-3.075051279512	-8.444588109447999	3.103378261616	0.1243296312422348	0.0124	0.1096	-0.224	0.2964	-1.9557027130663	-4.109222184492199	3.6119656194749	0.1274745774986901	0.0579	0.0095	0.3171	-0.7623	-0.2968038236008	0.1421857129497999	-0.1011509319297	0.1289381569145125	0.0006	0.0557	-0.0494	-0.0418	-1.6652724604389	-2.7879651844941	3.2593340353108	0.1329848143298413	0.0325	0.1176	0.4868	-0.3395	-1.7263328440853	-3.6427318694823	2.304321308099	0.1409632357560472	0.0389	-0.23	-0.2631	-0.5401	-1.9878459691482	1.3082344568364	-0.8190038700819	0.1471247078116742
345	0.1369257528054948	0.2223	-1.461	-0.295	-0.462	-3.3383348409564	-4.561037549051	-2.9442357024345	0.1436298563252336	0.0376	-0.5965	-0.0053	-0.1906	-0.6631661254792	-7.244586330067301	-3.1166762059926	0.1487592457439346	1.1254	3.329	-0.0942	0.5072	2.7703788497712	-1.5610921151453	-0.2297239562572999	0.1541469780214261	0.0123	0.336	-0.0411	0.0742	2.0001603377573	-9.0403989663688	-3.2912018901777995	0.1632533147253584	0.0018	-0.0213	0.1138	0.0589	-0.5925453853727	-1.5188377001734998	-0.9655566594394	0.1637999610513841	0.0041	0.0107	0.169	0.0963	0.9689008170489	-1.0064340683367	-0.3434253149803	0.1649168008226241
346	0.1365786012011681	0.1564	1.1209	0.4175	0.5357	-3.3277515656981	-3.9206903813778	-3.6824289874586	0.1458696616098869	0.2081	-1.3733	-0.1642	-0.477	-0.7560156779312	-5.491342852983199	-3.3373512651889	0.1517951975948804	0.868	-2.8383	-0.2457	-0.6788	-1.4012807244419	-0.9683106715884	-1.0898806364514	0.1535159810084344	0.0397	-0.5603	-0.153	-0.2244	1.7799967379601	-7.3741822731931	-3.3911331881558	0.1596261793268698	0.099	-0.9597	-0.0017	0.0945	4.1452210575827	-0.6149709128716999	-1.6347422686156998	0.1623778157454995	0.0002	0.0068	-0.0369	0.0	-0.4070429956222	-0.1470642487566	2.6215048216024	0.1662522111464307
347	0.1348321700779725	0.1179	-0.9399	-0.3583	-0.5479	-3.2264432616456	-3.4399578892544995	-4.658844323371199	0.1442765710173154	0.1257	1.0511	0.0932	0.4394	0.0518147714319	-5.6447413296825	-4.209350197623699	0.150975718892852	0.822	2.744	0.1813	0.7773	0.4985548850304	-2.1286940190542	-1.9193497526995	0.1522438787177547	0.2932	1.6087	0.1922	0.5142	2.2119045289847	-5.9700688505408	-3.4065949992208995	0.1622390955596245	0.0031	0.0127	0.135	0.1003	-0.5276293847176999	-1.2620850818253	-0.6519927047603999	0.1626301159155532	0.005	-0.003	-0.1369	-0.1648	-0.8650745590315999	-1.6835276266836998	-1.6286440988571995	0.1663934776918665
348	0.1333879479927179	0.1255	-0.9881	-0.3628	-0.5509	-7.396056998262299	-4.2141893903998	-2.7530285732325	0.1470355304705775	0.871	2.8266	0.7114	0.6246	-0.0500836780810999	-1.8279952354141	0.3772209783515999	0.149518763172328	0.1662	1.2488	0.3276	-0.0125	-4.3583815979153	-3.7439614874734	5.6405316253976	0.1541185483891585	0.0077	-0.1918	-0.1495	-0.1258	2.977087133069	-0.6923979972893	-5.4961033596979	0.1555151753429661	0.1548	1.1853	0.2518	-0.158	3.2369085078117994	-1.0770154654125	-3.2451705442588	0.1588157427921084	0.0136	0.3525	0.0674	-0.0086	-0.7063647731878	-0.4858470861143	-3.6701146188495	0.1594271384591263
349	0.1378475390089241	0.1521	1.0488	0.3963	0.631	-7.5088141242485	-3.1838741024282	-3.3086701958086	0.1481838710137661	0.0166	0.3546	0.1169	0.1699	-3.8435386981751	-2.826009895181	5.6135816493681	0.1499217954071142	1.1647	-3.2309	-0.8904	-0.6493	-0.4746343223647999	-0.7267051200596999	0.3030200224514	0.1585563422882296	0.0036	0.1775	0.0485	-0.0076	-2.9151612027472	-2.2002589918975	6.8058328517009	0.1594354585024884	0.0293	0.4953	0.1734	0.002	1.3487577784574	0.6072596788545	-8.399068222928099	0.1596160644472983	0.1331	-1.0776	-0.2821	0.0993	-3.2677927869113	-2.5624902755524	5.2875066109265	0.1616619708274025
350	0.138445109586221	0.1976	1.309	0.2485	0.6046	-6.0751540855405	-2.4782961898544	-3.7245653733383	0.1505729777125862	0.5667	-2.3119	0.0229	-0.5476	-0.3738768207421	-3.6291585238908	-2.2094652610813	0.1526099451909793	0.604	-2.3671	0.1265	-0.5633	1.6342701522473	-5.351321006721899	-2.6471171345881	0.1572189640389723	0.0415	-0.604	0.0623	-0.1649	1.6037793034547998	-8.4017828920464	-3.86741991781	0.1629933666567883	0.0005	0.0645	-0.0034	0.0254	0.8386360424012	1.0911396134338	1.1144700306389	0.1647764111156805	0.0099	-0.1789	-0.1703	-0.1694	-3.2849463482965	-2.2698174701751	-2.975906842148	0.166573151674222
351	0.0799053646037144	0.0	0.0133	-0.0011	0.0031	-2.7739590655649	-0.0411921531429	-0.0144388922669	0.097873907212724	2.1682	5.744	-0.4857	0.0011	3.4696225344022995	0.1083113635171	-0.0029507273024999	0.1012259038486311	0.0727	0.9349	-0.4515	-0.0013	10.3355715370128	-1.685848865495	-0.0090095540303	0.1024468643321355	0.0009	-0.0931	0.056	-0.0304	-0.7180889963363999	0.5135445797270999	-0.0083013794777	0.105634529086848	0.0001	-0.0247	0.0238	0.0301	3.1501571251183	-0.4005907385873999	-0.0068456873417999	0.1092644596377134	0.0342	0.6547	0.2003	0.0176	-2.9789755985426	-1.0468000178349	-0.0236058184199999	0.1227222080519969
352	0.0673253462197868	1.116	-1.2537	4.8236	-0.1557	-1.2663734721715998	2.3343400405231	0.5060300608634	0.0730508141938743	0.0024	0.1493	-0.1506	-0.0584	-0.1424217711339999	-2.3400841230053	0.3008954987936	0.0868558788493849	0.577	-1.8556	2.5535	-0.0262	-1.1461411703523998	0.1459233008662999	0.6513238732384999	0.0999410965871425	0.0001	-0.0359	0.0082	0.018	-1.9283199636991	0.2643064802425999	1.1041228135648	0.1015007170123424	0.0033	-0.0262	-0.2167	-0.0321	-1.8804001523065	0.6643464164002	1.0487278263392	0.1027763336393591	0.0099	0.1349	0.3501	-0.0664	-1.6820719345478	8.9641521728722	-0.1925447922457999	0.1042266546397921
353	0.080237751071018	0.9765	-1.484	3.8576	-1.0821	-1.3351057468045	3.7638297179769	1.9547584803295	0.082944034065997	0.2244	-0.5909	1.8306	-0.5985	0.1700405786853999	-4.5085539460972	8.427001774725099	0.093858927701009	0.4165	1.1845	-1.7494	1.4807	-0.2654080851022	1.9790724733021	0.8043682626615001	0.1049598209767862	0.042	0.4245	-0.5164	0.3922	0.464641192567	-2.911777702107	2.9988438290461	0.1071239160718026	0.036	0.0431	-0.615	0.3524	-0.1363236013754999	-1.5527907356675998	3.7107953125933	0.1077565620262504	0.0225	-0.1829	0.4719	-0.2381	-0.6112333249552	2.7619987842321	-0.1404152765683	0.1084254857952116
354	0.1120794739131556	0.0004	-0.0413	-0.0509	0.0209	-6.457568343944499	5.639784107814299	6.3571255865674	0.1165929287577907	0.0288	-0.0951	0.5753	-0.1741	11.2527362686912	-6.7259271563492	-7.6456098419924	0.1188572381136165	0.3741	1.4818	-1.1689	-1.0767	3.576674920937	-0.4476056602739	-2.3826532822227	0.120878566556439	0.9898	-0.912	-2.5602	2.2128	1.910891001099	-0.4559463827823	-0.1159832545036	0.1254016126030047	0.3855	-0.8206	-0.6963	1.8582	0.1633129204357	-2.8709396362404	3.7964057473965	0.1257298669781014	0.1771	0.5295	0.7882	-1.1005	7.507437118174	-6.195347044329	-2.5995514104718	0.129955445382462
355	0.0838595111482054	0.0	-0.0189	0.0041	0.0017	-2.6275243052995	-0.2896827350440999	0.0894267087811	0.0882312632331172	0.8299	-3.6907	0.6846	0.1393	-1.1345743193265998	0.3029019933593	0.0784893462465	0.1018696389068092	0.0148	0.231	0.4062	0.017	11.1067342817635	-0.9742121261934	-0.3868600208730999	0.1044392218253815	0.0001	0.0084	0.02	-0.0397	4.6034099931149	-0.214812947622	-0.1264485006698	0.1075026790634953	0.0	-0.0024	-0.0197	-0.0158	-0.9986834912888	0.2246880483277	0.0692043910012999	0.1098998584828338	1.0197	-3.7292	0.0582	0.0885	3.7595413276306	-0.2650933408565999	-0.0939118142809	0.1102142256618787
357	0.0809644921589774	0.0	-0.0033	-0.017	-0.0111	0.068456873418	1.6064546295423998	1.3729143993072	0.0901936762876142	3.047	-0.3167	5.707	4.2431	0.4494547827168	-4.479990905809	-3.1296987491543	0.0956181134065796	0.0374	0.3421	-0.6438	-0.2348	1.4115885984852998	-11.9243611457709	-8.252712148724099	0.1021202482411955	0.0161	-0.3756	-0.0052	-0.3099	1.1128569663802	2.3917808653451	2.867713507723	0.1028581203270965	0.0001	0.027	0.0171	-0.0225	-0.1037869149865999	-2.2755222096266	-1.8469585762115	0.1058535207864859	0.0	-0.0073	-0.0094	0.0154	-0.0966658264299	-1.4538430134571	-1.1891431029075	0.1207861416789822
358	0.1048507751222454	1.7527	2.1276	2.1827	-3.9728	0.7703758841367	1.3842451921488	-2.2412544298869	0.1074131401092065	0.2713	-1.3274	-0.5332	1.3199	-4.4263270119342	0.9484424410848998	0.4236850976083	0.1245475836714385	0.002	0.0347	0.1058	0.1055	-0.3503496883834999	-1.6671609259124998	2.540379492299	0.1328296091393224	0.0352	-0.5475	-0.0604	0.3064	1.3508429590845	4.6456644080867	-7.1541760455187	0.1412630693187103	0.0571	0.7516	-0.0603	-0.1946	0.5891618847325	2.2800860011878	-3.461006410679	0.1422133869499907	0.4251	-0.901	1.2347	-1.4655	2.9795264009724	3.6310469893644	-6.3367852396955	0.1480350234535548
359	0.1018125150472555	1.4773	0.6584	2.0986	-4.1143	0.7032960167932	2.2912594219066	-4.4796368185327005	0.1053443903591645	0.0879	0.737	0.2819	-0.7934	-2.8698773744115	-0.7391768607915999	2.278748338144	0.1200515729883897	0.4595	-0.965	-0.9091	1.996	0.3168687692578	3.031380515435	-5.7398334348844	0.1209549378661293	0.0019	0.0278	0.1235	0.087	0.4013382561706999	-1.4935794744641	2.6654116438636	0.1407186511032369	0.1059	0.3554	0.4256	-0.9064	0.0203010038412	1.031967695261	-1.9244250036598	0.1437607529508993	0.3926	1.4596	-0.8349	1.1263	2.3017640111035	3.3707534982532	-6.971506353978599	0.1449328886711064
360	0.0843134775565759	2.1125	-0.2815	4.5468	-4.1026	-2.0958425884197	-2.853550016671	-4.047217568109	0.0880301254498513	0.3351	0.4658	-1.0004	2.1195	-1.0061980101525	-10.7781019463264	2.2154454017477	0.0939805219743061	0.5428	0.4522	2.7723	-0.8796	-2.0023635474765	-2.2008097943273	-3.7121723186678	0.0971836339332008	0.0365	0.3148	0.4301	0.5279	-3.6181424752948	9.1042133621642	-13.0838396035306	0.1020544912341743	0.0228	0.1081	-0.321	-0.4693	0.4691262980667999	4.1779544591251	-5.8267421897007	0.1023146101870272	0.0221	0.4165	0.289	0.2596	-1.665783919838	-4.0559123778937005	2.2974756207572	0.1169439078025599
361	0.0788935793446585	1.7867	0.6769	4.2279	-3.9545	-8.0676031892806	-1.6565776506542	-1.7823966628328	0.086393614079744	0.2492	-1.9515	0.0983	-0.713	-8.4436045336805	-1.2151095031694998	-2.2866562873147	0.1018482316998335	0.7873	-1.0373	-2.2953	2.2916	-6.6817449328731	-4.0706660144062	0.9247579366035	0.1024798835854963	0.2195	-1.5063	0.4381	-0.867	-6.775971491399599	2.0481194921806	-4.1193726864128	0.1029733940868872	0.0298	-0.4692	0.4353	0.1572	1.4032872190076	0.9514718544488	-4.093012855843799	0.1036515966886598	0.0355	0.6905	-0.1329	0.1367	-4.027388680636199	-3.7957369158746	3.3209058783562995	0.1172349487257581
362	0.0826050352956804	1.1694	1.3712	-3.0488	-3.1716	2.9776772785295	0.3753718559087	0.7530649506286999	0.0895973981834845	0.0123	0.4326	0.1059	0.0854	3.4681668422664003	0.4335208552833	0.782532880623	0.106135871233296	0.3116	-0.5332	0.4728	1.9736	1.5517678168693998	0.0596833775718999	0.4459139099538	0.1067112489034091	0.0004	-0.0171	0.0259	0.0704	0.9436032483088	-0.2246093622662999	0.3483431938178	0.1149665815113279	0.0004	-0.0683	-0.014	-0.0074	0.8126696421391999	-0.1972659559297999	0.2972365969384999	0.1196770832062471	0.0586	-0.2079	0.2228	0.8008	0.8585436159354	-0.2947973290351	0.3461399840986	0.1207268510802207
363	0.0808965467306566	1.1847	-0.1313	-2.2889	4.0878	-1.1385086223966	6.5615126310539	-12.9312279874453	0.1023280486740266	0.0255	-0.6069	-0.0746	-0.0204	-2.96253021171	-1.903415825266	2.6219375949401	0.1067629360703171	0.0021	-0.0905	0.1472	0.0186	1.2753830262019	0.2188652797841	0.5022924729468999	0.1089392723598738	0.8812	0.459	1.5952	-3.0623	-1.2199093529149	2.7963452500332	-6.3555125223087	0.119579598316553	0.1703	-0.1074	-0.8393	1.1919	-0.9251120238798	2.7618807551399995	-5.9490203291163	0.1288871988538779	0.1994	0.5744	-0.8049	1.1589	-1.1752156700396998	1.5155722286254	-3.9748657346517	0.134338182570562
364	0.1378120560819459	0.2666	0.6626	-0.2868	1.5429	0.7880802479517	-4.8823520807779	6.418107284152399	0.1516523758187243	0.8188	-0.9839	1.1308	-2.4191	-0.6142233952884	-1.3129949635511	1.4387352896683	0.1560727365810015	0.0297	-0.1354	0.0468	-0.5148	0.0509098817257999	3.4380300807502	6.3156186891789	0.1582620677934084	0.0098	-0.1131	0.1118	-0.2594	0.0237238475120999	4.4716501833006	5.976521107575599	0.1643030491574616	0.0002	0.0241	0.0185	0.0337	0.8148335088276999	2.1435263416281	0.7602253822160999	0.1653258904458705	0.0129	0.0288	0.3149	0.1307	-0.0926921803292	-4.969536236809099	4.9126855574476	0.1662364034315358
366	0.0948933185619791	0.2557	-1.0974	-0.477	1.6154	4.524291158377199	1.3975824795560998	-5.377956238505799	0.1183177729698938	0.0497	-0.6707	0.2018	0.3731	3.156491353061	0.5026465602232	-3.5570820916484	0.1336854762712815	0.025	-0.4954	0.1838	0.0387	1.4506955710011	0.726272346722	-2.8294327388519	0.1358609886413498	0.3882	0.5168	1.1421	-1.6477	0.1820008600181999	-0.3491300544317999	0.5731099282069	0.1384981502301477	0.0086	0.0916	-0.2736	0.1022	1.430906026559	0.3098263667624999	-1.3283387455241	0.1408655700597571	0.003	-0.0549	0.1423	0.0951	-0.3721850704219999	0.2909023689957999	0.5037088220521	0.1427054590834612
367	0.1410658302695447	0.0022	0.0258	0.1495	-0.0022	-0.3653787261108999	-2.3874137889374	-3.5533445037319003	0.1488926031032732	0.0508	0.0796	0.6915	-0.1638	-1.0553767985275	-1.8101334994763	1.655554731856	0.1533506980551451	0.0452	0.6188	0.2381	0.049	-3.6055920485015	-4.7188424451887	-1.5514924156544998	0.1541212325586248	0.3401	-1.6765	-0.6047	-0.3663	1.7329424732429	1.4689113942152	-0.3841453517548	0.1591473351068631	0.0214	0.4364	0.0408	0.0992	1.1243844743753	-1.2439872877033	-2.7185247353086	0.1627862416762409	0.0138	-0.1689	0.2789	0.1441	0.9183450225994	-0.0116455370872	0.3959482609647999	0.1652566676115989
368	0.100800474380508	0.2414	-0.0277	-1.0896	1.5507	-2.8101153107782	-1.2898219184688	2.499462740371	0.1017607654065236	0.0004	-0.0294	-0.07	-0.0236	-0.3263897826872	-2.9387670211672	4.269899121871	0.1029386233615007	0.8361	1.2919	1.6982	-2.7624	-2.5182293660149	3.5491741424777	-4.5150455461627	0.1089903358910228	0.8827	1.4198	1.6567	-2.718	-0.8435539212386999	3.69037627966	-5.1044434890794	0.1254137876487904	0.0047	-0.03	-0.191	-0.1369	1.0464459305586	1.0712320398995998	-1.7940421999199998	0.1329617993406345	0.1078	-0.2009	-0.5985	0.9041	-2.0467031430754	0.4607855755584	-0.1826303485094	0.1330763329693594
370	0.1153356217385669	0.3432	1.6487	-0.6572	1.1458	-0.0752632177291	0.1687029156416	-0.1488740281688	0.116598620858128	0.1958	0.7982	1.0852	-0.8391	0.3786766704875	-0.0969805706754999	0.1869974249171	0.1173852394312999	0.0058	0.0615	0.2028	-0.1707	12.3322696880685	-7.442127687211999	11.5888044369306	0.1176795201735035	0.0018	0.1456	0.0419	-0.0154	-12.3638227986899	7.878677955859199	-12.0205548558324	0.1221571782520689	0.0055	0.0066	-0.2526	-0.057	9.335314324496	-0.2708374233388	3.2173156785232	0.122342667812437	0.0043	-0.1544	0.0813	0.1475	-1.6932453552665998	6.600422888416199	-7.1896241161794	0.1293272872535237
372	0.0977132002832839	0.013	-0.3641	-0.1042	-0.2383	5.9186475094159	1.6197132308883	5.2213316332891	0.0979069698302683	0.0016	0.0929	0.0357	0.1218	-6.896085764126699	-1.027246531577	-4.1901507986421	0.1134364935651327	0.325	1.3966	0.4648	1.4597	-0.7176168799679999	-0.0996558967631	-0.0082226934163	0.1158399038296658	0.1175	-1.1107	0.3877	0.3706	-0.2696964754485	0.3051838891398999	0.3844600960004	0.1206010273290502	0.0046	-0.102	0.0703	0.2039	2.9148858015323	-0.9096502128147	-0.9098469279682	0.1225914797381624	0.0061	0.0722	0.2627	0.0122	0.8443801248833999	-1.2667669024786	-2.3558213352853	0.1285654726258787
373	0.0894343591429501	1.3629	-3.7185	2.9038	-0.7747	-5.1015321048076	-0.7156497284329999	0.2532510886159	0.0897431474095268	1.4224	2.8896	3.9133	0.3333	5.7081229521402	6.2983864417323	1.7620956589915997	0.1008815602589392	0.0003	0.0542	0.0205	0.0203	-0.3918959288026999	-0.7374064244101	-0.4344257449894	0.1009465017988128	0.0003	-0.0608	-0.016	-0.0177	3.428351695198	0.6547467169093999	2.807518670752	0.1009790216290761	0.0001	-0.0198	-0.0337	0.0126	-1.6890356509817	5.6944315774566	-0.8185710967441999	0.1056435657417188	0.0012	0.0857	0.0522	0.0852	0.7549140730716	2.9579270771181	1.1486984673479	0.1079064617191537
374	0.1108073558202734	0.057	0.2725	0.8003	-0.2387	3.5364663435615995	0.0885611621056999	0.51539370217	0.1130237525306299	0.3435	-0.2902	-0.2036	-2.1054	1.8225265541468	0.3329994118448	-11.055706370945598	0.1160261276412105	0.3849	0.2633	1.9516	-1.0479	1.7971896423759997	-8.5186710362561	6.283475433096999	0.1194686392930306	0.0081	0.2538	-0.1783	0.074	2.3872170737839	-12.1969296624605	8.3567744649256	0.1200867119418438	0.0079	0.2054	0.0626	-0.229	2.0414705199923	0.2087934639248999	-14.661967250969	0.1294830161216836	0.6702	-0.2441	0.1467	-2.7719	3.1031422034318	0.0669224952207	-1.6613381573689	0.1330696056410119
375	0.1034171934316686	0.2184	1.2092	-1.0431	0.7861	-7.445983304220599	8.0943564501566	-4.2883903463	0.114933706315255	0.0199	-0.4633	0.1834	-0.1081	-1.6915929479771998	1.6652724604389	-0.5305801120202	0.1157111382963789	0.0051	0.1794	-0.027	0.182	-9.5071646825936	-5.6133849342146	-3.4451905123376	0.1188585765234188	0.0577	0.5874	-0.5301	0.3186	-7.064828022799	7.066126342812099	-4.6172193968906	0.1248892901307786	0.0012	0.1095	-0.0428	0.0078	-12.5936647840393	-3.4249681945577994	-4.9794113375148	0.1256129332520622	0.0133	0.1874	-0.2681	0.2288	-6.0055562642322	9.874313845085998	-3.9639283721171	0.1315913768484869
384	0.0807405352603172	0.0	-0.0148	0.0099	-0.0076	0.7547960439795	-0.6882276360351	0.6163479189462	0.0885320390480408	3.0677	-5.7804	2.8338	-3.2453	-5.2305772455036	2.2691879816839	-2.7435862458644995	0.0995771365842603	0.0001	-0.0049	0.0198	0.0234	1.7313687520148997	-0.0528376902301	0.4005513955567	0.1021654730422678	0.0165	-0.0976	-0.4111	0.2522	1.8691087024956	-2.3837548870823	2.0892329592621	0.1101584398446342	0.0213	0.4764	0.2443	-0.0572	-10.8948327184133	4.56772586427	-5.587300504860499	0.1198055613599444	0.2913	1.6132	0.9556	-0.3632	-10.9280382363241	6.1772099071763	-6.7812434575134	0.1212418290574528
393	0.1225950197990152	0.4437	1.8614	1.3931	-0.1529	7.4483045430319	5.4782022807294	-0.6256722172221	0.1460967227226055	0.041	-0.5963	-0.2513	-0.0513	4.711721356632	2.5966793692307	-0.1681521132118	0.1575574431740718	0.1584	0.1647	1.1845	-0.2794	4.613639181096899	3.038855691268	-0.4215605739504999	0.1595162731710255	0.027	-0.1362	-0.4674	0.1306	-0.1161012835956999	1.5640821854785	-0.5596546117075	0.1817220418776095	0.1992	-0.9732	-0.8179	0.1685	4.813226375838	1.9047534883098	-0.0469362356251	0.1938853536091933	0.0835	-0.13	0.7238	-0.3245	5.383267547650299	3.4289811836892	-0.362349312747	0.2016910628419772
394	0.1138080555298961	0.4343	2.0493	0.555	1.1027	8.065557351684198	2.7636511915215	5.342311452691599	0.1376929552492058	0.1084	-0.8869	-0.2453	-0.5783	5.9656624311024	1.5992548549242998	3.4534918918153	0.1506003089080336	0.0009	-0.0864	-0.0347	-0.007	-0.6350358585287	1.6175493641997998	2.6354322544702	0.1543796154741613	0.0943	0.0593	-0.4751	-0.8288	4.8289242450873	1.7753936033681998	2.9209839712908	0.1777282637767448	0.257	1.2161	0.4164	0.7187	4.983384983615499	1.4026970735471	2.6386583829876	0.188736171380623	0.0653	-0.109	-0.4593	-0.5445	5.5846251787729	2.1759843419556	4.2826462638178	0.1913038264304905
395	0.1122866407879143	0.4306	-0.2579	-2.3831	-0.081	1.5805669153418	10.048918215332598	-0.4362748674323	0.1353389606768448	0.1117	-0.1395	-1.1013	0.0721	0.6988895973547999	7.2742116321844	0.0987116640263	0.1480731865075755	0.0016	-0.0076	-0.115	-0.0516	1.7481682261237996	1.1313481908092	-2.4760929801352	0.1540233812783286	0.0868	-0.4872	-0.351	0.6965	1.0519539548566	5.7667440678832	0.0387135422088	0.175823636436841	0.2364	-0.1497	-1.4097	-0.0824	0.6463273083396	5.714417837052199	0.2747323833781	0.1866515885586634	0.0668	0.4346	0.4851	-0.3352	1.4163097621693	7.211420155187199	-1.079966192715	0.1891055691786302
397	0.1134570073964277	0.0106	0.3406	-0.1444	-0.0571	1.3047329271041	10.498687742295	-4.0343130540394005	0.1279522450058502	0.0001	-0.015	-0.0351	0.0128	0.0730600080099	11.9360460258888	-0.8434358921466	0.1334513232770788	0.0092	0.2021	-0.2455	0.0489	2.131211973019	9.7981063946201	-5.5508688584323	0.1375135263847355	0.0009	0.045	-0.0865	0.0087	0.116061940565	1.1054998196392998	-0.7909129461621	0.1409855940351176	0.0031	-0.0397	0.1463	-0.0976	2.4788863353149	11.9864837912462	-4.0608302567312	0.1435410519896145	0.2889	-0.6746	-1.5723	0.3035	-1.2878154239031	1.5754916643815	-1.9034945113274	0.1461524820803481
398	0.1216586224381638	0.0873	0.3443	-0.8944	0.3979	-1.5307192954448998	5.993910727145	-1.120882944643	0.12890174680249	0.0189	-0.0244	-0.3828	-0.2699	-1.6864783539861998	5.9911173719653	-1.4758357676184	0.1367230087099703	0.1066	0.3447	-0.9059	0.4792	3.9127037461457	-3.3433314058553	1.7385685266329998	0.1413512790505237	0.0024	0.0346	0.1004	-0.121	1.0473901632954	-0.7073090059246	-1.1241090731604	0.1449640395896416	0.0108	-0.2815	-0.1224	-0.1311	1.40454619599	2.0912001107971	1.8047041612397	0.1471914063359699	0.0717	0.1412	0.8269	0.164	2.2301203521988	-0.8902540986795999	0.6981420797715	0.1520019841142999
399	0.1337638478458138	0.1118	0.8685	0.5714	-0.4156	-5.060890754094499	-4.034588455254299	1.1004639117097	0.1384055853378269	0.0567	0.3218	0.6887	0.1925	-3.5417776527061	-2.5094558701688	0.8874607434999	0.1425657525461558	0.0292	-0.3559	-0.3774	0.1955	-1.572147506772	-0.1462380451118999	1.5055790988276	0.1464022792550246	0.0127	-0.2248	-0.0749	0.2718	-3.1153778859795	-3.5543674225301	-0.4155410902533999	0.1529318033489948	0.1128	-0.4896	0.0203	0.9307	-1.2171553407659	-0.2333828581123999	1.0935395383065	0.1561509493985226	0.157	0.6096	1.0378	0.244	-0.5107118815167	0.1203503309113	0.4454024505547	0.1599876785960792
407	0.0839214274850332	0.0	0.0039	0.0108	0.0002	0.0105439322276	1.6768786544954	-0.0285236972574999	0.087459321966122	0.8991	-1.7231	-3.5275	-0.0872	0.4182164163409999	0.4486679221028	0.0364316464282	0.1022903302866344	0.0001	-0.0205	0.0308	0.0212	1.1732878615354	1.6688526762325997	0.1284943382662	0.1077962725936367	0.9636	-0.9641	-3.5326	-0.0128	-1.1354792090327	-4.310776530768299	-0.0234484462972	0.1100100450358992	0.0016	-0.0478	-0.1377	-0.0043	1.5212376250462	3.4045491616244994	0.0895447378732	0.1163689747990752	0.0325	0.6106	0.2007	0.0768	-3.7388862365131	-8.549634001417001	-0.2442415345856	0.122029605233831
408	0.0844381664891112	1.7239	2.5622	-4.9051	0.0115	-0.1311303213230999	0.0089702109996	-0.9080764915867	0.0952898605014553	0.0001	-0.0109	-0.0046	-0.039	-0.0378086525027	-0.2969611957235999	-0.8998537981703999	0.1031462470301595	0.0414	-0.7552	0.1669	0.0662	-0.4746343223647999	0.6694216673605	-0.8904508138331	0.1033581711028565	0.0717	-0.9717	0.2723	0.1468	0.2598607177734999	-0.7410653262651999	-0.8861624234868001	0.1165816169532532	0.0	-0.0008	-0.0005	0.0145	-0.1002853852543	-0.0406020076824	-0.8864771677324	0.1191193033098283	0.0001	0.0117	0.0378	-0.0056	-0.0906069997021	-0.0532704635677999	-0.887972202899	0.1238683528240243
409	0.0939185325063551	2.651	-2.131	-4.7864	-3.8586	0.0915118894082	0.4693230132203	-0.2497102158529	0.1098493656684402	0.0028	0.0091	0.0746	-0.1799	-0.0214026087007999	0.2340910326649999	-0.5016629844556999	0.1322229287760315	0.0096	0.0943	0.1754	-0.2628	-0.0993411525174999	-0.0199469165649	0.2103671851528999	0.1378683045729798	0.0132	-0.123	-0.1794	0.31	0.0964297682457	0.4370223850156	-0.2589951710981	0.1433099631527242	0.1056	0.3412	0.771	0.6283	0.0100324728284999	0.2304714738406	-0.194748001965	0.1459389671301019	0.5229	-0.7649	-1.7182	-1.3556	-0.1127177829554999	-0.062161988506	0.0512639690021	0.146256474537527
410	0.0949806966569494	1.0139	3.3543	1.4253	1.652	-4.037381810434	5.567510960418399	0.2356254108623	0.0954445556115772	1.0805	-1.1088	3.8207	-1.074	0.917479475924	-4.7254127313156	4.200616044808299	0.1063117945812631	0.0022	0.035	0.0715	-0.1582	-1.0456590699446	-0.2589951710981	2.3466937521629	0.1123107736910745	0.1634	-1.1206	-0.8132	-0.5156	-3.0977522082259	7.517784335248099	-0.2682801263432999	0.112412618518686	0.1888	0.6814	-1.3232	0.5512	0.6313769566735999	-6.648854159207899	3.5913105283574	0.1166739980990333	0.0016	0.1173	-0.067	-0.0422	-5.355452024945399	-4.8260915468769	-0.7101417041349999	0.1168394449542368
411	0.1193318025091976	0.7856	1.3611	-2.7894	-0.4909	1.917972746625	-3.3148470516285	-1.6865176970168998	0.1282950623967753	0.0424	0.3219	-0.6124	-0.1295	-0.149110086353	1.0110372029286	-0.1517067263792	0.1343781239236034	0.0249	0.2194	-0.4173	0.2366	0.9035127000255	-0.9621338157685	-0.9258201984324	0.1421606340531467	0.1102	0.0901	0.1951	-1.0566	-0.2870467519872	1.736207944791	1.1738780069958998	0.1480078374178746	0.0057	0.0213	-0.0915	-0.2217	0.4969811638024	-0.4192786781699	-0.8073583329946998	0.1488172828237955	0.0539	-0.2359	-0.0498	0.6968	2.2252811594227	-4.0101170901589	-1.8280345784448	0.1532861890546282
412	0.1351545464012327	0.1314	0.915	-0.574	-0.5404	-6.387459063237099	3.5153391360757	1.2839598068945	0.1451725834609762	0.107	-0.5621	0.6164	0.6402	-7.3898801424424	0.1512739530415	-2.228782689155	0.1512084349891065	0.9289	1.5205	-1.5421	-2.1273	-1.9386278377425	1.2287615348224	0.1404939626297	0.1532630325805851	0.0529	0.4172	-0.3553	-0.4667	-7.8468101009922	-1.3464758826768	-3.8924027423045	0.1626890496785326	0.0007	-0.079	0.0	-0.0046	0.2987316321050999	-1.0684386847199	1.0953886607494	0.1634597102321393	0.0158	0.3351	-0.0823	0.1623	-5.424617072916	3.3252336117333	0.6646218176151	0.165782549108555
413	0.1300880607732693	0.0837	0.9424	-0.1247	0.2489	-0.9955753918635	-6.755080342097899	-0.9271578614761998	0.131022639778354	0.0221	0.0546	0.4962	0.0589	-0.6484911750281	-7.4682908026275	-0.8055485535824999	0.1352276584147844	0.0572	-0.0197	-0.7936	-0.0622	0.4544906906463999	-2.4932071984897	0.1196421563586999	0.1353476338810582	0.0703	0.7702	-0.1045	0.4183	-1.0535276760846	-3.6117689043214	-0.7626646501194999	0.136304181622547	0.1031	0.9452	0.1608	0.4646	1.1103390124154	1.9029830519283	0.5253474889370999	0.1364561885207788	0.0694	0.2586	-0.8311	0.0758	-0.71604315874	2.1745286498197	-0.1201142727271	0.1394967421200895
414	0.1232707146280005	0.0394	-0.4307	-0.4549	-0.2956	8.5381458364526	1.2309254015109	7.785238257946699	0.1240075165740485	0.0169	0.0332	-0.4414	0.09	1.9633746040528	-11.3122229311096	2.0316347623173	0.1302385988016548	0.1606	0.8608	0.7353	0.7538	5.3184695760874	2.2367299813564	5.4700976164052	0.1317340042208029	0.1479	-0.2157	1.2602	-0.2229	0.5747623354963	-7.7167026984673	-0.1204290169726999	0.1335942406014361	0.0448	0.5149	0.2128	0.4394	-1.5863503408546995	-0.1651620428786	-1.3964021886351	0.1345732127707499	0.043	0.0146	0.6921	0.0043	-0.3442121755943	2.3172651651993	-0.4410747171776999	0.1355610227811775
415	0.1255082407205632	0.0842	-0.4569	-0.2998	0.8414	-3.4751305587003	-1.8779608844031	8.0428170799396	0.1270056056128212	0.0249	0.3059	0.027	-0.4468	-2.8074399846906	-1.6506761960491998	7.650527720829899	0.1291841714829025	0.01	0.1082	0.0196	0.3229	-3.3903856705724995	-1.7631579208204995	-8.640634431426099	0.131267466609105	0.0169	-0.0225	-0.1417	-0.4149	-2.8841588945556	-1.4058838590338	-7.904132896722099	0.1366006893728236	0.0484	-0.3489	-0.285	0.573	1.6192411145199002	1.3421481492998	-1.7181888367304	0.139483339279919	0.0004	-0.0509	-0.0088	0.0392	-4.4241631452457	-2.7099086115853	8.3937962568143	0.1406166989676457
416	0.1291865675377931	0.0511	0.0506	-0.2984	0.7082	1.7113431493886	-3.1330822497945	8.0034740492396	0.1415367840456013	0.0081	-0.2235	0.17	-0.0835	-0.1186585805911999	-1.0292923691734	2.0266775404491	0.1441016748125107	0.1139	0.3772	-0.3878	0.9448	0.8889164356357999	-2.10485214245	4.6057312319262	0.1454240119374408	0.0022	-0.0559	-0.1322	0.0475	1.2047622860954	-2.4426120610095	5.3484096224501	0.1474811345738815	0.026	0.0217	-0.0948	-0.5052	0.0615325000148	-0.6043876376134	-8.249131932930398	0.1561977904341667	0.1221	-0.1797	0.2557	-1.0366	1.3599311991762	-1.7665807644913998	4.0771969575024	0.1574293358208936
417	0.0984827377780339	0.017	-0.1987	-0.1183	0.4529	1.7805868834206	-0.9641403103342	8.6138811705501	0.1114263670464165	0.0574	-0.8583	-0.1354	-0.1352	1.7941602290121	-1.0136338429548	6.368810466685299	0.1154756913590367	0.1364	1.2625	0.136	0.3989	0.6830736990134	-0.2670211493609	1.4880321071354	0.1327397908902917	0.0115	-0.0394	0.0156	-0.3585	-0.2155211221745999	0.1552869421728999	-0.5115774281921	0.1379878471324037	0.0002	-0.0338	0.0197	-0.0339	3.8854390258706	0.8941490587188999	-0.3043970285259	0.1384421181925386	0.0278	0.2875	-0.2346	0.4048	-1.9736431350655	2.3804894155342	-7.1696771996145	0.1398956275629456
418	0.0867809165081685	0.4354	0.2804	-2.7006	-0.393	-1.4045855390207	0.2316911077922999	-1.4751275930658	0.0877745229869685	0.0474	-0.3472	-0.5407	-0.6297	2.1501359707857	-0.4304914419194	2.8436355729346	0.0942125828303967	1.474	0.3104	-4.7369	-0.966	-0.2289370956432999	-0.8763660088424999	-0.4051938731793	0.107784042791382	0.0951	-0.5873	-0.0285	-0.9889	3.2341938386934994	-3.4763108496213	3.8136773378738	0.1081896166083189	0.1238	-0.3602	-0.9641	-0.811	2.6794964488542	-0.9812938717194	3.4038016440412	0.10916429498847	0.0337	-0.0369	0.6082	0.3028	4.5265337111271	-2.2619882070658	6.0330176996608	0.1106981699508686
420	0.0947815907429305	0.0	-0.0021	0.0005	-0.0014	5.8044740343245	0.8540978534663	0.8019289947581	0.0948601361416902	0.0	-0.0015	0.0002	-0.0006	-5.8740325126021	-1.3198406508929	-1.2703471182722998	0.1131706582573992	0.5702	2.6857	0.4228	0.4076	0.0613357848613	-0.217566959771	-0.2227208967927	0.1188244165715335	0.0004	0.0328	-0.0447	-0.0394	2.0347428617426	0.0529163762915	0.0026359830569	0.1202474144613669	0.0018	0.15	0.0102	0.0149	8.445768400369	0.8084205948236001	0.8154236542882	0.125209783786983	0.0005	-0.0615	0.0389	-0.0251	-11.2649326082082	-1.5955566100385	-1.5462597925714	0.1346245827911287
421	0.110561899473874	0.8509	-0.9015	-2.4152	-2.2133	7.86860614e-05	-0.2062755099601	0.6249246996387999	0.1162342720475657	0.1469	-1.2177	-0.1927	0.6134	1.0844906412455	3.331567839676	3.9315884008817	0.123569728313599	0.485	-2.1381	-0.4006	1.0746	0.8218365682923	-1.992724504955	-1.9193497526995	0.1268694174542768	0.0094	-0.2822	-0.174	-0.0364	-1.4174900530903	-0.4424910662828999	1.5559381781236	0.1290966489631512	0.0627	-0.7393	-0.1353	0.4049	-0.7295771613008	-2.6785128730867	-1.6464271487336	0.1377591694176203	0.0721	-0.0317	-0.6224	-0.6296	-0.1909317279870999	-1.289664546346	-0.1055966943988	0.1410153124656215
422	0.1142166571223304	0.4124	-2.2342	-0.62	-0.1983	0.7501535663569	-0.0834465681147	-0.0492181314056999	0.1223819245258679	0.0056	0.2428	0.0942	0.0188	8.5454242971321	2.0095239790639	0.5343963859981	0.1253273220391411	0.001	-0.0885	0.0299	0.0595	-9.7633271554813	-2.886598162459	-0.8492586606902	0.1345783698011607	0.0034	0.1277	0.0072	0.1473	2.8155839920455	0.6103677782797999	0.1922693910309	0.135528104220921	0.0036	-0.1839	-0.0709	0.0223	5.2543404360464	1.3854648261005	0.6556516066155	0.1422707584998813	0.0014	0.0041	-0.0667	-0.1026	4.0710987877439	0.9122075098102	0.2536445189229	0.1438830748604976
424	0.1024872676239802	0.0114	-0.075	-0.2134	0.3396	-1.0805956812062	2.3839122592051	-1.1869005501576	0.1096276078483789	0.002	-0.0138	0.1572	-0.0458	1.0781564133028	-0.1020164786050999	-0.1101998289907	0.1209383812003345	0.9077	-2.1444	2.466	-0.7608	3.8834718743356	-5.2727923174447	1.8766232213593	0.1312711676319275	0.0512	-0.3316	0.4204	-0.5459	5.365602526866	-6.8480872666727	1.6662560362063998	0.147744020382144	0.0012	0.0673	-0.0767	0.0464	-1.2635014309305	4.7666048844585	-3.9224214747286	0.1519758443314223	0.213	-0.837	0.9267	-0.7369	7.0734048034916	-5.008761238417	4.2702532091473	0.1575581428808987
425	0.1167752784572717	0.4749	2.1321	0.9587	-0.7971	8.5910622127441	3.7621379676568	-3.777324377507	0.1450385885011414	0.0744	-0.7535	-0.3432	0.289	5.6264861634377	2.4757388928589	-2.3575524286361	0.1484591009146316	0.0008	-0.0602	-0.0686	-0.013	0.1547361397431	-0.2766208488516999	-3.1605830282538	0.1576191066756597	0.0762	0.3501	0.067	-0.7736	5.163536721190799	2.2573063864125	-2.446743079233	0.1804870508757517	0.227	1.2346	0.5554	-0.2324	5.3689073414448	2.4188882134974	-1.747617423694	0.1924728211873311	0.2816	0.7632	0.2643	-1.2419	6.4751546786674	2.8245542030451	-2.7923322609018	0.2081758045965451
426	0.1184228024925483	0.469	-2.0033	0.053	1.3872	7.9688521822236	-0.7173808217837999	-5.8842617005841	0.1465426928490185	0.0694	-0.69	-0.0006	0.484	5.0673036680986	-0.3797389323163999	-3.7134312956502	0.150501733298874	0.0003	-0.0082	-0.0214	0.0511	0.1573327797693	-2.8601596458286	-1.1069948548059	0.158919607361695	0.0875	0.412	-0.6149	-0.5273	4.8989548397333	-0.6293311190772	-3.6476497483198	0.1821413040768412	0.247	1.1877	0.0776	-0.786	4.9817325763261	0.1053606362145999	-3.4060048537603995	0.1927316292923627	0.2236	-0.6921	0.8657	0.7152	6.079285103764	-0.4900567903991999	-4.3944198140365	0.2117003473190016
428	0.0878038118180603	0.1871	-0.5394	1.6005	0.5857	-5.0345309235255	3.7825963436208	1.3690981253293	0.0960365024422499	0.0	-0.0021	0.0041	0.0133	-1.3163784641913	0.2996758648419	0.1159045684421999	0.1075442017392658	0.0	0.0002	-0.0045	0.0128	-1.9340640461813	0.1891612916056	0.0681814722031	0.1285645810876633	0.0015	-0.1211	-0.0445	-0.0167	-2.0079502578359	1.0779203551185998	0.4007874537408999	0.1342025460191327	0.0951	0.731	-0.6837	-0.2483	-3.2374199672109	5.5091652458903	2.0156221488224	0.1371278368834452	0.0971	0.3816	-0.8998	-0.3263	-1.3399449395806	-3.2714516887664	-1.1888677016926	0.1444795190715001
429	0.1246949689766791	0.1643	1.0093	0.6617	-0.7214	0.0992624664561	4.0222347436145	0.7007780628283999	0.1417759353132037	0.1139	0.385	1.0225	0.1058	0.3832404620487	4.0978913916506	0.4654673962116999	0.1611515141175505	0.0162	0.2392	0.3042	-0.027	0.5034727638679	1.3182275866342	-0.8656253614614	0.1634925913081014	0.4617	-0.9525	-1.8189	0.1424	1.066589562277	4.8429697070472	0.2017904044603	0.1662105896150213	0.0252	-0.1214	-0.4305	-0.165	-1.432479747787	0.2233897283145999	0.9029618975957	0.1684820606760168	0.0103	0.2461	0.1436	-0.1004	-2.2292548055234	-0.7930768128505999	1.417135965814	0.18119843075291
430	0.1277663644328434	0.1522	-1.0339	0.4373	0.726	-0.5916798386973	1.5664034242898	-2.2739878314293	0.1475059568940624	0.0559	0.2217	0.3824	-0.6106	-0.5181083712883	1.3855041691311998	-2.130818542712	0.1614450290041725	0.0076	0.1686	0.0873	-0.1859	0.2368843878446999	-0.624767327516	-0.8699530948383999	0.1658203465069598	0.1433	0.5155	0.2927	-0.9718	-2.2398774238124	-0.158158983414	2.3344974126459	0.1678648773604605	0.1086	0.3339	0.4626	-0.803	-0.5740541609437	1.5068774188407	-2.3144718100196	0.1708353239371458	0.1954	-0.6699	-0.4005	1.0517	-1.0031292537579	1.5099068322046	-1.4690294233073	0.1862121557666748
432	0.1209685755343789	0.133	-0.9276	-0.4236	0.781	-0.4277767728010999	3.0903557184543	1.0798088205922	0.1419326071686104	0.0777	0.0094	0.7632	0.4884	-0.3201342408058999	2.2986559116782	0.5066595493546	0.1492202650795227	0.0171	-0.185	-0.0106	0.3713	0.9903034257497	-0.3361075112700999	-2.7531466023246	0.1538544061220509	0.0688	-0.6125	-0.4773	0.261	0.0239599056963	-1.6885241915826	-2.1204713256379	0.1580763970589511	0.0425	-0.1402	-0.611	-0.1002	-0.6425110343617	-1.8075762024808	-1.3559182100448	0.1582878654402273	0.3966	-0.1977	-1.7661	-0.7749	-1.0420395111202	4.579056657111599	2.5831453666699	0.1606013427978883
434	0.1192260747496885	0.0432	0.5746	0.4224	0.1876	-1.0376330916818	-1.1522393401109	-0.0805745268736	0.1295528692065897	0.0001	0.0047	0.0236	0.0102	2.9002501941119	2.414875224366	4.376322019914499	0.1354712872180902	0.0447	-0.4372	-0.374	-0.4053	-1.5549152593254	-1.5296963766467	1.2537050162861998	0.1474484879585052	0.1673	0.691	0.7212	0.8395	-2.8894308606694	-2.5300716182556	-1.8765838783286	0.151720840514769	0.0017	0.0583	0.0409	0.1064	4.314356746562	3.5579869813545	5.4977164239566	0.1538952423207454	0.0272	0.1363	0.1152	0.4832	1.3884155534029998	0.8908442441401	-0.3976006682541999	0.1587807324612328
435	0.0972021346373961	1.2907	3.608	-2.3512	1.1708	0.022818957806	-0.0407200367744999	-0.4603921452513999	0.1107171017244483	0.0858	0.274	-0.1853	-1.0264	0.0754599328826	-0.0357234718756	-0.8291543720025	0.1131649959240015	0.0017	-0.1132	-0.0928	0.0308	-0.0100324728284999	0.0407593798051999	1.0122174938496	0.114194899326955	0.0098	0.0257	-0.05	-0.355	-0.7021550689028999	0.5944338508463	2.0597256862371	0.118060359868599	0.7247	-0.6829	0.6151	2.8919	3.9971732330586	-2.7648708254732	-0.0426871883094999	0.1184041015046237	0.1809	-0.4332	0.006	1.4505	-3.4813467575509	2.1833808317272	-2.3072326923708	0.1233148409922525
436	0.1038364442386148	0.7375	-3.0376	-0.9248	-0.7561	9.3704476509111	2.7988238609673	2.3274156671199	0.1226168951921766	0.0022	0.0116	-0.0209	-0.1617	-1.8536862344612	0.2226815537619999	-0.4814013236452	0.1239584838096672	1.2498	3.3754	1.7507	0.8154	7.7117848196298	2.8661791295257	1.8984586033978	0.1375435898912429	0.0221	0.4315	0.2102	0.1053	-1.6332472334491	-1.7281426234975	-0.3810765953602	0.1451166443991167	0.0031	-0.0416	0.0072	0.1751	1.6990287807795	1.4915336368677	0.3931155627543999	0.1597197118284738	0.2183	-1.2473	-0.6342	-0.3038	1.1875693816795	0.622013315367	0.2920039738553999	0.1745704034459173
437	0.1018259237673153	0.0002	0.0565	-0.0128	0.0093	2.3370940526721	-1.1968543369247	-0.067670012804	0.1048703863905325	0.0041	-0.0508	-0.0984	-0.2164	2.4736143692011	-1.7250345240721998	-0.0361562452133	0.1182928290095029	0.3243	-1.0389	-1.739	0.0906	5.2401769449944	-3.0409408718951	-0.1194060981744999	0.1193277159861328	0.0686	0.8285	-0.4197	-0.0176	5.3323183228938	-3.4324040273600995	-0.0964691112764	0.1309154931280577	0.011	0.2785	-0.2194	-0.0049	0.8358426872214999	-0.4691656410974999	-0.0195928292885999	0.1352024296472556	0.0025	0.1661	0.0081	-0.0227	6.7637358088519	-4.0492634057054	-0.1318778389063999	0.1354931651837032
438	0.0940617566874353	2.5674	-5.0709	0.0013	3.9024	-5.7985332366888	0.0598014066639999	2.4967874142834	0.0979030130322613	0.0501	0.107	0.0503	-0.868	0.8596452207949999	0.1629194901287	-5.0861096367732	0.117952645441492	0.0015	0.0002	-0.1398	-0.0028	4.397921343768799	-0.0715256298126	-1.5190737583577	0.1194759733524554	0.0519	0.2255	0.0203	-0.7746	-3.8342537429299	0.0891513075661999	0.2534871468001	0.1261948589138991	0.0346	0.4661	0.0018	-0.4401	-10.9669484936864	0.1363629444062	4.5034000090755	0.1334554697015159	0.2518	-1.6006	0.074	-0.5128	-7.720676344567999	0.0553556441948999	4.3939083546374	0.1343823078323347
439	0.1053575506539013	1.4759	0.0149	-4.5831	0.0863	2.6612412826094	-0.0077112340171999	-0.5877455356272999	0.1171595806721799	0.0831	-1.0055	0.0002	0.2295	2.7667986339775	-0.0039736461006999	-0.6189839020030999	0.1190318836881397	0.0021	-0.0029	-0.0151	0.1621	-1.5411845416111	0.0061375127891999	0.4177442999726	0.1273102672995872	0.756	-0.0108	2.9839	-0.0563	3.8712755348186	-0.0226222426525	-0.8771528694564998	0.1286832655507422	0.0404	0.6695	0.0021	-0.152	5.2797166908479	0.0123537116397999	-1.2160143928756	0.1366877664909604	0.0001	0.0029	0.0272	-0.0012	0.1625654028524	-0.0008655466754	0.0049965648989	0.147806154274876
441	0.1024584506540048	0.9297	-1.4926	3.3738	-0.0054	-4.3941050697909	10.1034869989135	-0.6431405228529	0.1065135670250804	0.0151	0.4614	0.0044	0.0192	-6.726477958779	-12.0073749405479	-1.3949464964991998	0.1157851532404315	0.6265	1.8699	2.1483	0.069	0.0521688587082	-1.0151682211520998	-0.6122562437533999	0.1163075869172983	0.3248	1.891	-0.7762	0.1041	-3.1830085557528003	10.1422792271837	-0.8007880468678	0.1201510662277735	0.0022	0.0723	0.0133	-0.1494	1.5310733827212	-3.7763408017395	-0.8182563524986	0.1254910784261703	0.0125	-0.0437	-0.0858	-0.3745	0.5216885870819999	-0.4339536286209999	-0.4969418207716999	0.1260923893480493
442	0.1055590735699164	0.2244	-1.7062	0.2729	-0.45	-9.1492611323157	0.8123548978935999	-1.3707505326187	0.1247680019792183	0.0117	0.1752	-0.1926	0.269	-4.9141412495835	-0.4394616529189999	-2.427071563883	0.1274478085676571	0.0343	-0.2958	0.0915	-0.555	-2.576181650236	-0.6974732482495999	-1.1653012263033	0.1285620299506924	0.0115	0.2445	-0.1533	0.2266	-0.8764053518731999	-1.1457870830761	-0.8446948691289998	0.1328862379856955	0.0373	-0.5711	0.143	-0.2722	-4.2711580988534	-0.4492187245325999	-1.4246504846777	0.1403369794038051	0.0269	-0.4267	-0.0383	0.3221	-2.3111669954408	-3.0153679019401	-1.9849739279071	0.1424483539413686
443	0.1501416635777511	0.0019	0.0097	-0.0287	-0.1348	-0.1420676838577	1.1687240699742	-0.0584244005894999	0.1503367623472109	0.0068	-0.0607	-0.2527	0.0251	-1.1501148164531	0.2995184927190999	-0.0745157001458	0.1606529230243097	0.0745	0.6642	0.3512	0.362	-2.2814630072623	-2.1574537744959	-0.0509492247564999	0.162187917003141	0.0417	0.2415	0.5087	0.2617	2.8118070610983	2.4852205632576	-2.2801646872492	0.1627171691466396	0.0117	-0.2881	0.0047	0.1589	5.908182263249699	4.276980867397	-0.3016036733462	0.1633645769306728	0.0061	0.2114	0.1027	-0.0176	-7.810968600024499	-3.1835593581825994	-0.2515593382957999	0.173355265155301
444	0.1047030881051851	1.2625	0.7426	-4.1818	0.22	-0.1485199408924999	0.0450871131821999	0.3230456250777	0.1126256645477604	0.33	1.4984	1.4502	-0.2172	-2.4007510763447	0.7946111910478999	0.7403178086818999	0.1266399510993408	0.0765	0.8608	-0.3885	0.1166	3.8150150009176	2.768175640052	0.8269511622833	0.1285708677918062	0.4651	-1.5317	-1.7155	0.3699	3.4637210797973	0.7686841338166	-0.0854924057110999	0.1325195912408954	0.3536	0.8159	1.8154	-0.2017	1.4003758347358	-2.8682249671221	0.3943351967060999	0.1365350988401683	0.0035	-0.1018	-0.0042	-0.1682	3.292618239283	1.7822786337407	0.5323898914324	0.1433446912489133
445	0.0938358561178678	2.3128	-0.2911	6.0356	-0.6768	1.3438005565892	-0.072784606795	0.1340023625642	0.1079184019368603	0.1728	-1.412	-0.5908	0.2433	-3.7740982489896	2.5644180840567	0.6338555676077	0.1120658329374683	0.0174	0.0538	-0.464	0.123	2.5580051700526	0.6964109864207	0.0556703884404999	0.1187768894263065	0.4612	-1.6273	-1.7415	0.3793	3.5714029548232	-3.5005854995632	0.3608936206111	0.121288508028648	0.118	0.3112	1.134	-0.2773	1.7569810650006	0.346612100467	0.319465409284	0.1277951203989673	0.137	0.2467	-1.2422	0.061	1.3755110393334	2.6589200437981	-0.1731093350799999	0.1318027048474059
446	0.0935864554682261	0.0216	-0.0575	-0.5818	0.0649	5.905192192916499	1.8187496231996	-0.3706506922247	0.0998795282662627	0.027	0.6325	0.0032	-0.0764	-3.9746690194982	-1.1017622317227995	0.4345831171122	0.1131796195761884	0.0236	0.4847	-0.2297	-0.1566	-3.162786237973	-1.0346036783179	0.6324785615331999	0.1141226961237935	0.0836	-0.7338	0.7454	-0.0659	0.3287503645292	-0.3261930675337	0.2349959223711	0.1149515664790094	0.2137	0.9928	-1.3427	0.0176	-3.8749737797044	-0.1920333328467	0.5165346500603	0.1219664092860938	0.3901	-1.5693	-1.4902	0.3384	0.4796702302944	0.6877555196667	-0.0255336269242999	0.1343439191375621
448	0.1059258654744837	0.2414	0.5655	-1.5777	0.781	-3.2200303476415	8.4047729623796	-3.2815628476562995	0.123302436630784	0.0128	-0.1087	-0.2338	0.299	-1.9878853121789	4.362630645230899	-4.2117501224964	0.1271110548125746	0.0601	-0.0039	0.3204	-0.7786	-0.6360587773269	0.9544225817513	-0.9427770446641	0.1282033589082372	0.0027	0.036	0.1271	-0.1169	-1.2053130885252	1.8015960618144	-2.499856170678	0.1323874528561077	0.0262	-0.1216	0.4508	-0.2816	-1.7797606797758998	3.4926382073618	-2.0649583093202	0.1407910722297956	0.0389	0.251	-0.2329	-0.5454	-1.9424441117204	-1.3666982004566	0.6968437597584	0.1467742406847674
449	0.0796732919878453	2.1299	-5.1104	3.1789	-1.9691	0.7623892489045999	0.8934802271969999	-0.3564872011727	0.0896281283224415	0.0019	-0.0953	-0.1409	0.0542	0.5727164978999	0.7064434592492	-0.2757159591456	0.0971267412267953	0.0277	0.5952	0.2284	-0.1459	-4.1761840227436	5.525531946661499	-3.3054834103219	0.0980015412348134	0.0283	0.0492	0.5744	-0.3168	7.3257116593707	-1.6405650371593	1.2125915492047	0.1041931043589288	1.6466	3.9434	-2.4182	1.5191	0.7427177335545999	0.7841852879123999	-0.3524348690106	0.1088329312544119	0.0013	0.0013	0.0637	0.1148	-0.6163872619769	-0.7627433361809	0.4239211557924999	0.1121284464086715
451	0.0950823702327849	0.4366	-0.2343	2.5934	0.3273	0.8208529925247999	0.1744469981238	-0.0767582528957	0.1108482008388019	0.1587	-1.4276	-0.2962	0.1491	-2.5972301716605	0.8164072300556999	0.434347058928	0.1288704062575249	0.0322	-0.3281	-0.5171	-0.0124	-0.1075638459337999	0.5884537101799	0.0786073753386	0.1310421760780525	0.6986	2.7649	0.5087	-0.306	2.4148358813353	-0.5513925752605	-0.3442908616557	0.1315314530591462	0.0002	0.0403	0.0038	-0.0208	1.4092280166433	-1.4149720991255	-0.1806631969743999	0.1336024544392977	0.0017	-0.1147	-0.0172	0.0775	2.1550931926539	1.8531747750621	0.1391562995859	0.1350436752085568
452	0.0953997673922857	0.4342	0.1821	-2.5929	-0.2662	-1.1034933250736	0.2341303756956999	0.1417922826428	0.1119114557088617	0.1638	-1.3943	-0.4901	0.1042	-3.2388756593468	0.9842445990219	0.4424910662828999	0.1276132348432481	0.0282	0.2136	0.5345	0.0261	-6.2911473240835	0.8779790731011998	0.7549534161022999	0.1319063022495224	0.0137	0.1776	-0.3494	-0.0474	-4.600774010058	0.4635395877073999	0.5421863060767	0.1325594344732841	0.0	0.0023	0.0149	0.0166	0.0603128660630999	-1.313663795073	0.0014950351665999	0.1342427824691185	0.283	1.763	0.136	-0.1877	0.4366289547085999	-0.8173121197618	-0.1122850096177999	0.134651227142007
453	0.0871573348940022	0.9993	0.435	4.1077	0.3696	1.1576293353168	0.1607556234402	-0.1125210678019999	0.1081142977988136	0.1218	-1.2706	-0.2433	0.1286	-2.3739191294073	1.3574132452114	0.4296652382747	0.1187334671787984	0.0932	1.0679	0.153	-0.1165	0.5087840730123999	-1.5405157100892	-0.2055673354074999	0.1223093982962879	0.5125	2.0107	1.4944	-0.0969	3.3238172626281	3.1574749288285	-0.0609423545543	0.1253283502847828	0.4696	1.8095	1.5305	-0.0617	0.5624479668872	-4.202622539374	-0.4863192024826999	0.1312947757549675	0.0877	-0.0386	-0.9955	-0.0994	3.556216544973	0.0915512324389	-0.3878042536099	0.1346482669852367
454	0.0862434916860335	1.001	0.4545	4.1347	0.3295	-0.5580415474488	0.1907743558643	0.0740435837774	0.1058567675878597	0.1479	1.3153	0.6009	-0.066	-3.6219587492727	1.7660299620616	0.4876175224958	0.1164910938524925	0.0511	0.8075	-0.0187	-0.0778	-1.1680552384523	-1.2954873148896	-0.0018097794122	0.120967117321832	0.0761	0.6826	0.6909	-0.0036	1.3046542410427	2.987316321051	0.1615031410234999	0.1229378805541239	0.5947	-1.9363	-1.8725	0.0111	-2.524248849712	-3.2820349640247	-0.0575588539141	0.1264504628467543	0.2276	1.3269	0.9683	-0.0367	-6.8698439626498	0.1529657033615999	0.6433372380064	0.1304743040866333
456	0.1056492317500473	0.2284	1.4598	-0.492	-0.9324	-7.8300893129447	4.3976065995232	5.274444724734099	0.1089274151956035	0.0006	0.0459	-0.0114	0.0782	1.995085086797	-1.6215230103005	-1.3857402273154	0.1178284386598794	1.6571	3.8951	-0.5546	-2.3699	-5.257133791226099	3.040035982189	3.5634556626217995	0.1263410880859056	0.0045	-0.1155	0.0308	-0.1985	-2.6412550230138	-0.0973740009825	1.5498006653344	0.1379549877385333	0.0204	0.3996	-0.0506	-0.2433	3.2081094093394	2.0644468499211	-1.5403583379664	0.1639876812947562	0.2872	-1.3993	-0.0721	0.8147	0.2004527414164999	1.4167818785377	0.1186585805911999	0.1700934274345108
457	0.1128983436791482	1.7285	0.1454	-4.7899	-0.0379	0.0784500032158	7.703286724998599	1.6461910905493995	0.126334676434115	0.002	-0.1501	-0.0084	0.0305	-0.1528083312388	-1.7855047622580995	-1.0208729606036	0.1304100776882959	0.2594	0.1082	-1.7034	0.2665	0.1250714945953	11.3308321846307	2.4667293388286	0.1390275644380951	0.0172	-0.0138	0.4305	-0.0094	0.4735327175052	-1.8173332740944	2.0924984308102	0.1578465084544646	0.001	0.093	0.0044	-0.0193	-0.1350252813624	2.7181313050016	-0.2170948434025999	0.1637566314121325	0.267	0.1173	-1.5203	0.3473	0.1582376694754	1.4292536192696	1.0526227863785	0.172531208959451
459	0.1331433526826082	0.1198	0.8514	-0.6523	-0.4462	4.7208095967237	-3.4088768950015	-0.9059126248982	0.1387581820871402	0.0491	-0.318	0.6532	-0.0508	2.901548514125	-1.5463384786328	-0.1277861637136	0.1415015513814115	0.0342	-0.3617	0.4108	0.2501	1.3580033906719	1.4128475754677	-1.088228229162	0.1453803239924349	0.0194	0.1324	0.1249	-0.4088	3.3476197962016	-3.053412612627	0.4097183217098	0.1518317458843016	0.1196	0.6034	-0.4497	-0.7844	-0.2484905819012	2.9515535061447	-0.4808111781847	0.1549061966779444	0.2532	-0.4859	1.3316	-0.6654	0.3558577126814999	0.4391075656427	1.4851994089249998	0.1580504928391387
460	0.1419849370809177	0.3999	-0.0161	2.0545	-0.0633	1.9138810714322	0.0430019325550999	3.701392328256	0.1454117905875269	0.0766	-0.4101	-0.04	-0.7879	2.0406836593782995	0.1847942151978999	3.9127037461457	0.1481942931175537	0.0043	-0.1066	-0.0209	-0.1795	0.7197807466564999	0.2742209239789999	1.5261161608529998	0.148382028428142	0.0055	0.1369	0.1635	-0.0983	0.8305707211076999	-0.2932629508377999	1.4938155326482998	0.1515171030854456	0.0032	-0.0839	-0.0033	-0.1581	1.5587315333032998	-0.3708867504088999	3.0199316935013	0.1526357659898623	0.0001	-0.0328	0.0101	0.0087	1.6895077673500998	0.6740641449831	3.2209352373476	0.1565716778951489
461	0.1093024654046953	0.0246	-0.3812	-0.3917	0.1955	-2.487266400854	-3.9748657346517	-0.532311205371	0.1233904221918179	0.0028	-0.136	-0.0842	0.0944	2.1810202498852	2.058427366224	-0.0038162739779	0.1333000539374614	0.0262	0.3837	0.3597	-0.1351	-1.7892816932053	-0.9445081380149	2.471529188574	0.1399412404367117	0.1872	-0.6674	-1.2183	-0.2764	-0.5306194550509	-0.9423049282957	-0.0964691112764	0.1458993910651833	0.1594	0.6882	1.0768	-0.0736	-1.6910814885781	-1.9168317987347	-0.2042690153943999	0.1500216193902712	0.004	0.0462	0.1841	0.065	3.59201870291	5.1392227282182	1.1576686783475	0.1508118710000455
462	0.1186917082049766	0.0269	-0.503	0.1162	0.2704	-3.0271708111501	0.5732673003297	1.7067400147966998	0.1318317761225936	0.0016	-0.1175	-0.0151	0.0621	0.2151276918675999	3.1404000535047	0.5530843255806	0.1324521165712119	0.0127	-0.2957	-0.0883	0.221	-3.9003106914752	1.6177460793533	3.3012343630063	0.139431277637561	0.0819	-0.569	-0.5725	0.4794	2.0377722751065	2.3269828937822	-1.9626664295002	0.1443811257389088	0.2178	-1.0507	-0.8874	0.6092	-4.856188965362399	0.7843033170045	3.6176703589264	0.1530106203251416	0.0163	-0.2471	-0.1538	-0.2732	-4.2638009521125	0.2720964003211999	2.8895095467308	0.154861567215664
463	0.0847856653743998	0.0606	-0.6825	-0.0947	0.7725	-0.734140952862	1.7912488447403	1.7053236656915	0.0903724962160487	0.0074	-0.1795	-0.2603	0.1528	1.5392567331068	1.4019495559638	-1.9297363128043	0.126683179677995	0.3897	1.8867	-0.5672	-0.8563	-0.6683200625009	1.0279940491603	1.2910022093898	0.1329241213774813	0.0225	-0.3588	-0.3532	0.0306	0.4381633329058999	0.9051257642842	-0.4631461574004	0.1432326734778235	0.1471	0.9581	0.276	-0.7393	0.457559447041	1.8213856062565	-0.1663816768303	0.1446563519648435	0.1628	0.086	-1.2709	-0.2563	0.7569205676373	0.3709260934396	-1.1806056652455998	0.1458826804197874
464	0.0973329239550821	0.1412	1.1469	0.9268	-0.0307	-1.3720488526318	-0.9851888317587	-2.4480413992461	0.104197423137621	0.0105	0.2518	0.1426	0.2597	-0.10622618289	1.3723635968774	-2.7820637298891	0.1184057177391956	0.2907	1.7416	0.5923	-0.5471	-4.3567685336566	-3.0767036868014	-4.1801183258136	0.1221172457188614	0.0386	-0.2961	-0.1401	0.6054	1.4370828823789	3.6603182042052	-5.8529053051162	0.1362810898272863	0.4504	-2.0676	-0.1074	-0.8188	-5.3885788567948	-1.0696976617023	-4.4880562271025	0.1385348359619813	0.6265	-1.8156	-0.3044	1.8425	2.4629524078814	1.8211102050416	-6.797138041916199	0.1465954347210701
465	0.0907952613593319	0.0908	-1.0556	0.3069	0.5407	-2.1127994346514	0.2528183152782	4.1668990674984	0.0968548246435513	0.0138	-0.4105	-0.1972	0.0771	0.8404458218134	-0.8443014388219999	1.1511377352513	0.1269178207030097	0.8843	-2.6108	1.9058	0.0529	-2.256716240952	-1.3804682612016	2.8380095195445	0.1359953852711225	0.073	0.7176	0.4926	0.2178	-2.1979377530862	-0.7312689116209	3.2992672114712995	0.1383943834137207	0.4085	0.81	1.9285	0.2288	-1.6917109770693	-3.3823203492789995	1.8532534611235	0.1439346988185957	0.5791	2.105	-1.2119	0.3682	-0.77899200786	-2.1326283221242	1.4032085329462	0.1488625609113645
466	0.0876815865591425	1.6204	-1.7387	4.6409	1.7778	0.5765327718777999	3.342190457965	0.1682307992731999	0.0998082169688097	0.0004	0.0084	0.0038	0.0722	1.5765539262104	-2.0904919362445	-3.1834019860598	0.1039507522265877	0.0043	-0.2151	0.1269	-0.0065	1.1390594248264	1.6523679463693002	-0.7741134720531999	0.1054975111289259	0.0686	0.8075	-0.4856	0.2955	0.1030393974033	3.8017563995717	-0.0764435086501	0.1175826331950528	0.0061	-0.0143	-0.2013	-0.1936	0.8678285711806	1.7375456078348	-0.8981227048195999	0.1199756588400926	0.0126	0.0354	-0.3094	-0.2468	1.3646130198295	0.2334222011431	-1.6387946007777998	0.1206187184459871
467	0.0851257390619794	1.0657	0.1506	-3.7274	-2.2051	-0.1006001294998999	3.5079033032734	0.7687234768472999	0.0919901437987964	0.0096	-0.1665	-0.2828	0.2218	1.0925166195082998	-1.8711151970613	-2.0112944154454	0.1047906547241061	0.306	-0.5685	-1.508	-1.3352	0.3359501391473	-1.5946910633631	-0.7806444151494	0.1070255091419673	0.0	0.0119	-0.0137	-0.0076	-0.7459832051026999	0.6938930324559	0.9412426664668	0.113381591936242	0.0189	0.464	-0.069	0.1718	0.8073976760253999	-0.699125655539	-0.1124817247712999	0.1172453322427721	0.0165	-0.3713	0.2711	-0.0182	-0.4025185470916999	-4.0586663900427	-2.2973969346958	0.1189974385616232
468	0.1139606463746342	2.6145	1.3878	2.5125	5.1161	-0.1109866896047	-1.1029425226438	0.5708280324263	0.1347770861725134	0.0011	0.0414	0.0836	-0.0552	-0.1453331554058	-1.0835464085087	0.572047666378	0.1413983622641084	0.0279	-0.0096	0.4898	-0.2367	-0.0221894693148	-1.0877954558243	0.542146963046	0.1577847328674869	0.0051	-0.0561	-0.091	-0.1924	-0.0579916272518	-0.9598125769572	0.5248753725687	0.1579657165951845	0.0109	-0.0075	-0.2889	0.1417	-0.0631455642735	-1.0770154654125	0.542540393353	0.1636275079405843	0.0028	-0.0374	-0.0704	-0.1378	-0.5140953821569	-1.924267631537	-1.2136931540643	0.163716134409552
470	0.1145050851697201	2.5303	-3.4947	3.5612	2.8725	0.1877055994697	0.4825816145661999	-0.6572253278435	0.1228096464158326	0.0004	-0.0039	0.0478	-0.0454	-0.0768762819877999	0.764435086501	-0.4517366784974	0.1376491570562754	0.001	-0.0095	-0.0631	0.0797	0.0579916272518	0.5979747236092999	-0.5309341992965	0.1383897254389144	0.0185	-0.1092	-0.3313	0.2815	0.0266352317838999	0.6214625129371999	-0.4649952798432999	0.142750510795292	0.8917	1.9106	-1.8636	-1.4988	0.1629588331594	0.4954074425744	-0.6347998003444999	0.1497416800655679	0.5215	-1.3755	1.4236	1.1425	-0.0002360581841999	0.6209510535381	-0.4461893111687	0.1514969166904861
471	0.1066060161570806	0.009	-0.1204	0.0299	0.3339	4.58346307655	0.1711028405143	10.4873176064227	0.1123563751725552	0.0384	-0.3301	0.1359	0.621	3.4095063834927	-5.358520781339999	-18.8018769994072	0.1173147524208284	0.8087	-1.5981	1.1749	2.5309	5.7286600141656	-2.6225277404006	-6.1086350046662	0.1188519888424423	0.0624	-0.4734	0.5297	0.5315	7.1223081906517	7.076985019285299	4.2589224163057	0.1208296458774475	0.8356	-0.6166	-3.1538	0.2171	2.3036918196078	-3.6866780347742	-3.7113854580538	0.1218676418455457	0.0047	0.0468	0.2337	-0.033	2.8603563609821	2.4973775597439	-11.0555489988228	0.126254598589206
472	0.1044778865074583	0.0073	0.0266	0.0732	0.3145	3.1177778108522	-4.7429597230078	9.3943682135767	0.1075769927794231	0.0548	0.63	0.2661	-0.5441	6.9071411557534	-3.2006342335063995	-5.262523786431999	0.1177412395340397	0.3657	-1.1524	-0.6612	1.701	8.5836657229725	0.8725103918338999	-12.2110538104818	0.1205216344912448	0.4502	1.3238	0.8438	-1.7715	1.3635901010313	-2.8646447513284	11.3680900347036	0.1223574924833394	0.823	-1.7879	-1.521	2.14	3.6271913723558	-1.7230280295065	4.3346970934339	0.1244805896827054	0.4386	0.4196	-1.3943	-1.779	2.9031222353529995	-1.9676629943991	2.2647422192148	0.1294866686354193
473	0.0985671329316628	0.1909	-1.4066	-0.1207	-0.9547	0.4400124553488	-1.1773401936975	-0.4690476120053999	0.1026235869775546	0.0007	0.0556	0.0602	0.057	-1.5321749875808	-1.100424568679	-0.8168006603626999	0.1170418222916661	0.6418	2.0401	1.1246	1.6728	1.2138505261871	-0.8771135264258	-0.1410054220287999	0.1225711996324672	0.0089	0.22	0.127	0.2112	-1.7492698309834	-0.8219152543537	-0.8174694918845999	0.1272017723171754	0.0055	-0.0516	-0.183	-0.168	1.9418933092906	-1.3609147749436998	0.1688209447337	0.1283407212071766	0.0071	0.1378	0.0035	0.2538	-1.2329318960765998	-1.0261055836867	0.0043670764077	0.1315722716181728
474	0.110671898972961	0.0049	0.2573	0.0101	-0.0016	0.5254655180291999	-4.7828535561376	-10.0779927150199	0.1123241438243608	0.0299	0.4406	0.3675	0.2635	7.1468188987778	4.457958808617	5.6889235531586	0.1132408281213415	0.0995	-0.5175	-0.6572	0.7861	6.111192301661699	2.482938667477	-4.1774823427567	0.1192995417615568	0.2106	0.8661	0.4331	1.3077	-1.0902740667584	-5.5796679569047	-4.8734998988704	0.1230858005617978	0.2294	0.336	-0.3791	1.5934	-2.2458182214481	-7.044645048049899	-5.9933992677459	0.1244969787716551	1.3271	-2.6518	-2.2374	1.9877	-0.0654668030847999	-3.2851037204193	-1.7825540349556	0.1292663377909929
477	0.1528350185336207	0.6831	0.758	2.3256	0.8495	0.0003934303069999	0.0011802909209999	0.0026753260875999	0.1533034799715996	0.0	-0.0034	-0.0101	-0.0037	0.0014950351665999	0.0058227685436	0.0016524072894	0.1568193972639434	0.0	0.0	0.0006	-0.0002	-0.0018097794122	-0.0045244485304999	-0.0022818957806	0.1577122672742653	0.0126	-0.1685	-0.1454	-0.2651	0.0001573721228	-0.0011016048595999	-0.0009835757675	0.1620170826993647	0.0093	-0.0681	-0.2553	-0.1279	0.0021245236578	0.0058227685436	0.0036982448858	0.1659836990190926	0.6884	1.0336	2.2038	0.5446	-0.0052719661138	-0.0119996243635	-0.0063342279426999	0.1661532294574162
478	0.1458059493343704	1.1645	1.6855	-0.2889	3.0092	0.1335695892265	-0.878529875531	0.0253762548015	0.1582238477779602	0.0171	-0.0313	0.398	0.0518	0.1112227477889	-0.8550027431724	-0.0892693366582999	0.1592379761729029	0.0012	-0.0275	-0.0872	-0.0584	0.0566539642079999	-0.8155023403495999	-0.0891119645355	0.169786174186535	0.0122	-0.1075	-0.3105	0.0133	0.3405139307085	-0.9965983106617	0.4688902398826	0.170073424418599	0.0138	0.2975	-0.1042	-0.1507	-0.1847548721672	-0.8447342121596999	-0.7865852127851	0.1832608092754004	0.0232	0.0312	-0.4273	-0.08	0.0294679299942999	-0.7511371421244	-0.2037968990259999	0.1835945881739892
479	0.1039952159494884	0.9425	1.7876	-2.0372	2.4998	0.7835164563904999	0.4339536286209999	-0.1768862660271999	0.1162794534844543	0.07	0.8069	0.4657	-0.1885	0.8954473787319999	0.2185898785691999	0.053506521752	0.1196652899857729	0.0006	0.0097	-0.0642	-0.0544	0.0271073481523	0.4622019246636	-0.4552775512604	0.1204440669915746	0.0005	-0.0265	-0.0613	0.0373	-0.3207637292971	0.0541360102432	-0.1822369182023999	0.1251514479352469	0.3611	1.7648	1.0227	-0.4101	1.3699636720047	0.615718430455	-0.1689389738258	0.1318494220378815	0.0007	0.0768	-0.038	-0.0322	0.4492187245325999	0.181371371527	-0.0440248513533	0.1365856853652976
480	0.1269538986012867	0.0558	-0.4819	-0.0215	0.6536	-6.2637252316856	2.2608079161448003	7.767415865039599	0.1449690981319066	0.3782	1.1349	-0.799	-1.4097	0.4261637085423999	-4.5777583370985	4.6116720295619	0.148310184265721	1.0706	-2.0111	1.5234	2.1126	1.0043488877095998	-3.1699073265297	1.6830948533459995	0.1548566769852303	0.0202	-0.2429	-0.0065	0.3695	-6.679463037092499	1.8022255503056	8.2191132005063	0.1580043055736864	0.015	-0.2328	0.1313	0.2663	1.2799074747324	-6.8889646755700005	5.714968639482	0.164724821334439	0.0003	0.0159	0.0468	-0.0231	1.1184830197703	1.6039366755776	-0.6674545158255	0.1661795368171389
481	0.1211224680396111	0.0461	-0.484	0.1975	0.5453	-7.9170767538224	5.8756849198915	6.0161788825212	0.1392289443993015	0.006	0.0988	-0.1418	-0.1879	-0.5141347251876	-1.9123860362656	7.7772909657452995	0.1469139090027923	0.9846	1.993	-2.0514	-1.3684	-2.3917021792837	2.0106255839235	2.8116496889755	0.1498605894344126	0.0653	0.5289	-0.3334	-0.5124	-6.339381879721699	3.808011941453	5.7052509108991	0.1503329128571836	0.1561	-0.7873	0.6535	0.7143	-0.3792274729172999	-1.9366606862075	6.601406464183699	0.157918065237296	0.0368	0.15	-0.5436	-0.1781	0.2263011125864	-2.994791496884	-0.1020558216358	0.1611237228207653
482	0.1265419421645126	0.0451	-0.4169	-0.4564	0.3912	-4.7402450538895	-4.2716302152218	8.4350670960186	0.1471862357083151	0.011	-0.2382	-0.0757	0.2217	-4.804177478777	-6.0520990695503	-2.2004163640203	0.1507027696540494	1.2391	-1.8189	-0.6773	2.9268	-1.2195946086693	-1.4726489821317	1.6384798565322	0.1551732164158792	0.1069	-0.6023	-0.3978	0.716	-4.128460926504499	-4.457171948003	7.3342097540019	0.1571603481575081	0.0218	-0.2325	-0.0872	0.3824	-4.6422809074465	-6.1890915024477	-3.1106567222955	0.1645489905947284	0.0003	-0.0413	0.0254	0.0177	-1.1796614325088	2.0701909324033	0.3204489850515	0.1683635911963905
483	0.0872675791434813	1.735	1.5723	-3.862	3.5264	0.3067969533986	0.5788540106891	0.5419502478924999	0.1022973765989765	0.0006	-0.0344	-0.0674	-0.0606	0.3090788491792	0.6862604845000999	0.5479697315895999	0.1047215116358332	0.0	0.0007	-0.0027	-0.0098	0.2491200703923999	0.5430911957828	0.4537825160938	0.1089389717505333	0.0773	-0.9483	0.0965	0.394	0.2802404076761	0.5886897683640999	0.5061874329862	0.1179188132934353	0.0001	-0.0094	-0.0196	-0.0167	0.2414481794059	0.5080365554291	0.4417435486996	0.120440256823307	0.0006	0.0539	-0.0569	0.0368	0.2325566544676999	0.4904502207061999	0.44064194384	0.1281512311171246
485	0.1073776123480724	2.5092	-1.9985	3.034	4.6746	-0.1223174824463	0.6675725449176	-0.4880109528027999	0.1256515872768396	0.0007	-0.0314	-0.0828	0.0256	-0.1425004571954	0.5772016033997	-0.4332847970990999	0.1326642258604219	0.025	0.0212	0.4487	-0.2852	-0.0162093286484	1.3909728503985	-0.9055978806526	0.1494289680753615	0.0045	-0.0476	0.1548	-0.1366	-0.0963510821843	0.8073976760253999	-0.503984223267	0.1512638217088647	0.0102	-0.1484	0.1568	0.2341	-0.0566933072387	0.518934574933	-0.4752638108559999	0.1539418143514539	0.0002	-0.0352	0.0192	-0.0283	-0.1087834798855	0.5655954093432	-0.4651919949967999	0.1602151858453985
486	0.1165282926046677	0.0182	0.3931	0.2607	-0.1091	-5.7405809524677	-3.293405099897	1.1286728647215998	0.1257999379864048	0.0112	-0.2943	-0.1296	-0.1748	-7.4754905772456	-4.6178882284125	1.1798188046316	0.1302067040771231	0.0001	0.009	0.0262	-0.0033	1.2803402480701	0.329694597266	4.562847328463199	0.1434870679909479	0.5497	-1.962	-0.8627	-1.0738	-6.1816163266147	-3.7024152470542	1.0866938509647	0.1521411629315404	0.0657	-0.6028	-0.5208	0.115	-5.207522229513399	-3.24186572968	1.6116085665641	0.1535583981623649	0.0237	-0.3657	-0.3001	0.0904	0.4006300816181	-0.2797682913077	4.227644706899199	0.1561078156330833
487	0.104815016207963	0.1069	0.4531	0.564	1.0036	3.7620592815954	2.4366319203431	-0.5006794086881999	0.110414308372508	0.0144	0.4047	0.1532	-0.0913	-0.0281302669504999	0.6121382146613	-6.5666665680756	0.1150362982563008	0.0653	0.751	0.1409	0.5169	10.4858225712561	4.238385354280299	0.8094828566525	0.1194261118911756	0.1146	-0.7136	-0.1226	0.9565	3.0981062955022	0.8854542489341999	-9.9527638483018	0.1306816675701905	0.0472	-0.6071	-0.3295	-0.2542	7.2386848754623	2.4921842796915	-5.838269697695799	0.1316945670682692	0.5186	2.0394	0.3275	-1.2806	6.180986838123499	2.0675156063157	-7.384844234512799	0.1352288391700549
488	0.0743098851798887	0.4813	-2.8602	-1.0268	0.6933	14.9611709994425	4.8440713119068	-4.7346583435301	0.0829141491611272	0.1049	1.1727	0.5571	-0.4599	22.9374590144684	5.633803967147899	-0.1517460694099	0.0873799394181229	0.0014	-0.1088	-0.1079	0.0163	29.2144821905306	2.4839222432445	-4.9221278848156	0.0947643185681062	0.0017	0.1365	0.0854	-0.0195	-4.4074817002289	-1.4233521646646	-0.6591137933171	0.1034170717914587	0.1785	1.5477	0.3494	-0.2682	18.932653233454	4.1254708561713	-3.9425257634162993	0.1077667088777201	0.8324	-3.119	-1.0013	0.9253	10.7387589156264	2.8951356001209	-3.1657369652755	0.1086152334979135
489	0.1194218133246029	0.0458	-0.6033	-0.4187	-0.1912	-1.9059337792308	-1.8963734227707	-0.363136173361	0.1304468747705331	0.0001	0.0032	0.0222	0.0097	2.144588603457	1.4556527928693	4.0454471317275	0.1365452045324128	0.0384	-0.4059	-0.3166	-0.396	-2.1603651587677	-2.113901039511	1.0421575402122998	0.1489170928422154	0.1254	-0.5796	-0.5719	-0.7748	-3.7358568231492	-3.108886285914	-2.4572083253992	0.1532269153605484	0.0027	0.0697	0.0446	0.1398	3.6226275807946	2.5721686611046	5.3754776275717	0.1558876365632996	0.152	-0.4688	-0.4067	-1.0379	-1.4809503616094	-1.5159656589324	-1.7075268754106998	0.1595955932452007
490	0.118196708989113	0.0317	-0.4948	-0.3311	-0.2188	-2.284649792749	-2.0985179145073	-0.8516979285935999	0.1282586927089917	0.0005	0.0491	0.0392	0.0412	-3.2943493326338	-3.3046178636465	-0.6602547412073999	0.1295786830231041	0.0001	-0.0116	-0.014	-0.0283	1.6703477113991998	-0.5192886622093	3.6280569190312	0.143775687502233	0.2863	-1.0397	-0.4267	-1.313	-2.187865937227	-1.9720694138375	-0.6735133425533	0.151579184426667	0.0024	0.0953	0.1073	0.0588	3.6728292879678	0.3476350192652	5.590290575193699	0.1526080801635914	0.1003	-0.6396	-0.2177	-0.7275	-5.0593563758972	-3.9706560303668	-3.2399772642064	0.1529426197728587
491	0.1083999163615963	0.0199	0.4799	-0.204	0.059	-3.983875288682	3.8630528414023	0.4714868799087999	0.1228880782592301	0.0015	0.0813	0.0249	0.1075	1.3225946630419	-1.5296176905853	-0.7336294934629	0.1242463065959519	0.0073	-0.1519	0.2194	0.1279	-6.1209493732753	3.0745004770822	-2.218160070866	0.1376196506692795	0.3561	-1.352	1.3406	0.5057	-2.4052755248752	1.4082837839065	-1.080753053329	0.1440788961213553	0.0105	0.2164	-0.0433	0.2466	-1.029213683112	1.0502622045365	0.0229369868980999	0.1463859283853553	0.2512	1.0673	-1.1058	-0.4603	-5.5354857334286	4.013303875645599	-0.5668150432949	0.1482721718838637
492	0.1185057350237134	0.1603	0.8455	0.2721	1.1133	0.5948272811533	-2.158358664202	2.8769591199375	0.1421615502133985	0.1883	0.2077	-0.68	1.2169	0.645619133787	-1.9474013335886	2.7370159597376	0.1478793636740942	0.0002	-0.0362	-0.02	0.005	-1.8890556190605	0.4883650400791	-3.8060841329486994	0.1533357947407234	0.0014	0.099	-0.0615	0.0053	1.3046935840733995	0.255336269243	1.2471740731899998	0.1638352764015172	0.1103	-0.3823	0.182	-0.9116	0.1427365153796	-2.4303370354311	2.469562037039	0.1742673076471709	0.4294	0.3571	-0.824	1.6999	0.6229575481037999	-1.1426002975893998	1.6382044553173	0.1838465542928319
493	0.1200869449324574	0.1726	1.2001	-0.0502	-0.8448	0.6013188812188	3.5898548362214995	-2.5572183094386	0.1426001267465076	0.1665	-0.6035	-0.7888	0.8746	0.6433765810370999	3.5889106034847	-2.5921155776695	0.1496510639890577	0.0001	-0.0192	0.0177	0.0072	-2.9241707567775	-1.0538424203302	2.6457007854829	0.1520883688754713	0.001	0.066	0.0364	0.0615	0.6799262565573999	0.6464453374317	-0.9532422908303	0.1661093467410772	0.189	0.842	0.4754	-0.8782	-0.2228782689155	3.5558624576967	-1.9322542667691	0.175565223754365	0.5963	-1.1168	-1.258	1.5049	0.4719589962771999	2.6437729769786	-1.9296576267429	0.1869506459759386
494	0.1190871156933106	0.205	-1.2045	-0.7673	-0.7364	1.1010147141395	-0.8282101392657001	5.0353964702009	0.137211495580939	0.2137	0.6843	0.0103	1.3666	1.6054317107441998	-0.5180690282575999	5.3570650892041	0.148861641811168	0.0005	-0.0559	0.0395	0.0249	-3.3441182664693	-1.6964321407532998	-3.3078046491332	0.1533441250738918	0.0008	0.0844	-0.0337	-0.0	1.8246117347739	0.9070142297578	2.6837061531391	0.1621505525115862	0.24	0.955	0.3722	1.0814	0.4667263731940999	-1.0773695526888	4.2455457858677	0.1707738669666696	0.6095	1.0559	0.0274	2.0585	1.0855922461051	-0.3233997123539999	3.8610070038059	0.1825714326789958
495	0.1213179949385107	0.1929	-1.1936	-0.5182	-0.8318	-0.4183344454330999	-1.1760812167151	3.9457912349644	0.1432356196698568	0.1539	0.3175	-0.1302	1.2224	-0.2131211973018999	-1.072491016882	4.0438340674688	0.145481896507673	0.0007	-0.0565	0.0383	0.0488	-3.0264626365975	-0.6965683585435	-4.496514978703	0.1525353793747977	0.0007	0.0389	-0.0691	-0.014	1.2196339517	0.2568706474403	2.3239534804183	0.1644581172730612	0.1321	0.6246	0.15	0.89	-1.1261942537874998	-1.3737406029519	2.9925882871648	0.174449612512496	0.6208	-0.7259	0.1323	-2.1893	-0.1061474968285999	-0.7039255052843999	2.8709002932097	0.1851759792568224
496	0.114798829739518	0.1479	-1.1802	-0.73	0.0786	0.9590650593739	2.8168036259972	4.60706889497	0.1313738451988613	0.212	-0.334	-0.6899	-1.3539	0.6606875145451	1.3574919312728	1.0693042313953	0.1379183284662016	0.0587	-0.6162	-0.432	-0.2687	0.7992143256398	1.4485317043125998	1.0042702016482	0.1427409710423929	0.0026	-0.0067	-0.1576	0.0492	1.1601079462509	0.4822275272899	-2.9681562651001	0.1502952800956793	0.005	-0.1463	-0.1446	0.0855	-0.4646018495363	-0.266352317839	-0.9901853966576	0.1558846881663078	0.0871	0.6878	0.5597	0.2286	-0.0054293382366	0.7727758090093999	0.862792663251	0.1602494409779919
497	0.11775869729287	0.1475	1.1317	0.5788	0.5127	0.4067282513766	-2.2249270721464	3.5700652917794	0.1329095491743258	0.0982	-0.0288	0.6959	-0.7893	-0.3745063092332999	1.9413818498915	-1.6360012455980997	0.1414043770233711	0.0262	-0.2935	0.2751	-0.3401	0.9927820366838	2.1206286977607	-0.1284549952355	0.1431317245983444	0.0598	0.4026	-0.1613	0.662	0.3931155627543999	-0.42097042849	1.7428569169792998	0.1496468624406584	0.0039	0.1133	0.151	0.0553	-0.8271872204674999	0.8205775913099	-1.2008279830253998	0.1562250797354028	0.0324	0.4276	0.1973	0.298	-0.2003347123243999	0.5561530819752	-0.1478117663398999	0.1631519847555539
498	0.1126808509837892	0.0945	-0.7551	0.2561	0.7884	-2.8981256704541	3.4567967063941	4.252194758056	0.120568625096573	0.0134	-0.0055	-0.236	-0.3337	-3.3387676142941	3.7037135670673	4.6512511184461	0.1293488642423031	0.3932	-1.0498	1.239	1.3864	1.3212569999981	2.4138129625371	1.9872951667184	0.1361963036610188	0.0555	-0.773	-0.0329	-0.1102	-0.8316723259673	1.3287321758311	0.5390782066514	0.1480102048083047	0.1707	-0.4786	-0.7383	-0.9775	-0.4716049090009	-0.5836538604345	-1.3764946151009	0.1504261598166633	0.2443	0.7411	0.938	1.0037	4.134126322925299	1.6569317379305	1.0454230117604	0.1565549962817064
499	0.0916303493299914	0.0448	0.3979	0.4654	-0.5989	-0.9396689452387998	5.4108076691403	-2.8096431944098	0.0975026252776886	0.0295	-0.5826	0.2549	0.2223	-8.4755510746089	-0.5362848514716999	1.6834489406223	0.1225666074389224	0.0961	-0.8892	-0.4842	0.3882	0.0326940585116999	4.3519293408805	-2.701685918169	0.1242146386146513	0.0242	-0.1174	-0.5045	0.1537	-3.4765469078055	3.5318632089697	-0.4770342472374999	0.1279983367231014	0.0562	0.7539	-0.2981	-0.0409	-4.5048163581807	2.8046466295109	-0.4454811366161	0.1295782732683184	0.0666	-0.7014	0.5283	-0.0217	-4.3097929550008	1.8224478680854	0.0142421771134	0.1409286928763711
500	0.1044921206169788	0.0003	-0.0207	-0.0555	-0.018	-4.2473949083106	-12.0845659667813	-4.2395263021706	0.1107739650314074	1.8991	-1.5935	-4.55	-1.5729	3.1837954163668	9.2116591790059	3.1231678060581	0.1456563870001159	0.0183	0.2723	-0.201	0.2725	0.3996858488813	1.2426102816287998	0.3757652862156999	0.1494769233500283	0.034	-0.3671	0.2682	-0.3669	0.3374451743139	1.013476470832	0.3112820588984	0.1518929974261452	0.0415	0.4549	-0.0021	-0.4507	-0.4482744917958	-1.0791399890703	-0.4672378325931999	0.1525041465053055	1.6168	-1.2598	-3.571	-1.2503	0.1055966943988	0.3825322874961	0.0804564977814999	0.1564129712305507
501	0.0871950496064635	1.0782	-2.0721	-1.2463	-3.564	-9.0680177739202	-5.527853185472799	-18.0486546766557	0.1327287440482659	0.5719	-0.9517	-0.7847	-2.223	-6.1267327987882	-3.500742871686	-12.0058799053813	0.1382612917518799	0.1607	-0.8164	-0.4166	-0.9505	-4.6305173412672	-2.0127501075813	-7.935253234005799	0.139672283275252	0.1745	0.784	0.2948	1.0827	-6.217379141521	-3.39923785248	-12.123554910205	0.1407473809773519	0.0433	-0.3678	-0.1815	-0.5419	-5.7454594882745	-3.6075198570058	-12.3877827043862	0.1414513951906804	0.2553	0.9343	0.3994	1.2943	-5.5888348830578	-3.0916540384674	-10.3766063180329	0.1471001453091018
502	0.1012736331150528	2.2885	4.4105	2.7908	-2.5797	0.1646899265102	0.1596540185806	0.2368843878446999	0.1067813110918785	0.0004	0.0218	0.0306	0.0594	0.1753125447992	0.1745650272158999	0.2584443686683	0.1255952443400837	0.0052	-0.1998	-0.1408	0.0462	2.0203826555371	1.3209422557525	-0.8736513397242	0.1280920555436976	0.7721	-2.2746	-1.4405	1.3387	-2.0785709979424	-1.2661374139874	1.5345355694227998	0.1385955722785249	0.0036	0.1079	-0.0012	0.1669	8.5013207597174	5.437600273047	-4.6036853943298	0.138832314996472	0.0038	0.0927	-0.1781	-0.0309	-8.248187700193599	-5.1551959986824	5.174395397663999	0.1413511695375855
503	0.0827914226416463	1.242	-2.4859	-3.3958	2.1888	-10.8783873315807	-14.4533705021976	9.9139716200316	0.1247942453951448	0.7537	-1.5658	-2.2246	1.2879	-7.091856684889899	-9.9672420835994	6.638152854857499	0.1336969666774566	0.025	0.0436	0.5147	-0.1186	0.2351926375245999	-3.8862652295153	2.0439884739571	0.1357800111733776	0.2814	1.0666	0.9979	-0.9877	-8.9859088688493	-10.9769022804535	8.0154736736031	0.1406650379050894	0.0023	0.0216	0.1544	-0.0224	-7.7046243880424	-10.935395383065	7.138399490207999	0.1412068369973719	0.0002	-0.0175	0.0414	0.0059	-10.3291586230087	-13.8352521468699	9.5008304546509	0.1450667211989992
504	0.0610749930224867	0.0386	-0.2575	-0.3163	0.8846	-3.8770589603315	5.2751922423174005	12.3220405000865	0.1057906761621345	0.7638	-1.3243	0.104	3.0108	-4.0836885575679	2.1922330136347	10.6060155300446	0.1116246887301998	0.033	-0.506	0.1753	0.3951	-2.8754247417402	3.2327774895883	11.7294164286524	0.1142943705167539	0.0279	0.5072	0.1333	0.3022	5.6255812737316	-3.6869140929584	11.653169635155798	0.1236137657445253	0.0546	-0.1931	-0.7304	0.3031	-0.3118328613282	2.999906090875	8.845650964403799	0.1244414049979186	0.0118	-0.2088	-0.2478	-0.1938	1.3059132180251	0.4722737405227999	8.9649390334862	0.1268847874849119
506	0.1295186188514064	1.3298	-1.8299	-3.4546	-0.3442	-0.0528770332608	-0.3751751407552	-0.1414775383971999	0.1424007834319581	0.0004	-0.0448	-0.0425	0.0172	0.2684374984661	0.2238225016522999	-0.0839186844831	0.1539804261145269	0.037	-0.2225	0.0545	0.5545	-0.5141740682182999	-1.2698750019039	-0.2198095125208999	0.1543235793941283	0.0387	0.5105	-0.2769	0.1967	0.7285148994719	1.0630880325447	0.0098751007057	0.1548945589070437	0.0	-0.0149	0.0026	0.0062	0.0108586764732	-0.2642277941811999	-0.1135046435694999	0.1703082355929104	0.0001	0.006	-0.0143	0.0207	0.0210485214244999	-0.2345631490333999	-0.1367170316825	0.1753200253881087
507	0.0718103556299519	1.5733	2.9344	3.6901	3.2611	-0.8237643767965999	-0.4221507194109999	0.1895153788819	0.0802680049389415	0.0011	0.0326	-0.0437	-0.1297	-0.2952694454035	0.1764928357202	0.8725103918338999	0.1001904832720471	0.4364	0.6999	2.2978	0.8743	-0.3348485342876999	-0.0635783376111999	0.3195440953454	0.1047572066063194	0.0003	0.0425	0.0381	-0.019	-0.3160425656131	-0.0512639690021	0.2471922618880999	0.1168427417346697	0.0004	0.0563	0.0146	-0.0402	-0.3830437468952	-0.1231436860909999	0.2469955467346	0.1205900139288947	0.0003	0.0247	0.0457	0.0269	-0.2907056538422999	-0.0812433583955	0.2750864706544	0.1215232846586098
508	0.0679310053198045	1.0896	0.5562	3.6609	-3.2167	0.1031967695260999	1.1155716354985	-0.8791987070529	0.0746135380981463	0.0062	-0.0511	-0.266	0.2285	-0.4103871532316999	-0.9958507930784	0.9289676408884	0.1040284898755545	0.571	0.8319	-1.9499	1.9336	-0.1539492791290999	0.0203010038412	0.1210191624331999	0.1085150118872425	0.005	-0.2387	0.0393	-0.1004	-0.1942758855966	0.0467001774409	0.0959576518773	0.1091127820132825	0.0	-0.0026	-0.0085	0.0042	-0.1403365905069	0.1157078532886999	-0.0042097042848999	0.1155928959274769	0.1864	0.3393	1.1475	-0.9937	-0.0869087548163	0.2572247347166	-0.1400611892919999	0.1162792124089929
509	0.0895910313658499	0.6214	-1.5014	2.835	-0.334	-0.5768868591541	0.4181377302795999	-0.1079179332100999	0.0978778603358002	0.0	-0.0042	-0.0181	0.0032	-0.6032860327538	3.1266693357904	-0.3221013923408999	0.1148218340714254	0.9903	1.0895	-3.4107	0.342	1.3917990540432	-3.7473843311443	0.3883550560397	0.1233651416077645	0.0004	-0.0635	-0.0355	0.0111	-1.245993782269	2.0635026171843	-0.3001479812103	0.1254618946980998	0.0002	0.0342	-0.0381	-0.0	-1.8318508524227	3.6381680779211	-0.467788635023	0.1257693919614816	0.0019	-0.0561	-0.1377	0.0036	-1.498576039363	4.655460822731	-0.5214525288977999	0.1343280915780407
510	0.0746198203923723	0.0	-0.0	-0.0006	0.001	0.9779890571406	-2.8654316119424	-3.6117689043214	0.0888438936768884	2.9556	1.3293	-4.4603	-5.3141	-1.1292236671514	3.6437547882805	4.116697360325199	0.103042757671009	0.0099	-0.1405	0.1727	-0.308	-0.5453730915634	0.3799749905005999	-1.3518658778827	0.1092375514268027	0.0	-0.0056	-0.0065	-0.0062	-0.2881876998775	0.0569293654228999	-1.4379877720849998	0.1122739402270223	0.0115	-0.0356	0.2353	0.3117	1.0435345462868	-2.9300722113825	-3.4141882041460003	0.1161939613639775	0.0004	0.0074	-0.0546	0.0446	0.8299412326165	-0.9733859225487	1.4944843641702	0.1174657788475191
511	0.1117475468122037	1.2795	-2.5869	-3.0483	-1.0914	-8.3669249668462	-11.6103644177542	-4.6855975842472	0.1457221645867497	0.0044	-0.1685	-0.0466	0.1209	-8.0314469440673	-11.0006654709963	-4.3362314716312	0.1501313138701006	0.0334	0.3151	-0.1072	-0.4717	-2.3034164183929	-4.4323464956313	-2.068656554206	0.1552843889528818	0.0588	-0.4522	-0.5848	-0.145	-0.0515787132477	-0.6272852814808	-0.2617491832471	0.1591399143190711	0.074	-0.5223	-0.6221	-0.1944	-3.7485646220653	-6.0109069164074	-2.6460548727592	0.1623745869512866	0.5511	-1.4162	-1.6429	-0.6215	-4.1204742912724	-6.4363624503972	-2.7538941199079	0.1704880234981212
512	0.0941805245714436	1.582	-0.235	1.0289	-4.9073	-0.0335989482178	-0.0943839306493	-0.0178617359378	0.107510888858933	0.0003	-0.0103	-0.0548	0.0241	0.0005114593990999	-0.0197502014114	-0.0056260533901	0.1198848854765435	0.0	-0.0028	0.0041	-0.0015	-0.0161699856176999	-0.0576768830062	-0.0256516560163999	0.1238876925149243	0.0314	0.3431	0.0112	-0.5123	-0.0156585262186	-0.0589358599885999	0.1498182609056	0.1243273678523466	0.0002	0.0142	0.0458	0.0143	-0.0974920300745999	-0.2083606905871999	-0.1009148737455	0.1253983246424058	0.4008	-0.9939	-0.1147	1.9476	-0.0567326502694	-0.1493461445372	-0.1260157273320999	0.1363325289363644
513	0.1086149439133654	1.8661	4.8715	-1.428	-0.0131	0.3285143063449999	0.2336976023579999	1.3977791947096	0.1241815521100566	0.0893	-0.1046	-0.1867	-1.0161	-0.395790888842	0.6453830756028	2.6405861914919	0.1294066444445002	0.0512	0.0429	0.1877	0.7462	0.9410459513133	-0.6479403725983	-1.3243257563926998	0.132250910801726	0.0347	-0.3993	0.4737	-0.0966	-0.2777617967419999	-0.1081539913942999	-0.3050265170171	0.140545768760518	0.0036	0.1339	0.0837	0.1143	-6.586377426456299	1.1331973132521	0.0777024856325	0.1412380037181095	0.0062	-0.2263	-0.0909	0.082	6.4627616239969	-1.6576792555138	-0.0817941608253	0.1421668854779538
514	0.0967766992893836	1.2325	-2.9658	-2.315	-2.2243	0.1407693638445999	-3.8282736022634993	3.6406073458245	0.1002687067468675	0.0342	0.0697	0.5862	-0.4043	0.2735520924571	-4.620130781162399	4.5860203735455	0.1128544175986255	0.0633	0.0311	-0.6557	0.6403	0.1159045684421999	-4.0520567608851	3.8309095853204	0.1141219725299163	0.0008	-0.0673	0.0082	-0.0745	0.3754898850008	-4.7244291555481	4.830143879038999	0.1307540163006122	0.0007	-0.0618	-0.0359	-0.0566	-2.3981150932878	-3.4227649848386	-0.4186885327094	0.1308459792392657	0.0002	0.0343	0.0276	0.0274	2.5962859389237	0.4532710566946999	3.2769203700337	0.1421283185490367
515	0.1036027094515387	0.5948	2.744	-0.8123	0.65	-7.212600446108199	1.3641802464918	-1.3576886464262998	0.1211464355708848	0.544	2.4488	-0.5655	0.6472	3.440154604408	-0.9150008649899	1.4893304271485	0.1329859234239608	0.0296	0.5429	-0.0648	0.1879	-3.5026706801903003	1.6371028504577	-0.56653964208	0.1416911270973513	0.3944	1.9343	-0.5756	0.3192	-4.9190984714517	2.0975736817705	-1.3036313222445	0.1434046804520225	0.0989	0.8755	0.2848	0.432	-1.0171747157178	1.4285847877476998	-0.6850015075177	0.1464031744681708	0.006	-0.1063	-0.2032	-0.0948	1.8728462904121	0.3204096420207999	1.0843726121534	0.1518055381152039
517	0.0971941427653556	0.4732	1.8729	1.9225	0.3156	2.0620862680791	3.5758093742616	0.026753260876	0.1016198354847504	0.0077	-0.3018	-0.1505	0.0079	-0.7870966721842	2.2170191229757	-0.5831030580047	0.1279316834004547	0.3035	1.4031	1.2451	0.1998	3.7273193854873	5.4582947071952	0.7844213460966	0.1318808485762277	0.1339	-0.9001	-0.819	-0.2049	1.7124447542481998	0.0972953149211	-0.1179110630079	0.1339329916814158	0.0066	0.0462	-0.264	0.0471	-0.9661074618692	-0.7552681603478999	-0.9667762933911	0.1401336149799592	0.2047	-0.9928	-0.9946	-0.4654	0.0619652733524999	-0.6694216673605	-0.9659894327771	0.1411217902785097
521	0.0999655565591452	0.2138	-1.533	-0.9041	-0.201	-5.9618068140938	-1.4878353919818998	-0.8753430900442999	0.1226978179036797	0.6871	1.2557	2.6028	0.2198	1.3766913302544	5.1555894289894	0.4520120797123	0.1308219312270072	0.0023	0.1521	-0.0493	-0.0215	-0.3511758920282	1.6125527993009	-0.9251513669105	0.1412380959588729	0.0507	-0.3894	-0.6203	0.0455	-5.9292307846742	-1.4414106157559	-0.4551201791376	0.1461191838997386	0.0594	0.6964	-0.2618	-0.2367	2.7206492589664	0.0281696099811999	-1.2831729462805	0.1495691115619406	0.0489	0.0847	0.6676	0.1942	0.8181776664372	3.8111987269397	0.0863186093558	0.1543102390277816
522	0.1089275199311317	0.7228	1.2075	0.1909	-2.9085	-2.2277597703568	1.4568724268209998	9.6023354738569	0.1216005441990778	0.0018	-0.0317	-0.0969	-0.1069	2.1391199221897	2.174489306789	0.1235764594286999	0.1252640419354883	0.7169	0.9497	-0.4002	-2.7428	-1.0510884081812	0.5799162725179999	5.9651509717033	0.1322216293204958	0.0761	0.1018	0.8617	0.3325	3.1042044652607	5.587103789707	-0.6667856843036	0.1366442259106801	0.05	-0.2661	-0.2242	0.6537	-5.4995262033688	0.8990275945256999	6.6991345524425	0.1399990548157653	0.0452	-0.0291	0.6305	-0.2929	1.8182775068312	0.3844207529696999	-2.4383630136939	0.1403169010518115
523	0.1027859700429388	0.9563	0.4948	3.6059	0.8413	1.3030805198147	0.7247773115554	-5.898582563758899	0.1109044779942962	0.1951	-0.4843	-0.1855	-1.5394	0.6656053933825999	-1.9176580023794	-7.2141741673362	0.1186516036850071	0.0155	0.0828	-0.0246	0.4348	2.7042825581952	-2.3044786802218	-1.5895764693721	0.1220172912756606	0.6946	-0.0913	2.8195	-0.7626	2.4899810699723	2.5983711195508	-2.529363443703	0.1235163418586827	0.8617	-0.9505	-0.4222	-3.0631	0.8290363429104001	-6.7342285358269	-5.3179581166883	0.1329281391793399	0.0246	-0.1826	-0.3668	-0.3318	1.70355322931	-1.3677211192548	-0.6539991993261	0.1333226161751918
524	0.079479735219355	0.0002	0.0312	0.0489	-0.0211	-2.0862822319596	-1.4060018881259	1.2133784098187	0.0856281664154966	3.661	6.9409	2.1875	-3.3422	8.7171566261376	1.9485816245096	-3.7870814491206	0.1083125445140083	0.0016	-0.1131	0.0806	0.0491	0.9570979078389	0.1886498322064999	-0.1692143750406999	0.112661081325984	0.0116	0.241	0.2404	-0.1954	-0.2802797507068	-1.3617409785883998	0.4267931970335999	0.1180581626274655	0.0002	-0.0345	0.0119	0.028	2.6512088097809	-1.523362148704	-0.5986828981619	0.1234622115977698	0.0079	0.2656	-0.0965	-0.125	7.291719280845899	1.0401117026159	-2.990463763507	0.1277738748889473
525	0.0954862524790683	1.3062	3.6708	-1.9131	1.8397	1.0458557850981	1.9936293946611	2.8988731880374	0.1078089264829074	0.092	0.2274	0.6959	0.8623	0.5402191545417	2.5248783382032	2.8851818133538	0.1169736887068876	0.1406	-0.9899	0.8902	-0.1742	-4.1736267257481	4.870273770352999	0.300974184855	0.1249435729013204	0.0001	-0.0238	-0.0182	-0.0059	2.0137730263795	-2.1344381015364	0.039736461007	0.1273739318010031	0.0289	-0.3742	-0.0668	-0.4419	5.9925730641012	-0.3974826391620999	5.6835729009834	0.1309959553707299	0.1942	-1.1725	0.3184	-0.8643	-1.7843638143678	2.0795939167406	0.1198388715121999	0.1320610341089525
526	0.0938646440558897	1.1786	-2.2246	3.1049	-2.0603	8.6913475979984	-6.2330376677396	4.1073730620493	0.1009128398000528	0.0152	0.3538	-0.2937	0.12	1.4200080070551	1.7027270256652998	-0.2938530962983	0.1135824871740741	0.3985	1.4239	-1.5674	0.8826	7.919161934449499	-6.5331856489499	5.111603920666799	0.1219385345683791	0.0231	-0.464	0.0681	0.2545	1.9399655007863	1.4574625722814998	-0.5178329700734	0.1239433776390645	0.0573	-0.383	-0.4148	0.6117	3.8422010351313	0.4952107274208999	-0.5768081730926999	0.1256633555077841	0.016	0.4063	-0.0418	-0.1551	5.9099133566005	-2.0324216229313	1.2360399955019	0.1298995838616427
527	0.1255027147270987	0.0081	0.0419	-0.0681	-0.3013	-2.2630898119254	0.7462192632869	0.8721169615268999	0.1280198464606468	0.0379	0.6555	-0.1173	0.0145	2.8908472097746	-2.1561161114521	-10.2627475871871	0.1291611752358429	0.7164	-1.2091	0.7835	2.4989	1.7366407181287	-1.5847372765959995	-8.6747054960123	0.1548998361076921	0.0023	0.1354	-0.0609	-0.0059	-0.0552769581335	-0.4793948290794999	-5.0462944897048	0.1676479406821336	0.0087	0.112	-0.0528	0.2492	1.8628138175836	-1.7436044345625998	-9.2300323743428	0.1730731462291321	0.0316	-0.3647	0.283	-0.2467	-0.2246487052969999	-0.3877255675485	-4.547896976797199	0.1738043597078918
529	0.1033807171708914	0.0047	-0.0701	0.2506	0.0044	3.0461341519475	-6.281154194285699	-0.1627621180059	0.1076249616513339	0.0078	-0.0069	0.3297	0.0247	2.4858893947795	-8.5096221391951	-0.3298126263581	0.1191623507143934	0.1648	0.1973	-1.4231	-0.0998	1.2345056173045998	-0.2047017887321	0.1283369661433999	0.1384514245873312	0.0025	0.0448	0.0154	-0.1568	1.1884349283549	-0.1271960182530999	0.1803091096981	0.153869717721286	0.0007	0.007	-0.032	0.0776	1.7258607277169	-1.2692455134127	0.0244713650954	0.1540019814212145	0.0031	-0.0223	0.1344	-0.1072	2.4731815958634	-4.330172644903399	-0.0196321723193	0.1557840891402422
530	0.0772601372767668	0.7174	-0.9691	3.6041	-0.0081	-0.9102010152445	-1.7278278792519	-3.680147091678	0.0934641736153737	0.0125	0.0367	0.1709	-0.4123	-0.9612682690931	-2.7503532471449	-3.1514161021007	0.0974997084851018	0.0039	0.1527	-0.077	0.1738	-3.9058580588039	10.9667517785329	-3.473596180503	0.1021578354335577	0.002	-0.0376	-0.1675	-0.0186	0.9120894807181	-9.952331074964098	-2.9671726893326	0.1146687070542816	0.5036	-0.6654	2.4783	-0.0543	-0.3381140058358	-2.6701328075476	-3.1197449623872	0.1186648782700922	1.155	-1.0428	3.676	0.0098	-0.5249934016608	-2.4203439056333	-2.1786990110739	0.1305925266109089
531	0.1188743912206824	0.0141	0.4162	0.0698	-0.005	-0.1288090825118	0.0884037899829	4.3096749259087	0.1195465456213218	0.0119	-0.0072	-0.0003	-0.3863	0.1386054971561	-0.0983182337193	4.2814266298661	0.1204876781305265	0.0054	-0.2309	-0.1185	-0.0077	-0.091669261531	0.0599981218174999	4.0031140306943	0.1213539486241261	0.0378	-0.0005	-0.0016	0.6838	0.1050852349997	-0.0735321243783	3.987140760230099	0.126774977979748	0.0422	-0.6511	0.2744	0.0078	-0.0231730450823	0.0191207129201999	4.102573212303899	0.1276254903700186	0.0727	0.0056	-0.0036	0.9243	0.0301761045469	-0.0306482209152999	4.0781018472085	0.1344253206925502
535	0.1129667470038483	0.9978	-3.6257	-0.3003	-0.1115	8.5194578968701	1.2364334258089	0.0319071978977	0.1321319477788915	0.0004	-0.0627	0.018	0.0172	12.026377624376	1.6696788798773	0.0734534383169	0.1329642034803728	1.271	3.7786	0.1718	0.1778	-2.914531714256	0.1372284910815999	-0.2502610182827	0.1366609446409238	0.0011	0.0939	-0.0504	0.0292	-5.1443766652399	-0.298220172706	-0.2115868191045999	0.1415819188108686	0.0046	-0.0244	0.1904	-0.1112	3.6984022579228	0.7910703182848999	-0.0942659015572	0.1494590929532134	0.0003	-0.045	-0.0305	0.0077	2.6472745067109	0.5353406187349	-0.0494935326205999	0.1536340569029705
536	0.1136599841150727	0.6892	-3.0145	-0.0457	-0.0776	9.7284298872504	-0.0402085773754	0.6636775848783	0.1322123695973246	0.0001	0.0131	-0.0277	-0.002	12.0999097487543	-0.1052819501532	0.9219645814238	0.1346580231915607	0.2244	-1.561	-0.1311	0.2127	-4.0102744622817	-0.1302647746477	0.0450084271208	0.1373349078425097	0.3045	1.8172	0.0944	-0.1198	-2.0511489055445	0.0459526598576	-0.2225635246698999	0.1388139561446061	0.3188	-1.8033	-0.2139	0.384	0.8415867697036999	0.0414282113271	-0.0394217167613999	0.1423877017807407	0.0043	-0.0192	-0.0683	0.2004	4.3690042162043	-0.1169274872404	0.5215705579899	0.1493961208087628
537	0.1101473562533002	1.0065	-0.3138	3.68	-0.256	-0.0465821483488	-0.0075932049251	-0.0052326230831	0.1170029514459707	0.0	-0.0128	-0.0058	-0.0023	-0.0594079763569999	-0.0023999248727	-0.0062161988506	0.1306176223459423	0.0001	0.0185	0.006	-0.0208	0.9268824602613	-11.8411899788711	0.8155023403495999	0.130620082344629	0.0001	0.0349	0.003	0.0029	-1.0764646629827	11.8226200683807	-0.8315542968751999	0.1371940727339514	0.1324	-0.0985	1.1965	-0.0806	0.0044457624690999	0.4021251167847	-0.0187272826132	0.1373246378808578	0.0005	-0.0174	0.0678	-0.0069	0.0732173801326999	-0.3937843942762999	0.0359595300597999	0.1414592077260972
538	0.0990332979053762	0.2584	-1.9181	-0.1621	-0.4571	0.9802316098904998	3.7437254292891993	0.0810466432419999	0.1006927577484425	0.1781	1.3522	-0.9028	0.0978	-0.5558776807603	3.2166468470013	-0.3378779476516	0.1278099774092608	0.189	1.4526	-0.2488	0.2155	-5.0542024388755	1.9090418786561	-0.8946211750872999	0.1319832494208712	0.0654	-0.8507	0.0811	-0.1128	1.2575999763255	1.6440272238609	-1.4331092362782	0.1325981208374526	0.0203	-0.4066	0.2506	-0.0352	2.2193010187563	1.0792580181624	0.1890432625134999	0.1349524678356786	0.1502	-1.281	-0.007	-0.1672	6.960844392658899	4.1550961582884	0.8402491066598999	0.1412616349932137
539	0.070709572733916	1.2545	-4.8679	-0.9852	1.3947	-8.6716760826484	3.7756326271869	6.701652506407299	0.0708086580559794	1.532	0.6342	-3.8701	-4.132	8.4304639614267	-0.5628413971942	-4.8255800874778	0.0769870219310914	0.0155	0.1905	0.4877	0.1661	0.5781851791672	1.7763378361049995	0.6636775848783	0.0949187762776977	0.7433	1.9852	-1.2962	-2.4748	-8.3661381062322	1.1075456572357	4.871139317028399	0.0951006500736383	0.5477	-2.3821	-1.5958	0.6467	3.303634287879	5.548350904467499	2.5504119651275	0.0952730465905035	0.456	-0.3222	1.8547	1.9067	4.9702444113617	-2.7806867238146	-5.8051035228157	0.0972090769491962
540	0.0946258082207807	2.8581	-0.25	6.4745	-1.8237	-0.4151476599463999	0.4035808089206	1.8591155726978	0.1054543343667962	0.0003	0.0017	0.0545	-0.0244	-0.4105051823238	0.3696277734265	1.827090345708	0.1072778614960386	0.0111	0.0771	-0.1307	-0.3636	-0.3495234847387999	0.3296552542352999	1.519821275941	0.11369691716975	0.0197	0.017	-0.4914	0.1368	-0.3113607449598	0.3383894070507	1.2741633922501998	0.1196444534955525	0.0004	0.0137	-0.0353	-0.0586	0.0568900223922	-0.2536051758921999	-0.3817454268821	0.1207553042320455	0.0319	-0.1194	0.1339	0.6038	-0.341890936783	0.4762867296541999	1.4125721742528	0.1268755024047181
541	0.1053120906572571	1.6334	0.2191	-4.6835	1.1325	-0.7654973483298999	8.3518959291188	-0.3196621244375	0.113937236330365	0.1345	0.0891	-1.3278	0.0055	-1.1010540571702	12.2467772823574	-1.9919769873717	0.1242115513052748	0.0064	0.005	-0.2668	0.076	0.3604215042427	-4.3723090307831	0.7298919055463999	0.1305601523079059	0.5318	0.0653	-2.4523	0.3028	-0.4971385359252	2.072984287583	0.8624779190054	0.1310125947224679	0.0498	-0.0798	-0.7477	0.0703	0.07081745526	-0.1536345348834999	-0.9168893304635	0.1365900250910955	0.012	0.0793	-0.1566	-0.3184	-0.1180684351306999	-2.2591555088554	3.72971931036	0.1408543074992925
542	0.1297332311359936	0.1389	-1.1398	0.5444	-0.1043	0.148323225739	0.4075151119906	0.1894760358512	0.131142187482681	0.0049	-0.0437	-0.1621	-0.1654	0.0227009287139	-0.0710535134442	-0.313563954679	0.1355044336240571	0.0014	0.0229	0.0333	-0.1154	0.1474576790636	0.3503103453528	0.3515693223351999	0.1381059108996681	0.779	-2.6143	1.2525	-0.2382	-0.1935677110439999	-0.6870473451140999	-1.1871366083417998	0.1460938151173457	0.0021	0.0448	0.115	0.0776	0.0866333536014	0.2371204460289	-0.0465821483488	0.1485708467408412	0.0284	0.4814	-0.2284	0.0494	0.1730306490186	0.6394029349364	0.7861130964166999	0.1507435213293352
543	0.1312391233377116	0.0146	-0.2984	0.2733	-0.0533	1.4161130470158	-0.4527202542649	0.7360294183356	0.1327000542308967	0.0034	0.1908	0.0099	0.0392	-0.9607174666633	1.4801241579647	0.4163672938981	0.1367977700324712	0.0048	0.1402	-0.1476	-0.1062	-1.5922911384904	0.2889352174608	-1.3371122413702	0.1433447184434013	0.272	1.318	-1.0419	0.1529	-3.3690617479331	1.1138011991169998	-2.2882693515734	0.1487119831937262	0.0189	-0.3995	0.1654	-0.0582	0.6495140938263	0.2287797235205	0.7609728997994	0.1492483217063127	0.0048	0.0479	0.0205	-0.2145	0.1541853373133	0.2200455707051	0.1805845109129999	0.1536374201996511
545	0.0805587165883388	1.4222	-2.5897	4.1799	-1.5175	1.7640628105265996	-9.3608086083896	0.3606575624268999	0.0806259101258151	1.5318	-3.2878	-2.9822	-2.9655	-1.4660000099434	8.556519031789499	0.1857777909653999	0.0891054737822328	0.0003	0.0316	0.0073	0.0648	0.1836926103382999	-0.1480478245241	0.3883943990703999	0.1091320816474367	0.3255	1.1952	-1.5721	0.7575	0.3492480835239	-9.6869229898619	-0.580309702825	0.1092550856241939	0.3573	-1.2722	-1.4086	-1.1414	0.0599981218174999	8.6450408508645	1.3706325035265998	0.1105742031422382	0.0186	0.3328	-0.3563	0.119	-2.7349307791105	5.9918255465179	-1.8864196360036	0.1106010371195465
546	0.1172261876906983	0.6582	-2.8794	-0.2562	-0.2559	8.361928401947301	0.5558776807603	0.6974339052188999	0.1361090413263691	0.0001	-0.0028	0.0071	0.0293	11.0387495247139	0.8433965491158999	0.9506063077734	0.137986254049896	0.1066	-1.0681	-0.0931	-0.0956	-4.2828036359406	-0.6932635439646999	-0.4577168191637999	0.1432364608615201	0.0051	0.0122	0.2298	0.006	3.7451417783944	0.1164553708719999	0.2796896052463	0.1439529882142691	0.9012	3.0473	0.1998	0.2531	-2.3289500453172	-0.5194066913013999	-0.2817747858734	0.161068615395749	0.0272	0.0632	-0.207	-0.4543	-2.6838635252619	-0.5245606283230999	-0.306482209153	0.1630809273958201
547	0.1076504976430788	1.2128	4.0895	-0.3174	-0.2719	-10.1912613004052	0.7477929845149	0.6792574250354999	0.1259791276128791	1.5608	-4.2869	0.3557	0.2832	1.2157783346914	-0.1225928836611999	-0.0830531378077	0.1275021233100969	0.0002	-0.041	-0.0167	0.0274	-14.0111941801603	1.0137125290162	0.9264496869236	0.1374948852981832	0.0159	0.4156	-0.0223	-0.0241	4.3919805461331	-0.3187965777620999	-0.2872434671407	0.1416694982920475	0.0039	0.0156	0.1917	0.0691	-4.3981967449837	0.2842927398381999	0.2926728053773	0.1441606772966965	0.0	-0.0103	0.0106	0.0007	-8.6206481718305	0.6615924042511999	0.5718902942552	0.1518041908855676
548	0.1023857487627319	0.0985	-0.9982	0.6163	-0.2583	-5.441416547024899	6.0747606552335	-0.5578054892645999	0.1191413580396134	0.7818	-0.7387	3.0455	-0.1468	0.0184518813982999	-2.5271208909531	0.6493960647342	0.1344883711130272	0.0045	-0.2227	-0.0202	-0.0266	-0.625947618437	2.135146276089	-0.2945219278202	0.1425160946760431	0.0097	-0.2647	0.1663	-0.0633	-5.7051722248377	4.1562764492094	-0.0753812468212	0.1475140527666449	0.0951	0.1845	-0.9644	-0.0555	0.5305801120202	-2.4899417269416	0.8214037949546	0.1496137693211883	0.0767	-0.6709	0.5232	0.2135	2.4288813432952	1.3442726729575998	-0.5151969870165	0.1541751496735506
549	0.1508639682892323	0.4039	1.533	-0.6349	1.1238	1.1253287071121	0.5199968367619	1.6194378296734	0.1549289004005112	0.4111	-1.1914	1.2563	-0.991	0.6603727702995	-0.2195734543367	1.398644741385	0.1594471014182922	0.1056	-0.4956	-0.4228	-0.7547	3.2138928348523	-1.0792973611931	3.431892567961	0.1683193064426205	0.0218	0.1352	-0.4195	0.0187	4.750277526718	-3.225341656786	4.6832370024052	0.1777599435178239	0.0041	-0.1122	0.1434	-0.0343	-1.0959788062098998	2.8157413641683	0.2906269677808999	0.1839786981900159	0.0033	-0.069	0.0838	-0.1235	-0.5236163955862999	2.3363071920581	0.5958895429822	0.1918839785707167
552	0.0987950039991326	0.0072	-0.0355	-0.0805	0.3194	0.963117391536	6.7424905722739	-1.5805669153418	0.0997213842335721	0.0196	0.3504	0.4142	0.0069	-3.0003782072434	-4.6185570599344	3.7719737253318	0.1077200460762205	0.0015	0.0742	0.0559	-0.1079	-7.825682893506299	-4.2499522053061	-1.0761105757063998	0.1084788531404876	0.0232	-0.2928	-0.4796	0.0717	-1.7173626330857	-3.5671145644769	3.7649706658672	0.1091587068886748	0.0191	0.2774	-0.3963	0.1675	-0.8764840379345998	6.464296002194199	-3.2389543454081995	0.1114589372232318	0.0192	-0.2234	0.3898	-0.2368	-3.6344698330353	7.4318198131686	-8.3345063095494	0.1257423907748213
554	0.0932756588519597	0.0211	0.1855	0.5517	0.0006	-6.308182856376599	-4.9076103064873	0.8120794966786999	0.0984789011502644	0.003	-0.0833	0.1781	-0.0854	-5.489257672356099	-7.160864360737699	1.1026277783982	0.1366527432978269	0.0341	0.5601	-0.0093	-0.2455	-2.222487804243	-0.0706207401064999	-0.1608736525323	0.1484448752574519	0.0645	-0.0508	-0.7609	-0.2655	-3.1860379691167	-4.4156257075838	-0.6805164020179	0.1509526903064012	0.0316	0.2082	0.4762	0.2085	-4.5646177648447	-1.6625577913205998	0.6217379141521	0.1540805889263049	0.0942	0.4067	-0.8475	0.182	-2.2754435235652	-5.9249030512972	-0.2379859927043	0.1627208194554168
555	0.1134177855948396	0.022	-0.0672	0.2513	-0.4727	7.1236458536955	6.6592800623434005	9.7706843022222	0.1144290177768081	0.6613	1.5318	1.6417	1.9045	6.0930158214783	5.6593375940722	8.391278302849498	0.1343390458118101	0.0005	-0.0386	-0.0434	-0.0455	0.266352317839	-0.5412027303092	1.244420061041	0.1468970855370205	0.0111	-0.0952	-0.2334	0.2228	3.2579176862055994	2.7033776684891	4.7926893138126	0.1564953767766371	0.0005	0.0365	0.0437	0.0368	0.4659395125800999	-0.3301273706036999	1.4892123980564	0.1620576436457413	0.0463	0.0615	-0.1624	0.6315	4.543451214328099	3.6415122355306	7.1121183457004005	0.1652495753626216
559	0.1076659058929943	0.3049	0.282	2.0162	0.322	0.0686142455407999	-7.4301280628485	-3.2046865656685	0.122623355353054	0.0001	0.0317	-0.0063	0.0148	0.7665202671281	-0.0209698353631	-1.3547379191238	0.138461518152304	0.0013	0.0621	-0.0009	-0.1033	-0.0538606090283	0.0593686333263	-0.5871553901668	0.1442114082466068	0.0041	-0.1303	0.0413	0.1546	-0.8186891258363	-4.4019736759309005	-1.1100242681698	0.1469035897970675	0.0018	0.0209	0.1333	0.0205	0.0074751758329999	-1.7820425755564997	-1.3426202656681998	0.1552553121652979	0.003	-0.0258	-0.1678	0.0061	-2.0598043722985	-15.256519130907398	-1.1442527048787998	0.1598729873128224
561	0.1089347139756926	0.1334	0.7069	0.5912	0.9937	4.6593164397396	4.041709543811	4.3672731228535	0.1303536763201401	0.0026	0.0834	0.0849	0.1257	-1.3476168305671	-0.5836145174038	-0.2770929652201	0.1362061829775252	0.004	0.1731	0.0985	0.068	2.6322061259528	2.3223010731289	3.7272800424566	0.1485667061962935	0.0343	0.475	0.1803	-0.2967	0.7144300944813	-0.220714402227	1.2921038142494	0.1534967603852927	0.5967	1.2481	1.381	1.5384	3.5191160670229	3.2224696155449	5.2132269689649	0.1613863873981927	0.111	0.5816	0.8163	0.1653	1.8257526826642	1.0139485872004	1.5891830390650998	0.1707074275249964
562	0.1234529015280464	0.0275	-0.1026	-0.3296	-0.464	4.965011788278599	-5.946226973936599	5.964796884427	0.1247887249140765	0.0125	-0.16	0.3475	-0.0613	-0.1306582049546999	-0.8185710967441999	-0.7857590091404	0.1265833578997965	0.756	1.5873	-1.7323	1.8542	4.5344810033285	-5.570579716813	5.5642061458396	0.1540054031492951	0.0053	0.0991	-0.1882	-0.0802	2.1891249142094	-3.0867755026606	2.6545923104211	0.167449098260654	0.0071	-0.1273	0.1708	0.1342	4.8566610817308	-6.1844883678558	5.403725923614299	0.1723989041002975	0.052	-0.13	0.2585	0.6075	3.8301227247064	-4.760191970454399	4.4720436136076	0.1774528030902241
563	0.0891144924299426	0.0009	0.0838	-0.091	0.0222	-0.2313370205159999	1.0370429462213	-2.5579658270219	0.1139666023350039	0.0002	0.0305	-0.0446	-0.0171	5.028668811951199	-3.389795525112	-3.648672667118	0.119793152956052	0.0001	0.0203	-0.0268	0.0071	-6.021765592880599	5.0326031150212	1.4357058763044	0.125380566641728	1.3505	-2.8192	2.773	-0.7209	-1.0308660904014	1.7937274556743998	-2.6146197912299	0.1273330327609917	0.0005	0.0578	-0.0393	0.0213	-3.3306629499699	3.1948901510242	-0.4793948290794999	0.1345144642242834	0.049	0.2648	-0.0207	-0.6899	1.810566272814	-0.3677393079529	-3.9706953733975	0.1491346164069932
564	0.0965845242948792	1.066	-0.7534	3.1845	-2.418	-0.4470942008748	8.2336307788346	-5.663822699572	0.1115993368524886	0.1305	-0.7435	1.0917	-0.0972	-0.3432679428575	4.3831677072563	-0.5013875832408	0.1161832213786746	0.2837	-0.3993	1.5727	-1.0151	0.5740541609437	4.670411174397	-2.5290880424881	0.1269392878113578	0.1734	-0.5986	1.2016	0.4968	1.5112838382790998	-0.3125803789115	0.9441147077079	0.1328697750306365	0.0139	-0.027	-0.0508	0.3915	0.9094141546305	4.5684340388226	-3.3778352437792	0.1389519156198027	0.0008	-0.0472	0.0019	0.0792	0.8782151312854001	-1.6045661640688	3.8673018887179	0.1408160757240656
565	0.1042071488420193	1.1708	0.8086	0.7122	-3.9612	-0.0083013794777	-1.6812850739337997	6.5257498161476	0.1166110935733096	0.1232	0.7748	0.7113	-0.6915	-0.5642970893300999	-2.6187901524841	4.634254929183699	0.136761262167289	0.0862	-0.3121	-0.3143	0.8657	2.2261467060981	-0.1767682369351	3.0004962363355	0.1505703505045475	0.001	-0.0259	-0.0849	-0.0498	0.1019377925436999	-1.6620463319215	3.8992484296463	0.1515311005294218	0.0105	0.1826	-0.2663	0.0014	4.085498336980099	1.2880514820873	-4.4245565755527	0.1523750384684667	0.0438	-0.2481	-0.4865	-0.364	0.3508218047519	-1.2692455134127	1.9210808460503	0.1586214389101836
566	0.1005088502457896	0.837	2.421	-2.5677	-0.1923	9.1596870354512	-5.756278821717	2.8779033526743	0.1134841960045595	0.3194	1.7199	-0.8205	0.7682	7.4590845334437	-3.5393383848027	3.425204252742	0.1358394406845239	0.3062	-1.4998	0.5889	-0.8857	6.98732225232	-3.899287772677	2.9036730377828	0.1401878926055978	0.0396	-0.5626	0.1395	-0.2963	9.2982531895766	-6.985315757754299	1.4888976538108	0.1517328299765486	0.0222	0.2111	0.0459	0.4156	8.445217597939198	-3.5254896379963	4.3047177040405	0.1624489884980608	0.0385	0.2185	0.023	0.5546	4.3157337526365	0.1122063235563999	3.8518794206835	0.164770921136538
567	0.1019594869227795	0.9634	-2.6932	0.9534	-2.4516	-6.325061016546899	1.5612101442373998	-8.2469287232112	0.1101821993748238	0.0907	-0.3181	0.2493	1.035	0.2199668846437	-0.2361368702613999	-6.1102480689249	0.1198676566659028	0.0586	0.4638	-0.2164	0.687	-3.1344985988997	0.8571272668301999	-1.7478534818781997	0.1219631540323791	0.2213	1.379	-0.6803	0.5982	-4.1401064635917	1.2158176777221	-2.6975155569148	0.130418446975731	0.1314	1.1426	-0.1156	0.4391	-1.7043007468933	1.0205188733273	-3.5072344717515	0.1355499039105077	0.1215	0.6951	-0.0511	0.9266	-2.5371140207508995	0.7201348339328	-6.557814386168099	0.139506464149557
568	0.1244598307335252	0.1584	-1.0548	-0.8926	0.0145	1.6496532772509995	2.0691286705744	3.6371058160922	0.13722607917638	0.0198	0.0595	0.0043	0.4615	4.1530109776613	5.0979518890139	5.387870682242199	0.1400991805107421	0.5895	-1.6151	-1.8005	-0.6787	-2.1625683684869	-2.5787389472315	0.8935589132583999	0.1533900742038274	0.1554	-0.429	-0.8185	-0.8158	0.0100718158592	-0.039736461007	2.0938754368847	0.1592436385063006	0.0818	0.0552	-0.0722	0.8732	2.7680969539906	3.6779045389281	5.3968015502111	0.1636393970767527	0.3334	-0.7742	-1.1564	-1.0581	-0.1186979236219	-0.1423430850726	2.399531442393	0.1717619599467699
569	0.1367019395966294	0.0202	-0.1289	-0.3184	-0.322	0.1061081537978999	-7.774969726934	-10.3074019270316	0.1461271140329414	0.064	0.0106	-0.7245	-0.3631	3.1293840049087	2.3019213832263	0.7478716705763	0.1532384630956442	0.0319	0.3906	0.1259	0.3799	-2.0562634995355	4.7012561104658	-0.8110172348497999	0.1605890130375154	0.0013	-0.0684	-0.057	-0.0671	-3.9522434919992	4.9744541156466	-1.7487190285535998	0.1621630888030709	0.0487	-0.4264	-0.3332	-0.3973	0.5662642408651	-6.6239500207748	-9.4326883254785	0.1696095808986806	0.934	2.5186	0.7432	1.1681	-2.129638251791	-3.3324727293821	-3.8763507857789	0.1715347088401284
570	0.131504556608014	0.0027	0.0545	-0.0923	-0.1393	8.829362949694	-6.2517649503528	-8.5695022319205	0.1445121171777896	0.0602	0.5092	-0.3136	-0.5167	-3.6778258528667	3.6749144685949	-3.4290205267199	0.1570850014185286	0.0292	-0.2282	0.2163	-0.4243	-2.0818364694905	0.1904596116186999	-10.4659936837833	0.1630522761652245	0.2368	-0.8025	0.8343	-0.9159	-1.4938942187097	-0.0304121627310999	-8.563404062161998	0.1655864309132876	0.0011	-0.024	0.0827	0.0498	12.2862383421495	-9.9419445148593	-9.0601885108109	0.1670142521498139	0.0393	-0.4006	0.2423	-0.3658	0.8015355644511	1.1735632627503	6.103402381583099	0.1680649306716432
571	0.1350078156011702	0.0019	0.108	-0.0811	0.0569	12.7639414209089	-3.1882805218665995	3.7416402486621	0.1443981270713321	0.0428	0.0443	0.4206	0.5154	-0.4494154396861	-2.9824771282749	-4.140342521775899	0.1520842650802317	0.0133	-0.225	0.086	-0.271	3.1923721970594	-5.4800120601416	-3.3100865449137995	0.159988237553056	0.0002	0.0398	-0.0167	0.0025	6.0548530816993	-7.269805212746	-2.6652149287101	0.1700805133601385	1.6141	-3.2658	0.203	-1.8783	3.9006254357208	-0.8775856427941999	0.2052919341926	0.1721366768396368	0.0881	0.8288	-0.1444	0.244	3.5531477885784	-0.5272359544107	0.0260057432927	0.1731518687595571
572	0.1408362264721962	0.0018	0.0116	-0.1356	-0.0237	5.8389385292177	6.480938104180299	7.606817613722199	0.1428350110519422	0.0621	-0.397	-0.6019	-0.3642	-4.5438839876658	-3.4211519205799	-0.5360881363182	0.1498960514142852	0.0269	-0.4588	0.0108	-0.2427	-1.567426343088	-6.698741122135499	-0.7030993016396999	0.1573122010761388	0.0029	0.1486	-0.0675	0.0338	0.9319970542523	-9.044372612469498	-0.8596845638256999	0.1688895237748851	1.141	-3.1189	0.5556	-0.3123	1.9423260826283	-2.1956165142749	0.4013775992014	0.1714447810781595	0.0879	0.8189	-0.2918	-0.1138	1.7030417699109002	-1.4290175610854	0.3821388571891	0.1747058466959857
573	0.100479399717742	0.084	-0.9869	0.4395	-0.2936	-5.9409943508535	6.270374203873899	-0.7883556491666	0.1201410821757389	0.5053	0.9309	-2.3147	0.2896	0.1886498322064999	-2.7302489584572	0.6868112869299	0.1337464411685218	0.0443	-0.1065	0.696	0.0243	-1.6112544792878	1.0468000178349	-0.2423924121427	0.1342360250063383	0.0517	-0.4071	0.6412	-0.0223	-1.1008966850474	0.7321344582963	-0.2385761381648	0.1423463540316769	0.0023	0.1133	-0.105	-0.0248	-4.765621308690999	3.9485452471133993	-0.2560051007648999	0.1444463399586489	0.0014	-0.0413	-0.0397	-0.1066	-6.752483702071699	12.680927626131895	-0.9672484097595	0.149022176753846
574	0.1159284038810136	0.0003	0.0251	-0.0346	-0.0485	-6.8349860374496005	-0.4838405915486	0.8009060759598999	0.128343351722653	0.0055	0.2466	0.0216	-0.0586	-6.7325761285375	-0.7400030644362999	1.0610421949483	0.131975597479931	0.0053	-0.2098	-0.019	0.1267	-14.1730907514908	-2.8000041518883	6.983663350464899	0.1360708926045786	0.0059	-0.1375	0.0203	0.2133	1.9335132437515	-0.5450190042870999	-0.6702478710052	0.1436447486148629	0.1997	-0.9758	-0.0149	1.0643	-3.7279488739785	-0.1257009830865	5.0993288950884	0.1441968202412488	0.0806	0.3562	-0.1377	-0.8326	-3.0510126877543	-0.7806050721186999	-1.6709378568596998	0.1462837443616298
575	0.1365191500079301	0.0001	-0.0369	-0.0127	0.0045	0.6451470174185999	-1.4739079591141	0.2671785214837	0.1448689393625525	0.0701	0.6335	0.386	0.4184	-8.646811287246	-6.017241144350099	-1.7679577705658998	0.1466674394779676	0.3402	1.7418	0.5457	-0.3844	-12.0010407126052	-5.940010775086	0.964691112764	0.1474574195103548	0.1977	1.3	0.3382	-0.4549	-14.612395032287	-7.545206427646	-0.2789027446322999	0.1540196188841616	0.0021	-0.0908	-0.1018	0.0475	-8.5126908955897	-7.019622880524699	5.031934283499299	0.1542985288607439	0.0643	-0.7556	-0.1825	-0.1448	-4.9461271335426	-2.9545042334472	1.6198706030111	0.1586549998483463
576	0.1422330904590412	0.0589	0.1521	0.4235	0.6474	-6.3439456712829	0.6513238732384999	-3.6491054404557	0.1553175823979631	0.0531	0.5529	0.3479	0.2934	4.8120067418863	8.8360119218823	5.6220010579379	0.1555574208776277	0.047	-0.6092	0.2823	-0.0496	-7.7100143832483	7.291207821446799	0.9068175146043	0.1627652681111011	0.1868	-1.2362	0.2942	-0.3266	-6.1052908470567	5.5159715902014	0.4440254444802	0.1634980507853183	0.0037	-0.0914	0.1588	-0.0212	2.400318303007	-4.794774494439699	-2.9454553363862	0.1664115532065666	0.0544	0.6034	0.1405	0.3264	2.0278184883394	-5.362927200778399	-2.7755327867929	0.1704087997071333
577	0.1175317967746281	0.0271	0.1712	0.5592	-0.0565	-0.220714402227	-4.1884983913527	0.0854924057110999	0.1226515589770765	2.4999	5.2642	-0.0352	-1.6914	-0.0267139178453	-4.0023271700803	0.0258877142005999	0.1318870154776261	0.0968	-0.9964	0.0242	0.3276	0.2457365697522	-3.3086701958086	-0.0665684079444	0.1387373003952708	0.1479	0.0335	1.2641	-0.0174	0.0439068222612	-3.3943593166732	0.0010229187981999	0.1436606537154244	0.0257	-0.0229	0.5176	0.0047	0.0065309430961999	-5.4586094514408	0.0212058935473	0.1445986617984514	0.0181	0.3731	0.1922	-0.1062	5.8923270218776	-7.1271080403971006	-1.8735938079954	0.1448141964906729
578	0.1037213071862503	2.3715	5.7138	1.2829	0.0544	-0.2664310039004	-0.9807037262589	-3.3373119221582	0.1075123305342913	0.0266	-0.4656	0.3907	0.0421	0.3199375256524	-0.4161705787446	-3.9456338628416	0.1182612870783292	0.021	-0.5149	0.0108	-0.0402	-0.2158752094508999	-0.9345543512478	-3.4540820372758003	0.119252516611879	0.0498	0.7559	0.2351	0.0014	-2.9195676221856	-0.6423143192082	-4.158676374082099	0.1232003562401075	0.1556	-0.3593	1.0605	-0.8001	-0.9304233330243	-1.5481089150143	-2.8172757423656	0.1319494613719842	0.0179	-0.3895	0.196	-0.1156	-6.0498565168004	-4.9945584043343	-1.6109790780728996	0.1327042458569827
579	0.1201252854856363	1.1151	-3.3186	-0.0701	1.7047	0.2762667615754	-9.9221156273865	-0.0688896467557	0.1280625976657883	0.1221	-0.0165	1.1956	0.0034	0.1391562995859	-8.340761851430699	0.0003147442456	0.1310837020612608	0.2359	0.0307	-1.6427	-0.0076	0.1546967967124	-8.0392762071766	-0.0147929795432	0.1407158805728964	0.69	2.4144	-0.0045	-1.2352	0.4036988380126999	-7.2915619087231	-0.1504870924275	0.1422633226448729	0.5334	0.0118	2.3714	-0.0055	-0.0958789658159	-7.1858078422015	0.1044950895391999	0.1483327512808616	0.0288	0.3748	0.3649	-0.1324	-2.3621949062587	-1.2252600050901	1.3635901010313	0.1483776129987694
580	0.0912907011994001	1.6666	1.3169	4.7541	-1.746	-1.0203221581738	-8.3484337424172	2.6255571537645	0.1077128770211892	0.2178	-0.7633	-1.5596	-0.132	0.1655948162162999	-3.3337317063645	-0.5810178773775999	0.1213646073934581	0.2117	-0.364	-1.4284	0.6658	1.1507443049443	-2.3985872096561995	1.1157290076213	0.1349177176899046	0.1484	0.0405	-0.734	1.0531	-0.8810871725264999	-7.0335503133925	2.21894693148	0.140491538541487	0.0813	-0.1246	0.6561	-0.6498	2.8136168405105	2.0327757102076	-0.7022337549643	0.1447696908735609	0.0088	0.0505	-0.28	-0.0988	2.960956490482	1.7329424732429	-0.2243733040821	0.1465789548613293
581	0.140765587687082	0.0444	-0.1049	-0.6515	-0.1946	-2.831517919479	-4.418615777917	-2.428645285111	0.1414733554747436	0.0045	-0.1791	-0.0143	-0.1231	12.4398335340023	-0.9085486079551	2.3716372336267	0.147372058217415	0.0096	0.2531	0.0143	0.1831	2.2484935475357	-6.817478388788099	-1.4491218497731	0.1555867174260742	0.0002	-0.0058	-0.0426	0.0025	4.9417207141042	-7.8794648164732	-0.9713400849523	0.1688265012838822	1.5573	3.5815	0.6889	0.7315	2.9805099767399	-0.7655366913606	-1.1020376329377	0.1710017112071445	0.0466	0.6314	0.0024	-0.0984	1.8108416740289	-0.3768668910752999	-1.3888876697714	0.1710714206022559
582	0.0772259100736475	0.1115	-0.778	-0.6952	-1.0383	3.8035268359532	1.6577185985444998	5.3957786314129	0.0817915382785374	0.0822	-0.6266	0.2656	-1.0216	4.9299178048942	2.7062497097302	6.8962431362495	0.0875732631959997	0.0089	-0.1567	-0.3084	-0.1803	4.5177995583117	1.9991374189591	6.3697546994221	0.0953191191981144	0.0514	-0.0459	-0.8912	0.1136	9.1343894667111	4.5635161599851	12.853918932119798	0.1115216756420827	0.0057	-0.1265	-0.1822	-0.1658	3.7296799673293	5.211889305921099	4.1675285559896	0.114811792322977	0.1841	0.6292	1.2682	0.6335	3.9225788468514	-1.2299811687741	6.3025174599558005	0.1171582948138882
583	0.1029005977498924	0.2005	-1.0392	-1.3262	-0.2896	-6.4537127269359	-2.3078228378313	-1.5072708491477	0.1233946784966863	0.4796	-1.5053	-1.8216	-0.4958	2.9411669460399	5.2212922902584	1.1178928743098	0.1362668476329179	0.0838	-0.8168	-0.4663	-0.1941	-2.1741745625434	-0.8332067041646	-0.557097314712	0.1386066584423105	0.1274	-0.7596	-0.8739	-0.1962	1.0821300594035	1.5199786480638	0.0692437340319999	0.1438541674872242	0.2082	-1.0901	-0.9151	-0.3809	-1.7663053632764998	-0.8283281683577999	-0.6582482466417	0.1484598285509328	0.0178	-0.4171	0.0729	0.026	-7.730944875580699	-5.8961826388862	-1.9782069266267	0.1504369802829511
587	0.1120098622712039	0.0023	0.0839	-0.135	0.0743	13.497610257402496	-8.6451195369259	1.9756889726619	0.1153287558653277	0.2195	-0.1104	-1.4856	0.7972	0.5263704077353	0.1532017615458	-0.600374648482	0.1192764598886092	0.0002	-0.0141	-0.0429	0.0232	-7.3537632402598	14.0637171261448	-13.3087637100425	0.1246824481199038	0.0008	-0.0919	0.028	0.0074	12.4718587609921	-8.3769967827054	2.0853773422535	0.1275294030565129	0.0014	-0.0885	0.0959	-0.0017	-6.2314639465116	6.351460190146599	-4.6180456005353	0.1312442800006293	0.1468	1.1765	-0.4943	-0.2211	3.5273387604392	-1.8637973933511	-2.5551724718422	0.131710694869638
588	0.1094641392084324	0.0028	0.0778	-0.0816	0.1585	5.2956899613121	-3.251701487355	18.4128137688149	0.1122667910166174	0.0026	0.0872	-0.1653	-0.0039	-3.6799110334938	5.7885794499217	-10.6175823810704	0.1134425252290772	0.038	-0.3821	0.5306	-0.2732	-1.3131129926432	15.6268944219172	-12.396595543263	0.1142132026873656	0.2101	0.9494	-1.2275	0.5926	0.0606276103086999	3.3522622738242	-1.7138217603226995	0.1165242674529474	0.1306	0.2607	0.3225	1.2283	0.9710646837374	2.0347822047733	9.8706156002002	0.1175900091486889	0.0675	-0.0445	0.6172	-0.6917	1.7725215621271	-3.4733601223188	1.5506662120097998	0.1177758970715572
591	0.1123373155113832	0.0041	0.081	-0.138	-0.1688	10.7419457011131	-9.1832535108405	-10.6278902551138	0.1141634676437058	0.0042	-0.1043	0.1235	0.1698	-10.726483890048	8.9858695258186	10.6773444447037	0.1150729479738124	0.0279	0.0976	-0.3837	-0.4554	3.2032702165633	13.5214914770374	11.2499822565422	0.1155944713703167	0.2664	0.3828	-1.1291	-1.4267	0.3335108712439	1.3303058970591	1.1576686783475	0.1163869804900898	0.0	0.016	0.0054	-0.0074	-3.5554296843590003	-15.106150067572	-12.4027330560522	0.1306803383477152	0.2288	1.3892	-0.4138	-0.7244	-0.0566146211773	-0.3756866001542999	-0.0867120396628	0.1307707901548181
592	0.1081186298072567	0.0182	0.4609	0.1913	-0.0588	1.1264303119717	0.2281895780599999	-0.4555136094445999	0.1087082573890929	0.0231	-0.2204	-0.3589	-0.3755	-1.0820120303114	-0.9300299027173	-0.4575987900717	0.1173450187835166	0.0013	0.0521	-0.0105	0.1167	3.7671738755864	4.2292971141886	12.2134537353545	0.1176482156428603	0.0014	-0.0098	-0.1349	-0.0029	-0.6278754269413	-0.3892992887765	1.1171453567265	0.1181392668805508	0.0008	-0.0058	0.0218	-0.0982	-4.3676665531605	-5.5901332030708994	-14.7183851569928	0.1187400059831952	0.0007	0.0134	-0.0468	-0.0817	6.1922389449037	-9.1442645674168	-17.844425004292	0.1204648586476391
593	0.1449977195955626	0.011	-0.1521	0.2422	-0.1801	0.5221213604196999	-6.782423748434399	-4.637638429823899	0.1494119266861924	0.1377	-0.399	1.1048	-0.0483	-0.8267937901605	-0.3762374025841	-1.1709666227241	0.1515142789011153	1.0682	-0.0715	-1.7026	-2.7697	-0.71997746181	-1.3504101857467998	-2.0659418850877	0.1538550643021596	0.5075	-0.436	-0.4915	-2.1252	-2.3958331975072	2.3933545865731	-3.4565606482099	0.1566617798488384	0.3443	0.7353	-0.4362	1.6017	-1.0808710824211	1.773977254263	0.7059713428808	0.1575366441681457	0.1384	-0.028	1.0396	-0.4863	-0.7124629429463	-0.1251895236874	-0.8886410344209	0.1616036875271771
594	0.0492917286709151	0.5009	-1.2644	3.2975	1.6643	6.9519528677207	-16.906526495434697	-9.0679390878588	0.0777269354410593	0.0701	0.2967	-1.0503	-0.4024	8.1248866419798	-22.6789359597387	-10.521506700100998	0.0917955745868669	0.6445	-0.7431	2.983	1.0394	4.432818611999699	-8.939995552022399	-5.5127061186533	0.0973122028576892	0.0121	0.2901	-0.2241	0.227	7.7276400610019	-21.0218861927161	-11.5402551370468	0.1050544511802242	0.0471	-0.2058	0.7749	0.1719	3.6391909967193	-6.124096815731299	-5.6099620905437	0.1097091736727744	0.0437	-0.09	0.7681	-0.0081	4.9483696862925	-10.1913399864666	-5.7770519419266	0.1106505230028971
595	0.0779175695370736	0.0936	-0.3619	-0.9924	0.8279	0.4431598978048	1.7205494185723995	-3.6666917751786	0.083759188476937	0.1355	-0.5921	-0.1049	-1.4371	0.5673658457247	2.4343893675932	-4.6610475330904	0.0927543585237558	0.0644	-0.0419	-0.5835	0.8366	0.0646799424707999	6.8675620668692	-13.7505466017728	0.1054428366107595	0.1762	-0.8958	-1.2768	-0.2718	0.1681914562424999	7.4373671804973	-14.4614358234911	0.1102834091743906	0.2975	-0.3243	-1.3584	1.4479	-0.2615131250629	4.9301145200477	-10.7385622004729	0.1113051160116573	0.3143	1.2198	1.404	0.8813	-0.6033253757845	0.9997457531177	-5.4387412209373	0.1117439479524579
597	0.0779850905108853	0.3525	1.2715	0.3725	2.2415	-12.4460890758836	-3.2659043214377	-21.892036002708	0.1006681963483493	0.043	0.4569	-0.1504	0.6402	-13.7183246596295	-3.4403906625922	-24.2177992625385	0.1152187905430973	0.242	-0.9347	0.2496	-1.488	-8.253302294184598	-2.4467824222637	-15.066452949595698	0.1174631215050477	0.5665	-1.3108	-0.4567	-2.3039	-11.4961909426628	-0.7804083569652	-18.9249813424675	0.1314474169462578	0.1615	-0.1104	1.3206	0.2947	-5.565740524036899	-1.0232335424456	-9.9567768374332	0.1333858304975831	0.0021	-0.0745	-0.0367	-0.1306	-1.5428762919312	1.596933616113	-2.0949376987136	0.1342194069691989
598	0.0783299280112787	0.4686	-0.5657	0.5758	2.8849	-3.4273681194305	3.9703412861212	18.6449376499449	0.0961566487928065	0.0776	-0.4426	-0.2985	0.9622	-4.9783097326552	2.1184254880415	20.6606384848287	0.1241513882779381	0.4284	0.2487	-0.8317	-2.1029	-3.8842193919189	1.6784917187541	16.2008698967995	0.1298155356214826	0.1736	0.6461	0.9306	-0.8501	-2.2520737633294	2.5587920306666	12.7353783806207	0.1333804081371676	0.0009	-0.0318	-0.0967	-0.0089	-1.2120800898056	-1.3210602848446	2.5057182822523	0.1339780742626656	0.197	0.6513	0.8861	-0.9983	-2.245700192356	2.6545529673904	12.169035453694198	0.1385075870849841
599	0.0712256759749632	0.6028	-1.544	-3.2079	0.1392	-11.4945778784041	-24.2655617018083	0.9786185456318	0.0923891519843416	0.1101	0.6531	1.1338	0.2752	-12.371061916338698	-26.4129043174143	1.186585805912	0.104969693310924	0.1744	-0.6866	-1.4082	-0.1949	-9.6574944028983	-20.825092353154695	1.0744188253863	0.1059994872009392	0.9646	-1.6404	-3.3042	0.2041	-9.9276236516845	-19.2507022936328	-1.7966781829769	0.124720884221284	0.0945	0.483	0.9471	0.0774	-10.7441095678016	-22.9967489617333	0.7373670813794	0.1295013477790614	0.2264	-0.2516	0.0308	-1.5992	-3.5565312892186	-8.1346437135934	0.6693823243297999	0.130225465333913
600	0.0726433433776513	0.5512	-1.444	-2.5816	-1.6221	-12.0649731374927	-21.213172007979495	-13.8299014946947	0.0932928068141224	0.0699	-0.5527	-0.5673	-0.7044	-13.0601550990492	-23.0126828891668	-15.050794423377098	0.1055679974044113	0.3776	-1.0651	-1.5751	-1.3228	-9.1860862090509	-16.6415905267009	-10.6057401288297	0.1084638381081691	0.804	1.3816	2.6639	1.4537	-10.3957663739838	-15.2335428009786	-12.5489711011641	0.1241197706431896	0.0872	0.5182	0.5863	0.6648	-10.646302793481398	-17.9310583578934	-12.5910288009824	0.128977488596532	0.1219	0.3054	-0.8196	0.8079	-5.5561801675768	-9.5647628795384	-6.7063736700913	0.1295913964462541
601	0.0726553868609139	0.6696	-2.0455	-0.869	-2.9809	-11.9922278737284	-5.2378163631524	-17.284967107737998	0.0906559439971997	0.1004	0.8465	-0.216	0.9472	-13.456339418198198	-4.938061812249099	-18.882687584465	0.1118354144079585	0.3496	-1.0658	-0.7092	-1.7464	-11.4250194001265	-2.4319500996898	-15.1943964854321	0.1168951458805795	0.5275	-1.5421	-0.3472	-2.0664	-10.4641052183097	-4.795049895654599	-15.0845900867484	0.1312791334119592	0.0	-0.0018	0.0001	-0.0064	-1.9608959931187	1.1681339245137	-1.4773308027849998	0.1321155928667983	0.1778	-0.6481	1.2596	0.1086	-5.5255712896922	-2.5091804689539	-7.8985855293934	0.1337885154514074
602	0.1065093765014736	1.9905	5.0197	-1.5552	-0.6459	0.8614943432379001	-0.453625143971	1.0108798308058	0.1161804052791921	0.0269	-0.1095	-0.0695	0.5744	-1.1541278055845	-0.0799056953517	1.7312507229228	0.127769817765329	0.0206	-0.0739	0.1033	-0.475	0.2699325336327	-0.0112914498108999	-0.5423043351688	0.1306982845048507	0.2393	-1.2969	0.9666	0.3611	0.371398209808	-0.1323892983055	-0.4669230883476	0.1370284718991468	0.0001	0.0131	-0.023	0.0158	0.5711034336412	-0.3851682705529999	0.3459826119758	0.1388876826065899	0.0071	-0.0212	0.2407	0.1332	-1.1098275530163	-0.0346612100466999	0.4041709543811	0.1404344981028626
605	0.098240417985084	0.5738	-1.5438	-0.4079	2.4924	9.417541258659	2.4882499766215	-15.191996560559398	0.119287190319092	0.0001	0.0101	-0.032	-0.02	10.8337329917362	2.8542581912236	-17.531529881134897	0.1254522759341881	0.588	1.39	0.3675	-2.2279	6.386790231715199	1.6864783539861998	-10.2635344478011	0.1300904560931736	0.0003	-0.0324	-0.0088	0.053	-0.4505957306070999	-0.1159439114729	0.7198987757486	0.1350440471115551	0.3485	-1.0225	-0.2709	1.6588	7.911253985278799	2.0875805519727	-12.7811343253248	0.1406282525826307	0.0349	0.3079	0.0828	-0.5202	-0.2107606154598999	-0.0574801678527	0.3961056330875999	0.1425052624499767
606	0.1119635945247667	1.9585	-2.4599	-4.4601	-0.5437	2.1796432438107	-1.2014181284859	-1.6389913159313	0.124131777009651	0.0594	-0.6461	0.2912	0.4639	2.7811194971523	-1.1998444072579	-1.9464964438825	0.1408633867833607	0.0679	0.6292	-0.3304	-0.4674	1.8130055407174	-1.0503802336286	-1.3746848356886998	0.1443382205541662	0.0023	0.0043	-0.1461	0.0473	2.1959706015512	-1.075638459338	-1.580409543219	0.1497115441629236	0.0435	0.4886	-0.2337	-0.3774	2.9391604514742	-0.4412320893004999	-1.7344768514401998	0.150078942063582	0.005	0.04	-0.2198	0.0114	2.1765351443853995	-1.9095926810859	-1.9060911513536	0.1560869497434164
610	0.1196887029699868	2.2487	3.1716	-1.15	-4.0987	1.1625078711236	-0.3549921660060999	-0.9937262694205998	0.1347207965222544	0.0118	-0.1503	0.1278	0.3042	0.0595260054490999	-0.1419496547656	0.3460612980372	0.1489778276887867	0.0013	-0.1037	0.035	-0.0298	1.2491018816943	-0.461887180418	-0.9820807323334	0.1543879851290894	0.0044	0.0301	-0.0793	-0.1896	0.2431792727566999	-0.2247667343891	-0.0319071978977	0.1559660621593148	0.0002	0.022	0.0428	0.0042	1.6236081909276	-0.4327339946693	-1.6864390109555	0.1604125858565337	0.0539	0.6401	0.216	-0.2184	-1.0693042313953	0.2050558760084	2.0374968738916	0.1656227932512096
615	0.069387457574807	0.8475	-1.8031	1.6503	3.5137	-10.0915660606114	9.5546910636792	19.3486270970451	0.0883934717392877	0.1408	-0.7595	0.0989	1.3426	-11.0338316458764	10.1408628780785	21.0182666338917	0.1036606160713558	0.2188	-0.6545	0.8603	1.4135	-9.6719726381959	6.208369587490699	17.816176708249397	0.1073414874106809	0.8485	1.5056	-1.1462	-2.8768	-9.292430421033	8.684580596718	17.7341858322706	0.1252272687403013	0.1103	0.5333	-0.2443	-0.9887	-10.8042650617419	9.5589794540255	20.4720673386836	0.1302072964759702	0.0001	-0.0185	-0.0273	0.0128	-1.4326371199097998	-0.9731892073952	1.7569023789392	0.1304319824809038
616	0.1171264574182771	1.8769	-2.5348	2.6212	3.2772	-0.6820901232459	0.2953087884342	-0.5766901440005999	0.1361733577605113	0.0057	-0.0746	-0.0114	-0.2394	-0.837613123603	0.3668344182467999	-0.8746349154917	0.1482068922503552	0.0481	0.1944	-0.5194	-0.4233	-0.5080365554291	0.1917579316318	-0.7059319998500999	0.1667075233144652	0.1004	0.2334	-0.5022	-0.7725	-2.2427494650535	2.6674181384293	2.44713650954	0.1675588129526029	0.3171	0.8641	-1.0569	-0.9875	1.4004151777665	-2.3501952818952	-3.1784841072223	0.1716147712503279	0.0047	0.1859	-0.0617	-0.0537	-1.0096208538234	0.7759232514654	0.1299893734328	0.1729282753115543
617	0.0319100409084428	0.0674	-0.2837	1.4888	0.9341	0.9249153087263	3.6783373122658	2.8293540527905	0.0492051517108621	0.1156	-0.1177	-0.3871	-1.833	1.6075168913712998	3.9086514139835993	16.1789164856689	0.0656848056555354	0.0373	0.9122	-0.0538	-0.1315	0.2419989818356999	0.2192193670604	2.8168036259972	0.0798573953643106	0.0939	-0.573	-0.8656	-0.8282	-0.8105057754506999	1.0533309609311	5.5539376148269	0.0854527854873176	0.0808	0.6709	0.3554	-0.9173	1.1891037598768	0.6538811702339999	9.6093778763522	0.0890525481636405	0.0626	-0.8411	-0.3132	-0.4994	0.2933809799299	0.691650479706	8.5503421759696	0.0911812680071515
618	0.1209953948119639	1.7964	-2.9213	-3.5425	1.0896	1.2469773580365	-1.7521812152552	-0.6958995270216	0.1398876033515139	0.0501	0.5858	-0.3144	-0.3079	2.1145698710329	-1.7918783332314998	-1.0378298068353	0.1464945064212036	0.0002	0.0006	0.0438	-0.0031	1.2500067714004	-1.2760518577237998	-0.6787853086671	0.1689000351794914	0.1667	-0.8666	-0.6372	0.5687	-1.1734452336582	-3.7674492768013	0.5129150912359	0.1702735174190345	0.0468	0.2067	-0.5847	-0.1664	2.5239734484971	0.8319870702129	-1.0861037055042	0.1717659670913291	0.2038	0.6596	1.0757	-0.4328	1.6939535298192	-1.1221419216253998	-1.0163878551038	0.1754219499617188
633	0.0896752030836853	0.21	0.5388	-1.3585	-1.1736	10.8241726352761	-14.0782740475038	-10.4450631914509	0.1004038394652822	0.7089	-0.2314	2.4705	2.1057	3.5275748186234	-12.3575279137779	-8.9460937217809	0.1082490082676778	0.0261	-0.3849	0.4507	0.1038	5.3870838216282	-3.4627375040297994	-4.1137466330227	0.1248545403524977	0.0832	-0.9268	-0.3317	0.1755	-2.5375861371193	-3.6003594254184	-2.4092098279452	0.1289509838930246	0.0665	0.5357	0.4528	0.5304	5.4890609572026	-14.8467221231362	-9.9971034439007	0.13152604613344	0.0647	0.7639	-0.1919	-0.3422	1.8468012040887	-7.3735921277326	-2.5303470194705	0.132433247271456
639	0.0558976567814598	0.5989	-0.6446	3.2654	2.2347	-2.3010164935202	13.5417137948172	11.139192282091	0.0844957739695601	0.0506	0.1706	-0.8095	-0.4616	-3.205670141436	17.3775806020058	12.5916976325043	0.0952976271002369	0.7803	-0.7374	3.1482	1.352	0.0301367615161999	2.8753460556788	4.8783390916465	0.104192906647651	0.0073	-0.1239	0.2668	0.1341	0.0010229187981999	4.0891965818659	6.3720365952027	0.1102140948343418	0.0007	0.0736	0.0615	0.0067	-1.8772133668198	11.48423066133	9.5204232839395	0.1148121458513213	0.0931	0.1666	-0.8804	-0.6426	-1.4053723996346998	8.742650910031198	7.3628908233822	0.1187557185173821
642	0.0796886480537433	0.725	-3.6873	0.1281	-0.1868	22.4055805824351	-1.0135158138626998	1.4456596630715	0.0989550957451545	0.1233	1.3356	0.0584	-0.2873	24.4878104822326	-0.976887452281	1.095309974688	0.117473596527839	1.0412	-3.6103	0.1768	-0.4795	17.6920887894216	-0.1619752573919	-1.1891431029075	0.1216326686067854	0.4913	2.3664	0.1046	-0.6695	17.7409134905203	-1.1150208330687	1.8936194106217	0.1292419557275235	0.0917	0.6869	-0.088	0.7644	13.2617881313867	-0.5101217360561999	0.3652213539880999	0.1309036003169585	0.0108	-0.0244	0.2459	0.2512	6.607662006065	-0.9283381523972	2.1234220529404	0.1340831783864156
643	0.0841256037010958	0.7169	-3.5595	0.3005	0.1504	18.4191479967576	-0.8223480276913999	-0.0619652733524999	0.1003106038980879	0.1436	1.3131	-0.4889	-0.4298	20.1557887148863	-2.4393072464307	-1.6707017986755	0.1263335280182357	0.9559	3.3604	0.019	0.2396	14.6774290620341	-2.3084916693532	-1.7027270256652998	0.1301381805821853	0.0386	-0.4203	0.3475	0.384	18.7321218059761	-1.8998356094723	-1.0474295063261	0.1307643197041345	0.2631	0.7598	-0.9501	-1.2402	5.6718486778348	0.006688315219	0.3675425927994	0.1340947999876207	0.3568	-0.3655	1.5907	1.1522	4.8203868074254	1.6385585425935998	1.5483056301678	0.1434983379012741
644	0.0491234914407447	0.5851	0.8815	2.9398	2.9062	-2.839779955926	-12.8002943812757	-13.6623788699741	0.0765782127050661	0.0378	-0.2811	-0.618	-0.5288	-4.515517662531099	-16.0718640991342	-16.258704151928498	0.0893388576134162	0.6462	1.0401	2.3731	2.0337	-1.9151400484146	-7.562359989031199	-7.8849334977405	0.0919952975217694	0.0533	0.6662	0.6222	0.1966	-2.5565888209474	-15.7219865271191	-17.4864821109834	0.1017626208790914	0.1191	0.6131	0.9412	0.7031	0.8582682147205001	-4.9386913007403	-7.0666771452419	0.10420898557244	0.0176	0.2932	0.3781	0.1574	-0.6207149953539	-6.7468183056509	-7.9379679031241	0.1076014692886144
646	0.1350396581416844	0.0006	0.075	-0.0367	0.013	6.770738868316499	-5.1302525172186	0.6628120382029	0.1419278040340369	0.3663	-1.6645	0.9323	0.4808	6.8406120908397	-5.9289160404286	1.0226433969851	0.1453566070914428	0.2092	-1.3017	0.4803	0.483	7.307535179187299	-3.9809245613794992	-0.8269905053139999	0.1498046470651154	0.1859	1.1277	-0.6444	-0.4175	5.7837402571456	-4.879873469843799	1.157471963194	0.1529063820150913	0.12	0.7351	0.4199	-0.6783	4.760270656515799	-2.0612994074651	-0.8561830340934	0.1549552018803446	0.204	-0.9912	-0.3552	0.9308	3.2596881225871	-0.7217085551608	-0.9761792777284	0.1556269377063644
647	0.1554547216286021	0.0493	-0.5156	-0.3515	0.2932	0.6745756043821999	-0.4848241673160999	-0.0485099568531	0.1590621605004086	0.8905	2.0342	-1.7012	-1.1687	4.4393102120652	-3.0445604307195	-2.1852299541701	0.1622175865570652	0.0018	-0.0308	-0.087	0.0905	6.0880192565794	-4.8567791108229	-2.5153179817431	0.1715091746858489	0.006	-0.032	-0.1457	0.1734	0.2210291464725999	1.8467225180273	-1.5205687935243	0.1766230132673187	0.009	-0.1896	0.1916	0.0637	-3.3849563323359	2.2040359228447	2.8670446762011	0.1795845782712136	0.0004	0.0007	-0.044	0.0425	-5.660321169839699	6.943218714905299	1.1963428775256	0.1866243396816662
648	0.1167746379168309	0.0055	-0.1942	0.0902	0.1586	7.2814114068024995	-10.0042245324574	3.7485646220653	0.1225139181183815	0.1364	-0.5026	1.0308	-0.596	6.386160743223999	-10.224466818316	5.492247742689299	0.1328380750774378	0.5252	-1.5137	0.1288	1.9033	1.6555153888253	-0.766795668343	-0.2973546260306	0.1378199465258959	0.3735	0.9849	-1.6192	0.6879	2.3741551875915	-1.9963440637794	0.2939317823596999	0.138959604310051	0.1206	-0.466	-0.2911	1.0	5.8243816078587	-0.5679166481544999	-5.5042867100835	0.1396341033165496	0.0147	0.3007	-0.1988	-0.1673	-4.762277151081499	-1.7012713335294	9.7866182296557	0.1504499733683358
651	0.0900202684297891	0.504	-2.8541	-0.011	-0.5023	20.5655463796268	0.4721163683999999	3.0914573233139	0.1092827335986775	0.0775	0.9362	-0.1335	0.4122	21.964820609503	0.1712995556678	3.9177396540753	0.1243803324252055	0.1382	0.0757	-0.5633	1.1593	14.9667970528326	0.8315149538445	1.5160050019631	0.1279994744816812	0.0016	-0.105	0.0175	-0.0847	17.7896988485883	-0.0812040153648	3.3907791008795	0.1312038950834387	0.0322	0.38	0.1183	0.4583	7.792713433779699	0.88128388768	0.1925447922457999	0.1323845731803221	0.2581	-1.4964	0.476	-0.6775	16.1571204466611	0.481165265461	2.3805287585649	0.1330081196385823
652	0.1015982669483119	0.5114	0.1282	2.1101	1.7552	-0.6688708649306999	-6.213759582696599	-4.081367318756599	0.1246016268364912	0.0001	0.0224	-0.0149	0.0306	-0.3400811573707999	1.006788155613	1.794435630227	0.140504185080896	0.0089	-0.162	-0.2581	0.0451	0.4226621788101	-0.2908630259650999	1.0965689516703998	0.1412612520654229	0.0047	0.0633	0.2059	0.061	-0.0031474424559999	-4.9346389685782	-4.1201988900575	0.1428845674939645	0.004	-0.0591	-0.0323	0.1937	-0.3579035502778999	-5.4110043842938	-4.0377358977103	0.1469795517194652	0.0107	0.1328	0.2514	0.1672	0.4532710566946999	-0.8553961734793999	0.4093642344334999	0.149770933617324
653	0.1023755181228398	0.506	-1.2426	-0.9899	2.2114	3.7113067719923993	1.6217590684847	-5.9835241670402	0.1186132230750822	0.0002	0.0073	-0.0053	0.0503	-1.0118240635426	-1.8824066468722	1.8201659723048	0.1204858605097461	0.01	0.199	0.1081	-0.2703	5.233764030990299	2.9259018501283	-9.7563240960167	0.1290923875133797	0.0779	0.5407	0.4085	-0.6675	-2.6872076828714	0.0711715425363	4.5969183930494	0.1329683021307093	0.0035	-0.0745	0.184	0.0221	-0.2073771148197	-2.3822598519157	4.5926300027031	0.1395840761158901	0.0054	0.1284	0.0716	-0.1899	-0.8670023675359	-1.3105950386784	2.6106461451292	0.1408513208830202
654	0.1183113690354579	0.0137	0.1329	-0.3097	-0.2462	-1.8047828473011	3.9182511134744	3.3679994861042	0.1431768053421288	0.1437	-1.204	0.1777	0.1547	-2.2017146840334	2.2574637585353	2.5226357854533	0.1456594254329127	0.4756	2.196	-0.1498	0.2292	2.8911619540202	0.3913057833422	0.1528870173002	0.1491464912109314	0.2158	1.3258	0.1108	0.6327	5.948312154563699	0.3755292280314999	0.8906081859559	0.157081841345522	0.0098	-0.117	-0.036	-0.28	-4.3071176289132	1.632342343743	0.7338655516471	0.1607933421306998	0.0439	-0.4934	-0.2313	-0.3354	0.926921803292	3.9710494606738	4.141601498758299	0.1740540051079257
655	0.1208681356328175	0.1069	-0.0765	1.0032	0.561	-0.0370611349194	-0.9985654621967	-1.5107723788799998	0.1297632468684004	0.4676	0.3503	2.0174	1.1014	-0.4915518255658	5.1834049516943	2.0140484275944	0.1412953510134567	1.0517	-0.1397	-2.9187	-1.6206	0.6592318224092	5.1904080111589	1.9018814470687	0.1431433337047848	0.0002	-0.0492	-0.0028	0.002	3.5631015753455	-4.413343811803199	-3.5674293087225	0.1475405938519673	0.0126	0.0689	0.3223	0.1384	-2.0200285682608	-3.4381481098423	-1.7818852034336998	0.1492455526459446	0.0006	-0.0046	-0.0721	-0.0321	-6.2537714449185	-2.881876998775	-2.0579159068249	0.1561380147445377
656	0.1235584760429406	0.0824	-0.1237	-0.2894	0.9493	-0.2543920365061999	1.3724816259695	-1.6063366004503	0.1358512636719376	0.6292	0.3613	-0.6295	2.5339	-0.5667363572334999	-0.6000599042363999	5.0260328288943	0.146257621850927	1.0104	0.2504	-0.8225	3.1022	0.3606575624268999	-0.1068163283505	3.947286270131	0.1489159892604921	0.0033	-0.0152	-0.0445	0.1751	3.3953822354714	2.66745748146	-3.8104512093564	0.1555612097312966	0.0094	0.0103	0.0611	-0.2953	-3.5734881354503	0.349366112616	-2.0625583844475	0.156811839401232	0.0025	-0.0444	-0.034	0.1449	-4.6693489125681	0.4401304844408999	-2.0861248598368	0.1584745423707413
657	0.1015226354021944	0.4885	-0.7504	-1.0957	2.3355	-2.7230098408084	-2.7529105441404	11.2605655318005	0.1132777611760188	0.3154	-0.5106	-1.1735	1.5934	-2.4997774846166	0.0502017071731999	12.9533387706987	0.1249428875267236	0.0002	-0.0064	0.0283	-0.0363	-1.4328731780939998	-7.348845361422299	8.765469867837199	0.1395464778987355	0.9489	0.5039	2.0653	-2.3834	-0.8838018416447999	-4.0074024210406	5.8114770937891	0.1456430679483679	0.0026	-0.0191	-0.0769	0.1422	-3.2457606897193	2.2188682454186	14.394119897963398	0.1486967645702406	0.0029	0.0436	0.099	-0.1325	-1.5530267938518	-4.2027012254354	7.0993318607229	0.1537731519317884
659	0.1110918520591856	0.6622	-0.096	-2.4192	-1.7547	-0.9587503151283	7.797316568371599	4.1140220342376	0.1238707760734029	0.2119	0.157	1.0944	1.1593	-3.2004375183529	10.8222054837411	2.6235506591988	0.1335723358088281	0.0099	0.0849	0.1654	0.2761	-1.0030505676965	7.159251296478999	5.1571631502174	0.1473781203832852	0.8208	0.3001	1.8262	2.2201	-0.5156297603541999	2.1161435922609	1.9227725963704	0.152651839034762	0.0169	0.0038	-0.3641	-0.1834	-0.2780371979568999	3.4407054068378	3.2376560253951	0.1592879059878958	0.0039	0.0336	-0.1857	0.0326	-4.1883803622606	13.3317006969406	1.1713600530311	0.1604281532309535
660	0.1089621080124569	0.0029	-0.0623	-0.0083	-0.1888	-2.2999542316913	9.8552718182272	3.9269852662898	0.1128603739264883	0.2039	0.2912	0.9818	1.2887	-6.659240719312701	1.2136538110336	-6.1430601565287	0.1288346289685885	0.0329	0.2647	0.2242	0.513	-3.7644198634374	0.8320264132435998	-3.288290505906	0.1328052616202026	0.0023	-0.0627	0.1482	0.0247	-1.0627339452684	8.358230157061499	3.8200902518779	0.135761969100548	0.0241	-0.0876	0.5056	-0.0561	2.2305137825058	2.0669648038859	4.902692427649799	0.1397038035243339	0.2023	0.7074	-1.205	-0.4683	-2.7333177148518	-0.5187378597794999	-3.4765075647748	0.1429548119590023
661	0.1068552639296004	0.3344	-0.5745	0.9544	1.8583	0.6722937086016	-5.9373747920291	-4.1768135112348	0.1236924118363893	0.0002	0.045	-0.0211	-0.0183	-0.5105545093939	-1.1590063413913	2.1195270929011	0.1367432241368832	0.0034	-0.07	0.0289	0.1768	5.100430499948	-4.3001539124793	-12.0132370521222	0.1396894338098663	0.0012	0.0667	0.0523	-0.0744	-1.2024017042534	-0.2357434399543999	1.6651150883161	0.1430940587624629	0.0031	0.0796	0.0237	-0.16	1.1046342729639	-2.8219182199882	-2.614737820322	0.1451859117000512	0.0006	-0.0272	-0.0005	0.0728	4.3557456148584	-3.6654721412269	-11.1646865659846	0.1463283738239102
662	0.1187931366629268	0.0044	0.0175	-0.0247	0.2347	-2.7983124015682	2.7463402580135	-9.943203491841698	0.140046720505884	0.8315	-0.2044	2.9768	-0.0503	-0.3142721292316	-5.974081839672199	-0.2803977797988999	0.1441833229553564	0.2971	-0.0244	-1.6356	0.6446	-0.5139773530648	0.6399143943355	-1.2797107595789	0.1476806851545289	0.0018	0.0076	-0.1146	0.0678	-0.6283868863404	5.4603012017609	-0.7006993767669999	0.1549689644962418	0.0008	0.0461	0.0689	0.0238	-2.0239235283001	2.7362290991236	-9.4339079594302	0.1572100890810573	0.0033	-0.1768	-0.0035	-0.0175	-0.0382414258403999	-11.958707611572	-0.0917479475923999	0.1592101701763944
663	0.1435698792493961	0.1566	-0.8855	0.3427	-0.8571	-1.0679272253208	1.4603739565532998	-0.709354843521	0.157191131950455	0.4298	-1.395	1.4662	-0.0778	0.7911490043463	-0.7412226983879999	-1.1925266035476998	0.1828051450489939	0.0	0.0107	-0.0002	-0.0039	-3.8231983513032	2.2070653362086	-3.730112740667	0.1839370524040631	0.0766	-0.5703	0.5362	-0.1073	-0.1437200911471	0.8430424618395999	-0.3256422651039	0.184993068027913	0.0001	0.0164	-0.0279	0.0111	-2.3437823678911	0.6733166273998	-3.7880256818574	0.1858424294298528	0.085	-0.6053	0.4173	-0.3818	-2.1520244362593	2.0382050484442	-1.9857607885211	0.1888601797159716
664	0.1095493222672277	0.0019	-0.1456	0.0547	0.0435	9.8640453140733	-1.4730817554694	-3.9869833881073	0.1253564866575714	1.158	-0.7295	-0.4343	-3.6244	3.7489580523723	1.0385379813879	12.983514875245598	0.137705489335732	0.0338	0.3853	-0.3105	-0.3519	1.1770647924826	-0.9946311591267	-3.3954609215328	0.141505528391538	0.0	-0.0202	-0.0008	-0.0095	-0.3799749905005999	-1.087834798855	-5.0647463711031	0.1462597676430292	0.0008	-0.0043	0.081	-0.0405	8.310861148098699	-1.8555353569041	-3.8961796732517	0.1504234826295656	0.0032	-0.154	-0.0525	0.0725	3.5435480890876	0.902922554565	12.0719368539266	0.1554467235091792
665	0.1754570168865289	0.1565	-0.5775	0.7884	0.6184	1.3598918561455	-3.6543380635388	-0.5288096756387	0.1879536639525524	0.0821	-0.2167	0.7567	0.1881	1.5693148085615998	-3.5493708576311995	-0.6658807945974999	0.2084439922274924	0.0007	-0.0037	0.0376	0.0593	2.8213280745277	-3.0622647945345	-2.0915148550427	0.2148809470192249	0.2827	-0.9357	-0.1484	1.0373	2.3300516501768	-4.35133919542	-1.6137330902219	0.2299325901009419	0.8795	1.1069	-1.8329	-1.0738	1.7668168226756	-4.785135451918199	-0.9381739100722	0.2352132352620163	0.1103	0.3282	-0.7152	-0.2905	0.0634996515497999	-0.8251413828711001	0.2629688171988	0.235951787945104
666	0.1044446044965443	0.2746	-0.5896	1.7504	0.7292	-0.3213538747575999	7.463372923789999	3.5581443534773003	0.1276110284147876	0.0001	-0.0128	-0.0232	0.0309	1.4398762375586	0.7448422572123999	0.3988596452366	0.1444606119199568	0.0055	-0.1977	0.0393	-0.1304	-1.0379871789581	4.6746208786819	1.1144306876082	0.1452786397593	0.0057	0.1559	-0.186	0.0138	0.38162739779	1.2336007275985	0.3219440202181	0.1512477916606555	0.0301	0.4022	-0.3657	0.0526	-0.2925547762852	2.8893915176387	0.5553268783305	0.1563684134294212	0.2446	-0.5497	1.3422	0.4927	-4.252470159270899	8.259046376666799	0.729813219485	0.1588017953271913
668	0.0835484815413254	0.0056	0.2287	-0.2106	0.0561	5.122856027447	-7.0981515698019	4.0088581131765	0.1081071761503898	0.0028	-0.0709	0.0788	0.1645	-1.2713700370705	-2.3666013256971	5.8120278962189	0.1164465389913076	0.0034	0.0751	-0.0487	-0.1876	3.5657375584024	-1.6908454303938998	-0.6721363364787999	0.1211714816943522	0.0009	0.0529	-0.0672	0.0606	-2.1048127994193	-0.1948660310571	6.775263316847	0.1243444540756717	0.3296	-1.7128	0.2873	0.9796	-1.9315460922165	-0.9114206491962	2.5414810971586	0.1337524544578122	0.0355	-0.3583	0.3735	0.3611	5.3723301851157	-7.465182703202199	0.5601267280758999	0.1384475118884939
669	0.1265288039193607	0.0085	0.0994	-0.2882	-0.0861	1.113014338503	0.9790119759388	1.8431816452643	0.131853741919053	0.0529	0.3157	0.2303	0.6701	1.1209616307044	0.1805845109129999	2.6977122720683	0.1349575675371687	0.1774	0.1263	1.0165	-0.9606	0.8696776936235	-1.7943176011348998	4.682607513913999	0.1394584438286149	0.1091	0.4264	-0.1621	0.9823	-0.6394816209977999	-4.1933769271595	5.9090871529558	0.1448788859302927	0.0621	0.4913	0.6013	0.2009	-0.9155516674197	-1.2646030357901	1.2265583251032	0.1467757227843646	0.611	0.9386	2.0211	-1.1305	-1.0930674219381	-0.6446749010502	0.3582182945234999	0.1488048931620504
671	0.0871511371231849	0.0194	-0.214	0.2032	-0.4967	-0.3636476327601	1.4855534962013	2.5386483989482	0.1150608949357298	0.9578	-1.3886	1.2124	-3.0147	2.0832921616264	-0.6298425784763	5.6107882941884	0.1215338695618324	0.0723	-0.5979	0.5955	-0.4241	3.4931890097916	-1.8025402945512	7.661268368210999	0.1333757156180116	0.0012	0.1022	0.0002	-0.0542	-1.6044874780074	1.2000804654421	-1.6045661640688	0.1518529660372989	0.3584	0.7357	-0.5787	1.6321	1.0063553822753	0.0682995012952	2.9292460077378	0.1544493509612814	0.0338	-0.2065	0.3435	-0.4099	-1.2838024347717	2.3776567173238	2.4907679305863	0.1638072469692152
672	0.085471616567793	0.0068	-0.1918	-0.1315	0.2541	0.5652413220669	-0.5487565922036	-1.7262541580238997	0.113934364004441	0.9534	-1.8264	-0.686	2.9573	1.6168018466164995	-0.8745168863995999	-4.7293076913549	0.1172787998376922	0.1281	-0.179	-0.6792	-1.0701	2.4101147176513	-1.385661541254	-7.635419997041099	0.1301846063506474	0.0028	0.164	-0.0312	-0.0643	-0.2826009895181	0.8144794215513999	2.126490809335	0.1386240746744226	0.0068	0.0006	0.0229	0.2697	-0.5399830963575	-0.6095809176658	0.8064927863193	0.138994196066307	0.0012	-0.0707	0.0905	0.0002	5.7769732558652	4.5596998860072	-2.8956864025507	0.1447323054349004
673	0.0838247573275005	0.0113	-0.2125	-0.3874	-0.0872	0.7241871660949	-1.4338174108308	0.2627721020453	0.1092132039076829	0.4474	1.4296	1.8401	0.8453	-0.4660181986415	-6.5130026742008	-0.2039542711487999	0.1126775957300745	0.5108	0.1922	2.5957	-0.1584	2.0012619426169	-6.3777413346542	1.6182575387524	0.1264504463095656	0.0036	0.0143	0.1671	0.1225	-0.2277568047222999	2.5971121425684	-0.261237723848	0.1335469710688592	0.0028	-0.0172	0.0644	-0.1649	-2.013969741533	-1.6884848485518995	-1.7877079719773	0.1340176881793714	0.0132	0.0352	-0.3826	0.0154	-2.4097212873443	-1.9897737776525	-2.0087764614806	0.1407715631245851
675	0.084961932328398	0.0053	-0.3008	-0.0466	-0.026	-2.6085216214714	-0.3027839642671999	-0.0986723209956	0.1072808878015636	1.2605	-4.1206	-0.664	-0.4524	-2.8237673424311	-0.3731686461894999	-0.1221207672928	0.120730063704738	0.0024	-0.1655	-0.0177	-0.041	-6.2710823784265	1.7689413463333998	0.7617597604133999	0.1250779000749007	0.0005	-0.021	0.028	-0.0722	6.1143397441177	-2.555329843965	-0.8135745318452999	0.1267181282700329	0.0535	0.793	0.0397	0.0505	-4.382931649072099	1.6971403153059	0.719190601196	0.137669556229729	0.0041	-0.174	-0.1212	-0.0082	-5.052274630371199	-0.0841940856979999	-0.1425004571954	0.1393922546497299
676	0.0792119746153682	0.0128	0.2222	-0.4392	-0.0252	-0.6008074218196999	0.2251601646961	-0.3568019454183	0.104422128987181	0.0028	-0.0718	0.1854	-0.0037	-2.2367299813564	3.7652460670821	-0.4297045813054	0.1126781293300286	0.7368	-1.6362	2.6582	0.2559	0.9513538253567	-0.7021550689028999	-0.9517472556637	0.1236594998910083	0.1764	-0.5601	1.3515	-0.0026	1.6636987392109	-0.5600086989838	-1.3997463462445998	0.1307218194967675	0.0002	-0.0043	-0.0189	-0.0483	-3.9395356930831	2.0453261370009	0.8862804525788999	0.1379896364562169	0.038	0.5708	0.0285	-0.2949	1.3352631189273	-3.2072045196332994	-0.5214525288977999	0.142851567717737
677	0.0798911826782114	0.0332	0.3561	0.6806	0.1837	-0.8131811015382999	-1.5346142554842	-0.0889939354434	0.100277904363708	0.0013	0.0883	-0.0574	0.0874	-1.8193397686601	-4.3510637942051	-0.2012396020304999	0.1069676006846848	0.8433	-1.685	-2.8642	-0.8849	-0.7916211207147	-2.6611232535172995	0.1493854875679	0.1190182783592814	0.2693	-0.6589	-1.7054	-0.2272	0.3841060087240999	-2.1619782230263995	1.1886316435084	0.1265993511986975	0.0095	0.0443	0.3306	0.0381	-3.0689924527842	-2.6738703954641	-1.7687052881491998	0.1333040537321589	0.0154	0.2161	0.3096	0.1746	-1.1241877592218	-2.7619987842321	-0.0727059207336	0.1383299604065848
679	0.0680025657775667	0.0515	0.6399	0.8217	-0.2284	4.259276503582	6.2351621913974	-1.7535975643604	0.0974439877141327	0.783	2.2362	2.5805	-0.6275	8.213172402870601	9.5760543293493	-1.7514336976718998	0.0993470895902557	0.0055	0.2409	0.1579	-0.0032	1.6454435729661	3.7235424545401	-1.525722730546	0.1133359595853425	0.0056	-0.0941	-0.2068	0.1515	1.5627838654653998	2.3206880088702	-0.2796109191849	0.1204922324722839	0.0023	-0.0069	-0.1434	0.0918	3.7665443870952	4.9160690580878	-0.7652612901457	0.1257822086501873	0.1409	1.0656	0.7143	0.1854	5.7070606903113	6.867207979592899	-1.1289482659365	0.1291696940929621
680	0.0940803709469927	0.283	0.3759	-0.1868	2.0821	1.8871671535869	-2.4937580009195	8.063196769842198	0.1227470663864998	0.0002	-0.0464	0.0022	0.0026	-0.1525329300238999	-1.1182863046168	-2.1454148071017	0.1309334550873957	0.0205	0.2513	0.1863	0.3695	1.0808710824211	-1.6254573133705	8.5211496471902	0.1359802548459765	0.0085	0.0244	-0.2888	0.0972	1.3492298948258	-1.2527607835494	5.3628091716863	0.1390487831211201	0.0049	-0.0359	0.0613	-0.2189	-2.2785516229905	-0.7370916801644999	-2.6245342349663	0.1435206326040414	0.005	0.0567	-0.1277	0.1795	-0.7285148994719	-0.6627726951722	-1.5585348181497998	0.1474035354698063
681	0.0927894607279018	0.008	0.1731	0.1891	0.2512	-1.4833502864821	-1.5901666148326	-0.9709466546453	0.096316960299691	1.1489	1.5922	3.6175	1.507	-1.4594297238165	0.1210978484946	-1.9681744537982	0.1151210623729834	0.1848	0.5223	-0.3572	1.4167	-0.7574713700671	2.0747940669952	-1.4299617938221998	0.1274310567630361	0.4559	-0.715	0.6413	-2.1082	-1.8805181813986	-7.985140196933399	1.6858095224643002	0.128681142175718	0.0407	-0.1747	0.2411	-0.6211	1.6007892331216	9.8543669285211	-3.5337123314125995	0.1322317243554409	0.0302	-0.2263	0.0318	-0.539	-1.2458757531769	-1.3380958171377	-0.5132691785122	0.1372747580449239
682	0.0906481307267968	0.0018	-0.1651	-0.0402	0.0226	-0.8380852399713999	0.3168294262271	-0.1572147506772	0.1156631580321826	0.9726	-3.3349	1.0808	-0.5682	-2.5208260060411	0.3786766704875	-0.1732667072028	0.1258773040998664	0.1063	-0.6412	-0.7303	0.5674	-6.429320047901899	0.2913744853642	0.0663716927909	0.1338229921823289	0.0042	-0.1488	0.14	-0.0734	2.6320094107993	-0.0265958887531999	-0.0749091304528	0.1463970053618139	0.088	-0.3171	-0.7334	0.5135	1.5819832644469998	-0.4300586685816999	0.1673259095671	0.1483030155781828	0.142	0.2094	0.9356	-0.7192	1.7091399396693998	-0.2323205962835	-0.0058227685436	0.1521817984790125
683	0.0819742337890079	0.0086	-0.0908	0.0553	0.3818	-1.7032384850644	-4.3158517817286	-0.0401692343446999	0.0912456520600207	0.0398	0.13	-0.2956	-0.742	-2.333435150817	-6.856860762518799	0.2291731538275	0.0977223045568817	1.8328	0.0223	3.2596	4.1842	-1.2062179782313	-4.4472968472973	-2.0719613687848	0.1105753431057766	0.0194	0.1421	0.4131	-0.2682	-1.2910022093898	2.3447659436586	7.2454518767427	0.1229529069787278	0.0331	0.0226	-0.1209	-0.6232	-2.7706935940168	-8.4816099013367	-0.6048597539818	0.1264889301850463	0.0777	0.0219	-0.5543	-0.7836	-1.4370435393482	-4.2452703846528	-0.1619752573919	0.1296617566716125
684	0.0786783684138417	0.0123	0.2901	0.0866	0.3774	0.0855710917725	0.0424117870946	1.1042801856876	0.1048121221999472	0.0081	-0.2041	-0.0665	-0.2637	-2.477037212872	-0.8715268160663999	-2.1705943467497	0.1105210169710513	0.8878	2.2492	0.4274	2.609	1.8008878872618	-0.5507237437385999	1.9667187616623	0.1222377077459749	0.1304	-0.6679	-0.3218	-1.0249	1.5264702481293	-1.0933821661837	1.1812744967675	0.1312802899126862	0.0006	0.011	0.0772	0.0149	-3.0565207120523	1.0298038285725	-0.5367569678401	0.1359551940227858	0.0411	-0.5593	0.3688	-0.0696	2.7963452500332	0.5296358792834	4.0957275249621	0.1364258420445988
685	0.0856814852516859	0.0126	0.1303	0.4462	0.0728	-1.7096907420992	2.7458681416451	-0.3492874265546	0.1135781445083316	0.7763	0.9109	3.0472	0.3713	1.1022736911219	7.2425798355016	0.1495428596907	0.1170447739960956	0.1136	-0.8051	-0.8868	-0.1453	2.0596863432064	8.9567556831006	0.3342583888272	0.1320790188528615	0.0018	0.0567	-0.1055	-0.0768	-1.3301485249363	-1.6948977625559998	0.0055867103594	0.1479934982053327	0.005	-0.003	-0.2018	0.1005	-2.2501852978558	4.122126698561799	-0.2597820317120999	0.1511741776515546	0.5099	-0.678	-2.1283	-0.2653	0.2298026423186999	4.859493779941199	-0.0505164514187999	0.1573707581587099
686	0.0779030535603596	0.0	0.0017	0.0182	0.018	-0.8376524666337001	0.5911290362674999	-0.5453730915634	0.1006354152305053	1.5413	4.7479	0.3124	-0.5766	-0.2683981554354	0.1453331554058	-0.1312483504152	0.1062499160962226	0.0002	-0.0048	-0.036	-0.0353	-8.181776664371998	-2.7039284709189	3.1570421554908	0.1123722475662325	0.0628	0.6769	0.4169	-0.4544	6.7380841528355	1.03865601048	-1.4152475003404	0.1265167751358214	0.014	-0.0059	0.288	-0.2882	-4.1442374818152	-0.8573239819837	1.0843726121534	0.1268206118006198	0.0001	-0.0018	-0.031	-0.0204	2.9368785556936	2.9936898920244	-3.1546422306181	0.1298631660322654
687	0.1221271029857829	0.224	1.1553	0.4509	1.1016	-2.7195083110761	-1.9067993259062	-4.3823021605809	0.1368269938172876	0.0781	0.7263	0.3923	0.4175	-1.2972970943018	1.0888970606839	0.7096695877665999	0.139365114918178	0.0974	0.9558	-0.0906	-0.3554	0.8367869199583	-0.5414781315241	-2.7344586627421	0.1414430270057246	0.1358	-1.1763	0.2377	0.0031	0.3070330115828	-0.9562323611635	-1.8462504016589	0.1465027845703544	0.0201	0.3368	-0.144	-0.2671	-0.9974245143064	-2.3876891901523	-4.8511137144021	0.1490831409161001	0.0066	0.1971	0.0184	-0.1635	3.7070970677075	-1.2214830741429	-3.1316659006893	0.1517061135970263
688	0.1322479546873795	0.1721	0.8929	0.6036	0.8892	-1.515886972871	-2.6727294475738	-4.1622959329065	0.1392048776448959	0.2073	1.438	0.1826	0.3633	-2.0856920864991	1.1140372573011998	1.8433390173871	0.1455231714931067	0.0014	0.1099	0.0419	0.0188	-0.8058239547974	-3.431892567961	-5.3100108244869	0.1496704852634217	0.2591	-1.1577	0.6166	0.9358	1.3061492762093	-0.4443401887257999	-0.6193379892794	0.1561446336624262	0.0731	0.0075	-0.4311	-0.7183	-1.0205975593887	0.2831517919478999	0.4797095733251	0.1569470250386504	0.0021	0.0698	0.1222	0.0079	5.3086731614431	-2.2813056351395	-3.5948907441511	0.1612669021676896
689	0.0808733101431219	0.0013	-0.0927	-0.0266	-0.1227	1.1906774811048	0.0498082768661999	-1.2616523084876	0.0980928074065846	0.9972	-2.2558	-1.275	-2.9214	-2.0813250100914	-1.2202634401911998	-2.8478059341888	0.1105988417158784	0.0002	-0.0197	0.0458	-0.0219	2.4005150181605	2.4407629385666	7.186319301600599	0.1177807248281671	0.3096	1.0427	0.6314	1.5676	-1.3782257084516998	-0.3349272203490999	0.3479891065414999	0.1266095630964426	0.0013	0.0609	0.0766	0.0726	1.6932846982972998	-0.9921918912233	-5.9043659892718	0.1299817534771708	0.0175	-0.0133	0.1074	0.4358	2.0803020912932	0.8602353662555	1.2099949091784998	0.131860421840793
690	0.090845950415031	0.0036	0.1689	-0.0845	0.1555	0.4970598498638	1.2767993753071	0.6838999026581	0.0979437422904691	1.0453	-2.5684	2.8828	1.0495	2.3427594490929	-2.058427366224	-1.9821805727274	0.115792942256291	0.3712	-1.6598	0.6124	-1.2959	2.5338485492028	-1.1664815172243	-0.3679753661370999	0.1238477588792376	0.0019	0.1051	-0.0768	0.0753	4.5832270183658	-9.7257545611628	-8.0076444104938	0.1321214543814461	0.2795	0.9157	0.2774	1.5025	1.464347602654	3.1043224943528	4.6694275986295	0.1336690162561671	0.2171	-0.8991	0.0736	-1.2739	2.848041992373	-1.5418140301022998	-0.4125903629508999	0.137910521443181
691	0.0835879462558403	0.0141	0.4969	0.0666	0.0344	-0.1819221739568	-0.6357440330812999	-0.5570186286505999	0.1115240592022084	1.2066	3.9814	0.5236	0.3211	2.8891948024852	-0.0379266815948	-0.1535558488221	0.120232713635633	0.0038	-0.2024	-0.0712	0.0332	7.180850620333299	3.2280169828736	2.4149932534581	0.1237286661313454	0.0016	0.1337	-0.0025	0.0361	-3.4222141824087995	-3.3879857456998	-2.7571202484253	0.1340302083011605	0.0011	-0.0445	-0.0856	-0.0589	-0.4957615298507	-2.9567861292278	-2.3974462617659	0.1378663252552436	0.0156	-0.1047	-0.3049	-0.257	3.8642331323233	0.8187678118977	0.4830143879039	0.1429524559608577
692	0.0893414884963857	0.0014	-0.139	0.0551	0.0267	2.5103607598749	0.5019777287013	0.105439322276	0.114300301120101	0.971	-3.3417	-1.1295	-0.5483	4.487859511949	0.7175381939066	0.1798369933297	0.1227871308497234	0.1292	0.8802	-0.6769	-0.5872	8.076730772403	0.4340323146823999	-0.2824042743645999	0.1349230095902763	0.0037	0.1707	0.1034	0.0405	-0.8742808282154	-0.0503984223266999	-0.0574801678527	0.1471424896994023	0.0634	-0.179	-0.6403	-0.4517	4.9981779631587	0.6476649713834	0.0293892439329	0.1474104899088781	0.0796	0.1598	0.7179	0.5189	5.0096661281231	0.5761786846014999	-0.0276974936128	0.1496320664342164
693	0.0992440070459462	1.1533	-3.8771	1.0443	1.1442	-0.9333347172961	0.6864178566228999	1.0379478359274	0.110462626362846	0.0001	-0.0124	-0.0348	0.0254	0.3477137053266	1.9546011082067	3.4931890097916	0.1256245357436271	0.0831	0.9916	-0.0605	0.071	0.9138205740689	0.5371897411777999	1.101211429293	0.131253248301787	0.2123	1.5289	0.0111	0.2984	-5.0239476482672	1.4665114693425	1.6801834690742	0.1314712970141781	0.0027	0.1735	0.0199	0.0153	-1.8704463655394	-0.5697264275667	-1.3144113126563	0.1352302900327401	0.0201	0.4449	-0.1102	-0.1143	5.2239282733153	-0.210091783938	0.5440354285196	0.1372161487783353
694	0.1553505505697856	0.5325	1.6253	1.5808	0.0267	0.6842539899344	0.5397470381732999	-0.0387135422088	0.1611734189101585	0.3884	-1.6693	-0.9093	0.0298	2.3523984916144	0.8476849394621999	-0.1207044181876	0.1702723013844282	0.025	0.2544	-0.389	-0.0633	-3.9012942672427	-4.4128716954348	-0.1781845860403	0.1842951839666748	0.0003	-0.008	-0.0012	-0.0472	1.4414106157559	-1.3000117634200998	-0.2462873721819999	0.1875794343555114	0.0519	0.4787	-0.4253	-0.0681	-1.8804788383679	-1.8724922031358	-0.0725092055800999	0.1895087388558289	0.0002	0.0061	-0.0279	0.0288	1.2994609609903	-2.9039484389977	-0.3798963044391999	0.1937393640426758
695	0.0815081628935233	0.0007	0.1115	-0.0233	0.0002	1.5175393801604	0.2867713507723	-0.7554648755014	0.1063823359807106	1.3438	-4.1323	1.2651	0.5201	-0.4336782274061	0.9156696965118	-0.5401011254496	0.114390487229706	0.0004	0.0598	0.0244	0.0399	-6.675882821298799	0.3536151599316	2.1877872511656	0.1268082684430028	0.0002	-0.01	0.0348	0.0226	6.1500238729626	1.0717434992986998	-3.1045978955677	0.1298630598267649	0.0002	0.0441	-0.0129	-0.0028	3.1876116903447	1.4911795495914	-2.2673782022717	0.1330075746463426	0.0004	0.0462	0.0452	0.026	5.043973250893499	-2.2129274477829	-0.2178817040165999	0.1335592659173894
696	0.1252072488197077	0.0747	0.5175	0.7919	0.005	-5.799595498517699	-0.654274600541	0.3496415138309	0.1486935056415951	0.0499	0.6696	-0.233	0.015	-3.3719731322049	-1.6188083411822	0.4199081666610999	0.154603046122729	0.0034	0.0551	-0.0248	-0.1703	0.9699237358471	-0.0243533360033	0.5914044374824	0.1784261331382597	0.0003	-0.0339	0.0376	-0.0095	1.4642689165926	-0.7199381187793	0.6064728182405	0.1868753966226257	0.6175	-2.1321	0.639	-0.0512	-3.6133426255494	-1.3526920815274	0.406806937438	0.1979278671725365	0.1449	0.2993	-1.0039	0.0247	-1.3930580310256	-2.8076366998441	0.4718016241543999	0.2128123185418997
697	0.0911676005719624	0.0017	0.1315	-0.0424	0.0933	0.981215185658	2.1711058061488	0.264778596611	0.0988754034004878	1.0657	2.1032	3.3329	-0.7976	0.2438481042786	-1.3091000035118	1.6388732868392	0.1167370455795656	0.2584	-1.7081	-0.102	-0.6267	-0.6135152207357999	-0.698338794925	1.0444787790236	0.1268707944508527	0.0061	0.1708	-0.1239	0.1648	0.0059801406663999	-11.3156851178112	5.4098240933728	0.1311469108712558	0.481	1.9818	-0.6869	1.0497	-1.8750495001313	8.586223019968001	-3.8394470229823	0.13323798215106	0.0154	-0.2261	0.2896	-0.197	5.2093320089256	4.3432345310958	0.7582582306811	0.1356911645760541
698	0.0844901843997925	0.018	0.5551	-0.0888	0.0576	1.8054123357923	-0.7815886478862	0.6898013572631	0.1123860807408013	1.1571	3.8633	-0.6139	0.3751	-1.0582094967379	-0.260450863234	0.3353599936868	0.1219465753169994	0.0014	0.1294	-0.0067	0.031	4.657703375480899	-3.4339777485881	2.9891654434939	0.1237252741702043	0.0027	-0.1581	0.077	0.0396	-5.445704937371199	3.0771364601391	-2.4931285124283	0.1329023180129638	0.0108	0.2705	-0.1841	0.1241	2.2536081415267	-3.0999947609758	2.6662378475083	0.1372078500495719	0.0072	-0.0105	0.2678	-0.0842	6.605262081192301	-1.4944843641702	1.1501935025145	0.1393154544756137
699	0.0804074884079464	0.0022	0.1869	-0.036	0.0725	-1.096490265609	-0.5742902191279	-0.5773589755224999	0.1010972673054158	1.5339	-4.5479	0.708	-1.2546	-1.6899011976571	0.0355267567221	-0.538606090283	0.1088262131133914	0.02	0.123	-0.4859	-0.1577	-8.918710972413699	1.3556034657992	-2.4562247496317	0.1150805370734357	0.0004	-0.014	0.0202	-0.0689	6.2411029890331	1.9019994761608	2.655261141943	0.1309150885181751	0.0042	0.1851	-0.1077	0.0491	-1.0391674698791	-0.0084980946312	-0.3107312564685999	0.1320692589716066	0.0003	-0.033	0.0462	0.0034	-5.0018368650138	-1.4642295735618998	-2.1134682661733	0.1325449482635097
700	0.0848421417111442	0.0024	-0.1175	-0.1717	-0.003	-0.9853462038815	2.9808640640162	-0.3976006682541999	0.113604211160086	0.7024	1.6853	2.5302	-0.1805	2.9986077708619	6.6636471387511	-0.7832017121449	0.1175639351470728	0.1559	1.1938	0.7466	-0.0791	4.5740994352434	7.7416068369004	-0.9121288237488	0.1312466837728745	0.001	-0.0059	0.0695	0.0842	-1.801517375753	-1.4020675850559	0.2453824824759	0.1488976807551784	0.0039	-0.0874	-0.1195	0.1306	-0.8124729269857001	4.6088393313515	-0.5021744438547999	0.151726039071898	0.5391	1.3662	1.8564	-0.1302	1.1804482931228	4.1301133337939	-0.5483238188659	0.158814932469864
701	0.0980861307922823	0.0001	0.0182	0.0337	-0.0062	-1.5510596423168	0.0632635933656	0.0291925287793999	0.1229640942031108	0.814	-1.5094	-2.7638	0.113	1.1131323675951	2.264191416785	-0.0827777365928	0.129313332438745	0.0723	0.8215	0.4037	-0.0255	3.4868941248796	4.7627492674499	-0.2021051487059	0.1443872863929249	0.0248	0.2097	0.4616	-0.0178	-1.1192305373536	-4.5421922373457	0.1299500304021	0.1547268633616753	0.0004	-0.0228	0.0129	0.0555	-6.8922301471181	-3.3942019445504	0.2244126471127999	0.1594156682650706	0.0	-0.0027	0.0009	-0.0101	-2.9739790336437	-4.0953734376858	0.1655948162162999	0.1660465300462
703	0.0870190906116675	0.0178	0.0099	-0.4801	0.2752	-0.1585917567517	-0.7719889483953999	2.3889481671347	0.1087035358379835	1.1099	0.174	-3.4052	1.9208	0.0961543670307999	-1.4853174380171	1.827090345708	0.119349594686732	0.029	0.1327	-0.5495	-0.2131	0.6261836766211999	-7.552602917417599	4.3381986231662	0.1294465122989253	0.0153	-0.0103	0.413	0.0835	0.1051639210611	0.9439179925544	0.3660475576328	0.1359970786792415	0.0048	0.0896	0.1241	-0.1716	-0.4670804604703999	1.8145399189147	-1.1083325178497	0.1523195675927929	0.0096	-0.0852	-0.2903	0.0522	-0.4264391097573	-0.2282682641214	3.1911132200770003	0.1576352289646323
704	0.0863080749201529	0.0095	-0.0304	0.4044	0.0217	0.7763560248031	-1.9330804704138	0.1548935118659	0.1081602020945932	1.0765	-1.3477	3.6211	0.0271	0.3585330387691	-1.13307928416	0.1356154268228999	0.1177844361407959	0.0919	-0.9267	-0.5564	0.0449	1.3711833059563998	-7.916643980484699	0.1510378948573	0.1304161732960365	0.0228	0.199	-0.4629	-0.091	-1.1121881348583	0.1148816496439999	0.2308255611168999	0.1345336675752502	0.0011	0.0275	0.049	0.0962	1.2780976953202	1.8940521839594	-0.3044363715566	0.1396291840541624	0.0015	0.0202	-0.0582	0.1126	8.192005852353999	-3.5635343486832003	-0.134946595301	0.1408287461505249
705	0.0825584639999581	0.0017	0.0531	0.111	-0.1284	0.6076137661308	0.3252094917662	-1.5678591164257	0.102762467390413	0.9334	-0.8765	0.0601	3.5851	0.1063442119820999	0.0667257800672	-0.1628014610365999	0.1091490116862021	0.1249	-0.5284	-1.1569	0.314	2.5373107359044	2.2545130312328	-6.6101799600298	0.1223105272350338	0.0382	0.1381	0.0235	-0.6696	0.8513438413172999	2.0440278169878	0.1481658536162	0.1283020179383263	0.0035	-0.0761	0.0749	-0.1722	-1.2982019840079	-2.2137929944583	1.0410165923219998	0.1321488131388746	0.0018	0.0534	-0.064	0.1168	-0.2429432145725	-4.8335273796792	-6.203609080776	0.1334313731801707
706	0.0876060961303682	0.025	0.3709	0.3539	-0.4072	1.1864677768199	1.8844524844686	0.1862892503644999	0.107999846488539	0.9767	-2.1497	-1.9283	2.2861	1.0230761703228	1.1110078439373	-0.2768569070359	0.1172456284421957	0.0312	-0.187	0.1651	0.5803	5.141976740367199	4.1937310144358	-5.3402656150952	0.1255304049632866	0.0301	0.2056	0.0792	-0.5574	0.3414975064759999	0.1928988795221	0.4025578901224	0.1338322188311228	0.0073	0.0988	0.2475	-0.1018	-1.7949470896260995	-1.1163191530818	1.2522886671809998	0.1502042050203104	0.0115	-0.0823	-0.1569	0.289	1.1368168720765	2.5416384692814	1.0711926968689	0.1561847793416209
708	0.0792054626379664	0.0015	0.1346	0.0527	0.0877	-0.9850314596359	-0.8116467233410001	-0.5110266257623	0.0912366132001915	1.0057	-2.8913	-1.3703	-2.5094	-5.8117131519733	-2.9687070675299	-4.778565165791299	0.1072223501961258	0.5642	2.0735	1.389	1.2901	-3.3652848169858998	-2.1710664631181	-2.213832337489	0.1097158877713709	0.0008	0.104	0.0131	0.0159	5.2116925907676	5.2945096703911	1.3495446390714	0.1242718958741936	0.0212	0.3466	0.1091	0.3515	-2.9697693293588	-1.8984192603671	-2.1555259659916	0.125948062687725	0.0014	0.0605	0.045	0.1021	-4.3400870886398	-4.5750830110109	-0.9832216802237	0.1303706651577986
709	0.1398314456312711	0.1114	-0.541	0.7856	0.5336	-2.4254191565936	0.9546586399355	1.7404176490759	0.1602546810618391	0.3647	-1.556	-0.5237	0.8475	0.5660281826809	2.2726501683855	0.1875482273469	0.1813955103100783	0.0	0.0159	0.0016	-0.0088	-4.6203668393466	3.0510126877543	3.6380107057983	0.1818470729462036	0.1864	1.0584	0.1105	-0.6362	-0.6739854589217	0.8916704477848	0.6236263796257	0.1902255995248027	0.0156	0.0573	0.3423	0.0495	-0.5886504253334	0.4345831171122	0.4562611270278999	0.1920118933575202	0.0	0.0077	-0.0061	0.0127	-3.4888219333839	3.711228085931	3.0903163754236	0.1941358615154891
710	0.1153128621570517	0.0184	0.2248	0.1506	-0.4083	3.5564919461879	1.5018021678804	-10.5939765626504	0.1232470480735605	0.0549	-0.2006	0.029	-0.792	0.4140460550868	1.1542064916458998	-15.620796252158698	0.1295158964626596	0.1201	-0.2248	-0.3569	1.1012	-2.2868923454989	-1.6700329671535998	-0.0618472442603999	0.1317709442578488	1.092	2.0209	0.5593	2.8344	-4.6344909873679	-1.5413812567646	-5.9911173719653	0.1428042158667099	0.0018	0.0082	-0.1221	-0.0613	1.7713412712061	0.0370217918887	4.1362901896138	0.1448060598263583	0.001	-0.0468	0.0851	0.0375	-1.088228229162	1.308155770775	-9.5748740384283	0.1522979483423092
711	0.1266672988319768	0.0092	-0.317	-0.0789	0.0473	0.4723524265841999	-0.8830936670922	1.2412726185849998	0.1303669464953082	0.082	0.6625	-0.7075	-0.0607	-0.5633528565932999	0.1167307720869	-3.461006410679	0.1372501040365743	0.4418	0.7914	-0.8939	1.8447	-0.9871559832937	0.3569986605717999	-1.6083037519853	0.1395565178097184	0.1371	0.6307	-1.0365	-0.0433	-4.155450245564699	5.0896505095362	-6.3282871450643	0.1414624107957944	0.1117	0.4588	-0.4471	0.8799	-0.0384381409938999	-1.6014187216128	-2.7325308542378	0.14451787285443	0.0834	-0.0252	0.03	0.9296	-0.0587784878658	-0.3376812324980999	2.2799679720957	0.1507318945832269
712	0.11570538041478	0.0011	0.0132	0.0574	0.1065	-2.0579945928863	-0.6466027095544999	-3.5278502198383	0.1172427359041523	0.0107	0.3167	0.1392	-0.129	-2.0676336354078	-0.7223380436519999	-3.5514560382583	0.1221699398168124	0.0122	0.2664	-0.181	-0.2134	-1.2615342793955	-0.293892439329	-1.9747840829558	0.123080779503827	0.0909	0.049	1.0474	-0.0893	-1.348679092396	-4.328953010951699	-4.3695156756034	0.123299635966011	0.0875	0.4829	-0.8431	0.3477	-3.933791610600899	4.858470861143	-4.2452310416221	0.1233780689118878	0.887	-0.4293	3.2004	0.5974	-2.1806268195782	3.4797336932922	-3.5583017256001	0.1234717028415822
713	0.0876666803047761	0.0043	-0.0222	-0.0202	0.2682	-1.2548853072072	-2.3778140894466	-1.2047622860954	0.1008973473942216	0.6611	0.388	1.0866	2.915	-2.5590674318815	-6.5645420444178	-4.0859311103178	0.104110222909302	1.0503	-0.7033	-1.7798	-3.3868	-2.4241995226419	-5.876078350198499	-3.1756907520426	0.1267706459713048	0.022	0.1367	0.4764	0.1227	-0.2538412340763999	0.1618572282997999	4.1883016761992	0.1345757547203937	0.1638	-0.2079	-0.3249	-1.2952	-2.2622636082807	-5.3041880559433	-2.4371433797422	0.1374677077148438	0.1214	0.1659	0.6021	0.9669	-2.1903838911918	-5.428669405078099	-2.9141776269797	0.139237785547853
714	0.0763686659451124	0.0498	0.4994	0.6832	0.5124	1.6664527513598997	3.2466655794254	2.4516609580705	0.1083815983014625	0.8879	1.9138	2.2372	1.9029	3.901254924212	4.1054059105143	4.5989248876151	0.1111653705200853	0.0628	0.395	0.7121	0.4286	-1.3479709178434	-0.0865153245093	-0.4132198514421	0.1252450899497891	0.0282	-0.3598	-0.3186	-0.3266	2.3781288336922	2.8049613737565	3.1456326765878	0.1340072091141563	0.0329	0.4769	-0.0475	0.3723	1.3482069760276	2.8686970834905	2.1785416389511	0.1362495354013478	0.0288	0.2407	-0.443	0.2497	2.4431628634393	4.414524102724199	3.0371245979172	0.138792754733756
716	0.097250167453103	0.0174	0.1815	0.3354	0.3506	-1.0603733634264	-0.4164066369288	0.708567982907	0.1047451667979877	1.3182	-2.3869	-3.1388	-1.8242	-1.4771340876315	-0.6843720190265	0.733354092248	0.1292180679422485	0.0574	0.5257	0.3838	-0.493	-1.8062778824677	-3.63923033975	-5.178329700734	0.1394892934028233	0.0033	0.023	-0.1158	-0.146	-0.2256716240951999	-1.0778810120879	-2.8390324383427	0.1402605445178117	0.0176	-0.2647	-0.0053	0.3438	-0.7326459176954	-0.5910896932367999	-0.6313376136429	0.145963993776436	0.0094	0.1994	0.1672	0.1696	-3.228489099242	-4.7334780526091	-3.6520955107889	0.1467199902536168
717	0.1329378248269924	1.4053	-3.9483	-0.3124	-0.4115	-3.747030243868	1.0664715331849	-0.2980234575525	0.1472477000286528	0.0293	0.068	0.5389	0.0542	-3.053806042934	0.4235277254855	-0.2774470524964	0.1544891093027683	0.0117	-0.3044	-0.1153	-0.0893	-8.916389733602399	0.4841553357941999	-0.8103090602972	0.1594008961456789	0.0468	0.6592	-0.0531	0.055	-0.0160912995563	1.5455516180187998	0.0915905754695999	0.1622850873187575	0.1549	-1.1819	0.1606	-0.096	1.0150895350907	1.229863139682	0.1772403533035	0.169102517987435	0.0072	0.2219	-0.0037	0.1191	0.4073970828985	-0.6637956139704	-0.0291531857487	0.1705763662624301
718	0.128830440282447	1.4143	-4.0166	-0.4777	-0.3256	-6.159348171238499	0.7601073531239999	-0.422544149718	0.1429393654898063	0.0356	-0.3923	0.4689	-0.0014	-5.415725547977799	0.1302647746477	-0.3898107481755999	0.1526516196413924	0.0215	0.4359	0.1221	0.0782	-9.3931879226557	0.1669324792601	-0.6712314467727	0.1582058273872223	0.0073	0.2621	-0.0099	0.0145	-3.5969365817475	1.2622424539481	-0.2253962228802999	0.1606129743214067	0.3022	1.676	-0.0156	0.1148	0.9773989116801	1.2286041626995998	0.134553164994	0.1655479169033742	0.0054	0.1858	0.0135	0.1189	-1.1296564404891	-0.8734939676014	-0.1409660789981	0.1677450510963778
719	0.1263209579173876	1.2322	-3.8019	-0.3531	-0.231	-8.2533416372153	0.8093254845297	-0.4514612772824999	0.1393060562075508	0.061	-0.6844	0.4331	-0.0276	-6.9202423849765005	0.1550508839886999	-0.3806044789918	0.1549652542860923	0.0608	-0.7619	-0.0585	-0.066	-9.283538896094798	0.3077018431047	-0.5370717120856999	0.1571951225578255	0.0017	-0.1249	0.0326	-0.0016	-6.7873809703026	1.2887596566399	-0.3880796548248	0.1618026067547107	0.0872	0.8954	-0.0736	-0.0392	-2.2215042284755	-0.3802897347462	-0.0925741512371	0.1623196849549028	0.2175	1.4089	-0.0767	0.1377	-1.267632449154	0.3158851934903	-0.1086654507934	0.1664401636454302
720	0.1321335577660809	1.4864	-4.0771	-0.3998	-0.3009	-2.741028948869	1.1704158202942998	-0.130618861924	0.1471270447001786	0.0255	-0.0481	-0.5068	-0.0327	-2.079672602802	0.5467894406685999	-0.107799904118	0.1585904184516924	0.117	1.0479	-0.0411	0.0829	-0.66096291576	1.4836650307277	0.0238025335734999	0.1591258011147742	0.0005	-0.0608	0.0212	-0.0167	-1.3378991019842	1.208224472797	-0.0180191080606	0.1620987051176947	0.0896	-0.9025	0.1114	-0.0449	-0.4461893111687	1.1356759241862	0.0160912995563	0.1684469757440456	0.0035	0.1363	0.0239	0.1108	1.3936875195168	-0.5295965362527	0.0582276854359999	0.1708394038453352
721	0.132437532975771	1.2259	-3.5828	-0.0445	-1.0229	-4.779745456712299	1.2698750019039	-0.7184430836126999	0.1452858374787917	0.0323	0.3026	-0.4697	-0.1471	-3.3960117239626	0.5737787597288	-0.6472321980457	0.1596719579400156	0.0105	-0.3041	0.0442	-0.0646	-1.627227749752	1.5053430406434	0.2412121212216999	0.1609855608568809	0.0164	-0.2843	0.2574	-0.0776	-0.4435139850810999	1.2638161751761	0.4959582450041999	0.1637856089765844	0.2944	1.5967	-0.1774	0.3399	1.8257920256949	1.0694616035181	1.0009653870694	0.1654351722309695	0.0029	0.106	-0.0172	0.1207	0.7385867153311	-0.7283575273491	-0.0819515329481	0.1694124987690607
722	0.1012040813744734	0.745	2.708	1.8616	0.4934	-5.0216657524866	-4.2343330221182	-0.8712907578821999	0.1033559308650325	0.002	0.0537	-0.0044	-0.1621	0.2753618718692999	0.6733953134612	0.012983200131	0.1075015927539468	0.1195	-0.6361	-1.1221	-0.056	4.063741641003	3.3029654563571	0.6725297667858	0.1180597810669959	0.0516	-0.6882	-0.41	-0.1168	0.9689008170489	-1.4735538718377998	0.3372091161296999	0.1271851976442196	0.0022	0.1036	-0.1183	0.0333	-6.209510535381	-3.1404787395661	-1.2465052416681	0.1301502571398251	0.0098	-0.1574	-0.2961	-0.0126	-5.404866871504599	-4.1725644639192	-0.9407312070677	0.1353910270966128
723	0.095261581541351	0.5683	2.4682	1.6618	0.309	2.7767130777139	2.0417459212072	0.2963317072324	0.1044675592168857	0.0021	-0.048	0.0086	0.1657	0.2051345620698	0.5655954093432	-0.0215993238543	0.1079277972649786	0.1646	-1.3214	-0.7092	-0.1985	-2.1953017700293	-3.0182792862119	-0.156191831879	0.1156616050064207	0.0912	0.7519	0.7825	0.069	1.5149427401342	0.9597732339264998	0.1558377446027	0.1274717132576139	0.0157	-0.4004	-0.1397	-0.0693	-3.0605730442144	-1.4855141531705998	-0.4627920701240999	0.1292001346473709	0.0007	-0.0522	-0.0687	-0.018	-3.9498435671265	-1.7727576203112998	-0.5779884640137	0.1294243807630862
724	0.0952448194469237	0.5657	-2.1896	-1.9401	-0.5926	2.090295221091	1.8972783124768	0.5391962357435	0.1044789129156345	0.0036	-0.049	-0.1102	-0.1934	0.0727059207336	0.4909616801053	-0.0059407976357	0.1059390209918104	0.1264	-0.9867	-0.8564	-0.2888	-4.8086232412461	-6.533775794410399	-1.3571378439964998	0.113280927863901	0.0158	-0.0049	-0.4564	0.0225	0.299400463627	-0.2608049505103	-0.1255042679329999	0.122396400445836	0.0194	0.4674	0.0356	0.1357	-4.1838559137301	-5.0460977745513	-1.4455416339793998	0.1278861778346683	0.1382	0.7501	1.0128	0.1818	-3.3626881769597	-2.4392285603693	-0.917872906231	0.1292648134296914
725	0.0925508489401429	0.2373	-1.5639	-1.1635	-0.2167	-10.877167697628998	-8.8454542492503	-0.9814512438422	0.096815123263492	0.2579	-1.6001	-1.1547	-0.3186	1.3365220959097	0.8718809033427	0.4372584431997999	0.1044324687725183	0.002	0.07	-0.1107	-0.1106	0.3173802286568999	0.5452944055019999	-0.195534862579	0.1104443799638631	0.1065	-1.0143	-0.5245	-0.3781	0.3762374025841	-0.1253468958102	0.4874208073422999	0.1165368570309289	0.3502	-1.6116	-1.3789	-0.0926	0.6223280596126	0.7448029141817	-0.0542146963046	0.1191700735814983	0.0248	-0.4665	-0.2649	-0.1578	-1.166914290562	-1.1029425226438	0.0638143957954	0.1259253387530387
727	0.0811786520595815	0.477	-2.2586	-1.8859	-0.3956	-15.6980659644535	-13.5930957929114	-2.6507760364432	0.1037274355008752	0.002	0.0524	-0.0209	-0.1612	-0.0727452637643	0.4251014467135	-0.0978854603816	0.1062603473873372	0.2297	-1.6059	-0.7102	-0.3985	-0.8889951216971999	-1.0535276760846	-0.0878136445224	0.1094498235154478	0.2918	-1.3945	-1.4212	-0.1864	-0.7005420046441999	0.0622406745674	-0.2407400048533	0.1131307970178496	0.8384	-2.4209	-2.2605	-0.3822	-11.4946959074962	-9.691486781423098	-2.000986541402	0.1188780848936432	0.0265	0.4965	0.2745	0.1137	-0.3357140809630999	-2.09698353631	0.3199768686831	0.1267019258675686
728	0.0889806937114133	0.6004	1.739	2.6622	0.0969	-5.8536921657302	-10.326365267829	-0.1725191896195	0.0954941524778384	0.0673	0.7921	0.6541	-0.0384	0.5024891881003999	-1.4351157308439	-0.0186092535211	0.1032951691914663	0.0019	-0.0762	0.0304	0.1437	0.1977380722982	0.7706119423209	-0.1796009351455	0.1084609411602087	0.0794	0.8058	0.6487	0.1661	0.5018203565785	-0.2473496340109	0.1694504332249	0.1156362817931699	0.0904	-0.7239	-0.8053	-0.0118	-2.0941901811303	-3.5823009743270995	0.1382907529105	0.1181188430850608	0.8737	-0.9296	-3.1958	-0.1313	-4.0826656387697	-5.7611967005545	-0.2410154060682	0.1240895311074963
729	0.0801818472884944	0.5166	-2.3661	-1.9734	-0.4137	-15.2531749732979	-13.2886200783241	-2.5158687841729	0.0957136402931362	0.2488	-1.5818	-1.138	-0.3197	2.7430747864654	2.0152287185154	0.5955354557058999	0.1040046682390342	0.002	-0.0564	0.0285	0.1583	-0.1121669805257	0.3796602462549999	-0.1053606362145999	0.1090646407871166	0.1682	1.284	0.7614	0.2918	-2.1997081894677	-2.4788076492535	-0.2218160070866	0.1098347835429716	0.3113	-1.3625	-1.5402	-0.1503	-14.0992438828669	-11.6866505542815	-2.4723947352494	0.1167489527228949	0.2882	1.4253	1.2721	0.2304	-1.7682331717807998	-1.8462897446896	-0.1974626710832999	0.1221946662212991
730	0.0995135547687876	0.7839	3.3863	0.4824	0.3407	-15.4757778409985	-0.4174688987576999	-1.3908154782756998	0.1121792703343314	0.1068	1.1851	-0.1143	0.1025	-14.5064049075812	-0.8304526920155999	-1.3239716691164	0.1317528183965966	0.0004	-0.0642	-0.0036	0.0036	0.4153837181306	1.5948877785165998	0.1501330051511999	0.1374710496969258	0.0015	0.0907	-0.0396	-0.0827	-9.9285285413906	-1.9498799445227	-1.0239023739675	0.1421382757740764	0.0027	0.0989	0.1329	0.0346	-19.5275985436994	0.0005114593990999	-1.7716166724209998	0.1441379860688944	0.0412	-0.5852	0.2926	0.0241	-6.6464542343352	0.5265277798581	-0.5513925752605	0.1473024789148544
731	0.1069329725466138	0.6672	3.038	-0.3577	0.038	-10.4277522579429	0.7747429605444	-0.0245107081260999	0.1126281047018207	0.0048	0.1302	0.1327	-0.171	1.7593809898732995	0.0415462404192	0.1270386461303	0.1191515023186314	0.157	1.3742	-0.2936	0.0464	-2.6992859932963	-0.4728638859833	0.3625853709311999	0.1278149944248076	0.0056	0.2274	-0.1148	-0.0267	-5.031068736823899	-0.2878336126012	0.158158983414	0.1322966026865046	0.2166	1.5634	0.1034	-0.0287	-0.5209804125294	-0.3504283744449	0.063735709734	0.1337543896763786	0.3375	-1.9427	-0.1062	-0.0041	1.5337487088088	-0.7929981267892	0.1210585054638999	0.1372277453900109
732	0.0972292034427834	0.0891	-1.1635	0.0213	0.1411	-16.5376068965608	0.2247273913584	1.6201066611953	0.1126725221205931	0.1177	-1.2333	0.2122	-0.0377	1.3582787918867998	0.2711521675844	-0.0415068973885	0.1139137211830745	0.7575	3.1334	-0.142	-0.3696	0.2758733312684	0.2606869214182	0.0132192583152	0.1172164006149554	0.0019	0.0964	-0.1237	-0.0117	0.3079772443196	0.2440448194320999	0.0378873385640999	0.1259239595515044	0.0083	0.3123	0.0403	-0.0059	-0.8299805756472	-0.3533791017474	0.0760894213738	0.1268902840789299	0.0043	-0.2098	0.0628	0.0496	3.3671339394288	-0.3912664403115	-0.3000692951489	0.1273832437081919
735	0.096167427364883	1.0663	-2.5362	-3.1937	0.002	-5.871553901667999	-8.2521613462943	0.1012689610218	0.1021360394189019	0.002	0.0013	-0.0446	-0.1638	0.4762867296541999	1.3098475210951	-0.0636570236726	0.1054425308565158	0.058	-0.0199	-0.9036	0.0908	3.9093595885362	4.9880668042688	0.0160126134948999	0.1160523651772478	0.0978	-0.7615	-0.8271	-0.0066	1.9564895736803	-0.2387335102875999	0.2843714258995999	0.1223124080646242	0.0829	-0.6549	-0.7666	-0.0092	-3.4695045053102	-1.4001397765516	-0.2837025943776999	0.1267340216108159	1.6342	2.2869	3.7556	-0.0878	-2.7064857679144	-3.2491441903594995	-0.0027146691183	0.131459865406896
736	0.0929287678002277	0.8397	-2.7712	-2.3287	-0.6714	1.4013200674726	1.2348203615501998	0.3453137804539	0.1033568683398831	0.002	-0.0355	-0.0054	0.165	0.5528089243657	1.0072996150121	0.1615818270849	0.1042142410909966	0.2658	1.4969	1.2036	0.3698	-3.1043618373835	-4.4023277632072	-0.7977192904732	0.1126053737847658	0.0458	0.3401	0.6968	0.0932	2.5448645977988	2.2933446025337	0.6292130899851	0.1248376040663498	0.9882	2.0997	2.6795	0.5339	-3.9362308785043	-2.6207573040191	-0.9419508410194	0.1263142114793999	0.2123	-0.5515	-1.4804	-0.1597	-2.1955771712442	-0.6615530612205	-0.4892305867545	0.128377004534086
737	0.0796412987751677	0.0159	0.5128	0.0585	-0.1835	1.3674457180398998	0.5473402430984	0.8736906827548999	0.0967882878162114	1.5523	4.5635	0.478	-1.733	8.890620048493899	1.0674551089524	-2.2292154624927	0.1208963407268124	0.0206	0.497	0.0268	-0.0855	12.4130802731263	1.3107130677705	-3.429925416426	0.1228001926563144	0.0006	0.008	-0.0828	0.0279	-2.622999856769	-0.2910597411186	0.4099150368633	0.1288572441253227	0.2294	-1.3906	0.0238	0.8582	5.3583634092172	0.6108398946482	-1.0733172205267	0.1329791692686184	0.1076	-1.0578	-0.307	-0.0185	2.8373013449919	0.7727364659786999	0.6313769566735999	0.1437937575045369
738	0.1273307572438319	0.2225	-1.2556	0.7438	0.7005	-2.4537854817283	2.6622248583769	3.0135581225279	0.1376582921992921	0.11	-1.001	0.4153	-0.1539	-2.0249464470983	-1.4408991563568	-2.5916434613011	0.142465233633582	0.0194	0.3431	0.0302	0.2928	-1.0258301824718	3.1686090065166	4.0697217816694	0.1435789004695575	0.1117	0.6439	0.3191	0.8067	0.9537930932601	1.2933234482011	3.1715597338190995	0.1466740903677542	0.0685	-0.6922	-0.3453	-0.3203	1.2086572461346998	1.1540884625538	1.4663540972197	0.1536765729125399	0.0651	0.1338	-0.4322	-0.656	0.7238330788186	0.0193174280737	0.5847948083247999	0.1560230452690184
739	0.1320196146987378	0.1658	-0.9525	0.3851	0.9098	-1.5337487088088	2.0504407309919	4.6307927424821	0.1394664492978994	0.2244	-1.514	-0.0048	0.3481	-1.6406437232206998	-1.0380658650195	-1.9659319010483	0.1453633178826016	0.0021	0.1346	-0.0372	-0.0424	-0.9692942473559	2.6360223999307	5.693329972597	0.1491677198162696	0.2622	-1.1106	-0.5974	-1.0228	1.2937168785081	0.6287803166474	1.0416460808132	0.1557125352973555	0.0152	0.092	0.075	0.3633	4.7175834682063	2.1164189934758	3.690769709967	0.1561866127646038	0.0654	-0.0371	-0.369	-0.7004	-0.2577361941157	-0.1639817519575999	-0.3013282721313	0.1610137189117614
740	0.0806698086443567	0.0008	-0.0673	0.0648	0.0832	1.3309353855503	0.0897414530266999	1.2844319232629	0.0988143209054616	1.0262	-2.3662	1.3442	2.8587	-1.8220150947477	1.1350070926643	2.5735063241484	0.1104539384589094	0.0003	-0.012	0.0633	0.0145	2.6920075326168	-2.5692572768328	-7.0683295525313	0.1181989606192226	0.2873	-1.0272	0.6627	1.4667	-1.7454535570055	0.2761487324832999	-0.2082820045257999	0.1264349414089697	0.0007	0.0657	0.0108	-0.0639	1.7883768034992	1.2444594040717	5.8330370746127	0.1300176252118292	0.0173	-0.0353	-0.1142	-0.4304	2.2918102243364	-0.9537930932601	-1.5937468306263	0.1320351953029085
741	0.0904155844123458	0.0035	-0.0792	0.1957	0.1179	1.0480196517866	-1.1631373596147998	0.4257309352047	0.0973244227376308	1.0297	-1.309	-3.677	-0.7976	0.7045943368062999	3.3159486564881	1.9826920321265	0.1149309354174215	0.3971	2.1213	0.704	-0.4323	1.8448733955844	1.7481682261237996	1.1372496454142	0.1217232416866052	0.0013	0.1011	0.0735	-0.0248	-1.4045855390207	12.9450767342517	4.4182616906407	0.1313774249489669	0.1649	-1.2396	0.4182	0.4142	3.2174337076152995	-0.5719296372859	0.1281009079591999	0.1327245788816816	0.3352	1.8235	-0.1456	-0.6644	3.1900509582481	-1.1939036096222	-0.2722931154747	0.1366988905065333
744	0.0849444936792079	0.004	0.0116	-0.2655	-0.0238	0.0965084543070999	2.4373794379264	-0.4187672187708	0.1147889552004217	0.7815	-1.5624	-2.7874	-0.0302	0.7455110887342999	6.187950554557399	-0.4338355995289	0.1168012253062816	0.2117	-0.4302	1.5917	-0.0248	-0.1353793686387	8.491799746287999	-0.4820308121364	0.1316221154397847	0.0012	-0.0423	0.0199	0.1051	0.9260562566166	-1.6449714565976998	0.1645718974181	0.1378644043689073	0.0018	0.0332	0.0702	-0.1186	7.587932958986199	4.1896786822737	-0.2292518398889	0.1391364467582146	0.0013	0.102	0.0469	-0.0385	-0.8709760136365999	-0.1725585326502	-0.4286816625071999	0.1446819699075456
745	0.1127213215268678	1.2317	3.8741	0.6287	-0.9931	-6.8951021883592	-0.7817853630397	1.4721768657633	0.1158417600372198	0.034	0.5194	0.2623	-0.3191	1.2547279350843998	0.2413694933445	-0.0748697874221	0.1251612236187043	0.0729	0.4491	-0.6953	0.4342	-2.4500872368425	-0.8137319039680999	0.9075256891569	0.1304001851420386	0.3794	-1.6135	-0.9422	0.9343	-1.7810983428196998	0.1900661813116999	0.1087834798855	0.1323744230214148	0.0989	-0.7963	-0.5287	0.4551	-2.0173532421732	-0.5792474409960999	0.4771129332988999	0.1349139111965678	0.0883	-0.9191	-0.1816	0.323	-4.6044722549438	-0.4090101471572	0.9665008921762	0.1409538147034133
747	0.1136692298735068	0.0247	-0.5107	0.204	-0.1542	1.2694422285662	0.1773583823955999	0.0071210885567	0.116163151846515	0.5822	2.7144	-0.3547	-0.1564	-0.4287210055378999	0.3554249393438	0.0090095540303	0.1278714542243633	0.0004	0.0305	-0.0417	-0.039	-2.1510408604918	-1.0211483618185	0.1927021643686	0.1355678195657174	0.0002	0.0255	0.0231	-0.0238	5.1064499836451	-1.4237062519408998	-0.1183438363456	0.1384850634340271	0.0233	0.4984	0.0397	-0.0523	0.7697463956455	0.7424816753704	-0.0252582257093999	0.13960455356537	0.0078	0.103	0.2655	0.0484	-3.2344298968777	-0.1358514850070999	0.1407693638445999	0.1404653289349239
748	0.0915615579325973	0.0794	0.4075	1.0633	-0.0592	6.929881427498	16.245917666950998	-1.3762585569166998	0.1038412885324134	0.0023	0.011	0.0503	-0.1733	-0.5642184032687	-0.4609036046504999	0.0424511301252999	0.1062582861186438	0.3709	0.3398	2.2569	-0.1638	0.1071310725960999	-0.3684868255362	-0.0120389673941999	0.1096924049634716	0.4828	1.1799	2.2733	-0.2035	-1.3528494536502	-1.9430736002116	0.1536345348834999	0.116966233742239	0.1251	0.5499	1.1367	-0.0977	-0.4027152622452	-0.2171341864332999	0.0558277605632999	0.1196847013378238	0.0301	-0.1479	-0.5946	0.0466	1.6826227369776	0.2440448194320999	-0.1122850096177999	0.1269208826553637
749	0.0885965190166043	0.0062	-0.1778	-0.2254	0.1514	-4.332375854622599	1.6797900387671998	3.4947627310196	0.1045428188600049	1.4149	3.3525	0.7821	-2.9068	-6.3695186412379	1.5451188446811	5.3318855495561	0.1184027759570792	0.1322	0.9734	-0.579	-0.6258	-7.1397371532518	-3.2655108911307	6.7022426518678	0.1276161042292274	0.0225	0.0784	-0.499	-0.0966	-6.0584726405237	-4.6628179694719	5.9706589960013	0.1351315571365417	0.0081	0.0284	-0.2847	0.0894	-8.780931678902299	-0.4189639339243	7.3225642169147	0.1447595469620359	0.0036	-0.0753	0.1564	0.0861	-2.7643987091048	1.374252062351	2.287403804898	0.1450797705108255
750	0.0952763106640522	0.0033	-0.0208	-0.203	0.1006	-1.0514031524268	1.6004351458453	0.8847067313508999	0.1078450870671277	1.2609	2.3017	1.1898	-3.2899	-2.2641127307236	1.5090019424985	2.5390811722859	0.1276100854275408	0.073	0.6051	-0.5766	-0.3996	-2.4869516566084	-3.7144148714177	4.8413566427885	0.1374324305839911	0.0204	-0.0285	0.4702	-0.0182	-1.7784230167320998	-4.5525001113891	4.2231202583687	0.1411077932020266	0.0063	-0.0019	0.2391	-0.0964	1.4911402065606998	2.3370940526721	-2.4611426284692	0.1432868838522282	0.0057	-0.0193	0.1924	-0.1495	-3.9187625728735	-1.3218078024279	5.2672056070853	0.1482886771006272
751	0.0813627951252995	0.0001	-0.0207	-0.0338	-0.0247	-0.6107612085867999	-1.1832416483025	0.3854436717679	0.106929658126513	1.2471	-2.1911	-3.5427	-0.378	0.4125510199202	0.7825722236536999	0.4672771756239	0.1131867041078109	0.0003	-0.0113	-0.0179	-0.0605	0.7757265363118999	7.4180890954543	0.9083125497709	0.1239119841750957	0.0115	-0.1141	-0.3548	0.0259	-8.244056681970099	-3.5539346491924	-3.5477577933725	0.1280450517086185	0.0002	-0.0178	-0.0346	0.0344	-0.3969318367322999	-6.4345133279543	0.1116948641572999	0.1309998269103421	0.0064	0.0982	-0.2527	-0.0039	0.6855916529781999	0.1439168063006	0.4557103245981	0.1335247031930868
752	0.1085900047303846	0.552	-1.9539	1.9451	0.1543	-3.0215054147293	1.2915530118196	1.8861442347887	0.1156784986633711	0.0091	-0.2425	0.2013	0.1385	-1.5021169121259998	1.3357745783264	-0.0064916000655	0.1319287141825826	0.1232	0.951	-0.6119	-0.3499	-3.210784735427	0.5257802622748	3.3854284487043	0.1407048521055246	0.0211	0.325	-0.0851	-0.3348	3.554642823745	-3.3522229307935	-0.9958901361091	0.1439227332438664	0.3907	-1.4542	1.3851	0.1984	2.0671615190394	-2.040723002409	-0.6896439851402999	0.1488635729873106	0.0303	-0.2957	0.3061	0.3524	-5.8549904857433	3.5557444286046	2.7224983814093	0.1521723770588855
753	0.103009001226527	0.7544	-2.0116	-2.5975	-0.4377	-4.3759285896075	-3.5104606002689	-2.0167630967127	0.1145357770893966	0.1012	0.6471	0.9387	0.1616	-1.8862622638808	-2.1554472799302	-0.1772796963342	0.1233950864140066	0.0811	-0.6978	-0.4995	-0.4993	-6.077475324351799	-4.131765741083299	-3.5933170229231	0.1282583836473102	0.0159	0.311	0.0841	0.2865	-5.274523410795499	-3.8187132458034	-3.057346915697	0.1327641358369599	0.2945	-1.1123	-1.3919	-0.3911	1.1384692793659	1.5725409370789998	0.5613070189969	0.1351004223877022	0.0282	0.1746	0.4996	-0.1811	2.6230391997997	3.0906311196692	0.9890444487673	0.139486139577199
754	0.0970021739344699	0.4333	-1.2946	-1.9694	-1.0706	0.3879222827019999	1.4467219249004	1.0609635088868998	0.1131087290583135	0.0512	0.2867	0.7652	-0.1078	-1.7974650435909	-0.6886210663421	-1.8213856062565	0.11417546482284	0.0309	0.2117	0.5245	0.2931	-0.635783376112	1.1780483682501	-0.6624972939573	0.12524878840016	0.0531	0.3058	0.5962	0.4319	-1.3399055965498998	0.4556316385366999	-1.8644268818423	0.1319971538890978	0.0101	-0.3378	0.0061	0.0156	1.0113126041435	3.5790748458096995	2.0861642028675	0.1361348308883401	0.0775	-0.0549	0.6443	-0.6599	-0.4409566880855999	-1.5372108955104	-0.8059026408587999	0.1419087616450397
755	0.0973135508223117	0.6604	1.8452	-2.5264	0.6257	-0.2727258888124	-1.0987721613896	0.1626834319445	0.1080881109768216	0.1648	-0.7738	1.1646	-0.5766	-3.7943205667694	3.6681474673144994	-0.1013869901138999	0.1160969512753446	0.0302	0.3211	-0.5337	-0.0509	-0.5196034064549	-0.6712314467727	-0.6285442584632	0.1226723116788744	0.0792	-0.6003	0.7768	0.0686	-6.095730490596599	5.277080707791	2.0498112425007	0.1268732827465066	0.0337	0.5435	-0.2889	-0.1385	-4.193180212005999	3.4324827134215004	0.8740054270004999	0.1303565016069497	0.0215	-0.1171	0.1433	-0.4621	1.1077423723892	-2.208324313191	0.257303420778	0.1317053232232677
756	0.1000139671577397	1.3601	3.2548	2.9963	-0.9094	5.125531353534599	4.7562970104151	-0.6513238732384999	0.1165686481224118	0.0292	-0.4561	-0.2954	-0.2843	0.9956540779249	0.9318790251601998	0.1738175096326	0.1182741934353468	0.0166	0.217	-0.0095	0.4043	1.4734751857764	1.3745274635659	0.4333241401298	0.1313639971192668	0.1632	1.0731	0.6874	0.4887	6.0503286331688	5.4205253977232	-0.3054986333855	0.1362082295464953	0.0074	-0.0285	0.0234	-0.2837	-1.2033459369902	-0.1303828037398	-2.4149539104274	0.1410995242402028	0.0003	0.0335	0.0415	-0.0281	4.02872634368	3.9965044015366993	-0.922987500222	0.1430952645072628
757	0.0960692005066576	1.5726	3.609	0.1511	3.3922	4.9098135162065	-0.8142040203365	4.291931219063	0.1142101635195827	0.0128	0.0618	-0.3393	-0.2217	0.4059413907626	-0.4798276024171999	0.4977680244164	0.1190874354122914	0.0114	0.0311	0.2347	0.2958	0.9292430421033	-1.8161529831734	-0.1461200160198	0.1240058720425094	0.1761	1.2335	-0.4358	0.6469	5.8520791014715	-0.6174101807750999	5.3355051083805	0.1322350086411091	0.0248	0.2831	0.0694	0.4428	-3.85168270553	1.9118352338358	-1.2793173292719	0.1361516841210516	0.0104	0.204	0.0372	0.2681	-3.6161753237598	1.0529375306241	-1.9626270864695	0.1383800680882292
758	0.0769456231004893	0.0663	0.7095	-0.8877	0.0346	5.64179060238	-4.1356607011226	-1.7154348245814	0.0942279749106166	0.0083	0.2843	-0.1967	-0.1138	-2.7762803043762	1.6089332404765	2.7491729562239	0.1094762892646885	0.4837	1.5945	-1.9881	0.3639	-2.3870990446918	1.7316441532298	1.117735502187	0.114754030495434	0.0085	-0.0591	0.2125	-0.2506	-1.9294215685587	1.4776455470305998	1.0229974842614	0.1256987226744418	0.0602	0.6825	-0.385	-0.3234	4.2715908721911	-3.5720324433144	-1.4822880246531998	0.1296131149198697	0.0316	0.4948	-0.2822	-0.2025	-3.0355115336585	1.6153854975113	2.6356683126544	0.1320426980416577
759	0.0802398726085767	0.0793	0.7389	0.8871	-0.3858	5.6555213200943	4.0853016218266	-0.0380447106869	0.0954323801982985	0.0119	-0.3409	-0.2647	0.0014	-2.997152078726	-2.1281825596551	-1.8807542395828	0.1083212676972807	0.6637	-1.9441	-2.0679	1.0657	-2.3834794858674	-1.7678003984430997	-0.3820601711276999	0.1170322766588776	0.0235	0.1731	0.3029	-0.4237	-1.7391193290627998	-1.4443613430584	-0.3782832401804999	0.1284107701658951	0.0892	0.8648	0.516	0.1674	4.2109632618824	3.654180691416	-0.3056166624776	0.1304747564706164	0.1078	-0.924	-0.6195	-0.0426	-3.3998279979405	-2.5503332790661	-0.9676418400665	0.1384582922980358
760	0.1474779079846271	0.999	-2.3167	-1.6461	-1.4436	-3.2243187379878	-1.4778029191534	-1.1500361303917	0.1605011491166915	0.059	-0.6465	-0.2391	-0.2756	-5.318390890026	-1.6618102737373002	-1.5081757388538	0.1660610030262234	0.0036	0.1459	0.0585	0.0879	-1.6256146854932998	2.5810995290735	2.7868242366038	0.1794752053478304	0.1049	-0.9055	-0.0559	-0.2321	0.3383500640199999	0.9852675178201	1.0009260440386998	0.1923200793029366	0.0245	-0.1743	-0.3439	-0.2069	-1.5431123501154	-0.4702672459571	-0.2613950959707999	0.198786043631019	0.0028	-0.0965	0.0889	0.0649	-6.7631456633914	-1.069343574426	-0.6250427287308999	0.2022157180145208
761	0.0857056791586977	0.0002	-0.0318	-0.0454	0.0193	3.0326394924174	2.8340752164745	2.09698353631	0.093926354596592	1.0377	-3.7788	-1.4866	-0.2887	9.8754547929763	5.000695917123499	2.0217203185809	0.1027986070275277	0.0022	-0.1353	-0.1044	-0.0543	13.356408120220198	5.4487343507351	1.1317022780855	0.1035835178603505	0.6234	2.3323	1.614	0.9912	11.2947939685095	6.5700107256851	3.3122504116023	0.1178820783175288	0.1566	-1.1277	-0.7324	-0.4294	-1.9760430599382	2.707193942467	3.9422503622014	0.134687539868363	0.049	0.5784	-0.1768	-0.4238	-3.7227162508954	2.7602676908813	4.658883666401899	0.136352025179317
763	0.095729636899475	0.7743	2.1207	2.565	1.0276	12.0387706790465	12.7507221625937	9.8662485237925	0.1162801410640095	0.193	0.9256	1.0868	0.6717	12.986032829210398	15.0915538031823	11.9828248893911	0.1246225041184436	0.2022	0.9242	1.214	0.3246	11.512833044648898	12.2176634396394	8.2834783987315	0.1289648626367354	1.0241	-1.9969	-2.359	-1.5357	7.568340129697599	7.437799953835	8.9872858749238	0.1321938203840426	0.0118	-0.0659	-0.3422	0.1124	6.962929573286	6.9515594374137	7.832882668124399	0.1394604709204517	0.0069	-0.1363	0.1206	-0.2035	6.9117442903453	7.1008268958895	6.624225421989699	0.1450766420422238
764	0.0921405370349079	0.7177	-2.353	-2.3835	-0.6824	10.6646366457876	11.144660963358298	3.8702132729896994	0.1128507423003188	0.0026	-0.1228	-0.0695	-0.1197	14.624512685742598	15.3178549157687	1.8559287872111	0.1205356517798474	0.0797	-0.7105	-0.6829	0.1433	11.1433626433452	11.2936530206192	2.5814142733191	0.1276489217288865	1.0956	-2.3164	-2.5211	-1.0738	4.7165212063774	5.3747694530191	2.7365045003385	0.131187388396703	0.0883	-0.0543	-0.0529	-1.0017	4.2938196845366	4.7826174979534	1.2171159977352	0.1372650764396953	0.0881	-0.003	-0.0659	-0.979	4.5102456964173	4.7474054854769	0.2819321579962	0.1419967042093831
766	0.0875969065983755	0.0001	-0.0243	0.0135	0.021	-0.5351439035814	-1.1477148915804	-0.1104752302055999	0.1021232462497533	1.7377	0.3567	-5.0218	-0.4213	-1.4245717986162998	-4.066023536783599	-0.3963810343025	0.1177233705504514	0.0237	0.5478	0.0351	0.0093	-2.3325696041416	6.726989418178099	0.5909716641446999	0.1263006028431038	0.1425	-0.1203	-1.2951	-0.0261	-1.5763178680261998	-5.4532194562349	-0.311596803144	0.133249751851977	0.0496	0.5742	-0.4693	-0.091	-0.9545799538741	-5.3610387353048	-0.4387141353357	0.1350278134721789	0.0012	-0.048	0.08	0.0643	-2.5690605616793	2.7920175166562	0.2342877478185	0.138035583748687
767	0.0893387543478603	0.0	-0.0091	-0.0215	0.0049	-1.0437312614402998	-0.2131211973018999	-1.9056583780159	0.104209586056135	1.4136	-0.07	0.2674	4.5024	-2.3811975900868	-0.6562417520759999	-6.6648667727028	0.1250325536336186	0.0217	-0.4592	-0.0439	0.2185	-2.7716378267536	-0.1578835821990999	3.6764488467922	0.1305606524659896	0.2	-0.3394	-0.2266	-1.4598	-1.8968061961084	-0.7156103854022999	-6.0283752220382	0.1350133008029026	0.1825	-0.2919	0.0316	1.3935	-2.3016066389807	-0.6162298898541	-5.543039595323	0.1403322516053133	0.004	0.1174	-0.1323	-0.1051	-4.2382279821575	-1.7981338751128	-12.965062993847296	0.1459165981937321
768	0.0973298326032816	0.0004	-0.0779	0.0034	0.002	5.1165217995043	-2.2244156127473	1.6404863510978998	0.1196253997142698	0.0206	-0.2049	-0.4376	-0.1592	-1.928988795221	-5.5771500029399	-3.9285196444871	0.1216270533125021	0.0035	-0.0307	0.1727	0.1101	9.3185935364485	4.6315402600654	5.859357562151	0.1381384244825489	0.0893	-0.6081	0.7678	0.1039	3.7278308448864	8.699924378691	4.5800402328790994	0.1434857751502876	0.0585	0.4859	-0.5828	-0.1891	4.801816896935	-0.9131910855777	3.1241513818256	0.1446617552156189	0.1338	-0.8857	0.762	0.1503	-3.0473537858992	-2.8182199751024	-1.8477454368255	0.1449221376610111
769	0.0780690340155172	0.0127	0.1682	-0.3044	-0.3515	0.2755192439921	-1.3563903264132	-1.0058045798455	0.1048431397184938	0.0021	0.0539	-0.1015	-0.1291	-3.0366131385181	4.6078950986147	6.0530826453178	0.1078109024932059	1.2535	1.3436	-2.4939	-3.0685	1.5007005630208	-4.2187531819610005	-4.4458411551614	0.1160478512597293	0.0015	0.0471	-0.1183	-0.0613	-0.8460718752035	-6.7738469677418	-7.0857191721007	0.1195733219022163	0.0007	0.0147	-0.0104	-0.0943	1.613851119314	0.8082632227007999	1.3255060473137	0.1329260429988037	0.0169	0.1141	-0.2433	-0.3449	1.4217784434366	-1.3169686096517998	-1.0831923212324	0.1346351776166645
771	0.0827693763642021	0.0004	-0.0836	-0.0063	0.0063	-2.2773319890388	0.7051451392361	2.591918862516	0.1051560843318208	1.4192	4.4814	0.2572	-0.3094	-2.4736930552625	0.5927027574954999	2.3054622559893	0.1197571959629988	0.0001	0.0227	-0.0151	0.0052	-6.3021633726795	1.1527114564793	5.122816684416299	0.1217284821379455	0.0006	0.0424	-0.0699	0.0142	-0.7466520366245999	-0.3189932929155999	-1.0239023739675	0.1223073337201567	0.0001	-0.0232	-0.0189	0.0133	-5.8359878019152	-0.5963223163199	-0.5635495717468	0.1263879644008855	0.033	0.6086	0.0032	-0.145	-3.601461030278	1.2908841802976998	4.8246751977717	0.1362403594665992
776	0.10397893674097	0.0021	-0.0859	0.0211	0.1505	-0.4231342951784999	-0.3109279716221	-0.1410841080901999	0.1060662551814273	0.2936	0.2667	1.9606	-0.487	0.1214519357708999	-0.2083606905871999	0.149110086353	0.1097902801308181	0.3601	0.9747	1.9895	-0.1077	-1.2661767570181	-1.9660499301404	-0.0587391448350999	0.1193900828694784	0.0314	-0.1478	-0.5985	0.1203	1.5967369009595	0.6021450848634999	0.6954274106532	0.1301571072108618	0.0025	-0.1482	-0.0251	-0.0777	4.086757313962499	9.3743032679197	-0.7420489020327	0.136498852262567	0.0012	0.0651	0.0962	0.0027	-2.0336805999137	0.1425791432568	-1.1678585232988	0.1367088315618774
777	0.098491039814235	0.594	0.9649	2.7696	-0.6674	4.6806797054097	10.4754360111513	-2.1860955008455	0.1033863567197181	0.0025	-0.046	-0.0302	0.1812	-0.5611103038433999	-0.4926140873947	0.0558671035939999	0.1069327237537978	0.0353	0.6606	0.2381	0.0468	-1.4981039229945998	-4.5842892801947	1.2961168033808	0.1135085832129321	0.2457	0.5325	1.656	-0.4704	2.4838042141524	5.752344518647	-0.7777330308775999	0.1189812398340897	0.0107	-0.0982	-0.3408	0.0946	1.9256446376115	1.8344081494182	-0.1692537180714	0.1296550124385832	0.0108	-0.278	-0.2179	0.0066	4.259158474489899	9.1883287618008	-2.318091368844	0.1315509507720711
778	0.0934567017460433	0.0028	0.0601	0.0728	-0.1906	-1.9155334787216	-1.1424429254666	0.4625560119399	0.1084210189168076	1.16	-2.331	-1.358	-2.9616	-3.7992777886376	-2.303927877792	-1.0226827400158	0.1224842305572964	0.0863	0.7569	0.6957	-0.0102	-3.1683729483324	-0.9030799266878	-6.351499533177299	0.1315532747983177	0.023	-0.2582	-0.1701	0.4088	-1.9400835298784	0.1315630946608	-6.6732861812726	0.1369921797524034	0.0169	0.0803	-0.0936	0.4126	-4.7779356773001	-2.7625889296926	-5.6239288664422	0.1380589846056292	0.0023	-0.0431	-0.0412	0.1456	1.0350757946862998	0.8448522412518	3.1446491008203	0.1454119394222248
779	0.1168195837906543	1.4299	-4.1941	-0.8754	-0.0568	0.0427658743709	-1.0259088685332	-0.9037881012404	0.1176633214459699	0.0133	0.3248	0.2152	0.1353	0.4072790538063999	-1.1206075434281	-1.1230861543622	0.1202774199039674	0.032	0.358	-0.3017	0.4237	-1.4414106157559	-1.3240503551778	-1.0560456300494	0.1204246515970999	0.003	0.0474	-0.1645	-0.0908	1.8582106829917	-0.7444488269054	-0.8825428646624	0.1348582988360577	0.1795	-1.3945	-0.1554	-0.1677	0.10622618289	-0.8784118464388999	-0.7944144758944	0.1376026129550411	0.0009	0.005	-0.0716	-0.0677	0.2223668095164	-0.982002046272	-0.9207449474721	0.1382494794217656
780	0.0855954668811166	0.0055	0.2855	-0.0343	0.1205	-0.8913950465698999	0.4376912165375	-1.6490237887597998	0.0893756477132849	1.8411	5.0099	-0.8928	2.2366	-3.3972313579143	1.1571178759177	-4.5994363470142	0.1057575360035499	0.0004	-0.0183	-0.0375	-0.0632	3.0904344045157	-0.5315636877876999	1.5562135793385	0.1108232682706966	0.0182	0.4176	0.0052	-0.2671	2.9271608271107	0.2642671372119	-3.1779726478232	0.1200417135165097	0.0089	-0.2999	0.0092	-0.1459	-10.5021892720273	2.4804600565429	-8.5923998757879	0.1288714495703829	0.0178	0.2821	-0.1072	0.3401	9.2886534900858	-0.7475569263306999	-1.1971690811703	0.1298567213060975
787	0.0809746900919853	0.0003	0.006	-0.0662	-0.0207	-0.808499280885	-0.9770054813730998	0.0285630402881999	0.098476573081594	1.0116	-0.3823	3.903	-0.1706	0.8518553007163999	-3.9249787717241	0.2057247075303	0.1112876398781729	0.0002	-0.0009	0.0084	0.0539	2.4465463640794995	7.2522188780231	-0.286023833189	0.1188911084809537	0.2645	0.0936	-1.8227	0.0749	1.8848459147756	-0.9515111974795	0.1124817247712999	0.1251469880392114	0.0026	-0.104	-0.1429	-0.0015	5.800382359131699	-9.3813850134457	0.5839292616494	0.126627626851364	0.0003	-0.0039	0.0416	-0.0416	-3.6328174257459	-5.0832769385628	0.1869580818864	0.1304545050293815
788	0.0834768508923847	0.0003	0.0008	0.0703	-0.0209	-0.8727464500181	-0.8744775433689	-0.0433166768007	0.1099692191270109	1.2231	0.0197	4.0838	0.0746	-0.9618190715229	1.6982025771347995	0.0074358328023	0.1229436259409579	0.0005	-0.0039	-0.0236	0.0744	2.0576798486407	6.2832000318821	0.2299993574722	0.1374549116057506	0.0103	0.2984	0.1499	0.0272	-0.8763266658117999	1.7528107037463998	-0.0198288874728	0.1378364388804014	0.0029	-0.1693	-0.052	0.0084	-2.2853579673016	-3.7705573762266	-0.1611883967779	0.1382403560385276	0.0004	-0.0384	-0.0173	0.0498	0.0785286892772	-4.724822585855099	-0.1269599600688999	0.1404514568060885
789	0.0933235409955033	0.0009	-0.0866	-0.047	-0.0715	-0.8897426392804999	0.5387634624058	-0.2659982305627	0.1173805873363829	0.7208	-2.5552	1.444	-0.7723	0.6056859576265	-1.002853852543	-0.2207537452577	0.1201399903537941	0.1625	0.3291	-1.2289	-0.6403	2.2253205024534	-3.9755739092043	-1.1468100018743	0.1357218844252048	0.0049	0.1736	-0.1561	-0.0088	-2.7005843133094	2.9473831448905	0.1388022123096	0.1374190380336269	0.0032	-0.1596	0.0594	-0.0797	-2.9312918453342	3.1849757072878	0.2880303277547	0.144940447268804	0.0037	0.0496	-0.1592	0.1018	5.6598490534713	1.1580227656238	4.816334475263299	0.1489387620717582
790	0.0787033656607293	0.0024	-0.0163	0.2112	-0.0007	-0.9374263924889	-0.5909716641446999	-0.1399431601999	0.1029037247485218	1.4854	0.4321	-4.6081	-0.4807	-0.4628707561855	0.4459139099538	0.0111734207188	0.1082507138030684	0.0011	-0.0593	0.1015	-0.0442	2.0876592380341	7.400345388608599	1.1589276553299	0.1086590335283093	0.0204	0.4985	0.1792	0.0271	0.4750277526718	-8.5700530343503	-0.9131123995163	0.1269369575377288	0.0002	0.0252	0.0033	0.0382	-3.4176897338783	-4.8974991475974	-0.9908148851488	0.1282754481885435	0.0125	0.3549	0.1264	0.0625	0.1924267631536999	3.5904843247126994	0.4819127830443	0.1301388163452161
792	0.0833075431548684	0.0023	0.011	-0.2011	-0.0038	-0.5513532322297999	-1.6188870272435998	0.0029900703331999	0.1139340994094224	1.1036	0.2184	-3.8049	-0.0704	-0.6547860599401	2.1218483317124	0.0605095812165999	0.1226247268372336	0.001	-0.0047	0.0887	0.066	2.2465263960007	5.928601296183	0.0964297682457	0.1234275610426208	0.0003	-0.0022	0.0448	-0.0439	-2.933022938685	-4.7597591971167	-0.0203403468719	0.1340791745492941	0.0071	-0.1501	-0.239	-0.011	-3.754505419701	-2.2082849701603	-0.0025572969955	0.1378787560762139	0.0114	-0.3244	-0.1264	-0.0533	-0.0124323977012	-6.5022620268197	-0.073178037102	0.139554090517916
796	0.0798664004147764	0.0136	-0.1581	0.4086	0.2519	0.2060394517759	-0.7307181091910999	-0.8524454461769	0.0860986387756167	0.0206	0.5037	0.2707	-0.1793	0.182945092755	-0.7792280660441999	-0.8428457466861	0.1019862922356274	0.0007	0.0068	0.0934	0.0324	5.772606179457499	13.6614346372373	0.8388327575546999	0.1027417981095446	0.0657	0.3237	0.9122	0.1492	-5.1932800524	-14.5963430757614	-2.7369372736762	0.1029747130195563	0.0001	0.0105	0.0302	0.0257	5.7938514160355	14.2228596853263	0.9696089916015	0.1039272231145601	0.0052	-0.1987	0.1132	0.1508	-5.214210544732399	-15.3282021328428	-3.0034863066687	0.1046627803615415
797	0.0800746679313138	0.0114	0.3879	0.1743	-0.1789	-0.5902634895921	-0.0859645220794999	1.225928836612	0.0863723575449316	0.0159	-0.2774	-0.1895	-0.4042	-0.5397076951426	-0.0697551934311	1.2812057947455	0.1001149832884527	0.0153	-0.1388	0.0063	0.4581	-4.9161870871799	0.0219927541612999	16.1789951717303	0.1002489668560019	0.0259	-0.5374	-0.273	-0.1532	12.3814484764435	5.9010218316623	5.7496691925594	0.100982340826587	0.0004	-0.028	-0.022	0.0647	-4.8518612319854	0.1209011333411	16.478828408694998	0.1016186782490372	0.0027	-0.1451	-0.0681	0.122	13.3305204060196	6.2713971226721	5.586434958185099	0.1036043455307369
798	0.0879179889784963	0.0033	0.0086	-0.2377	0.0015	1.2236469408314	0.0221107832533999	-0.0188453117053	0.1034653894143037	1.3433	0.3505	-4.3947	-0.1974	1.9071534131825	-0.7383113141162	-0.0043277333769999	0.108645310969158	0.1658	0.3031	1.4802	0.0819	2.4919088784766	-7.5087747812178	-0.2974333120919999	0.1155999135753586	0.0006	0.0098	0.0634	-0.0578	4.6820567114842	8.107654394533201	0.8289183138183	0.1302268856946725	0.0094	-0.025	-0.3279	-0.0036	-0.5596546117075	-1.5430730070847	-0.3760800304612999	0.1330705199637983	0.0011	-0.0593	0.0896	0.0358	-1.2641309194217	-3.4786714314633	-0.4491400384711999	0.1343289713564775
800	0.0965637991550625	0.0009	0.0016	0.0718	0.0915	-0.3998038779734	0.3636476327601	0.1857777909653999	0.1219299558098877	0.8795	2.8257	-1.6821	-0.0729	0.4535858009403	-1.0338168177039	-0.7353605868137	0.1273667836930775	0.0886	-0.4254	-0.5652	-0.7367	3.9448076591969	-3.3899528972348	-1.126784399248	0.1408514491381056	0.0025	-0.1535	0.0508	-0.0301	-3.1078240240851	2.256716240952	0.5602447571679999	0.1454921491971501	0.0091	0.2803	-0.0505	0.1115	-2.6726901045431	2.7328062554527	0.9455703998438	0.1506122987373063	0.2927	-0.1397	-1.2218	-1.1842	-1.8590762296671	0.3924467312325	-0.5561530819752	0.1521271217558876
802	0.0901234241052217	0.0044	0.0761	0.2437	-0.0931	0.0338743494327	-1.0333840443662	0.6587203630101	0.1169727515995301	0.8553	0.3427	-2.631	1.982	-0.3335895573053	-3.235570844768	1.7323129847517	0.1248545091155858	0.1222	-0.7812	-0.8775	-0.2955	-1.3517085057599	-6.1820097569217	2.5642607119339	0.1340917490600592	0.0057	-0.1406	0.0949	-0.1857	0.4422943511294	1.9918983013103	-0.8452063285281	0.1470847458790203	0.031	0.4516	0.23	0.2441	0.3319371500158999	2.0745973518417	-0.7729331811321999	0.1497030635250849	0.2274	-1.0924	-0.4341	-0.9472	-0.4001973082804	0.1748404284308	-0.4741228629657	0.1519730539564555
805	0.0847291258288454	0.0785	-0.5328	1.0194	-0.2592	0.1075245029030999	0.7957914819688999	-4.6182029726581	0.0878205614177229	0.0115	0.1175	-0.3394	-0.2605	2.0217203185809	-2.9580844492409	-3.5171489154879	0.110231719435031	0.0031	-0.0878	-0.1595	-0.0931	-0.8516585855628999	-0.1993117935262	0.7996077559468	0.1118546761903252	0.0854	0.5667	-0.8941	0.159	-1.8987340046127	5.1448094385776	-4.0407259680435	0.1138650301872588	0.0418	0.2996	-0.6191	0.2795	5.605240926859699	-10.4921174561681	2.8254984357819	0.1152634067756268	0.0601	0.5018	0.124	-0.7176	-0.5061874329862	0.0225828996217999	-0.9148434928671	0.116493873937653
806	0.0779755298108805	0.0322	-0.6825	-0.136	0.3673	0.0142815201440999	-0.2702079348476	-1.2302959130197	0.0926854135142537	1.8238	4.7152	0.8799	-2.5512	-4.516501238298599	-1.3288502049232	1.5365027209578	0.1133773911228289	0.0019	0.1337	0.0802	-0.0356	3.6413942064385	0.6481764307825	-1.9728169314208	0.1155139999403175	0.0219	-0.5128	-0.067	0.1314	2.3241501955718	0.0522082017389	-1.5297750627081	0.1221197343820084	0.0064	-0.2364	-0.1282	0.0756	-10.6374112685432	-2.7204132007822	4.8023676993648	0.1251437368279206	0.0035	-0.1876	-0.0749	-0.0377	9.9558326046964	0.9806643832282	-6.533736451379699	0.1309928456442753
807	0.0861163251151436	0.0	0.0167	-0.0039	0.0078	-0.8775856427941999	0.3438187452873	-1.2021263030385	0.0977445345808666	0.0125	0.3679	0.1419	0.1918	-3.1699466695604	2.4620081751446	-7.4413014835673	0.0997470764098766	1.8615	4.905	1.3655	1.4385	-3.2980475775196	0.1323892983055	-2.3927250980819	0.1176376149374353	0.0233	0.0062	-0.3562	0.4126	6.622218927424	3.24973433582	0.1153144229817	0.1232628693856995	0.0005	-0.0665	-0.0111	-0.0454	-2.2394839935054	-3.1000734470372	3.7266898969961	0.1255055925654189	0.0033	-0.158	-0.1059	0.0517	-3.3018638514975	2.8444224335486	-7.8234009977257	0.1332096138901371
810	0.1078534207077339	0.6511	2.9158	0.1451	0.7298	-16.2436751142011	-0.7469667808702	-5.0625038183532	0.1241739920423868	0.9352	3.3232	0.1984	0.4622	-8.5014387888095	-0.4740441769043	-1.9563322015575	0.1260998432102187	0.0027	0.0778	0.159	0.0238	4.9512023845029	0.2775650815885	0.8384393272477	0.1298549319822843	0.0	-0.0086	0.0067	-0.0064	-19.6411031872689	-0.8684974027025	-6.4707089161983	0.1345668775575202	0.2772	1.6666	0.0677	0.5546	-13.1642567582814	-0.6004139915126999	-4.0795968823751005	0.1370411493079747	0.0603	-0.7555	-0.0283	-0.2979	1.7991174508802998	0.0447723689366	0.6189052159416999	0.1433285821896916
811	0.078968709630213	0.0045	0.1267	-0.2611	0.0397	-0.5976599793637	-0.2837812804391	-1.1054998196392998	0.0989580775840167	1.4105	-1.8567	4.1586	-0.7995	3.0466849543773	-8.0843633203588	0.4490220093791	0.1178066235355834	0.0008	-0.0634	-0.072	0.0237	-1.2834090044647	3.2982049496424	-0.0914332033468	0.1242478882861741	0.0197	-0.2344	0.4277	0.0032	4.513393138873299	-11.1873874946985	0.892693366583	0.1321529059093218	0.1245	-0.701	0.7514	-0.5977	2.3299729641154	-6.8417136956993	-0.0368250767351999	0.1387114218999741	0.3742	-0.7499	1.8523	-0.2291	0.2041509863023	-2.2646241901227	-0.8485898291682998	0.1452307579832495
813	0.0770754227593072	0.0004	0.0641	0.049	-0.0414	-1.259370412707	-0.7021157258722	2.3329236914179	0.1023146700883994	1.341	1.9637	2.0432	-3.4103	-4.034234367978	-3.222981074944	5.891618847325	0.1090512868235259	0.0003	-0.0507	-0.0299	-0.0067	-2.4966693851913	-6.1931044915791	8.2040054767175	0.1154767629688619	0.0017	-0.0123	-0.0354	0.1457	-10.8838953558787	-8.321523109418399	8.215769042896799	0.1177776132642472	0.1512	0.2371	0.3155	-1.3301	-10.5819375952562	-8.045571092088599	8.5989701619148	0.127892156212116	0.0292	-0.1273	0.5599	-0.1153	-2.5008790894762	-3.9951667384929	6.606088284837	0.1305786151603137
814	0.0726911138032982	0.0057	0.1063	0.3055	-0.1148	2.0937180647619	3.9877702487212994	-2.5445891965839	0.101036611469857	1.1039	1.5463	3.5608	-1.148	4.3017276337073	9.2377042653293	-4.055479604556	0.108988444404133	0.0005	-0.0058	-0.0719	0.0342	2.7750213273938	5.1963881518253	-3.3737435685864	0.1121878913545272	0.0003	0.0527	-0.0304	0.0217	3.7316077758336	10.2063296811633	-0.8773102415793	0.1263371489275664	0.0018	0.0613	0.1266	-0.0389	-1.1224960089017	-2.6072233014583	0.5574120589576	0.1293814314791738	0.092	0.3213	0.9802	0.0453	3.0395245227899	6.9915712996356	-2.3089637857216	0.1311278151957619
826	0.0906664436420275	0.0031	-0.0586	-0.177	0.1277	-1.4428663078918	0.7495240778657	-2.6484547976319	0.099026662450299	0.8708	-1.7683	-2.1568	-2.3262	-4.402209734115099	-3.175376007797	-4.7747882348441	0.1168052912497338	0.3712	0.0714	-0.4533	2.1347	-2.6842176125382	-0.4525235391113999	-4.9086725683162	0.1213758475368448	0.0079	-0.1241	-0.1976	0.2085	-7.570700711539599	-11.0045210880049	-2.6141476748615	0.127457568081419	0.0241	0.2717	0.1987	0.4133	-0.0441035374147	1.4532528679966	2.3776567173238	0.1325799670467262	0.0274	-0.331	-0.384	0.2308	-5.1748281710017	-3.9265918359828	-5.943276246634099	0.1341139816564958
827	0.0845045203048966	0.0003	0.0685	0.0018	0.0058	0.4938730643771	-0.5759426264173	0.9519439708172	0.0970818269573768	1.7589	-0.4659	2.3105	-4.6499	1.9093959659324	-2.2527032518206	4.227723392960599	0.1100439980891797	0.0834	0.0227	-0.3994	0.9886	4.1567879086085	0.1322319261827	-0.1635489786199	0.1103658400774996	0.076	-0.6594	0.3252	-0.7018	2.6229211707076	1.377792935114	-2.8288819364221	0.126379855298552	0.0843	0.2495	0.4028	-0.8811	2.9238560125319	-1.027639961884	2.0822298997975	0.1278747234428152	0.0056	-0.1922	0.1557	-0.0658	4.294567202119899	-4.0613417161303	8.7045275132829	0.1312590870318637
828	0.0821186923793484	0.0122	0.1398	-0.4386	-0.105	14.2913165587443	-3.9540926144421	1.2769174043992	0.0878058572845512	0.967	-3.8241	1.061	-0.8779	12.9968521626529	-2.7219475789795	1.351433104545	0.1234314983634946	0.3148	-1.9524	-0.0818	0.0837	10.090346426659698	-0.8602353662555	0.9303839899935998	0.1264390110273527	0.0187	-0.1269	0.4519	-0.0368	3.3336530203031	5.3771693778918	-3.826896596189	0.1281281022050627	0.1873	0.0128	-1.3167	0.6773	5.157084464156	3.3587538738897003	-2.3922529817135	0.1360846599978858	0.0135	-0.3223	-0.1075	-0.1824	13.8021253150205	-3.3604456242098	1.3126015332441	0.1364942505142021
829	0.0893823265325456	0.0175	0.145	-0.0887	0.5143	-0.6859063972238	0.5646118335757	-1.3543444888168	0.097622464036536	0.9987	0.4032	2.0196	-3.3323	-2.0901771919989	-2.8985584437918	2.4395039615842	0.1155756068479709	0.3352	-1.0962	-0.5504	-1.6868	-0.8404064787826999	-0.9955360488328	1.7724428760656998	0.1219625770682413	0.0068	0.2124	0.1737	0.0898	-5.004079417763699	-10.415280517211	7.9475676026149	0.1248452354276775	0.0106	-0.1151	-0.1803	-0.2856	-1.9122286641428	1.0726483890048	-5.6519411043006	0.1314425285532894	0.0142	0.0831	0.3543	-0.1732	-2.5011544906911	-4.0223921157373	4.0398997643988	0.1345866420704223
830	0.1508642479514672	0.8796	-0.0657	2.9565	-0.0152	0.1133472714467	-6.451076743878999	-0.0864366384478999	0.160933603215065	0.177	-0.2097	1.2516	-0.1974	0.7806444151494	-7.633767589751699	0.5265277798581	0.1711060204433596	0.0067	0.0525	-0.2205	0.0876	-0.1835352382155	-7.0421270940851	-0.0715256298126	0.1819504244954486	0.1132	-0.2946	0.8635	-0.3169	-0.0642471691331	-0.5352225896428	-0.1120882944642999	0.1932870579680469	0.0352	0.2003	0.4464	0.1842	-0.0908430578863	-3.0283117590404	-0.1581196403832999	0.21146100054508	0.0645	-0.1972	-0.6367	-0.1142	0.2246880483277	-3.3325514154435	0.3341010167043999	0.2165968067604747
831	0.096269184729141	0.02	-0.4323	-0.3472	-0.0657	-1.1784024555264	-8.136020719667899	6.685049747451901	0.1009335744946896	1.2721	0.5164	3.0531	-3.0524	-0.1532804476072	-6.2689578547687	5.7277551244595	0.125168832562954	0.012	0.3778	0.0041	-0.0293	3.5952841744580994	3.6263258256804	-3.7094183065188	0.131461988046934	0.3704	0.4652	1.4903	-1.3375	2.2705256447277	-1.6203820624102	1.8509322223122	0.1404408733728382	0.0524	0.5463	0.5062	-0.0734	-0.6374357834014	-1.8672989230834	0.1305008328319	0.1459855733376669	0.0457	0.115	-0.3143	0.5976	1.253862388409	-1.9208054448354	1.067376422891	0.1482650902921858
833	0.0792309060214548	0.0178	0.5747	-0.0672	-0.0427	2.6621461723154995	0.4865159176361999	0.4555136094445999	0.1088909922213232	1.2467	4.0924	-0.4538	-0.4681	7.143710799352499	-0.2919252877939999	-0.3087641049336	0.1145023304415822	0.0055	0.2604	-0.0689	0.0092	9.6286953044259	-3.0504618853245	-2.9748839233498	0.1231288409839943	0.0015	0.1251	0.0097	-0.0527	-0.7184430836126999	2.8268360988257	2.7469697465047	0.1329366510540905	0.0208	0.2675	-0.2848	-0.2873	6.874447097241699	-0.9628419903210998	-0.932823257897	0.1364121815917782	0.0181	-0.3086	-0.2355	-0.2198	2.1488769938033	2.5025314967656	2.4087377115768	0.1413675189372824
834	0.1313976984397866	0.1055	0.5346	-0.9586	0.0047	-5.7994381263949	-0.0575981969448	0.5605595014136	0.1495365689471064	0.0022	-0.0072	0.0027	-0.1492	0.9137418880075	0.2428645285110999	0.4933222619473	0.1612135598119431	0.0058	0.1809	-0.1457	0.0065	-3.9559023938543	0.0301761045469	0.6030106315389	0.1843363821460545	0.0003	0.0105	-0.002	-0.0503	0.9447048531684	0.4970598498638	0.4982401407847999	0.1923704956787693	0.3904	-1.744	-0.0036	0.0485	-4.864372315748	0.0729026358871	0.5405338987873	0.1983974564467821	0.4457	1.7903	-0.4052	-0.0191	-4.4386020375126	-0.2613950959707999	0.5561137389445	0.2061937655740377
836	0.1367809686162842	0.1122	0.4464	1.0152	-0.027	-3.9295032202546	0.8940310296268	-0.4136526247797999	0.1525873337091759	0.0025	-0.0023	-0.0446	-0.1508	-1.8217396935328	-1.7166938015638	-0.5314456586956	0.1652987771738203	0.0085	-0.0206	0.2757	-0.0199	-0.5916011526359	1.8813443850433	-0.5202722379768	0.1849630217935805	0.1614	-1.1201	-0.2322	0.0079	-3.3518295004865	0.7492486766508	-0.4585823658392	0.1889655807741314	0.0002	-0.0366	0.008	0.0016	-2.0919869714111	-2.307468750555	-0.5400617824189	0.1941191850469498	0.0683	-0.6008	-0.4087	0.0134	-3.2075979499403	0.6456584768176999	-0.4168394102665	0.202450058430195
837	0.170149505041262	0.0141	-0.171	-0.2141	0.2218	-0.3467694725897999	-5.8992513952808	2.6654509868943	0.1767894064172067	0.0159	0.0439	-0.3494	0.1047	-2.0875018659113	-1.4651738062987	1.7273951059142	0.1781386374208174	0.041	-0.0187	-0.5839	0.0606	-0.9275119487525	-3.3081193933788	1.2059425770163998	0.1861429505720711	0.0039	0.1452	-0.1016	0.0119	-3.4857531769892995	3.4409808080527	-0.7501535663569	0.1967208736310826	0.0083	-0.0914	0.1888	0.1396	-3.4436561341403	2.6827619204023	-0.2495921867607999	0.2033857421194823	0.0485	0.004	0.56	-0.2105	0.4304914419194	-7.402902685604099	3.4750518726389004	0.211909378118669
838	0.1502011893720847	1.0192	1.0827	0.4465	-2.9675	1.8084810921869	0.1001673561621999	-3.3690224049024	0.1617816026876452	0.0015	-0.016	0.027	-0.1149	2.7874143820643	-2.0123173342436	2.4385990718781	0.1628743793794104	0.077	-0.1648	-0.2504	0.7869	2.0606305759431995	0.3381533488665	-3.7279488739785	0.1804421090443521	0.1214	0.0072	-0.486	0.8794	0.3014069581926999	-0.4911977382895	0.872234990619	0.1929518432739892	0.0033	0.0616	-0.1032	0.1066	4.362355244015999	-0.7242658521562999	-3.7809439363314	0.1940764705911164	0.0155	0.2667	-0.164	-0.1487	1.3237356109321998	-0.4082232865432	-1.0000998403939998	0.2007675758805673
839	0.0887741640696576	0.1061	-0.2364	0.5863	-1.1804	-0.2434546739716	-2.1648502642675	0.1485199408924999	0.0926870128441438	0.3674	-0.0413	1.3657	-2.0196	0.5777130627988	-5.8161589144424	5.5218337017757	0.105960824723821	0.1098	-0.2226	-0.9587	0.7652	0.1445856378225	-4.3061340531457	3.0468423265001	0.1072943347409039	0.4086	-0.5476	-1.4883	1.7881	-0.6947585791313	-5.4984639415399	3.7932583049405	0.1217227110265957	0.4031	-1.0682	-0.5134	-1.8877	-0.2971972539077999	-3.39923785248	2.9724839984771	0.1307114227500026	0.0281	0.1299	0.3718	0.4096	-1.3338074267914	0.6042302654906	-2.4259306159927	0.1325981127526048
840	0.1204529052001815	0.4177	-0.2779	1.8402	1.3181	8.3704264965785	-3.1292266327859	2.2742632326442	0.1299128599167001	0.1899	1.3348	-0.3347	0.5469	7.925692877545699	-0.0588178308964999	4.492187245326	0.1330535208363336	0.0045	-0.1475	-0.0783	-0.1527	1.9415392220143	-2.2388151619835	-0.9197613717046	0.1439563970800919	0.1468	-1.0881	0.5458	-0.2177	10.597084662075698	-5.706903318188499	1.5536562823429998	0.1454334914214747	0.0423	0.5936	-0.1957	-0.2135	4.8023676993648	-2.4615754018069	0.6621825497117	0.1466408939827282	0.4504	-1.921	0.7291	-0.621	8.6342608604527	-3.1947721219321	2.3950069938625	0.1493502929515441
841	0.1069336696809892	0.1502	-0.2582	-1.3668	-0.4146	-4.8113772533951	4.6851648109095	-1.2643276345752	0.1071774730435086	0.0321	0.6483	0.1678	-0.0144	-4.7754177233353	4.465827414757	-1.1202534561517998	0.1087646271528437	0.0552	-0.2745	0.7094	0.4267	-2.9216528028127	11.3617951497916	-5.144416008270599	0.1091299097633258	0.0287	0.2137	0.5223	0.276	-7.2706314163906995	-16.7763010638177	8.756735715021799	0.127154785386778	0.0586	0.2976	-0.2992	0.7163	-4.5343236312057	3.6243193311147	-1.0739467090178998	0.1274348503941151	0.0479	0.6621	-0.0747	-0.3463	-4.9796867387297	-1.173602605781	1.3932547461791	0.1338236220654703
842	0.1110310018197868	0.0223	-0.0154	0.5434	-0.0739	-3.247767184285	-0.1953381474254999	-0.3137606698325	0.1243309839842673	0.0022	0.0333	-0.1456	0.0655	-1.9791511593635	0.6836245014432	-0.672372394663	0.1362365684079718	0.3045	1.831	0.006	-0.0193	3.5594426734904	-0.2926728053773	-0.5953780835831	0.1429616429203987	0.0007	-0.068	0.048	-0.0173	-1.441528644848	-1.7650070432634	-0.3014069581926999	0.1460833393595682	0.0809	0.0046	-0.9014	0.1353	3.3045785206158	-0.4567725864269999	-0.5593005244311999	0.1701760744235517	0.0003	0.0501	-0.0072	-0.001	3.0638778587932	-0.6575007290584	-0.5364422235945	0.1709454763133546
843	0.0783969881487664	0.048	-0.7856	-0.2226	-0.5013	-1.9333952146594	0.7651432610536	-2.3204126076553	0.0845889092111431	0.0581	-0.4324	0.5098	0.7635	-1.7947897175033	0.7237543927571999	-2.3374087969177	0.0932381359708868	0.0067	0.3241	-0.0431	-0.0238	8.2211590381027	-0.8511077831331	-4.7768734154712	0.0941994489951617	0.0009	0.1013	0.0119	-0.0563	8.015749074817998	-1.2289189069452	-5.2867984363739	0.1125440391894858	0.0033	-0.1632	-0.0536	-0.119	-2.0051175596255	0.8625959480975	-2.1053242588184	0.1134572833837318	0.5839	-2.273	-0.5904	-1.4845	-1.8004944569547998	0.5657134384353	-2.5001315718929	0.1161556211782916
844	0.0846272736513723	0.0117	0.3797	0.0188	0.251	-1.4713113190879	1.6551219585183	-2.9893228156166995	0.0904282735809523	1.5424	-4.0281	-0.4751	-3.0221	-5.4417706343012	1.3015067985867	-6.0569776053571	0.1054511353395229	0.0746	-0.4547	0.4665	-0.7982	-13.1257792742568	-0.9206662614107	-10.6136874210311	0.1060779506487418	0.0346	0.2881	-0.3249	0.5485	-11.4209277249337	-1.2120407467749	-9.145287486215	0.111609143772858	0.0066	0.2482	0.0084	0.1659	2.953481314649	3.679360231064	-0.9430131028483	0.1294282115109663	0.1002	0.8991	0.3596	0.4726	5.5342660994769	5.427410428095699	-0.3291831378668999	0.1338452071390975
845	0.0860275902357169	0.0007	-0.0796	0.0038	0.0817	-4.2663189060773	-0.9760612486363	0.4788440266497	0.0946657234818133	0.5368	-2.478	-0.1374	-1.5318	-6.7909611860963	-0.9010734321221	-2.0673975772236	0.0958578581755084	0.0009	0.0789	0.008	0.0897	-11.5611462863485	-1.0123355229417	-5.231206733994799	0.1046850989513591	0.2514	1.849	0.4274	-0.0366	-6.381006806202301	-1.2627539133472	-0.4244326151915999	0.1108858049358458	0.0724	0.19	0.2705	-0.933	-9.6678416199724	-1.9683711689517	-0.8749496597373	0.1163906642407374	0.253	1.7349	0.2839	0.4126	-2.3497231655268	-1.6463091196414998	4.0092908865142	0.125357175707099
846	0.0970145036948428	0.0003	0.0209	0.0236	0.0573	-2.1822005408062	-1.4928712999115	-1.5661673661056	0.1028556485686312	0.7031	-2.3669	-1.0546	-1.8815	-1.6036219313319997	-2.63204875383	-0.5163772779375	0.1112052222048149	0.0001	0.0136	-0.0112	0.0333	-9.7078141391636	-5.96046915105	-7.0818635550921	0.1155236172342569	0.1341	-0.482	0.8863	-0.8503	-4.3013342034003	-3.0973587779189	-2.9711069924026	0.1172749643124019	0.0	-0.0151	0.0083	0.0079	-4.0288443727721	2.4137736195064	-5.003253214119	0.1297702957531941	0.466	1.6834	0.1592	1.5896	2.1438804289044	2.2383037025844	1.1148241179152	0.1378511044267995
847	0.086628359840287	0.0233	-0.5606	-0.0996	-0.281	-3.39136924634	0.1650833568172	-1.8049402194239	0.0978794861251922	0.6242	2.5588	0.9602	1.4477	-6.630874394177999	-1.6884061624905	-3.5677440529681	0.1024835011873892	0.1232	-1.1492	-0.086	-0.6898	-10.0321974272851	-4.0870720582081	-5.1924538487553	0.1097664768689518	0.2578	-1.4635	0.6007	-1.0099	-8.8933347176122	-1.4095427608889	-5.1239969753373	0.1137628230114692	0.0131	-0.039	-0.3854	0.15	-8.2041235058096	2.8550450518376	-5.7504167101427	0.1197214896002271	0.1072	0.8996	-0.3399	0.6465	-0.9242071341737	4.924567152719	-1.3865270879293998	0.1351710707276364
848	0.1452625681843726	0.4725	-2.0319	-0.8629	0.0756	1.7006811880689	-2.5715391726134	0.1326253564897	0.1597679034011919	0.0148	0.3385	0.1567	0.0053	2.5414024110972	-1.1408692042386	0.2190619949375999	0.1733449661616957	0.0004	0.0193	0.0264	0.051	-2.0555553249829	-0.6872047172368999	0.6249246996387999	0.1783142201026981	0.0627	-0.2579	-0.679	-0.0037	1.0676911671365998	-2.1259006638745	0.2434940170023	0.18432156556	0.2771	0.6527	1.3521	0.0243	-0.6126496740603999	-3.6773143934676	0.2651326838873	0.202608529531728	0.0147	-0.0759	0.3203	-0.0173	2.5601690367411	-1.3652425083206998	0.1349859383317	0.2208213175974338
850	0.0909234355962509	0.0022	0.1776	0.0651	0.0322	-2.8974961819629	-0.6840966178115999	-1.1636881620446	0.0961797064112107	0.7669	-1.5206	-1.3012	-2.8204	-0.9252693960026	0.268712899681	0.7562123930846999	0.1081524075663374	0.0886	-0.6758	0.1808	0.8596	-7.0655755403823	-2.7429174143426	-4.7078657396234	0.1104334055179742	0.0605	-0.5563	0.2392	0.6749	-6.9466415585762	-4.9229147454296	-10.1422005411223	0.1115484963896401	0.0142	-0.1977	0.1385	0.3645	-6.9341698178443	-5.220033313276	-11.4128624036402	0.1160115962297871	0.3105	-1.1618	-0.7334	-1.4585	-4.524173129285099	0.1172422314859999	1.6791212072453	0.1301386653055596
851	0.1024004352562357	0.8556	-1.7357	-3.0728	-0.2792	-1.5554267187245	-3.6427318694823	-0.4541366033701	0.1067628919711474	0.0003	-0.029	-0.0309	-0.0509	3.4416889826052994	1.2042508266963	-0.5450583473178	0.1145786822741392	0.0001	0.0103	0.0204	0.0247	2.6436942909172	-1.0358626553003	-0.8633828087115	0.1291261377104793	0.1073	0.5823	0.9507	0.0624	-3.7781899241824	-6.3312378723668	-0.5118921724376999	0.1312653388241639	0.0083	-0.2216	-0.2128	0.0258	-2.2343300564837	-1.602835070718	0.1640210949882999	0.132108446228845	0.0525	0.5764	0.5131	-0.0066	-1.2094441067487	-3.6170015274045	-0.531524344757	0.1379033505506843
852	0.1024288406339599	0.1796	1.5194	0.2629	0.5031	6.3501225271028	0.8118434384944999	0.0450477701515	0.1176597802826379	0.0614	0.8823	0.0652	0.0102	1.6749508459910998	0.6136725928586	2.697751615099	0.1203642860810754	1.2699	3.9474	0.4944	0.0024	-1.1340628599274998	-0.3079379012889	-1.2714487231319	0.1413052810440083	0.0085	-0.095	-0.0382	-0.2816	-3.1992178844012003	-0.5364422235945	-1.0113126041435	0.1419148318957578	0.0026	0.123	0.028	0.109	-0.3979547555305	-0.2950333872193	-1.7198805870505	0.1448834976009708	0.0052	-0.0161	-0.1532	-0.1728	-10.9977934297552	-1.4361386496421	-0.7951619934777	0.1652067278742927
854	0.0985219500248019	0.001	-0.0058	-0.0852	-0.0909	1.5917403360606	1.7509615813034998	2.3921742956521	0.1050246879155643	0.1249	0.1972	-1.0486	-0.8036	4.1192940003514	-1.2923398724336	0.2677686669442	0.1073943292408506	0.0385	-0.2362	0.5103	0.4709	4.271787587344599	-0.6663529109659	1.2405251010016998	0.1258593803598089	0.0691	0.3195	-0.6864	-0.5001	7.9615343785134	-7.629911972743099	-3.7720524113932	0.1285091605585416	0.0009	-0.0889	0.0559	0.0028	-2.31730450823	7.880094304964399	6.5598208807338	0.1307072954352058	0.0	-0.0059	0.0146	-0.012	1.9457489262992	-6.4249923145249	-5.3114665166228	0.1313519642933036
855	0.1174022062193735	0.0024	0.0558	-0.0334	0.1637	12.675970404263698	-16.8242208752103	17.9998693185877	0.1181555527039446	0.6826	0.8563	0.3493	2.7947	3.4395251159168	-1.6449714565976998	-4.777030787594	0.1196217758649945	0.0031	-0.0602	-0.028	-0.1846	-3.5464201303286997	13.766755930421198	-20.7355869583122	0.1200810646756624	0.4239	-0.5593	1.0615	-1.9635	5.225029878174899	-2.1976623518713	1.7790131621925998	0.1269811908424675	0.0707	0.0106	0.0051	-0.914	4.0067729325494	-1.1702977912022	-2.3879252483365	0.1273394348579622	0.0638	-0.3197	0.5178	-0.6172	4.5848794256552	-1.5042414357838	0.0444182816603	0.1323448648178943
856	0.1081830778039221	0.0108	0.3009	0.0519	0.2367	-15.168587457292896	10.2667605763185	-4.4647258098974	0.1087720402232811	0.1148	0.7988	0.8076	-0.5406	6.8513527382208	0.0553556441948999	-1.8376736209663	0.108857442675446	0.1162	0.6955	-0.113	1.0511	1.8057664230686	2.4771945849948	-3.9585777199419	0.1102602596827161	0.0011	-0.0277	-0.0911	0.0801	25.795218735424296	-10.2789569158355	0.8934015411355999	0.1270335924159257	0.0659	-0.8464	0.2449	-0.048	7.3003747475999	0.316711397135	-2.001379971709	0.1276674672672377	0.0546	-0.1948	-0.5947	0.4997	2.1419526204001	1.5517678168693998	-3.3614291999773003	0.1332647066154301
858	0.1082572897242663	0.0138	0.2507	0.1774	0.3117	8.327699965238299	19.1423909301157	6.464689432501199	0.1091395990859091	0.0794	0.3101	-0.9665	-0.2467	-1.2356465651948998	-12.960105771979098	-1.2731011304213	0.1098177829455345	0.0934	0.0624	0.9584	0.5941	-0.3992924185742999	-9.6289707056408	-0.3461006410679	0.1100325628069668	0.1368	-1.0706	0.2943	-0.7953	3.1600715688547	-0.1687029156416	2.754405579307	0.120318211268506	0.0105	0.192	-0.3033	-0.0427	2.5122885683792	-6.6206845492267	0.7485405020982	0.1213817057440548	0.0102	-0.1878	-0.0502	-0.2966	6.4932131297587	2.8582318373243	5.003764673518099	0.1264136404074944
859	0.134433539675315	0.2735	0.0722	1.7211	-0.2908	-1.4241783683093	-5.1588942435682	-1.0032079398193	0.135688508336062	0.1823	0.9655	-0.4188	0.9529	-2.0696794730042	-0.0970985997675999	-1.8379096791505	0.1395055395369643	0.001	-0.0592	0.0541	-0.0627	-3.6822322723050993	18.2373045088622	-6.836677787769699	0.1418495779867649	0.0001	-0.0152	-0.0317	-0.0073	2.9583205074251	-23.3682258576027	3.9699871988449	0.1493419221941367	0.0058	0.0249	0.0924	-0.2216	-1.8927145209156	1.1723829718293	-2.3199404912869	0.1496743428382968	0.0094	0.2515	-0.175	-0.027	-0.4368256698621	-5.007187517189	-1.3391974219973	0.1536087561067976
864	0.1386649667320655	0.5254	-2.3714	-0.1706	-0.1747	-2.0853379992228	-0.5866439307677	-0.2524248849711999	0.158902539513024	0.6306	2.437	0.1055	0.0489	3.8858324561776	0.2058033935917	0.1248354364111	0.1652655322797076	0.01	-0.2845	-0.0631	0.0769	-3.2901396283489	-0.3751357977245	-0.2949547011579	0.166438794366209	0.0083	0.2538	0.1022	0.018	1.8396014294706	0.0900168542416	-0.0058227685436	0.1849305012283311	0.0008	0.0631	0.048	0.0194	-1.5978385058191	-0.3256422651039	-0.1808992551585999	0.1864809589485334	0.0347	-0.3735	-0.3647	-0.0827	-5.087093212540699	-1.0146961047837	-0.3453924665153	0.1893011703111322
865	0.086606572277972	0.1063	-1.1774	0.2417	-0.6296	-0.3455498386380999	-5.1690447454888	-1.8235888159757	0.0921702440731263	0.0096	-0.3197	0.081	-0.2195	-0.3673458776459	-3.9813179916865	-0.304121627311	0.0971595171997362	0.0011	0.0827	0.0342	0.0955	-2.8140889568789	-4.0530009936219	-2.2879546073278	0.1033387174891013	0.0037	-0.162	0.0141	-0.1646	1.4059625450951998	0.828957656849	5.9112510196443	0.1056396875872312	0.0065	-0.2611	0.1446	0.0556	-2.8373406880226	-1.109866896047	1.9878459691482	0.1160195653172566	0.0259	-0.2428	-0.2132	-0.4805	-2.0127107645506	-4.3528735736173	-1.9928425340471	0.1205520544660411
866	0.1295238368856687	0.0036	-0.0149	0.1977	0.0515	2.3038491917306	-0.5860144422765	1.1723042857678998	0.1345492930135768	0.1698	0.9785	0.9651	-0.0608	3.3038703460632	-1.0205975593887	2.2362185219573	0.1423515198819216	0.0614	0.6447	0.0851	0.4735	0.1570967215851	-2.2231172927342	0.6170954365294999	0.1494882527942337	0.0104	-0.0138	-0.1613	0.2788	7.5818347892277	2.0304544713963	3.1276135685272	0.1535872981857766	0.0141	-0.1554	0.1855	-0.2807	0.0600768078789	1.5262735329758	-1.9357951395321	0.1605520553608016	0.0114	-0.2647	-0.1288	-0.1402	1.2813238238376	-1.1086079190646	0.7834771133598	0.1658541419057084
867	0.1200026302598133	0.1346	-0.2865	-1.2652	-0.0002	5.7502199949892	1.429332305331	0.0182551662448	0.1407830333186407	0.055	-0.7244	-0.2482	-0.0	2.1842463784026	-2.5794077787534	0.0159339274335	0.1532205933770697	0.0001	0.0006	0.0004	0.0366	-1.864466224873	0.1074458168417	0.0164060438019	0.1653588593526791	0.0634	0.654	0.3844	0.0008	4.1671351256826	0.1617391992077	0.0169961892624	0.166655081316768	0.588	-1.7145	-1.534	-0.0003	4.3136485720094	0.8367082338969	0.0164060438019	0.1780133457996286	0.0315	0.3235	0.4007	-0.0003	5.0151741524211	3.8857144270855	0.0172715904772999	0.1870061392686903
869	0.1142924095736717	0.9803	0.9122	3.4592	0.2605	2.0398181127029	10.0375087364296	0.9415180676817	0.1227676382817016	0.0131	0.1038	0.3862	0.0196	-0.6962142712672	-1.9100254544236	-0.0759713922817	0.1511862189298587	0.3865	-0.4763	-1.8941	-0.1428	0.1848335582285999	2.5510807966494	0.1940791704431	0.1521623415578196	0.0302	-0.2999	-0.445	-0.0983	4.3502375905604	12.002378375649	-0.8773889276407	0.1546139731620103	0.0445	0.3652	0.5461	-0.0239	3.8956288708219	11.929200338547	-1.1141552863933	0.160198743469952	0.0211	-0.0673	0.4334	-0.0739	2.9675661196396	9.8498818230213	-0.2920039738553999	0.1642102130552468
870	0.0881655348905563	0.1134	1.3208	0.4278	-0.0406	0.7102203901963999	-0.4129444502272	5.9854519755445	0.0938274691907648	0.0143	0.4414	0.1817	-0.0013	0.4652706810582	0.3062068079380999	4.9348750267624	0.0983091105268391	0.001	-0.0872	-0.059	0.0685	-0.8612582850536998	-0.2484905819012	5.0216264094559	0.1068953497074228	0.0042	-0.2214	-0.1027	0.0033	2.5708703410915	4.7973711344659	-1.4695802257371	0.1074684750124402	0.0052	0.2005	-0.1078	0.1429	-0.8123155548629001	2.5570215942851	0.9190925401827	0.1182337232597613	0.0544	-0.8032	-0.2097	-0.0364	-1.9559387712505	-0.2056853644996	4.7390254199378	0.124418756399314
872	0.1253097580748103	0.1219	-0.0083	-0.6387	1.0254	-0.127864849775	1.3803108890787998	0.3804471068689999	0.145179881506079	0.1022	-0.1704	-0.9799	-0.2594	0.2204783440427999	1.6458370032731	-3.4577015961002	0.1495711577634177	0.0271	0.0571	-0.2899	0.4293	-0.4831717600267	1.6513843706018	-0.679847570496	0.1514818979832369	0.0848	-0.1224	0.8531	-0.3107	0.1197208424201	-1.6933633843587	0.4903321916140999	0.1560441272446172	0.0239	-0.0224	-0.0067	0.4787	0.0403659494981999	3.4250468806192	-2.2695814119909	0.1567913468845357	0.0129	-0.1421	-0.2854	-0.149	-0.4799456315093	3.3161847146723	0.2671785214837	0.1591181785732806
877	0.1135570805398938	0.6742	-0.947	-1.6447	-2.3029	4.0392702759076	6.9172523146433	8.185474909257799	0.1210326259035302	0.0808	0.3656	0.4849	-0.7953	1.9963047207487	3.6014216872473	6.2301262834678	0.1293571526812602	0.0254	0.2098	0.4432	0.2337	3.5048345468788	5.7610786714624	4.275013715861999	0.1307105040172992	0.0607	-0.4411	-0.7075	0.0321	4.0214085399698	7.2051646133059	11.7229641716176	0.1340152465553389	0.0014	0.0709	0.0966	0.0398	-1.5522005902071	-2.2259499909446	2.0338379720365	0.1397450311031601	0.0121	0.221	0.1765	0.2234	1.124030387099	1.7889669489597	0.6842933329651	0.1400713587120311
879	0.1359964300539529	1.0972	-2.9365	-1.8616	0.1148	1.259370412707	1.3899499316003	-0.2785093143252999	0.1530520272405915	0.0007	-0.0101	0.0271	0.0796	-2.2303957534137	-0.2609623226331	-0.3040429412496	0.1625432015968515	0.0032	-0.1566	-0.0674	-0.0068	3.56054427835	2.331861429589	-0.193174280737	0.1692108170960345	0.0275	0.336	0.3559	-0.0646	4.246686733758	3.8113954420932	-0.5631954844704999	0.1719434640446707	0.0946	0.8609	0.2845	0.0523	3.7150443599089	1.9763578041838	-0.0574801678527	0.1781712645590604	0.0006	-0.0072	0.0243	0.069	-0.6091481443280999	-1.3198406508929	0.3098263667624999	0.1844660675145241
880	0.1321792029792382	1.2194	-3.6671	-0.5967	-0.184	6.6359103021076	2.788240585709	0.0903709415179	0.1387821356536768	0.1618	1.1332	0.6815	-0.0109	9.0699455824245	3.5061328668919	0.1692930611021	0.1395016378629195	0.0019	0.0648	-0.0122	-0.1283	-5.8828846945096	0.6694610103912	-0.507131665723	0.1536008741151885	0.0012	0.0193	-0.0133	-0.1073	5.453494857449799	1.2594490987684	0.2144982033764	0.1630400357056703	0.0148	-0.1059	0.344	-0.0819	-1.0844906412455	1.5214736832304	-0.2944825847895	0.177394444453917	0.0	-0.0006	0.0086	0.0186	-1.4768980294472998	1.6636987392109	-0.3314650336475	0.1794034563661175
881	0.1271476431587417	0.1822	1.4083	-0.4075	-0.0006	-3.7208671284525	-0.0830924808384	0.0009442327367999	0.1376760395426705	0.0994	-0.8936	-0.5337	-0.0	-2.560837868263	-0.5929388156797	0.0003934303069999	0.142524833661518	0.0019	0.0001	0.0003	-0.1412	2.8758575150779	-3.5422497690745	-0.0024786109341	0.16245458541769	0.0002	-0.0003	-0.0001	-0.0405	-2.6749720003237	1.5898912136177	0.0015343781972999	0.1628970919218112	0.1589	-1.1236	-0.448	0.0001	-4.2476703095255	1.164160278413	0.0016524072894	0.1689825314963688	0.0442	0.5845	0.2255	-0.0001	-1.0080864756261	-0.1895547219126	0.0001180290920999	0.1738948203348287
882	0.1065298726931007	1.1448	-2.711	-2.9597	-0.1017	-1.2391087518965	-2.2888201540032	1.1921725162714	0.123169533492894	0.0799	0.5823	0.7682	0.2092	-0.7239904509414	-2.6984991326823	1.4128869184984	0.1253314725060021	0.0457	0.6194	0.3239	0.2419	1.3454136208479	-0.3704933201018999	1.2454429798392	0.136557332171591	0.0388	0.3952	-0.3186	0.411	-2.3341433253696	0.9808610983817	-1.0578554094616	0.1434046503175898	0.0253	-0.1549	-0.4709	-0.1357	-2.6891354913757	2.0531947431409	-1.9054616628624	0.1450573780548986	0.0118	-0.0119	0.2993	0.179	0.1268025879460999	2.5163015575106	-0.5604021292908	0.1476033892322459
886	0.0942177938822904	1.6909	-1.347	-0.5066	4.9848	1.4838617458811998	1.943152286273	-5.3879887113343	0.1066152641204732	0.0002	-0.0097	0.0305	0.0383	-1.4798880997805	-0.6197707626171	0.7093155004902999	0.1187603595875067	0.038	0.1648	-0.0578	-0.6709	1.415168814279	3.0254003747686	-3.3043424624316	0.1237470690823809	0.0303	-0.1637	-0.3279	0.4829	2.1518277211058	2.4674375133812	-6.410907509534299	0.1268223621701663	0.0053	0.1075	0.0722	-0.2146	2.378286205815	2.7596775454208	-2.9122891615061	0.1356330400328398	0.1006	-0.5052	-0.3498	0.8576	0.6599399969618	1.6130642586999997	-3.2636617686878	0.1369755767824803
893	0.0865129383482776	3.2477	2.1861	3.2171	6.4172	3.1866281145772	3.9335948954474	10.0685503876519	0.0927571114144283	0.0	0.0015	-0.0028	0.0	0.043670764077	-0.8168006603626999	0.352513555072	0.1199987579852149	0.0	-0.0118	0.0024	-0.0191	0.6661955388431	-0.785680323079	2.9906211356298	0.1258406632021887	0.0077	-0.034	-0.2531	-0.1646	1.2355285361028	1.904989546494	3.3938872003048	0.127056307163285	0.0104	0.0857	0.1791	0.2883	1.5440959258829	2.7821030729198	4.2713548140069	0.1326832480372996	0.0012	-0.0265	-0.0902	-0.0691	1.4061986032793998	1.6069660889415	4.305268506470299	0.1371127358577457
894	0.095810031155927	1.1442	-2.8915	-0.9218	-2.9502	-3.2140108639444	-2.0583093371319	-3.9724264667483	0.1049512311935023	0.0	-0.0016	-0.0206	-0.0112	-1.9389032389574	1.7681938287500998	-0.574014817913	0.1241994387333129	0.1205	0.6778	0.5725	0.8178	-5.9253751676656	-5.5680224198175	-2.1279071584402	0.1288491364929616	0.0003	-0.0586	0.0089	-0.0104	-3.7077265561987	1.2995789900824	-2.0610633492809	0.1318352202677521	0.0433	-0.1143	-0.2322	-0.6522	-5.4339020281612	-5.997648315061499	-1.7002877577618998	0.134093450920519	0.0329	0.2931	0.1162	0.5184	0.6809098323248999	2.1362478809486	-3.6341550887897	0.135867840917345
895	0.0852803507511719	0.0001	0.024	-0.0176	0.0264	-2.9999847769364	-0.2472316049187999	-3.260356954109	0.0901494606225434	1.5343	3.3707	0.3417	3.7483	2.5176392205544	1.933709958905	3.6576822211483	0.1124686939204786	0.0001	-0.0038	0.0058	-0.0329	-0.5925453853727	0.1721651023431999	-0.6666676552115	0.1156443662734669	0.0028	0.0928	-0.1104	0.1259	3.1597961676398	7.1139674681433	2.0943475532531	0.1195198692985454	0.0043	-0.0508	-0.2073	-0.0892	-0.0386348561474	4.3014522324924	-0.1445462947918	0.1209446726818875	0.0882	0.6315	0.2496	0.7956	-0.9687041018954	0.8402491066598999	-1.0129256684022	0.1232494588281743
896	0.1073636839927955	0.0001	0.0193	-0.0143	-0.0272	0.0269106329987999	0.3684868255362	0.2492774425152	0.1110102432380997	1.5541	-3.1861	-0.1572	3.29	4.306488140421999	0.1982101886666	-4.272023645528799	0.134813595507668	0.0101	0.126	0.2869	-0.119	2.6589987298595	3.6006741696639994	-2.3410676987728	0.1348618072925055	0.0016	0.0584	-0.095	-0.0768	2.2375561850011	1.4065526905557	-1.2068868097532	0.140216040370672	0.0225	0.3241	-0.096	-0.356	1.6854554351879998	-2.9059155905327	-2.4209340510938	0.1405213201808009	0.0038	0.0512	0.1939	0.0121	1.8474306925799	-1.5429549779926	-2.9646940783985	0.14188422449949
897	0.08371605140406	2.0247	-2.2714	-4.6461	3.0876	2.8849850982003	5.4207614559074	-3.8419256339164	0.0896650808542521	0.0074	-0.1634	-0.2572	0.1758	-0.1951020892413	0.3394123258488999	0.2822469022418	0.1155670336018757	0.0019	0.0217	0.1333	-0.08	0.0841153996365999	2.5154753538659	-1.3690587822986	0.1156884239165127	0.009	0.0208	0.3343	-0.0668	-0.5407306139408	8.043367882369399	-0.8488258873525001	0.1202634518594377	0.0955	-0.3758	-0.8733	0.5365	1.6515417427246	3.3840120995991	-1.8544730950752	0.1214432446654881	0.0176	0.1994	0.3338	-0.2562	-0.6216592280907	7.5970605421086	-0.6192199601873	0.1236810721023776
899	0.1013074119766128	0.0003	0.0601	-0.0105	-0.0157	9.4468518165305	-0.4415861765768	5.1633400060373	0.115861652070221	0.0024	0.0512	-0.1509	0.0769	4.083019726046	-1.3563903264132	2.149309767141	0.117741484651925	0.0145	0.1175	0.0091	0.4139	4.4912430125892	1.8260280838791	2.7907978827045	0.1243006742573954	0.3295	1.6575	0.5719	0.9496	-1.4249258858926	-1.4199686640243998	-1.6886815637054	0.1288814479546476	0.0268	-0.104	0.3499	-0.4227	0.8676711990578	-2.5178752787386	2.4192816438044003	0.1395335439797368	0.025	0.3927	0.2839	0.1841	8.5221332229577	3.5627868310999	3.1651861628457	0.1443383374169661
900	0.1154440715193297	0.1372	1.0198	-0.862	-0.0172	-2.4027969139411	-4.8460384634418	-1.9629418307151	0.1424695384475371	0.0312	0.3248	0.4663	0.0772	-4.4467853878982	-0.0323399712353999	-1.4820913094997	0.147745533718653	0.0033	0.1567	-0.091	0.0335	-1.8965701379242	2.1277104432867	-1.427365153796	0.1534179507590075	0.0206	-0.3537	0.2136	-0.1761	-9.1356091006628	-2.3845024046656	-5.539498722559999	0.161313776645204	0.537	0.4139	-2.1766	-0.2909	-2.4179439807606	-3.6601608320824	-1.9123073502042	0.1624747795300042	0.0149	-0.3532	0.1138	0.0021	-3.2184566264135	-2.1522211514128	-1.7064252705510998	0.1662426702910523
908	0.1153086238593443	0.1396	0.637	-1.187	-0.033	5.8152540247363	-0.4241965570074	-2.3799779561351	0.142693787503197	0.029	0.4637	0.2222	-0.2005	1.7031204559723	2.6793390767314	-1.6270703776292	0.1473125092710173	0.0009	0.0764	-0.0582	-0.0187	-1.7515910697946997	0.0451264562129	-0.1128751550783	0.1564838566035224	0.0218	-0.2333	0.3495	0.1791	6.377269218285799	9.283617582156198	4.7981973381106	0.1607497695785215	0.4621	-1.8527	0.8719	0.3454	4.343116502003699	0.9126402831479	-1.3005625658498998	0.1621021132485313	0.0575	-0.6923	-0.023	0.2293	3.3268073329613	1.0801235648378	-1.7087071663316995	0.1648387967411732
910	0.1449264659945234	1.3632	-3.2379	1.9034	0.0416	1.6063366004503	-1.2116079734372	-0.0716436589047	0.1519718438017386	0.0175	-0.233	0.3433	0.0303	7.0817061829693	-5.4440918731125	-0.2854730307592	0.1641043169839064	0.0025	0.1148	0.0983	0.0204	4.171934975427999	-2.0684991820832	-0.0068063443111	0.1643843717014372	0.0017	-0.0074	-0.0056	0.1257	-2.6470777915574	1.4531741819352	0.0131012292231	0.1687819677372961	0.0009	-0.0066	-0.0121	0.0892	0.9704351952462	-0.7982700929029999	-0.0538212659975999	0.183007110426679	0.0742	0.7209	-0.2977	0.0058	2.6152492797211	-1.4512857164616	-0.0292318718101	0.1840303346428787
911	0.1068913208807718	2.2486	-5.1839	-0.0498	-2.1631	9.2783062730117	-0.6206756523231999	3.3199616456195	0.1427693253385788	0.0068	-0.229	-0.0308	-0.1352	8.176819442503799	-0.5226328198187999	2.9797624591566	0.1483484689599516	0.1464	-1.0856	-0.065	-0.5456	8.522526653264698	-0.2501823322213	3.3517901574558	0.1515505342985506	0.0022	0.1443	-0.0354	0.0094	13.7888273706439	-0.5155510742928	5.4097847503421	0.1519208306171418	0.0708	0.7706	-0.3244	0.0116	8.470200422433699	-0.4605495173742	3.1547996027409	0.1685538780114428	0.0362	0.3773	-0.3986	-0.1432	9.9511114410124	-0.1386841832174999	4.0321491873509	0.1732969204837309
913	0.1185830052214807	1.0524	-2.7586	-1.6793	-1.6979	8.0447448884439	4.1346771253551	4.086442569716899	0.1525128362467075	0.0701	0.6869	0.3224	0.3377	9.1832535108405	10.1668686213712	4.7777783051773	0.1540520115618186	0.2733	-1.1744	-0.7629	-0.8365	2.8632284022231995	1.7814524300959995	1.0383019232037	0.1584850695775502	0.045	0.502	0.4149	-0.0423	7.5734153806579	4.6169833387064	3.2411182120966995	0.1622007869783436	0.0093	0.2332	0.1769	0.0127	8.687767382204699	5.297027624355899	3.832404620487	0.1629545432177005	0.0011	-0.086	0.0276	-0.0426	9.4221443932509	10.3446597771045	5.3890116301325	0.1666771944779531
914	0.1347608029215712	0.2946	1.8039	0.1603	0.0011	-3.1281250279263	-0.4912370813201999	0.5917978677893999	0.1501880871412547	0.0342	-0.4678	-0.3468	0.0467	-2.105245572757	0.0937937851888	0.5105151663632	0.1576033603321093	0.1012	-0.859	-0.4699	0.0669	-0.4598413428216	1.4838617458811998	0.2968431666314999	0.1761007192378228	0.1508	1.0974	0.2816	-0.0199	-1.3389220207824	0.5799556155487	0.4284062612923	0.1780709852519756	0.0035	-0.0548	0.1339	-0.0906	-4.148722587315	-1.127177829555	0.7712020877814	0.1850966911545452	0.6578	0.9407	2.0846	-0.3162	-2.8432027995969	-0.5210197555600999	0.5602447571679999	0.1971176118118642
922	0.0922693507097884	0.0482	0.8037	0.3413	-0.1436	-8.075747196635499	-0.9680352703735	0.061768558199	0.1034985428026392	0.018	-0.4097	-0.2972	0.0642	-3.5193521252071	-1.300680594942	-0.0265172026918	0.1133433675108767	0.0466	-0.5381	-0.5626	0.1003	-5.8292208006348	-1.8689119873421	0.2374351902745	0.1204687989084575	0.1051	1.0748	0.3891	-0.0433	-4.3968590819399	0.4786079684654999	-1.092555962539	0.1227082642620106	0.0383	0.4689	0.4975	0.0233	-4.8079937527549	0.0253762548015	-0.6529369374971999	0.1272107983147468	0.1093	-1.0003	0.4663	-0.2657	-11.3158031469033	-0.9172040747091	-1.1562523292423	0.134042513439497
923	0.0882203450136698	0.9148	-2.1146	2.9384	1.5647	9.0255273007642	-6.229968911345	-6.953959362286399	0.1129809910356821	0.0847	-0.8206	0.4521	0.4972	9.194859704897	-6.6021146387363	-6.474328475022699	0.1173344048483406	0.3585	0.3934	-2.0906	-0.2418	3.1259218182071	2.5846010588058	-2.3690012505698	0.1283455717483575	0.0645	0.0645	0.8585	-0.112	7.688297030301899	-9.2694540911042	-5.9960745938335	0.1311798364138809	0.0034	-0.1422	0.0873	0.1056	-0.2680047251284	1.3806649763551	-0.3263110966258	0.1328900948255845	0.1823	0.9884	-0.7186	-0.7512	7.5537045222772	-2.3305237665452	-5.2524126275421	0.134984554759092
924	0.1054344449062465	1.1105	2.1563	-3.1936	-0.9751	-0.1305795188933	2.6897649798669	-0.3535364738702	0.1219460354696628	0.0271	0.1413	-0.4906	-0.2701	0.9459244871201	2.6109215463441	-0.4512252190983	0.1232114901779936	0.1212	-0.9467	0.6132	0.4516	1.6497713063431	1.4538823564877998	-0.670798673435	0.1368683195167665	0.0399	-0.203	-0.6292	-0.0034	-1.5938255166876998	-0.2670998354223	-0.1926234783071999	0.1426964503580645	0.0536	-0.4217	0.396	0.4788	0.0592899472649	-2.9104006960325	-0.7359507322741999	0.1444567168607874	0.0808	-0.7463	0.2905	0.4452	-2.8432814856582995	0.3110066576835	0.4519727366816	0.1454795011877687
927	0.0943590725549979	0.0004	-0.0095	-0.0202	-0.0739	1.8328737712209	1.8585254272373	-0.2225241816391999	0.1181970661923881	0.0005	0.0512	0.0119	-0.0549	2.448316800461	2.2773713320695	-0.2590345141287999	0.1277125491135012	0.7541	-2.7274	-1.1892	0.0668	-6.4017799264119	-1.9676629943991	0.036589018551	0.129766429358485	0.0029	0.1073	0.0163	-0.1492	-0.1744863411544999	-1.4423941915234	0.2255142519724	0.1488688715025578	0.0151	-0.1565	-0.3526	0.0593	-6.5707582432684	-1.3637081301234	-0.0702666528302	0.1506874279203816	0.0003	-0.0266	-0.021	-0.0437	1.6185722829979998	0.4792374569566999	-0.0073571467409	0.1538430869676517
928	0.1271656731042997	0.2834	1.5797	-0.8522	-0.3479	9.2762604354153	-3.8165493791149	-0.281302669505	0.1464525872203983	0.1139	0.8465	-0.5903	-0.318	7.078991513850999	-3.0676941327711	-1.7236968610283998	0.1547077695236468	0.277	1.4479	-0.7643	-0.0687	8.1359420336065	-3.258783232881	0.8831723531536	0.1648472839938874	0.0619	-0.1761	-0.6125	-0.3968	1.121669805257	0.0699912516153	1.7716953584823998	0.1659469838878125	0.1851	1.1755	-0.5374	-0.0525	1.1324497956688	1.2076736703672	2.6641920099119	0.1689471110432144	0.0307	-0.3845	0.1951	0.2941	0.0218747250691999	2.2759156399336	4.404570315957099	0.1738715334007417
929	0.1125766986671199	0.4172	-2.2526	-0.1983	0.6672	-8.9480215302852	-0.2745750112553	5.3398328417575	0.1209992075526831	0.0161	-0.4231	-0.1423	0.0154	2.5457301444742	0.6958601839909	0.2293698689809999	0.1278030718467688	0.0126	-0.2267	-0.1478	-0.2726	-0.8820707482939999	-0.9995490379642	-4.9257867866707	0.1337649591448918	0.2892	1.7329	0.4118	-0.2647	-6.583623414307299	0.7957914819688999	5.8443285244236	0.1446322091393701	0.0046	0.108	0.0537	-0.1807	3.7051692592032	1.4757177385263	2.2402315110887	0.1451720061293453	0.0486	-0.6579	-0.2319	-0.1242	-0.9413606955589	-0.9287315827042	-4.792767999874	0.1533158086294933
930	0.1127553539586539	0.4178	-0.7674	2.2288	0.033	-5.1400095888322	10.4728000280944	0.7084106107842	0.121939044648776	0.0238	0.0141	-0.5404	-0.0092	0.3595166145365999	-0.7307181091910999	-0.4859257721757	0.1334017896196276	0.2951	0.2268	-1.807	-0.0387	-5.6079162529473	7.7372791035234	0.6179609832049	0.1457801061184095	0.003	0.1236	0.0195	-0.1214	-1.6740852993156998	-2.207537452577	0.4062954780389	0.1552046514065662	0.3269	-0.3015	1.7515	0.0217	-4.4762926609232	8.1640329575263	0.6857883681317	0.158775250566938	0.6365	-0.3523	-2.4267	0.0039	-3.6092902933873	5.7740225285627	0.6335014803314	0.1598052131362776
938	0.0679761738944353	0.0	0.0067	-0.0076	0.006	1.3664621422724	0.0461493750110999	3.6404499737017	0.0991464560074975	0.0218	-0.4151	0.1558	-0.3649	4.4765287191074	2.3588900916799	9.2875912282569	0.1009743948911816	0.0243	0.4766	-0.1879	0.3135	4.368964873173599	1.6082644089546	8.312513555388099	0.111048057173693	0.0	0.0007	0.0052	-0.0039	2.0736137760742	-0.6977093064338	3.8716296220949	0.116081823055157	0.0	-0.0029	-0.0169	-0.0082	8.2953599940029	-0.0313170524372	12.229781093095	0.1291861496981595	0.08	-0.383	0.835	0.2919	6.1075333998066	-3.088034479643	6.1309818461038	0.13559711207174
939	0.0708059224374817	0.0004	0.0578	0.0526	-0.0561	-0.3014463012234	-0.6974339052188999	2.3396120066369	0.0984222572366749	0.0534	0.4918	-0.7543	-0.0486	-0.5914831235438	-6.682453107425699	4.6252060321227	0.1115837628631934	0.0145	0.0438	0.4096	-0.1569	-0.5118528294069999	-3.2206991791633994	3.1478752293376995	0.1151931273987463	0.006	0.2172	-0.1319	-0.1151	-0.4313569885948	-5.3022209044083	3.6283716632768	0.1242345383650073	0.0737	-0.8252	-0.1468	0.4326	1.9367393722689	-6.1224837514726	3.6027593502910995	0.1365934475541622	0.2126	-0.2239	-1.2556	0.8411	0.8786872476538	-6.4345133279543	4.6041968537289	0.1409480990835188
940	0.0677727521416688	0.0	-0.0011	0.0048	0.0011	-1.638637228655	1.2759731716624	0.8035814020475	0.1010876018698827	0.0561	0.6585	-0.6133	-0.1526	-5.8479874262787	2.9579270771181	1.5946910633631	0.1054166417039197	0.0003	0.0619	-0.0306	0.0056	-9.9898249832212	1.1547572940756998	2.2756402387187	0.1112368082351583	0.0	-0.0168	-0.0012	-0.005	-1.7561155183251995	1.9657745289255	0.8079484784551999	0.1254308753420878	0.0053	0.2509	0.0204	-0.0227	-13.3857186780917	3.5341451047503	2.2868923454989	0.1292310643350711	0.0938	-0.5515	-0.8768	0.1256	-4.3874560976026	6.9004528405344	1.3079983986522	0.1319735645082049
941	0.0987129652111414	0.0006	0.0245	0.0063	0.0921	0.9509997380803998	1.5908747893851998	0.4258096212661	0.1009237242101367	0.7639	2.5192	2.2195	0.2845	9.4787590144282	9.0422480888117	1.4107623948405998	0.1238386924574272	0.0004	-0.0205	0.0382	-0.0553	-0.685355594794	1.565065761246	0.8640122972026999	0.1259623243592267	0.3217	-1.3821	-1.3736	-0.1828	11.0077078734916	8.7181402019051	0.8365902048047998	0.1288683505012277	0.0108	-0.2359	-0.2083	-0.1622	4.6049837143429	2.4944661754721	-0.1590245300893999	0.1459835216237936	0.0024	-0.0777	-0.1302	-0.0353	5.8665966797998	6.7991445364819	1.3666982004566	0.1524049645325616
[truncated: 297 more rows]
[truncated: 111 more columns]
