# Supplementary material for: Data-Driven Recommendation of Optimal Tuning Scheme for Range-Separated Hybrid Functionals in Solution-Phase UV/Vis Absorption Energy Prediction
Source: J Chem Theory Comput. 2025 Oct 23;21(21):11106–25. doi: 10.1021/acs.jctc.5c01044 (PMC12613327; doi:10.1021/acs.jctc.5c01044)
Supplement: Supplementary file 2 [file ct5c01044_si_002.zip › SI-data/tddft_results/SRSH-PCM-optical_TDDFT_LRPCM.csv]

	ΔE_1	f_1	Tx_1	Ty_1	Tz_1	Dx_1	Dy_1	Dz_1	ΔE_2	f_2	Tx_2	Ty_2	Tz_2	Dx_2	Dy_2	Dz_2	ΔE_3	f_3	Tx_3	Ty_3	Tz_3	Dx_3	Dy_3	Dz_3	ΔE_4	f_4	Tx_4	Ty_4	Tz_4	Dx_4	Dy_4	Dz_4	ΔE_5	f_5	Tx_5	Ty_5	Tz_5	Dx_5	Dy_5	Dz_5	ΔE_6	f_6	Tx_6	Ty_6	Tz_6	Dx_6	Dy_6	Dz_6	ΔE_7
8	0.1214359422888936	0.3875421217	-1.2105	1.7974	0.0593	1.4439679127513998	-2.9799985173408	-1.7527713607156998	0.1303059379524758	0.295227885	-1.2325	1.2621	-0.4845	-1.6473713814704	1.2181389165334	-2.2634832422324	0.1418508051772418	0.1564704373	-0.9793	0.2883	-0.7722	0.3090788491792	0.1839286685225	-0.8409179381817999	0.1450325598829902	0.0582718275	-0.5994	-0.1497	-0.465	-2.5184260811684	2.0559487552899	-2.4438316949612	0.1486987071594993	0.59153003	-1.5304	1.8815	-0.0572	-1.6651937743774998	1.7520238431323998	-1.5366207500498998	0.1590971798584416	0.0033285184	-0.1489	0.0604	-0.0745	3.5690817160119	-0.5273539835027999	1.821188891103	0.1667072623973775
9	0.1219023644501936	0.0585084898	-0.5555	-0.6314	0.0475	-4.6431464541219	0.0804564977814999	-3.4533738627232	0.13508614036764	0.0001287428	-0.0025	-0.0343	0.0157	1.5743900595218998	0.5458058649011	0.6946405500392	0.1445346068192007	3.00142e-05	0.0053	-0.0164	0.0039	-0.8009060759598999	-1.5072708491477	0.3723424425448	0.1479930470317587	0.1298805696	0.855	-0.1603	0.7415	-2.2911413928145	-0.1104752302055999	-1.6513450275711	0.1699462725181357	0.0041309566	0.1376	-0.0835	-0.1024	-0.8074370190560999	-1.7671315669212	0.5465140394536999	0.1782558780511109	1.0563229994	2.4001	0.0526	1.7095	-4.323523672715099	-0.0324973433582	-3.1490948632894	0.1856576287879344
12	0.1357663699772889	1.5929700401	0.2989	2.7603	-3.0521	0.2519134255721	2.1452180919482	-2.0091698917876	0.1427939025555465	0.237026475	-0.0756	1.3652	-0.7736	0.4232129812399	-1.0450295814534	-0.2517560534493	0.163052654402199	0.2280441194	0.1764	0.7511	-1.2208	0.3575494630016	2.6408222496761	-2.6981057023753	0.166699765539443	0.1446089924	0.0175	0.8946	-0.7044	0.2562805019797999	2.1373101427775	-2.0616928377721	0.1725704667896543	0.1635219835	0.1244	-1.1261	0.3594	0.2559657577342	0.886398481671	-1.1350070926643	0.1751582792506081	0.0130703454	0.031	0.2539	-0.2137	0.0766795668343	1.9255659515501	-1.203109878806	0.184369198203694
16	0.1040950116495292	0.1454463575	-0.8658	-1.0677	0.4123	-2.2361398358959	0.4580709064400999	0.9242071341737	0.1158600072028635	0.000919531	-0.105	0.0295	-0.0004	2.362548993535	-1.5512170144396	-0.5372684272392	0.1248340768942428	0.0011813121	0.0651	0.0859	-0.0506	0.6118234704157	2.7167936419578	-0.1260944133935	0.1338329523655526	0.0031912639	-0.1401	0.1082	-0.0663	-0.8610222268694999	-2.6145411051685	0.4181770733102999	0.137976179101406	0.0507089418	0.138	0.7096	-0.162	-0.0325760294196	1.3034739501217	0.1156685102579999	0.1472236268622709	0.1796307933	1.2335	-0.5036	-0.1886	0.1556410294492	3.8958649290061	-1.0310234625242	0.1510182129548644
19	0.0937999147416156	1.9244976674	2.8467	-4.4971	0.2716	-9.3639953938763	9.7324822194125	-0.7190332290731999	0.1023685293663685	0.0083929429	0.1824	-0.294	0.0535	-7.735508667141899	5.2640188215986	-0.5225147907267	0.1409112357320828	0.2668867277	0.3938	-1.6268	0.0712	-7.706984969884401	7.3310623115459	-0.5787753246277	0.1524776012994553	0.0259155912	-0.5022	0.0226	-0.0333	-7.029852068506699	5.1438258628101	-0.4580709064400999	0.152946448914793	0.0011342213	0.0902	-0.0212	-0.0501	-10.8553323155905	8.7626371696268	-0.7762379957109999	0.1529722469259207	0.1058058705	-0.9332	0.398	-0.0556	-8.4600105774824	13.7822964275477	-0.8058632978280998	0.1582636321541707
20	0.0920266138456676	1.975810787	-1.8107	5.1848	-0.1107	-4.736546809003699	11.7280394225779	-0.2636769917513999	0.1063711900159492	0.0014786911	0.074	-0.1236	-0.0019	-3.1504718693639	6.945815354931499	-1.1461805133831	0.1180610699927236	0.0001477667	-0.0425	-0.0053	0.0064	-0.9657533745929	1.5282013414801	2.4146391661818	0.1338484238223685	0.3283455672	0.6166	-1.7967	-0.2054	-3.8787507106516	9.1103902179841	-0.2429432145725	0.1399125366574303	0.0003470435	0.0287	-0.0221	-0.049	-0.2011215729384	2.5897156527968	8.4137825164099	0.1377231233968116	0.4748498545	-0.2221	-0.0118	-2.2052	-3.2889986804586	7.353605868137	0.1275107624987	0.1524321424109013
21	0.1469286034529645	0.27429629	1.4634	-0.751	-0.2633	5.7846844898824	-5.9083002923418	-0.265172026918	0.1500503097966293	0.1589680034	0.7892	-0.9731	0.1102	4.1074517481107	-4.7686507220549	0.3453531234846	0.154284895301234	0.0248891014	0.2475	0.0092	-0.4246	5.8234373751219	-6.0036284557279	-0.1760207193518	0.1651456007408659	0.2398994797	-0.8848	-0.027	1.1738	3.7350699625352	-4.0688168919633	0.1626834319445	0.1665919798319821	0.3871033343	1.1971	-1.4006	0.2481	6.0319947808626	-5.655993436462699	-0.4706606762640999	0.1739869319476396	0.0558645714	-0.5932	0.2841	-0.2178	0.0277761796741999	-0.9584355708827	0.2990857193814	0.1752643009914962
22	0.144213564902945	0.0466746603	0.642	-0.1959	-0.1842	6.686623468679899	-5.7910580608558	-0.7192299442267	0.1442416781201996	0.3562466566	1.5677	-1.0972	-0.0889	6.5375920683883	-6.5933411428902	0.5497795110018	0.1509987358239561	0.0168138653	0.1081	-0.3918	0.0367	1.4839797749733	-2.1864495881218	0.139274328678	0.1619091998206634	0.0784075465	-0.6475	0.2251	0.5044	2.8512681208904	-2.5842076284988	-0.2448316800460999	0.1626128387367059	0.0390326397	-0.1567	0.5754	-0.0582	0.1999806250481	-0.9729924922417	0.3497988859536999	0.1633226147864497	0.1518993142	0.8529	-0.0207	-0.8122	1.2037000242665	-1.5563709514613	0.0688896467557	0.165257686116848
23	0.0921379274862741	0.0243390205	0.4492	-0.4374	-0.0412	-5.5558654233312	8.0190538893968	0.1566246052167	0.0861409556288908	2.410601313	4.3675	-4.3189	0.0674	-8.815238801672699	9.6653630090383	-0.0851776614655	0.1247786589444129	0.1166871338	-1.1042	0.3961	-0.0843	-6.6561326198874	6.9069837836306	-0.1182651502841999	0.1355181651807698	0.0005816721	0.0437	-0.0379	-0.0555	-8.504979661572499	11.1779058242998	0.1043770604470999	0.142649000051449	0.0106519281	0.1382	0.301	0.0425	-3.7251948618295	4.7057805589963	0.0051539370217	0.1455168422058401	0.1309853321	-0.2654	-1.1159	-0.1481	-8.4584761992851	9.633337782048498	0.0201042886877	0.1472426997508397
25	0.0881612118450355	0.988453544	-0.4376	-3.8738	1.0854	-1.2129849795116998	-22.3265404337588	4.314986235053199	0.1172727239318815	0.6951826547	-0.1251	2.8451	-0.7672	1.1165158682352998	-14.9420502865223	2.8833720339416	0.1288884438139897	0.7441753286	-0.3426	-2.8479	0.5812	0.4252194758056	-13.2347988123265	1.9179334035943	0.1332949425608384	0.0493950752	0.2823	-0.4477	0.5109	0.0152650959116	-14.208184734875198	1.9207661018047	0.1439118531203833	0.2573132995	0.7146	1.4689	-0.0117	1.828270636629	-12.8727249007944	1.962823801623	0.1472404212940164	0.0057383325	-0.1066	0.2112	0.0487	0.4636576167995	-16.0199706416409	3.1636517846484	0.1500637967910508
26	0.0920030942913631	0.9535087899	-0.7102	-3.83	0.2927	-6.0917961875266	-20.6061877303399	-1.7627644905135	0.1102214513034977	0.1333082241	0.1964	1.2906	-0.2986	-4.203881516356399	-13.092967186653	-0.9602846933255998	0.1216555193779077	1.2533913396	-0.9016	-3.7932	-0.1197	-4.5507296750076	-11.6662708643789	-2.5716178586748	0.1263338894727944	0.1325657061	0.428	-0.5314	1.034	-4.5381792482143	-11.7894932365313	-2.4796731959289	0.1351360459219297	0.009910216	-0.0754	-0.322	-0.0176	-4.8637821702875	-13.9433667952335	-2.1443132022421	0.1368142028708556	0.2370268693	0.5179	1.3914	0.6188	-4.639369523174699	-11.9252266924463	-2.2440871280973	0.1472272650433274
28	0.0734497306276046	2.4873285266	2.6119	5.86	2.0969	5.874701344124	17.401186420425798	5.659534309225699	0.1150719551364501	0.2185705236	0.6582	1.4961	0.3906	6.3355262627131	14.302765380677998	1.1636881620446	0.1175384213969145	0.2526757489	-0.5411	-1.6159	-0.5425	6.268328366277499	13.580427337026	0.915512324389	0.1299156235989328	0.032454898	-0.1955	0.4893	0.3095	4.5100096382331	13.292475695332698	-0.5329800368929	0.1337166040703528	0.0252189006	-0.5147	-0.11	-0.0668	4.5621784969413	15.8569724654508	2.7651462266881	0.1344896991702007	0.0941044256	-0.283	0.6774	0.7021	4.6419268201702	12.8750854826364	3.2099978748130003	0.1373108329597154
29	0.1193825382009011	0.0346622336	-0.0527	0.6524	-0.0602	-2.1309759148348	1.5369354942954998	4.2542012526217	0.1382024813129791	0.0030146597	0.1684	0.0367	0.0541	-0.6584449617952	0.0191993989816	1.5225359450593	0.1420276428261684	0.0582046511	0.358	-0.1715	-0.674	2.3124653154539	-3.5588131849992	-3.6757800152703	0.1451997692143734	0.1782509755	-0.465	1.0713	0.6792	-0.8182563524986	-0.0044064194383999	1.8513649956499	0.1662132047597698	0.0036153436	-0.0505	0.1582	0.07	-0.0459920028883	-0.3017217024383	0.3450777222696999	0.171942274193904	0.0036112893	0.0317	-0.1124	-0.1336	0.8829362949694001	-5.0714346863221	-0.410741240508	0.1747770419750545
30	0.0918850555281977	0.0371332353	0.3687	0.4997	-0.4657	-0.9462785743963998	5.097558458706899	4.136919678105	0.091986263110314	0.0006652397	0.0005	0.0048	-0.1038	-0.9260955996473	5.0904767131809	4.0797149114672	0.0924532732604717	1.7359339557	-2.431	-3.1471	3.365	-1.3466725978302998	7.444842356330299	5.9295848719505	0.1062288232138001	0.0001010614	0.0038	-0.0088	-0.0365	-1.4389713478525	7.7761106748243	6.2363818253491	0.1148395157911757	0.3137131651	-0.9421	-1.2021	1.3182	-1.5656559067065	8.043210510246599	6.5599782528566	0.1128896712407299	0.5197385664	-0.3646	2.0054	1.6011	-1.6232541036512995	8.8253893035933	7.014862373809999	0.1296860506993392
32	0.0968333125087279	1.2772551597	-1.9385	3.4304	-1.9568	14.6777438062797	6.1157167501922	-8.5163891404755	0.1073114944471802	0.3768056659	1.8867	0.6376	-1.086	14.1262725449578	6.288708056180099	-8.5076943306908	0.1250831636740483	0.0221409709	-0.3277	-0.267	0.293	12.0466392851865	11.2916071830228	-11.6857063215447	0.1254487457462681	0.1123033182	-0.8023	-0.5569	0.6163	16.079654019212796	1.615031410235	-5.655009860695199	0.1270439227676635	0.5908417436	-1.3482	1.9928	-1.0664	11.2901908339176	5.343373714520499	-6.8586311989003	0.1276244515166437	0.1552634057	1.0504	0.3866	-0.7328	12.9110450126962	6.2493256824494	-7.924473243593999	0.1347802759137714
33	0.0948062944207207	1.2325521232	-3.4659	2.4213	-1.0604	9.2439598072106	-0.4211278006128	-6.0755475158475	0.1046142793094071	1.0558340581	1.9678	0.5416	-3.2487	8.3166052305809	-0.8097976008980999	-4.5000951944967	0.1124755433384537	3.73809e-05	-0.0162	0.0057	0.0142	0.2407400048533	-1.2390300658351	4.9955813231325	0.1242097429753706	0.2638372625	-1.1782	-0.0696	1.3254	5.8411417389369	1.6112151362571	-6.873896294811899	0.1264492087874934	0.057452769	0.5095	-0.5381	0.3601	12.1778876356017	-1.2385579494666998	-8.0725210681181	0.1278587650764018	0.406508368	-0.3234	-0.6802	2.0377	7.7521901121587	-0.8354099138838	-3.1605043421924	0.1310634880969005
34	0.0854077335234497	0.599785016	-2.1197	2.3369	-0.5886	10.0520263147579	1.7517090988867998	-9.2406549926318	0.0897526036881601	1.1162652986	2.8109	0.4855	-3.1402	10.1899629803921	-0.9361674155065	-5.8477120250638	0.1068501069404734	0.0614549251	0.6415	-0.3513	0.5652	8.964584946209898	1.0233909145684	-7.6393543001110995	0.1091026187553745	0.2508593335	-0.7217	-0.6492	1.5701	7.084381509056899	2.3356383605362	-7.8128177224674	0.110897050500893	0.0991807229	0.934	-0.6358	-0.2492	13.316632316182496	1.5281226554187	-13.755307108487498	0.1134405433017044	0.0944162257	0.8167	-0.7299	0.2085	13.182747982710396	0.9221612965773	-11.620829663920398	0.1196255980949161
35	0.0801112768913029	0.8956587754	-1.731	-3.651	0.0509	8.6285167779705	-1.4802421870568	16.221485644886297	0.0863601284755653	0.6931951255	1.0343	-1.2362	3.0089	7.0667164882726	-2.2558113512459	14.1769070254687	0.1029159469928044	0.3017247615	-0.5979	0.556	-1.9122	9.4895783478707	3.4337023473732	13.6914927126921	0.106838273664714	0.132935701	0.2496	1.1798	-0.6334	6.8675620668692	-5.7581279441599	17.017631214131498	0.1148892008496439	0.0488719905	0.0034	-0.1979	0.7709	7.517784335248099	-2.3152980136643	14.810683907015	0.1212309546734089	0.7483500225	-1.3676	-2.6885	0.2932	6.3989865712322	-1.4510890013081	11.6234263039466	0.1232952733045708
37	0.134591274245353	0.0003801684	0.0149	-0.0228	0.0591	0.0740435837774	-1.9519257821191	-0.1547361397431	0.135730465907671	0.0709386471	-0.3855	-0.0802	-0.786	0.9969523979379998	1.3559575530755	2.3063278026647	0.1481149444718022	0.1653570431	0.0488	1.25	0.3101	0.8600779941327	-0.8795527943291999	1.648866416637	0.1597057115767656	0.003666703	-0.175	-0.014	0.0593	-0.0598800927254	-1.3877073788504	-0.3444088907477999	0.1793321916549681	0.0050276796	0.089	0.1019	0.1537	1.0047423180166	-2.1610339902896	1.8136743722393	0.1939199379671755	3.88272e-05	0.0164	0.0023	-0.0052	0.1185012084684	-2.0729056015216	-0.1172815745166999	0.2012969196733721
38	0.1361096819715266	0.0012514216	-0.041	0.0584	0.0932	-0.6984174809863999	-1.0637175210359	1.3564690124746	0.1369260310017125	0.0730001185	0.1158	-0.6227	-0.6229	0.8627533202202999	-1.1058145638849	-2.7640052787978	0.1484155170259523	0.1707828592	-0.5023	-0.5003	1.0996	-0.1304221467704999	-1.9814330551441	-0.5413207594013	0.1610115613309128	0.0038703142	-0.1766	0.0187	-0.0665	-0.5432092248749	-0.5394716369584	1.2062573212619998	0.1813566372917233	0.0145302229	-0.0991	0.0752	0.323	-0.6414881155634999	-2.9984503987391	0.3277667887616999	0.1938063826190493	0.0005830078	0.0465	0.0251	-0.0415	-0.8064927863193	-1.2413513046463998	1.5376436688481	0.199147489655071
39	0.1412916277736537	1.3966283674	2.0326	1.6353	-2.7459	-1.0615143113167	0.2171341864332999	2.5481300693469	0.1646716082230241	3.64524e-05	-0.0149	-0.0007	0.0105	0.2552969262123	-0.3381926918971999	-0.9164959001565	0.169664258362304	0.0171758606	0.1014	-0.1125	-0.3586	-0.8280527671428999	0.5133478645735999	2.3616047607982	0.1756874692224582	0.0053895123	0.0306	0.1548	0.1449	2.2954691261915	3.4211125775492	-1.4517184897993	0.1768803148680332	0.0269886954	-0.2599	-0.355	0.1838	0.4147935726701	1.8421193834354	1.016230482981	0.185740682214072	0.0377848835	-0.246	-0.023	0.4874	-0.8996570830169001	0.6571466417820999	2.6540021649606	0.2014924627178314
40	0.1140213292958098	1.1066401268	-2.5346	2.4502	-1.39	-0.3703752910098	0.2317697938536999	0.6867326008685	0.1204103794733089	0.1534060808	-0.4659	-1.0548	-0.7579	5.5448493747352	-4.8325831469424	4.528343490539299	0.1211868187597845	0.0966469496	-0.461	-0.0562	0.9889	-3.2238859646501	4.2190679262066	-7.6176762901954	0.1241116958333639	0.0059370813	-0.163	-0.0446	0.2075	-1.0620651137465	0.9340822348794	-0.8781757882547	0.1290900872428467	0.0107090782	-0.165	0.0183	0.3107	0.2709554524308999	-0.8928507387058	3.0247315432467	0.1301545308216409	0.0974001939	0.5168	-0.5755	0.723	-0.703846819223	0.2317697938536999	0.2349959223711	0.1309717985844168
41	0.1301547513174625	0.637785883	0.0511	-0.7665	2.5787	-0.2650539978258999	-0.8703858681761	2.0220744058572	0.1398379723204245	0.0092114423	-0.157	0.1385	-0.2343	-0.2036788699339	0.3422450240592999	-0.2639130499355999	0.1410281720161403	0.0470663499	0.0196	-0.1913	0.6803	-0.2590345141287999	0.2808305531366	0.2397957721165	0.1435527756749009	0.002519485	0.0656	0.0838	-0.1224	-0.1855023897504999	-0.0379266815948	0.3800930195927	0.1474508845557376	0.1202829238	0.9937	-0.3161	-0.3411	-0.0994985246403	-0.0551589290414	0.5338062405376	0.1516096929963177	0.3168002003	-0.2783	0.3328	-1.7087	-0.0503197362653	0.4254555339897999	-0.3721063843605999	0.1646910486046289
43	0.1144318925156368	0.0561504719	0.3012	0.0328	0.7989	1.8433390173871	5.309735423272	1.6025990125338	0.121047428651227	0.0131139208	0.255	0.0721	0.3031	-0.0565359351158999	2.6193409549139	-2.0536668595093	0.1301109828968741	0.0724869914	-0.3456	-0.3636	-0.7605	-2.3390612042071	0.0485886429145	-6.1869669787899	0.1418566483165144	0.2983094228	0.6853	1.1583	1.142	1.1821007004122	3.3600521939028	1.1520032819267	0.1574467686337343	0.0017098608	0.1093	0.0069	-0.0653	-0.1297533152485999	2.6152886227518	-2.5478153251013	0.1601801818355542	0.0018103823	-0.1206	0.0265	-0.0412	-1.9400835298784	-2.4272682790365	-3.0963358591207	0.1604283498827697
44	0.0793727996354469	1.2983505445	0.9209	-4.4264	-1.4747	1.896727510047	-10.5751705939758	-1.6604332676627998	0.1064968358849599	0.171014453	-0.3481	1.3488	0.6654	0.388315713009	-0.8594878486722	-0.2598607177734999	0.119118126961494	0.4811896212	0.6112	-1.9764	-1.2708	0.0062555418813	-0.5029613044687999	0.9880608729998	0.1290286056579227	0.0006426076	-0.0319	-0.0498	-0.063	2.2294121776462	-10.497350079251198	-2.3847778058805	0.1306282660943575	0.0125975474	0.0212	0.234	0.2987	-1.0589570143212	5.9842716846235	2.0648796232588	0.1427476351823133	0.028752299	0.1713	-0.3616	-0.376	0.3785192983646999	-2.1734663879908	0.1755092599527	0.1474819377172802
45	0.1165132628236695	0.289320305	1.4043	0.2975	1.2733	9.134743553987398	1.7628825196056	8.0129163766076	0.132743703006828	0.7067518084	-2.1301	-0.9259	-1.5494	5.0245771367584	4.5204748843993	3.2250269125404	0.1476292656754154	0.4397470306	-0.9698	-1.7994	0.4659	1.2056278327708	6.0427747712744	-0.7771428854171	0.1536125300425556	0.8926035638	-0.0626	-2.003	2.1186	2.1583980072327003	2.8596088433988	2.2422380056544	0.1630452677921753	0.0144493438	-0.3267	0.0974	-0.1277	3.5448857521314	3.2548882728417	2.4398580488605	0.1638408167165232	0.0144789477	0.2194	-0.2284	0.1779	2.0411951187774	4.0211724817856	0.661356346067	0.1684142675496299
46	0.1056198505038329	1.6256846495	-1.5493	1.6885	4.0204	2.6515628970572	-3.3107553764357003	-10.9839053399181	0.1202311531196483	0.0003501917	-0.018	0.003	-0.0634	-0.9535176920452	0.0070030594646	-2.6877191422705	0.1476676319483745	0.0581063741	-0.1172	0.3081	0.6918	1.0623405149614	-2.4529986211143	-8.5046649173269	0.1526257009929661	0.0049327425	0.0365	0.1172	0.1825	2.7860767190205	-3.4293352709655	-11.3711981341289	0.1558754419103758	0.0686875859	-0.7314	0.0102	0.3447	2.5235406751594	-2.5326289152511	-8.7688927115081	0.16324933667507	0.0010386625	-0.0532	-0.0055	0.0817	2.8812081672531	-0.6616710903126	-5.5805335035801	0.1650773205347758
47	0.1233706828755595	0.6462318093	-0.8923	2.539	0.4182	13.270797685417	-34.6307585409382	-14.0193381875152	0.1234785788309311	2.2585894827	-1.896	1.5249	-4.4692	12.2708552171458	-33.3513231825742	-16.320748111342397	0.1399379304262184	3.92226e-05	0.0157	-0.0129	0.0028	19.9674536269254	-19.4922291591001	-29.6966310317591	0.1424940649874684	2.8045e-06	0.0014	-0.0036	0.0038	14.7565085537411	-20.0882367311744	5.461874922988899	0.1493875728554943	3.07e-08	0.0	0.0006	-0.0	-5.344750720595	-5.4213516013679	10.1106867735316	0.1521953298984984	1.891e-07	-0.0012	0.0004	0.0006	41.1519052224939	-31.882765875635297	-33.7131610359221	0.1532809778254702
48	0.1020050052551504	1.6137209677	-2.9165	-3.113	-2.0571	1.1819039852587	2.7285572081371	1.3897532164467998	0.129463901159073	0.0312036279	-0.3883	-0.4203	-0.1675	2.6817783446348	5.2152334635306	3.0023453587784	0.1397736610391232	0.0054043598	0.1474	-0.1532	-0.1125	5.044956826661	6.2084089305214	3.8128511342291	0.1427434457617028	0.0105624632	0.1335	0.1707	0.2523	0.3709654364702999	1.6580333427900995	0.956822506624	0.1507555289327267	0.0016406073	-0.1158	-0.0178	0.0508	-2.27796147753	-0.7651039180229	-1.1227320670859	0.1574892508286968	0.1193072468	-0.0103	0.9293	0.5081	2.0114517875682	5.2897098206457	3.1817889218011	0.1648561264764032
50	0.1352130724622768	0.0018354865	-0.1001	-0.0757	-0.0676	0.4985155419996999	1.9378409771285	-0.4009448258636999	0.1686799282653593	0.0188239279	-0.3658	-0.1126	-0.1426	-3.2852217495114	4.0484765450914	0.4980434256313	0.1720948573024541	0.0401498342	-0.3485	0.1878	0.4376	-1.7391586720934995	0.7378391977477999	-1.3431317250672998	0.1749170200724696	0.3725856112	-0.5253	1.4932	0.8093	-3.3777172146871	4.567175061840199	0.7883949921972999	0.1782905693937099	0.0054403233	0.0407	-0.1404	-0.1561	-2.781158840183	-2.5798798951218	-2.7061710236688	0.1851194352367022	0.000168406	-0.0267	-0.0055	0.0249	-0.7929587837584999	-1.4956253120605	-0.9984867761353	0.1881739638533849
51	0.1022790080627972	0.1048415736	-0.6628	0.8398	-0.6172	-2.1580045769257	1.4979072078411	-2.2876005200515	0.1069758998066986	0.3510771988	-1.16	1.5393	-1.0607	-7.7141847445025	9.7940934054887	-5.721853669854499	0.1291886121258002	0.0837249714	-0.0754	0.3144	0.9263	-0.1824336333559	-1.5413812567646	-2.5488775869302	0.1273491992326745	1.2450061626	2.0892	-3.1183	0.4194	-4.1814166458267	4.9740606853396	-3.3372332360968	0.1322115730906899	0.1331629761	-0.0307	-0.3236	-1.1782	-3.001086381796	3.2973787459977	-2.2427494650535	0.1491113650896315	0.1117119824	-0.1891	0.6239	0.827	0.0467788635023	-1.6899798837184998	-2.6787489312709	0.1525947580793344
52	0.1067936967594464	1.231341277	2.6499	-0.4621	3.0732	-6.5534079667297	0.4587003949312999	-10.6260017896402	0.1430327730289511	0.0049418939	-0.1977	0.0898	-0.0678	-7.6306594903264	0.0934396979125	-13.8603923434872	0.1437413363516761	0.033539926	-0.2826	-0.4244	0.2978	0.5498975400938999	-1.0135158138626998	-2.6693459469336	0.1545841448804545	0.0093661836	-0.2418	0.1544	0.0921	0.1250321515646	1.265665297619	4.6020723300711	0.1536982661678561	0.643144541	1.5805	-0.3331	1.8906	-4.447808306696399	0.0573621387606	-8.5383032085754	0.1562089050912485	0.048440286	-0.499	-0.0784	-0.4567	1.1337481156818998	-0.6954667536839	-1.1711633378776	0.1610407402779717
57	0.0833457668477182	0.3972691515	1.7921	1.1811	1.5477	11.3635655861731	10.8839740419401	10.1039197722512	0.1139936570701985	0.0002528494	-0.0514	-0.0017	-0.0258	0.4674738907773999	4.9331045903809	-1.8403882900846	0.1154513181975201	1.1721290255	2.2092	1.9194	2.4756	3.9017663836111	8.186891258363	3.4632489634289	0.1300386970166915	0.4532504626	-1.2298	-0.8992	1.6405	6.5724106505578	9.5761723584414	5.49228708572	0.1466802149099274	0.0179464274	-0.106	0.3735	0.1793	5.4315807893499	8.4802722382929	6.3258085341302	0.1479503443409747	0.1382588134	0.735	0.7101	-0.5886	8.5860263048145	10.2223029516275	8.045807150272799	0.150089815298
58	0.0744309737830468	2.3672749281	3.3959	4.7267	3.0317	4.5820467274448	9.2074888177517	5.9440631072481	0.1142913631786677	0.0484104681	-0.4302	-0.5663	-0.3583	10.5741083321469	13.8487861494307	1.8882294154158	0.1135465650425924	0.5544975581	-1.4004	-1.8561	-1.3379	6.010985602468799	11.5959255254873	6.8545395237075	0.1268799106256936	0.0240393005	0.1665	0.3964	0.3139	4.7704605014671	10.8456145870076	3.416548785988	0.1298021417494138	0.0838119121	-0.5724	-0.7725	-0.202	7.0222588635816	13.7156886765726	4.3785645726644	0.134644193242538	0.0002918906	-0.0018	0.0213	0.0529	14.3982115731562	12.8892489736884	1.9272577018702	0.1368319527844947
60	0.0777999661906406	2.8404696931	1.1854	6.6599	1.8791	0.6934209160874999	16.0512876940781	6.305074756951299	0.1088620210647008	0.0269995059	0.1078	-0.5521	-0.2309	-1.7532828201148	15.8567364072666	8.3534303073161	0.1128950366390556	0.0044390953	0.0748	-0.2011	-0.1122	-1.2233321965858	16.2898244892122	8.2513351426496	0.1217374703249373	0.0090231807	-0.1517	-0.2962	-0.0192	-3.6982842288307	17.1391618359638	10.8128024994038	0.1328597940569026	0.0261091314	-0.2278	-0.4865	0.0667	-1.6179821375375	6.927520845656	4.811259224302999	0.1384918085802274	0.0539359299	-0.3798	-0.4386	0.4813	1.314844085994	19.8440738826502	7.586516609881	0.1464606745702169
62	0.1295492697913374	0.3346903244	1.0274	1.5226	0.66	-3.7412861613858	-1.9907180103893	1.5583381029963	0.1452124477241156	0.6591469864	1.0393	-0.9645	-2.1563	0.3305208009106999	-1.907743558643	-2.5475005808557	0.1536379973099509	0.2719405681	-1.2431	-1.0345	0.0999	-0.1210585054638999	-0.6232329493187	-0.6606088284837	0.156329700052184	0.0305820417	0.4095	0.3526	-0.0124	-0.0437887931691	-4.3421722692669	-4.9248032109032	0.158028546859037	0.1564034114	-0.9342	-0.7711	0.1017	-1.1527901425407	-1.6869504703546	-0.7819427351625	0.16782874089536	0.3742303068	-1.1522	0.1753	1.3998	-2.2403495401808	-3.9717182921957	-2.2182780999581	0.177312890920717
75	0.0737806581065288	2.2140382155	2.6478	5.3528	2.2638	3.4670258943761	10.1047459758959	4.5591097405467	0.1137621364575141	0.6884496445	-1.2667	-2.4831	-1.0576	3.9875341905371	12.2734125141413	6.0003236411491	0.1277038667617248	0.1540856402	-0.5029	-1.1706	-0.4197	2.8083842174274	10.8575748683404	5.672871596633	0.1385121309451186	0.1189064853	0.92	0.6249	-0.1616	8.096992433213499	22.1894693148	10.7842788021463	0.1408905458741557	0.1239325602	-0.8166	-0.1993	0.7606	7.285267023811099	19.9288974568394	9.9205025631278	0.1482697692878719	0.0267748908	0.132	0.4928	0.091	6.319041532849799	17.082625900847898	8.0205095815327	0.1517511410658768
77	0.0821399486979721	1.4336912076	3.3075	3.8021	0.1313	-0.4160525496525	0.6218952862749	-4.031873786136	0.1002189523508529	0.0129812478	0.0752	-0.0435	0.429	-0.4855716848993999	0.5982107817935	-4.1215365531013	0.1196497791366853	0.7287553601	-1.9984	-2.2463	-0.0769	-0.513033120328	0.4843520509477	-3.9869440450766	0.1247454008246543	1.0272396464	2.2901	2.6357	0.094	-0.4688902398826	0.4465040554143	-3.6011856290631	0.1353647368382369	0.0152234289	0.0039	-0.1197	0.3887	-0.2633622475058	0.3268618990556	-2.2926757710118	0.1463357269379745	0.0100104329	-0.0648	0.2458	0.1945	-0.1760207193518	0.3819027990049	-2.2464477099393	0.1463247388961979
79	0.1098624841059261	1.1935842916	2.546	3.0378	0.126	8.259321777881699	8.9764271984506	2.1659912121578	0.1485872465216784	0.0066497684	-0.2145	-0.0685	-0.1276	7.1050366001744	7.6875101696879	1.7788951331004998	0.1490109659921944	0.01989735	0.174	-0.3554	-0.2079	2.5782668308631	1.982495316973	2.2189862745107	0.1522288452633822	0.035302301	0.3631	0.4621	-0.0457	1.5396501634138	2.8461928699301	-1.9088451635026	0.1550173456712995	0.0035916216	0.1049	-0.1459	-0.0488	0.3517660374887	-0.2126097379028	1.2636588030533	0.1565538708041482	0.2119052848	0.1976	-0.0685	-1.4008	0.1220027382006999	-0.9999818113019	2.1040259388053	0.1617422477344054
80	0.1265797790631867	0.7023629078	-2.0831	-1.9614	0.0319	6.5687124056720005	6.244525832703999	-0.1060688107672	0.1327136420764826	0.0002509141	0.0276	-0.0281	0.0358	8.7387166069612	8.2754524204687	-0.1365596595597	0.1498197079165349	0.0213397	0.2642	-0.2793	-0.2554	-0.2558477286421	-0.1729913059879	-0.0050359079296	0.1567958282190552	0.1808151686	-0.0733	0.0347	-1.304	-2.7139216007167	-2.5034363864717	-0.0113307928415999	0.1596368801311215	0.2849393987	-1.1851	-1.1194	0.0558	5.4931132893646994	5.2194825108462	-0.0749484734834999	0.1596719757160601	0.2289060798	-0.0771	0.0138	-1.4583	-0.7107711926261999	-0.5954567696445	0.0403659494981999	0.1613961795423976
87	0.169229403852797	0.748734306	-2.5408	-0.1075	-0.0387	4.3250187078817	1.0132797556784998	1.7952224908409995	0.1807364927934615	0.0429991144	-0.4273	0.2748	0.3111	2.347992072176	0.8740054270004999	1.6112938223185	0.1823322578037146	0.0301895096	-0.3943	-0.0078	0.3026	1.1259188525726	0.8055485535824999	1.635489786199	0.1947709415906568	0.0380855833	-0.0593	0.1093	0.5259	0.7099843320121999	0.8290756859410999	1.7109497190816	0.208818656886452	0.003100219	0.0206	0.1408	-0.0445	2.993217775656	0.2176063028017	0.1521001566862	0.211847571238525	7.83619e-05	-0.0202	-0.0031	0.0117	-1.2351744488265	0.7452750305501	1.6432797062776	0.2166401581690026
90	0.1278262419427151	0.577031852	-0.8689	0.9887	2.2248	-0.0812827014262	-0.3204883280821999	0.4064921931923999	0.1345610663177932	0.2659131716	-0.7639	1.378	0.6683	2.4022067684806	-3.9387488324691	-3.825716305268	0.1420246293832732	0.2280562612	-0.6205	0.8157	1.1566	-2.7614479818023	3.744669662026	4.2404311918767	0.1461511719352918	0.0071829448	0.1145	-0.1746	-0.1734	-1.6690493913861	3.2891167095506995	-0.0764041656194	0.1474224773440543	0.000158703	-0.0097	0.0068	0.0384	-0.4257702782354	1.5051856685206	-2.0674369202543	0.1483449216137354	0.1248826155	-0.3947	0.4564	0.9462	-2.2238254672868	1.7838523549686998	6.4597715536637	0.1539771566328818
92	0.1278903327281947	0.3269162853	1.6701	-0.9911	-0.0575	1.9553879688207	-2.1732303298066	1.49110086353	0.14732108601542	0.6230356263	0.7346	0.7634	-2.2573	0.3494841417081	1.4529774667817	-3.3953822354714	0.1551276303314052	0.3443997916	-1.2493	1.1149	-0.7017	0.7022337549643	-0.5221213604196999	-0.1181471211921	0.1584549122794123	0.0893196284	0.3871	0.3524	-0.7522	1.7524566164701	2.2961379577134	-6.3138482527974	0.1614042276398862	0.2494297176	-1.3281	0.7322	0.062	-0.1945512868115	-0.2455005115679999	0.3494841417081	0.1657493550497218	0.1448261276	0.1326	-0.624	0.947	4.3531096318015	-2.5437236499085	-0.3865059335968	0.1753494123786354
93	0.0892331522817642	3.4468421814	-0.5479	-7.102	-0.9527	-0.7352819007522999	14.518365188914	2.2181994138967	0.1308231109020484	0.0050545971	0.1854	-0.1497	-0.0235	-2.2403101971501	10.5304375680699	1.8074975164194	0.1457740505817414	0.0813622587	-0.2731	-0.8638	-0.1029	-1.847155291365	16.1722281704499	2.5281438097513	0.1507942259494182	0.0088018291	0.2555	0.1452	-0.0323	-1.4298831077608	23.6635739890676	3.5214766488648994	0.1537644149143373	0.0690385264	-0.7828	-0.2005	0.0594	-0.6018696836485999	19.4266443269232	2.8907291806825	0.1599147416156463	1.61687e-05	-0.0031	-0.0047	0.0109	-1.3752749811492	20.994188699103297	3.1588912779337	0.1662437801803655
94	0.0807948139382758	4.2922660661	-0.6101	-8.3343	-0.0598	-0.3998825640348	16.2705070611385	0.5782245221979	0.1221987108344296	0.0094575293	0.1736	0.2872	-0.0486	-1.4472333842995	14.9651839885739	0.5971485199645999	0.1384710084743894	0.0398132379	-0.2081	-0.6202	0.0157	-2.4374581239878	12.6014153610872	0.6355079748971	0.1455557597183533	0.0395429865	-0.4725	-0.4202	-0.0471	-0.9940410136662	26.3266643941199	0.5018990426399	0.1470724402272576	0.0949936261	0.9283	0.2901	-0.0468	-0.9189745110906	25.5049458549197	0.6363341785418	0.1570431510322879	1.62951e-05	-0.0027	-0.0058	-0.0107	-0.6099350049421	24.9548122566416	0.8846280452894999	0.1583674856861462
95	0.0768948675922591	1.1200893212	2.1427	3.9132	1.0352	9.4786016423054	22.916921952443	5.721893012885199	0.1091664155464254	0.3637756184	-0.6587	-1.9036	-0.9282	4.2920492481551	15.0121989102604	5.0979912320446	0.1204272106543581	0.8857102332	-1.6347	-2.8023	-0.5606	4.5060753351631	12.534807610112098	2.9465175982151	0.1324889935835715	0.0401461694	-0.3771	-0.5573	-0.0017	5.154015707761399	15.5155143020055	4.8921484954222	0.1352635660054242	0.0014353891	-0.0772	0.0982	0.0173	-0.6268525081430999	13.477151881438498	8.4110285042609	0.1338974473933719	0.1282601965	0.0161	1.0838	0.4774	5.3723695281464	17.8956496302634	5.248438981441399	0.1372117200879043
96	0.1032139103463989	1.7864475772	1.7559	4.4409	-1.291	-4.439113496911699	-9.3217803219352	3.2108240784577	0.1388334301064994	0.2383115393	0.1332	1.543	-0.3914	-2.5206292908876	-6.335054146344699	2.3252518004314	0.1495964558971607	0.1450169643	-1.1638	-0.1567	0.1483	-2.7328062554527	-6.998574359100199	2.5319207406985	0.1598950807382199	0.0044952815	-0.1746	0.105	-0.0239	-2.2945642364854	-5.829850289125999	2.1292054784533	0.1653078121669594	0.0003654642	-0.0369	-0.0298	-0.0326	2.7948108718359	-0.5693329972597	0.0462674041031999	0.1673792234137163	0.0803677212	-0.0632	-0.8325	0.1323	-1.6424141596022	-2.2648995913376	1.2206962135289	0.1755087941083516
97	0.1015435075005328	0.0116666715	0.2109	-0.1537	-0.3212	0.0891906505969	-0.6059220158106999	1.0184730357308998	0.1146665000698236	1.6915784264	2.1387	-1.9968	-3.5101	-1.5111264661563	0.7595172076635	4.0009108209751	0.1543806272371138	0.0014206454	-0.0001	0.0117	-0.1165	2.6051381208312	-3.8341750568685	-0.6021450848634999	0.1591483716383574	0.0035040514	-0.0635	0.0436	0.1643	-1.3924678855650998	0.6590351072557	3.7117788883608	0.1688793667360003	0.0071924906	0.1638	-0.1426	-0.1288	2.040329572102	-2.8652742398196	-0.9353412118618	0.1739182107499063	0.0875905955	-0.4791	0.7232	-0.0216	-2.2149339423486	2.0992654320906	4.516737296482799	0.1776367257840464
98	0.1216936284057417	0.4390972195	-0.6547	-2.1626	0.4517	1.136226726616	5.3776021512295	-0.7429144487081	0.1345321813651631	0.5285922391	-1.192	-2.0798	0.1868	-0.4294291800904999	1.5402403088742995	0.2413694933445	0.1426806044525456	0.6202526995	1.7179	1.8206	0.3707	1.836532673076	4.7372549835563	0.0945413027721	0.1506612302196873	0.2101698224	-0.2569	-1.3388	0.4702	-2.3300909932075	-1.9273363879316	0.6130824473981	0.1530628707086	0.1096516647	-0.0731	-0.9878	0.2821	3.9854883529407	11.7383079535906	-1.0278760200682	0.1605010032559883	0.0487570239	-0.2697	-0.6158	0.0554	4.4344316762584	3.7065856083084	2.0114517875682	0.165770044907649
99	0.1201796673453038	0.4194901429	-1.192	-1.881	0.4309	1.6569317379305	4.7786438518527	-1.7971896423759997	0.1243672504906032	0.0774097355	-0.8271	-0.3779	-0.3134	-1.7363653169138	2.473102909802	-1.994298226183	0.1390267681927427	0.1063183197	0.6971	0.3812	0.7091	1.1048309881174	2.8721199271614	-0.6071023067317	0.1445769052676452	0.6045391859	1.4723	1.9852	0.2904	-0.6364128646031999	1.9105369138227	-1.1747435536713	0.1490897197498107	0.2323282601	-0.891	-1.2156	0.2337	-1.6835669697144	1.7940815429507	-1.9474406766193	0.1502137339497416	0.047381533	0.2699	0.6192	-0.1146	1.7289688271421997	6.3486668349669	-1.9193890957302	0.1577312449929073
100	0.1214680979295442	0.3772266531	0.5652	2.0446	-0.2746	0.737681825625	4.708573914176	-0.5587103789707	0.1255918842837928	0.0874503375	-0.8329	-0.5772	-0.0887	-2.0945049253759	1.7301097750325	-0.2252781937882	0.141212910765341	0.0838154315	-0.7952	-0.1287	-0.4813	0.7695890235227	2.4834894699068	0.1020951646665	0.1462977281580514	0.5682985034	1.1639	2.0598	0.3771	-0.6741821740752	0.7567238524837999	0.0304515057618	0.1522131900600483	0.1978464273	-0.388	-1.3279	0.1626	-3.1678221459026	-3.3176404068082	-0.0642471691331	0.1599367176991996	0.015048977	-0.2002	-0.3097	-0.0706	4.1530109776613	2.5333764328343995	2.221700943629	0.1679851091821809
101	0.1201009503369911	0.4451119526	-0.7128	-2.1581	0.5417	2.0327757102076	6.081803057728799	-1.1278860041076	0.1247052705851224	0.0816624847	-0.8624	-0.4782	-0.0274	-0.9146467777136	2.9005649383575	-0.2265765138012999	0.1401249108829387	0.1466057903	0.9969	0.6457	0.3733	2.0715679384778	3.9224214747286	-0.263204875383	0.1441312097135759	0.8547902948	1.3588	2.6289	-0.0769	1.5297357196774	4.3349331516181	-0.2084000336178999	0.1514740513167275	0.1536245279	-0.3005	-1.1372	0.3645	-2.7191935668305	-2.2029343179851	0.299400463627	0.1519960384250718	0.0088625859	0.2496	0.1176	0.1023	4.9397535625692	11.9052404328507	-1.2769567474299	0.1594515901423668
102	0.1224685977200732	0.3733953919	-0.4417	-2.0302	-0.4169	0.7677005580491	5.2456456262617	0.8753430900442999	0.1269299631771978	0.099799464	0.8319	0.6899	0.0182	-1.978561013903	2.3120718851469	0.2210684895032999	0.1423781209346082	0.0897415575	0.8469	0.1621	-0.4373	0.8610222268694999	3.2856151798184	0.1883350879608999	0.1475767141712664	0.583658249	-1.1005	-2.1437	0.1838	-0.3767882050139	1.5985860234024	-0.0031867854866999	0.1544860609891442	0.1537589488	0.2446	1.1665	0.2575	-2.9351081193121	-3.167507401657	-0.2929088635615	0.1624564337005813	0.01041601	-0.164	-0.2595	0.043	4.3856856612211	3.2797530682441	-1.7669348517677	0.1707881623143241
103	0.0882229506750847	0.0	0.0	-0.0	-0.0	-0.0	0.0009048897061	-0.0	0.0893406439947962	7.2371e-06	0.0069	-0.0	0.0086	-0.0	-7.86860614e-05	-0.0	0.1208895168936548	0.1910747487	-1.5187	-0.0004	-0.1996	0.0	-0.0054686812672999	3.93430307e-05	0.1221055146004983	1.473e-07	-0.0013	-0.0	-0.0002	0.0	0.0062161988506	-0.0	0.1290346325437132	0.0003478469	-0.0604	-0.0002	-0.0199	-0.0	-0.0152650959116	3.93430307e-05	0.1294758446827432	2e-10	-0.0	0.0	-0.0	0.0	0.016130642587	-7.86860614e-05	0.1328549431488273
104	0.1354055653145373	0.1282454622	-1.0513	-0.2387	-0.494	5.741721900358	-1.5578266435972	5.6008345074213	0.1610122963169847	0.0069303595	-0.0042	0.0454	0.2497	4.017474236899799	-2.0105862408928	3.3164994589179	0.1793800759975598	0.0391277826	-0.5291	-0.1578	-0.1435	3.481464786643	-2.6714311275607	3.2637404547492	0.1873177050794887	0.0135650852	-0.0352	-0.2001	-0.2593	-1.2398169264491	-7.159290639509699	3.7977040674096	0.1881583821486582	0.0785534936	-0.0207	0.1043	0.7822	4.7754964093967	-2.3836762010209	3.8027793183699	0.2014248072499026	0.1284551845	-0.873	-0.3242	-0.2914	2.5442744523383	-3.3399479052151	2.021444917366	0.2068353337204259
110	0.1006106631779327	0.0004566831	0.0106	0.0471	-0.0667	-2.3837548870823	-1.3351844328659	0.8005519886836	0.1109801039270305	1.7445512153	1.84	3.3975	-2.6665	-3.7369584280088	-4.4325825538155	2.9811394652311	0.1495992488442344	0.0022662265	-0.0778	-0.1049	0.0744	0.2477430643179	-0.4016136573855999	-1.6536269233517	0.1551668785876507	0.0052821024	-0.0319	-0.2018	0.0959	-3.747030243868	-4.2353559409164	2.910597411186	0.162563778416399	0.058440883	-0.5691	0.1792	0.4259	-7.123252423388499	-6.678125374048699	6.9292519390068	0.1661862675202304	0.004690461	-0.0048	0.2054	-0.006	-0.3992530755435999	0.3635689466987	-1.2848253535699	0.1714557501635344
112	0.0974116362994921	0.1180125069	-1.1189	0.2776	-0.6766	-0.7997651280696	-6.6086455818325	-1.0022243640518	0.1164443946287217	0.0004820295	-0.0121	-0.0312	-0.0713	-4.292403335431399	-5.187260568702899	-2.3900497719943	0.1241885753764966	0.0149521629	-0.3547	0.2125	-0.0967	-2.2130061338443	-2.3249763992165	0.7433865650764999	0.1269071786089653	0.0036209577	-0.1956	0.0582	-0.0331	0.5554055643918999	-3.6163326958826	2.1107142540243	0.1304937636431789	0.0375708547	-0.5445	0.11	-0.349	-2.4358057166984	-4.530546700258499	-0.5227115058802	0.1396507713678825	0.0114830639	-0.225	0.0376	-0.2669	0.425298161867	-1.1404364309009	5.9436303339104	0.1434758593824647
113	0.0940457675827043	0.0243870221	0.4002	-0.4756	-0.0084	-0.8350951696381999	2.7918601445334	1.8279165493527	0.1112970666705865	1.5279799408	2.7064	-3.4828	0.0826	-3.9963470294139	5.9791570906325	0.7819033921317999	0.1432540038366272	0.008982029	-0.1381	0.2434	0.1231	0.2411727781909999	-1.3783437375438	-0.4452057354011999	0.145062584064032	0.0170235764	-0.2627	0.1065	-0.3083	-3.5109327166373	6.201445214087499	1.9572764342943	0.1594783803846917	0.1178628557	0.4076	-0.9076	-0.3395	-1.8702103073552	2.3221437010061	-0.9333740603268	0.1617706181967851	0.0305039313	-0.4587	0.1093	-0.2436	-7.2279048850505	12.8682004522639	0.9047716770079	0.1637399031288357
114	0.1183845006137133	0.0331338825	0.1246	-0.523	0.3591	2.4524084756538	-0.6065908473325999	-1.7187002961295	0.1195495270364626	0.0025126561	-0.0986	-0.1079	-0.1003	0.784893462465	-0.1989577062499	-0.5566645413743	0.1218796533805684	0.001403024	-0.0183	0.1147	-0.0609	-4.090967018247399	0.9293217281647	2.7701821346177	0.1281253812740248	0.3148603424	-1.5413	0.3655	1.0606	2.6681263129819	-0.6519927047603999	-1.8560468163032	0.1418484164725078	0.0101166198	-0.0621	0.264	-0.181	1.5927239118281	-0.3978367264384	-1.1186010488624	0.155406043055484	0.0008496539	0.0809	-0.0117	-0.0389	-4.2810331995591	-0.7930768128505999	4.4506410049068	0.1555430077100038
115	0.1299818458440212	0.0046822159	-0.1375	0.0126	-0.1866	0.0606276103086999	1.0950739165038	0.1580802973525999	0.1340065560757623	0.0172652535	-0.4349	0.0178	0.0549	-0.4101117520168	-7.3460126632119005	-1.1689994711891	0.1359149106624429	0.3359076029	-0.1006	-1.8882	-0.2888	0.2463267152126999	4.3112879901674	0.6475469422912999	0.1550932329832349	0.0352973084	-0.5694	0.0646	-0.104	0.0939511573116	2.4033477163709	0.3461793271293	0.1581113430400494	0.0004853203	-0.0093	0.0669	0.0059	0.4097183217098	6.827982977985	1.0361380565152	0.1608354586680582	0.1365736007	0.0528	1.112	0.1691	-0.0260450863233999	-0.9324691706207	-0.1567032912780999	0.163755705329384
116	0.1225516143969071	0.0018571635	0.0196	0.0823	0.1246	0.5175575688584999	-0.5218853022355	-0.8197907306958999	0.1369324621298426	0.3329214179	1.182	1.4244	-0.4141	3.933909639693	1.8450307677072	-0.4984368559382999	0.1469136097370954	0.008475096	-0.0139	-0.258	-0.1401	-2.0347822047733	-2.316911077923	-1.777518127026	0.1547160013817738	0.0029015371	0.1436	0.0376	-0.0769	0.6506156986859	-1.3240110121470998	-0.4112133568763999	0.1606215409717986	0.0015183472	0.0698	0.0704	0.0657	2.0045667571957	0.2893286477678	-0.3342583888272	0.1612534084979089	0.0008940559	-0.0293	0.0445	-0.074	3.3129192431242	2.2962166437748	-1.7243263495195995	0.1633134274605496
117	0.1040111129894088	0.000940016	0.0517	-0.018	-0.1027	-0.0367463906738	-1.7418339981810995	-1.3225553200112	0.1197146784068441	0.0438148101	-0.2577	-0.5931	-0.359	-0.0948560470177	-3.1389443613688	-1.4442433139663	0.1225886576949366	0.1957357473	0.8706	1.1692	0.4964	1.4208342106998	-2.8699560604729	-0.8137319039680999	0.1268306665588687	0.0803328399	-0.5195	-0.7082	-0.4176	-0.1133079284159999	-2.3270222368129	-1.3381745031991	0.1314987100994436	0.0254149278	-0.2036	0.4829	-0.1173	0.8139679621523	-5.6702749566068	-1.2891530869469	0.133935078680259	0.0003123241	0.0068	0.0433	-0.0396	1.0408198771685	-0.9324691706207	-0.6314949857657	0.1413354329435457
118	0.0900827594317087	3e-10	0.0	0.0	-0.0	0.0110553916266999	-0.0055867103594	-0.0001967151534999	0.0910183967013825	5.4241e-06	0.0001	0.0001	0.0094	-0.0102685310127	0.0066489721882999	-0.0001967151534999	0.1179811402573921	0.078027271	0.5016	0.8558	0.0006	-0.0186092535211	0.010622618289	-0.0003934303069999	0.1210279515203186	5.971e-07	0.0015	0.0022	0.0001	0.0175469916922	-0.010622618289	-0.0003540872762999	0.1347535591700537	1.252e-07	0.0011	-0.0005	-0.0	-0.0094029843373	0.0058621115743	-0.0001573721228	0.1361996810160447	1.03e-08	0.0003	-0.0001	0.0001	0.0069637164339	-0.0091669261531	-0.0001573721228	0.1372053257090778
120	0.1048289319917387	0.0026780261	0.0037	0.1922	0.0364	1.0194959545291	0.0564965920852	-0.0207337771788999	0.1134069911875169	0.0070962208	-0.3061	0.0016	0.0031	1.9918983013103	-0.0649553436857	-0.0194748001965	0.130602174088801	0.05339605	0.7813	-0.0024	-0.0058	2.5763390223588	-0.0545687835808999	-0.026753260876	0.1436135222737529	0.0013796557	-0.0029	-0.0784	0.0908	1.9055010058931	0.107013043504	-0.0260057432927	0.1460074454089095	0.0067707984	0.2637	-0.0012	0.0001	4.5888137287252	-0.0642865121637999	-0.0524442599231	0.1477455037227044	0.0002086574	-0.002	-0.0134	-0.044	2.6606904801796	-0.0534671787212999	-0.0408774088973	0.1514068000911382
125	0.1557179711444468	0.048934936	0.2653	0.6268	-0.0692	-1.9146285890155	-2.6729655057579995	-0.9908935712102	0.1702317043592023	0.014826583	0.3195	0.1666	-0.0246	-6.292524330158	1.7676430263202998	-2.4206193068482	0.1764551254253731	0.0005171531	-0.0131	0.0335	0.0557	1.5333946215324998	0.3224554796172	-0.6235083505336	0.1831909052823448	0.004788476	-0.121	-0.1561	-0.0065	0.6977093064338	-3.1008603076512	0.1151963938896	0.1928143351683485	0.0121457688	0.2494	-0.1573	0.0862	-5.7765011394968	1.6885241915826	-2.4861254529637	0.1986177116943634	0.0001942557	0.0314	-0.0178	0.0128	0.5825129125441999	-3.0293740208693	-0.1092162532232	0.2029073109064583
126	0.140962207016177	0.0238289061	0.0915	0.4784	0.1219	3.1960704419452	0.3485399089713	-2.9788182264198	0.1456072822420015	0.0321886003	-0.0489	0.568	-0.0662	3.6022085478613	1.4991268417928	-2.9897949319851	0.1475230234387058	0.0079230831	0.129	0.2188	-0.1254	1.9187202642083	1.4173326809675	-1.7839310410301	0.162640069970674	0.0491545581	0.3798	-0.2319	-0.5017	5.6985625956801	1.6731017235482	-5.054399154028999	0.1719850136339916	0.0035090372	-0.1682	-0.0106	-0.0462	1.5796620256357	-1.7384504975409	-1.5042807788145	0.2006004468715317	0.1073981373	0.6302	-0.115	-0.6229	2.9897555889544	0.7922899522365999	-2.6857126477048	0.2214015449407234
127	0.1558652256039748	0.0547259205	-0.3058	-0.6522	0.0606	-0.3218653341567	-4.1024158401811	0.4961549601577	0.1734744996582314	0.0012898278	0.019	0.0996	-0.0294	-6.655503131396199	1.8152087504366	-0.4813619806145	0.1763743504560588	0.0009413143	0.0025	0.0637	0.0627	2.5560773615483	-0.6285836014938999	0.6594285375626999	0.1839983242317558	0.0213198042	0.4089	-0.078	0.0161	-5.4768252746549	1.1819826713201	-0.5296752223141	0.1904763444732722	0.0039570742	0.0867	0.1532	-0.0099	-0.025572969955	-2.3623522783815	-1.4237062519408998	0.1973467370293332	0.0011124308	-0.0474	-0.0788	0.002	-0.0374545652264	-2.3660505232673	-1.5311127257519	0.2020875809403411
128	0.1358055814842309	0.0311122687	-0.3378	-0.0018	-0.478	-2.0063371935772	-0.0524049168924	0.2609623226331	0.1421719573414084	0.506761999	-0.9676	-0.005	-2.0801	3.1731727980778	0.0003934303069999	7.3427865346945	0.165667146857567	0.3227360541	-0.2433	-0.0453	-1.6841	2.1400641549265	-0.0246287372182	6.2992913314384	0.1707825396708732	0.0906479323	-0.1864	-0.0551	0.8695	0.6834671293204	-0.049965648989	1.9918983013103	0.1747680751449759	0.0348388802	-0.1176	0.1976	-0.4951	0.5723624106236	-0.0829351087155999	-3.9486632762055	0.1745567298999684	0.1169623122	-0.3015	0.0181	0.9513	0.4790013987725	0.2497889019143	-4.4009507571327	0.1778971313493609
130	0.1651964985263529	0.050458901	0.6721	0.0722	-0.0035	-2.1096126491647	-0.8784511894696	-0.1292811988801999	0.1658734574479813	0.7573774715	-2.5622	-0.211	-0.2591	-5.3579699789102	0.559064466247	-0.5664609560185999	0.1804247117017132	0.0257402648	-0.4274	-0.171	-0.0415	-4.4805023652081	0.5962829732892	-0.4598413428216	0.1870817745503722	0.0449153442	-0.5696	-0.1024	-0.1552	-5.0941749580667	0.6010434800039	-0.5659494966194999	0.1907347288268887	0.0042624289	-0.1025	0.0118	0.151	-2.663916608697	-0.6004533345434	-0.1864859655179999	0.2128594265638666	0.030269998	-0.405	0.0166	-0.2189	-4.0934849722122	0.7426390474932	-0.5272359544107	0.219157705961472
132	0.1420823257899263	0.4019288006	-1.8867	0.4036	0.6811	6.2671874183872	-1.7821999476792998	-2.7112069315984	0.1556844190302593	0.0523033816	0.708	-0.0212	0.0364	6.4056355434205	-0.8875394295612999	-1.0246892345815	0.1640069970674055	0.034359194	0.3233	-0.1225	-0.4405	4.533694142714499	-0.2182751343235999	-0.4433172699276	0.1672854024416237	0.3562122775	-1.3456	-0.6749	-0.9471	4.1784265754935	-2.1639847175921	-3.0467636404387	0.1700270842367537	0.1596206846	1.0272	0.1583	0.5671	6.170206847711699	-1.684275144267	-2.4708210140214	0.1761504001999162	0.0748169567	0.7951	0.055	-0.0161	7.553468464093	-0.6935389451795999	-0.9246792505421	0.1783136479563712
133	0.1552498952644847	0.050868185	0.242	0.6507	-0.0778	-1.8157988958971	-2.7978009421691	0.0954461924781999	0.1745738918247499	0.0196252014	-0.4026	-0.0649	-0.0443	-5.135445797271	1.3052443865032	-1.0160337678275	0.1760472081554054	0.0023826403	0.1294	-0.0179	-0.0566	0.9720482595049	0.2951514163113999	0.3183638044244	0.1849662273899909	0.0069679385	-0.1981	-0.13	-0.0128	0.520114865854	-2.8388750662199	-1.1566064165186	0.1887221164658929	0.0013254118	-0.0804	0.058	-0.0265	-7.5410754094225	2.6530972752545	-1.0744581684169998	0.1966387616954658	0.0008064362	-0.072	-0.0309	-0.0015	0.4200261957532	-2.8274655873169	-0.9061880261131	0.2010624958657033
138	0.1359046576067383	0.5876145833	-1.154	-1.5843	-1.5746	0.5660675257116	1.0175681460247998	0.0734534383169	0.1410455544367434	0.04413573	0.2909	0.4783	0.3935	-0.0407987228359	-0.0209304923324	-0.6022237709249	0.1646236503818252	0.0033367357	-0.0416	0.1359	-0.1009	0.684962164487	1.2091293625031	0.2248847634811999	0.1691664890450326	0.0940042869	-0.008	0.8801	-0.2318	1.1061293081305	2.250814786347	0.6010041369732	0.1766503744754036	0.0120631304	-0.0758	0.2398	-0.1972	-0.2734734063957	-0.7171054205688999	-0.7867819279385999	0.1779248403242758	0.267595574	-0.1067	-1.4812	0.1615	-0.7558189627777	-1.7710658699912	-1.5170279207613	0.1826221363105169
139	0.1261140918879587	0.9357419038	1.3834	2.3565	1.8264	-0.0003540872762999	-0.0013770060745	-0.0005901454604999	0.1372048112188274	0.0151891637	-0.1291	-0.3413	-0.1808	0.0003147442456	-0.0005114593990999	0.0002360581841999	0.1542712245602946	5e-10	-0.0001	0.0	-0.0	0.0017704363814999	0.0041310182235	0.0018491224429	0.1607762187906539	2.28e-08	0.0003	-0.0	0.0003	0.0028720412411	0.0070424024952999	0.0028720412411	0.1676978766252379	0.1586987513	-0.1738	1.101	-0.4083	0.0003934303069999	-0.0003934303069999	0.0007081745525999	0.1713245918989835	9.1e-08	0.0001	0.0009	-0.0	0.0002360581841999	-0.0012589769824	-0.0003540872762999	0.1731693334411312
140	0.1346383868525691	0.6013718476	2.234	-1.2712	-0.0043	0.5733459863911	1.0072209289507	0.0024786109341	0.1467232483444438	0.003826933	0.0049	-0.004	0.1974	0.7477929845149	1.3098475210951	0.0026359830569	0.1484236386220481	0.7277980401	2.3352	-1.3439	-0.0048	1.1554261255976	1.9883574285473	0.0044851054998	0.149157705961472	1.3684403153	1.8208	3.1799	0.0064	-0.2324779684062999	-0.3953974585349999	-0.0001967151534999	0.1562278677319064	6.7569e-06	0.0036	0.0072	-0.0003	-0.8907262150479999	-1.5738786001228	-0.0029507273024999	0.1608323349772521	0.3761803697	-1.6258	0.9183	0.0029	-2.039149281181	-3.4954315625415	-0.0064129140040999	0.1613813695730465
141	0.1070829505280875	0.0693692147	0.7297	-0.6088	0.2436	3.2835299991913	-4.535071148788999	-1.3301091819056	0.1291681427636946	0.0426617016	0.3988	0.0283	0.5769	-1.5341814821465	-1.8612794393863	-4.388360987308699	0.144864983058571	0.0567234951	-0.6406	0.4145	-0.0514	3.8610070038059	-3.0694252261219	1.7407717363522	0.1484716332125506	0.0470712476	0.5576	-0.4017	-0.0361	1.7416766260583	-1.9368180583303	0.183731953369	0.1666465157985256	0.0064827828	0.1943	-0.1049	0.0976	0.940691864037	-1.3576099603649	-0.4143607993323999	0.1658168635204362	1.1057145942	-2.4906	1.2317	-1.406	-0.0996165537323999	-0.8948178902407999	-0.543327253967	0.1784216909089572
152	0.0894749626994568	0.8897236256	-0.2133	-3.8113	-0.0118	-13.5549330531324	0.6579728454268	3.9595612957094	0.0991026187553745	0.7117984716	3.1059	-0.1778	-0.9109	-13.8432781251327	0.7874901024911999	4.0463520214336	0.1186191816665074	0.3456062399	0.1411	2.0773	-0.0016	-10.1339385046753	0.3286323354371	2.9508453315921	0.1195212668219937	0.8759392567	-3.1344	0.1939	0.9189	-12.6432370027213	0.851383184348	3.6980088276158	0.1297495167466576	0.5979753992	2.4821	-0.1239	-0.7308	-4.6812698508702	0.1409660789981	1.3533609130493	0.136962523060188	0.0820368598	0.0288	0.946	-0.0006	-8.647086688460899	0.5528876104271	2.5245635939576	0.1388253452597073
153	0.1350801869804567	0.4822688609	1.9351	-1.0966	0.5593	-0.0962330530922	-0.287990984724	-0.1612277398086	0.1489939510646273	0.0546445522	-0.6443	0.3374	-0.1387	-0.1535951918528	-0.3387434943269999	-0.2040723002409	0.1562703499268689	0.0006896062	0.0286	0.0576	0.0496	-0.3377599185595	-0.0810073002113	-0.0981215185658	0.1618523486479931	0.0742018297	0.4144	0.2334	-0.6778	0.1132292423546	-0.2959382769254	-0.1149996787361	0.1652881880388367	0.00146111	0.1082	-0.0267	-0.0288	-0.0706994261679	-0.2488446691774999	-0.1130718702317999	0.1704771162086478	0.0004685411	0.0145	0.0435	0.0449	-0.0798270092903	-0.2519527686027999	-0.1757846611675999	0.1689727834657533
154	0.157214145541942	0.2139057844	-0.7487	1.1996	-0.1609	1.0975131844072	1.9155334787216	1.7886522047140998	0.1630148393687939	0.109842043	0.6813	-0.5668	0.469	0.9946311591267	-1.5690787503774	-0.9904214548418	0.1710819729966117	0.1099958096	0.4317	0.296	0.828	-0.110553916267	0.6451863604492999	-0.7625072779966999	0.1752811321725453	0.4708546392	0.0593	-1.6657	-1.0989	2.0234907549624	-0.3771422922901999	0.8402097636292	0.179865901791161	0.0057277629	0.0231	0.1479	-0.1591	1.9747840829558	-0.1100817998986	1.3123654750599	0.1811283506177557	0.1309584108	0.2463	-0.9012	-0.4558	0.2850402574215	1.057540665216	0.3097476807011	0.1822921643134862
155	0.1162876588488648	0.5131637114	-1.1542	2.1803	-0.6445	-3.5824976894806	11.9352198222441	-2.557690425807	0.1451550453118913	0.2782228598	-0.8427	1.3778	-0.4951	-1.5519251889922	9.2687065735209	-1.3075262822838	0.1467952769795012	0.0708383786	-0.647	-0.5272	-0.1399	3.8856750840548	1.7775574700566998	0.4954861286358	0.1504969975818958	0.0574329639	-0.1547	0.7332	-0.092	-1.3278666291557	4.702003628049099	-1.5421287743479	0.1585826528587283	0.2482077653	0.3773	-1.4788	0.0168	-1.6243557085109	6.948884111326099	-1.6372208795498	0.1634827682515416	0.1045953831	0.0693	0.8799	-0.4176	0.1482051966469	2.9706348760342	-0.7733659544699	0.1652417736683889
156	0.1112985366427306	0.449666744	0.9111	-2.2629	-0.0987	-5.5605079009538	11.231648404236	-1.2103096534240998	0.1424103133245625	0.3726017336	-0.5707	1.878	0.1921	-3.9270639523512	8.800170420914599	-1.1427576697122	0.1459467355593611	0.0089892633	0.0825	0.0324	0.2904	-3.7298766824828	4.6958267722292	-1.4417647030322	0.1466285821383685	0.0801426508	0.3023	0.0802	0.8442	-2.1015866709019	-1.3393547941201	-4.3010194591547	0.1578775072212381	0.2887692522	0.4903	-1.5734	-0.0298	-3.5213586197728	5.4492064671035	-1.4738686160833998	0.161300888598161	0.1072055654	0.5281	-0.6714	0.5118	-3.2919494077611	1.5225359450593	-1.3693341835135	0.1636798915160557
157	0.1154094607407189	0.4841726055	1.4348	0.0917	-2.0301	-7.051923508729399	2.3006624062439	9.7036437779094	0.1461938378767722	0.3499027434	-1.0015	-0.0726	1.5971	-4.9280686824513	1.9047141452791	7.4457079030057	0.1485346215189222	0.0812223727	-0.5008	-0.2686	0.7032	-4.2198154437899	2.8180626029796	4.4177502312416	0.1505325709077813	0.1222509416	-0.0462	-1.0859	-0.1355	0.7899687134252998	5.187772028102	-1.423824281033	0.1596351161645487	0.1407073496	0.5731	-0.2116	-0.9689	-1.2498493992776	4.9381798413412	1.2089326473495998	0.1621965426255172	0.0623489219	0.0125	-0.7538	-0.0754	-1.6965895128760995	4.1480930988238	-0.4066495653152	0.1651789323592318
158	0.1175633741740594	0.5373398472	-1.4089	2.0676	-0.689	-4.1096156147992	11.6287376130911	-3.6412761773464	0.1460106058490191	0.2162018898	-1.4393	0.2889	-0.2072	2.2086390574366	5.1401276179243	-1.6250245400327998	0.1455734361333852	0.2254430478	-0.1384	-1.432	0.4689	0.7345737261997	5.399476876298699	-1.7268836465151	0.150666595618013	0.153581434	-0.4524	1.1049	-0.3062	-1.6296670176553998	5.058962945590199	-2.0910033956436	0.1606400626208133	0.1121501794	0.5588	-0.8533	-0.0391	-0.7258395733842999	5.4106502970175	-2.0141664566865	0.1623507059541221	0.0092444806	-0.0135	-0.243	-0.161	3.3210239074484	2.9191348488479	-1.2571672029877998	0.1656376371667756
159	0.117145571341423	0.4942855034	0.8418	-2.3487	-0.031	-5.8283159109287	10.4040677534615	-3.4934250679758	0.135097091660113	0.0404376082	0.2899	0.0031	0.602	-2.5654016598242	-4.3919018600717	-7.784254682179199	0.147946265168275	0.1876901515	0.4471	-1.2896	0.1715	-4.1544273267665	6.5547456297735	-3.38743494327	0.1492435890839868	0.2801946402	0.2637	-1.5618	-0.5363	-4.169574393586	3.6134606546415	-4.1107959057202	0.1493005505045679	0.1329155134	-0.5256	0.5505	-0.8583	-2.8766837187226	-0.7655760343913	-4.885302808080399	0.1616973768347089	0.0603322153	-0.0964	-0.5932	-0.4423	-4.126257716785299	0.6441240986204	-3.0611238466442	0.1659441263588054
160	0.1146017845461828	0.462262629	-0.8353	-0.0406	-2.2915	-5.355766769191	-2.2813056351395	-11.0672732219714	0.1459185488434994	0.3307444255	0.5394	0.0866	1.7527	-3.7298766824828	-2.0225071791949	-8.5190251235324	0.1477930940708673	0.0428897796	-0.1757	0.0764	-0.6303	-4.1524601752315	-1.9467718450974	-5.3678057365852	0.1530659576501025	0.0819001774	-0.272	-0.8377	0.1303	-1.7363259738830998	-4.37494501384	2.4757388928589	0.1602823448995641	0.1663194993	-0.2126	0.1241	-1.2184	-3.5096343966242	-2.160719246044	-3.4289811836892	0.162795703271423	0.2183219409	-0.5693	-0.5174	-1.1864	-3.4588032009597995	-1.9759643738768	-1.6178247654146998	0.1657805184591751
161	0.1241073226662354	0.5063904957	-1.4033	1.2549	-1.5735	4.7312748428899	-4.8012267514745	5.0344915804948	0.1346764591310994	0.2215088108	0.4507	-1.4809	0.2402	5.0003024868165	-5.8152540247363	5.4126567915832	0.1579829777225721	0.0714655135	0.1839	-0.5166	0.6128	3.4808352981518	-0.9781070862327	4.5261009377894	0.1616790756815158	0.122774986	-0.0608	-0.8889	-0.5833	1.8578565957154	-4.1980194047821	1.5357158603438	0.1671985638372152	0.0397013887	-0.0526	-0.5799	-0.1288	2.8686970834905	-2.9887326701562	3.8410207442103	0.1687297603210419	0.1047236341	-0.2624	-0.5432	-0.75	2.012789450612	0.02754012149	2.2600210555308	0.1697956003733729
162	0.1481923017558817	0.3793189468	-0.2612	-1.555	1.1422	-1.2190044632088	-1.4634033699171998	-1.4548659322553	0.1560419897542941	0.1047025619	0.3838	-0.0732	0.921	0.6968437597584	0.0264778596610999	0.6298425784763	0.166648316514402	0.271883874	0.7031	1.372	0.2359	0.4225834927487	1.0192598963449	0.5055972875257	0.1749312788022667	0.0010210342	0.063	-0.0194	-0.0663	-0.479591544233	-0.3158851934903	-1.5652231333688	0.1741087926383795	0.4554538745	1.0724	1.5512	0.571	-0.1460413299584	0.1241666048891999	-0.9476162374401998	0.1789411423153531	0.0177906127	0.25	0.2912	0.0395	0.630668782121	1.0358626553003	-0.2371204460289	0.1818267343833834
163	0.0857328178631015	2.1865310777	-3.9248	4.4144	0.3763	0.1491887724143999	0.1409267359674	0.1429725735638	0.0964414546844337	0.0570835802	0.6187	-0.7076	-0.0481	-0.6434159240677999	-0.525622890152	-0.6595072236241	0.118314493190354	0.005751256	-0.1609	-0.1377	-0.1672	-1.5803308571575998	-1.2841565220479998	-1.6262048309538	0.1206419000859933	0.06181185	0.571	-0.6628	-0.0427	-1.8049008763932	-1.4180015124894	-1.8267756014624	0.1249889384596161	0.1169365841	0.7305	0.5701	0.727	1.2893891451311	1.0515211815188998	1.2919070990958998	0.1303335734287835	0.1087964421	0.7149	-0.8548	-0.0362	1.0451476105455	0.7804083569652	1.0042308586175	0.1339861234629603
164	0.1220052625002756	0.3473016962	1.2192	1.6324	0.248	7.5818347892277	5.7574197696073	0.8022437390036999	0.1519236422969784	0.521720434	0.8773	-1.9852	-0.5745	1.8131629128402	-3.2161747306329	-0.9349084385241	0.1616121919489625	0.6056949644	0.8213	2.182	0.353	6.3174678116218	4.4427723987668	0.5934109320480999	0.1643976789139845	0.0237937997	-0.4142	-0.068	-0.2004	3.8419649769471	0.7495634208963999	-0.275794645207	0.1709955018852392	0.0090956567	0.1273	-0.1622	-0.1926	1.5521612471764	-4.1957375090015	-1.1593997716982998	0.1752941046767163	0.009148304	0.0102	0.2746	0.0517	1.9885541437008	-4.2174155189172	-1.2186897189632	0.1798162167326929
165	0.1260626061136141	0.3042731979	1.1539	-1.4839	-0.2148	6.7505952365981	-6.618284624354	-0.9755891322679	0.152616329920548	0.5689192551	0.7672	2.2016	0.1915	0.7751757338820999	1.7074481893493	0.2383007369499	0.1655766333227985	0.4734643418	-0.9318	1.8142	0.3013	4.9827554951243	-5.0386225987183	-0.6584843048258999	0.1685221267556979	0.0953331071	0.1191	-0.9112	-0.0435	3.7427811965524	-2.3546410443643	-0.4221900624416999	0.1716213425255591	0.0054115738	0.1768	-0.0641	0.1089	-0.0507918526336999	1.4880321071354	0.3099050528238999	0.1777202937004343	0.0392270512	-0.2095	-0.532	-0.0575	1.9148646471997	2.8990305601602	0.3015643303154999	0.179979567387198
166	0.1212186804060063	0.3343494506	1.2616	0.2461	-1.5586	7.3682414755574	1.0312595207084	-6.5451852733134	0.1535869892765532	0.3707137495	0.8611	-0.5487	1.5841	1.4014380965647	-0.6260656475291	1.6937568146657	0.1606868812336006	0.6630624999	0.8322	0.4454	-2.2851	6.065515043019	0.8163285439943	-5.380041419132899	0.1643142579948109	0.0172364464	0.338	0.1569	0.1339	3.5228143119087	-0.0886791911977999	-1.4711146039344	0.173011421683559	0.0081428205	0.1314	-0.1741	0.1514	0.1240092327663999	-0.7200954909021	2.2255565606375995	0.1791854516856905	0.0690543353	-0.3007	0.1508	-0.6804	2.3810008749333	-0.9833397093158	2.5440383941541	0.1797462093093335
167	0.1235475940230932	0.3931390561	-1.3659	1.4466	-0.8662	7.480133054868199	-3.3332202469654	2.8354128795183	0.1456956643171611	0.7077359173	-0.5977	-2.4366	0.8963	1.6208541787785995	6.0278637626391	-2.041509863023	0.162333507280037	0.4062193939	-0.9284	1.4398	-0.8889	5.2903786521676	-1.5860749396397995	1.7537155934524995	0.164714972401273	0.0369477565	-0.5067	0.2783	0.0316	3.3314104675532	0.4450090202476999	0.8156990555031001	0.1709725703197924	0.0346540507	0.5276	-0.0082	0.1561	1.5345749124535	3.6131065673652	-1.0419608250588	0.1750090770779893	0.0165905361	-0.3036	-0.1784	0.1338	0.1418316256735	3.3467935925569	-0.9046143048851	0.1778091167672372
168	0.1198071029053999	0.3475300748	1.1441	0.2363	-1.7102	7.1860832434164	0.6675332018869	-5.921912980964	0.1462513872862109	0.6029649199	-0.9989	0.5961	-2.1549	2.150883488369	-1.1040441275034	3.9656201224372	0.1614831283947169	0.4972347225	-0.7922	-0.2552	1.9692	5.815726141104699	0.4322225352702	-4.2150155940445	0.1642578845630875	0.0247146708	0.4047	0.2002	-0.145	3.679360231064	-0.3001086381796	-0.881677317987	0.1756692048185686	0.0025953085	-0.0404	0.1401	0.0294	0.2104065281836	-0.6801623147415999	2.4693259788548	0.1755459109049883	0.1460050806	0.9009	-0.2434	0.6017	2.6013218468533	-1.0220139084939	2.9520256225131	0.1786990746525353
169	0.1177918445945449	0.2960091038	-1.2423	-0.6357	1.3322	7.6585536990927	2.3311925980671	-5.3698515741816	0.145465319682192	0.6179023863	0.664	-1.407	1.9409	1.2871072493505	-1.9118352338358	2.5295601588565	0.1587118266608847	0.4980341409	1.1971	0.7691	-1.6219	6.0359684269633	1.7521025291938	-4.1139826912069	0.1640461718250439	0.0146522288	-0.3275	-0.1063	-0.1224	3.604215042427	-0.252975687401	-0.713682576898	0.1726860066001749	0.0021212691	0.0293	-0.122	-0.0515	-0.4539398882166	-1.2269517554102	1.7576105534917998	0.174409512189744	0.1364115927	-0.71	0.5499	-0.5955	1.8348802657866	-1.8552206126585	2.0945442684066	0.1769744298345546
170	0.116923311553246	0.1103111872	0.4547	-0.0702	-1.0938	5.3572224613269	0.0320252269897999	-8.3046056062174	0.130689049442513	0.0896278292	0.7495	0.4909	0.4675	5.1222658819865	2.248847634812	2.3398480648211	0.1518688123360062	0.2861187677	0.5399	0.3128	1.5482	1.3232241515331	0.0630275351814	1.2203814692833	0.1599461622702249	0.3099851278	0.2937	0.0477	-1.673	4.1711087717833	-0.3127377510343	-6.398907885170799	0.1657409027098936	0.0809315734	0.5014	-0.2293	-0.652	3.1696319253148	0.0692437340319999	-3.0038010509143	0.1687721690173971	0.0042048209	-0.1882	-0.0205	0.0385	0.5157871324769999	-0.1111047186967999	2.2449526747727	0.1723239157117972
171	0.0884432260008672	2.4546411216	-2.2933	-4.8257	-3.069	-0.1175963187622999	-0.3156884783367999	-0.2192587100910999	0.0979973834495836	0.1052673451	-0.473	-0.9934	-0.6279	-0.1382120668490999	-0.0955248785395999	-0.016524072894	0.120202194668411	0.0292302636	-0.3666	-0.4606	-0.1328	1.5189163862349	4.9772474708263	4.1280674961975	0.1280022711069625	0.1028236675	-0.7552	-0.7854	-0.0696	-1.0145387326609	-3.1683729483324	-2.5493497032986	0.1338697751677605	0.0001964818	-0.0121	-0.0402	0.0209	-0.1529657033615999	-0.0874595572461	0.0104652461662	0.1407791587349419	0.0238096953	0.1229	0.3906	0.2911	1.9218283636336	3.994694622124499	2.4789650213763	0.1484132385691291
172	0.1308456382251556	0.2461221902	-0.2364	1.1107	-1.2174	0.7019583537494	0.2167407561262999	0.5512352031377	0.1311331647765274	0.1145189494	0.8362	-0.4869	-0.5908	0.6934602591182	0.2202816288892999	0.5552875352998	0.1420463482217011	0.0007949648	-0.0684	0.0417	0.0444	-3.9863932426468	-3.3706354691611	9.0224978874003	0.1426901225221782	0.0014191143	-0.0037	-0.0626	0.1048	-4.972526307142299	7.512276310950099	-4.2059666969835	0.1487189560257833	0.0017850362	0.0459	-0.1252	-0.0145	0.4550808361069	0.0028720412411	1.069737004733	0.1487489434575215	0.0014702272	-0.0987	-0.0361	0.0614	0.3300093415116	0.76325479558	0.1977380722982	0.1557404249689468
173	0.1253973702198343	0.2961748688	-0.1713	0.8742	-1.6384	0.0504771083880999	-0.5760213124786999	-0.3649852958039	0.127777108123801	0.1112769273	0.2416	-0.9678	-0.5316	0.0140061189292	-0.5922699841578	-0.3350452494412	0.1358730532056417	0.0009179146	-0.0003	-0.0253	0.0974	-1.7164577433796	6.934877992396899	-12.6592102731855	0.136891743901453	0.0005593902	0.0124	0.025	-0.0731	1.7785410458242	-7.946702055939499	12.125915492047	0.146751398311002	9.67573e-05	-0.0247	0.0055	0.0186	0.0623587036595	-0.3320945221386999	-0.16524072894	0.1468326142719595	9.59146e-05	0.0227	0.0215	-0.0001	-0.046031345919	-0.3282389051301	-0.2038362420566999	0.171308899946346
174	0.1221894500099223	0.4412851431	-1.4277	1.0789	1.4443	-1.2957627161044998	1.7566269777243	5.6577638728442	0.1485871730230712	0.0004237184	-0.0589	-0.0121	0.0258	2.4945055185028	-1.7741739694165	-0.8413113684888	0.1525740314721036	0.0011513467	-0.0444	0.0782	0.0568	-10.2392991408899	9.0072327914887	10.779951068769298	0.1547885077577779	0.0005880786	-0.0374	0.0473	-0.0453	-1.1845793113463	1.6369848213656	2.6642706959733	0.1563266498599851	0.0003355352	-0.0553	0.0063	0.0111	4.6848500666639	-4.052292819069299	-2.5248783382032	0.1594826065546058	0.3300756293	-1.5677	0.4009	0.6769	3.6325813675617	0.8814412598028	0.0057440824822	0.1647968131003917
175	0.1056811483422389	0.3220890005	-1.1157	0.7018	1.6651	7.8581802368645	-4.8923452105757	-11.9783397838913	0.1255146739969277	0.0171456669	0.0294	-0.1798	-0.4139	9.704076551247098	-5.787910618399799	-11.9186957493501	0.1356860359996178	0.6953822905	-1.7734	1.0326	1.8272	6.7423332001511	-4.727065138605	-6.073108247944099	0.1435126821846725	0.2589241121	0.5688	-0.3491	1.4878	5.5724681822866	-3.6843567959628993	-6.4886493381975	0.1470342577008165	0.1493885277	0.101	0.1418	-1.2185	6.3866328595924	-4.231342951785	-6.874447097241699	0.1580139573855075	0.1234009414	0.4352	-0.8204	0.547	3.197408104989	-2.9887326701562	-3.0418064185705	0.1599986402757667
176	0.109551327752339	1.668573684	0.0014	-4.7027	0.0051	8.6084518323135	0.0033441576095	-0.0014163491051999	0.1255406557545734	0.2755536558	1.7923	0.0	-0.0004	8.984767920959	0.0024786109341	-0.0015737212279999	0.1447690673761732	0.5394332612	0.0006	-2.3563	0.0024	8.377822986350099	0.0012983200131	-0.0013770060745	0.1465951770213954	0.1997406675	1.4144	0.0006	-0.0003	9.3137150006417	0.0025966400262	-0.0016130642587	0.1560634513475969	0.0035456015	-0.0001	-0.0012	-0.1844	2.2234320369798	0.0004721163683999	0.0003934303069999	0.1667140610185437	0.0059361055	0.0051	0.2306	0.0004	5.7652096896859	-0.0381233967482999	-0.0005508024297999	0.1667325091689512
177	0.1503137288048391	0.3905293488	-1.8214	-0.158	-0.7107	0.5832997731581999	1.1440166466946	1.9058550931694	0.1588086610758726	0.0474947992	0.4041	0.2308	0.4804	2.6380682375271	-0.0762861365272999	0.0002360581841999	0.1675025908259038	0.1085735042	-0.3175	0.4151	0.8333	1.0100536271610998	-0.3472809319889	-0.4829357018425	0.1722068324305254	0.4266329679	1.6209	-0.6538	-0.7906	2.2490050069348	1.3965989037886	2.1460442955929	0.1762887980772764	0.0871160496	0.6842	-0.242	-0.4608	3.1501177820876	0.6415668016249	1.3770847605613998	0.1792341812622651	0.1458469978	0.98	-0.4194	-0.2818	3.3321973281672	0.3436220301337999	1.1116373324284998	0.182531659525052
178	0.1360237253504046	0.0186534275	-0.2709	-0.3616	-0.0318	-1.3532035409264995	0.709748273828	0.0002754012148999	0.1395743695656967	0.5750725105	1.5504	1.8329	-0.5618	4.085773738195	8.3102316596075	0.4271472843099	0.1632377238951321	0.3178338571	-0.7531	-1.4715	0.4042	2.8891161164238	7.6056766658319	0.9928213797145	0.1698833944596749	0.019955945	0.0789	-0.3495	-0.2177	0.4967057625874999	3.6415122355306	1.0667075913691	0.1748320556825448	0.1152019213	-0.0464	0.9598	0.2368	-1.0809104254517998	-2.5713818004906	0.1551295700500999	0.1779083398869591	0.0249249373	-0.058	0.4127	0.1887	0.1249928085338999	0.3427564834584	0.215206377929	0.1788429849254356
180	0.1362961479379965	0.5180657234	2.107	-1.0268	0.3191	-0.0103865601048	-0.1779878708868	0.3064035230916	0.1519224295699596	0.0113416639	0.2508	0.0815	-0.2053	0.0051539370217	-0.2064328820829	0.2500643031292	0.1633933571958811	0.0006180882	-0.0634	0.0328	0.0235	-0.4151083169156999	0.0852956905575999	0.3574314339095	0.1658332169605386	0.0726804844	-0.7638	0.1317	0.235	0.3203702989901	-0.1004821004078	0.0584244005894999	0.1727950050346546	0.0005989864	-0.045	-0.0329	0.0455	0.7567238524837999	-0.5186985167488	0.1913251582941	0.1758690107822456	0.2043648683	0.6212	0.5198	-1.0346	-1.1030212087051998	0.0275007784593	0.5502122843395	0.1810312589576427
182	0.1500399464930139	0.4022927624	1.8636	-0.3577	-0.6086	0.9691762182638	-1.3342402001291	-1.884924600837	0.1587831938084773	0.0466495534	-0.4575	0.2668	0.3989	2.9788182264198	-0.1962823801622999	0.0540966672125	0.1674089903496328	0.1063977501	0.2595	0.4369	0.8309	1.2348990476116	0.2793748610006999	0.4575987900717	0.1718162975811608	0.4443522277	-1.6503	-0.5888	-0.8773	2.4383630136939	-1.7174019761164	-1.991544214034	0.1759556288908325	0.0843099492	-0.6618	-0.2026	-0.4875	3.3751992607223	-1.0384199522958	-1.2742027352809	0.1790395936996993	0.145348268	-1.001	-0.3442	-0.3042	3.7236604836322	-0.6966470446048999	-0.9324691706207	0.1826527117311127
183	0.1498267637828263	0.366528124	-0.0889	-1.8582	-0.4077	-1.5190737583577	-1.3652425083206998	-0.3320158360772999	0.1580989217754323	0.0486593522	0.2412	0.6193	0.1377	1.8792198613855	-2.620639274927	0.0399331761605	0.1650470023593052	0.2994257538	1.5743	-0.3979	0.2518	1.2809697365613	-0.5174001967356999	0.2466414594583	0.1689924443431796	0.7863013484	-1.9758	1.7287	0.0352	0.4802210327241999	-2.8494583414782	-0.1792075048385	0.1766228859963103	0.0038923819	-0.132	0.1085	-0.062	-0.2226028677005999	-1.8737118370875	-0.1407693638445999	0.1788362965521803	0.0776990877	-0.5854	0.5504	0.0701	0.7212757818230999	-2.2094652610813	-0.1379366656342	0.1811890237180005
184	0.1271119089793248	0.4636964226	-0.0402	-2.245	-0.5907	-0.5644544614529	8.6625878425567	2.3383923726852	0.1380279588701794	0.1778322983	-0.9176	1.0362	0.091	-0.4287603485686	8.9922824398227	2.2993247432001	0.1607995178491367	0.0515981092	0.2253	0.6467	-0.1033	2.4716472176661	5.0230034155304	2.0783349397582	0.1635125351874581	0.1046373521	-0.5461	0.8122	0.0045	1.5523186192992	1.9834002066791	1.098850847451	0.1650254672673952	0.0475267475	-0.4735	-0.4402	-0.111	-2.1768105456003	4.9345996255475	1.0718221853601	0.1715404573083339	0.0520291513	0.6201	-0.2509	-0.0807	-0.8153449682267999	6.9682015393998	1.8462110586282	0.1726337123411511
186	0.1297666786714391	0.3239145698	-0.1132	-1.8691	-0.4429	0.0646799424707999	-10.3882125120894	-2.0548471504303	0.1454824816069735	0.0007379575	0.0808	0.0226	0.0238	0.2426284703269	-1.0705632083777	0.0547261557037	0.1486161682236121	0.1381295309	-0.6247	0.9993	0.0367	1.6432403632469	-10.9486539844109	-1.7729543354648	0.1573684558677613	0.024573556	-0.2697	0.3358	0.2199	1.8250838511423	-6.8356942120022	-1.0692648883646	0.1616105014809969	0.2213066061	-0.8802	1.1252	-0.0527	0.4699918447422	-4.6742667914056	-0.8130630724462	0.1632813085692026	0.1083644896	0.7544	-0.6172	-0.2039	-0.7104564483806	-5.064313597765399	-1.1051063893323	0.165793968704293
187	0.1510164489882916	0.3665169613	-0.0401	1.8487	0.4202	-1.8725315461665	1.7012713335294	0.2501429891906	0.1576226140514637	0.0734199977	-0.6957	-0.4157	-0.1985	1.7243263495195995	-0.13376630438	0.5194066913013999	0.1651342819553569	0.2696488544	-1.4613	0.4985	-0.2219	1.0528588445626998	1.4608854159523998	0.6868506299606	0.1708235886429952	0.7610413987	-1.9267	1.7002	0.0379	-0.0295466160556999	-0.9281807802744	0.1682701423039	0.1769469413554613	0.0281295088	0.3729	-0.3127	0.0357	0.2403465745462999	0.4290750928142	0.4007087676795	0.1789570180145085	0.0794298111	-0.6426	0.4997	0.0436	0.0936757560967	0.0005114593990999	0.2125703948721	0.1803231733758645
188	0.0837822750758873	1.2922563728	-3.2846	3.385	0.2827	15.023529703102	-15.611865384189798	-1.653194150014	0.1143540942399141	1.0845661139	2.5657	-2.6684	-0.2571	9.3776080824985	-9.672090667288	-1.4636394281014	0.1229366368507316	0.4028598336	-1.6062	1.3005	0.7559	8.239532233439599	-8.2555055039038	-1.8964914518628	0.129303857941892	0.0018163847	0.0784	-0.1167	-0.0359	1.6987140365339	-3.0855558687089	2.1178746856117	0.1378027958870179	0.1100178176	-0.6652	0.8192	-0.2444	9.6067025502646	-9.9963952693481	-1.1984280581527	0.1429264572936343	0.01449983	0.2473	-0.2991	0.0314	1.6557121039788	-3.1062896458878	1.7765345512585	0.1467737418875912
189	0.0935255811902364	1.3306961816	-0.5	-4.4328	0.853	-1.6296276746247	-20.1203013011949	3.3907397578488	0.114455889810888	0.0477227375	-0.7297	-0.2767	0.108	-0.1532804476072	-12.7063038809334	2.0515816788822	0.1199941936100311	0.903588449	-0.4007	-3.2196	0.6563	-1.0654879574174	-15.9883388449581	2.690669869573	0.1365999911801671	0.3037364361	-0.4127	-1.728	0.3283	-0.7166333042005	-11.2870433914616	1.8298050148263	0.1460276942751935	0.0149565025	0.0741	-0.0477	-0.3814	0.3406319598006	-5.687192459807799	0.7414980996029	0.1549635079415245	0.2159047924	1.4091	-0.2693	-0.0708	1.0116666914198	-1.7644168978029	-0.0492181314056999	0.1597001624319219
190	0.0804042423396076	1.4137112382	-0.5928	4.9416	-0.7511	-1.9591648997679	21.5008089054272	-3.2877790465069	0.1009329545705108	0.0353403316	0.6018	-0.375	0.1381	-0.9464359465192	13.5023707641172	-2.5725620914116	0.1027026172854024	1.0318023777	-0.5881	3.6898	-0.717	-1.4518365188914	16.2675956768667	-2.7415404082681	0.1296928493205053	0.0840450769	-0.181	0.9553	-0.1575	-0.6844113620572	1.4713900051493	-1.9769086066136	0.1304141279022762	0.3537716353	-0.2045	1.9911	-0.0932	-0.8859657083332999	10.1625408879942	-2.0749120960873	0.1366853598124315	0.0284790662	-0.0104	0.5562	0.0132	-0.4077511701747999	3.4003788003702997	-1.5974844185427997	0.1447016324040659
191	0.1095026716743717	0.3419823702	0.515	0.1555	-2.0624	-3.5540133352538	-0.4195147363540999	0.3328026966912999	0.1311905304394481	0.1124145615	0.8194	0.1477	0.7617	-5.7448299997833	0.3350452494412	-2.5269635188303	0.1509471030523971	0.0214636401	0.3949	0.1509	-0.1842	-6.9169375703977	0.2724111445668	-1.6353324140762	0.1557386977516776	0.0013919066	0.0669	-0.0865	-0.0376	1.9307985746332	0.2242552749899999	1.5135657340597	0.1606910706542111	0.1054483016	-0.0063	0.2335	0.9591	-0.5735820445752999	-0.3859944741976999	1.7223198549538998	0.1678764047421301	0.0904570377	0.6903	0.0063	0.5727	2.0807742076616	0.4716049090009	0.5867226168291	0.1740606143013589
192	0.1219326826256642	0.2501838086	-1.0536	1.3111	-0.4662	7.737987278075999	-5.9854126325138	1.2230174523402	0.1504755727378966	0.4929300871	-0.7577	-1.6879	1.175	1.3131916787046	1.3889663558328	-1.2339941579054998	0.164085273084075	0.1188092199	-0.6664	0.6574	-0.4518	4.935819259499199	-2.8203838417909	0.0395397458535	0.165486671027584	0.2502914579	-0.4401	1.3676	-0.4361	5.9221096961175	-3.5182898633782	0.4725491417377	0.1710005732891361	0.0621709463	-0.71	0.1936	0.0439	3.6247521044524	3.9340670118158	-3.1862346842701994	0.1751206112144175	0.0005540476	-0.0276	-0.0393	-0.0494	-0.0075932049251	2.07731202096	-1.3653605374128	0.1799210992451693
193	0.0823557038594118	0.600454818	-0.5976	-0.6561	3.1227	0.5965583745041	6.5371592950506	-3.7805505060244	0.0994204267329133	0.8620933951	-1.0146	1.3146	3.0864	-2.379073066429	5.3091059347808	8.4432111033735	0.1420211749487347	0.0329284163	0.2738	0.5176	0.0576	0.3675032497687	6.1325949103625	-3.3963658112389	0.1458838207515967	0.0864388141	0.4203	0.8364	-0.0596	1.6594103488646	5.227980605477399	-3.1618420052362	0.1516796636703734	0.0396100404	0.207	-0.1541	-0.5689	-2.5850338321435	4.9453009298979	7.9494167250578	0.153808073087015	0.1086374174	-0.2698	0.3391	0.9286	-1.0831529782017	5.3432556854284	7.2277868559584	0.1643811417273642
194	0.1178601615499386	0.9619769021	1.0135	2.9014	-1.557	-1.9885934867315	-11.9973424677194	4.103753503224899	0.1534940135384434	0.1442117337	0.5757	-1.0258	-0.0768	2.8498911148159	-2.2394446504747	-1.7655185026624998	0.1566620240046451	0.3087399169	0.6504	1.0266	-1.205	0.0885611621056999	-4.8571725411299	-0.4974139371400999	0.1584234916248337	0.130321338	-0.5766	-0.506	0.7997	0.3996071628199	-4.6145834138337	-0.3295372251432	0.1645830791506501	0.1304990473	0.6425	-0.7158	-0.5009	3.3279482808516	-3.3549375999118	-1.666177350145	0.1688295714296214	0.0038211052	0.1722	0.0288	-0.0588	-0.1184618654376999	-0.4742015490271	0.038949600393	0.1700074968579345
196	0.0821131952049508	0.0268109076	0.1238	-0.3306	0.603	-0.8811265155571999	-0.4986729141225	-1.4889369968414998	0.0882208192154758	0.0414770913	-0.3707	0.6664	0.3468	-0.8396983042301	-0.5439173994275	-1.4282307004714	0.1117719411717148	0.0833002452	0.4429	-0.9545	-0.0812	0.5103577942404	-3.6924221172563993	3.5000740401641	0.1124280999875052	0.1117560896	-0.1049	0.287	-1.1802	0.1325073273976	-2.9301508974439	5.5155781598944	0.1128043393577691	0.1033016669	0.2526	-0.43	-1.0586	1.1488951825014	-4.413029067557599	-8.9318515446675	0.1150877205876948	0.0040711919	-0.1158	0.0392	-0.1952	-1.7919570192929	1.7698462360395	4.487662796795499	0.1156819935762217
197	0.0841309157191471	0.0423330818	0.538	-0.2578	0.6203	-0.514213411249	-0.2976693702762	-0.4802997187856	0.1189538575743989	0.0252917677	0.1943	-0.3414	0.405	-5.7043853642237	-4.3102650713692	-6.0610692805499	0.1266482430157948	0.0086856719	0.1651	0.0673	0.2665	-5.2103942707545	-3.9753378510201	-7.151304004277599	0.132406858890024	0.0656091904	0.2083	-0.8124	0.1881	0.6108792376789	1.3178734993579	0.8607861686852999	0.140743070918806	0.1155324317	-0.5337	0.5758	-0.7807	0.8766807530880999	-2.6301996313871	5.3990834459917	0.1439168142763694	0.1193836321	0.5504	-0.7333	0.6271	-1.069737004733	0.2639130499355999	-0.5848341513555	0.1522888201268586
198	0.145970585857398	0.3458976224	-1.0213	-1.5652	0.1366	-2.9763789585164	-0.9463572604578	-1.5677804303643	0.1540399611927354	0.0514846549	-0.385	-0.008	-0.593	-2.082033184644	-0.7509010839401999	0.0270286620908999	0.1584193022042232	0.0657941671	0.3879	0.3814	-0.5698	-3.2195582312730995	-2.3285959580409	-0.3125016928501	0.1673532784053742	0.380184955	1.1725	0.8239	1.1516	-1.0822087454649	0.8020076808194999	0.3774570365358	0.1739398560897271	0.0098207746	0.21	0.0433	0.1966	-4.3687288149894	-3.4826057345333	0.068456873418	0.1741927647971071	0.1135995763	-0.4188	-0.1613	-0.8786	-1.7763378361049995	0.2636769917513999	-1.6670428968204	0.1762954497012281
199	0.1284172074939179	0.9073992811	1.182	-0.3564	2.9847	-0.3678966800757	0.5178723131041	1.1506656188829	0.1381459976333448	0.3998869044	-0.6717	-0.1083	-1.9626	0.655061461155	-5.23655738617	0.2667850911767	0.1388129239950903	1.0270971341	-0.5792	3.2225	0.4316	-1.0845693273069	1.4300011368529	-0.1994298226183	0.1457603063421948	0.012598737	0.1786	-0.2881	0.1194	2.0199105391687	3.4810320133052994	9.1427695322502	0.1473852870488104	0.1594886745	-0.1115	1.2573	0.1494	-3.8908683641072	4.8788898940763	-5.301434043794299	0.1483508382516151	0.0203875888	-0.3255	0.2254	-0.221	-0.3695884303957999	-1.1582588238079998	0.1216093078936999	0.1504816731222943
200	0.1430924538979986	0.7335086145	-1.7181	1.387	-1.6111	1.8801640941223	-0.7141546932663999	3.6728292879678	0.1584363906303975	0.1029125828	0.6544	-0.6701	0.3022	2.9507273025	-1.7072908172265	4.2888624626684	0.17481169656835	0.0030963271	-0.0109	-0.1625	0.0038	-1.5857208523634998	1.8013600036301998	-0.0557097314712	0.1825703565417435	0.0007589414	0.0364	0.0297	0.0634	-0.2936957241755	0.3153343910605	0.0580309702825	0.1847397414318998	0.0058873004	0.0966	-0.1696	-0.0976	-1.2956053439817	2.121769645651	1.4759144536798	0.1898750891170612	0.2280477324	0.8486	-1.0215	-0.1549	2.4550444587107	-1.3144899987177	3.9082579836766	0.1988632705410232
201	0.1269496975532313	0.8028287425	0.4627	-2.4316	-1.7926	0.9679172412814	0.8075157051175	-1.9378409771285	0.1368614257259824	0.7105044654	0.4191	-2.2108	-1.6235	1.8846098565914	2.3647915462849	-3.8688362669152	0.1384743894103206	1.3871004409	1.3107	2.2368	-2.8208	0.5509204588921001	0.1369530898667	-1.0326365267829	0.1485686513740564	0.0041460565	0.1622	-0.0555	0.1112	1.110260326354	1.0802022508992	-2.2300416661374	0.1501107256517489	0.1297078044	-0.4057	-0.5411	0.9132	-1.8458569713519	-2.9004075662346995	4.3228154981625	0.1501023100612243	0.3820815613	-0.2769	1.5864	1.0977	-1.0903527528197998	-4.031559041890399	2.1111076843313	0.1529729084133855
202	0.1596823757689791	4.54736e-05	-0.005	0.0131	-0.0152	0.5594185535232999	0.8774676137021	1.0696583186716	0.1714844881189501	0.5110257107	-0.5027	-1.2476	-1.6041	-1.7552499716498	-1.1523573692029998	0.2045050735786	0.1844495321813651	0.0086470557	-0.1123	-0.1699	-0.1694	-1.1514524794969	-1.3914843097976	-0.9204695462572	0.1979485803744019	0.1699844734	-0.6676	-0.7419	-0.5261	-1.1550326952905998	-0.5835358313424	0.5330193799235999	0.2245679384375666	0.2029832317	0.5762	-0.1232	-0.995	-1.5677410873336	-1.6310833667606	-0.8479996837078	0.2302837413731009	0.0021508493	-0.1058	-0.0308	0.0432	1.6656265477152	3.0583304914645	3.6578002502404	0.2305219503590407
203	0.0817701772051419	0.0371979118	-0.2595	-0.7709	0.1354	1.1012507723237	-1.5780096183463002	-1.2528001265801	0.0880061665331441	0.062683502	-0.3813	0.0504	-0.9561	1.1076636863278	-1.5623510921277	-1.2684979958294	0.1213453920048215	0.4582651398	0.8755	2.1594	-0.4214	2.455398545987	3.9623153078584	-4.1704792832921	0.1223316698148569	0.0163860348	0.1988	0.132	0.3788	3.9450437173811	3.2176697657995	0.3144688443851	0.1229220473772021	0.2557159927	-0.9527	-1.1507	-0.9309	-2.8616546809952	-4.881132446826199	-6.3541355162342	0.1247228367522435	0.0845941473	0.2521	-0.2699	0.9375	1.2148341019546	-0.9742908122548	-1.4314568289888	0.1251956900416737
204	0.0817561757204701	0.036654671	0.0244	0.3823	-0.7233	-0.0024392679034	0.2902728805046	0.0642865121637999	0.0880761739565035	0.057382762	0.3512	0.8349	0.3884	0.0289564705952	0.2540379492299	0.0871054699698	0.1234740954158918	0.6292235985	0.2009	1.3737	-2.3673	-1.7177167203619998	-4.743195781191999	0.0327334015423999	0.125116054300771	0.0570251402	0.0842	-0.01	0.8208	0.3251701487355	1.5927632548588	-0.4529956554798	0.1258421470413135	0.1584931031	-0.4082	-1.3078	0.0478	-0.5245606283230999	0.0274614354286	-4.1059960559748	0.1263749016956128	0.1699310767	-0.477	-1.2399	-0.4921	1.6882487903677	3.0840608335423	5.7428235052176	0.1277179417450039
205	0.0820026532997199	0.0341012341	0.3098	0.708	0.1556	0.6527795653744	-0.4377305595682	-0.7110072508104	0.0882668293435839	0.0535555807	-0.0958	-0.1553	0.9336	0.7208036654547	-0.2766601918824	-0.8069649026876999	0.1097847225795071	0.1233134933	-0.492	-1.0453	0.5851	4.4790860161029	7.824974718953699	-6.839628515072199	0.1132443020204767	0.0191208613	0.0166	-0.0366	0.5013	4.775221008181799	8.4048909914717	-7.6952214037051	0.1235827263573355	0.4564097657	0.8382	2.0145	0.8481	-0.9846380293289	-3.6519381386660994	3.930762197237	0.1250626575626391	0.0265729485	-0.1549	-0.3028	0.4495	0.8551207722645	0.1947873449957	1.5752162631666	0.1250291421977553
206	0.085981904642907	0.0435117551	0.569	0.0412	0.6479	0.5196034064549	-1.3111851841389	-0.6779591050224	0.1191470854127314	0.0315960609	0.3148	0.0127	0.5455	-3.1817495787703995	-7.5401311766856995	-4.6619130797658	0.1331949477057409	0.0743985948	0.3691	-0.7131	0.4335	1.2475281604663	0.8233316034588999	0.0642471691331	0.1401267115988152	0.1029366545	-0.594	0.2222	-0.8338	2.220520652708	-1.5053823836740998	5.8353976564547	0.1431144299815518	0.1302015732	0.691	-0.5012	0.7902	-0.3429925416426	-1.1195059385685	-1.1281220622918	0.151479159469928	0.0150165204	-0.225	-0.1631	-0.2668	-0.1650833568172	-1.3322337055634	-1.131112132625	0.1552367757630993
207	0.0931202363715207	1.2779930479	0.0888	2.4806	-3.7089	-1.3313288158573	-11.6122135401971	16.553029364595197	0.1075712385250299	0.0632169703	-0.3406	-0.3219	-0.8102	-2.6561660316491	-9.8102240480757	7.562910791460999	0.1199816620975032	0.8708325321	-0.0283	-1.8998	2.6383	-1.2378104318833998	-9.4145118452951	12.950151985211996	0.1357298411695098	0.341961548	0.0535	-0.6905	1.7951	-1.0985754462361	-6.6264679747396	9.1592149190828	0.1423005799040108	0.0113393052	-0.0811	0.036	-0.3338	-3.7440795165655	-11.2468741571169	5.724922426249099	0.1461493344701117	0.0158319469	-0.3776	0.1324	-0.0439	-1.1859956604514998	-3.664842652735699	3.8745410063667	0.1550318248969182
208	0.0820043437676856	0.0311632034	-0.1688	-0.6218	0.3911	0.2036001838724999	-0.5118134863763	-0.6144987965033	0.0882425380539038	0.0509882425	-0.4604	-0.3794	-0.7114	0.2048591608549	-0.5831817440660999	-0.6091481443280999	0.1203362193786427	0.1004854162	0.5928	0.8477	0.4208	-3.5348926223336	-7.4017223946831	-1.7312900659535	0.1201429547910067	0.3815899399	0.4631	1.6962	-1.2768	1.0481376808787	-0.327727445731	1.9079009307658	0.1218336800017639	0.0396746736	0.3433	0.4806	0.372	-0.9454917137824	0.0006294884912	-4.581889355322	0.122028965801098	0.0819563102	0.5087	0.8283	0.2451	2.3946529065862	1.1440166466946	3.4696225344022995	0.1240548814099972
210	0.1465590892052595	0.4792177604	-1.0248	0.4871	-1.8832	-2.3997281575465	2.0208547719055	-2.0369067284311	0.1546924450781657	0.0544820426	-0.1418	0.7046	0.1014	-1.6603545816014	0.3558183696508	-1.4920057532361	0.1668522384000823	0.0905930516	0.2619	-0.8574	-0.089	-1.2480002768346998	-0.4670804604703999	-0.967445124913	0.172046090976576	0.0096250635	0.1698	-0.0643	0.2253	-1.1455903679225998	1.0263809849016	-0.9716548291979	0.1732178792711878	0.3861322329	-0.718	1.5812	-0.5469	-1.4331092362782	2.5567461930702	-0.2169374712797999	0.1778028326363215	0.0280822075	-0.2142	0.4193	-0.1208	0.2628901311374	-1.0453049826683	1.3731898005221	0.1807683176903797
211	0.1434744629089278	0.7539741027	0.6313	-2.2268	-1.5101	0.8129057003233999	0.6742608601365999	1.4082050978451	0.1659018646596647	0.0487013195	-0.1786	0.4612	0.441	1.8964914518628	-2.3556246201318	-1.2862417026751	0.1698772940752772	0.0282534316	-0.1934	0.4031	0.2212	0.2221307513321999	1.9297363128043	1.8970815973233	0.180423719470516	0.0078528415	-0.0938	0.2147	0.1016	-0.9344363221557	0.2560444437956	-0.9380165379494	0.1848197446658386	0.0004179578	-0.0508	0.0274	-0.0067	1.5365814070192	-1.348679092396	-0.0906856857635	0.1936101413378216	0.1320400645	0.7492	-0.5434	0.3963	-0.3577855211858	3.0141089249577	2.5032790143489	0.2007235202892905
212	0.0939747679281477	0.7781882197	0.0052	-3.4197	0.5555	-14.6061788334364	-0.0062555418813	0.252582257094	0.1063947095702536	0.6433161303	-2.9734	0.004	0.0496	-13.8225443479538	0.012983200131	0.2371991320903	0.126161094247264	0.3608272975	-0.0003	-2.0315	0.3316	-9.6726021266871	-0.0018097794122	0.1710634974836	0.1287680163460902	1.8782964175	-4.5602	0.0026	0.0776	-12.722316494428298	0.0117635661793	0.2186685646305999	0.1390886172707027	0.0387554704	-0.6384	-0.0003	0.0083	-7.593480326314899	-0.0005508024297999	0.1363236013754999	0.147228220525221	0.0575522373	-0.0028	0.7554	-0.1198	-7.397394661306099	0.0073571467409	0.1316811237529	0.1569733641047502
213	0.1319685866952821	0.001368996	0.0975	-0.0734	0.0252	-0.2759913603605	-0.3055379764161999	-0.2058033935917	0.1571111004946456	0.0041351238	0.1558	-0.1185	0.0323	-0.5127577191131	-0.6937356603331	-0.4450877063090999	0.1654271004064472	0.0339991995	0.0561	0.1425	0.5328	-0.316711397135	-0.6976699634031	-1.2599605581675	0.1648155552452281	0.0820504837	-0.0119	0.2963	0.8084	-0.4589757961462	-1.4265389501513	-3.1007029355284	0.1952686741586246	0.0554955809	0.3717	0.5255	0.0934	-0.2330681138668	-0.8258495574236999	-2.0747940669952	0.2018443740491117	0.1314291928	-0.2227	-0.5223	-0.8052	-0.3346124761035	-1.0741040811407	-2.4131834740459	0.2019252592663369
215	0.1411041695759865	0.0006711447	0.0155	-0.0079	0.0826	-0.8456784448965	0.7422849602168999	1.0660781028779	0.1573186605613823	0.0107266839	0.0328	-0.2543	0.1907	-1.3925465716265	-1.422250559805	2.8307704018957	0.1620705292634704	0.0821322906	-0.1474	0.6805	-0.5207	-1.0411346214141	0.3574314339095	3.5603475631965	0.1679708504523839	0.0737353624	0.0808	-0.7014	0.3951	-1.1881595271399998	0.9327445718356	2.1930592172794	0.1757156926876235	0.0060272671	0.119	0.1462	-0.1257	-1.0030505676965	-0.4951713843902	0.7318197140507	0.1818540023666551	0.0100821098	-0.0568	0.2773	-0.0546	-1.0729237902197	-0.6301966657525999	1.375432353272	0.1835048545830056
216	0.1581196116333595	0.00016446	0.0258	-0.0192	-0.023	-0.7968537437977999	1.6400535777601997	-1.2159750498449	0.1710846556957745	0.3658627833	0.114	-1.7448	0.2941	0.9054798515605	2.0232153537475	0.4885224122018999	0.1875549585835348	0.052512674	-0.1683	-0.6112	-0.1149	0.6363341785418	-1.3089032883583	0.5524548370893999	0.2045475425740682	0.1930305354	0.6571	-0.6414	0.7413	0.4392649377655	-0.1681521132118	0.2340910326649999	0.2297395576853818	1.62417e-05	-0.0079	0.0049	0.0044	0.1382120668490999	-0.3745063092332999	-0.0309629651609	0.232874016037396	5.80281e-05	0.0055	-0.0185	-0.0008	-0.8729038221409	12.1461771528575	-1.7024516244504	0.2425510999066567
217	0.1076582241266528	0.7928607244	3.2796	0.1077	0.3527	-1.2532722429485	7.463451609851399	-2.0528799988953	0.1209902834841279	0.0942918977	-0.0252	0.9445	-0.5111	-0.3352813076254	8.2125035713487	-2.5292454146109	0.1439419508000323	0.7302100001	2.7329	0.0843	0.2741	-1.3007986240340998	5.956692220102799	-1.830631218471	0.1452663222031942	0.0490075582	0.6798	0.0449	0.2027	-1.0784711575484	6.7372579491908	-1.1835170495174	0.1489674915660348	0.0996096564	0.1482	-0.3488	-0.9205	2.8152299047691995	5.1382784954814	2.5659918052847	0.1498605731421389	0.0539081854	0.0662	0.6778	0.2642	-1.0919264740478	5.9439057351253	-1.2195552656386	0.1501274465848872
218	0.1143718441535532	0.4653532891	-2.1636	0.9929	-0.5761	-10.8794102503789	5.810139430745299	-0.2171341864332999	0.1462999331162674	0.1342622288	-0.9141	0.3702	-0.6303	-4.413501183926	3.5223421955403	2.2462509947858	0.1467926677789456	0.2476443348	-1.3891	0.5523	-0.53	-6.955257682299499	3.8128117911984	1.1596358298824998	0.1470704925141668	0.1096603193	0.8219	-0.389	-0.5261	-1.5312307548439998	1.7694134627018	4.2896099802517	0.1603663538075953	0.1873147329	1.2144	-0.3924	0.3279	-3.9713248618887	3.0719431800867	2.0822298997975	0.1629918710540435	0.1682445047	-1.0654	0.5063	0.3843	-0.5603234432294	2.7837161371785	3.0940933063708	0.1653920415708122
219	0.1146800605628523	0.4764149442	2.2583	-0.9046	0.4551	-10.9062028542856	5.1948144305973	0.4921026279955999	0.1473599300293259	0.0034417155	0.006	0.0006	-0.1869	-5.05164514188	3.6166474401282	1.9513749796893	0.1465440587400868	0.4572982919	-1.9807	0.7037	-0.4575	-8.2476368977638	3.7392796668201	0.6357440330812999	0.1499240759387609	0.1240604461	0.2058	-0.1855	-1.0702	1.3281420303706	0.6430224937608	5.385785501615099	0.1604859727908156	0.1470097908	-1.1117	0.3287	-0.1406	-2.5042625901164	2.3524378346451	3.7374305443772	0.1627469736948484	0.0759465251	-0.44	0.2954	0.6449	0.1999019389867	2.3635325693025	4.120946407640799	0.1656802296096489
220	0.095604746540053	0.1852202423	-0.261	1.6408	0.3497	0.1788927605929	-0.0308842790995	0.2591918862516	0.0901569195263749	2.2756898058	-0.7769	5.7084	1.1012	0.2268519150162	0.0388709143316	0.2354680387395	0.1311864880160521	0.0017457785	0.0591	0.0853	0.0957	0.213632656701	0.0338743494327	0.1735421084177	0.1399271261309598	0.0002570082	0.0138	-0.0471	-0.0182	0.1121276374949999	0.6965290155128	0.3330387548755	0.1445171508999904	0.1093736067	0.3794	-0.9129	-0.3911	0.2490807273616999	-0.3051445461091999	0.0332448609415	0.1490627825102714	0.0017147132	-0.0984	0.0552	-0.0667	-0.1042196883243	2.6585659565218	1.2422168513218	0.1502712833591803
221	0.1780559618395231	0.0026781394	-0.123	-0.022	0.0831	-1.7417553121197	-0.9153942952969	2.0912787968585	0.1808626164034191	0.0181784657	-0.2938	-0.1574	0.1982	0.2104065281836	-0.0067670012804	1.2317516051556	0.1889914521119824	0.0396967039	0.4715	0.2864	-0.1004	-3.1594420803635	-1.6856521503415	1.9004650979635	0.1942276031369205	0.0006399005	0.0658	0.0104	0.0224	0.1766895508737	0.2522675128484	1.6906093722097	0.2138832989114856	0.0130161026	0.0597	0.2953	-0.0189	1.3345156013439998	0.7036107610387999	1.0843332691227	0.2167625700992966	0.0804417568	-0.3533	-0.3504	-0.5516	0.301761045469	0.9256234832789	4.163240165643299	0.2282532321012516
222	0.1534492896359614	0.0008880365	0.0018	0.093	0.0047	0.8155023403495999	-1.8360998997383	0.3070330115828	0.1616473242832048	0.8590686951	0.4039	-2.7245	-0.4664	0.6525828502209	2.9927456592876	-0.7560156779312	0.1759960898740969	0.0380537802	-0.1278	0.5088	0.2186	0.6088727431132	1.9993734771433	-0.2984562308902	0.1826724828564498	0.0043199113	-0.068	-0.0856	-0.1532	0.1413201662744	5.8098246864997	0.1534771627607	0.1835481085133437	0.0743611623	-0.0405	-0.6653	0.3975	1.0026964804202	0.1604015361639	-1.0565177464178	0.2117411452552973	0.0109899318	0.2234	-0.0952	0.1366	0.3200948977752	4.0189692720664	0.0406806937438	0.2154932124036249
223	0.1452888495263014	0.0003348964	0.0298	-0.001	-0.0506	1.2118833746520998	0.685749025101	0.8134171597225	0.1488888848056329	0.0001931365	0.0082	-0.0103	-0.0421	0.8857689931797998	-1.8577385666233	-0.9682713285577	0.1646588929639783	0.0019599858	0.1047	-0.0624	-0.0545	1.29045140696	1.5559775211543	2.2891742412795	0.1667672740101575	0.129933809	0.0533	-0.0948	-1.0712	1.1396495702869	-0.3191900080691	2.7597955745129	0.1728763312435229	0.0904178802	-0.0275	0.8611	0.1876	1.3139785393186	-1.2904120639293	-0.4343864019587	0.1764279309407086	0.0162090272	-0.0254	-0.2375	-0.2836	1.1079390875427	-2.0019307741388	-1.1638061911367	0.1769899012913705
224	0.1563784663780621	0.0001503712	-0.0137	0.0327	-0.0136	-0.8253774410553	0.7330000049716999	-1.7947897175033	0.1781293869481173	0.1754263776	-0.121	0.9048	-0.7916	0.6328719918401999	2.1633552291009	-0.7931948419426998	0.1852893640165518	0.0946352332	0.1666	0.7797	-0.3543	0.4372584431997999	-0.5261736925817999	0.8971784720828	0.2102940311781091	0.240729598	0.4116	-0.6517	1.0483	0.4264391097573	-0.6567925545058	0.9488752144226	0.2320104809013869	0.0001544824	-0.0048	0.0309	0.0043	-1.2520132659661	9.2048134916641	-7.0723818846934	0.2333783267307084	0.0051009286	0.0454	0.1517	-0.0872	-0.2224061525471	0.1700799217161	-0.4699131586807999	0.2373805463886459
225	0.1581423594522883	0.0004432062	0.0068	0.0368	-0.0529	0.4743589211498999	-0.9908148851488	0.9004439436309	0.1802920834650183	0.0993073937	-0.1042	0.8629	0.2559	1.0953493177187	1.8582106829917	-0.8437899794228999	0.1839947228000029	0.1715706941	-0.2387	1.1195	-0.2718	1.7123660681868	-1.7363653169138	-0.8721169615268999	0.2080739689982874	0.1505390898	-0.1308	-0.9357	0.4267	1.012296179911	0.960363379387	-0.8686154317946	0.2259451553393063	0.0087273774	0.0001	0.0544	0.2341	0.9539111223522	-1.6684199028949	0.3889452015002	0.2337900659282506	0.0089556273	-0.0533	0.1899	0.136	0.2800436925226	-3.6979694845851	2.3234420210192	0.237831313346612
226	0.1604911544426233	0.0009819941	-0.0073	0.0903	0.0311	0.3210391305119999	-0.2218946931479999	-1.1302072429188998	0.1817811652469185	0.0633023924	0.1023	-0.1498	0.6979	1.3932154031484	1.5632953248644998	1.3356565492342998	0.1887617689644781	0.1586698962	0.1862	-0.3348	-1.0498	1.3213750290902	0.7083319247227999	-3.2074405778175	0.2057341775873347	0.0941320677	-0.2435	-0.3117	-0.7248	1.0881495431006	1.6182181957217	0.2013576311226	0.2212628163196307	0.0102924364	-0.0507	0.2296	0.1197	0.7517666306156	-0.9199580868581	-3.9760853686034	0.2245891795350477	0.0065031812	-0.0185	0.014	0.2071	-0.1011509319297	-2.6036430856646	-3.4855564618358	0.2312711951608516
227	0.1460461056762974	0.122245096	0.0809	-0.996	-0.4902	0.6351932306515	-2.9019812874627	0.0847842311584999	0.1632402963463842	0.0050407766	0.0192	-0.1158	-0.1802	-0.4031480355828999	1.1102996693846998	1.687029156416	0.1873720940488177	0.1135759573	-0.0529	-0.2847	-0.9047	0.7210790666696	-0.588965169579	1.7107136608974	0.2037224839589289	0.0373765895	0.123	-0.3588	0.3597	0.3366976567306	-0.4576381331024	2.04977189947	0.2137665831232497	0.1437286849	-0.3005	0.4182	0.8579	0.5523368079972999	-2.0204219985678	-0.5727951839612999	0.22002153509191	0.0373654594	-0.0534	0.2351	0.4429	0.1272353612838	-2.8273082151941	-3.3184272674222	0.2286792667778945
228	0.1592030546021153	7.60122e-05	-0.0261	-0.0059	0.0014	0.7959881971224	0.5973058920873999	0.1649259846944	0.1688239120368669	0.1309000469	-0.0106	1.0716	-0.0417	0.8859263653025998	-3.5402826175395	0.3263897826872	0.186265278522972	0.2226432358	0.3405	0.8448	0.9703	1.6079890077397	0.4074364259292	2.3909153186697	0.2087413363516761	0.1834001562	0.0769	1.1079	0.2606	0.7022730979949999	-2.2216222575676	-0.2098950687844999	0.2348064046686315	0.0004447545	-0.053	0.0	0.0058	2.7804506656304	5.0377177090122	5.1692021176116	0.2398372373343525	0.0003833118	-0.0231	0.0036	0.0429	0.6052531842887999	-1.5485023453213	-0.429625895244	0.2408239928853348
229	0.1581196851319667	0.0021987507	-0.002	0.1395	0.037	0.6661168527817	-0.6732379413384	0.4808898642461	0.156934997831791	0.1478414982	0.1354	0.8339	0.8259	1.0250039788271	2.5487989008688	1.3262142218662998	0.1813592832415825	0.1637545547	0.0598	-1.1227	-0.2766	0.6682020334087999	-1.083507065478	-1.9804888224073	0.2027311347449965	0.0283090298	0.118	0.0989	0.429	0.7838312006360999	-0.0457559447041	0.313563954679	0.2201246903871171	0.0040564591	0.0205	-0.146	0.0762	0.3931942488157999	1.1651438541805	-1.6772327417716997	0.2249273098774778	0.1707548384	0.1269	-0.6718	0.8128	0.8452456715588	1.4691081093687	0.0856497778339	0.2258312692474477
230	0.1462390027708975	0.0103629425	-0.0223	0.3245	0.0168	0.0344251518624999	1.1685666978514	-0.9903034257497	0.1531845476528219	0.0032032301	-0.0766	-0.1587	0.0167	-1.1914249986881	2.4614180296841	-3.7254702630444	0.1583847946081421	0.0192505592	-0.0324	-0.1347	0.4035	-0.2870860950179	3.3798810813756	-6.0258179250427	0.1670725872244721	0.0068956197	-0.0147	-0.0169	-0.2476	0.0232910741744	1.5775768450086	-0.5260163204589999	0.1723403059012032	0.0311732927	0.1158	0.0198	0.5067	-0.1086654507934	3.7562758560825	-0.6568712405671999	0.1777726614580654	0.0102434771	0.0743	0.1999	0.202	-0.8222299985993	2.4038985188007	-1.8197331989671	0.1889832570172795
231	0.1458835267571679	0.0001441819	0.0291	-0.0165	0.019	-0.7475962693613999	-0.9146861207443	-0.0591325751420999	0.1719383420184187	0.1681773803	0.056	0.347	1.1514	-0.4616904652644999	-1.0002965555475	-2.584443686683	0.1746451854737352	0.0019256946	0.0918	-0.0384	0.0813	0.3501136301993	0.816761317332	0.4007481107101999	0.1951812475653586	0.0024699363	0.124	-0.0391	0.0454	-0.3852862996450999	-0.6658807945974999	-1.4002971486744	0.1951348699442145	0.0609867491	0.2151	0.4448	0.471	-0.1044950895391999	0.3778898098735	1.4153655294325	0.2162634043084883	0.2221616608	-0.2437	-0.5921	-1.0578	-0.8382819551249	-1.5788751650217	-2.5985678347043	0.2212860786288099
232	0.1488143939672343	0.000172186	-0.01	0.0232	0.0331	-0.1859745061188999	-0.7639629701326	-1.4159950179237	0.1725496666838163	0.0011568811	0.0455	-0.036	0.0817	-0.1978561013903	-0.2074951439118	0.9156303534811	0.1768740307371175	0.1923559172	-0.0799	0.1758	1.2547	0.958002797545	-0.2999906090874999	-4.7711686760197	0.1879196586724681	0.0046020324	-0.1255	0.1295	-0.0642	-0.2740242088255	-0.4788833696804	0.0262024584462	0.195138875618307	0.0455986212	-0.0784	-0.2152	-0.5444	0.9420295270808	0.6509697859622	-0.1655161301549	0.2168881424697002	0.2953446083	-0.1832	-0.5021	-1.3151	0.9116960504111	0.4887978134167999	-0.7114006811174	0.222904297463563
233	0.1615818370241883	0.0004617331	0.0094	-0.0487	0.0426	-0.9377411367345	-0.256909990471	1.6151887823578002	0.1785920239311465	0.4175093829	0.5191	1.3248	-1.1834	0.256516560164	-1.6542170688122	-0.2902335374739	0.2056230109439426	0.2657500534	0.627	0.3047	-1.1893	0.2354286957088	-0.0998919549473	-0.5180296852269	0.2319983903805022	0.0837026767	-0.1026	-0.6532	0.3169	0.6909423051533999	1.7202346743267998	-1.6552399876104	0.2341222428834973	8.8932e-05	-0.0076	0.0028	-0.0224	0.0625160757823	0.998132688859	-0.4468187996598999	0.2413372704087257	0.0001776071	0.029	0.003	-0.0159	-2.5005250021999	-8.8884955248361	6.478656208399699	0.259653490816349
234	0.1493172346884026	0.0001994413	-0.0187	-0.0067	0.0401	-1.1855235440831	1.6507548821106	-2.1382543755143	0.1660157140022196	0.0045621412	0.1107	-0.1538	-0.072	0.4467401135984999	-1.2577573484482998	1.1566457595493	0.1755172464481798	0.113711361	0.0959	-0.8685	0.4442	-0.1940791704431	4.1851935767739	-2.0250251331597	0.1854806073924898	0.0977613244	-0.3972	-0.791	-0.0096	0.051539370217	-0.0027146691183	0.1478117663398999	0.2012757520744981	2.08661e-05	-0.0003	-0.0095	0.0081	0.1343957928712	-0.4497301839317	0.4200261957532	0.2222419647647676	0.0122585449	-0.0933	0.1992	-0.1852	-1.9111270592832	12.0406984875508	-6.4476932432388	0.2244768001646369
235	0.0950201753676767	0.1242187526	1.2914	0.1644	-0.4999	12.1218631598849	0.2197308264594999	-3.0925589281735	0.1120844939988387	0.0013319708	0.1174	0.0399	-0.0488	-0.5620151935495	-3.8088381450977	0.638143957954	0.1156611567210801	0.1043976187	-0.9684	-0.4373	0.4671	12.3043361362715	-1.7323523277824	-3.4231190721149	0.1179384375666081	0.6500011727	2.1685	1.0294	-1.4957	4.3031439828125	-1.4278766131951	-2.8652742398196	0.1326576728870988	0.5109392072	0.3408	-2.2093	0.8029	5.5500426547876	-4.230870835416599	-2.1222024189887	0.1419385257649367	0.0087098455	0.1283	0.1826	-0.205	9.5000042510062	-0.7659301216676	-3.6400565433947	0.1437497151928971
236	0.1583852723490889	0.0578626276	0.1955	-0.1549	-0.6937	3.4103719301681	-0.9310921645462	-2.7599529466357	0.1743667360003528	0.0003418656	0.0024	-0.0537	0.0068	3.882370269476	-1.0971197541002	1.274320764373	0.1927602769427519	0.0046586957	0.1757	-0.0555	-0.0478	9.434694820044198	-3.2120437124093995	0.1922300480002	0.1976142352102427	0.0087171932	-0.2462	0.067	0.0287	1.3869992042978	-0.0330874888186999	-1.9099467683622	0.2126641407645325	0.0416753027	0.4003	-0.0939	0.3524	-2.8664151877099	1.4881501362275	-3.5214766488648994	0.2203998324231755	0.1800139543	1.0182	-0.3507	-0.2344	4.2928361087691	-1.2502821726153	1.3432497541594	0.2243238863123543
238	0.0959416274061606	0.0018843799	-0.1419	0.0583	-0.0769	-11.5850275059834	10.3426926255695	-4.570401190357599	0.1107178241472324	0.0005940472	0.0802	0.0214	0.0335	3.7288144206539	5.0915783180405	0.5341996708446	0.1164850026092005	1.3783843478	3.8321	-1.1137	0.9256	-1.5660886800442	5.6498559236735	-0.5710640906105	0.133860257098128	0.0002886941	-0.0135	0.026	0.0487	-13.128690658528598	14.2572061511274	-5.5703830016595	0.1483065920900798	0.2392564133	0.2523	-1.3598	0.6909	1.497395748442	4.5709913358181	-2.5113049926117	0.1481262632573112	0.4350844833	-0.8806	-1.8709	0.1186	0.1275894485601	6.357991133242799	-2.4347041118387995	0.1527916608480269
239	0.12280812453604	0.041267376	-0.3843	-0.4704	0.3665	-5.763753997549999	-9.718987559882398	4.9788998781157	0.1390530806941208	0.8462156935	2.0288	1.8553	-1.174	1.9897737776525	-2.3420119315096	2.2166650356994	0.1470425262941267	0.4483958657	1.0211	-1.2987	1.3131	1.6516991148473998	-4.1512798843105	3.3363676894214	0.1588150187053955	0.0427396404	0.2389	-0.4027	0.4284	5.0704904535853	1.4838224028505	0.9799168656449	0.1608008408240663	0.0272092374	-0.3187	-0.3848	0.0608	-2.6045479753707	-10.2395351990741	6.069449346089	0.1633639210036969	0.6060405997	-2.2489	-0.6474	0.0318	-2.4316746984749	-5.0527860897703	3.4475904372103	0.1661055293002198
240	0.1222461909346818	0.76945797	0.9721	-2.8402	-0.3058	-0.4075937980519999	10.2347353493287	-0.5999025321135999	0.1529055101905818	0.123471179	0.6954	0.2729	-0.7972	3.4327581146364	1.2658226697418	-2.6768211227666	0.1558429922752963	0.0612699764	-0.5122	0.4716	0.3211	-1.1867038350041	9.7989719412955	-0.8520520158699	0.1653597389329472	0.0927366208	0.4156	0.6976	-0.42	4.3421329262362	1.6777048581401002	-3.4326400855443	0.1681394930066075	0.0044149917	-0.0558	0.19	0.0118	0.3750177686324	-0.091275831224	0.4422943511294	0.1687672813600182	0.0831335079	0.0829	-0.7275	-0.4424	2.5388844571324	3.999612500962	-1.1339448308354	0.1787782694017948
242	0.107311237202055	0.0133936594	0.3511	-0.234	0.0952	-12.413119616157	6.6294187020421	-1.5865077129774998	0.1407796364758888	0.9346200674	2.5228	-1.7621	0.4233	-5.156848405971799	4.916462488394799	-1.2638161751761	0.146454500687212	0.0440896834	-0.4793	0.4317	-0.1855	-13.8371799553742	9.913420817601798	-1.8161923262041	0.1513689850577331	0.5008380916	-1.3753	-1.6931	0.211	-4.3425263565432	5.0361833308149	-1.2847073244778	0.1645776402537171	0.024806081	0.4309	-0.1235	0.1568	-3.8810326064322	6.405438828266999	-1.5468892810625998	0.164905848284175	0.0638243968	-0.5537	-0.4376	-0.282	-2.0186515621863	3.7218113611893	-2.0222711210107	0.167893529917608
243	0.1518383839126248	0.3302647707	1.7053	-0.2533	0.5015	0.7514912294006999	1.1919758011179	-1.636276646813	0.1587698170619667	0.0656485464	-0.3451	0.3752	-0.5983	-1.8034058412266	-0.1061868398592999	0.4701098738343	0.1682560250483253	0.120007775	-0.4677	-0.4506	0.8018	-0.3622706266855999	-0.3460612980372	0.6470354828922	0.1736026077305835	0.376043432	-1.5488	-0.4988	0.7572	-1.6811670448417	1.4846486064952	-1.6373389086419	0.1775466899902247	0.0835048657	-0.6342	-0.2653	0.4805	-2.6573856656008	0.7518059736463	-0.8476062534007999	0.1799020263566005	0.1808627413	-1.0541	-0.4556	0.4267	-2.4554772320484	0.583063714974	-0.8300986047393	0.1821806669263617
244	0.1241966602232887	0.874947597	-2.6595	1.6612	0.6698	8.8681158349335	-8.0675638462499	0.4405239147478999	0.1423334705307334	0.0136346856	0.341	-0.1194	-0.1137	6.785728563013199	-6.3061370187802	0.8707399554524	0.1526991628508639	0.1290991095	0.2606	0.0589	-1.0857	-1.3682325786539	-1.3492692378565	4.3673911519456	0.1544600424821949	0.1250141762	-0.4251	0.9659	-0.3014	4.6348844176749	-5.478398995882899	1.4301978520064	0.1629942965080811	0.0788813622	-0.4087	0.4365	-0.6023	-1.2221519056647998	-1.9646729240659	5.5157355320172	0.1665809550409019	0.0019549666	0.0886	0.0982	0.009	1.8795346056311	-1.932529667984	-0.1639424089268999	0.1681846211514291
245	0.1151452332478299	1.4820832629	-0.0232	4.3367	-0.3081	-0.4241965570074	0.0493361604978	0.7648285168079999	0.1195577588804692	0.0429083097	-0.3737	0.0109	0.6278	0.5949453102454	-0.0661356346067	-0.9619764436457	0.1200963199247374	0.7072856262	-0.4492	2.8815	-0.4584	0.6585629908873	-0.0871841560311999	-1.0100536271610998	0.1325718265138875	0.0673513127	0.4341	-0.0501	-0.7493	-0.787254044307	0.0982395476579	1.3868024891443	0.1362585166511094	0.0026412106	-0.0896	0.0437	-0.138	0.6938536894252	-1.2492985968478	-0.7198987757486	0.136278618520179	0.0033476726	-0.1792	0.0528	-0.0427	0.3939024233684	1.1176174730949	-1.0655273004480998	0.1463537708460424
246	0.1058235518936916	1.3777095413	-2.5233	3.5821	-0.059	0.0085767806925999	0.9387640555327	-0.5995484448373	0.1167572781995781	0.0017362181	0.0627	0.092	-0.0988	0.7280821261342	0.0711321995055999	-0.5675625608782	0.1183664199563418	0.0185771964	-0.2681	-0.1736	0.3626	1.3870385473284998	0.9585535999748	-1.7913668738324	0.1190490750200283	0.0760320664	0.0362	-0.8308	0.5086	2.1390018930976	0.1731880211413999	-1.7023335953583	0.1272552312633675	1.4965557267	-3.0975	2.7905	0.2272	0.8441047236685	0.4234883824547999	-0.8990669375564	0.1351644898829167	0.0026383064	0.0574	0.1043	0.1226	2.1484048774349	-0.4948172971139	-1.3307780134274998	0.1352916792226787
247	0.1470976135002241	0.2827228664	-0.526	1.1308	-1.1377	2.4375368100492	-2.6081281911644	1.5388633027998	0.1584206251791528	0.0937588764	0.5638	-0.6449	0.3871	-0.5022924729468999	-2.0301397271507	3.3783073601476	0.1645102420309135	0.2601774947	0.7388	0.2335	-1.3255	-0.4711327926324999	-1.0314955788926	3.0621861084731	0.1724806147423506	0.072083216	0.4532	-0.0666	-0.6445	3.0733201861612	-3.080165873503	0.9353805548925	0.1729293972379223	0.3767232084	-1.1337	-0.2068	1.3813	0.7802903278730999	-2.0439097878957	2.6678115687363	0.1780383589230984	0.0913161828	0.4581	0.2909	-0.6872	-0.0818728468867	-2.4609852563464	3.3585178157055	0.1814379635005916
248	0.1104714568158933	0.0025136883	0.0899	-0.1569	-0.0352	0.2260650544021999	-1.6958026522621	0.3653787261108999	0.1249844182952732	0.2394293936	0.6578	-1.5526	-0.0631	-3.7800390466253	2.3388644890536	1.1903233938285	0.1329653013075402	0.8553091674	-1.6819	2.5281	0.305	0.6206363092924999	-3.8041563244444	0.3760013443998999	0.1473098774778218	0.3723528476	1.4791	-1.207	-0.3213	-2.7381569076279	-0.2992037484734999	1.1484624091637	0.1507362355483363	0.2196819142	1.1636	-0.8689	-0.245	-2.4741258286002	0.1308155770775	1.0458164420674	0.151591722586857	0.0114058631	-0.2048	0.2596	0.0558	-1.882170588688	-1.4025397014243	0.8851001616578998	0.1664648272415237
250	0.1130052845498577	1.254206819	-0.7208	2.6333	2.9315	-0.2257503101566	6.132712939454599	6.0380536075904	0.1497315095878933	0.0254149552	-0.4132	0.277	-0.0805	1.0574226361239	1.4350763878132	0.9395902591774	0.157692988967859	0.1897946391	-1.207	-0.5416	-0.1904	1.820008600182	-0.8035027159861	-1.6112151362571	0.1578835708563322	0.3690320765	0.3952	-1.2056	-1.3599	1.8864196360036	1.2053130885252	0.1397071020157	0.1665993296927023	0.0148354051	-0.3016	0.1304	-0.1592	0.772697122948	1.8915735730253	1.3732291435528	0.1697665684235283	0.0104096257	-0.009	-0.1968	-0.2304	-0.4100724089861	5.0220198397629	5.1456356422223	0.1722010260405565
251	0.1139176595103522	1.3145628248	-1.5449	-2.1644	-3.1022	-0.9654386303473	-3.9452797755653	-3.9258443183995	0.1485210242765899	0.0415391028	-0.0221	0.05	-0.6444	1.2015755006087	-0.3855223578293	0.7742708441759999	0.148154266226655	0.1567031158	0.537	0.6738	0.9076	2.7979189712612	-0.217960390078	2.8059056064933	0.1557816209382832	0.1939875537	0.5473	-1.1839	0.3818	2.3901678010864	1.4386566036069	3.1361510061891	0.1663250696399303	0.0190949679	0.0715	0.3722	-0.168	0.8696776936235	-0.4314356746562	0.0619652733524999	0.1698340768942428	0.0215888743	0.1375	0.3269	0.2542	0.6424323483002999	-1.6190837423971	-0.5403765266645	0.1713140080995465
252	0.1120814438066398	1.4680092715	-1.261	1.5466	3.8746	-0.0485886429145	2.9554484661839995	6.2588073528481	0.1487212712319101	0.1174795509	-0.6211	0.5758	0.6798	2.0482375212727	0.2264978277399	-0.466214913795	0.1483847578588385	0.2279750879	0.4795	-0.3624	-1.3857	3.7797636454104	-0.3492480835239	-2.4289600293566	0.1566733795394577	0.1950326276	-1.2644	-0.2335	-0.4395	2.5930204673756	-0.7388227735152999	-2.7912699990729	0.1663597609825294	0.0193310484	-0.3262	0.169	-0.1974	1.1695896166495998	0.7686054477552	0.7899687134252998	0.1673194322967579	0.0019189871	-0.0678	-0.0254	0.1093	4.193219555036699	-0.8821100913247001	-3.7504530875389	0.1678122772073469
254	0.1121786089653601	1.5674836238	-0.6177	-3.6783	2.5204	1.7384898405715998	-5.0435798205865	2.890532465529	0.1410229903643326	0.1685283615	0.4987	1.0188	-0.6979	5.0667135226381	5.094568388373699	-3.8766655300245	0.1493148827329721	0.0248560519	-0.0249	-0.4367	-0.2402	2.0590175116845	-0.1953381474254999	-0.3696277734265	0.1566402684169134	0.1946545514	-0.9832	-0.3576	-0.8655	2.5668180089294	2.5279077515671	-2.3480707582374	0.1664847821133789	0.0207922722	0.0419	0.0818	0.4225	2.001773402016	-0.9405344919142	-0.2004133983857999	0.1669169906730267	0.0060223371	-0.1393	-0.1625	0.0908	2.633622475058	0.6205969662617999	-0.9214531220247	0.1691024717581601
255	0.1115177829880123	1.6110768015	1.6909	0.3445	4.2398	-0.4420582929451999	-0.7787952927064999	-7.086151945438399	0.1428016199093027	0.1861909437	-0.9465	0.0105	-1.0214	6.6590046611285	-0.0537819229668999	5.2197579120611	0.1495180328832768	0.030054545	0.1602	-0.4314	0.2983	1.4129656045598	-0.2587591129138999	-0.938724712502	0.1530910574244618	0.1272410994	-0.7958	-0.0579	-0.7756	-2.1221237329273	-0.5977386654251	-7.0910698242759	0.1573063862939797	0.0659510361	-0.1326	0.071	0.777	-0.0624373897209	-0.61375127892	-4.828176727504	0.1570381898763018	0.2018760223	0.9079	-0.9712	-0.3744	2.7140396298088	0.0762861365272999	2.3987839248097	0.166394305327914
256	0.1121168701353109	1.4790359867	-2.1424	-3.7413	-0.7221	-4.778211078515	-5.0222165549164	-2.1305431414971	0.1492873207552716	0.0370793449	0.1867	-0.5098	-0.2772	-1.2723929558687	0.7084106107842	-0.8199481028186999	0.1496694400141117	0.3289440227	0.7818	1.616	0.1824	-0.612177557692	4.1740594990858	-1.020164786051	0.1568890979515937	0.1890261664	-1.1221	0.5925	-0.4214	0.3783225832112	3.634115745759	-0.2722144294133	0.1664212058181497	0.0161789036	0.3445	-0.0864	-0.1392	-1.5100642043274	-0.0737681825624999	-0.9894378790743	0.1673444953218136	0.0289146209	-0.0564	-0.5046	-0.0299	-1.9134089550638	-0.2261830834942999	-1.1000311383719998	0.1671713693525507
257	0.1147302233622672	1.182499625	1.3506	-1.8895	-3.0842	-1.1241090731604	4.4954527168741	6.1149298895782	0.1496318822258318	0.0281950478	-0.0281	0.2179	-0.4833	1.2833303184032998	1.0178435472396998	0.4009054828329999	0.1570093416729752	0.1929953146	-0.5779	-1.1736	0.3355	2.6358650278079	-0.6595465666547999	-2.1857807565999	0.1599155133510219	0.3722731426	-0.606	0.9684	1.4618	1.8660792891317	1.2801828759473	0.4015349713241999	0.1668240149349169	0.017086259	-0.0508	0.2813	-0.2675	1.1444494200323	1.1554261255976	1.1220238925333	0.1702440521252122	0.0016667911	0.1181	-0.0226	0.0143	3.1300134933999	-0.0182945092755	-1.9629418307151	0.1720945265587217
259	0.1238844381398972	0.0055852181	-0.2594	0.0046	-0.0001	0.0155011540957999	0.8717235312199	0.0009442327367999	0.1555889810888084	0.1397777687	0.0196	1.1517	0.0012	-0.0151864098502	-0.9129550273935	-0.0009835757675	0.1630878969843521	0.0974365467	0.9427	-0.0156	0.0002	-0.0052326230831	-0.2791388028165	-0.0002754012148999	0.1960573142138956	0.0204069174	-0.0067	-0.3944	-0.0004	0.0353300415686	2.0819938416133	0.0023212388112999	0.2147326855656085	2.90064e-05	0.0	0.0	-0.0142	-0.0001967151534999	-0.1213732497094999	-0.0001180290920999	0.2245368117774168	4e-09	0.0002	-0.0	-0.0	-0.0214419517315	-1.1379971629975	-0.0012196339517	0.2245260074821582
261	0.1108551195454846	1.0446835715	1.9911	-2.0558	-2.2506	-6.515599314227	6.2664399008039	5.867186825260299	0.1479525125498871	0.0045953893	-0.0365	0.082	0.196	-5.9910780289346	5.4657305399975	5.4627404696643	0.1740199695715766	0.0068387011	0.1491	0.0667	-0.1782	-4.5793320583265	4.0297099194475	3.4678914410515	0.1757101435427799	0.0131898025	-0.1158	0.0655	0.3079	-13.145686847790998	10.2200997419083	5.3329871544157	0.1761009356372696	0.3226638577	0.3519	-0.1846	-1.5946	-4.7629853256341	4.1793708082303	3.8480631467056	0.1869485215755161	0.0039848605	-0.0661	0.0127	-0.1656	-6.2036877668374	5.496418103943499	6.9821289722676	0.1924416972298375
262	0.1556418633366897	0.311933583	-0.972	-1.4195	0.0817	0.4703852750491999	-2.3585360044036	-1.368350607746	0.1727680310458116	0.1553684823	0.1083	1.081	0.3936	0.6180790122969999	-1.8684398709737	-1.2532722429485	0.1820206237091807	3.46231e-05	-0.0114	-0.0003	0.0124	0.7525534912296	-1.4199293209937	-1.1596751729132	0.2005922517768288	0.1377233557	0.6592	0.7519	-0.1469	2.3740765015301	0.96390425215	-1.2846679814470998	0.204167554774837	0.5189733765	-1.0031	-1.6604	-0.0119	1.8295689566421	1.8096613831079	-0.5153543591393	0.2068232064502377	0.0055226047	0.0383	0.1827	-0.0719	-0.7007780628283999	-1.2398956125104998	-0.0350152973229999	0.2090286791565299
264	0.1129802950234093	1.298045352	1.6055	-3.6776	-0.7099	-2.1823185698983	8.4739773533809	1.0880315140085	0.1501108358996596	0.0295437717	0.0286	-0.202	-0.5028	0.4938730643771	1.9843050963852	-0.1101211429292999	0.1579816547476425	0.1868537926	0.537	0.6592	-1.0164	1.9180907757171	-1.1163191530818	-0.491394453443	0.1576906370124286	0.3910344632	-0.8159	1.6913	0.3791	1.5822586656619	1.5868224572230998	-0.6166233201610999	0.1666615830130019	0.0131258045	-0.0839	-0.0284	-0.3317	0.3370124009762	2.7410682918997	0.1892006346363	0.1694172295435001	0.0124235656	-0.0699	0.3063	0.1058	-2.3503133109873	7.495122749564899	1.1197419967526998	0.1724322526588121
265	0.1696366596352999	0.0059739291	-0.2297	0.0028	-0.0011	-0.0008655466754	0.3578642072472	0.0016917503201	0.1718980647816723	0.1327871267	0.0	-1.0697	-0.0048	0.0012589769824	0.5842833489257	0.0026753260875999	0.2186160947250049	0.001895916	0.114	-0.0	0.0019	-0.0005508024297999	0.2783125991718	0.0012983200131	0.2354781451891486	0.0484716369	-0.0018	0.5549	0.0025	0.0012589769824	0.124323977012	0.0006294884912	0.2305380833033214	1.3689557107	2.9162	0.0015	0.0025	-0.0014556921359	0.6769361862241999	0.0031080994253	0.2444928963596139	0.2384121103	-0.0015	-1.2017	-0.0054	-0.0001967151534999	0.4824242424433999	0.0022425527499	0.2454580065707754
266	0.1572843734611229	0.2497354145	1.5222	-0.0599	-0.1837	0.6348784864058999	-0.5863291865221	1.4213456700988998	0.177050868386044	0.1284043714	0.928	-0.2305	0.4038	0.1713782417292	-0.4330487389149	1.1058145638849	0.1878640202268167	0.0071619583	0.0527	-0.0855	0.2168	-1.2492985968478	-0.3207637292971	1.1375643896598	0.202313993399825	0.0075147183	-0.1654	-0.0521	0.1588	-4.8697229679232	0.1054786653067	0.8209316785861999	0.2019691379348361	1.0357793521	-2.7268	0.2689	-0.103	-2.5460055456891	-0.0162486716791	0.6096596037272	0.2074306356894536	0.0017843482	0.0438	-0.0984	-0.0357	0.7472815251157999	0.0702666528302	-0.3633722315452	0.2127020292965448
267	0.1406126843896308	0.0154247472	-0.1326	0.1308	0.3591	-6.634021836633999	-4.554191861709199	1.2966282627799	0.1424001337674651	0.7410640379	-2.2506	-1.0806	1.2012	-3.2444623697062003	-2.5104001029056	0.2160719246044	0.1578685771404631	0.3379097172	1.4154	0.5678	-0.9334	-0.4588184240233999	-1.2713306940398	-1.4089526154284	0.1589113386301329	0.8684653144	-2.2649	-0.7573	1.5416	-0.0232517311436999	-1.1286335216909	-1.8783149716794	0.164497122529528	0.0042479757	0.1187	0.1565	0.0089	-5.6818024646019	-4.2723777328051	0.5345144150902	0.1679298382295655	0.3179309193	1.2258	0.5099	-1.02	-0.0243926790339999	-1.0165845702573	-1.6239622782038998	0.1786749303600696
268	0.1404845395679752	0.3086196932	1.6167	0.6857	0.3989	-4.215999169811999	-0.2728045748738	1.1455903679225998	0.1485063245551496	0.4183817825	-1.9858	-0.5001	-0.0072	-2.1223597911115	0.3711228085931	1.3297550946293	0.1618485634697222	1.2994415151	-3.3543	-0.758	0.1091	-1.5562922653999	-0.128258280082	0.3881583408862	0.1772582814555664	0.1307083828	1.0262	0.2192	-0.0521	-2.1283792748086	0.2366089866298	1.1199780549368998	0.1829473308980794	0.0069120754	-0.1406	-0.1322	-0.1389	1.4773701458157	1.2506362598916	1.2935988494159998	0.183428893772463	0.0075983237	-0.1191	-0.1481	-0.161	-6.0114577188372	-0.7481864148219	1.11340776881	0.1845697759027466
269	0.1568437125616469	0.0438778293	0.4788	0.3684	-0.2293	1.594966464578	1.2208929286824	-0.7626253070887999	0.1691698699809638	0.1493262628	-0.853	-0.65	0.4064	-3.6183391904483	-2.7583792254077	1.7192117555285995	0.175128659311906	0.0073670081	0.0087	0.1282	0.2157	-3.4758780762836	-2.6520743564563	1.6554367027639	0.1767920062914807	0.0713410344	0.393	-0.1028	0.6614	0.9290069839191	0.7122268847620999	-0.4444582178178999	0.1908815055454699	0.0055701472	0.0983	-0.0148	0.184	-3.5488593982321	-2.7091217509713	1.6897438255343	0.2015757733890942	0.0001162517	0.025	0.0154	-0.0022	-5.6557573782785	-4.3174255029566	2.6926763641387	0.2027159940319131
270	0.1146086934152597	1.0347565575	1.8531	1.2395	2.8525	0.5528876104271	0.0276974936128	0.0045244485304999	0.1290856773264146	0.0012170925	-0.0043	0.0975	-0.0679	0.3333534991211	-0.021245236578	-0.3549134799446999	0.1457072403477954	0.0393686123	0.0837	-0.5424	0.3207	-0.8427670606247	-0.9819233602106	-2.260257113715	0.1492968020756006	0.0083034454	0.0665	-0.2152	0.1803	0.6043089515519999	0.7322131443576999	-0.1491887724143999	0.1491537002873795	0.5449641446	-0.1988	2.1747	-0.8009	1.2478822477426	-0.5595759256460999	1.2650358091277998	0.1525425005696142	0.0590739534	-0.0986	0.7206	-0.2174	0.813613874876	0.1345138219632999	0.3534184447780999	0.1613049310215571
271	0.1698732516518812	0.0743175235	-0.0544	-0.6556	0.4705	1.0333447013355	3.6492234695478	-5.3882247695185	0.1779302057226015	0.0009899062	-0.053	0.0401	-0.0626	1.5720294776798998	0.3088821340257	0.4113313859685	0.1841624833709401	0.0176018832	-0.35	-0.0406	0.1369	1.7239329192126	-0.5295178501913	-2.1622142812106	0.1938542302123375	0.0083029013	-0.0219	-0.1545	0.1995	1.0863397636884	1.2343089021511	-3.2750319045600995	0.2021596463247021	0.0312848597	-0.0306	-0.47	0.0992	1.161406266264	3.0104893661333	-4.2028585975582	0.2174158257201026	0.2033574366	0.2613	-0.8807	0.7396	1.7198805870505	-1.3014281125253	-1.7818852034336998	0.2209625377599094
272	0.1419869613470824	0.1121017887	-1.0757	-0.0653	0.0921	5.0981486041674	-0.0745943862071999	0.2292124968582	0.1480852142851893	0.6241722542	2.2404	0.5725	-0.9483	2.8798311611786	-0.3516873514273	0.6752444359041	0.1664606378209132	1.1934022657	2.7563	0.8888	-1.4839	-0.6374751264321	-1.2937168785081	2.2241008685017	0.181047061158191	0.0173642045	-0.3123	-0.1083	0.1852	3.3117782952339	-0.2055673354074999	0.4198294805996999	0.1831866791124308	0.005815462	-0.0051	-0.1104	0.1879	-1.2976511815780998	-1.6971009722752	2.9203544827995995	0.1847411746547402	0.012737685	-0.3158	-0.0315	0.0498	6.5903904155877004	0.4998532050434999	-0.733354092248	0.1861190530439448
273	0.1045362237885592	0.0046566811	0.1349	-0.2186	0.023	1.7729149924341	-5.3082797311361	-0.1176750048236999	0.1183510954967403	1.4249928657	-2.0309	3.6142	0.2142	3.400811573708	-8.0700818002147	-0.2959382769254	0.1308453809800304	0.0075078098	0.1338	-0.2597	-0.022	0.1402972474761999	-5.2403736601479	0.4721950544613999	0.1405576706821405	0.211749304	-1.2393	0.7757	0.3106	1.6236081909276	-6.905567434525399	0.1819615169875	0.1442808896271415	0.0002610722	0.0374	-0.035	-0.0095	0.8448128982211	-2.3583392892501	-0.2114294469818	0.1519514615198042	0.0924384562	0.7483	-0.561	-0.1779	-1.7031991420337	-3.3471476798332	0.8658220766149	0.1579916505582219
274	0.1386801487611809	1.4211531916	3.0075	-2.4035	-0.3345	1.5659313079214	-1.1250533058972	-0.4687722107904999	0.1439438985131231	0.3597618195	-1.7688	0.7185	0.251	-1.0157583666126	-0.6032466897231	-0.0533884926598999	0.165075189075167	0.1967657316	-0.9179	0.9676	0.0018	2.3349695290143	-1.8287427529974	-0.5381339739145999	0.1677105551349802	0.1569190334	-0.9989	0.5781	0.2578	1.8988913767355	-1.4273258107653	-0.6340129397305	0.174178873560346	0.1358179614	1.0657	-0.0337	-0.1615	0.2795715761542	-0.5673658457247	-0.3128164370957	0.1764537657011399	0.0133475152	-0.2502	0.2153	0.061	2.4248683541638	-1.1639242202288	-0.5922699841578	0.1845723851033023
275	0.1363965470354336	0.0397728219	-0.5133	-0.3932	-0.13	0.2534084607387	-0.3308748881869999	0.7772609145092	0.1422465584277178	0.0522835925	-0.6491	0.1234	0.3331	-0.6028139163853999	-1.3162997781299	0.8978079605739999	0.1498681802479843	0.1953388932	0.0336	1.2443	0.6249	2.7734476061658	1.0945624571047	2.5638279385962	0.1686916145439044	0.0576886409	-0.3656	0.6004	0.1307	0.2670998354223	-6.1589940839622	-0.9234989596211	0.1700255040166988	0.0098260047	0.049	0.1122	0.2674	1.9819838575739	-5.5612554185371	-0.2602541480804999	0.1737298338196491	0.2402559673	0.0755	-1.2173	-0.7574	-0.4132198514421	-3.0014404690723	0.1367563747132	0.1771632110071513
276	0.1087371469310656	0.0346685275	-0.2371	-0.0539	0.6441	0.2242946180207	-2.9113449287693	-0.2956235326797999	0.1682283160734103	0.0668094967	-0.1168	-0.5584	0.5167	-2.5831060236392	1.8386571967338	0.1135046435694999	0.1765090366537554	0.4686419317	0.2714	1.4985	-1.2449	0.2122163075957999	-0.2535264898307999	-1.8019501490907	0.1904634454677083	0.0009215969	0.0723	0.0447	-0.0048	0.5070136366308999	1.9918196152489	-3.900074633291	0.1913690218070367	0.0078634897	0.2079	-0.0894	0.1013	1.0242958042744998	0.4747523514569	-3.9826556547303	0.20542427071007	0.0674557302	-0.1215	0.6584	-0.2067	4.728953604078599	-2.9295607519834	-3.4956676207257	0.2193824279529903
277	0.109050581741476	0.038827876	0.7019	0.1611	-0.1028	-1.8678890685439	1.5481876010757	-1.3308566994889	0.1655518642921716	0.2209096467	-1.2614	0.3965	-0.4739	-1.1170273276343998	-0.7208036654547	2.7617627260479	0.1729534312824772	0.3924850262	-1.6344	0.544	-0.6022	-0.4515793063746	-0.3915418415264	1.6734951538551996	0.1790255922150275	0.0003818462	0.0465	-0.0292	-0.0134	-3.7736654756519	1.6222705278838	-1.6230967315285	0.1915069419434501	0.0086012609	-0.0453	-0.0783	-0.2429	1.5071134770249	0.5290850768536	-0.2027346371970999	0.2033789882181732	0.0537713521	-0.3723	0.286	-0.4186	2.0202252834143	1.0799268496843	-4.7142393105968	0.2079436927170229
278	0.1230654431598521	0.0240944614	-0.3881	-0.15	0.3466	-1.0096208538234	0.2278748338144	1.4705244584739	0.1288473213432605	0.0140775635	-0.2672	-0.0645	0.2968	0.4133772235649	0.2971185678463999	-1.5758850946884997	0.1295609560698824	1.5494219276	-2.7518	-1.038	2.9021	2.2892529273409	1.4182769137043	-2.0641714487062	0.1433955989034007	0.0389058947	0.4616	0.301	-0.3192	2.7483860956098995	1.4899599156397	-4.0396637062146	0.1572917968204502	0.0022400014	0.0276	-0.0521	-0.1337	-0.3218259911259999	1.0966869807625	1.5721868498027	0.1600517062701661	0.001075611	-0.0792	-0.0609	0.0091	-0.800630674745	-0.9199580868581	-1.4981826090559998	0.1642872105073609
279	0.1048583681839229	1.6367362838	-3.6168	0.0897	2.9899	7.4378786398964	-1.0650158410489998	-5.880209368421999	0.1217926310296419	0.0588191256	0.6661	-0.174	-0.4983	6.1246476181611	-0.3953187724735999	-4.409960311162999	0.1232444490176911	0.0032300934	0.0858	-0.1748	-0.0364	4.964303613726	-0.3160032225824	-3.5657769014331	0.1265651895896572	0.0008204674	0.085	-0.0205	-0.0456	3.3239746347509	0.4967057625874999	-2.1610339902896	0.1519681824529425	0.0032210447	0.1337	-0.015	-0.1169	5.9056643092849	-0.9051257642842	-4.5048557012114	0.153011054190523	0.0022861263	-0.0785	-0.1061	0.0706	1.3934121183019	-2.3693946808768	-0.5385274042216	0.1544166048053389
280	0.1060419162556869	1.1027679751	2.0315	-3.0365	-1.2671	-8.670495791727399	12.6059398096177	5.014584006960599	0.1381110490456205	0.1268228742	0.9197	-0.6843	0.2149	-3.7476597323592	4.524841960807	1.1389413957342998	0.1515998441829527	1.01824e-05	0.008	-0.0035	-0.005	-0.8052731523676	1.7787771040084	1.1827301889034	0.1545248315044429	0.6855230686	-1.3565	2.0047	0.8256	-5.7703636267076	8.374164084495	3.3229517159527	0.162725291605724	0.1037282773	-0.3099	0.7594	0.5252	-5.2544191221078	7.229281891125	2.5947909037571	0.1639074432039512	0.0052114496	0.0466	-0.1631	-0.1351	-6.1446732207874	9.0675456575518	3.7095756786416	0.1697720440697648
282	0.1274269607590936	0.1039526657	-0.2245	-0.2588	-1.0435	-1.3732291435528	0.6720183073867	3.3562359199249	0.1693067611368764	0.1827522646	0.415	0.299	1.1553	-2.7549957247675	0.0145962643896999	0.9665795782376	0.1863762981691497	2.92896e-05	0.0014	-0.0136	0.007	1.8948783876041	0.7232035903274	2.5445105105225	0.1907896322864681	0.1444516243	0.525	-0.1705	-0.9047	-2.4900597560337	0.2107999584906	1.7230673725372	0.2001352374372505	0.0052085171	-0.0148	0.192	-0.0429	-1.9308772606946	-0.1628408040672999	-0.0600374648482	0.2234568599925031	6.05754e-05	0.0087	-0.0044	0.0177	2.5492710172372	1.2215617602043	4.487702139826199	0.2212068838795504
283	0.1168372079349096	0.5977554907	-1.7343	1.438	1.5088	1.2178635153185	-1.7827900931397995	-5.1271050747626	0.1375520553885503	0.0211763207	-0.2251	0.2037	-0.3718	-1.6967468849989	0.5131904924508	-0.2403465745462999	0.1499548718551783	0.1129382941	0.7291	-0.5117	0.5741	-5.0122234251186	3.3292859438954	-4.1547420710121	0.1572325201937423	0.0035137941	-0.1127	-0.1327	0.0565	-6.270688948119499	4.5676865212393	-5.5118405719779	0.1605958532085817	0.0429143051	0.2506	-0.221	0.5369	0.3045544006487	-1.0510490651505	-5.235495124341099	0.1682241634021035	0.0319749196	0.417	-0.3324	-0.009	2.7210820323041	-2.9753166966875	-2.6872076828714	0.1699771051838567
284	0.1254398524147967	0.121659633	-0.389	-0.6985	0.8918	-0.6829950129519999	2.1860561578148	-2.1140190686031	0.1694340239752456	0.1167267452	0.6203	0.5067	-0.617	-1.903809255573	0.9883362742147	-0.7563697652075	0.1785408689005343	0.0862138543	0.0133	0.4763	-0.7024	-0.4114887580913	-0.4579922203786999	1.6046055070995	0.1825844315250225	0.0033375935	0.0021	0.1058	-0.1273	2.6827225773716	2.0775087361135	-1.1239517010376	0.1897921091895308	0.1564781572	0.5284	-0.5198	0.8226	-1.2697963158425	0.2866533216801999	0.2349959223711	0.1974816437228514	0.0071275832	-0.0479	-0.1059	-0.2012	-1.6337193498174998	0.1355760837922	0.5260556634897	0.2026418706865504
285	0.1095216710643333	0.0399339362	0.2948	-0.0764	0.6701	-0.6060007018721	-2.5926270370686	-1.1476755485497	0.170287783796497	0.0234992039	0.2621	0.0977	0.3583	-0.6938930324559	-1.6954092219551	-2.1404969282642	0.1690903444879719	0.6218303851	-0.7335	-1.1728	-1.8472	0.2501823322213	-0.8325772156734	1.1885923004777	0.1828830931153854	0.0415129358	0.1547	-0.4557	-0.3281	1.155504811659	-2.4001215878535	1.2323810936468	0.2002998743173817	0.0036624537	0.0144	0.1644	0.0135	-0.4728245429525999	-1.5831242123373	-1.9744299956795	0.2058533555789117	0.0168890326	0.031	0.34	0.0791	1.3162997781299	-2.3505493691715	1.6275424939976	0.2154608362671527
291	0.1088638585298808	0.0354079088	-0.6865	-0.0984	0.0508	0.6414881155634999	-2.8867948776125	-0.0842727717594	0.1692249571870613	0.0654164482	-0.4909	-0.5761	0.0622	-1.2956840300430998	1.9284379927912	-2.1079208988446	0.1761277993782017	0.4645868465	1.1404	1.5855	-0.1709	1.7937667987051	-0.149110086353	-0.5267638380423	0.1901283653174772	0.0006532485	-0.0172	-0.0215	0.0662	3.7589511821701	2.3348908429529	-0.9897919663506	0.191130077835025	0.0093608913	0.0102	-0.1347	0.2345	4.1080812366019	0.7134858617444999	-0.6383013300768	0.2043309054293421	0.0688072548	0.0832	0.6885	-0.1498	5.4772973910233	-2.7197050262296	2.5540315239519	0.2193335146298977
293	0.1542371947051603	0.0318836997	-0.0011	-0.5553	0.0021	0.0031867854866999	2.2936593467793	-0.0087341528154	0.1726793182269196	0.077884753	0.8205	-0.0014	0.0062	0.0042097042848999	2.6577397528771	-0.0102685310127	0.1829872038924862	3.0949e-06	0.0048	-0.0014	0.0002	-0.0051932800524	4.64641192567	-0.0158158983414	0.1851255356210999	0.0007861077	-0.0099	0.0004	-0.0791	0.0207337771788999	4.6044329119131	-0.0155011540957999	0.1936881233600623	0.4783180899	1.913	-0.0033	0.0139	0.0020851806271	1.4919664102053998	-0.0059407976357	0.2053651043312729	2.90763e-05	0.0116	0.006	0.0064	-0.0159339274335	5.527931871534199	-0.0200649456569999	0.2069997133554319
294	0.1359871230440183	0.0424437596	-0.4738	-0.2346	0.4313	-0.1591425591815	1.0193385824063	-0.8694416354393001	0.1424589694025298	0.0473319515	-0.6758	0.1583	0.114	-1.1332759993135	1.1774975658203	0.0763648225886999	0.1476817436809572	0.2009019975	-0.0784	0.7535	-1.2045	2.0168024397434	2.8676741646923	-2.074951439118	0.1693988916410034	0.1693762121	0.492	-0.4191	1.0361	0.1891219485749	0.3828076887109999	2.7142363449623	0.1740951953960472	0.0772685732	0.0258	0.6239	-0.5229	0.4661362277336	1.1726977160749	0.7828082818379	0.1747386757020954	0.0179157704	-0.0061	0.1732	-0.3513	0.4571266737032999	-0.3336682433667	3.7455352087014	0.1788595588613595
295	0.1368311075505119	0.0466448739	-0.5508	0.4511	-0.0361	-0.3015643303154999	-1.0288989388664	-0.318285118363	0.1427402118229859	0.0495667329	-0.6636	-0.274	0.0454	-1.1930774059775	-0.1901055243424	-0.7696677095840999	0.1498594706630309	0.1727138518	0.0459	-1.2558	0.3694	1.7838523549686998	-3.4493608735918	-1.0876380837014998	0.1705136817657305	0.1004322349	-0.2993	-0.7724	0.4399	-0.6337375385156	2.969218526929	-2.6411369939217	0.1747796144263066	0.131916348	0.025	1.0409	-0.2062	-1.1512164213127	1.5302865221072	-1.6301391340237998	0.1766164181188766	0.0143092232	0.0466	0.3376	0.072	0.2866926647109	2.1964427179196	-2.4185341262211	0.1795856516019021
296	0.1445471383317286	0.0069170867	0.1886	-0.0533	-0.1823	0.9317216530373998	-1.5560168641849998	0.6705232722200999	0.1599308378106234	0.1366176161	0.194	-0.7675	0.8024	-0.5174788827971	-0.0743583280229999	0.5577661462339	0.1777132745834466	0.1345326694	-0.3318	0.7944	-0.6209	-0.2261830834942999	0.7418521868792	-0.9981720318897	0.1828221627700155	0.8931896109	0.3711	-1.7602	1.971	-0.0230156729595	-0.2583263395762	0.1362449153141	0.1883187561095717	0.0007669576	-0.0331	-0.0636	-0.031	1.8855934323589	-0.728632928564	-1.8425914998038	0.190824433876978	0.0088682548	-0.1651	0.2059	0.0013	-0.9956147348942	-0.7150595829724999	2.2259893339753	0.1909340570496189
297	0.1475170700515225	0.0814452211	-0.0602	0.0386	-0.9032	-0.6414487725328	-0.1570967215851	3.1983523377258	0.1731282477197057	0.0927269523	-0.6559	-0.011	0.6051	1.1873726665259998	-0.1380153516956	1.6894684243193998	0.1783126189758704	0.0024510675	-0.0321	0.1396	0.0075	-2.8131447241421	0.0805351838429	0.2764634767289	0.1878006276781055	0.0002274062	-0.0408	-0.0098	-0.0073	1.7201953312961	-0.1436020620549999	2.4512675277635	0.1907038961611677	0.0012494184	0.0553	0.078	0.0261	-1.2950938845826	0.0577162260368999	0.0670405243128	0.1926904532659105	0.2761123519	-1.1258	0.0616	-0.9221	-0.6226428038581999	0.0157765553106999	-0.9803496389826	0.2035217960119655
298	0.1416399376731811	0.1538275448	1.2546	-0.1173	-0.1393	-4.5030065787685	-0.076718909865	-0.3516086653659	0.1474989158955438	0.586774185	-2.2039	0.5578	0.8588	-2.2771352738853	-0.4395009959497	-0.8696383505927999	0.1633126924744776	1.3190358947	3.0534	-0.8692	-1.3578	1.9433096583958	-1.3799568018025	-2.2958232134678	0.178978332610597	0.0090988564	0.1922	-0.104	-0.1682	-2.4637786115261	-0.4463073402608	-0.8922212502145999	0.1818524221466003	0.0032806561	-0.0381	-0.0796	-0.1387	2.0903345641217	-1.8934620384989	-3.1738416295997	0.1829280007643855	0.007003459	0.2271	-0.0418	-0.0631	-5.3710712081333	0.3695884303957999	0.3799356474699	0.1842842705630728
299	0.1125599932381281	0.0034543506	0.2076	-0.0468	0.0222	-1.4017528408103	-0.2067476263284999	0.4384387341208	0.1270116936284057	0.4207473958	2.1835	-0.3671	-0.0234	3.2239646507115	-2.623393287076	0.8662548499525999	0.1348453956797518	0.9334349323	-2.9851	1.0431	-0.1655	-2.0269135986333	-0.7460225481334	0.6309048403051999	0.1518837325532681	0.3640113727	1.4826	-1.1326	0.2683	-0.2303141017178	-2.4234126620279	0.989477222105	0.1572116833386007	0.0613459125	-0.573	0.4897	-0.1199	-4.349726131161299	-0.6638349570011	0.7416948147564	0.1612635145563991	0.0001702142	0.0098	0.0187	-0.0337	5.4203286825697	-4.3142780605006	1.2533509290099	0.1703376526014831
300	0.1192069500282969	0.5765862938	1.9932	-1.3348	-1.0967	1.8347622366945	-4.206163412137	-2.7845816838539	0.1399535856295523	0.010041341	0.2586	0.1982	0.0361	-0.8109385487883999	0.4668444022862	0.3689982849352999	0.1549909229220106	0.0957627491	0.8858	0.3616	0.0681	-3.8134019366589	-2.9783461100514	-1.1988608314904	0.1627564550151775	0.0509512021	0.5707	0.3582	0.1194	-0.754992759133	-3.8800490306647	-2.2297662649225	0.1718791756396216	0.0029834493	-0.0638	0.0458	-0.1409	-7.685975791490599	-4.4808564524844	-1.4708392027195	0.1720415708122331	0.0968789429	-0.1691	-0.7845	-0.4428	1.0982607019905	-4.139673690254	-2.6433402036409	0.1737876772235166
301	0.1177688395304908	1.1122137489	-0.9705	-2.6637	-2.4078	0.8309641514146999	-0.9742121261934	0.0466214913794999	0.1322025327620041	0.0103611845	0.2572	0.1109	-0.1975	0.8607468256546	-0.9168106444021	0.0754205898519	0.1411521274171854	0.0016257132	0.1185	0.0087	-0.0557	0.8831330101228999	-0.6706413013121999	0.4232916673013	0.1420017345671299	0.0023479187	-0.0999	-0.0717	0.098	-0.0985149488728	-1.4366501090412	0.642471691331	0.1432850569981699	0.5557030158	-1.7814	-0.6433	1.4798	1.4861042986311	-1.1878841259250998	-1.0542358506372	0.150572995141742	0.0001876637	-0.0383	0.0196	-0.0034	0.6934209160874999	-1.0870872812717	0.0508311956644	0.1537571385522244
302	0.1103178079775388	0.0023496021	0.1692	0.0294	0.048	2.8280163897467	0.0046818206533	-0.1346711940860999	0.1249308010613198	0.3974041434	2.1257	0.3569	0.2555	-1.9409097335231	-2.3865875852927	-1.3955759849904	0.1311302983308466	0.8824827238	-2.9385	-0.899	-0.5653	4.3687681580201	-0.3912664403115	-0.2186685646305999	0.1461882152333213	0.5366793453	1.8307	1.2697	0.6731	5.0929946671457	-0.1902628964651999	-0.0816367887024999	0.1508159815371498	0.0142362913	0.2611	0.2393	0.1244	1.5104576346344	-2.3129374318223	-1.2176274571343	0.1536109865718044	0.0004449183	0.0516	0.0407	-0.0049	-3.8099397499573	-3.954800788994699	-2.1738991613285	0.1680318910456646
303	0.1420319792439933	0.037909681	-0.1999	0.1951	-0.5632	-4.7394188502448	-0.9884936463375	-5.7574197696073	0.1433050853686322	0.562370799	-1.471	-0.1623	-1.8988	-5.106174582430199	-0.1493068015065	-5.5642061458396	0.157701735302116	0.0026845828	-0.0364	-0.1326	-0.0814	-7.3675333010048	10.4378634168328	-3.3091816552077	0.1604517591891633	0.0239121807	-0.2629	-0.3172	-0.2315	-4.8977352057816	-3.5946940289975995	-2.2780795066221	0.1617566167121133	0.0076731981	0.0913	0.2293	0.101	-6.310504095187899	3.648672667118	-1.8837049668853	0.1622253173302365	9.98188e-05	-0.0269	-0.0053	0.013	-3.0501864841096	-13.6209900016777	-6.928189677177899	0.1651652248689886
304	0.137479475513939	0.0064926598	-0.0667	0.0861	-0.2419	1.5128969025378	4.9604873397481	6.549040890322	0.1442135649029451	0.7513068667	0.5034	2.1788	1.6369	0.4446942760021	2.0715285954471	2.859058040969	0.1628562293744533	0.3636612649	0.3201	1.3024	1.2379	0.9977786015826998	2.8769197769068	4.30019325551	0.1650987821280786	0.8941392546	-0.4538	-2.47	-1.317	0.9648484848868	2.7682149830827	4.242752430688	0.1756146688520252	0.0636228785	-0.0488	0.5251	-0.5127	0.558277605633	2.1017440430247	2.9417177484697	0.1767164497232777	0.0903686146	0.1176	0.845	0.1908	1.3825927848594	6.0385257239588	5.7466004361648	0.1808728694591237
305	0.1480520296640378	0.0835143874	-0.2328	0.2558	-0.8481	-0.104652461662	-0.0381233967482999	3.1822610381695	0.1720541390740645	0.0527454635	0.4681	0.0982	-0.4774	1.3067000786391	0.1278255067443	1.9728169314208	0.1767796952747745	0.0024059559	0.0116	0.1209	0.075	-2.7320587378694	0.7462979493483	0.8362754605591999	0.1857566681611383	0.0017379523	0.1073	-0.0186	-0.0464	0.6659988236896	0.4301766976737999	1.179110630079	0.1874007952549299	0.0017625573	0.0992	-0.0642	-0.0118	0.2851189434829	0.4361568383401999	1.236944885208	0.1915361943891163	0.2532460301	-1.3065	0.2183	-0.4526	-0.3348878773184	0.9823167905176	-0.4858470861143	0.1984566394966815
306	0.1445109770169855	0.0068105513	-0.2523	-0.0141	0.0819	-1.0968050098545998	-0.0766008807729	-1.573721228	0.1599945243537635	0.1336596916	-0.1129	-0.0206	-1.1088	0.6008467648503999	0.0374939082570999	-0.3750177686324	0.1777814445416259	0.1325293866	0.3279	0.0318	1.0005	-0.0107406473811	0.016524072894	1.2852974699383	0.1828948528925376	0.8828539205	-0.1629	-0.0319	-2.6472	-0.0632635933656	0.0010229187981999	-0.2388515393796999	0.1884006335579941	0.011513394	-0.095	-0.0841	-0.2747	-2.6206786179577	-0.2301173865642999	0.7537337821505999	0.1914715523640827	0.0037403041	-0.1361	-0.0491	-0.0913	1.4613968753515	0.0909217439477	-2.0158188639759	0.1909856163225706
307	0.0843325223987005	0.598499281	-2.4173	-0.3643	-2.1342	-20.859635534109294	-2.3150226124494	-18.0433433675112	0.1042724740366169	1.6490891696	3.3795	0.9513	3.2637	-11.4421729615117	-2.2347234867907	-11.1332121414246	0.1178216850290687	0.2999223542	-1.5175	0.6785	-0.9958	-10.7113368232285	-0.5540679013481	-9.3378716214915	0.1267111578235592	0.8159047697	-1.8563	-2.2912	0.8852	0.6123349298148	-1.3643769616453	-0.8894278950348999	0.1345312258832695	0.0181801224	-0.0676	0.0338	-0.4435	-25.0172889893932	0.0468575495636999	-22.5133804865531	0.1363170582917453	0.1729096425	0.9545	0.6154	0.7716	-10.3446991201352	-2.4380482694483	-8.437899794228999	0.1371263882049435
309	0.0949935321225662	1.0427135718	-1.5053	3.248	-1.721	0.8659794487376999	0.3977580403769999	0.5069349505695	0.1212077291135332	0.2022455653	0.6838	1.4118	0.1602	3.0765069716479	1.2654685824655	1.803091096981	0.1366704763444732	0.0389599105	0.5433	0.1013	0.3485	0.1164947139026999	0.8355672860066	-0.0993411525174999	0.1379391358033765	0.6154418789	0.4597	2.5175	-0.2173	-0.0564965920852	3.1819462939239	-0.7020370398108	0.1411134671497975	0.0584861084	-0.02	0.7657	-0.1844	1.6016941228277	-2.0613780935265	1.55404971265	0.1467622761048678	0.3551883002	0.5489	-1.6617	0.7366	-1.5046348660907998	-1.4233128216339	-0.6960568991444	0.1465221561551408
310	0.0930668028840853	0.0001317488	0.0433	-0.0076	-0.0136	0.0417036125419999	1.6422174444487	2.3432315654613	0.1107927927265778	0.0009489318	0.0186	0.1112	0.0102	-0.4746736653954999	2.6570709213552	2.4226651444446	0.129431047281654	0.0046210276	0.0851	-0.2145	-0.0159	0.4890732146317	1.0637175210359	2.1211795001905	0.1293726526382325	0.7077385575	1.5025	-2.3923	-0.1209	0.2354286957088	1.0361380565152	0.3003840393945	0.1368421690908957	0.0031696769	-0.0454	0.1807	0.0002	-1.3445087311418	3.9548401320254	2.2632078410175	0.1416658826815232	5.83039e-05	0.0071	-0.0237	0.0021	-3.581396084621	7.500394715678699	3.1438228971756	0.1427288562881733
311	0.0989266263404308	0.1045291429	-1.1296	0.3102	0.4478	-3.4565606482099	2.0478440909657	-1.2332072972915	0.1024262625223252	0.8545822708	3.151	-1.4406	0.1153	2.2034064343535	-1.0840578679078	0.2564378741026	0.138809175566123	0.0044381884	-0.0574	0.1033	-0.1842	1.9562141724654	-0.6929487997191	-0.4111346708149999	0.1424396392688358	0.0573442795	0.6992	-0.3315	0.054	-0.6482157738132	0.6892505548333	-0.954461924782	0.1483221002961993	0.0460229813	-0.484	0.011	0.4791	2.7955190463885	-1.1058145638849	-0.3107312564685999	0.149893610766076	0.034624312	-0.4418	0.299	-0.2462	2.9129973360587	-1.2156996486299998	-0.1762961205667	0.1524329141462769
314	0.12536058416693	1.2994612174	0.737	-3.689	-0.7859	0.4640510471064999	7.2899095014337	1.5378010409709	0.1644738234710452	0.0181193879	0.1861	0.3604	-0.0111	0.6893685839253999	4.3123109089656	0.9696483346322	0.1703213726599881	0.0100567537	-0.1221	-0.2053	-0.1771	-1.1673470638997	9.2624116886089	2.0038979256738	0.1722765091101523	0.0519645107	-0.0901	0.6541	0.1153	2.757553021763	0.8957227799469	0.2104065281836	0.1859520642083832	0.1005440209	0.2023	0.8727	-0.0383	0.2452251103530999	8.319752673036898	1.7552893146805	0.1874683772242516	0.0519214353	-0.6397	0.0411	0.0456	0.6678479461325	8.015237615418899	1.8427882149573	0.1898788375460285
317	0.1436275972570319	0.4495883668	1.765	-1.1962	0.0395	-6.5682009462729	3.9479551016529	-0.6201248498934	0.1657547939466547	0.0125605005	0.2865	-0.176	0.0155	-4.9947551194878	2.8325014952464995	-0.638930818568	0.1755714516709908	0.0002171077	-0.0087	0.0143	-0.0397	-1.8353917251857	-1.4040740796216	-0.7249346836782	0.1894011700978266	0.0593496578	-0.615	-0.2841	-0.0837	-4.0654727343538	2.183144773543	-0.5331767520463999	0.2136555267277685	0.0753903756	0.6622	-0.2959	0.0249	-3.4966118534624995	2.6575823807543	-0.4681820653299999	0.2254582638159006	0.0997299549	0.4876	0.6419	0.0722	-4.8194425746886	3.1032602325239	-0.5457271788397	0.2414429981551849
319	0.1022465584277178	0.1932034187	1.0234	-0.2459	-1.2865	0.7335901504322	-3.0049813418353	-4.5903481069225	0.1161102699603842	3.29208e-05	-0.0197	0.001	0.0061	-0.6216985711214	-0.4286423194764999	-0.537032369055	0.1278934196696972	3.24924e-05	0.019	0.0032	0.0032	-1.3071328519768	-1.770829811807	-1.2507936320143995	0.1432918188700324	0.00013934	0.0004	0.0353	0.0144	0.2920433168860999	-7.8096309369807	-5.6143291669514	0.1439284638056108	0.0047657311	-0.1713	-0.0599	0.129	-0.203010038412	-3.2570914825609	-2.7797424910778	0.1534767046164475	0.0195912989	-0.3453	-0.1179	0.2391	-2.9034763226293	-1.1142733154854	1.0838218097236	0.1574013832437875
320	0.1540099737609972	0.4567974242	1.8197	-0.9992	0.124	-5.246275114752899	3.7157525344615	0.0968231985527	0.1740675966690431	0.0032241859	-0.164	-0.0233	-0.017	-3.6349812924344	3.0090336739974	0.2292911829196	0.1849119854178763	0.0001940364	-0.0196	0.011	0.0327	-0.6587597060408	-0.5566645413743	0.4463073402608	0.1958632778908839	0.0821325787	0.7208	0.3185	0.0338	-4.0926981115982	2.5945941886036	0.1667751071372999	0.2172444269681089	0.0258824607	-0.3689	0.2029	-0.0279	-2.2391692492598	3.1507079275481	0.2864959495574	0.2302609935541721	0.1759909328	-0.472	-0.9508	-0.0467	-3.6208178013824	3.4748551574854	0.1948266880264	0.2466638982191287
322	0.1247455478218687	0.8968807902	-2.2387	2.3095	-0.3212	3.075444709819	-6.471417090750899	-1.972659559298	0.1293877933513159	0.0234783798	0.3796	-0.3491	0.0762	0.0116848801179	-0.8397376472607999	-0.6135939067972	0.1441957047413951	0.0485458832	-0.033	-0.4336	-0.5597	-3.6617345533104	-0.3001479812103	-4.0284509424651	0.1548864446518738	0.0479415678	-0.5122	0.4432	-0.0661	5.1563762896034	-7.8967757499812	-1.1808810664605	0.1620237473999868	0.1964376545	0.7142	-1.0867	-0.34	6.5501031521509	-8.488416245647798	0.0162486716791	0.1670381531269982	0.1159202865	0.7415	-0.2475	0.6497	-2.1547784484083	-1.2808910504999	-3.2636224256571	0.1760440844645993
323	0.0951991077269085	1.9864888619	-0.4406	4.9524	2.3201	0.3909123530352	-0.4086167168501999	2.2084423422831	0.114347846858302	0.0044519899	-0.0175	0.0017	-0.2395	0.2257503101566	0.3230062820469999	3.0260692062904995	0.1277423432825948	0.0913918763	0.634	0.6666	-0.4644	0.2411727781909999	0.0710535134442	2.3276910683348	0.1340021094100267	0.0012167561	-0.0753	0.0441	0.0775	0.6397570222127	0.6274426536036	1.7541090237594998	0.1346906443622893	0.0118068453	0.0388	-0.2631	0.2414	0.310416512223	0.1630375192207999	2.1183468019801	0.1420939018205605	0.0019712934	0.0372	-0.1387	0.0091	0.3488546532169	1.0489245414927	2.2375168419704	0.1441170612316896
324	0.1041461299308378	1.5850590645	-0.9236	-3.9567	2.336	-0.9057159097446998	0.9213744359633	1.1921725162714	0.1269600241075431	0.0111684617	-0.193	0.1582	0.2618	-1.2032672509287998	1.3327845079932	1.5952418657929002	0.134931058306445	0.0001763296	0.0359	0.0007	-0.0258	-0.6324392185025	0.5517073195061	0.7008567488898	0.1362850128990055	0.1421516585	1.0458	0.5983	0.3143	-0.9271972045069	0.8342296229628	1.3153555453931	0.142007430709188	0.0044479192	0.1037	-0.1086	-0.1557	-0.5116561142535	0.7557402767163	0.6631267824485	0.1461827028377812	0.0166267701	0.2934	-0.0727	0.2809	-0.6771722444084	1.3951432116526998	0.8307674362612	0.1453566152421411
325	0.1085697538531644	1.4239134092	-0.6847	3.5865	2.3681	-0.3281208760379999	0.2009642008156	-0.5113807130386	0.1336315661818208	0.0005913954	0.0378	-0.0455	0.056	-0.3468875016819	0.1138587308457999	-0.2870860950179	0.1372688652550034	0.0028641977	-0.0256	0.0817	-0.1546	-0.3117541752668	0.0820695620402	-0.5591824953391	0.145067177726982	0.0573899891	-0.5671	0.3557	0.3794	-0.7296951903929	2.8898242909764	1.2671209897548998	0.1447985770669645	0.168556401	0.8456	-0.3606	-0.945	0.1755092599527	-2.6488482279389	-2.5232652739445	0.1466631632330567	0.0236414012	-0.0159	-0.4261	-0.2441	-0.2132785694247	-0.2508118207124999	-1.0176074890555	0.1465533563138978
326	0.1148806015126013	0.0040392456	-0.0003	0.1838	0.1375	0.3034921388198	0.4556316385366999	0.6571466417820999	0.1065233688821596	2.2345920219	-0.1348	4.1993	3.367	-0.257303420778	-2.5519463433248	-2.2831547575824	0.1189881079253548	0.0965723537	-0.2974	0.92	0.5231	0.9101616722138	-7.755455583706799	-5.6702356135761	0.1249983095320343	0.0001635544	-0.0275	0.0091	0.0335	-0.0108193334424999	-3.3201977038037	-2.7320193948387	0.1295390534849364	0.0435759952	0.3973	0.2705	0.5211	1.0147747908451	1.9862722479202	2.5032396713182	0.1399427445849901	0.3766865143	1.6013	-1.0836	0.4822	0.1049278628769	-7.3719790634738995	-5.9467777763664	0.1459681236540567
327	0.1041434839809785	2.3041694572	3.6884	-1.2211	3.9146	-2.6126132966642	1.0082438477489	-2.9264526525581	0.1148094916101339	0.0037614751	0.1491	-0.0427	0.1583	-0.3241078869066	-0.2659195445012999	0.1682701423039	0.1296608406770691	0.0367070898	0.0086	0.4175	-0.4987	1.0906281540347	-1.397071020157	2.5300716182556	0.1303536752978531	0.0001966563	-0.0407	-0.0216	0.0119	-0.5840866337721999	0.704633679837	-1.3030018337533	0.1347039843594963	0.0168916834	0.3988	0.1678	0.008	-5.8995661395264	1.530837324537	-5.6574097855679	0.1385181945802127	0.383209815	1.6714	1.0657	-0.3892	-6.6665978660536	2.3798992700737	-7.2652020781541	0.1506900049244066
328	0.1105036859551511	0.253944807	-1.1627	-1.4203	0.0958	7.4203709912349	1.0035226840649	2.4858893947795	0.118253379098466	0.0312783792	-0.1773	0.5498	-0.2489	5.2140925156403	3.0412556161407	-1.2338367857827	0.1220361319153001	0.028003227	0.3273	0.359	0.3269	9.3230392989176	0.642471691331	3.1319413019042	0.1227412775527903	0.042200652	0.6625	-0.1024	0.2549	7.3773297156491	-0.5941977926620999	2.8517402372588	0.1324695899512704	0.0920669969	-1.0018	0.1635	0.0734	7.212679132169599	-0.622406745674	3.5525969861485995	0.1456589150135604	0.0326268787	0.1403	-0.5114	-0.2274	5.9521284285416	2.4991479961254	0.360775591519	0.1485561933601358
329	0.115360032927376	0.2723357922	0.5605	0.0693	1.786	0.6358620621734	-9.3885454450331	0.8099943160516	0.1209413334117318	0.1443663362	-0.0082	1.3314	-0.0193	0.0932823257897	-9.8990212683656	0.449690840901	0.1367251960575347	0.0293472638	-0.0109	0.5575	-0.1015	0.9921918912233	-8.8143339119666	0.9991162646265	0.1391137537943656	0.0826098808	-0.0343	0.0672	0.9398	-0.2560837868263	-9.771235104651998	0.2263404556171	0.1472058034500246	0.2386774079	0.0171	-1.5456	0.1278	0.3276487596696	-5.1577532956779	0.3952794294428999	0.1510859419214006	0.0320710307	-0.0959	-0.4622	0.3043	1.1352824938792	-5.338023062345299	0.7477536414842	0.1516214895227735
330	0.0831051324077408	2.2787138601	-2.5852	4.912	-2.8898	0.0145962643896999	1.2591736975535	1.6352930710455	0.1003584159580175	0.0006028105	-0.031	-0.0017	0.0892	0.5161412197533	0.2479397794713999	1.0648584689262	0.107036058416693	0.0863207103	-0.3859	0.5714	-0.8456	0.0648766576242999	0.848235741892	0.8442227527605999	0.1209005049354314	0.0001048459	-0.0143	-0.0022	0.033	-0.0526016320459	1.2252206620594	1.8611220672635	0.1248737661421316	0.0002865345	0.0245	0.0091	-0.0524	-0.0425298161867	1.1260762246954	1.6065726586345	0.1323840008231843	0.2148724095	0.6437	-1.401	0.2222	-0.3288683936213	1.3090606604811	0.1641391240804	0.1335731715383993
331	0.1162702029296544	0.0257449765	-0.3861	0.2284	0.3602	-6.6248155674502	-3.2650387747623	1.9933933364769	0.1176944221906994	0.2214851578	-0.7524	1.0379	1.074	1.6609447270619	-6.3942260645175	-1.5220244856602	0.1278171281154222	0.3481744688	1.5521	0.3044	-1.2398	-5.033114574420299	-2.7381962506586	1.6857701794335995	0.1337895514380002	0.0570182907	-0.5087	-0.5694	0.2326	3.9211231547155	-6.5190221578979	-2.1778728074292	0.1518491147092762	0.0480059379	0.1581	-0.5567	-0.3702	-1.5792685953287	-2.6355502835623	0.5593398674619	0.1601101009135876	0.2033615094	0.0511	-0.7519	-1.1506	-3.0407048137109	-1.5837143577978	1.3094147477574	0.1628801531710973
332	0.1060856846762753	0.438754596	1.3072	-1.9886	-0.5839	0.7989389244248999	0.2336189162965999	-0.2936957241755	0.1271725453302659	0.1246142564	0.7945	0.8728	-0.2645	2.196127973674	0.6623399218345	-0.8122368688014999	0.148187303850592	0.1538441312	0.5354	1.1148	-0.1421	2.8192428939006	0.8056665826746	-1.0523080421329	0.15521167598874	0.000664248	0.0659	0.0441	-0.0115	-0.4040135822583	1.3231454654717	0.1401005323227	0.1547879565182239	0.2587067859	1.3383	0.6708	-0.4992	-1.568213203702	-0.1866039946101	0.6093448594816	0.1579216431348626	4.02855e-05	0.0142	0.0116	0.0067	0.8223873707221	-1.8479028089483	-0.3297732833273999	0.1580408578757432
333	0.1253108623591583	0.3446713657	0.887	-1.8012	-0.0647	-2.4863221681172	2.9408522017943	0.0819515329481	0.1573549688733398	0.2539644376	1.4176	-0.6293	-0.0172	-3.1755333799198	3.7098510798565	0.1100817998986	0.1672720624444167	0.4946050615	-1.9966	0.6208	0.0147	1.0355872540854	-1.5695508667457998	-0.0703453388916	0.1728849673298691	0.3660979925	-1.1659	1.3375	0.0444	-2.1046554272965	2.4158981431642	0.0626734479051	0.1819396649933483	0.0043027031	-0.1595	-0.0999	-0.0012	1.8729249764735	-0.9491899586682	-0.0461493750110999	0.1914621812916645	0.00010236	0.002	-0.0007	-0.0282	-0.4223474345644999	-4.4310875186489	-0.1631948913436	0.2025397811211477
334	0.1227814445416259	0.3450243242	-1.2174	1.5857	-0.362	-4.4806597373309	2.268519150162	-0.9439573355851	0.1511063377848989	0.1446027736	1.1938	0.0445	0.0362	-6.693351126929599	3.5758093742616	-1.2039754254814	0.1661915961692525	0.0702223854	0.6016	0.5136	-0.061	-2.4049214375989	0.5770442312769	-0.516967423398	0.1683729613323827	0.7376010169	2.3498	-0.9238	0.3412	1.0809104254517998	-0.9246792505421	0.0022425527499	0.1737525448892743	0.1497439788	-1.0361	0.4546	-0.096	-4.6689554822611	0.8058239547974	-0.5905782338377	0.1843611133569019	0.0670397229	0.4871	-0.5504	-0.0632	-6.8741716960268	2.4066918739804	-0.8524454461769	0.1900471861058233
335	0.1247982463232321	0.3944199396	-1.069	1.7016	0.7712	-1.2595671278604998	2.5583199142982	1.6769966835875	0.1529858074189494	0.7100563864	1.8975	-1.6653	0.6908	4.9515958148099	-4.542467638560599	1.4503808267555	0.1583358812850496	0.1231122019	0.744	-0.7745	0.0921	-1.018591064823	2.3111276524101	1.7252705822564	0.1737885959561066	0.0579744391	0.1662	0.2394	0.6425	-3.6223521795797	4.9529728208844	1.2959200882273	0.1791126513152575	0.0051101582	0.0852	-0.1619	-0.0963	0.2739848657947999	0.1155898241966	0.5844013780178	0.1911144961302983	0.0003624444	0.0465	0.0173	-0.0195	1.1735239197196	-3.1507079275481	-2.8077940719669	0.1926821846726004
336	0.1240474580506699	0.3733561091	1.0451	-1.822	-0.0626	-3.8449550472803	3.2333676350488	0.0561425048088999	0.1545609560698824	0.2386540294	1.4611	-0.4092	0.0062	-5.1674316812301	4.4296711695437	0.0889545924127	0.1655477116208648	0.5566666877	-2.1456	0.6085	-0.0076	0.7521994039533	-1.7307392635236998	-0.0811253293034	0.1699656026518297	0.4048974293	-1.3174	1.344	0.0357	-2.6170197161026	2.4375368100492	0.0411921531429	0.1806043055484098	0.0052424093	-0.1902	0.0855	0.0016	-2.436907321558	0.7577074282512999	-0.0244713650954	0.1908340621945214	1.86156e-05	0.0007	-0.0006	-0.0121	-1.9246217188133	-4.0591385064111	-0.1970298977456	0.1963266866092887
337	0.1255197454008246	0.3667118574	1.0192	-1.5608	-0.9004	-1.859351630882	2.6098199414845	1.1234008986078	0.157767994296508	0.3602189808	-1.3541	1.2225	-0.2663	-2.1662666133727	3.0558912235611	1.3732291435528	0.1635980140676334	0.6086267734	-1.7472	1.487	-0.4873	3.2912412332085	-3.4945266728353994	-0.3472415889582	0.1733072903268483	0.1204144764	0.404	-0.7448	-0.5645	-3.3591473041967	4.0347851704078	0.949740761098	0.1807899630302005	0.0042869851	0.1384	-0.072	0.1057	1.6199492890724998	-1.4202834082699998	0.2926334623466	0.1917687807316051	0.0001964584	0.0314	0.0171	-0.0161	0.8212070798011	-2.867320077416	-3.4791828908624	0.2019439646618696
338	0.1300482518356277	0.2330714051	-0.0926	1.6197	-0.0479	-1.4181982276429	2.755192439921	-0.0401298913139999	0.1646948705322034	0.1695907983	0.6499	-1.0531	0.044	-0.1929775655835	1.5646723309389998	0.010622618289	0.1904485987490537	1.0174976257	1.9292	-2.0211	0.1294	0.2719783712291	-1.6219164406074995	0.1036688858945	0.1971812181659157	0.0021698067	-0.0412	0.0476	0.1119	0.99144437364	-5.5426068219853	0.1730306490186	0.2126399597227632	0.0292119016	-0.2399	-0.3849	-0.003	-3.4189880538914	4.0481618008458	-0.1354187116694	0.2143671402426923	0.0005037781	-0.0004	0.0032	0.0593	-2.6204819028042	5.1479568810336	-0.1109080035433	0.2197146784068441
339	0.158664861050883	0.8357044774	2.3197	-1.3363	0.7797	-1.2363547397475	-1.9029043658669	-0.8322231283970999	0.1683037623937026	0.5236601599	1.8433	-0.4952	0.9873	-0.4324192504236999	-3.0342525566761	-1.6403683220058	0.1816089947595493	0.0042746065	0.1425	-0.1097	-0.0539	2.8128693229272	-3.4945660158661003	1.1029031796131	0.1842928331508117	0.2620250082	0.7373	0.7009	1.0417	0.8768381252108999	-6.335880349989399	-0.3799749905005999	0.1860120390718595	0.0379785254	0.1791	0.3744	0.3655	0.585030866509	-4.284849473537	0.0759713922817	0.1874315911713473	0.1487352433	-0.5701	-0.4506	-0.8104	0.6554155484312999	-7.2056367296743	-0.8929687677978999	0.1955290429746356
340	0.1107759247962251	0.2874875084	0.6305	1.6867	-0.7728	2.9632383862626	5.7724488073347	-2.3291467604707	0.1334808205384507	0.0401771698	0.4734	0.475	0.0258	1.5028644297093	2.6710376972537	-0.7602253822160999	0.1495267792175338	0.1739684753	0.2317	1.0722	-0.7256	0.8851788477192999	0.8257315283316	-0.0283663251347	0.1507730950998478	0.1106573263	-0.3884	0.5059	-0.8285	0.0773877413869	0.5459238939932	-0.301367615162	0.1575996457367132	0.0168279248	-0.1538	-0.0833	0.3596	1.8776854831882	3.8541219734334	-1.3912875946441	0.1598946029972732	0.0563621802	0.6819	-0.2273	-0.1015	-0.1112227477889	0.1861712212724	-0.1927021643686	0.1594683110755051
341	0.1711778886790095	3.46e-08	0.0005	-0.0001	0.0002	0.0036589018550999	-0.0010622618289	-0.0014556921359	0.1722809190265844	0.0049604625	-0.0225	0.0067	-0.2061	-0.0035408727629999	0.0014163491051999	-0.0017310933508	0.1849300660752478	0.0442437149	0.5127	-0.3088	0.0013	-0.0149503516659999	0.0024786109341	-0.0030687563945999	0.185044907649	1.5964e-06	-0.0029	0.0021	0.0001	0.0153044389422999	-0.0021245236578	-0.0021638666884999	0.1859504839883284	1.5068344203	3.426	-0.4592	-0.0157	-0.0002360581841999	0.0001180290920999	-0.0033835006402	0.197544080789669	4.686e-07	0.0002	-0.0001	-0.0018	-0.0018097794122	0.0006688315218999	-0.0033048145788	0.2029222311237202
342	0.1288241325326885	0.3346010737	1.0944	-0.3222	-1.5966	-0.7305213940376	-2.5186227963219	0.0773877413869	0.1350309796629354	0.1641692094	0.364	1.2925	-0.0223	-0.6877948626974	-3.0019519284714	0.0726272346721999	0.1446712039806845	0.013781492	-0.0995	-0.3641	0.0058	0.0729813219484999	0.2187079076612999	-0.0105832752582999	0.1520337064612625	0.2304106876	0.3679	-0.035	-1.4569	-0.8077517633017001	-1.4305519392827	0.0717616879968	0.1526438918982485	0.3161589927	0.4776	1.6818	0.0238	0.6752050928733999	0.5676805899703	0.0218747250691999	0.1591758233681471	0.0014528266	0.0459	0.0975	0.0446	-0.0389889434237	-1.1553867825669	0.099144437364	0.1595686734236386
343	0.1248159227382641	0.3485878881	-0.767	1.8726	0.0565	-2.2816597224158	2.6966500102393995	0.0740435837774	0.1558072719521964	0.2223806668	1.3337	-0.5912	-0.0121	-3.5284403652988003	4.0323065594737	0.1092162532232	0.1672922010627898	0.2857684689	1.5598	-0.3176	-0.0041	-0.00393430307	-0.8740054270004999	-0.0318285118363	0.1709416641554642	0.5040412668	-1.4878	1.4703	0.0416	-0.2275600895688	0.7879622188596	0.0189633407974	0.179234732501819	0.1724638619	-0.6992	0.973	0.0192	2.1187402322871	-2.0540602898163	-0.0544900975195	0.1916741145255297	3.96522e-05	-0.0049	0.0035	0.0166	-0.9240497620509	-4.734422285345899	-0.1355760837922	0.2009982213337057
344	0.1261674518767869	0.2912641359	-0.5379	-1.57	0.8149	-2.7619987842321	-7.102951419547299	2.0636993323378	0.1454915954342665	0.0205617729	-0.0188	-0.1361	0.439	-0.2276781186609	0.5318784320333	-1.1283581204759998	0.1470981279904746	0.0340210284	0.0114	-0.3639	0.4621	-2.0581126219784	-3.5628655171612995	0.7838705436668	0.1525509161601387	0.0456994204	0.286	0.5011	-0.3389	-1.5817078632320998	-3.2891953956121	3.1374886692329	0.15936772823155	0.0606335029	-0.0192	0.4946	-0.5695	-1.9588108124916	-4.0579582154901	4.0366736358814	0.1629636843381817	0.041585173	0.172	0.4844	0.3421	-2.1617815078729	0.0249041384330999	0.2467988315810999	0.169993091130923
345	0.1594771676576728	0.7093398148	-2.4731	-0.2759	-0.623	-0.3237931426609999	-2.7305637027028	-1.8188676522917	0.1693647882872619	0.7505897549	2.5399	-0.2216	0.2731	-0.0906069997021	-1.9037699125423	-0.8131811015382999	0.1747924031839596	0.018667993	-0.3837	0.0495	-0.1022	1.8705250516008	-8.240043692838698	-2.988496611972	0.182101949918049	0.0072963289	-0.1445	0.1827	0.0758	4.2390935288329	-1.8658432309475	-0.4845881091319	0.1858661810858684	0.0029006776	-0.1359	-0.0285	-0.064	2.5654803458856	-1.75076486615	-0.8310821805067999	0.1883593273407469	0.0199782066	0.3881	-0.0853	0.0333	2.4596869363333	-8.7806169346567	-3.0733595291919	0.1877754176558353
346	0.1554745805066994	0.279978137	1.4391	0.4869	0.6114	-3.7178377150886	-2.5087476956162	-3.2290399016718	0.1661776314338843	0.6523304715	2.3258	0.1921	0.6154	1.5317028712124	-4.2590404453978	-1.7587515013820998	0.1698151510028885	0.3588672616	-1.7296	-0.1397	-0.3731	-1.6982812631962	-2.8937979370771	-2.1423853937378	0.1763473397179123	0.0839743768	-0.8421	0.0171	0.0536	3.3703207249155	-0.8955654078241	-1.1547966371064	0.1799174978134164	0.0229426399	0.424	0.0852	0.0645	1.7598137632109998	-7.246946911909299	-3.3133126734311995	0.1849821030891464	0.0033337261	-0.0893	0.1338	-0.0338	0.7259969455070999	-0.9153942952969	-0.8285248835113	0.1888091020675158
347	0.1592120214321938	0.3506810956	1.5697	0.4787	0.763	-2.0000029656345	-1.954561765176	-3.680933952292	0.1686682052375107	0.9432227764	2.7566	0.1271	0.8034	2.1667780727718	-2.3339466102161	-1.4746948197281	0.1751254253731891	0.116495733	-0.9752	-0.0462	-0.206	0.4365109256164999	-4.5916464269356	-3.4293352709655	0.1832368786611493	0.0068969895	0.073	-0.0307	-0.2238	4.2474342513413	-1.1068374826831	-0.9542258665977998	0.1852105367603283	0.0086709876	0.2609	0.0462	0.0025	3.1604649991616998	-6.646965693734299	-3.6061035079006	0.1857301719132422	0.0025685983	-0.0736	0.0724	-0.1003	2.5549757566887	-0.6845293911493	-1.0200467569588998	0.1876137574692959
348	0.1578962126167709	0.3456575648	1.5887	0.506	0.6897	-4.3573586791171	-3.4911038291645	-1.8364146439839	0.1666325878124609	0.9467504935	-2.7807	-0.6789	-0.4481	-0.4986729141225	-1.8181594777391	0.3998825640348	0.1763384463864409	0.0973333676	-0.8887	-0.1527	0.1105	3.9023958721023	-1.3019395719244	-0.383987979632	0.1829540192713348	0.1966964485	1.2157	0.3116	-0.1799	-2.9494289824869	-3.2507965976489	4.720376823385999	0.1854535966543433	0.0007653603	-0.0512	-0.0246	0.0544	0.8712120718208	-1.8197725419978	-0.0565359351158999	0.1875570900431436	0.0422329475	0.5448	0.1983	-0.0373	1.9087664774412	-0.7025878422406	-6.6724993206586	0.1917351183695068
349	0.1610661340467598	0.4970568718	1.876	0.618	0.8209	-3.7355027358729	-2.1696501140129	-2.1598536993686	0.1687747414686491	0.9360219031	-2.7385	-0.7319	-0.4022	-1.5907961033238	-0.8762479797503999	-0.2635589626593	0.1828761474970049	0.0084532746	0.0392	0.0379	0.2573	2.6639559517277	-0.175863347229	0.1336089322572	0.1834467539340129	0.0403910486	0.5675	0.0888	0.0001	-3.5164013979046	-2.7413830361453	4.6523527233057	0.186290856038278	0.0017278277	-0.1051	0.0139	0.0515	0.6851195366098	-0.7290657019017	-0.4581889355322	0.1882527911096085	0.4619979038	1.8538	0.4281	-0.1377	0.9020570078896	-0.9255447972175	1.5335519936553	0.193040049391064
350	0.1607092248101898	0.4763836049	1.9346	0.2507	0.7697	-2.8760935732621	-2.152457209597	-2.7507073344212	0.1697097907494653	0.9503755413	-2.8098	0.1563	-0.5969	-0.4305701279807999	-1.0896839212979	-0.8075157051175	0.1823501179652645	0.0476659325	0.6051	-0.0624	0.1476	2.2411757438255	-7.3502223674968	-3.4973987140765	0.1833774814967256	0.01397506	-0.2143	0.2386	0.1057	4.020700365417199	-1.9855640733676	-0.5670511014791	0.1858380311193102	0.0008760377	-0.0599	-0.01	-0.0581	1.9263134691334	-1.5332372494097	-0.9753924171144	0.1894351999529609	0.0464923364	0.5903	-0.111	0.0838	2.1673288752016	-8.0936089325733	-3.5634556626217995	0.1884273503017118
351	0.1117113415700772	0.0032103446	0.2067	-0.017	0.0071	-1.7010746183758998	-0.2753618718692999	-0.0167207880475	0.1026969211433443	2.2276074295	5.4273	-0.4655	0.0027	3.5232864282771	-0.0564179060237999	-0.0078292631093	0.1178794549343289	0.0548566317	-0.747	0.3687	-0.0021	9.5897457040329	-1.5329618481948	-0.009835757675	0.1244476212175779	0.0001187143	-0.0108	0.0207	0.0297	3.2916740065462	-0.1619359143612	-0.0070030594646	0.1276845366280309	0.0426522472	0.6409	0.2965	0.0229	-2.4455234452813	-0.9065421133893998	-0.0214026087007999	0.1400428496879984	0.275626312	-0.3469	1.6738	0.0129	8.069216253539299	-0.5996271308987	-0.0252975687400999	0.1434871414186701
352	0.0800386235180843	1.4003428682	-1.4149	4.8327	-0.1457	-1.4506955710011	1.3479709178434	0.7037681331615999	0.0897526771867673	0.0007867702	-0.0949	0.041	0.0481	-0.3526315841640999	-1.5221031717215998	0.3514119502123999	0.0987614382207457	0.3624518013	-1.5212	1.7443	-0.0197	-1.0353905389318998	0.3309929172791	0.5687428517991999	0.1142212455073976	5.21043e-05	-0.0243	0.002	0.0094	-1.9623516852546	0.25966400262	1.1201354270597	0.1221915447202275	0.0008357987	-0.0509	-0.0801	0.0353	-0.9900673675655	3.9241132250487	0.0638930818568	0.1234165827557567	0.1738295131	-0.14	-1.4435	0.046	0.1017804204208999	-1.7406537072600998	0.2258289962179999	0.1271959546366596
353	0.0924091740961508	1.4383940837	1.6759	-4.206	1.4453	-1.5076642794547	5.028826184074	-0.2064328820829	0.1008647111137243	0.0790165363	0.2817	-0.9771	0.3713	1.3749208938728998	-9.1187309404925	9.960632454441798	0.1082480137001403	0.2310378947	-0.8685	0.9455	-1.2235	-1.1649864820577	5.1586975284147	0.3026659351751	0.1221259104639967	0.0042106304	0.1002	-0.0971	0.1793	0.1706700671766	-0.8800249106976	-0.537425799362	0.1258132253393798	0.0161023998	-0.2809	0.271	-0.1979	0.3774570365358	-5.1925325348167	6.021804935911299	0.1268998654975488	0.0823527964	-0.1093	0.8742	-0.4399	-1.4035626202224998	3.8144641984878	0.6252787869151	0.130041416465158
354	0.1328823213800098	0.3955607678	-1.3015	1.4659	0.714	3.5587344989378003	-0.0193174280737	-2.0650369953816	0.1358306812585901	1.1836695704	-1.2321	-2.2325	2.4783	3.1554290912321	-0.5847948083247999	-1.5438598676987	0.1448674452619122	0.002740685	0.0206	-0.1392	-0.0925	-2.3830467125297	2.0825839870738	4.048791289337	0.1455074343841184	0.05369803	-0.251	-0.4656	0.5217	4.0761740387042	-3.4931103237302	-0.3712014946545	0.1489802068250806	0.2745440389	-0.5975	-0.2681	1.5214	-0.4799849745399999	-3.0291379626851	4.5160684649609	0.151426607965779	0.0484107645	-0.2685	-0.4657	0.435	10.0099292719089	-5.8194637290212	-5.9991040071974	0.1617064539126983
355	0.0982885849313155	1.039794427	3.8167	-0.714	-0.1334	-0.0599194357560999	-0.0058227685436	0.0260057432927	0.1168020388513637	2.52408e-05	-0.0034	0.0161	-0.0072	-0.3667557321854	-0.5212164707136	0.0103865601048	0.1167965264558236	0.0129548006	0.1924	0.3582	0.0147	10.3646853797308	-0.8001979014073	-0.3483431938178	0.124927015883049	0.0002599732	0.0428	-0.0016	-0.0359	5.0377963950736	-0.1319958679985	-0.1327827286125	0.1225641826587386	0.864969597	-3.202	-0.0288	0.0621	3.4395251159168	-0.1376219213886	-0.0743583280229999	0.1465393915785295	0.0011130275	0.0486	0.0945	-0.0099	-0.5205869822224	-0.2368057017833	0.0320645700205	0.1508241031332456
357	0.0944505244125623	3.2011397304	0.2841	-5.4198	-4.0403	0.4755392120709	-4.699525017115	-3.2734975263627994	0.112458307915065	4.35697e-05	-0.0003	0.0128	0.0204	0.2122949936571999	0.4227802079022	0.5602447571679999	0.1123734170237474	0.0370339713	-0.293	0.5929	0.2335	1.2657046406497	-11.0007835000884	-7.6389215267734	0.1208254996067824	0.0237353202	-0.4062	-0.0334	-0.3572	1.050852349997	2.0992654320906	2.5817290175647	0.1239522773543441	7.64672e-05	-0.0148	-0.0122	0.0236	0.0902529124258	-4.115477726373499	-3.1439409262677	0.1369047531549277	0.3229827599	1.4265	-1.1346	0.4068	0.1005607864692	-9.9616947162707	-7.694867316428799	0.1426959289121471
358	0.1135524816804721	1.4195364189	-1.6501	-1.9062	3.3835	0.3787160135182	0.718797170889	-1.1336694296205	0.1186379238113437	0.6912779786	1.7467	0.9736	-2.12	-3.8050612141505	1.7043794329546995	-0.9030012406264	0.1474441226838751	0.0030837172	-0.045	-0.1177	-0.1242	-0.0018491224429	-1.0915330437408	1.5773801298550998	0.1493324856493969	0.0445197211	-0.5567	-0.0942	0.3554	0.6411733713179	3.7276341297329	-5.5568489990987	0.1539478306886084	0.3327999758	1.1062	-0.9719	1.0171	3.7966811486114	3.6869534359891	-6.7446544389624	0.157017279522553	0.0993824147	0.0353	0.5392	-0.8082	-0.0610210406156999	2.8727100726219	-4.051899388762299	0.1676139779651175
359	0.1105512028047068	1.3894902289	-0.4832	-1.9238	3.7331	0.8881689180524999	1.7896357804816	-3.6067723394225	0.1179543500150672	0.2294915524	0.8217	0.5754	-1.3693	-2.8460354978073	-0.2606475783874999	1.3832222733506	0.1345074123345362	0.515218419	-0.9512	-0.9025	1.9813	0.1973446419912	2.6730835348501	-5.0348456677711	0.1408358261610942	0.0037376603	-0.0384	-0.1663	-0.1027	0.5021744438547999	-0.5831030580047	0.9370329621819	0.1553716824566174	0.0676382165	-0.5004	-0.2333	0.587	0.3356353949016999	1.1729731172898	-2.2823285539377	0.1563591362443681	0.3951584976	1.3636	-0.7981	1.1179	2.2789843963282	3.4918513467478003	-7.202528630248999	0.1646863814430716
360	0.1017447466870502	3.1355603246	-0.2634	4.9357	-4.5392	-1.9254872654887	0.4051545301486	-5.0063219705136	0.1096332786993686	0.12474067	0.5157	0.7643	0.9027	-0.8108992057577	-10.0336137763903	2.5555659021492	0.1149967660612831	0.3624306175	0.3703	2.0179	-0.6508	-0.8465833346026	-7.336845737058799	1.4079296966301995	0.1216294641216548	0.02802817	0.106	-0.279	-0.5051	0.3848928693380999	3.9478764155915	-5.2211742611663	0.1216992877984962	0.027720382	0.4175	0.2621	0.3118	-1.444676087304	-3.3212993086633	1.9795052466398	0.1223777166922686	0.0174719154	0.1448	-0.125	0.4199	-3.7261390945663	12.6540563361638	-14.9205296487294	0.1392800811424623
361	0.0968744349794571	2.3432805778	-0.7359	-4.2767	4.0859	-7.081312752662299	-0.9146074346829	-2.0316347623173	0.1056947455845711	0.3102846302	-1.9815	0.0156	-0.591	-7.8222207068047	-1.7790131621925998	-1.5570004399525	0.1223096937313037	0.0306161932	-0.2188	0.568	0.0578	1.0779596981493	1.1162798100511	-3.7105199113784	0.1229588334301065	0.0281118852	-0.5447	-0.1221	0.1729	-4.182951024024	-3.4666324640690998	2.9862147161914	0.1241050442094122	0.7990840079	-0.7814	-2.0374	2.1917	-5.4947263536234	-0.5980927527013999	-1.7292835713878	0.123304828123507	0.2393167111	-1.6239	0.1813	-0.418	-5.1453995840381	-1.4851207228636	-0.8647204717553	0.1409281771610427
362	0.1001337674651065	1.5082013394	-1.3796	2.9089	3.3995	2.3826926252534	0.2169374712797999	0.6491993495806999	0.1134308047362502	0.0132952237	0.3991	0.0942	0.0765	3.2724746075646	0.3567626023876	0.7321344582963	0.1251824235430738	0.1632138921	-0.2465	-0.1856	1.3524	2.030887244734	0.1223961685076999	0.5718509512245	0.1348463144123418	2.30221e-05	-0.0037	0.0084	0.0131	1.0255154382262	-0.1532017615458	0.3650246388345999	0.140268453662803	0.0033666282	0.1789	0.0472	0.0404	1.3200767090771	-0.0913151742547	0.4196721084768999	0.1448453956797518	0.0034766222	0.1805	0.0416	0.038	1.3085885441127	-0.0953281633860999	0.4038168671047999	0.1465020910353748
363	0.0974710231741108	1.4967574034	-0.1988	-2.3058	4.107	-0.9240497620509	5.5700289143832	-10.9922067193958	0.120983742108087	0.0290661747	-0.5901	-0.0348	-0.0969	-2.5751193884071	-1.75863347229	2.4160161722563	0.1278456823243199	0.0037175439	-0.0929	0.1854	-0.0216	0.7464553214710999	0.4650739659046999	-0.5242852271082	0.1280223729760321	0.8462769403	0.4617	1.4181	-2.7396	-1.1499574443302998	2.4419038864569	-5.5592882670021	0.1394979310142072	0.1309460803	0.0564	-0.727	0.9279	-0.7039648483150999	2.9042631832433	-6.2312278883274	0.1486078261316948	0.0364593438	-0.3356	0.3658	-0.3412	-0.7860344103553	-0.7222987006213	-0.4546480627691999	0.1533158896638908
364	0.1591961089837347	0.510159919	0.8386	-0.3815	1.975	0.1744469981238	-3.6167261261896	4.165325346270399	0.169400765855487	0.6890076966	0.7902	-1.0986	2.0425	-1.1449608794314	-2.3530279801056	1.0043095446789	0.1833221370455029	0.0048197499	0.143	0.1351	0.0256	-2.1170091389363	-0.6751657498427	-2.111147027362	0.1851920886099208	0.0057836347	0.002	0.1505	0.1555	-0.197108583807	3.9750231067745	5.8806814847904	0.1894974532732604	0.005169994	-0.0785	-0.1373	-0.126	-0.503197362653	1.9392966692644	3.4654521731480994	0.1895601108358996	0.0123156056	0.0157	0.302	-0.0766	-0.5737000736674	1.0999131092799	3.067576103679	0.1925697685528859
366	0.115730465907671	0.2899033803	1.0228	0.5078	-1.5501	3.9066055763872	1.2225846790025	-4.6802075890413	0.1363890869268027	0.0360639564	-0.5123	0.0745	0.3575	1.2542164756852998	0.150290377274	-1.4304339101906	0.1505717456654196	0.2147615279	-0.4022	-0.7986	1.1465	0.5793261270575	-0.2209111173804999	-0.0435920780155999	0.1541383023291708	0.0661060591	-0.4706	0.551	-0.3398	0.1303434607091	0.2130818542711999	-0.7696677095840999	0.161466738205311	0.0258741996	-0.2714	-0.3807	-0.1455	2.0609453201888	0.6017909975872	-2.7092397800634	0.162313258413753	0.172655009	-0.5551	-0.1567	-1.1168	-0.7645137725623999	0.181371371527	1.4183555997657	0.1641233453626053
367	0.1652807279302057	0.0012307088	0.0378	-0.0462	0.0871	-0.2190619949375999	-2.077705451267	-3.2721205202883	0.1716204237929691	0.0781666496	-0.3113	-0.7544	0.117	-0.4955648146972	-1.2306893433267	1.4607280438296	0.1786220113628846	0.4624362084	-1.8375	-0.5526	-0.4022	0.8275413077438	2.610803517252	-0.0829744517463	0.1845350110615403	0.014278773	0.3379	0.0404	0.0026	1.2771928056141	-0.7700611398910999	-1.5560955502464	0.1899461622702249	0.0199896703	0.1316	-0.3373	-0.1621	0.5474189291598	0.4180197011875	-0.0022425527499	0.1915021277846784	0.0437262739	-0.4246	-0.394	0.076	0.4721950544613999	-0.4130231362886	-0.4802997187856	0.1929518510624223
368	0.1166975605812269	0.9400755108	-0.7105	-1.835	2.7935	-1.212552206174	-0.1866826806714999	0.5327439787087	0.1191212139029965	0.8223099096	1.447	1.4294	-2.4239	-4.394223098883	1.2008279830253998	-0.7044763077142	0.1334426747613132	0.0028594794	-0.0111	-0.125	-0.1276	0.1568606634009	-1.0560456300494	1.4555741068079	0.1328251394636071	0.3671919099	-0.9601	-0.911	1.5322	-0.3725785007289999	4.874522817668599	-6.916347424937199	0.1466467362943472	0.0037016568	0.0248	0.1589	0.1089	0.6432585519449999	0.4954467856051	-0.8763266658117999	0.1572465951770214	0.0194368253	-0.1253	-0.2234	0.3445	-2.183144773543	0.2337762884193999	0.1712208696063999	0.1598604996435317
370	0.1262444049185268	0.4093844214	1.5834	-0.7987	1.2842	0.2222094373935999	0.2338943175115	-0.1515100112257	0.1277565652630882	0.2062897332	-0.939	-0.9966	0.7103	0.2683981554354	0.2260257113715	-0.1469068766338	0.1421681721631375	6.14309e-05	-0.003	0.0252	0.0018	12.6919436747279	-7.560038750219899	11.7051811217412	0.1425206347339717	9.01134e-05	-0.0219	0.0159	0.0146	-12.1654552379005	7.952013365083999	-11.9146040741573	0.1436618108586842	0.0020958255	0.0064	-0.1476	0.007	3.3977428173134	0.2533691177079999	0.8492586606902	0.1438020462012244	0.0033549092	-0.1173	0.1261	0.0728	-0.2460906570284999	2.4170390910545	-2.5526545178774	0.1501217136935254
372	0.1253257825764201	0.3999105512	1.6379	0.4249	1.3633	-0.4964697044032999	0.267926039067	0.5159051615690999	0.1287084824742571	0.1080578329	0.7719	-0.4601	-0.6557	-0.2409367200068	0.3661655867248999	0.7539304973040999	0.132543897043151	0.0017550573	0.1271	-0.0606	-0.0054	1.6067693737879998	0.7379178838092	2.034821547804	0.1330062032824477	0.0244203711	0.4414	0.028	0.282	-2.9659923984116	-0.1915218734476	-1.26291128547	0.1449785751560008	0.0002037698	0.0439	-0.0131	-0.0027	-0.2762667615754	0.0332842039722	0.0784106601851	0.1454233887267836	0.0006075031	-0.0157	0.061	-0.0479	0.0018884654735999	0.2768962500665999	0.5926634144648	0.1517607693834202
373	0.110307481423227	1.7133138053	-3.3594	3.3196	-0.7412	-3.096689946397	-0.7392948898837	0.5958501999514999	0.1104880675011208	1.7612166206	-3.2733	-3.5429	-0.4242	3.8942125217167	6.620802578318799	1.4361779926727998	0.1321129379598256	0.0005751255	-0.0594	0.0038	-0.0546	0.7037287901309	0.6348391433752	-0.1935283680132999	0.1321673636784582	0.0007284073	-0.0475	-0.0414	-0.0655	1.7438404927468	1.3704357883730998	2.362942423842	0.1321785354667529	0.0006082507	0.0597	0.0457	-0.0352	-1.039049440787	4.1248020246494	-0.4177836430033	0.1322881218900902	0.0013988061	0.0746	0.0497	0.0875	0.6344457130682	3.0084435285369	1.15275079951	0.1400245117855016
374	0.1353121485847843	0.0681517907	0.27	0.8003	-0.1983	3.6591379132842	0.5324685774937999	0.211272074859	0.1376640672659253	0.478735256	0.3492	0.7278	2.1216	2.6645067541575	1.1162011239896998	-7.1003154364904	0.141531159734523	0.8813426667	-0.1171	-2.0994	2.1967	2.3768698567098	-5.871829302882899	4.3045603319177	0.150804001264176	0.5795300024	0.2455	0.2893	2.3594	3.3799991104677	0.0760894213738	-0.163667007712	0.1537079312347031	0.0319139613	0.5282	0.1442	0.1053	2.5438810220313	-3.7502957154161	-4.4356119671794	0.1537274818642186	0.018939304	0.0557	-0.1728	-0.3892	2.6242194907207	-6.284459008864499	0.2271666592618	0.158599704535599
375	0.1281771242934946	0.2446347219	-1.1012	1.0377	-0.739	-6.1100906968021	6.975243941895099	-3.4345285510179	0.1388119317638931	0.0316113697	0.5191	-0.2279	0.1389	-1.5286734578485	1.7317228392912	-0.5256622331827	0.1429577309509984	0.0005649324	-0.0711	0.0291	-0.0036	-6.470000741645699	0.5778310918908999	-2.990463763507	0.1439470957025364	0.0364743213	-0.4144	0.2748	-0.3636	-7.0469662868612	0.9281807802744	-3.3893234087436	0.1486440976943486	0.0004063511	-0.0402	-0.0271	-0.0418	-1.2958020591352	2.2355890334661	-0.6175675528979	0.1509169318741409	0.0864261462	0.8313	-0.0497	0.4035	-2.4079115079321	2.5260979721549	-1.1804089500921	0.1541936100310899
384	0.0925666816113834	3.2059734337	-5.4624	2.7022	-3.0814	-5.4527866828972	2.365696435991	-2.862598913732	0.1123720940488177	2.26644e-05	-0.0141	0.0029	-0.0097	-0.3990563603900999	-0.1714175847599	0.0001180290920999	0.1212158139603254	0.0231916123	0.1015	0.4474	-0.275	1.5452762168039	-2.1090618467349	1.8245723917432	0.1288547447025878	0.0005171633	0.0747	0.0194	-0.0077	-1.2458757531769	1.177536908851	-1.1116766754592	0.1285216857640547	0.0243005002	-0.4964	-0.1891	0.0134	-9.8106174783827	4.1844067161599	-5.0795000076156	0.1358325187237701	0.317150836	1.5643	0.9327	-0.3677	-10.3373419733943	5.647692056985	-6.276118286356099	0.1404296728576993
393	0.1367018602497482	0.4681999955	-1.7973	-1.3239	0.1388	6.9843321819868	4.6206422405615	-0.4536644870017	0.160711870760049	0.0129352993	0.3288	-0.0553	0.0966	4.6980299819484	2.2981837953098	-0.125110837626	0.1763118766399376	0.1476029705	0.1234	1.0786	-0.2534	5.1782510146726	3.2104306481507	-0.3484612229099	0.183674158624694	0.0037040999	0.0479	0.1556	-0.0609	0.1995478517104	1.3041427816436	-0.4568512724883999	0.199569371660407	0.0884221021	0.5288	0.5913	-0.1783	5.1351703960561	2.0712138512015	-0.0613751278919999	0.2126212175779268	0.0800944238	-0.3773	0.5772	-0.2896	5.3010406134873	2.4853779353804	-0.1229863139681999	0.2292716655519378
394	0.1261749119854179	0.4535852491	-1.9648	-0.5218	-1.0473	7.7209517457829	2.4902171281565	4.8471794113321	0.1525207449818826	0.0558522781	0.6511	0.1163	0.3309	5.6232600349203	1.5250538990241	3.2269547210447	0.1704672306459792	0.0956588402	0.0053	0.4408	0.8008	4.7705785305592	1.700405786854	2.9004469092654	0.1740053800980471	0.0032976404	0.0426	0.1033	0.1262	0.1476937372478	1.513919821336	2.4931285124283	0.1940430481342378	0.1560591701	0.8265	0.3959	0.5986	5.0075416044653	1.3967956189421	2.5882993036916	0.2062465731274392	0.0471785449	-0.2904	0.3444	0.3701	5.7753601916065	1.7711052130218998	3.3890873505594	0.218186752611038
395	0.1247501047355152	0.4515563649	0.2366	2.2805	0.0852	1.3507642730231	9.4476780201752	-0.1916399025396999	0.1505451024203091	0.0605576196	-0.0476	-0.7734	-0.0098	0.6824835535528999	6.8867221228201	0.1178717199771999	0.1702793314566688	0.0782296224	0.4182	0.3636	-0.6149	1.0551013973126	5.1097547982239	-0.2351532944939	0.1720783568651374	0.0139060376	0.1839	0.2014	-0.2159	1.4648984050838	2.2439297559745	-1.7255459834713	0.1933317286137427	0.1513509316	-0.2164	-1.058	0.0225	0.6489239483657999	5.7645802011947	0.3524348690106	0.2041303277302895	0.0640318178	0.4704	0.0917	-0.486	0.9132304286084	6.8861713203903	0.0522475447695999	0.2158407138184731
397	0.1341919195631242	0.0120775034	-0.3304	0.1524	0.0492	1.2611015060578	10.4892847579577	-3.701785758563	0.1482476094578008	0.0002680136	-0.0309	0.0414	-0.0063	-0.2012789450612	1.2573245751106	-0.7547567009488	0.1557435854090564	0.0138329525	0.076	-0.3363	0.1193	2.6032889983883	11.467863960558798	-4.452844214625999	0.1588358923098407	0.2584995428	0.6681	1.3893	-0.2161	-0.6986535391706	2.0082256590508	-2.3329630344486	0.1626008584637321	0.0024289132	0.1352	0.0165	0.0619	1.6648003440704997	9.1982038625065	-4.3838365387782	0.1646061944626149	0.2123693764	-0.1601	-1.2734	0.5207	-1.0756778023687	5.2740512944271	-1.2130636655731	0.1677890883967749
398	0.1441728466745555	0.1518940679	0.4215	-1.0672	0.5048	-0.9364428167214	4.5373137015389	-0.6381833009847	0.154508257568519	0.0201807305	-0.0008	0.2812	0.3412	-0.3216292759724999	3.9660528957749	-0.3326453245685	0.1579780533158896	0.1134009925	-0.1919	1.0012	-0.1819	1.5734458267851	0.3733260183122999	0.3448416640854999	0.1647254827021028	0.0527305082	-0.4727	0.2912	-0.4128	1.7889276059289998	-1.2915530118196	0.8417047987958001	0.1679122353131408	0.0116064982	-0.0864	-0.2702	-0.1521	0.1886498322064999	1.91993989816	0.1615818270849	0.1700547932116686	0.0417102296	-0.0638	0.5564	0.2304	1.0403084177694	-0.0623587036595	-0.1526903021466999	0.174634160682655
399	0.1570191537370366	0.2324854678	1.0519	0.9688	-0.3988	-2.3126620306074	-2.9344392877902	-0.7524748051682	0.1618276163666698	0.0477303841	-0.3328	0.2123	0.5342	-1.644145252953	-0.5980927527013999	0.8437899794228999	0.1691704579698214	0.0410510418	-0.3359	-0.489	0.1058	-1.5136444201211	-0.419396707262	1.0567931476327	0.1735293296192037	0.1650151882	0.0077	0.77	0.9079	-2.3819451076701	-2.6865781943802	-0.0561425048088999	0.1773854707953284	0.1410365962	0.5462	0.9396	0.0849	-1.3576099603649	-0.4147148866087	0.9039061303325	0.1785553113768494	0.1783838807	-0.2651	-0.9621	-0.7038	-0.9233022444676	-0.6106825225254	0.2013576311226	0.1813135671079032
407	0.0971741622996244	1.1260084002	1.7854	3.6435	0.0783	-0.2391662836252999	-0.6577761302733	-0.0064522570348	0.1166897697288636	2.00871e-05	-0.0002	0.0157	-0.0035	-0.7059713428808	-0.2928695205307999	-0.0686535885714999	0.1207790484870311	0.7610562143	0.6893	2.9498	-0.0055	-0.8065321293499998	-3.7928255316028	-0.0002360581841999	0.1316331390520149	8.9298e-05	0.0238	0.0212	0.0009	-0.2898007641362	-2.289370956433	0.046424776226	0.1328292553856104	0.0361166821	-0.5772	-0.2602	-0.0695	-3.5659342735559	-8.345640387237498	-0.2283862932134999	0.1495384287467752	0.0100036961	0.2389	-0.2074	-0.0133	-1.3725996550616	-2.3293041325935	-0.101111588899	0.1490114437331412
408	0.0972392820656048	1.8719798556	-2.6088	4.5561	0.0248	-0.1202323018191999	-0.0011409478903	-0.9065421133893998	0.1195104992760387	0.0001295482	-0.0024	-0.0077	-0.0393	-0.0783319741237	-0.1819221739568	-0.9065421133893998	0.1247735875405161	0.098777393	0.5485	0.9209	-0.1543	-0.095996994908	-0.1092162532232	-0.8988702224028999	0.1321053676032839	0.0003124152	0.024	-0.022	-0.0498	-0.0907643718248999	-0.0552376151027999	-0.9037487582097	0.1336864328920967	7.5446e-06	-0.0008	0.0036	-0.0084	-0.1037475719559	-0.0450084271208	-0.8906475289865998	0.1447218812703499	0.0001777405	-0.0067	0.0179	-0.0382	-0.0898594821187999	-0.0441035374147	-0.897414530267	0.1498658650418574
409	0.1070205869598771	2.8534328916	2.0222	4.5425	3.6622	0.0780565729088	0.4270685982484999	-0.2841353677154	0.1295987343539839	0.0031225164	0.0118	0.0793	-0.1703	0.0096390425215	0.3032954236662999	-0.5049284560038	0.1538334301064994	0.0044945016	-0.0603	-0.1103	0.1668	-0.0845481729742999	0.0328514306345	0.1133472714467	0.1576893875361062	0.024306411	-0.1312	-0.2469	0.3875	0.0806925559656999	0.359201870291	-0.3201342408058999	0.1613289650661119	0.0006727561	-0.024	-0.06	-0.0453	-0.0345825239853	0.1112620908195999	-0.0930856106362	0.163956797518687	0.0175889739	0.0604	0.2503	-0.303	-0.0194354571658	0.1601654779797	0.1035508568023999	0.1686300962096768
410	0.1161598080216379	1.3168233774	-3.3589	-1.6483	-1.6296	-3.0593927532934	4.4266810992105	1.0091880804857	0.1163839787736022	1.4051122441	1.3068	-3.8223	1.1839	-0.0726665777029	-3.7652854101128	3.6474530331663	0.1378672909148371	0.0032078451	-0.0346	-0.0558	0.1744	-1.2073589261216	-0.1662243047075	2.4779814456088	0.1398273150223803	0.0048498497	-0.1598	0.1433	0.0755	-2.6660804753855	-0.7753331060048999	0.4754211829787999	0.1399517849136758	0.0058628239	-0.1562	-0.1371	0.1391	0.5833784592196	-1.3151194872088998	2.2639160155701	0.140021351345392	0.0044005945	-0.031	-0.088	-0.1955	-0.4442615026643999	2.166620700649	1.5127788734457	0.1449660436434729
411	0.1348364655989768	0.8048415057	-1.3082	2.6281	0.3771	0.8326952447654999	-1.1178141882484	-0.767582528957	0.1417397487817605	0.0231969288	0.2148	-0.4215	-0.1461	0.1760994054132	0.2981414866446	-0.2799256634305	0.1584693547557273	0.0120763483	-0.0067	0.0133	-0.3376	1.7886522047140998	-2.8609858494733	-1.7726002481884997	0.1609085162836163	0.217900805	0.4911	-0.5648	-1.205	-0.0418609846648	1.0503015475672	0.6095809176658	0.1695708783818546	0.0726037792	0.3348	-0.4864	-0.5405	-0.0646405994400999	0.7327639467875	-0.1281795940205999	0.1712726283836921	0.0235917852	0.17	-0.094	-0.4105	-0.1781452430096	0.6688315219	0.1767288939044	0.1773577618204135
412	0.1585274186554164	0.3288763313	-1.2591	0.8335	0.8965	-4.4696830317656	3.08449360688	0.7437406523528	0.1686888583461343	0.8878210417	-1.3289	1.4617	1.9649	-2.0813643531221	0.0784106601851	-1.3532035409264995	0.1755517540442608	0.0506416358	-0.3009	0.2761	0.5151	-6.5642273001722	-0.0615718430454999	-2.3119538560548	0.1833720058504891	0.0076803211	-0.0975	0.1124	-0.2014	0.0918266336537999	-0.7878441897674999	-3.3544261405127	0.1860319204451075	0.0034412036	-0.0898	0.0455	0.1327	-7.563618966013599	-1.5799374268505997	-4.2312249226929	0.189454971078298	0.0030467178	-0.1177	-0.0322	-0.0959	-1.4371615684403	0.7859950673246	-1.2131030086038	0.1934923598197814
413	0.1541391843124572	0.090223766	-0.8486	0.0035	-0.3917	0.8453243576202	1.8062778824677	0.5111053118236999	0.1542988600366023	0.0355462007	-0.1588	0.5628	-0.0433	-0.376512803799	2.0263234531728	-0.0666470940057999	0.1604413223869407	0.3416535593	1.7424	-0.2116	0.315	-0.4663722859178	-2.5253111115409	-0.3801717056541	0.1626462071043753	0.1736376551	-0.1264	-1.2468	-0.1485	-0.2080066033108999	-2.9131153651508	-0.2613950959707999	0.1653906083479718	0.0549730052	0.0954	0.0811	-0.694	-0.3340616736737	-1.6561448773165	-0.2662342887468999	0.1676562396642583	0.0035817347	-0.0156	-0.1783	-0.0001	-0.2846861701452	-3.1884772370201	-0.3365796276385	0.1679640150819142
414	0.1507671417126645	0.0824795389	-0.577	-0.4852	-0.4979	-1.3408498292867	-0.0601554939403	-1.2375743736992	0.151660186539465	0.0931144328	-0.0725	-0.9539	-0.0295	-0.3319764930466	1.6794359514909	-0.4180983872488999	0.1558182232446695	0.3235792145	1.0147	1.262	0.6943	3.6565019302273	-0.4621625816329	3.4031328125193	0.1579484701264911	0.1425554907	0.5027	-0.892	0.547	1.9873738527798	-5.1605466508576	1.8560074732725	0.1605741343701537	0.0425340497	-0.2154	-0.4164	-0.4207	5.199574937312	0.8210890507090001	4.704167494737599	0.1613428195535694	0.0633544842	-0.3125	0.6716	-0.1978	1.0658420446936998	-6.186455519390799	1.0274825897612	0.1679798540317661
415	0.1529762893493168	0.0080527386	0.1425	-0.0099	-0.2415	-0.2111540457668999	-0.1710634974836	1.6467812360099	0.153399347332368	0.1990597047	-0.6465	-0.3923	1.1682	-0.7616417313213	-0.6100530340342	2.9077253699449	0.1567305247065568	0.0051649357	-0.0277	0.1243	0.1822	-2.469562037039	-1.6353324140762	5.765957207269199	0.1581943597168833	0.0340250976	0.3946	0.2879	0.2879	1.6538236385052	0.7645137725623999	-0.0858071499567	0.1590079525492992	0.0306101022	0.2169	0.1175	0.4772	-2.9009190256338	-1.0798481636228998	-5.8175359205169	0.162354674878911	0.0034111418	0.0246	0.113	0.1347	-2.8353735364876	-1.232223721524	-6.9819716001448	0.1707404249689468
416	0.1581657320093784	0.1136692702	0.1571	-0.3384	0.9681	1.4325190908177	-2.6236686882909	6.557184897676899	0.1598027297382714	0.0352937226	-0.3205	0.2741	-0.3902	-1.1154536064064	0.3917385566799	-1.2808517074692	0.1725816753272525	0.380372005	-0.3176	0.3296	-1.7551	0.8260462725772	-0.7080958665386	-0.8318296980901	0.1747980625767141	0.0237024496	-0.3491	-0.2841	-0.021	0.1792075048385	-0.9258201984324	1.8992848070425	0.1765372968682243	0.0264932644	0.0976	-0.3565	0.2972	1.5432697222382	-2.3200191773483	2.1848758668938	0.1781805419787295	0.0703577186	0.1393	-0.2867	0.6997	-0.2185898785691999	-0.2046231026707	-1.1982706860299	0.1791425652483885
417	0.1227399913271643	0.0755675029	0.9248	0.1837	-0.1658	1.1024704062754	-0.2617885262777999	4.4345103623198	0.1281559934439242	0.1439176839	1.1654	0.1045	0.5477	0.5427764515372	-0.4632248434618	2.2774893611616	0.1415154310325819	0.0037131103	0.1811	-0.0009	0.0809	2.1010752115028	-1.2401710137254	7.5553962725973	0.1447476057828704	0.0108003896	0.1162	-0.0272	0.3124	0.3283175911915	-0.0547654987343999	0.7032960167932	0.1577353976642142	0.0553587342	0.3523	-0.2306	0.5893	-0.9996277240256	1.3083131428978	-2.5771258829728	0.1631721998868121	0.0002299969	0.0327	0.0035	0.0321	2.987316321051	0.7376031395636	-0.4679460071458	0.1654307018382001
418	0.1049330795181431	1.313368376	-0.3054	4.2069	0.7849	-0.2879516416933	0.6741428310445	0.0627127909358	0.1085749722542757	0.1321751852	-0.1553	-1.2089	-0.5739	2.4130654449538	-0.4384387341208	3.2593340353108	0.1138085875772654	0.6626572777	0.2463	-2.8898	-0.5005	-1.7489157437070997	-0.8780184161319	-2.2494377802725	0.1265265660715729	0.0056968524	-0.0591	-0.1139	-0.2257	2.7864701493275	-0.053113091445	4.061892518560099	0.1264674364420794	0.0242546433	0.2309	-0.4681	-0.1153	-1.423037420419	0.8035420590168001	-1.1818252991973	0.1290784009643017	0.2993892532	-0.7593	-0.8484	-1.4679	3.0158006752778	-2.2060817604411	4.0426537765478	0.131534467171847
420	0.1171828351352741	1.25e-07	0.001	0.0006	-0.0004	0.6048597539818	-0.1051639210611	-0.1129931841704	0.1172675790293774	9.217e-07	0.0032	0.0013	-0.0004	-0.6604121133302	-0.3407499888927	-0.3375238603752999	0.1234061827028377	0.6894861437	-2.8115	-0.4244	-0.4086	-0.0227402717446	-0.2216586349638	-0.2236257864988	0.1307563741667095	0.0016326679	-0.1274	0.0356	0.0314	-0.0107799904118	-0.2193767391831999	-0.2222487804242999	0.1450339196072234	0.0004995248	-0.0718	0.0027	0.0013	9.5745986372134	1.0263416418709	0.9844806572061	0.1456067677517511	5.29396e-05	-0.0002	-0.0172	0.0158	0.3126590649728999	-0.1690963459485999	-0.1863285933952	0.1456933491110343
421	0.1255262132782584	0.9043509324	-0.8672	-2.2899	-2.1318	-0.108980195039	-0.5408486430329	0.2888565313994	0.134557317888826	0.0245011232	-0.4596	-0.063	0.2402	0.0486673289759	0.0182158232141	0.8204989052485	0.1434860021902584	0.7737622875	-2.5024	-0.4539	1.2415	1.2298237966513	2.6599036195656	3.0761135413408995	0.1511477909993605	0.1730695604	1.1393	0.2225	-0.6052	-0.3715555819307999	-3.209604444506	-2.5595395482499	0.1539404808278883	0.0042651365	0.1744	0.0035	-0.1054	-0.3674245637073	0.480378404847	1.7833408955696	0.1605089043562624	0.0238820764	-0.3962	-0.2205	-0.128	-1.9114024604981	-1.8084024061255	0.4582282785629	0.1633311038755815
422	0.1256732839912683	0.5069900859	-2.3476	-0.636	-0.2073	0.1282189370513	-0.249434814638	-0.1028820252805	0.1454456588047656	0.0013301036	0.0945	0.0191	-0.0665	0.1342777637791	-0.2550215249974	-0.1492281154451	0.146279537252769	0.0027114962	0.1648	0.0018	0.0249	9.0570017253242	2.2139897096118	0.6553762054005999	0.1490631132540038	0.0203906489	0.45	0.0502	-0.0059	-9.7475899432013	-2.8640939488986	-0.8146367936742	0.159315911713473	0.0145890416	0.3499	0.1014	0.0676	7.453773224299199	2.0919869714111	0.8064141002579	0.1685312038336873	0.0014974615	-0.0664	-0.0811	-0.0483	1.7444306382073	0.2931449217457	0.0527590041687	0.16941263588055
424	0.1206327495093967	0.0248811697	0.0891	-0.3979	0.3751	-1.028033392191	2.0952524429592	-0.8626746341588999	0.1355873273701463	0.080004911	0.6459	-0.6346	0.2487	1.0207155884808	-0.6632448115406	0.6957421548988	0.1319499547983565	0.9121634868	-2.0127	2.3027	-0.8025	3.3750812316302	-4.6356319352582	2.0895870465384	0.1509525052000264	0.0162105422	0.0635	-0.1083	0.3806	5.089414451352	-6.6073472618194	1.7367587472207997	0.1753339409218195	0.0890540736	-0.5001	0.5866	-0.4073	1.3566263845973998	0.5907356059605	-0.7869393000614	0.1757242552753625	0.1613571967	-0.6389	0.8003	-0.5694	3.0388950342987	-1.4012413814112	0.6498681811025999	0.1826283469428254
425	0.1297957841198909	0.5086483864	-2.0624	-0.9278	0.7631	8.017440825138099	3.542839914535	-3.271766433012	0.1606720712642495	0.0292158713	0.4633	0.2272	-0.0737	5.311033743285099	2.3573557134826	-2.082033184644	0.172524383162939	0.0003302252	0.0049	0.0412	0.0338	0.6872047172368999	0.0291531857487	-2.7628249878768	0.1757579543867643	0.0794581494	-0.4047	-0.1052	0.7051	5.1778182413349	2.2707223598812	-2.4000429017921	0.199906032030693	0.1767828907	-1.0064	-0.4412	0.3329	5.3026143347153	2.3948496217397	-1.6989500947180998	0.2083753132878132	0.2003071087	-0.3557	-0.081	1.1355	6.331119843274699	2.8175511435805	-2.3354416453827	0.2353179549747532
426	0.1317397487817606	0.5057106862	-1.9476	0.0445	1.3374	7.400384731639299	-0.429625895244	-5.3822446288521	0.1620595044723902	0.0250048307	-0.3994	-0.1009	0.2469	4.7805323173263	-0.2237438155908999	-3.4549869269819	0.1741791308054712	0.0002903729	0.037	-0.0311	0.0128	0.6596252527162	-2.3068786050945	-1.2633440588077	0.1772628751185165	0.0881731841	0.4375	-0.5313	-0.5153	4.8760965388966	-0.5770442312769	-3.6438334743418994	0.2010713891971747	0.1901932285	-0.9673	0.1105	0.6796	4.8352978160607	0.1361268862219999	-3.319764930466	0.2093960619446261	0.1475536654	-0.2944	0.8725	0.4424	5.9911173719653	-0.1178717199771999	-4.187790216800099	0.2386134487751456
428	0.101934262845719	0.1939102553	-0.519	1.4879	0.5446	-4.3684140707438	3.5018444765456	1.2716847813161	0.1161400368963008	8.2639e-06	0.001	-0.0014	-0.0102	-0.7265870909676	0.3564872011727	0.1430512596252	0.127914697516482	1.24548e-05	0.0004	-0.0037	0.0115	-2.2328350213171	0.1383694389719	0.0462280610724999	0.1438554061900527	0.0035382095	-0.017	-0.1794	-0.0658	-1.6628331925354998	0.8499668352428	0.3199375256524	0.1535665934130548	0.0176235258	0.084	0.3808	0.1379	-1.1108111287837998	-2.2229992636421	-0.8020470238502	0.1571877595419566	0.1623255293	-0.7446	0.9296	0.3381	-3.4567573633633994	4.4895512622691	1.6393060601768998	0.1782034735441763
429	0.1388283587026025	0.1630178844	-0.9488	-0.6166	0.6763	-0.2957415617719	3.4173749896327	0.8153843112574999	0.1565240303696244	0.0757894451	0.245	0.8009	0.1486	-0.1509985518266	3.3314104675532	0.6303933809061	0.185298551342452	0.3939934674	0.8231	1.573	-0.0916	0.0107406473811	2.9679202069159	0.6984174809863999	0.1905376423116782	0.0008904203	-0.0392	0.053	0.0516	-1.3870385473284998	1.6030711289022	1.1962248484335	0.1925492256921731	0.1296100834	0.4343	0.9036	-0.0317	-0.1794829060533999	1.7506861800885998	0.2037575559953	0.1965876434141572	0.0204750366	-0.2493	-0.305	-0.0299	-0.2349959223711	0.9646124267026	-0.0765615377422	0.1987813563432973
430	0.1421410511770802	0.1508509197	-0.9727	0.423	0.6672	-0.9563897332862998	1.4878353919818998	-1.8020288351521	0.1625082502186583	0.040451324	0.1346	0.3542	-0.4784	-0.8679466002727	1.3362860377255	-1.7463191036808998	0.1893089660950924	0.1877083065	0.5311	0.4224	-1.0094	-1.4346436144755	0.7271772364281	0.4657427974265999	0.1936688299756719	0.0199883221	-0.2149	-0.089	0.3171	-1.8318508524227	1.2521312950582	-0.5792474409960999	0.1954683331250872	0.1246534068	-0.3926	-0.3222	0.8336	0.4875781794651	0.3555036254052	-2.2971215334809	0.1986837501929338	0.0988498906	-0.4269	-0.3417	0.6668	-0.7026271852713	0.8460718752035	-1.0855529030744	0.2033523082237591
432	0.1354858992922084	0.1383258879	-0.8972	-0.3893	0.7448	-0.6131611334595	2.4507560683644	0.8809691434343999	0.1579212021432194	0.0620468258	-0.0002	-0.6405	-0.421	-0.5431305388135	2.1058357182175	0.5969911478418	0.1732242369007107	0.0706725404	-0.3582	0.2777	0.6354	0.7741134720531999	-1.6722361768727998	-3.3025720260500995	0.1774657312743923	0.0161633332	-0.2882	-0.2258	-0.0494	0.5486385631115	-1.6669248677283	-2.9461635109388	0.1799291840919614	0.4345207349	0.3325	1.7235	0.7077	-2.5805880696744	1.3182275866342	2.4343893675932	0.1859269276847203	0.1664634068	-0.1211	-1.0836	-0.3851	-0.9516292265716	3.2274268374131	1.7471846503563	0.1887593435104404
434	0.1331428371932352	0.0528415686	0.5734	0.4409	0.256	-0.4149509447928999	-0.5533203837648	0.7649072028694	0.1479605606473757	0.0001340854	0.0014	0.0352	0.0108	1.6131036017307	1.0802022508992	1.8086384643097	0.1521077930573215	0.0503601028	0.4454	0.3868	0.3819	-0.7933522140655	-0.8695596645313999	1.4962154575209998	0.1713366824198681	0.1870980625	-0.5635	-0.6179	-0.9633	-3.5210832185579	-3.1850543933491995	-1.4021069280866	0.1769202613610472	0.0105556648	0.0348	0.0353	-0.2946	0.3069936685521	0.0182551662448	-0.8584649298739999	0.1799303233203731	0.8729817559	-1.4218	-1.3757	-1.7998	0.2763061046061	0.2232323561917999	0.2682014402818999	0.1840011171788294
435	0.1115433237540148	1.4447384075	3.5365	-2.2769	1.1448	0.0828170796234999	-0.0883644469522	-0.4773883345138	0.12911665698935	0.0100550959	-0.0815	0.048	0.3283	0.2051739051005	-0.1646899265102	-0.4800243175706999	0.1377567490096062	0.0048340259	-0.0557	-0.2205	0.0275	-0.3845387820618	0.3371304300682999	0.8548847140802999	0.1390749097804596	0.003515096	-0.0146	0.0217	0.1928	-0.3251701487355	0.2767782209745	1.0124928950645	0.138600990761225	1.2475609966	-0.833	0.6059	3.5062	0.6429438076994	-0.4239211557924999	-1.0684386847199	0.1407435854090565	0.0195386369	0.0957	0.3097	-0.3195	-0.0976887452280999	-0.0512246259714	-0.7464553214710999	0.1475140198593236
436	0.1160791065509308	1.0161924329	-3.2646	-1.0971	-0.8095	8.044076056922	2.4154260267958	1.9981145001609	0.1436168664603805	0.0111704044	0.1738	0.1396	0.258	0.1492674584758	0.8008273898984999	0.0148716656046	0.1395703271423006	0.9835475909	2.7107	1.5761	0.6323	7.690736298205299	2.8526844699956	1.8936980966831	0.1557533974731178	0.0278130767	-0.4372	-0.2545	-0.1061	-1.3875106636969	-1.6208148357479	-0.3212358456655	0.1673389461769699	0.0018187322	-0.0274	0.0061	0.1245	0.7479503566376999	1.1772615076361	0.1580409543219	0.1781401177447687	0.207591634	1.1702	0.5353	0.2867	1.1921725162714	0.6658414515668	0.2914531714256	0.1956259508882306
437	0.1245738550754463	0.0031656247	-0.0335	-0.1062	-0.16	3.2547309007189	-0.6806737741407	-0.1801123945445999	0.124853480526544	0.0033013794	0.061	0.0623	0.1787	2.0699942172498	-2.547854668132	0.0701486237380999	0.1321690173971203	0.3744272524	-1.0656	-1.7296	0.1156	5.1151054503991	-3.1801758575423995	-0.1029607113418999	0.1401061319887988	0.0908959961	-0.8306	0.5228	0.0137	5.4529833980507	-3.3437248361623	-0.1101998289907	0.1577700890068133	0.0014613404	-0.0836	0.0828	0.0047	1.1137225130556	-0.6718609352639	-0.0276974936128	0.1619110005365398	0.0429973305	-0.2713	-0.5516	0.1352	1.5640034994171	-1.1258401665112	-0.0478411253311999	0.16282874089536
438	0.1018230227037197	2.7011386954	-4.7682	-0.0032	3.7206	-5.8822158629877	0.0598800927254	2.5495464184521	0.1164875383111489	0.0537458235	0.0621	0.052	-0.8258	0.7129744023454	0.1485199408924999	-4.63460901646	0.1405471971306143	0.0877644261	-0.4105	-0.0197	0.8721	-1.8237461880985	0.0781746020008999	-1.0183156636081	0.1465393180799223	0.002993071	-0.0002	-0.1748	-0.0049	1.9694727738113	-0.05114593991	-0.1779091848254	0.1511061540383809	0.0247493584	0.1587	0.0111	-0.469	-11.6046990213334	0.1413988523358	4.8597298381254	0.1529639783326106	0.3483165858	-1.7002	0.0586	-0.6943	-8.3833310106481	-0.0222288123455	6.6299301614412	0.1631304159286181
439	0.1270182717537502	1.9174801416	0.0154	-4.6838	0.0887	2.1321955487865	-0.0049965648989	-0.4606282034356	0.144812431554422	0.1614578422	1.2445	-0.0009	-0.2836	2.0401721999792	-0.0009442327367999	-0.4418615777917	0.1508541640635909	0.0033624459	0.0044	0.0103	-0.1823	-1.3080377416829	0.0038556170085999	0.3676999649222	0.1573613632521663	0.6728853457	0.0084	-2.5226	0.0479	2.4454054161892	-0.0069637164339	-0.5347504732744	0.1629047017059026	0.0131429756	0.3377	-0.0012	-0.0724	4.3564144463803	-0.0051539370217	-0.9931361239601	0.1671856280823478	0.0001063706	-0.0128	-0.0279	0.0033	0.7225347588055	0.0028720412411	-0.1267632449153999	0.1758005835789411
441	0.1231762055609046	1.27521899	1.4796	-3.6061	0.0004	-2.8576416918638	7.0370911861555	-0.6286229445246	0.1349134921393239	0.3890868734	-1.8352	-0.9557	-0.0439	-1.1672290348076	-5.082529420979499	-0.8195940155424	0.136966749230102	0.3621584009	-1.6292	-1.1217	-0.1124	-0.3053412612627	-4.193140868975299	-0.6117447843542999	0.1409249432223259	0.012431037	-0.1084	0.2684	-0.2188	-0.2654474281328999	-0.4878535806799999	-0.9386460264406	0.1446488604040953	0.0103040284	0.2827	0.0066	-0.1626	-0.3283962772529	-2.2688732374383	0.2730406330579999	0.1472071999235614	0.0701495592	-0.5958	0.5758	-0.1608	-4.703262605031499	9.8951263083263	-0.9015455484905	0.1478197005666742
442	0.1257348023254959	0.2727305439	-1.7032	0.2643	-0.4921	-7.700060596481199	0.4135739387183999	-0.5236163955862999	0.1460089888796607	0.0135017273	-0.1902	0.0486	-0.3161	0.7712414308121	-1.2670816467242	1.3337680837607	0.1467746238708776	0.0306341294	-0.3601	0.1665	-0.3936	-3.9681774194327	-0.8308067792918999	0.1912071292019999	0.152206134193757	0.0314922975	0.5194	0.0462	0.1936	-3.9955601687999	-0.4692836701896	-2.1403788991721	0.1585719220620769	0.0552322222	-0.5284	0.235	-0.4323	-5.132416383907099	-0.3803290777769	-3.1358362619435	0.16277056674776	0.0423937572	0.4417	-0.0471	-0.4379	-0.76718909865	-2.7549957247675	0.4100724089861	0.169811329075314
443	0.1683000139647353	0.0017708521	0.0189	-0.0402	-0.1173	0.2358221260158	1.4160737039851	-0.2706013651546	0.1683516467362943	0.0037321281	0.0359	-0.1748	0.0358	-1.6557514470094998	0.0202223177798	-0.3105738843457999	0.1801545308216409	0.0451750398	-0.4895	-0.266	-0.2544	-1.6574038542988998	-0.8904114708023999	-0.6939717185173	0.1812862256260243	0.0168618673	-0.0492	-0.2982	-0.2186	1.0045456028631	1.6343488383086997	-1.9904426091744	0.1925675268453663	1.2236029094	-2.3291	-1.987	0.0794	-0.4315930467789999	0.7271772364281	-1.1828482179955	0.2022128225670123	0.0017174727	0.1018	0.0271	0.0401	-2.3516509740311	0.6613170030363	0.512246259714	0.2039793248417942
444	0.1177933145666889	1.3471144886	-0.5895	4.022	-0.2279	0.4175082417883999	0.313170524372	0.2391662836252999	0.1316654049405763	0.2749492123	1.4801	0.9415	-0.1836	-1.5798193977585	0.7078204653236999	0.5951026823682	0.1478088962714156	0.4897872538	1.224	1.8052	-0.383	1.7997075963407998	3.6266799129567	0.1203503309113	0.1512723711385669	0.2407025892	1.4972	0.3374	-0.1378	2.4896663257267	-0.7312295685901999	0.2063148529908	0.1545722381060878	0.2708241037	-0.8931	-1.3426	0.0985	2.6471171345881	-1.9863115909509	0.5378585726996999	0.159306614139662	0.0138607474	-0.092	-0.2944	0.1877	3.2000440880459	1.3897138734161	0.3156097922754	0.1650717346406285
445	0.108450980103927	2.4960330112	-0.288	5.7388	-0.6437	1.1654979414568	0.2167014130955999	0.1288484255425	0.1298748686212396	0.2446696745	-1.5445	-0.5994	0.25	-2.4653523327541	1.7209428488794	0.5630381123477	0.13462155567152	0.071866457	-0.5205	-0.6839	0.2286	2.784306282639	1.3966382468193	-0.1077605610872999	0.1440888377665243	0.3893905415	1.0191	1.6884	-0.3704	1.5620363478821	-2.5247603091111	0.4000399361576	0.144886334403963	0.179807477	1.2221	0.5729	-0.179	1.9509815493823	-1.2440659737647	0.3320158360772999	0.1504265859161968	0.2046631856	0.0847	-1.4116	0.103	2.0134189391032	4.3373724195215	-0.4778997939128999	0.1582636689034742
446	0.1145777137523244	0.0376975673	0.0669	0.694	-0.0781	5.2565043027349	1.7778722143023	-0.3352419645946999	0.1182324687447172	0.0054467746	-0.2535	-0.0169	0.0658	-2.4239634644577	-1.0342889340722998	0.3808798802066999	0.1278952203855737	0.0333952889	0.2693	-0.5406	-0.1543	1.1927626617318998	-0.0810073002113	0.200256026263	0.1304921834231241	0.0195947487	-0.1808	0.4351	-0.0505	-2.5286946121811	-0.5503696564623	0.3900468063597999	0.1313815533195645	0.2759889813	0.9449	-1.485	0.1052	-1.9737611641576	-0.7239904509414	0.4431598978048	0.1394135913624437	0.4022136951	-1.6701	-1.1727	0.3232	-0.8760119215661999	0.092849552452	0.143208631748	0.1577488111600285
448	0.1254365817267762	0.2951205802	-0.5584	1.5704	-0.8401	-2.9076073408528	7.0955549297757	-2.2885447527883	0.1453088411474602	0.0235578947	-0.0108	0.1613	-0.4654	-0.2291731538275	-0.5181870573496999	0.9398656603923	0.1466318528263889	0.0343370138	0.0186	0.355	-0.4734	-2.1233040238483	3.5476397642804	-1.1306400162566	0.1514503480159051	0.0362180842	0.2559	-0.4301	0.3273	-1.5077036224854	3.4207978333036	-3.3675273697358	0.1584233446276192	0.048489397	-0.0242	-0.4545	0.501	-1.9799773630082	4.2338609057498	-4.2813872868354	0.1626709393856986	0.0420216096	0.2106	-0.4551	-0.3666	-2.1388838640055	-0.2278748338144	-0.1244813491348	0.1696036955099701
449	0.0934916248337094	2.9156321307	-5.4013	3.3566	-2.0888	0.7238724218493	0.8852575337807	-0.3425204252742	0.1116475447790264	0.0012338055	0.0682	0.1039	-0.0304	0.5512745461684	0.6725297667858	-0.243139929726	0.1180939606194462	0.0252273204	-0.4514	-0.2847	0.1853	-3.2345872690005	4.7262389349603	-2.8101546538089	0.1190307371175316	0.0244686359	0.154	0.4685	-0.2528	6.137119358893	-1.1357939532783	0.8998144551397	0.1242721800421882	1.2302997649	-3.096	1.8981	-1.2027	0.4688508968518999	0.5895946580702	-0.2287010374591	0.1270026165504163	0.1173970281	-0.5947	-0.8277	0.5107	1.3098475210951	0.9205482323186	-0.4198688236303999	0.1391096378723623
451	0.1050641642840868	0.4337568606	-0.1132	2.4281	0.2924	0.9584749139134	0.1841647267067	-0.0867120396628	0.1264122022387675	0.1150360558	-1.1488	-0.1536	0.1286	-0.9876280996621	0.5356553629805	0.2036395269031999	0.1467009415171582	0.1984220034	1.3002	0.5619	-0.1094	-1.5068774188407	0.8409572812125	0.2949153581272	0.1501210154567571	0.5593247986	-2.3266	-0.1579	0.2889	3.7970352358877	-0.8430818048702999	-0.5497795110018	0.1529715854384559	3.04866e-05	0.0005	0.0048	0.0166	1.0944837710433	-1.7576892395532	-0.2256716240951999	0.1556609362252585	0.0004615477	-0.0129	-0.0335	-0.0562	1.9755316005391	2.1366019682249	0.1466708184496	0.1548713774373975
452	0.1059451920886099	0.4379297672	-0.0673	2.4372	0.2385	-0.8779790731011998	0.2545887516596999	0.1257009830865	0.1275731862381207	0.1222614649	-1.1515	-0.3099	0.0944	-2.1694927418901	0.6851588796404999	0.3070723546134999	0.1478400964301726	0.1392022452	0.9998	0.6353	-0.0523	-3.0125745467603995	0.9537144071987	0.4157378054069	0.155202378414929	4.7079e-05	0.0162	0.0031	0.0135	-0.2159145524815999	-1.43208631748	-0.0162486716791	0.1551388021196998	0.1976320188	-1.3478	0.2328	0.1714	2.2501066117944	-0.8986341642186999	-0.3065608952144	0.1579089278758167	0.000851483	0.0522	-0.0345	-0.0646	0.3474383041116999	1.9708104368551	0.2717029700141999	0.1586784950425189
453	0.0960605849019161	0.9652035387	0.4097	3.761	0.3361	1.1911889405038998	0.1572147506772	-0.1152750799509999	0.1233821119089793	0.0989598062	1.0769	0.1629	-0.1134	-1.2417053919227	0.9190138541213	0.2511659079887999	0.1370800105837994	0.0256213451	0.036	-0.5247	-0.059	0.7643957434703	-0.2571853916859	-0.1061868398592999	0.1369747973275906	0.6040505529	-2.1913	-1.2981	0.1422	2.2237074381947	1.7467912200493	-0.0730993510405999	0.1423571738315558	0.4989230957	1.5743	1.6512	-0.0211	1.0822087454649	-4.405514548693899	-0.5677986190624	0.1489705785075373	0.1057127819	0.1586	-1.0103	-0.1247	3.1931197146426995	0.6413307434407	-0.2867713507723	0.1516461850547932
454	0.0963095981831144	0.97153621	0.447	3.7677	0.2961	-0.5043383105433	0.21638666885	0.0732567231634	0.1232792138588973	0.1324556634	1.1802	0.4547	-0.0672	-2.8138528986947	1.2114112582837	0.3675819358301	0.1372056197035066	0.0559754221	-0.1874	-0.7572	-0.0516	-0.9899493384734	0.3087247619029	0.1265271867312	0.1392530704043158	0.3346541237	-1.6027	-0.9939	0.0643	0.6792574250354999	1.2220338765727	0.0605489242473	0.143411952343503	0.5100268907	1.53	1.7147	0.0131	-0.8515012134400999	-4.1561190770866	-0.2867713507723	0.149314809234365	0.1553808649	-0.3578	-1.1924	-0.0744	1.7413618818127	0.4560250688437	-0.0968231985527	0.1513406880939606
456	0.1215852914587268	0.6570584947	2.3249	-0.5786	-1.4534	-6.2309918301432	3.9061728030495	4.2656500745554	0.1351431385375247	0.0034706285	0.1197	-0.0274	0.1526	0.1045737756005999	-0.6653693351984	-0.1352219965159	0.1306010348603893	1.243673911	-3.1553	0.3187	1.9021	-5.733853294218	3.2842775167745994	3.8764294718403	0.1474040291936467	0.002878672	0.0867	-0.0227	0.1455	-1.32586013459	-0.2530150304317	0.757746771282	0.156277516041071	0.0239923502	0.4118	-0.0158	-0.2448	3.0370852548865	2.1627257406097	-1.4257520895373	0.1830565865776843	0.269598559	-1.2772	-0.0516	0.7462	0.1667357641066	1.4994415860383998	0.1513919821335999	0.1970557560434229
457	0.1238796607304291	1.9070844472	0.1667	-4.6272	0.0935	0.0923380930528999	6.124844333314599	1.4683605917854	0.1691728099252519	0.0046806049	0.1991	0.0089	-0.0409	-0.1592605882735999	0.4550021500455	-0.6883063220965	0.1726337858397583	0.1238128639	-0.1053	0.9585	-0.3751	0.2059214226837999	8.6710859371879	2.4515822720091	0.173828689446335	0.0003476306	-0.0045	-0.0508	-0.0199	0.3960662900569	-0.0915118894082	1.9922917316173	0.1966323673166393	0.0004871224	0.0597	0.0022	-0.0121	-0.0457166016734	2.873221532021	0.2617885262777999	0.1997154501422198	0.2440198212	-0.1113	1.2982	-0.351	0.1413201662744	2.0739285203198	1.0719008714215	0.2102236195124102
459	0.1565553040269887	0.2486561266	-1.0066	1.05	0.498	1.875482273469	-1.1917397429337	1.3322337055634	0.1623894397201173	0.0376703334	0.377	0.0123	-0.4527	1.4519938910141998	0.6116660982929	-0.3125410358807999	0.1681608076026959	0.0397385203	-0.29	0.4956	0.1544	1.5271784226818998	0.6963323003592999	-0.6228001759809999	0.1729942230094739	0.1853139759	-0.0066	0.756	-1.0116	1.4829568561751	-0.2783125991718	0.3167507401657	0.1760519488155699	0.3462216851	-0.5931	1.497	-0.5795	0.0576768830062	1.4043494808365	0.5793261270575	0.1798294464819891	0.0177375938	0.0843	0.163	-0.3378	2.2733976859688	-0.7300492776691999	-0.2802010646454	0.180507103640386
460	0.1637515526580771	0.4327958975	-0.0251	1.9787	-0.057	1.7707511257456	0.0736501534703999	3.4172569605406	0.1668095357092983	0.0759667389	0.379	0.0404	0.7282	1.743683120624	0.1356154268228999	3.3393577597546	0.1690703896161167	0.0072602952	-0.1393	-0.1938	0.085	0.6996764579688	0.4681033792685999	1.4499087103870998	0.1690678906634719	0.000274145	0.0317	0.0191	0.0325	0.8123942409243	-0.3827683456803	1.4650557772066	0.1893629140727783	0.4699345544	-0.2097	1.9104	0.0472	1.232223721524	0.1179897490692999	2.3605424989693	0.1945354888024872	0.0002269934	0.019	0.0074	0.0365	1.5614855454523	0.0634996515497999	3.0015191551337	0.199084538098003
461	0.1272005850489133	0.0389870535	-0.43	-0.4888	0.179	-1.6332078904184	-2.1995114743142	0.0152650959116	0.1400486928272709	0.003949902	0.1472	0.1046	-0.0982	1.3951432116526998	0.9380952240108	-0.2700899057554999	0.1506230844425498	0.0396650469	-0.4184	-0.4544	0.1033	-0.934790409432	-0.0725878916415	1.8001010266478	0.1591496211146799	0.1175885181	0.4243	0.9035	0.3276	-0.9415574107124	-1.7383718114795	-0.3295372251432	0.1693849636549387	1.0727253646	-1.4374	-2.6636	-0.43	-1.2736912758818	-1.1274925738006	0.4830537309345999	0.174265197674504	0.2105600561	0.5384	1.1764	0.3617	-3.0505405713859	-2.532904316466	1.2653898964041	0.1771861058232946
462	0.1319682927008533	0.0307077025	0.5236	-0.0399	-0.2643	-2.4299042620934	1.1917003999029998	1.5184049268358	0.1481161939481246	0.0002332847	0.0485	-0.0024	0.0015	-0.2861812053118	1.9638467204212	0.314350815293	0.1491960354851275	0.0257357911	0.4015	0.1433	-0.276	-4.2985015051899005	1.4903140029159998	3.5180931482247	0.1579666242824698	0.0402703184	0.3256	0.4081	-0.3299	1.5407517682734	2.2584473343028	-1.5613675163602	0.1597065200614448	0.2284224634	-0.9099	-0.9188	0.6744	-5.6847138488737	0.2062755099601	4.1072943759879	0.167366544903974	0.0228850701	-0.3623	-0.2462	-0.1117	-3.4899235382435	0.6180790122969999	2.2684011210699	0.171002704748745
463	0.1109360782613169	0.0963527576	0.8276	0.0349	-0.7807	-0.9335314324496	1.6440665668916	1.9683711689517	0.118440763797526	0.0120692745	-0.2182	-0.2765	0.1688	1.6803014981663	1.3413612886858	-2.2568736130748	0.1476653167422477	0.5788487371	-2.1995	0.5789	0.7947	-0.0254549408628999	0.6211871117222999	0.0574408248219999	0.1579942965080811	0.0676511028	0.1568	0.7779	0.0893	-0.5495041097869	1.2379678040062	1.0737106508337	0.1644833047913742	0.2712456581	1.2142	-0.7083	-0.6873	0.0397758040376999	-0.0021245236578	0.2434940170023	0.1651603004623062	0.209580334	0.6982	1.0978	-0.431	0.0803778117201	0.0760107353124	-0.7698250817069	0.17027444379929
464	0.1223057615558185	0.2499796882	1.4374	0.9734	-0.1532	-1.3658326537812	-0.8874607434999	-2.6338585332422	0.1326894977840169	0.0190270336	-0.331	-0.1493	-0.2876	-0.1452938123751	1.2898612614995	-2.7097512394625	0.1424467686337344	0.5548367568	-2.2406	-0.546	0.6646	-2.8202658126988	-0.9333347172961	-4.2733613085726	0.1498724431672019	0.1513971167	-0.1543	-0.1294	1.2067	0.1664997059224	1.843220988295	-5.663468612295699	0.1573282521296221	0.2017240209	0.5785	-0.0787	1.2446	-3.168294262271	-1.667751071373	-4.1151236390972	0.1626457661127321	0.4362894038	-1.8545	-0.131	0.7261	0.1283369661433999	1.6571284530839998	-5.244032562003	0.1691451376996406
465	0.1108920525956033	0.1424661237	1.2012	-0.4716	-0.5007	-2.189833088762	0.2735127494264	4.240391848846	0.1183144564410504	0.0191613937	-0.4506	-0.1871	0.0664	0.9658320606543	-0.8297445174629999	1.1843825961928	0.1404708320777321	0.9825013115	-2.6062	1.8805	-0.0154	-2.205176870735	-1.5344568833613998	2.6252030664882	0.149888171869143	0.3349948123	0.9065	1.5416	0.2768	-1.9807642236222	-1.6021268961653998	2.8740870786964	0.1527325312185334	0.1220459932	0.118	1.0847	0.0172	-2.6310258350318	-2.2586047064256	2.9418751205925	0.1588156066942531	0.5614289509	-1.9851	1.0915	-0.3577	-0.7735626696233999	-2.4282125117733	1.1690781572504998	0.1646679700419676
466	0.0987103934380443	1.7193996213	1.766	-4.3834	-1.5975	0.8779003870397999	2.6854372464899	-0.20851806271	0.1239475734434832	0.0030346032	0.1273	-0.0157	0.1412	0.7367769359188999	2.2309465558434995	-0.6220920014283999	0.1280888524662457	0.0938051574	-0.4027	-0.6351	-0.7232	1.3045755549813	-0.0345431809545999	-1.9945342843672	0.1322107278567071	0.0009106566	0.0037	0.0301	0.097	1.1112045590908	1.8724922031358	-0.7417341577871	0.134284711554716	0.0008228809	0.0088	0.0622	0.0723	1.0076537022884	1.9544830791146	-0.7055779125738	0.1452493440249307	0.073192636	-0.0172	0.6548	0.5698	2.1842463784026	-2.7588119987454	-3.4057687955762	0.1499116914234475
467	0.1021723615837479	1.4322721308	-0.0937	-3.8212	-2.395	-0.3944925688288999	2.9456913945703995	1.0530162166855	0.1176435979038197	0.0150668595	0.1143	-0.0015	-0.4211	0.7374064244101	-0.5949059672147	-1.3652425083206998	0.1270697575280948	0.1142616602	-0.8015	-0.4112	-0.7217	0.2447923370153999	-0.5298719374676	-0.3281602190686999	0.1350481048384133	2.6135e-05	-0.01	0.0102	-0.0093	-0.6695790394833	0.6290950608929999	0.9124042249637	0.1396509183650969	0.0242698278	0.3083	-0.405	0.034	0.349759542923	-1.4643082596233	-0.3403565585856999	0.1436027179784943	0.033661806	0.4188	-0.3925	-0.1443	0.2332648290203	-5.1242330335215	-2.8210920163435	0.1455013339997207
468	0.126438845483878	2.6328440553	1.2975	2.3488	4.7828	-0.0987116640263	-1.1605013765579	0.5835358313424	0.1539451847387491	0.0011667435	0.0405	0.0799	-0.0562	-0.1339236765028	-1.141734750914	0.5984861830084001	0.1615928985645721	0.0230194763	-0.0083	0.4155	-0.2005	-0.0333628900336	-1.1530655437556	0.5744475912507	0.1762409504839883	0.0004208593	0.018	0.0323	0.047	-0.0763648225886999	-1.1565277304572	0.5254655180291999	0.1762313956650521	0.0092066634	0.0041	0.2496	-0.126	-0.0481558695767999	-1.1038474123498998	0.6245312693317999	0.1811246021887885	0.0004700148	0.0158	0.0333	0.0503	-0.753419037905	-2.420383248664	-2.0748334100259	0.1811506574450414
470	0.134971556039013	3.3169819665	-3.6512	3.7174	2.999	0.2100524409073	0.4845094230705	-0.6793361110969	0.1462580756594662	0.0009067568	-0.0241	0.0814	-0.0428	-0.0507918526336999	0.7614843591985	-0.4771916193603	0.1649836833092012	0.0006407185	0.0091	0.0458	-0.0599	0.1014263331445999	0.5814506507153	-0.5742508760971999	0.1678797489287578	0.0215256441	-0.1069	-0.323	0.2756	0.0805745268736	0.6064334752098	-0.5403371836337999	0.1709447878462703	0.5380640099	-1.3757	1.3019	1.043	0.067670012804	0.6168593783453	-0.5594972395847	0.1749065097716398	6.5318e-05	-0.0165	-0.0167	0.0028	1.3572558730886	-0.7108498786876	-1.6278178952125	0.1751364134149657
471	0.1322425895029289	0.860029309	1.4812	-0.8971	-2.5479	5.4362626100032	-2.1887708269331	-5.2410031486391	0.1370427100406447	0.8255104794	0.3856	2.9342	0.0521	3.1944180346558	-3.0607304163372	-3.5915072435109	0.146256164695679	0.0227093674	0.3192	-0.2003	-0.301	4.7101869784347	0.6283868863404	8.0178735984758	0.1475550688314456	0.1190832354	0.136	-1.0635	-0.2325	4.702987203816599	3.4920087188706	-1.1136044839634998	0.1478692018786243	0.0741951792	0.7114	0.2973	-0.3908	4.4887644016551	3.907156378817	-3.9570039987139	0.1529273392769207	0.0024078832	0.1014	-0.0796	-0.0837	3.5716390130074003	-5.4246564159467	-19.071573474855697	0.1581709871597933
472	0.1317253798040527	0.1400177113	-0.5806	-0.169	1.1022	5.0556974740421	-3.4704880810777	1.8110383891824	0.1342344017580866	0.0679798501	-0.6676	-0.1173	0.542	4.753818399481	-3.9030253605935	2.7355602676017	0.1369441851576912	1.6661075268	-2.3158	-1.6924	3.0878	5.2781429696199	-1.0070635568278998	0.9579634545143	0.1423601872744511	0.5055500234	-0.2511	1.4937	1.6968	3.9416602167409	-1.6596070640181	1.6501647366501	0.1572063546895786	0.0084927223	0.1602	0.0556	-0.2286	9.395627190559098	0.981608615965	-15.273043203801398	0.157583843536165	0.0051032519	-0.1241	-0.1785	0.0359	-0.6000992472671	-4.0265231339608	17.0167656674561	0.1635858867974451
473	0.1242145938834459	0.3492365435	-1.6007	-0.2988	-1.2395	-0.4290750928142	-1.1410659193921	-0.5719296372859	0.1308998434479666	0.0002647948	0.014	-0.0524	0.0089	-0.9994310088721	-1.1310727895942998	-0.6626546660800999	0.139043672872399	1.0971568295	2.2693	1.4902	2.0759	-0.3876468814870999	-0.9427770446641	-0.5563891401593999	0.1463904834003395	0.003614133	0.0392	0.1858	-0.004	-0.7643957434703	-0.8351345126688999	-0.5074070669379	0.1561090204840618	0.0262802852	-0.2633	-0.2429	-0.352	1.1884742713855998	-1.0288989388664	-0.2194947682752999	0.1570578875030318	0.7048779099	1.357	1.4493	1.652	-1.8623810442459	-0.7551107882250999	-0.6617104333432999	0.1640396671983066
474	0.1320428570378591	0.1978432093	-1.1959	-0.8799	-0.0032	3.6795962892482	-0.018491224429	-4.374158153226	0.1355677399913271	0.1211007752	0.4821	0.4187	0.959	2.0350576059882	-3.5297386853119	-6.897108682924899	0.137407410129578	0.448409348	-0.0981	-0.72	2.069	2.8339178443517	-2.242946180207	-4.4320710944164	0.141270423425476	1.074023795	2.3392	1.8948	-1.4207	1.4797700706884	-2.1848365238631	-2.2405069123036	0.1473918651741549	0.0118238802	-0.0965	0.0716	-0.3253	7.692546077617499	4.6336647837232	6.5473097969712	0.1529109858368183	0.0165375661	0.193	-0.187	0.2995	-5.200125739741799	-10.2530692016349	-10.010047301001	0.1638634542875412
477	0.1743555274627545	2.97e-08	-0.0001	0.0005	-0.0002	-0.0003147442456	-0.0093636413066	-0.0041703612542	0.1753967454816731	0.0088169412	0.0239	-0.2509	0.1078	0.0009442327367999	0.0088521819075	0.0036982448858	0.1767777475616836	1.3334174442	-1.1073	-2.9793	-1.0091	-0.0004721163683999	0.0001573721228	0.0002754012148999	0.1832526073630905	1.43e-08	-0.0003	-0.0001	-0.0002	-0.0002754012148999	-7.86860614e-05	0.0	0.1849718867827454	0.2693760102	0.24	1.3393	0.5696	-0.0004327733377	0.0001967151534999	7.86860614e-05	0.1877147445555906	5.25e-08	-0.0006	0.0	-0.0	-0.0009048897061	-0.0004721163683999	0.0	0.1973506692048185
478	0.1642026871090793	1.2804047987	1.6472	-0.2823	2.9457	0.0791581777683999	-0.9089026952314	-0.1050852349997	0.1778444695973011	0.013219063	-0.0255	0.33	0.0411	0.1013083040524999	-0.8910016162629	-0.1127964690168999	0.1844834517885886	6.39804e-05	0.0063	-0.0038	0.0215	0.1174782896701999	-0.9122861958716	-0.0083800655391	0.1863375644031545	0.0108859222	0.1913	0.2094	-0.0832	-0.0666864370365	-0.9291643560419	-0.3359107961165999	0.1865906936063561	0.0113919686	-0.1795	0.2043	0.1318	0.2776044246192	-0.9611108969703	0.1196814993894	0.2149693878301005	0.0263104213	-0.0426	0.4167	0.0839	0.045244485305	-0.7763560248031	-0.1320745540598999	0.2167230645979258
479	0.1191172449782076	1.0297520155	1.73	-1.9809	2.393	0.7737987278076	0.4186885327094	-0.1567819773395	0.1325047590348163	0.0005126803	-0.0639	-0.0377	0.0171	0.7547173579180999	0.3806831650532	-0.1243633200427	0.1467000227845682	0.000836403	-0.0639	0.0049	0.0665	0.5212951567749999	0.1791288187771	-0.0317498257748999	0.1474847674136575	0.0006281211	0.0545	0.0538	-0.0224	-0.3803290777769	0.0444969677217	-0.1855810758119	0.14897050500893	0.5530972817	1.9881	1.1621	-0.4667	1.2173913989501	0.9504489356506	-0.5360881363182	0.151848857464151	0.0015355073	0.0755	0.0027	-0.097	0.4709754205097	0.1841647267067	-0.0411921531429	0.1616111629684617
480	0.1503946875206714	0.1104221366	0.6098	-0.0723	-0.848	-5.1963881518253	1.4887009386573	6.542195202980199	0.1621371925002021	1.3702234739	-2.1089	1.5589	2.3529	0.5172821676435999	-1.0026571373895	0.2098557257538	0.1744359716883365	0.0619465546	0.4813	-0.4132	-0.3603	1.5347322845762998	-6.8086262068806	5.19721435547	0.1805796835149974	0.003586933	-0.1631	0.0487	0.0273	-2.790994597858	0.1169274872404	3.8239065258558	0.181994458205017	0.0068702435	0.0443	0.2223	-0.0719	1.3248372157917998	-2.2696207550216	-0.774664274483	0.186109828968741	0.0840249442	-0.238	0.776	0.1258	-2.8686970834905	0.1842040697374	3.8913798235063	0.1885765524743306
481	0.1447684793873156	0.0667429558	0.5012	-0.2455	-0.6145	-7.1375732865633	5.2485570105335	5.436065894849699	0.1639866379532107	0.919798992	1.7921	-1.7961	-1.3601	-1.0566357755099	0.9441147077079	2.5973482007526	0.1668355909655512	0.3428814513	1.136	-1.1075	-0.7407	0.2886204732152	-2.0064552226693	5.840708965599199	0.1755261030303475	0.0196866408	0.1551	-0.363	0.11	-4.8365961360738	2.9624515256486	3.7661116137575	0.1767579029377393	0.0257023767	-0.1328	0.3942	0.2112	-0.9645337406412	-0.7979553486573999	1.4127688894063	0.1803380200945192	0.024969753	0.2131	-0.3059	-0.2619	0.3202916129287	-2.713488827379	6.969145772136599	0.1843289209669476
482	0.1491746473904319	0.067111105	0.5044	0.4821	-0.4306	-4.090652274001799	-3.9569253126525	7.3700512549696	0.1657054396319189	1.3679076701	1.8299	0.7291	-2.8694	-0.1550902270193999	-0.5469468127914	0.4952894134822999	0.1745037741534798	0.0071810466	-0.0656	-0.0132	0.2392	-4.3690042162043	-5.9152640087757	-3.0645073472844	0.1792764062121022	0.0031735764	-0.1113	-0.0181	-0.1174	-2.5708703410915	-3.0137941807121	4.514691458886399	0.1835667036609656	0.0088911248	0.1054	-0.246	-0.0298	1.4025397014243	-0.7303246788841	-2.0331691405146	0.1853096128828358	0.0903357659	0.1113	-0.4188	-0.7353	-1.6446960553827998	-2.6374780920666	1.541853373133	0.1863102596705792
483	0.0978603452964566	1.7730493902	1.3426	-3.5895	3.3403	0.2896040489827	0.5743295621586	0.5242852271082	0.1242923554098649	0.0005714246	-0.0315	-0.0574	-0.0504	0.3223767935558	0.7021157258722	0.5823555404213999	0.1297647309583483	0.1724304105	1.1792	-0.734	0.2028	0.2988496611972	0.6405438828267	0.5478517024975	0.1326334550960259	0.0001646274	-0.0219	-0.0223	-0.0297	0.2493954716073	0.5474976152212	0.4579528773479999	0.1343569974348986	3.98945e-05	0.0076	0.0146	0.0131	0.2498675879757	0.5358127351033	0.4657034543958999	0.1468840265476969	0.0007596515	-0.0381	-0.0554	-0.0559	0.2652507129794	0.5356160199497999	0.4792374569566999	0.1504163328604923
485	0.1209834113643546	2.6659540072	-1.895	2.8808	4.4389	-0.1013476470831999	0.6933815730567999	-0.5212558137443	0.1493236658165327	0.001044512	-0.0368	-0.0883	0.0347	-0.1461987020811999	0.561425048089	-0.4065708792538	0.1562819994561102	0.0191998023	-0.0214	-0.3611	0.2296	-0.0324580003275	1.279435358364	-0.8519339867778	0.1688164151789323	0.0051221534	-0.028	0.169	-0.1254	-0.0578735981597	0.7293804461473	-0.5375831714848	0.1715792645729363	0.0005913437	0.0664	0.0086	0.0259	-0.0749484734834999	0.7965389995522	-0.5605595014136	0.1739607296941722	0.000344401	-0.049	0.0027	-0.0224	-0.0677486988654	0.797483232289	-0.6433372380064	0.187267983271717
486	0.1323252754360304	0.035073883	-0.5447	-0.309	-0.0341	-3.701785758563	-2.034428117497	1.7359325435761	0.1477152957951446	0.0009212993	-0.0539	-0.0359	0.0717	-5.2698022471115	-3.3312924384611	2.0637780183992	0.1484992319395547	0.0004540031	-0.037	-0.0545	0.0155	-1.5913862487843	-0.8097582578673999	2.3989019539018	0.1636670292597955	0.4713901032	-1.6391	-0.6449	-1.074	-6.4555618493788	-3.7295225952065	0.8236856907351999	0.1769211800936372	0.332929137	-1.4016	-0.8939	-0.1978	-7.8428364548915	-4.5894038741857	0.3991350464514999	0.1801319299999265	0.0571664683	-0.5311	-0.4139	0.143	-4.3761646477917004	-1.9633352610221	0.3168687692578	0.182798275722675
487	0.1284270930565865	0.1503837822	0.3756	0.5743	1.1267	3.8471582569994993	2.4382449846018	-0.7000698882758	0.1395620217996868	0.0627660486	0.7808	0.2471	-0.0405	0.3018790745610999	0.7907555740393	-5.4877232941588	0.1413496549240391	0.0939140059	0.4173	0.0342	0.9014	5.0240263343286	2.0967081350951	-4.4240057731229	0.1484176117362576	0.6098101091	2.0653	0.341	-1.298	7.5360788445236	2.6651362426487	-4.6860697006156	0.1568933976201151	0.1081257893	0.8516	-0.2773	0.4685	4.9402256789376	2.0156221488224	-4.5178782443731	0.1589940245632345	0.5646694709	1.8279	0.3503	-1.3404	6.2368932847482	2.9196069652163	-2.6490449430924	0.1643634285630287
488	0.0926232755389285	0.5789472165	-2.8037	-0.9422	0.648	13.843238782102	4.6095868489348	-4.7060166171805	0.1033146034382648	0.1368601994	1.2477	0.502	-0.4074	23.7939567928074	5.6135816493681	0.0692437340319999	0.1080774969314331	0.0019103059	-0.1353	-0.0883	0.0203	29.7754351222512	2.482151806863	-5.0259934858636	0.1131183254077335	0.0012044458	-0.1091	-0.0633	0.0003	-2.6879945434854	-0.5971878629953	-1.3165358363140998	0.1247963721087485	0.7048670716	2.7495	0.637	-0.6017	8.5967669521956	2.4200685044184	-4.4722403287610994	0.1280461497754617	0.0122779104	-0.3507	-0.1021	0.1019	31.497636948113	-0.5115774281921	-9.8411083271752	0.1283099362767075
489	0.1333051588672394	0.0542006546	0.5954	0.4282	0.2554	-1.2992642458368	-1.3682719216845998	0.4951320413594999	0.1482167032934725	0.0001151003	0.0007	-0.0327	-0.0097	0.8623205468826001	0.2733160342728999	1.5959106973147998	0.152604643642003	0.0368586002	0.3884	0.3077	0.3389	-1.6540203536587	-1.6939141867885	1.1675044360224998	0.1720759314110997	0.1820599197	0.5323	0.5343	1.0036	-3.9711281467352	-3.4973987140765	-1.7115792075727998	0.1780601145108299	0.0732080782	-0.2644	-0.2211	-0.7039	-2.0738498342584	-1.8687546152193	-1.8287820960281	0.1838928537304218	0.7815631346	1.3466	1.171	1.7567	-0.8444588109447999	-0.8497307770586	0.2920826599168	0.1869743563359474
490	0.1326257377422698	0.0423496043	-0.5242	-0.3219	-0.3091	-1.2080671006742	-1.5327257900106	0.1986036189736	0.1477844947338247	7.2219e-05	-0.0242	0.0116	0.0033	0.7705332562595	-0.3390582385726	1.6663740652985	0.1488279177109593	0.0068139182	0.175	0.0956	0.1694	-2.853943446978	-3.0702120867359	-0.1764534926895	0.1642675863792381	0.248150492	-0.8511	-0.2705	-1.2021	-3.2649600887009	-2.8185740623787	-1.2497313701855	0.174916064590576	0.2601022384	0.9412	0.4468	1.0633	-3.7311750024959	-2.3993347272395	-2.5585559724824	0.1779715854384559	0.1653476664	0.8039	0.6428	0.5701	-1.4855141531705998	-0.8106631475735	-1.2606293896894	0.1821408674305621
491	0.1265498651300557	0.0353849139	-0.5686	0.3043	-0.0091	-2.7210820323041	2.3523984916144	-0.3280421899765999	0.1397863395488655	0.0025619395	0.1433	-0.0419	0.0718	0.6187871868496	-0.5760606555094	-0.287990984724	0.1467411452552974	0.0022958779	-0.1138	0.0004	-0.1022	-4.2648238709107	1.5959893833762	-2.4608278842236	0.156615278890465	0.2447043761	0.944	-1.0763	-0.5228	-2.841747107461	2.2828400133368	-0.3578248642164999	0.1663973555201128	0.0708706351	-0.6016	0.5226	0.0346	-2.2974362777265	1.2297844536206	-1.0124535520337998	0.1684066971930881	0.6522963694	1.5542	-1.663	-0.7507	-4.7301732380303	3.2094077293525003	-0.9303446469629	0.1766438330993627
492	0.132134803795468	0.1611068581	0.7968	0.2619	1.047	0.3760800304612999	-1.9905212952358	2.3122686003004	0.1557651205009665	0.1302176776	-0.1125	0.5859	-0.9436	0.4354880068182999	-1.7670528808597998	2.1563521696363	0.173895683426799	0.0021564248	0.0675	-0.0626	0.1006	-2.349959223711	-0.0351333264151	-3.8260310495136	0.1869986108763238	0.0045693901	0.1243	-0.1031	0.1027	1.7857014774116	0.060588267278	2.173702446175	0.1869518290128402	0.0847298199	0.2652	-0.1922	0.755	0.2503003613134	-2.4881319475294	2.730799760887	0.1965674312971769	0.2195023293	-0.2279	0.5518	-1.142	-0.1859351630882	-1.140554459993	0.2828370477023	0.19915880844058
493	0.141910890288629	0.212449038	-1.2139	0.0473	0.8551	-0.1547754827738	3.1605830282538	-1.7474600515712	0.1654297463563065	0.1083417639	0.3407	0.6851	-0.626	-0.2569886765324	3.0542388162717	-1.6141658635596	0.1877738006864769	0.0004324774	0.0547	0.0206	0.0061	-3.0188694316724	-0.3119508904203	2.3061704305419	0.2025448892743482	0.2630500079	0.7563	0.6964	-0.9362	0.0042097042848999	3.697458025186	-2.1714205503944	0.2060003160440109	0.0018145738	-0.063	-0.0457	-0.0845	1.1328432259758	1.2789238989649	-1.6325784019272	0.2098157389917461	0.1889643428	-0.6031	-0.6152	0.7728	-1.6174706781384	2.3125440015153	-0.1880203437153	0.2095369955239348
494	0.13299642796769	0.2128344264	-1.1526	-0.7312	-0.7061	0.6305114099982	-0.9775956268336	4.384977486668499	0.1523659569151164	0.1403593997	0.466	-0.0627	1.0736	0.9175975050161	-0.737681825625	4.4230221973554	0.1743669564961743	0.0022030061	-0.0153	-0.0466	-0.1286	-2.7836767941478	-1.6804982133198	-2.1574144314652	0.1843343231145769	0.1928787154	0.781	0.2428	0.9439	0.6480977447210999	-1.0244138333666	4.490574181067299	0.1869121030156478	0.0136264693	-0.1206	-0.1056	-0.289	1.5686459770397	0.6859850832852	2.6539628219299	0.193008665485789	0.6730229849	1.1065	0.0945	1.9805	0.3937450512455999	-0.7552288173171999	3.4020705506904	0.1982434935357974
495	0.1344534643568504	0.1952025035	1.1352	0.4936	0.7804	-0.7360294183356	-1.2295483954364	3.3635930666658	0.1572288452633822	0.1043155599	0.1886	-0.1409	0.9669	-0.5964010023813	-1.1209222876737	3.2752679627443	0.1710758358629104	0.0006025491	-0.0592	0.0415	0.0068	-2.7661691454863	-0.8354492569144999	-3.3113061788654994	0.1854550666264874	0.0011157488	-0.0559	0.076	0.0104	1.0474688493567998	0.1560738027869	2.2838235891043	0.1870920276060768	0.1183826895	0.4956	0.0857	0.8317	-0.9107518176743	-1.4042707947751	3.6173949577115	0.1964408299462725	0.3808536654	0.5615	-0.0827	1.5973	-1.2403677288789	-1.0765433490441	1.5459057052951	0.2001395003564682
496	0.1291728834238591	0.1565273508	-1.1329	-0.7076	0.0893	0.5223180755732	2.3639259996095	4.0685808337791	0.1485257281874508	0.1880227684	0.3245	0.6102	1.187	0.7313082546516	2.1009571824107	2.9144136851639	0.1579410100178601	0.0211495899	0.3381	0.1014	-0.2752	0.2837025943776999	0.2995578357498	-1.4950745096307	0.168132731134745	0.0025703688	-0.0696	0.1316	-0.0276	1.1520819679881	0.2480578085634999	-3.8084447147907	0.17740722638306	0.0528259345	0.4734	0.4265	0.1984	-1.5677410873336	-0.6754411510576	0.4241965570074	0.1808700397627465	0.4299956193	0.81	0.9755	1.3877	-0.8284461974499	1.2786091547193	3.7161853077992	0.1866025268821155
497	0.131393570341842	0.1523177132	-1.0745	-0.5704	-0.484	0.0248254523717	-2.0613780935265	3.0449145179958	0.1524262625223252	0.124582203	-0.1081	0.7061	-0.8426	0.0130225431616999	0.5252294598449999	0.3672671915845	0.1588918247499209	0.0181755247	-0.3197	-0.02	-0.2618	-0.0732960661940999	0.0029507273024999	0.8030305996177	0.1666636777233071	0.0026135348	0.0565	-0.1038	-0.0977	0.8712907578821999	3.8795375712656	-1.9451587808387	0.1772171957341408	0.0169599342	-0.28	-0.1317	-0.2182	-1.9201759563442	-0.0873808711846999	-1.6347816116463998	0.1835729142932741	0.2685776645	0.6828	-0.5081	1.2062	-1.009935598069	-2.308649041476	2.2049801555815	0.1870656783553951
498	0.1374654740292671	0.1753454348	0.8495	-0.4389	-0.9914	-1.904596116187	2.7977615991384	3.2081880954008	0.1456575920386308	0.2792385521	-0.6869	1.0794	1.0989	1.3789732260349998	1.964004092544	1.288090825118	0.1526421646809793	0.0762331491	-0.807	0.239	0.1931	-1.5905207021088998	1.7371521775277998	1.5312307548439998	0.1593607826131694	0.0113966682	0.3104	0.0381	0.0969	-1.1730518033512	2.7464582871056	2.3726601524249	0.1688863123543809	0.4876821671	-0.8906	-1.1503	-1.4707	1.2738486480045998	-0.6973945621882	-2.0620862680791	0.1741535532901651	0.0934299282	0.405	0.5931	0.5353	2.2667093707498	0.8785692185616999	0.0937937851888	0.1780427688395304
499	0.1170969887620629	0.063818379	0.3875	0.4976	-0.645	-0.9738580389171	4.8634674260419	-2.5051674798225	0.1253872274120405	0.0472817838	0.6414	-0.3312	-0.2074	-7.691247757604399	-0.1107899744512	1.3959694152974	0.144832864167224	0.1176518372	-0.9308	-0.4657	0.3523	-2.3413824430184	1.2478822477426	-0.5603234432294	0.1555437426960759	0.4018238698	-1.5039	1.2294	-0.2489	-2.5644967701181	2.6453860412373	-1.0475475354181998	0.1607666639717177	0.0709266883	-0.7495	-0.289	0.1161	-2.1135862952654	1.2815598820218	-0.7126203150691	0.1623524331713914	0.03561652	-0.199	-0.0209	-0.5362	-3.3509246107804	-0.0345431809545999	0.3274127014854	0.162627097466503
500	0.1222016507787177	0.0003803512	0.0226	0.0613	0.02	-3.9412667864339	-11.2136686392061	-3.9355227039517	0.1234162152627207	2.0800425747	-1.5519	-4.4302	-1.5324	2.7526744859562	7.996352960682899	2.6974762138841	0.1642198490338607	0.0167447135	0.2449	-0.1802	0.2451	0.3001479812103	0.9754317601451	0.2771716512815	0.165981537149871	0.0280261454	-0.3167	0.2268	-0.3166	0.3806438220224999	1.1654192553954	0.3545200496377	0.1683212550622165	0.0341520658	-0.3905	0.0021	0.3871	-0.3237144565995999	-0.7411833553573	-0.3431499137654	0.1695007607105845	1.439413815	1.1216	3.1688	1.114	0.4190032769549999	1.3044575258892	0.3894173178686	0.1774050581741476
501	0.1014000749685793	1.0902069492	1.8936	1.147	3.2694	-8.637132901693798	-5.325118548275699	-17.4885672916105	0.1490092755242288	0.8668692534	1.2398	0.9	2.4995	-5.7769339128345	-3.7287357345925	-12.817172541446	0.1575759056865872	0.0178083118	-0.3616	-0.1469	-0.1294	-3.748210534789	-2.6027381959585	-9.6852705825725	0.1578472625443747	0.2739997644	-1.0022	-0.313	-1.2027	-5.606381874749999	-3.6820355571516	-12.5983466046926	0.1643934159947669	0.0004391284	0.0504	0.005	0.0379	-4.7300552089382	-3.1864313994237	-11.236841684288398	0.1645280654431598	0.0144153468	0.2483	0.1407	-0.2224	-3.6729079740292	-2.4119244970635	-9.0287140862509	0.1683446276193066
502	0.1231104243074593	3.1084098401	4.6158	2.921	-2.7001	0.1025279380042	0.1021345076971999	0.2271273162311	0.1306645376570114	0.0005374418	0.033	0.0387	0.0585	0.171535613852	0.1574508088614	0.2251601646961	0.1519963691688042	0.0060624633	0.1948	0.1357	-0.0521	2.5827912793936	1.6654691755924	-1.227895988147	0.1552778247352212	0.7592635076	2.0398	1.2916	-1.202	-2.5344386946633	-1.5632953248644998	1.7794065924996	0.1652243912477858	0.0306805878	-0.2868	0.0695	-0.4356	0.44064194384	0.287990984724	-0.0701092807074	0.1653484936460454	0.0302261436	0.1786	-0.4557	-0.1816	-0.2858664610662	-0.183338523062	0.3614837660716	0.1692460880366317
503	0.0951324444901769	1.2734311442	2.2959	3.1376	-2.0143	-10.2796257473574	-13.6810274665259	9.3506974494997	0.1393129717691849	0.7278607827	1.4351	2.0578	-1.1784	-7.347665070501299	-9.954022825284198	6.7037770300651	0.1529016515137037	0.1913354016	-0.7899	-0.784	0.7742	-7.469274378394999	-9.3480221234121	6.6763155946365	0.1613547998265433	0.0163317529	-0.3065	0.0588	0.232	-6.3424506361163	-9.1068493452211	6.0146445043239	0.1618542228624767	0.0042268652	-0.0957	-0.1187	0.1258	-6.772115874391	-9.3326783414391	6.3732168861237	0.1618344149878359	0.0312000883	0.4515	-0.057	-0.285	-4.2684040867044	-7.029655353353199	4.5163438661758	0.1653233938716861
504	0.0809708798518268	0.0566609124	0.2878	0.3201	-0.9246	-3.5854090737524	5.0298884459029	11.7862277649832	0.1176154479372616	0.7956872876	-1.3351	0.1069	2.8094	-3.5428792575657	1.8371621615672	10.0091817543256	0.1358565160190214	0.0239458821	0.4976	-0.1267	0.0001	-2.2863022000384	2.2825646121219	10.8902295838214	0.1406941208464099	0.1439974768	0.9287	0.4765	0.6546	2.3776173742931	-1.2893498021004	7.963934303386099	0.1443497945713928	0.0446421444	-0.3787	0.0337	-0.5631	2.4136555904143	-1.4527807516282	8.2539317826758	0.1490013744239546	0.0459295445	-0.0576	0.608	-0.296	-1.8889375899684	4.6141112974653	8.605933878348699	0.1595114547579323
506	0.1427991577059614	1.4128863946	1.7772	3.3549	0.3351	-0.038556170086	-0.3743095940797999	-0.1389202414017	0.1588375827778063	0.0004645747	0.0442	0.0465	-0.015	0.2700112196940999	0.2015150032453999	-0.0848629172199	0.1693045561786604	0.0294340936	0.2397	-0.0741	-0.443	-0.457559447041	-1.1830055901183	-0.2095409815081999	0.1696734456882042	0.0304447516	-0.4136	0.2284	-0.2106	0.6890931827105	0.9701597940313	0.0089308679689	0.1724680464805192	0.0011820732	-0.0165	0.0156	-0.0988	0.0535458647826999	-0.2130031682097999	-0.1037082289252	0.1939103831482393	0.000147272	-0.011	0.018	-0.0264	-0.1112227477889	-0.5094529045342999	-0.1656735022776999	0.1976039821545381
507	0.0888280279588701	1.8923341858	2.7428	3.7133	3.0663	-0.6929094566884	-0.3311896324325999	0.209698353631	0.1027545808006938	0.0010679193	-0.03	0.046	0.111	-0.4094035774642	0.0422150719411	0.7170267345075	0.1161940216232902	0.1792090856	-0.1133	-1.4829	-0.2145	-0.3401598434322	-0.016917503201	0.4358814371253	0.1334691710092093	0.000251714	-0.0389	-0.015	0.033	-0.3219046771874	-0.0628308200279	0.2783125991718	0.1346041732509169	3.30922e-05	0.0146	0.0023	-0.0123	-0.3034134527584	-0.0728632928564	0.2542346643834	0.1419312861521274	0.0011719178	-0.0902	-0.0275	0.0576	-0.4720770253692999	-0.1725191896195	0.2324386253755999	0.1511236467068949
508	0.0860189846902401	1.2946121071	-0.382	-3.4975	3.0978	-0.0537425799362	0.5281015010861	-0.3510185199054	0.095099112871811	0.0028794698	0.0268	0.1596	-0.1362	-0.2637950208435	-0.3498382289844	0.3931549057851	0.1182482709452655	0.4791872554	-0.8965	1.6	-1.6014	-0.1729913059879	0.0016524072894	0.1506051215195999	0.1330451575442645	3.57671e-05	0.0113	0.0122	-0.0112	-0.2202816288892999	-0.174683056308	0.2740635518561999	0.1355000477740946	0.004108754	-0.2067	-0.0452	-0.0259	-0.1709454683915	0.1006394725306	0.0749484734834999	0.1416427306202547	8.6082e-06	0.0014	-0.0062	0.0071	-0.1650833568172	0.0831711668998	0.0862792663251	0.1423408571407571
509	0.1013381523920121	0.8688484671	1.623	-3.0851	0.3501	0.3022331618373999	-1.0213844200026998	0.0773877413869	0.1283951946610611	0.771349075	-0.7753	2.8412	-0.2666	1.00324728285	-3.7350699625352	0.3560544278349999	0.1364922422220098	0.0001163705	-0.0272	0.0232	-0.0012	0.2730012900272999	0.9743301552855	-0.0759713922817	0.15101439102729	0.5444867841	-1.6442	-1.6149	0.0087	1.8807935826135	-9.1624410476002	0.8669630245051999	0.1587411893544617	0.0113151343	-0.1916	0.1879	-0.1863	-2.5354222704308	-10.7080713516804	0.6362161494497	0.1589524978501657	0.0068241917	-0.1834	-0.175	0.007	-0.9611895830317	2.9194102500628	-0.3368156858227	0.1616426203723439
510	0.0929204304078437	3.0995537983	-1.2552	4.2264	5.0551	-1.3855828551926	4.4931314780628	5.135681855455199	0.1059118237209404	5.789e-07	-0.0001	-0.0025	-0.0013	0.6426684064845	-1.7461223885274	-2.291731538275	0.1251206112144174	0.0179651565	-0.1728	0.2096	-0.3755	-0.6640710151853	0.8452850145894999	-0.7055779125738	0.1334873986637953	0.3545967786	-1.0307	1.5889	-0.5746	-2.4049607806296	9.1653917749027	12.1160010483106	0.1394785273819061	0.0071312509	0.1235	-0.1851	0.1636	0.5628413971942	-1.5558594920622	-2.0540209467856	0.1431820854494807	1.41111e-05	-0.0112	-0.0009	-0.0045	-0.8312002095988998	1.9070747271211	0.8425703454711999	0.1467007210213366
511	0.1264890817819002	1.3375910102	2.4388	2.8773	1.031	-7.44370140844	-10.5540040434592	-4.317032072649599	0.1665015030465172	0.0279999323	0.2773	-0.0887	-0.4075	-2.1509228313997	-4.2916164748174	-2.0358051235715	0.1683465385830938	0.0006286451	-0.0602	-0.0444	-0.0016	-5.6864842852552	-8.314362677831	-3.4127325120101	0.1773210492661164	0.0036824654	0.1007	0.1421	0.0285	-2.9457700806318	-5.0575072534543	-2.2988526268317	0.1790567923737845	0.2536628707	0.9062	1.088	0.3314	-2.7717558558457	-4.4558736279899	-1.8865770081264	0.182778945588981	0.2492768688	0.9027	1.0242	0.4157	-2.4370253506501	-4.0622466058364	-1.7482469121852	0.1920335227147445
512	0.0998431907215358	1.6994146879	-0.1104	0.9805	-4.8259	-0.0325760294196	-0.0992624664561	-0.0248254523717	0.1315032302637865	0.000324972	-0.0151	-0.0588	0.0032	-0.022032097192	-0.0229369868980999	0.00393430307	0.1331952417001697	2.3027e-05	-0.0006	-0.0107	0.012	-0.0123537116397999	-0.1159045684421999	-0.0615325000148	0.1361535606400258	0.0001072826	-0.0119	-0.0309	-0.0089	-0.0603128660630999	-0.1673259095671	-0.0727059207336	0.1378093372630588	0.3871067359	0.9686	0.0927	-1.7973	-0.0748304443914	-0.1929775655835	-0.0005901454604999	0.1498419044959098	0.0024122015	0.0261	-0.0359	0.1489	-0.0178617359378	-0.0176256777535999	-0.0631849073042	0.1475337909846608
513	0.1259698141220224	2.1446522872	4.7853	-1.4368	-0.0131	0.3268618990556	0.1960069789474	1.2166832243975	0.1457248065149165	0.1200692202	-0.0771	-0.2169	-1.0768	-0.3302060566651	0.4983975129075999	2.133572554861	0.1522782363274216	0.0329456532	-0.0202	-0.1414	-0.5489	0.2975906842147999	-0.2800436925226	-0.5258196053055	0.1547119589583777	0.0368362886	0.3561	-0.4704	0.072	0.1154324520737999	-0.1664603628917	-0.0661356346067	0.1638979618836223	0.0005597397	0.0188	-0.0061	-0.0687	0.4322618783008999	0.1666177350144999	1.1510590491899	0.1658180762474551	0.0083831359	0.1977	0.0343	0.1884	-5.0483403273012	0.8943064308416999	0.3004627254559	0.1667399325282785
514	0.112726394084832	1.3368732936	2.803	2.1978	2.0948	0.1847548721672	-3.4292959279348	3.3434887779781	0.1292092652344238	0.0347587032	-0.0142	0.4843	-0.4076	0.2235471004374	-4.1283428974124	4.068148060441399	0.1347254827021028	0.0807465829	-0.0401	0.6729	-0.6547	0.1631948913436	-3.8223328046278	3.6989924033833	0.1453046884761533	0.0007000478	-0.0571	-0.0366	-0.0512	-0.9762579637898	-2.5925876940379	0.9058339388368	0.1453780400861403	0.0008519615	-0.0485	-0.0802	-0.0009	1.1821007004122	-0.928888954827	2.5046953634541	0.1479974569481908	0.0017711404	-0.1012	-0.0586	-0.0653	0.2490020413003	-4.4989542466064	4.455991657082	0.1601802185848578
515	0.122090079892986	0.7291317022	2.7874	-0.7778	0.6665	-5.1948144305973	1.2102309673627	-0.8854935919649	0.1389229146607671	0.4381307536	-2.0414	0.472	-0.5359	2.2671421440875	-0.5277474138098	1.1619570686938	0.151772382163358	0.0344262734	0.5505	-0.0714	0.1779	-3.4874055842787	1.5433484082995998	-0.5284555883623999	0.1612091255870701	0.2561726001	-1.3845	0.6534	-0.1625	-0.1662636477382	1.5918583651527	-0.7467307226859999	0.1638361863042695	0.241186001	1.3855	-0.1515	0.5045	-1.6168805326779	1.2276205869321	-0.2222881234549999	0.1666187700743071	0.0918706543	0.8553	-0.0333	0.3031	-1.9907180103893	1.0239417169982	-0.1710241544528999	0.1732068544801075
517	0.1179166819788764	0.5209490274	1.7629	1.8288	0.2907	0.7024304701178	1.9399261577556	-0.4112920429378	0.1240736970534408	0.044374202	0.5914	0.4265	0.0409	0.7139973211435999	2.9315672465491	-0.2796109191849	0.1494205737301278	0.0105171824	0.2929	0.1311	-0.0494	3.1514554451314	2.578148801771	0.3492480835239	0.1496345649249946	0.2656308413	-1.2573	-1.0192	-0.1656	2.030493814427	2.213832337489	0.1909710710177999	0.1523922694164945	0.0283772724	-0.3003	-0.4342	-0.0098	0.6532910247735	-0.0397758040376999	-0.8625959480975	0.1605907083060776	0.0626543936	-0.1964	-0.5764	-0.4594	0.9673270958209	-1.3394728232122	-0.0018097794122	0.161509624642613
521	0.1169298896785905	0.2333810443	1.4259	0.9456	0.1937	-5.632190902889199	-1.2541377896239	-0.7660874937904	0.1346784803427975	0.6428565584	-1.1661	-2.3754	-0.1956	1.3613082052507	5.112941583710599	0.4852962836845	0.1456367919327928	0.0011155037	0.075	-0.0688	-0.0332	-0.5532023546727	1.5809210026181	-0.7887884225043	0.1602182908633881	0.16642268	0.6511	1.0609	-0.0105	-4.6801289029799	-1.5230474044584	-0.4009448258636999	0.1628793079371145	0.0425041608	0.5784	-0.1507	-0.1804	2.3802927003806995	0.1177143478544	-1.0997950801877998	0.1654291583674489	0.0261062888	0.0176	-0.4627	-0.1475	-0.0247074232795999	2.5888501061213995	0.0638143957954	0.172627464959539
522	0.1272332184305107	1.0968779137	1.3414	0.1166	-3.2939	-0.4487466081642	2.3167537058002	6.1591121130543	0.1401887444232931	0.0334919078	-0.2449	0.0154	0.5446	1.7809016276662	2.1631585139474	0.9838905117456	0.146849592450223	0.4644862618	0.6081	-0.571	-2.0023	-1.1172633858186	0.4313963316255	6.0663412466637	0.1567881843639063	0.0652576163	-0.1844	-0.7661	-0.0342	2.3706143148285	5.2770020217296	1.3891237279556	0.1624889568342679	0.5197730599	0.4221	2.1281	0.0873	2.0466638000447	1.8366900451988	-0.5932142168946	0.164789793983404	0.1465436561	-0.6803	-0.9271	-0.0643	2.3055802850814	-0.065702861269	-3.7441188595962	0.167364891185312
523	0.1231134744996582	1.4718034093	0.5525	4.0515	0.9523	1.5650264182153	-0.9255054541868	-5.085637520404799	0.1353748061474235	0.4685690092	-0.6428	0.0234	-2.1637	1.5498006653344	-1.6904126570562	-4.9214983963244	0.1398018110056814	0.401467161	0.5846	-0.5951	1.8892	2.1369167124705	-1.6635020240574	-3.6040183272735	0.1463365721719573	0.4165118098	0.1019	-1.9474	0.663	2.9186627324795	4.2377165227584	-1.983282177587	0.1478140044246161	0.4254158789	0.5915	0.5445	1.9047	0.8024797971878999	-7.7514032515447004	-5.655088546756599	0.1636145145049501	0.0170085375	-0.2282	-0.0034	-0.3211	3.0440096282897	-2.797682913077	-0.8408392521204	0.1647906392173868
524	0.0883151914271224	3.7715120942	6.5388	2.0294	-3.1351	9.3673788945165	2.0644075068904	-4.0574074130603	0.1072016140294141	0.0002773713	-0.0538	0.0249	0.0191	-0.9094928406919	-1.0785105005790998	0.6514419023306	0.1353595919357328	0.006499602	-0.2323	0.1247	0.0469	3.7975073522561	0.2898794501976	-1.5055790988276	0.1402561058967932	0.0023973538	0.0925	-0.1267	-0.0321	3.0574649447891	0.5395896660505	-1.106719453591	0.1436283322431039	0.0031307502	-0.1444	0.0532	0.0937	3.5618819413938	-0.1408087068752999	-1.2701897461495	0.1502941781753235	0.004242658	-0.0388	0.1852	-0.0804	12.2831302427242	2.618672123392	-5.4541636889717	0.1516098032442285
525	0.1117429092218702	1.5616314041	-3.6561	1.9445	-1.7815	-0.2505757625283	2.2567949270134	1.8444799652774	0.1293743798555017	0.1242058636	0.6186	0.3769	0.9471	-0.3350845924719	2.7486221537941	2.21894693148	0.1362718933976201	0.063157355	0.3441	-0.6997	-0.2843	-1.8934620384989	3.0570715144821	0.9233022444676	0.1450841926545491	6.61139e-05	-0.0229	-0.0121	-0.0034	1.7390012999707	-1.8826427050564	0.0010622618289	0.1506584372726137	0.2303573408	1.2108	-0.4678	0.7721	0.3103378261615999	0.7704545701980999	1.0245712054894	0.1538738543404602	0.0139603937	-0.2768	0.2326	-0.0696	3.3184272674222	-0.0165634159247	3.3349513403161994	0.1584309517334646
526	0.1083840596220701	1.4250485309	-2.2677	3.1087	-2.0225	7.919830765971399	-4.3870626672956	2.718996851677	0.1243396150142954	0.0072020693	-0.2428	0.1627	-0.0361	2.1590668387546	1.7789738191619	-0.6906275609078	0.1351076387102464	0.2309060618	1.0743	-1.061	0.5078	8.3745181717713	-7.277123016456199	5.5836022599747	0.1463112519017764	0.1383724147	0.5554	0.5649	-0.8778	4.1253528270792	3.1690417798543	-4.2656894175861	0.1502907972393923	0.0044642819	0.1029	0.0878	-0.1617	6.4627222809662	-2.542740074141	1.900661813117	0.1619931352300873	0.0271014945	0.3193	0.1182	-0.3658	7.189270028903099	-2.4460349046804	1.0550620542819	0.1639099421565961
527	0.1421490992745687	0.0012016474	0.0407	-0.0129	-0.1041	-1.7874325707623997	0.5193673482707	0.0439068222612	0.145688681949477	0.7627187147	1.2603	-0.7586	-2.3344	1.3725603120309	-1.2441840028568	-7.477733129995499	0.1549000418942061	0.0509243609	0.4445	0.0475	0.5386	2.2534507694039	-1.7884948325912997	-9.1836469411475	0.1714970563807816	0.0050324971	-0.1657	0.078	-0.102	-0.459920028883	-0.1580409543219	-4.0254608721319	0.1969384155170259	0.0387253738	0.3319	-0.2815	0.3221	-0.7073876919859999	-0.3843420669083	-5.8017987082369	0.2000158022005483	0.0617853898	0.3485	-0.2074	-0.5452	-0.2972759399692	-0.4645625065056	-5.2477308068888	0.2006784288937724
529	0.1296865651895896	0.1322310249	0.1917	-1.211	-0.0801	1.7485616564308	-2.3498805376496	-0.0206944341482	0.1344884864431819	0.0482653759	-0.0771	0.7261	0.0457	2.1497425404787	-3.9171101655841	0.1204290169726999	0.1428416766502274	0.0010025957	0.0725	-0.0576	-0.0442	2.2686765222848	-7.7742222093507	-0.4770342472374999	0.148664126064811	0.0013041432	-0.022	-0.0109	0.112	1.2026377624376	-0.335202621564	0.1660669325846999	0.1776714906252526	0.0022991494	-0.0002	0.1388	-0.0119	0.7065221453106	4.8557561920247	0.4653100240889	0.1786340651344657	0.0018158015	0.0321	0.0969	-0.0694	0.9700024219085	1.9041633428493	0.394217167614	0.1904070720359849
530	0.0947133921812181	0.9649865834	-1.0119	3.7231	-0.0201	-1.0692255453339	-1.395497298929	-3.1284004291412	0.119888171869143	0.0142297899	0.0614	0.0498	-0.4126	-1.0396789292781998	-1.7950651187181998	-2.8655889840652	0.128596764591311	0.0064933098	-0.1803	0.0378	-0.2042	-3.840548627841899	10.1554197994375	-2.8415503923075	0.1323746665000698	0.0143763244	-0.2117	0.3356	0.0714	0.6558089787383	-9.8935132440676	-2.0073207693447	0.1366385044503406	1.471364953	1.0555	-3.844	0.0583	-0.9452949986289	-1.7999043114943	-1.6745967587148	0.1459371072418177	0.1466300476	-0.3617	1.1688	0.0392	-0.6362948355111	-1.8130055407174	-2.7704181928019	0.156194866857273
531	0.1471274539347479	0.0343915809	0.5828	0.1011	0.0014	0.0377299664413	-0.0271860342136999	3.6940351815151	0.1478801531710974	0.0028316219	-0.0045	-0.005	0.1692	0.0825810214393	-0.0783319741237	3.761980595534	0.1479201364134149	0.0054496195	-0.1538	-0.1772	-0.0079	-0.1047704907540999	0.0885611621056999	3.7544267336396	0.1488579786413047	0.0528711554	0.0028	-0.0009	0.7289	0.0079079491707	-0.0073571467409	3.4696618774330004	0.1510620916233637	0.0392578174	-0.5358	0.318	-0.0031	0.0053899952059	-0.0066096291576	3.1536979978813	0.1518858640128769	0.1881901319	-0.001	-0.0014	1.3593	0.0050359079296	-0.0014556921359	3.3663864218455	0.1598269107800407
535	0.1322427365001433	1.4838966248	4.0506	0.3091	0.136	5.3429015981521	0.883251039215	-0.023999248727	0.1509317785927956	0.7386720672	-2.6846	-0.1127	-0.1299	0.0984756058421	0.3860731602590999	-0.1583163555367999	0.1535961031038462	0.0708534409	0.825	-0.0234	0.0664	-2.8050007167872	-0.0094029843373	-0.176256777536	0.1602413694260493	1.45601e-05	0.0015	0.005	0.0105	11.851694568067998	1.6406437232206998	0.0786073753386	0.1664581021189648	0.0028472951	-0.008	0.1056	-0.1201	1.6134970320376998	0.5220426743583	-0.1144488763062999	0.1678978663354329	0.0016657981	0.0943	-0.0684	0.0359	-0.3067576103678999	0.1914431873861999	-0.099537867671	0.1750418207074975
536	0.1353256723285093	1.0146200056	3.3265	0.0716	0.0343	7.0451171644183	-0.0395004028228	0.5047710838809999	0.1526989056057387	0.0801202625	0.8533	0.1106	-0.2107	-2.7281244347994	-0.0816367887024999	0.0125897698239999	0.1550707424094313	0.122898505	1.0875	0.0252	-0.0037	-2.5240127915278	0.0249041384330999	-0.2031280675040999	0.1558533555789117	0.3403296504	-1.7446	-0.2035	0.3719	1.3291256061380998	0.0112127637494999	0.0332055179108	0.1618345987343539	1.58388e-05	-0.0069	-0.0099	0.0006	11.8576747087344	-0.1044557465085	0.9131910855777	0.1684124300844499	0.0026160847	-0.0212	0.0119	0.1506	2.1082356430902	-0.0819515329481	0.3024692200216	0.1737501929338439
537	0.1308938533114797	1.2957292217	0.324	-3.8033	0.2648	-0.0393823737307	-0.0178617359378	-0.0063342279426999	0.1414447988710614	1.42098e-05	-0.0115	-0.0037	-0.002	-0.0619652733524999	0.0103865601048	-0.0104259031354999	0.1541913315742666	0.1095356859	-0.0845	1.0242	-0.0695	0.0002360581841999	0.2763454476367999	-0.0170355322930999	0.1542803751368911	0.0004520618	0.0163	-0.0638	0.0059	0.0467395204716	-0.2718603421369999	0.020458375964	0.1591537002873795	2.0888e-05	-0.0123	0.0062	-0.0028	-1.003640713157	10.9067536567154	-0.7713594599042	0.159156235989328	5.01848e-05	-0.0159	-0.0126	0.0078	0.8481963988612999	-10.9268186023724	0.7493273627122	0.1666493822442064
538	0.1204076232755389	0.2968729373	1.8605	0.1314	0.426	0.9890051057365998	3.6563839011352	-0.0521688587082	0.1213704550298771	0.2042301762	1.359	-0.8012	0.0998	0.2905482817195	3.0742250758673	-0.3671885055231	0.1487385066552988	0.0174024066	-0.3938	0.087	-0.112	-2.5460448887198	1.8865376650957	-0.9323117984979	0.1489459564741247	0.0058791956	0.1535	0.1837	0.0423	2.2392479353212	1.1342202320503	0.1801517375752999	0.1490700221230807	0.1343376742	1.1207	-0.2187	0.2051	-0.0465428053181	1.4024216723321998	-1.2881695111794	0.1575315492771412	0.3055366693	-1.6711	0.2304	-0.1995	5.7532100653224	3.152557049991	0.5099250209027	0.1603532710555134
539	0.0938471375967425	2.0300519036	-1.9392	-4.2385	-3.1806	5.5685732222472994	4.4650012111123	1.5083331109766	0.093906267226236	2.5087665959	-5.0155	1.0764	3.6074	-5.4260727650519	-2.0109796711998	-0.2754799009614	0.1036109498225008	0.039356043	-0.1445	-0.6667	-0.3063	0.1526116160853	1.8538829496147	0.9652025721631	0.1175523493829791	0.9855967721	3.0272	0.3696	-1.7483	-11.4388288039022	1.4940122478018	6.0330176996608	0.1175061555083531	0.9848245804	-0.2791	-2.7887	-2.1106	6.9440055755193	8.9817385075951	5.2465111729371	0.1176352558119023	0.4475105387	-1.2437	0.8262	1.8307	5.2120860210746	-6.7871055690877	-9.7675762027969	0.1237492374519502
540	0.1087196910118553	3.3384776664	-0.2301	6.4318	-1.8078	-0.4022431458768	0.5000892632277	1.7249558380108	0.1233268409563638	0.0037210488	-0.039	0.0643	0.1956	-0.4363535534937	0.2421563539585	2.0443425612334	0.1301729422227448	0.0085715619	-0.0615	0.0877	0.2951	-0.3466514434977	0.4847848242854	1.4099361911959	0.1350656342562308	0.0284203311	-0.1048	0.0969	0.5347	-0.3546774217605	0.4849421964081999	1.4776848900613	0.1408786758490926	0.0325872842	-0.0019	0.5666	-0.16	-0.3130918383105999	0.1512346100108	1.402185614148	0.1436171972041129	1.1304262273	0.0423	3.2845	-0.9002	-0.4353699777262	0.6842146469037	1.7712232421139995	0.150920423057983
541	0.1188429849254356	1.967593028	-0.2133	4.7514	-1.0779	-0.62161988506	5.5380430304241	0.3683687964441	0.1377813342937151	0.0597307805	0.0526	-0.801	-0.0664	-0.8662941929833	8.437663736044799	-0.7575107130977999	0.1501530975988005	0.3236310487	0.0099	-1.7822	0.1122	-0.585030866509	3.2561079067934	0.987903500877	0.1552132194594912	0.0018350084	0.0031	0.1111	0.0732	0.091669261531	-1.4205981525155995	0.4102297811088999	0.1564759622805147	0.0125238166	-0.0535	0.0533	0.3375	-0.4186491896787	2.5394352595622	2.0112944154454	0.1630361172155787	0.006681356	-0.1864	0.156	0.047	0.0173502765387	0.0280122378584	-0.4727458568911999	0.1630128181570959
542	0.1456581065288812	0.0022617264	0.0283	0.0764	0.1289	-0.211272074859	-0.7230068751738999	-1.3569017858123	0.1480620989732244	0.7019447381	-2.3808	1.1411	-0.2157	-0.1858171339960999	-0.6365308936952999	-1.2211683298973	0.1569998236033427	0.0930988048	-0.8463	0.4056	-0.0782	0.0902922554564999	0.1742502829702999	-0.0808499280884999	0.1619659774947265	0.0047792911	-0.085	-0.1822	-0.0611	0.1694504332249	0.4347798322656999	0.3867026487502999	0.1694033750560426	0.0184652271	0.0057	-0.0953	-0.3917	-0.1641784671110999	-0.4771129332988999	-1.0056472077227	0.1723390564248807	0.0396128614	0.0454	0.2087	0.5452	-0.270286620909	-0.2957809048026	-0.8577567553214	0.1732208559647794
543	0.151571289974055	0.0042844291	-0.1349	0.1523	0.0303	-1.0325578407215	-0.480378404847	-1.7115005215114	0.1574466951351271	0.083583526	0.7155	-0.5181	0.1123	-0.4170754684507	0.1267632449153999	-0.5013482402100999	0.1611232792138588	0.1458621516	0.9039	-0.719	0.1217	-1.1648684529656	-0.1568213203702	-1.435233759936	0.1639838450061371	0.0137168829	-0.3509	0.0397	0.0215	0.1218453660778999	0.4126690490122999	0.4227802079022	0.175985028333713	0.077619683	0.4495	-0.5861	-0.335	-3.3798417383449	1.5704164134212	-1.8460930295361	0.1766962376062973	0.0985232984	0.6841	-0.5341	0.2828	0.1639030658962	-0.1092555962539	-0.1517460694099	0.1795210095768685
545	0.1041592126829196	2.176934953	-0.5408	-5.4187	-1.0802	5.1576746096165	0.6514419023306	4.368807501050799	0.1041847166996185	2.2805891102	4.4644	-0.9044	3.3963	-4.937196265573699	-1.1527901425407	-3.9109333097642	0.1178162461321357	0.0007783251	-0.0451	0.0355	-0.0805	0.1917579316318	-0.3106919134379	0.3624673418391	0.1340822963904833	1.5757799292	-2.5971	2.7705	-1.7293	-0.8701891530226	-6.922878368033399	-1.4630886256715998	0.1342977208081907	1.6255679257	2.2362	2.981	2.0133	1.027639961884	6.2818623688383	1.8266575723703	0.1325825205612353	0.0042256857	-0.1142	0.012	-0.1817	0.1454118414672	0.1940004843816999	0.2864566065266999	0.1379338806529616
546	0.1363469354755727	0.8762935607	-3.0547	-0.2656	-0.2699	6.4033536476399	0.3456678677302	0.5167707082444999	0.1548749053705432	0.081439309	0.8792	0.0774	0.079	-2.9786215112663	-0.5788540106891	-0.3384680931120999	0.1583196380928581	0.5922994573	2.3311	0.1366	0.1897	0.0245500511567999	-0.2950727302499999	-0.0648373145936	0.1628821376334918	3.92667e-05	0.017	0.0037	-0.0076	10.874728429725598	0.8085386239157	0.9313675657611	0.1675319535194807	0.0030248531	-0.0166	0.1558	-0.05	1.7751182021533	-0.1059507816750999	0.0955642215702999	0.1759324400802605	0.0626925362	-0.0921	0.2972	0.6597	-2.0406443163476	-0.4803390618163	-0.2508905067739	0.1830203885136376
547	0.1263658613669271	1.8289423772	4.5905	-0.3601	-0.3049	-6.7391070716337005	0.4891125576624	0.4503596724229	0.1431317756528513	1.0057177387	-3.1948	0.2683	0.2105	-2.3686865063242	0.1467101614803	0.156191831879	0.1543398355101171	7.38443e-05	0.011	0.0138	-0.0201	-14.297650786687	1.03865601048	0.9438786495236998	0.1542553121118354	0.0092547931	-0.2984	0.0145	0.0165	3.1319806449349	-0.2343664338799	-0.2002953692936999	0.1664621812916645	0.0022209622	0.0144	0.1064	0.0921	-2.3906792604855	0.1454511844978999	0.1595359894885	0.1688696649198497	0.0004639194	-0.064	-0.002	0.0041	-8.1541185137899	0.6243345541783	0.5408093000022	0.1700396524985851
548	0.1215275215534665	0.1118963052	0.9109	-0.6982	0.2327	-5.0836703688698	5.465101051506299	-0.454412004585	0.1320673688233608	0.7653381373	-0.6799	2.8376	-0.1143	0.0693224200933999	-2.3316647144355	0.7073090059246	0.1498841661950506	0.0042032073	-0.201	-0.0331	-0.0225	-0.7047123658983999	2.0575618195486	-0.1784599872552	0.1633161836583196	0.2173376571	-0.4727	1.3215	-0.1248	-2.7625495866619	2.9999847769364	0.2556510134886	0.1647242332257804	0.0188737725	-0.0308	-0.4098	-0.0498	-2.0751481542715	0.4881683249255999	0.4992630595829999	0.1674187656643906	0.0720629584	0.589	-0.5191	-0.1632	2.0015766868625	1.3556428088299	-0.3695097443344	0.170583762687697
549	0.1648550239972952	0.5972770132	1.6754	-0.9569	1.2584	0.0517360853705	1.0588389852291	0.7178135951215	0.1727466797004196	0.1572885123	-0.5827	0.8369	-0.5615	0.7091581283674999	-0.3660475576328	1.3818452672761	0.1810929977876919	0.1133335776	-0.4	-0.5391	-0.6916	2.3402414951281	-0.8795134512985	2.6274849622688	0.1981924487530961	0.0068469195	0.1091	-0.1894	0.0632	-0.5199574937312	2.6127313257563	0.8636975529570999	0.2004570878381854	0.0037532563	-0.0435	0.1582	0.0336	3.1765169556873	-1.2464658986374	3.5481512236795	0.2094837090337138	0.0010020381	-0.0262	-0.0498	0.0632	-0.3870960790573	1.4773308027849998	0.4743982641806	0.2161756102221863
552	0.1289757234100413	0.0184641389	-0.0842	-0.2714	0.3658	0.7518846597077	5.9319454537925	-1.6136544041605	0.1301081899498004	0.041964959	-0.464	-0.5171	0.0059	-2.7643593660741	-4.0478077135695	1.0683993416892	0.1401696347854208	0.0240049309	0.0089	-0.4665	0.1971	-2.5401040910841	-1.4624591371804	1.5750982340745	0.1405237878242207	0.0460708743	0.3738	-0.5812	0.1146	-0.4981614547233999	3.9113267400712	-0.7441340826598	0.1446237973790396	0.0074732113	-0.1529	-0.0887	-0.215	-4.1610762989548	-3.8795769142963	2.8194002660234	0.1478229345053911	0.0105749879	-0.2256	0.2235	-0.0799	-4.428215477407799	6.657785027176799	-7.8051851745116	0.1501987402338725
554	0.1188921187443498	0.03009825	0.1647	0.5923	-0.0242	-5.8667147088919	-4.7145933978731	0.8711333857593999	0.1280247984300697	0.0027753134	-0.1265	0.0704	-0.1075	-5.303479881390699	-6.789308778806899	1.1271384865243	0.1459636034897138	0.0202956997	-0.4123	-0.0262	0.1928	-2.420383248664	-0.0381233967482999	-0.0566539642079999	0.1658311589995369	0.0043214646	-0.008	-0.197	-0.0127	-3.3283810541892995	0.1292811988801999	0.3427564834584	0.1712373123029318	0.1012749887	-0.0204	0.9263	0.154	-2.6960992078096	-3.8154477742553	-0.4860831442984999	0.1783063348449546	0.0518877584	-0.2647	-0.4802	-0.3662	-3.5392596987413	-2.9745691791042	0.1281795940205999	0.1799765539443027
555	0.130437426960759	0.7008492876	1.4521	1.5663	1.7944	5.4819792116766	5.0789492051858	7.5558683889657	0.1395737080782319	0.0318327874	-0.0997	0.2409	-0.5219	6.6006982896311	6.2408669308489	8.975364936621698	0.146744305695407	0.0013120763	-0.0606	-0.0702	-0.0692	0.7699037677682999	0.0226222426525	1.8287034099667	0.1641225368779261	0.0115723367	0.0777	0.2164	-0.2293	2.9042238402126	2.3341826684003	4.3612929821871	0.167585497254827	0.0002228373	0.0145	0.0377	0.019	0.9015062054598	0.1657128453084	1.9844231254773	0.186996846909751	0.0936361147	0.3251	0.3283	0.7283	3.4126931689794	2.4543756271888	5.892208992785499	0.190095805434487
559	0.1225054940208882	0.3412556203	-0.282	-1.9779	-0.2956	-0.1198782145429	-6.8454119405851	-2.8288425933914	0.1537309362987571	0.0001944921	0.0339	-0.0122	0.0244	-0.1895940649433	-0.6669823994571	-0.4915911685965	0.1566585695701066	0.0006350536	-0.0472	0.0267	0.0559	-1.1187977640159	-4.655893596068699	-0.8839985567983	0.1662643965396855	0.0005122105	0.0216	0.0642	0.0049	-0.2386548242262	-1.5864290269161	-1.0345643352871998	0.1708464467098348	0.0052134811	-0.0995	-0.1747	0.0725	-0.3773390074436999	-2.3487395897593	-0.9982113749204	0.1793771360532717	0.2688136496	-0.3674	-1.4457	-0.0031	-2.6681656560126	-5.6008345074213	0.620046163832	0.1857738668352234
561	0.1282516518811968	0.1212137817	-0.6299	-0.5344	-0.8495	3.71004779501	3.2405674096669	3.6965531354799	0.1444842235239642	0.0019340649	0.0576	0.0793	0.1021	-0.8192792712967999	-0.1698438635318999	0.4695984144351999	0.1550953644428438	0.0104042854	-0.2327	-0.15	-0.1542	2.5253897976023	2.3079408669234	3.5877696555943994	0.1671669961854223	0.0350066425	0.1405	-0.1128	-0.5293	0.1974626710832999	-0.7656547204526999	0.7291050449323999	0.174144365964265	0.4560025678	-1.0459	-1.0588	-1.2861	2.6168230009491	2.5227538145454	4.4007933850099	0.1850799297353315	0.3038974309	-0.933	-1.1362	-0.5263	2.891319326143	2.563591880412	3.0920081257437	0.1988248675187605
562	0.1393764378165033	0.0006962274	-0.0308	0.0388	-0.0709	-0.3877649105792	-0.4461106251072999	-1.0125715811259	0.1422665500488766	0.7762728498	1.491	-1.5459	1.8145	3.8995238308612	-4.7068821638559	4.9762245520281	0.1500979001447922	0.0558001391	-0.187	0.7047	0.1496	4.977680244164	-5.9447712818007	6.116542953836899	0.1700296199387021	0.0093311622	0.1196	-0.2284	-0.1253	1.6323816867736998	-2.3739978154687	2.1755515686179	0.1963553510660973	0.0447770283	-0.187	0.2651	0.4844	2.8686970834905	-4.297753987606599	2.925154332545	0.1985727305467561	0.1323611549	0.5106	-0.5679	0.6418	1.2123948340512	-2.263797986478	1.4290569041161	0.2012841676650227
563	0.1013653468766766	0.0007812875	0.0717	-0.0778	0.0172	-0.240779347884	1.0840185248771	-2.664310039004	0.1394240281646662	4.64108e-05	-0.0185	-0.01	-0.0075	-1.3908548213064	1.4889763398722	-0.6580908745189	0.1368583755337836	1.3132568818	-2.5758	2.5635	-0.7561	-0.8811658585879	1.6478041548081	-2.5976236019675	0.1514997023306408	0.065883699	0.5378	-0.3274	-0.5018	1.0011621022229	0.3773390074436999	-3.8978714235718	0.1584946382766046	0.0008006409	0.0686	-0.0298	-0.0445	4.8138165212985	-3.326453245685	-3.3304268917857	0.1671271231910155	4.21624e-05	0.0159	0.0016	0.0111	-7.2393930500148995	6.324470871086399	0.8531536207294999	0.1668657988931109
564	0.1107771375232439	1.2974018286	0.834	-3.2623	2.3553	0.1925054492151	5.977780084558	-4.014208765351699	0.1331672754801296	0.1146855528	-0.6722	0.9057	0.085	0.0420183567876	4.2070289588124	-1.0992049347273	0.1385397664214263	0.1188824361	0.0527	-0.82	0.7776	0.3531037005324999	5.1501207477221	-2.883057289696	0.1450055491448437	0.1610924607	-0.4931	1.1327	0.3411	1.4500267394792	1.3035526361830998	-0.7462192632869	0.1547248212146379	0.0504956462	0.0979	0.0107	-0.6912	1.2666882164171998	2.6655296729557	-1.6526040045535	0.1663988989908641	0.0252654888	-0.1162	-0.1986	0.4171	1.3661080549961	2.2325202770715	-1.517067263792	0.1669735478512682
565	0.1142136016522486	1.2542934147	-0.8475	-0.7392	3.8071	0.3336682433667	-1.4184342858271	5.6018574262195	0.1358689005343348	0.0728435243	0.6374	0.5946	-0.1925	-0.4279341449238999	-2.4404088512903	4.779706113681599	0.152641172449782	0.0904836038	-0.2536	-0.2347	0.8728	2.3895383125952	-0.0745157001458	2.1222024189887	0.168545499312788	0.0061828377	0.0723	0.2108	0.0725	0.7279640970421	-1.0184336927002	0.9351444967083	0.1712084273503017	0.0113332421	0.2289	-0.1879	0.1062	4.0536698251438	1.3918383970739	-4.5652079103052	0.1699993385125351	0.0621350077	0.2069	0.496	0.5036	0.026359830569	-1.5048315812442998	5.568651908308699	0.1752457425931778
566	0.1126318013773639	0.9618553564	2.4743	-2.4678	-0.0514	8.1917304511391	-5.0358685865693	2.6256358398259	0.1301479526962964	0.2764713228	1.4765	-0.5294	0.8124	6.7192388411302	-2.681620972512	3.513726071817	0.1546704689946125	0.2005864208	-1.1037	0.2961	-0.7828	7.007780628284	-4.2547520550515	2.4890368372355	0.1612663442527764	0.0240934174	0.383	-0.032	0.275	8.360551395872799	-6.021765592880599	1.5866650851003	0.1731242420456132	0.0203342045	-0.1705	-0.0458	-0.3805	7.3454225177514	-2.6243375198128	4.1083172947861	0.1845519524905003	0.0482472071	-0.2604	0.0374	-0.5667	5.0575859395157	-1.3869598612671	3.121082625431	0.1881280272238841
567	0.1162745393474793	1.1303601529	-2.7184	0.9405	-2.4122	-6.190901281859899	1.567032912781	-6.7018492215608	0.1349841977994517	0.0971907063	0.6855	-0.3735	-0.6818	-0.5303833968667	-0.2006887996007	-5.2580386809322	0.1406140808631676	0.0535000733	-0.3334	0.2041	-0.6448	-2.9598942286531	0.7426390474932	-2.2049801555815	0.1436740116274796	0.1424682239	-1.0493	0.5358	-0.2906	-4.6495987111567	1.1935888653765998	-4.1163039300182	0.151057277464592	0.16132326	1.0876	-0.0304	0.6287	-4.300980116124	1.112620908196	-4.4833350634185	0.1616536819127277	0.0114940265	-0.0282	-0.1399	-0.2933	-2.5347927819396	0.5452550624713	-5.355215966761199	0.1652771632477564
568	0.1435064715523641	0.1585122287	0.9808	0.8219	-0.0393	0.5993517296838	0.8181776664372	2.6747359421395	0.1542719962956702	0.4664896408	-1.3496	-1.4782	-0.6785	-1.9110090301911	-2.1838922911263	1.1562129862116	0.1698104470920275	0.0586012157	0.2683	0.4325	-0.5058	3.4531378045389998	4.2221366826012	4.568355352761199	0.1762017389770463	0.3281460938	0.6956	1.1509	0.974	0.3867813348116999	0.2918859447633	1.9211595321117	0.1841718911926619	0.3289126168	0.7172	1.0154	1.0531	-0.1209798194025	0.0362349312747	2.8456027244696	0.1889058997332	0.0439932997	0.0878	-0.086	0.5767	2.6785915591481	3.7333388691844	5.090594742273	0.1947284593956944
569	0.1670784671130482	0.1022862175	0.0321	-0.8296	-0.4748	3.1931984007041003	0.1609129955629999	-0.4830143879039	0.1699093762173206	0.0136694281	-0.2677	-0.0573	-0.2136	0.7084892968455999	-6.9211472746826	-9.2624510316396	0.1795481673122294	0.0502918114	-0.5332	-0.0246	-0.3672	-3.4165094429573	4.6056525458648	-1.4416860169708	0.1854159286181526	0.2954984948	-1.2091	-0.5825	-0.7593	-0.8868312550087001	-1.7709084978683998	-1.5504694968563	0.1851097701698552	0.9811345516	2.5123	0.6027	1.0695	-0.8327739308268999	-1.6072808331871	-1.5707311576668	0.1900140382339754	0.0039697719	-0.111	-0.0883	-0.1059	-3.9473649561924	4.6155669896012	-1.7446273533608	0.1930257539119634
570	0.1647829218636306	0.0031606064	-0.0511	0.096	0.1301	8.9538442988288	-6.3391064785068	-8.751030975570298	0.1670231594111291	0.0751243265	-0.4449	0.2571	0.6386	-2.6413730521059	2.5853485763891	-3.1463408511404	0.185298367595934	0.4982999797	1.3394	-1.3015	0.7165	1.084687356399	-1.6790425211838995	-2.2216222575676	0.1853464724343473	0.5523138252	1.1867	-1.275	1.1806	0.7684087326017	-1.4929893290035998	-2.8706248919948	0.1889731509587893	0.2005444602	0.8662	-0.8914	0.2014	-1.0161911399503	-0.2789027446322999	-7.8283188765632	0.1928281529065024	0.0216709293	-0.1702	-0.2631	-0.2638	1.4697375978599	-1.7938848277971997	-1.304221467705	0.192373453773051
571	0.1664677304365082	0.0104953634	-0.0736	-0.1243	-0.2713	9.9504032664598	-2.9370752708471	2.0924197447487995	0.1666405256620386	0.0386808876	0.0562	-0.4107	-0.4186	2.1431722543518	-2.0915148550427	-2.1155141037697	0.1791187149503516	0.0114866761	-0.2169	0.1719	-0.1398	5.2251085642363	-6.171741225909	-2.5164195866027	0.1861693260912705	0.20525635	1.0279	0.0106	0.7688	3.0906704626998995	-0.4846667951932999	-0.1348679092396	0.1846048714876853	1.5678189805	3.1031	-0.2726	1.665	3.1319806449349	-0.5074464099686	-0.0998526119166	0.1903168892449488	0.0042450368	0.1607	-0.0181	0.0855	6.1840162514874	-6.8375826774758	-2.2879939503585	0.1924541919930617
572	0.166341570077247	0.0886919695	-0.3516	-0.7056	-0.4184	-4.511307958246199	-1.9047534883098	-0.1679160550276	0.1753443777240421	0.0025309347	0.0418	-0.141	-0.0032	5.7838582862377	6.510366691143899	7.651826040843	0.1784296655078386	0.0368713269	-0.5067	0.1468	-0.1771	0.4161312357139	-7.7639930213687	-0.5498581970631999	0.1857478850775777	0.2333360404	1.3326	-0.0061	0.3167	1.0948772013503	-1.2104670255469	0.61375127892	0.1854482680053213	1.0073667015	2.7794	-0.4924	0.2222	0.9264890299543	-1.925054492151	0.4513039051597	0.1888217070786508	0.1124640918	-0.9266	0.1798	-0.0187	1.3884942394644	-7.7441641338959	-0.4242359000380999	0.1898759711003476
573	0.1210506993392475	0.0857214007	0.8906	-0.4369	0.2663	-5.562750453703699	5.6635079553264	-0.6858277111624	0.1349056277883533	0.4886658675	-0.8517	2.1363	-0.2363	0.2690669869572999	-2.3522804625223	0.7371310231952	0.1500434009275524	0.0045706213	-0.1605	-0.1383	-0.027	-0.9714187710137	2.0010258844327	-0.3134065825561999	0.151701603004623	0.0906766226	-0.376	0.8667	-0.039	-0.7982700929029999	-0.6026958872933	0.1473003069407999	0.1634886848894213	0.1232444094	0.3982	-0.9816	0.0479	-4.6747782508047	4.3828529630107	-0.2050165329777	0.1671581763525581	0.1253026062	0.8261	-0.6384	0.1678	0.1053606362145999	2.3375268260098	-0.3029806794207	0.167405572664398
574	0.1479315654468347	0.0014486505	-0.0513	0.0083	0.1095	1.7927045368762	-0.4520120797123	-0.0853350335883	0.1509633829938922	0.0014746721	-0.0538	0.0393	0.1011	-6.5646600735099	-0.5119315154684	0.7643957434703	0.1626207398369801	0.0765735024	0.6349	0.0234	-0.5475	-6.655385102304099	-0.8403277927212999	2.934596659913	0.1647343025349669	0.0030434672	0.1462	0.0082	-0.0792	-11.8718381997864	-2.2199305072475	4.8556381629326	0.1657118340107455	0.2368305859	-0.9214	0.036	1.125	-2.901155083818	-0.0354874136914	4.738592646600099	0.169452398627046	0.0030977411	-0.0999	0.0221	0.13	1.611883967779	-0.4064135071309999	0.3447629780240999	0.1707995545984403
575	0.1480233652072293	3.78058e-05	-0.0185	-0.006	0.0022	0.1172422314859999	-1.6454042299354	0.4854536558073	0.1647261809388712	0.4727870239	-1.9284	-0.718	-0.0154	-5.987301097987399	-3.779684959349	0.6338949106384	0.1678438448591399	0.1916803175	-1.1422	-0.2544	0.5753	-9.6045386835761	-5.9001169419562	-0.5115774281921	0.1695776770030208	0.0059357155	0.1921	0.0492	-0.1145	-0.5317604029412	-1.8960980215558	0.4535071148789	0.170633925487112	0.0338544738	0.4665	0.0873	-0.2683	-18.5365476003664	-9.742121261934	-0.6222887165819	0.1728207295471751	0.0796084503	-0.7938	-0.2169	-0.104	-4.3292677551973	-2.8295901109747	1.4557314789307	0.1850756300668102
576	0.1665596404448135	0.0735796405	0.0429	0.5062	0.634	-4.9622971191603	0.9047323339772	-2.8119644332211	0.1843962456911441	0.8240765283	2.3422	0.1538	1.0575	0.1148423066132999	2.8387963801585	1.0353511959012	0.1864331493418199	0.2531285871	-1.3809	0.1233	-0.325	0.1675226247206	2.090295221091	0.5800736446407999	0.188030016831181	0.0754449266	0.5094	-0.5837	0.0089	0.2011215729384	5.4160009491927	2.4495364344127	0.1897017794012803	0.4034095669	-1.4858	-0.1963	-0.9608	-2.898007641362	3.9775017177086	0.6983781379556999	0.1930802898785068	0.056411282	0.071	0.4444	0.4841	0.2721750863825999	4.048633917214199	1.6970616292445	0.1955954857155457
577	0.1369224295699596	0.0480285869	0.485	0.5132	-0.1574	-0.1993117935262	-4.5687881260989	0.0802204395972999	0.1372606334109968	2.6894003633	5.1219	-0.0654	-1.6444	0.0667651230978999	-4.2078551624571	-0.0028720412411	0.1561943891163262	0.1735890629	-0.4128	1.2035	0.129	0.7647104877159	-4.1700465099544	-0.2311009623318	0.1588551489449274	0.1566758355	-1.0559	-0.4867	0.3483	-0.6256328741914	-3.7286177055004	0.2187079076612999	0.1667821207288121	0.003651589	-0.0488	0.1738	0.0139	-0.0398938331298	-4.6587262942791	0.0310416512222999	0.1678793814357218	0.0147190407	-0.3502	0.0267	0.0868	0.5779097779523	-6.335959036050799	-0.158552413721	0.1688238752875633
578	0.1204332742894521	2.8068248853	5.7111	1.2604	0.0512	-0.5930961878025	-0.9725990619347	-3.4332695740355	0.1308962052669102	0.0187858851	-0.1364	0.4376	0.0633	-0.2222094373935999	-0.9612682690931	-3.7350306195044993	0.1388532747304438	0.1725931099	-0.4711	1.0202	-0.7339	-0.8896639532190999	-1.0687140859348	-3.2948214490022	0.1493330736382545	0.0059482136	0.2105	0.0775	-0.0969	0.6104858073719	-1.2411939325236	-3.1792709678363	0.1511475337542353	0.1043669285	-0.9554	-0.3477	-0.0114	-2.3673881863111	-0.7320557722348999	-4.1250380828336	0.1614575141301072	0.0290067106	-0.0726	0.4361	-0.2703	-6.9245701183535	-5.2354164382797	-1.9283986497605	0.1602511814901107
579	0.1390044246161535	1.4397163113	3.4894	0.075	-1.7846	0.2209898034418999	-8.687334608867	-0.0442215665067999	0.1449205112563117	0.0005595995	0.0075	0.0755	-0.0027	0.1166127429948	-5.4506621592394	0.0047211636839999	0.1516461850547932	0.5976619263	0.0481	-2.4134	-0.0156	0.1614244549620999	-9.76494021974	-0.0159339274335	0.1593662582594059	0.7764282618	-2.4082	-0.044	1.2119	0.2033247826576	-6.3804560037725	-0.0458346307655	0.1632841382655799	0.4078150502	-0.0154	1.9261	0.011	0.0958789658159	-6.5129633311701	0.0116061940565	0.17110236886011	0.0116100793	-0.2952	-0.0638	0.1006	-0.1357727989457	-2.7302489584572	0.1310909782924	0.1717820839795086
580	0.1029315286975311	1.8357712262	1.2956	4.5833	-1.6174	-0.4164853229901999	-6.4697253404308	2.0385984787512	0.1298475638886643	0.1255394573	-0.5837	-0.9945	-0.3271	0.2681620972512	-3.4313811085619	-0.2226815537619999	0.1428092637644516	0.1657598124	-0.2375	-1.0989	0.6824	1.1607374347421	-2.3511001716013	1.0650551840797	0.1508503053867129	0.2057143985	0.0251	-0.8762	1.0983	0.1811746563735	-4.4011474722862	1.5592036496717	0.1630802531292032	0.017175915	0.2254	-0.2105	0.2497	1.6419813862645	-0.8790413349301001	0.2377892775508	0.1664435861440425	0.0227704192	-0.012	0.4373	-0.1154	2.1788957262274	0.1175569757316	0.25179539648	0.1686842646831842
581	0.1660861991665257	0.0544970334	-0.0517	-0.6646	-0.2144	-2.857090889434	-3.1008603076512	-2.5254684836637	0.1779095893632815	0.0138425632	-0.2872	0.0677	-0.172	10.9832758514269	-2.03010038412	1.6513450275711	0.1786204311428298	0.0050354648	-0.1666	0.0948	-0.0745	5.8603017948878	-5.869468721040899	-0.4952107274208999	0.1853003888076321	0.0315023293	-0.2078	-0.3266	0.3227	1.8964914518628	-0.0005901454604999	-1.2787271838113998	0.1864081598153714	0.1492128565	0.987	0.3596	0.3063	2.2327563352557	-0.1326253564897	-1.286123673583	0.1847300028664456	1.5953963693	3.4438	0.6125	0.6755	2.2248090430543	-0.4807718351539999	-1.3145293417484	0.1895247212565321
582	0.082720697942774	0.0269719469	0.3249	0.472	0.399	1.7406143642294	0.7674644998649	2.4430448343472	0.0889562830284366	0.0408669428	-0.4297	0.1851	-0.6831	2.034428117497	1.0637962070973	2.7989812330901	0.1037335822486163	0.1221812049	-0.7287	-0.3698	-1.0445	9.0138424206463	4.2904755269271	12.7471026037693	0.1140555061481584	0.0437310981	-0.0577	-0.7521	0.0703	9.4860768181384	4.7232095215964	13.3509394389529	0.1297931381700316	0.0021097173	-0.075	-0.1156	-0.073	1.9227725963704	0.6175675528979	2.6943287714281	0.1286285527389255	0.4062815256	-0.854	-1.8136	-0.799	1.7903046120035	0.9444294519535	2.3800172991658	0.1378565601181857
583	0.1208267490831048	0.2258536055	-1.0144	-1.2913	-0.2844	-5.7053295969605	-2.0232153537475	-1.2662161000488	0.1374222935975363	0.4243131043	-1.346	-1.6056	-0.4259	2.6071446153969	4.7996530302465	1.0663141610621	0.1522851084471949	0.06130075	-0.6255	-0.4285	-0.165	-0.8133384736610999	0.0082226934163	-0.2263797986478	0.1537435045605885	0.0821941277	-0.5157	-0.7156	-0.1478	0.542146963046	0.8834084113378	0.0301761045469	0.1616608480269298	0.2558847663	1.041	1.0497	0.4135	-2.0725515142453	-1.2949758554905	-0.6383013300768	0.1666265609266704	0.0102995501	-0.1396	-0.2457	-0.1115	-1.9349689358874	-1.9467718450974	-0.8040535184158999	0.1683813034243001
587	0.1258637923811343	0.2455999905	-0.0156	-1.4797	0.8373	0.42490473156	0.1942365425659	-0.5594185535232999	0.1411519069213638	0.001548747	-0.125	0.0279	0.0067	13.406255740117098	-8.5603353057674	2.0429262121282	0.1439990224685242	0.0014446509	0.1081	-0.0466	-0.0344	0.2168981282491	0.4647198786284	-0.7140366641742999	0.1472121610795475	0.0001333562	0.0272	-0.0232	0.009	-7.4398457914314	14.080673972376498	-13.3031376566524	0.1490882865269703	0.1827633888	-1.1892	0.6205	0.1665	1.9468111881281	-0.8236856907351999	-1.5305619233221	0.1495150194403816	0.110176913	-0.4662	0.7615	-0.5486	-0.6025778582012	2.0657058269035	-0.8363541466205999	0.1535439925913403
588	0.1257391387433208	0.2734546361	0.9672	-1.3761	0.6266	0.2337762884193999	0.7924473243594	0.23212388113	0.1429166819788765	0.0005061534	0.0606	0.0131	0.0382	-1.708667823301	3.3597374496572	-4.1560010479945	0.1428878337755499	0.3360746123	-0.3303	-0.0966	-1.84	1.0564390603564	0.9690581891716998	6.6179305370777	0.1442700118332757	0.21240398	0.0705	-0.8489	1.2136	2.3954004241695	0.97570716136	3.8944485799009	0.1444994744849585	0.0642696843	-0.0972	-0.7366	0.3359	3.0741857328366	-0.3411040761689999	7.9733766307541	0.1459602593030862	5.79879e-05	0.0176	-0.0166	0.0032	-1.6769179975260995	3.2820743070554	-5.368081137800099	0.1491180902121904
591	0.1288565454184643	0.4051594064	-0.464	1.3352	1.6265	-0.0361169021826	-0.0435920780155999	0.0345431809545999	0.1439198277192647	0.0114232725	0.3241	0.1176	-0.0045	-0.1192487260516999	-0.1281009079591999	0.0214026087007999	0.1440091285270144	0.0025695426	-0.049	-0.1275	-0.09	-0.0266745748145999	-0.0858071499567	-0.0224648705296999	0.1436818759784502	0.2060731671	0.8844	-0.7889	-0.8382	-0.1155504811659	-0.2451857673223999	-0.0745157001458	0.14371392137119	0.689229166	1.7827	1.7541	0.8865	-0.1100424568679	-0.2484512388704999	-0.0885611621056999	0.1468858272635733	0.0030649194	0.1474	-0.0306	-0.0927	-0.0088521819075	0.0421757289104	0.1031574264954	0.150212962214366
592	0.1276969211433443	0.0191154102	-0.3933	-0.2597	-0.0407	3.1492915784429	0.3678966800757	-2.1267662105499	0.1306865504898682	0.0178242106	-0.0608	0.2883	0.342	-2.0540602898163	-0.8102697172664999	0.9177155341081998	0.1393959149474117	0.0339762062	0.0806	-0.1354	-0.5829	-0.1609523385937	-0.4075544550213	-0.3072690697669999	0.1433086133017779	0.0165247306	-0.312	-0.2133	-0.1729	0.4794341721101999	-0.1580802973525999	-0.6236657226564	0.1434335609340203	0.003611696	0.027	-0.1082	-0.1591	0.4167213811743999	-0.2486086109933	-0.6764640698558	0.1437169715633888	0.0299445475	-0.2152	-0.3768	-0.351	-0.4661755707643	-0.6225247747661	-0.4086167168501999	0.1428824316279206
593	0.1673543441351786	0.1131579243	-0.4778	0.695	-0.5433	-0.4251407897442	-3.182064323016	-3.2299054483472	0.1686388425439337	0.1164323787	-0.3066	0.9574	0.144	-0.8005519886836	-2.7842669396083	-4.154545355858599	0.1687682000926082	1.1488294661	-0.0882	-1.5541	-2.7602	-0.4728245429525999	-0.806925559657	-0.3534971308394999	0.172250306856685	0.1269462121	0.2126	0.946	0.3965	-0.6822868383994	-0.4513825912210999	-1.0820907163728	0.1729398340401449	0.519039808	0.4102	0.3457	2.0422	-0.973740009825	-0.362349312747	-1.5659706509521	0.1761162600968711	0.3688200729	-0.6666	0.6558	-1.4965	-1.3020182579858	0.0817548177946	-1.9963047207487	0.1790621577721102
594	0.0679614426306621	0.532551816	1.0573	-2.8985	-1.3932	6.5549816879577	-16.669209334252297	-8.5581714390789	0.1018451825337909	0.0018301322	0.0455	-0.1348	-0.0817	7.5238038189452	-20.8499178055264	-9.8415804435436	0.1074485326003072	0.9078845493	-0.8088	3.2323	1.0965	3.8421616921006	-8.8843645066126	-5.124547777767099	0.1259225912668954	0.005398724	0.1678	-0.1077	0.1567	7.7060407371476	-21.192005457462898	-10.8882624322864	0.1306109571723615	0.0241346773	-0.0846	0.5184	0.0195	3.4943693007126	-7.1562218831151	-5.356396257682199	0.1344143263485157	0.0741904564	-0.3209	0.6851	0.5035	3.952125462907099	-9.2247210651983	-5.1982372742682	0.1366336535422653
595	0.0816024166342048	0.0464423421	-0.254	-0.6803	0.5684	0.4951320413594999	1.6240409642653	-3.4859892351735	0.0873691173552261	0.075883228	0.4004	0.0313	1.0648	0.600768078789	2.2102127786646	-4.278318530440799	0.0979167922267873	0.0669038396	-0.0039	0.5246	-0.8638	0.0700305946459999	7.3657628646233	-14.6977300658753	0.1099484407270482	0.0493030398	-0.4584	-0.6599	-0.1607	0.1268025879460999	8.016535935432	-15.689292468607398	0.1189353359253842	0.1720734104	0.2001	0.9664	-1.0885	0.6184330995733	6.2542829043176	-10.7632696237525	0.1201404925876654	0.1151276996	0.6939	0.8732	0.4351	-3.4196175423826	-2.6388157551104	-6.7630276342993	0.1205673724982911
597	0.0983860440844646	0.3701047391	-1.1577	-0.3205	-2.0363	-12.2564556679096	-2.9654809390125	-21.4546201873854	0.1253674930360069	0.0569448894	0.4651	-0.1357	0.6677	-13.721275386931998	-3.4744223841476995	-24.260486450848	0.1363359841830997	0.9218942785	1.6295	0.0113	2.7098	-8.330690035571498	-1.225928836612	-14.4279942473961	0.1418197887650029	0.1370528039	0.4092	0.6885	0.8912	-9.117747364725	-0.5454517776248	-15.148483168605198	0.1465696730046965	0.0263046874	-0.1975	-0.247	-0.4108	-2.5505299942196	1.3280240012785	-3.8230409791804	0.1511293795982566	0.4074196695	0.2817	-1.955	-0.2933	-3.2881331337832	0.5389601775592999	-5.2875852969879	0.1572162770015508
598	0.0950625105654247	0.4878536411	0.5338	-0.4928	-2.644	-3.5341057617196	3.4067130283130003	18.0756439957159	0.1184005233100832	0.0710650354	-0.3877	-0.2788	0.8185	-4.7228947773508	2.4092491709759	20.3802407050298	0.1454871487685308	0.1144197038	-0.1658	0.3009	1.0282	-1.8720200867674	-0.773877413869	5.6210568252011	0.1453147945346435	0.4737966143	-0.3479	0.5904	2.0879	-3.4026606961509	0.6846474202413999	13.015067985867	0.1489691452846968	0.3802867578	-0.8679	-1.6378	0.5859	-1.4405057260498	1.2414693337385	7.744046104803799	0.1564772852554443	0.0460772952	0.2147	0.5531	-0.2974	-2.6970827835771	1.0765826920748	11.1632308738487	0.1585801539060835
599	0.0913405043474426	0.6509985165	1.4131	2.9196	-0.1015	-11.2860598156941	-23.547866135778897	0.4958008728813999	0.118031670549843	0.1912397766	-0.7434	-1.3499	-0.2184	-12.139292122485	-26.3208022825456	1.8275231190457	0.1246464349500577	1.2973413313	-1.7349	-3.5111	0.0511	-9.3038792429667	-18.3879489734125	-1.4741833603289998	0.1296621269026952	0.0334541847	0.2297	0.4643	-0.3355	-8.9076949238177	-18.2181051098806	-0.5297539083755	0.1452196138383177	3.82926e-05	-0.0077	-0.0178	0.0042	-1.5633740109259	-2.7429567573733	-1.7343588223480997	0.1486560779673225	0.4314438106	-0.3954	-0.0136	-2.0326	-2.6667493069074	-5.4519998222832	-0.685355594794	0.1543525140198593
600	0.091501245801392	0.5562659547	1.2884	2.2875	1.4539	-11.9645303801156	-20.6841262741566	-13.8107807817745	0.1171500547564623	0.1013119088	-0.5727	-0.6747	-0.7154	-13.091550837547798	-23.488576188514	-15.012080881168298	0.1251480261949036	1.223597333	-1.6733	-2.8025	-1.9473	-9.0127801588174	-14.3068177128401	-10.805563381755	0.1306839045400089	0.2030452052	-0.5354	-1.3488	-0.4323	-9.1679884149289	-14.065920335864	-11.0556276848842	0.1446670880586812	0.0002559064	-0.0218	-0.0416	-0.0211	-1.9086877913798	-1.2177061431957	-3.0268560669045	0.1494218232064502	0.3757311092	-0.7025	0.9625	-1.5178	-4.776322613041399	-7.217478981914999	-5.9877338713251	0.1526600983411364
601	0.0896779291032434	0.7113247793	1.888	0.7573	2.7261	-11.8014535178641	-4.423336941601	-16.6323055714557	0.1146756138971166	0.0870371009	-0.702	0.1846	-0.7801	-13.168938578934698	-5.3968802362725	-18.729446479888495	0.1322986689402235	0.8339591264	-1.6298	-0.7726	-2.4514	-10.9706860816029	-1.8380670512733	-14.3000900545904	0.1396429437662156	0.1834390614	-0.9507	0.1979	-1.0037	-9.8085322977556	-3.8424370933155	-13.769352570447396	0.1454090932476829	5.081e-07	-0.0008	-0.0007	-0.002	-2.6479039952021	0.8842346149825	-2.4630704369735	0.1501618071837538	0.3845228931	-0.9098	1.7195	0.057	-3.4030147834272	-0.1745650272158999	-4.0323459025044	0.1565589054587415
602	0.1276267667227706	2.5779041287	5.1592	-1.6441	-0.6825	0.596833775719	-0.3266258408714	0.7757265363118999	0.1409357842668881	0.044676216	0.1455	0.0608	-0.664	-0.6738280867988999	-0.1610310246551	1.3334926825458	0.1539403705799775	0.0123362994	-0.0879	0.1113	-0.3145	-0.0961150240001	0.0664110358216	-0.1284549952355	0.1556821038241325	0.1684594325	0.8636	-0.8681	-0.3241	0.25572969955	-0.2031674105347999	-0.1733060502335	0.1657733155956694	0.005134927	-0.1567	0.1229	-0.0817	-0.3724604716369	-0.159339274335	0.1899874952502999	0.1664148849379304	0.0250329843	-0.4737	0.0141	0.0185	0.2604902062647	-0.3573527478481	0.3903615506053999	0.1685642047083207
605	0.1159257149577015	0.6131753939	-1.4597	-0.3855	2.3563	9.2565102340039	2.4442251252682	-14.932332557939398	0.1390269886885643	0.0001178187	0.0101	-0.0278	-0.0199	11.476165340036498	3.022331618374	-18.562828744874	0.1443135965073461	0.0446158346	0.3559	0.0942	-0.5721	0.3747817104481999	0.1010329028375999	-0.6039155212449999	0.1423450465613676	0.7749638114	-1.48	-0.3911	2.378	5.783425512899999	1.5261948469144	-9.3003383702037	0.1550586151392431	0.2086580489	0.7311	0.1932	-1.1969	5.8056543252455	1.5334733075939	-9.3688739296831	0.1562272797430488	0.0044592318	0.1126	0.0299	-0.1705	1.6602365525093	0.4354880068182999	-2.6455827563908	0.1626137942185996
606	0.1306069882475727	2.3473341323	2.4479	4.4745	0.5172	1.933709958905	-1.0287022237129	-1.4390106908832	0.1486215703712414	0.0962783405	0.7408	-0.3441	-0.5348	2.6764670354903	-1.1807630373684	-1.8872458396483	0.166671137831938	0.0295799447	0.4044	-0.1284	-0.2909	0.8791200209915	-1.6797113527058	-1.2424135664753	0.1675994619901953	0.009447561	0.1146	-0.2493	-0.0956	2.1574931175266	0.0204977189946999	-1.0135944999240998	0.1731005019954871	0.0589624044	0.5198	-0.2881	-0.3931	1.9237561721379	-0.9049290491307	-1.389595844324	0.1765435075005328	0.0565069326	0.3787	0.5634	0.1205	2.4714111594819	-1.2315155469714	-1.7919176762621998	0.1838116010201606
610	0.1317319946787008	2.3895193486	3.0631	-1.1541	-3.9748	1.0887003455303998	-0.3240292008452	-0.891119645355	0.1500067618718625	0.0112410759	-0.1341	0.1174	0.2803	0.2536445189229	-0.1797189642375999	0.1135833296309	0.1655773683088705	0.001460568	0.1097	-0.0336	-0.0032	0.8475275673393999	-0.3425204252742	-0.5078791833063	0.1710619446261493	0.0020176444	0.0305	-0.0516	-0.1187	0.2863385774346	-0.1645325543874	0.0410347810201	0.1723459652939576	0.0019013145	0.1118	0.004	-0.0623	1.4691081093687	-0.4468581426905999	-1.5341027960851	0.178041886856244	0.0692382547	-0.6384	-0.0623	0.4077	-0.5282982162395999	0.0390676294850999	1.3840484769953	0.182100479945905
615	0.0878608230374034	0.9298227337	1.6706	-1.4648	-3.2387	-9.8446885429689	8.4303065893039	18.6406492595986	0.1148485928691651	0.1528616188	-0.6864	0.1385	1.2243	-10.732542716775798	10.7639384552744	20.618305383795494	0.1252203855736933	1.0869647003	-1.487	1.3626	2.9416	-9.4130561531592	5.210040183478199	17.096907420992	0.1304081745150929	0.1504105792	-0.6623	0.1672	1.1145	-8.6882394985731	7.304427079761999	16.3219284022634	0.1452766120082024	3.05604e-05	0.0066	-0.0077	-0.0146	-2.1345167875978	-0.2723718015361	3.1116009550323	0.148831629390623	0.423274559	-0.8738	-1.7137	0.7086	-2.3890268531961	1.0466426457121	3.9815933929014	0.155337762849394
616	0.1296758343929382	1.9918141505	2.4228	-2.5574	-3.1406	-0.6335408233620999	0.2584050256376	-0.5838505755879999	0.15306011451083	0.0052613991	-0.0683	-0.0142	-0.2144	-0.8661761638912	0.4045643846880999	-0.8155023403495999	0.1654520531835921	0.0370289469	-0.1958	0.4073	0.362	-0.4481958057344	0.1370711189587999	-0.6502616114096	0.1837796658753316	0.3260963704	-0.6746	1.0353	1.0593	-1.1504295606987	1.1313088477785	0.7503502815104	0.1860321041916255	0.0315414256	0.3899	-0.2919	-0.1226	0.4663722859178	-0.7955160807539999	-0.8985161351265999	0.1882734809675356	0.0041277322	0.1089	-0.0891	0.1133	-0.5676019039089	0.1525722730545999	-0.5701198578737	0.1901979317491933
617	0.0376122507478483	0.0493656967	0.3536	-1.1119	-0.7412	0.7441734256904999	2.9886146410641	3.0270921250886995	0.0704157448716346	0.0939827793	0.1189	-0.3711	-1.3541	1.4497513382643	3.6642131642445	12.8361752252741	0.0782887686778335	0.0510593384	0.8857	0.1244	0.4143	0.2351139514632	0.1776731266412	4.783719102813	0.0952041056321982	0.0877650873	-0.4154	-0.7304	-0.8141	-0.1692537180714	1.6662166931757	5.936312530200199	0.1043323754014861	0.1326798128	-0.6706	-0.355	1.1456	0.9850314596359	1.489920572609	4.2860691074887	0.1092819553569459	0.3610147681	1.9191	0.6463	-0.8768	-1.1235189276999	-1.6324210298044002	7.2089415442531	0.1139362546579742
618	0.1335429636108396	1.9449962979	2.817	3.4505	-1.1344	1.2043688557883998	-1.6088152113844	-0.6672971437027	0.1573226294861712	0.0476274551	0.5328	-0.2857	-0.2871	1.993117935262	-1.866039946101	-0.9904214548418	0.1637963500591663	0.0001778881	0.0341	0.0034	-0.0212	1.0986934753282	-1.0431804590104998	-0.5820407961758	0.1863869922164975	0.0927048983	0.652	0.1763	-0.5345	-1.5566856957069	-2.7559006144736	0.7645531155931	0.1887097319505795	0.1723929197	0.3624	1.0546	-0.3463	2.727258888124	1.2325384657696	-1.2664915012637	0.1926754962993451	0.1298638986	-0.658	-0.754	0.0117	-0.1367563747132	-2.9864114313449	-0.1108686605126	0.1950163166907987
633	0.1030668763826925	0.1643031788	0.4853	-1.1017	-0.9623	11.6021810673686	-14.1749792169644	-10.3538660462883	0.1126030266726445	0.7373558982	-0.3772	2.3172	2.0084	3.4017951494755	-12.1071095233724	-8.2499581365751	0.1254996802810586	0.0323600812	-0.3422	0.4988	0.1377	4.726947109512899	-3.8297292943994	-3.555823114666	0.1421661509514394	0.0788700448	-0.8562	-0.1904	0.2453	-1.4704851154432	-4.1874361295238	-2.4234520050586	0.1453293105095658	0.120618664	-0.187	-0.7719	-0.7792	6.137276731015799	-14.688327081538	-8.5927146200335	0.1490895360032927	0.1693904327	1.2211	-0.1952	-0.4125	5.8827666654175	-12.9910293941093	-8.635952610772799	0.1502369962589209
639	0.073998581476881	0.6770996194	0.6108	-3.0198	-1.9659	-2.3003083189676	13.2999508711657	10.6235231787061	0.1077697582630809	0.0258724471	0.1422	-0.5561	-0.1727	-2.2873644618673	13.3413003964314	10.4594233976564	0.1103039534900813	0.9359600405	-0.7309	3.1403	1.3816	-1.0027751664816	7.180299817903499	6.7236846035993	0.1307789014898167	0.0025425738	0.1014	-0.1273	-0.0512	-0.0638537388261	3.8376372435701	5.7805534716589	0.1357869128380017	0.0053263141	-0.0311	-0.2041	-0.1271	-1.7948684035647	10.898767021483298	8.870673131929	0.1370729547175081	0.1646863225	0.2348	-1.0915	-0.7412	-1.0396002432168	7.096931935850199	6.2971668077806	0.1412623753279875
642	0.101044121213903	0.9413287436	-3.6979	0.1194	-0.1489	20.8617994007978	-0.7778510599696999	0.6867326008685	0.1276321321210963	0.1997354416	-1.5058	-0.0496	0.2656	23.7090545325568	-1.2810484226227	2.0987539726915	0.1369162189376511	1.5102509414	4.017	-0.1222	0.1857	15.1257428968606	0.1030000543725999	-2.019477765831	0.1445136229668447	0.2125440738	0.2229	0.2934	-1.4282	12.7105135852183	-0.7006206907056	0.756959910668	0.1522686447591817	0.1028100069	0.3714	0.0022	0.9314	9.3567562762275	-0.2014363171839999	-0.5620545365802	0.1545378775072212	0.2756661373	-0.1777	0.7465	-1.4364	6.519966390634699	-0.2522675128484	-0.4436320141732	0.1577923223354917
643	0.1044626516827506	0.9277934888	-3.5748	0.3499	0.2016	16.9050314602681	-1.5398468785672998	-0.8367475769275998	0.1297343760335741	0.1396212147	-1.1072	0.462	0.4116	19.5303132128177	-1.4580920607727	-0.7084106107842	0.1482259273686763	0.6857927772	2.2775	0.7388	1.0378	9.7192629610973	-1.651226998479	-1.2654685824655	0.1495698861506574	0.7484978702	2.2161	-1.0662	-1.1564	8.3532335921626	-1.8677316964211	-1.5103396055423	0.1558250586151392	0.2552258128	-0.1139	1.3426	0.7873	4.0135792768605	-0.159339274335	-0.1686635726109	0.1596777086074218	0.0122801075	0.339	-0.0171	-0.0074	15.5869612457567	-2.0575618195486	-1.3617409785883998	0.1655208846292362
644	0.0666838163416803	0.5931273642	-0.8126	-2.5266	-2.4446	-3.0187514025803	-12.7265655417439	-13.3989379364069	0.1001440205208111	0.0130247007	-0.1489	-0.3221	-0.2625	-3.6310863323951	-14.1516487997593	-14.615542474743	0.1047928809249064	0.9660004692	1.2347	2.6471	2.2121	-1.2616129654569	-7.413682676015899	-8.2589283475747	0.1154947191250725	0.0141243036	0.3657	0.217	-0.0507	-4.1596599498496	-16.827407660697	-17.483885470957198	0.1245980361172155	0.0671884876	-0.4877	-0.6331	-0.4067	-0.4715262229394999	-7.0839487357192	-8.554001077824699	0.1304011553981052	0.0329766302	0.2093	-0.2009	-0.5427	-0.1441528644848	-5.2213316332891	-6.48373145936	0.1297978420808925
646	0.1599589142785744	0.0008765846	0.0599	-0.0432	0.0525	6.9020265617624	-3.933122779079	-0.6638349570011	0.1618367301939628	0.7300812647	2.2347	-1.0672	-0.7251	5.617397923346	-2.9541894892016	-0.9018209497053998	0.1711628214645332	0.0140005864	0.1653	0.1948	-0.2392	6.656644079286499	-4.956356321524599	0.4232129812399	0.1709906142278603	0.1223467574	0.8921	-0.5177	-0.0444	1.6641315125485998	-1.2330499251687	0.6943258057935999	0.1741513483319491	0.1204273346	0.4415	0.6671	-0.6273	2.2373988128783	-0.3528282993176	-0.3796209032243	0.17529689762379	0.4940349913	0.9345	0.8453	-1.6122	0.9324691706207	-0.2453824824759	0.2187079076612999	0.1779711076975091
647	0.1722126388204943	0.0356853592	0.276	0.4592	-0.1468	0.8273052495595998	-0.5277867568404999	-0.0833285390225999	0.1781013839787736	0.9327246249	1.9879	-1.5798	-1.1156	3.5572788068019	-2.511659079888	-1.5200179910945	0.1898687682368419	0.0057373842	-0.126	0.1714	0.0068	3.5796649912701994	-2.6933058526299	-1.2908054942363	0.2025868569790602	0.0104678914	-0.0701	-0.1436	0.2277	2.7061316806381	-1.7408897654443	-1.1988214884597	0.2111857897792836	0.0068057451	-0.1519	0.114	0.1105	-1.1448035073086	1.5369354942954998	0.6865752287457	0.2132020403213359	0.0318964434	0.3375	-0.2782	-0.1809	-0.7284362134104999	1.0245712054894	0.485099568531	0.2178259111989827
648	0.1492371579558567	0.0532263522	0.3932	0.0549	-0.6135	5.7870057286937	-8.8588308796883	4.6590803815554	0.1518370976869988	0.5314790923	0.306	1.2059	-1.9084	4.2619124866389	-4.2814266298661	1.4130442906212	0.1525681148342239	0.5616763344	-1.7603	1.2707	0.858	1.9520438112112	-3.125016928501	1.6271490636906	0.1598098223538664	0.0717892732	0.212	-0.6113	0.4989	3.4044704755631	-4.7408745423807	2.7611332375567	0.165508022372976	0.0062664967	0.2027	-0.0753	0.0999	0.6504583265631	-0.462280610725	1.2917497269731	0.165594346487134	0.0039326637	0.0368	0.0488	0.1785	0.8489439164445999	-0.4410747171776999	0.1769256090578999	0.1698787640474213
651	0.1148254408078966	0.6988346281	-2.9462	0.0081	-0.5628	18.604335642262495	0.1191306969596	3.4126144829179994	0.1416342782804265	0.1262989265	-0.989	0.2077	-0.5598	21.2850517250684	0.5730705851761999	3.1195482472337	0.148032956775469	0.3838932844	0.2444	-0.7916	1.7745	7.4332361622738	0.1450970972216	1.4085985281520998	0.1556846395260809	0.1517431739	0.791	-0.7002	0.5803	5.4008932254039	0.2936170381140999	1.0502622045365	0.1573396444137383	0.8055045232	2.6767	0.5737	-0.3325	14.1724219199689	-0.6508910999008	3.9191953462112	0.1593751148415737	0.3275814727	1.715	0.2999	-0.1867	14.122613643102698	-0.5927814435569	3.9037335351461	0.1607888605510925
652	0.1137787838920452	0.5136616839	0.1256	1.9572	1.6526	-0.4656247683344999	-5.8216669387404	-3.9717969782571	0.1524422117200879	0.0003754301	-0.012	0.0151	-0.0576	0.2988103181664999	0.8743201712461001	0.8946211750872999	0.1532448532600307	0.0020013072	0.0765	0.1113	0.0364	0.8190038700819	-2.2619488640351	-2.5713031144292	0.1593087088499672	0.0119129141	0.2118	0.2326	-0.1113	0.1587884719051999	-5.9736490663345	-5.1555894289894	0.1652333213285608	0.077628963	0.0375	0.5498	0.631	-0.0335596051871	-4.1426637605872	-3.3217714250317	0.1669673739682632	0.1015191688	-0.1363	0.608	0.7212	0.5985648690698	-4.0742068871692005	-4.2715515291604	0.1685415671373027
653	0.117545550761813	0.5487707542	-1.1735	-0.9609	2.1217	3.1686483495473	1.5963828136832	-5.212912224719299	0.1505972496821185	0.0005762726	0.0679	0.0272	-0.0197	-0.9701597940313	-1.0141453023539	1.3976611656175	0.1502857993341026	0.0645219698	0.4115	0.3861	-0.5667	-1.4731997845615	0.5799162725179999	2.1957738863977	0.1533580411151208	0.0169454302	0.2509	-0.0233	-0.3191	0.5886504253334	1.6475287535931995	-1.5964614997446	0.1582903488978883	0.0308124206	0.4033	0.2144	-0.2871	1.8200479432127	2.0956852162969	-4.0275067097283	0.1615241406175352	0.0230095147	0.1698	-0.4199	-0.0812	1.045344325699	2.332648290203	-2.6900010380511	0.1655266910192051
654	0.1435231924855024	0.0217298741	0.2388	-0.3284	-0.2486	-1.3122474459678	3.5708914954241	3.3587145308590003	0.1602139911948668	0.6159057766	2.3643	-0.17	0.1982	3.096689946397	0.2606082353568	0.0456772586426999	0.1684803795468075	0.0611230447	0.6852	0.0605	0.2614	2.9515928491754	1.0805563381755	1.5639641563864	0.1705130570275693	0.1051296027	-0.7647	-0.0888	-0.5731	0.0543720684273999	1.9752955423549	2.7181706480323	0.1863597977318329	0.0022994821	-0.0679	-0.0982	0.0651	-2.5386483989482	1.3095327768495	0.5591038092777	0.1902490500305019	0.0951673672	0.3136	0.5383	0.5985	-0.5700018287816	1.5691967794695	0.3734047043737	0.197239355564212
655	0.1371396547035433	0.066916211	0.1518	-0.7298	-0.4162	0.0919053197152	-1.4461317794399	-1.8157202098357	0.1476133164776527	0.6638409464	-0.2495	-2.236	-1.2408	-0.1073671307802999	5.4398821688276	2.0417065781765	0.1587580572848144	0.9002858302	-0.2606	-2.52	-1.3916	0.4651919949967999	3.8964550744666	1.1224960089017	0.1748066619137567	0.0047388018	-0.1654	0.0826	0.0802	0.7110859368717999	3.2334856641409	0.7147841817576	0.1751595287269306	0.0368563459	0.5045	0.2247	0.0924	0.3429925416426	2.7875324111564	0.5491893655412999	0.1801184062562014	0.0001298502	0.0228	0.0219	0.0091	0.4798276024171999	4.326553086079	1.3515117906064	0.1838680112011877
656	0.1369806037175595	0.0587503472	0.1587	0.2415	-0.7464	-0.1406906777832	1.364809734983	-1.3879434370346	0.1489499988975208	0.662948243	-0.2524	0.6394	-2.4616	-0.2947186429737	-0.688109606943	5.8366172904064	0.159474668705028	0.9145714226	-0.3051	0.729	-2.796	0.2828370477023	-0.0956429076317	4.1255888852634	0.1734910735941554	0.0033072918	-0.0045	0.0289	-0.1665	0.6065908473325999	-0.0540966672125	4.2410606803679	0.1754230579830512	0.0050234911	-0.2019	-0.0115	-0.0443	0.0528770332608	-1.1182076185554	7.715010948147199	0.175552195035904	0.0394898547	0.5162	0.0216	0.2608	-0.1441528644848	0.0537819229668999	3.091181922099	0.1837090337138111
657	0.1233149709313008	0.8777856235	-0.8489	-1.4168	2.7625	-2.0250251331597	-3.9670364715424	8.426726373510201	0.1437509279199159	0.2059044952	0.3129	0.9294	-1.0835	-2.5632771361664	1.6400142347295	13.563627862917098	0.1636553062319469	0.289239737	-0.2305	-1.0444	1.2197	-0.9274726057218	-4.6290223061006	5.821234165402699	0.1638755448084258	0.3745480765	0.28	1.1915	-1.3779	-0.777418286632	-4.153286378876199	5.9867109525269	0.1698991966602232	0.0131978071	0.187	0.0253	-0.2841	0.0819121899174	-1.0468393608656	1.9056190349852	0.1807537282168502	0.0009269853	-0.0359	0.0665	0.0445	-3.1675467446877	2.0645255359825	14.2950148036301	0.1821733538149452
659	0.1303928133061878	1.0139136839	0.1071	2.67	2.0347	-0.4339142855903	5.1619629999628	3.6797143183403	0.1552699236349471	0.1410653834	0.1444	0.6897	0.9275	-4.106822259619499	12.2920217676624	1.4567150546982	0.1704722653005725	0.0488052821	0.0976	0.3882	0.518	-0.4055479604555999	4.1414047836048	4.228903683881599	0.1709153516540861	0.3916797879	0.1901	1.1132	1.4586	-0.7449996293351999	2.7859193468977	1.7530861049612998	0.1732015993296927	0.0571068515	0.0257	0.5938	0.3744	-0.6738674298296	0.0170748753238	0.0821875911323	0.1867764980853612	0.0685172508	-0.0774	-0.7108	-0.1929	-0.5994697587759	-0.1252288667181	-0.6433372380064	0.1883588495998
660	0.1297102684904121	0.2215303154	0.2782	0.9439	1.2487	-5.8969694995002	1.013476470832	-5.3988080447768	0.1413972820215056	0.0216322463	0.1548	0.1962	0.4081	-2.9496256976404	1.2957627161044998	-2.1539522447636	0.1429038197226162	0.0075747791	-0.0525	-0.2345	-0.1473	-1.8849639438677	8.7400149269743	3.5324926974609	0.1544676863373439	0.1216706251	-0.5716	0.8774	0.2688	-2.5724440623195	-0.6116660982929	-3.2787694924766	0.1632948690622312	0.0217828447	0.078	0.4397	-0.0096	1.5222212008137	1.8538042635533	4.025972331531	0.1665037815033405	0.2446614029	1.0762	-0.2324	0.9861	-4.498482130237999	0.3019184175918	-4.6915383818829	0.169751868702088
661	0.1218788081465856	0.3853647904	-0.602	0.9044	1.8559	0.7765920829873	-5.2476521208274	-3.7220867624042	0.1549200702646684	0.0001370578	-0.0355	-0.0078	-0.0022	1.2018509018236	-2.2495164663339	-2.098557257538	0.1556374901695613	0.0004448334	-0.0489	0.0283	0.0331	0.4710147635404	-0.9183450225994	0.534671787213	0.1632413620761886	0.0032947704	-0.0631	0.0079	0.1619	4.9927486249221	-4.0523321621	-11.4817520503959	0.1684449532181365	0.0131632032	0.2009	0.0883	-0.2622	0.7196627175643999	-1.9550338815444	-1.1617996965709998	0.1737529123823103	0.0102482941	-0.1617	-0.0114	0.2492	4.4149175330312	-3.7004087524885	-10.5934257602206	0.173965727599462
662	0.1482659841096011	0.0101625851	-0.0156	0.1329	-0.2913	-2.5357370146764	2.9758674991173	-9.3390912554432	0.154790712715994	1.0860487717	0.1964	-3.1801	0.3276	-0.1712208696063999	-7.6230662854013	-0.1795222490840999	0.1664657459741138	0.0689470777	0.0354	0.5424	-0.568	-0.7212364387924	2.5474218947943	-1.3192111624017	0.17424403007563	0.0156497249	-0.1625	-0.09	0.316	-0.2419202957743	-4.3016882906766	-0.4616117792031	0.1789373203877786	0.0057872165	0.2106	0.0112	-0.063	-0.0755779619746999	-9.8317840288993	-0.1358121419763999	0.1858377003755779	0.0003358952	-0.0148	-0.0357	-0.0348	-2.0135369681953	2.8810114520996	-9.2962466950109	0.1907551614396907
663	0.1604995332838442	0.1574555572	-0.8558	0.3777	-0.7617	-0.2238225016522999	0.7217478981915	-0.6434159240677999	0.1700152509609943	0.3526248446	1.1904	-1.2799	0.039	1.0088339932094	-0.8128270142619999	-1.0686353998734	0.2042378194433215	6.68048e-05	0.002	0.0179	-0.0128	-1.5799767698813	0.1622113155761	-3.4945660158661003	0.2070743879403485	0.2035258601	0.8657	-0.4519	0.7125	-0.3897714051449	0.7638449410404999	-0.871054699698	0.2091429327414245	0.0001541731	0.0156	-0.0111	0.0272	-2.1972689215643	0.8719202463734	-3.3678027709507	0.2112785082722682	0.1429518784	-0.6344	0.7624	0.1538	0.191993989816	0.4563791561199999	-0.4398157401952999	0.2131773815386198
664	0.1461122911720822	0.0737216857	0.0493	-0.1845	-0.8481	8.8771253889638	-1.5301291499844	-3.276487596696	0.1443318976605393	1.3585767806	0.6727	0.4345	3.6295	3.4039590161639994	0.5760606555094	9.9723960206211	0.16468524221466	0.0367737826	-0.3836	0.2912	0.3185	0.8871853422849999	-0.7712414308121	-2.1621355951492	0.1725739947227999	0.0106351686	-0.2658	0.1463	0.0126	2.0338379720365	-0.0583850575587999	5.2418293522838	0.1753536752978531	0.0069368445	-0.2408	0.0157	0.0324	2.5387270850096	0.2619065553699	7.641911597106599	0.1808615874229183	0.2683320262	-0.0261	-0.2231	-1.4686	3.4679701271129	0.1234977733673	7.4354787150237	0.1838462188641525
665	0.1873425108594192	0.0980656029	-0.452	0.5824	0.4859	0.9152762662048	-3.1527144221138	-0.0058621115743	0.2023372189597007	0.0717893939	-0.2202	0.664	0.1983	1.2871859354119	-3.2897461980419003	-0.3632935454838	0.2398919202981103	0.0041525966	-0.0542	0.1043	0.1102	2.3439790830446	-2.7381175645972	-1.5534595671895	0.2369241935365325	0.2690361232	0.8362	0.2987	-0.9427	1.8142251746691	-3.7406960159253	-1.0320857243531	0.2469336381075578	1.1094547426	1.1786	-1.9735	-1.1148	1.351826534852	-4.073577398677999	-0.487460150373	0.2590417619086118	0.0140070998	-0.0132	-0.2769	0.0623	-0.5090201311966	-0.8268724762219	0.9353018688311	0.270804185010694
666	0.1189966705130937	0.3011830377	-0.5849	1.694	0.6966	-0.4712901647552999	7.029576667291799	3.1159286884093	0.1569659774947265	0.0010427727	0.0819	-0.017	0.0543	-1.4554167346851	4.953366251191399	0.8896639532190999	0.1595388697384184	0.0002396798	0.0242	0.0184	-0.0364	0.1619752573919	1.3140572253799998	-0.2643064802425999	0.1702264492087875	0.0914102072	-0.6297	0.6306	-0.0712	-1.641784671111	5.4013653417723	1.1566457595493	0.1762280514784244	0.1551900411	-0.5036	0.9872	0.2878	-1.5491711768432	3.5939465114143	-0.0562211908702999	0.177398296302285	0.1031648651	0.2127	-0.8188	-0.3891	-1.5734458267851	3.8796556003577	0.0619259303218	0.1842915836744893
668	0.1165042224949837	0.0060459205	0.2193	-0.1718	-0.0149	5.144927467669699	-6.998416986977399	3.982694997761	0.1367175889516893	0.0037209695	-0.1957	0.0496	0.0043	2.5419925565577	-2.0290381222911	-0.7374851104715	0.1413335587290621	0.001684181	-0.1271	-0.0413	-0.0017	-1.1243844743753	-1.7600498213952	5.2559141572744	0.1386576581873773	0.3567223307	1.6399	-0.3842	-0.9695	-1.3067000786391	-1.1070341978366	1.984462468508	0.1546936578051846	0.2474161444	-0.9541	0.806	0.8973	0.7847360903421999	-0.8818346901098	1.3873139485433998	0.1570613786868738	0.0129239754	0.21	-0.1155	-0.2567	-2.0574831334872	-0.7012108361660999	6.9373172603003	0.1632986174911985
669	0.1457822089271408	0.017389873	-0.0073	0.3608	0.2187	-0.3622706266855999	0.9846380293289	0.0543327253967	0.1549105154457323	0.2323521724	0.3317	-0.5252	1.3586	-0.255336269243	-2.6991679642042	4.3507490499595	0.1578956613772169	0.1980063796	0.5073	1.125	-0.5898	0.4470155148134	-0.8588583601809999	2.6886240319766	0.1647855310641863	0.0425408014	0.3652	0.1534	0.4789	1.2878154239031	-1.5681738606712998	4.5835417626114	0.1658342091917358	0.0626639153	0.2274	-0.26	0.6674	0.0293499009021999	-0.8251020398404	2.4385990718781	0.1681817547057483	0.717992137	-1.0023	-2.1161	0.9252	-0.4663329428871	0.837613123603	-0.6483338029053	0.1746792153288695
671	0.1010595191721116	0.0223552197	0.2106	-0.2055	0.4928	-0.4507137596991999	1.7265295592388	2.650146547952	0.1236216806191522	0.9214437162	-1.2353	1.0692	-2.8184	1.7986453345118998	-0.2488446691774999	5.6045720953378	0.1391335249197027	0.1243110338	0.6617	-0.6366	0.6984	3.280028469459	-1.5384305294621	7.431032952554599	0.1619879903275833	0.0009987649	-0.071	-0.0312	0.0568	-1.4353911320588	1.1351251217564	-0.994198385789	0.1703029612588841	0.3123654288	0.6561	-0.5473	1.4119	1.1673470638997	0.0313563954679	3.2014997801818	0.182542610817525	0.1441295866	-0.7221	0.8081	0.0044	-2.0610240062502	3.2755433639591995	2.4954890942703	0.191392284116216
672	0.1012965154310325	0.0085655901	-0.1986	-0.1292	0.2647	0.6853949378247	-0.5550121340849	-1.8317328233306	0.1226379752603688	0.9517783905	-1.7459	-0.7122	2.7348	1.6729836944560998	-0.7499568512033999	-4.5021016890624	0.1358974914925362	0.1284418821	-0.1024	-0.5704	-1.0351	2.2241402115324	-1.4965695447973	-7.339914493453399	0.1593877933513159	0.0022409792	-0.0965	0.1076	-0.0128	1.1195846246299	1.602835070718	0.7630580804264999	0.1633510587474367	0.0010741331	0.0787	-0.0447	0.0406	4.7071182220401	3.783225832112	-2.1228319074799	0.1657269379745254	0.1154742224	0.7206	0.491	-0.5293	1.6514630566632	-0.9424623004185	-4.8234162207893	0.1698112188274032
673	0.0998233093482878	0.0152572383	0.2207	0.4134	0.0913	0.5969911478418	-1.7137824172919998	0.10229187982	0.1204724122977869	0.6917078719	-1.3631	-2.4233	-0.722	-0.0712502285977	-5.3254332925213	-0.0729026358871	0.1302484987909479	0.2791287275	-0.1965	1.7319	-0.3525	1.6100741883667995	-6.9167801982749	1.3162210920684998	0.1558706277516041	0.0047832813	-0.0445	0.1583	0.1375	-2.3521624334302	-0.5874307913817	-1.7898718386658	0.1583502502627575	0.0043571855	0.0224	0.1935	0.0572	-3.1426032632239	-1.8812656989819	-2.3934332726345	0.1617439014530674	0.1650074856	-0.5979	-1.0112	-0.3749	1.2886809705785	-4.3773449387127	0.8691268911936999	0.1681970056667426
675	0.1013093776872928	0.0051169069	-0.2702	-0.0407	-0.0247	-1.6830948533459995	-0.5025285311311	-0.1426578293181999	0.1209420683978038	1.2345194206	3.7447	0.5781	0.4026	-1.663029907689	-0.3689982849352999	-0.0785286892772	0.1544022725769346	0.0198566824	-0.438	0.0156	-0.0116	-3.6052773042559	1.8292148693658	0.8924573083988	0.159106256936431	0.0030191303	0.1484	0.0696	0.0394	-0.3293405099897	-0.2266551998626999	0.0553556441948999	0.1622337696700647	0.0220503674	-0.4372	-0.0949	-0.039	-4.7028691747245	-0.3307175160641999	-0.2329107417439999	0.1636634645773462	0.00223792	-0.0107	-0.0766	0.1203	1.3698062998818998	-1.2158176777221	-0.3688802558432	0.1674135105139757
676	0.0941672607804082	0.0122072993	-0.2038	0.3883	0.0284	0.2305501599019999	-0.4007481107101999	-0.6212657977837	0.123640569761203	0.7121505734	1.5084	-2.4458	-0.2466	1.0539211063916	-0.7238330788186	-0.9927426936531	0.1382372094048817	0.1503872161	-0.46	1.185	-0.0121	0.8301772908007	0.2818534719348	-1.1022343480912	0.1466628324893243	0.0253291807	-0.2321	0.4516	0.0283	-2.3623522783815	3.423237101207	-0.3069149824907	0.1566130371829453	0.0252050398	0.4212	0.0577	-0.2444	0.2583263395762	-1.6522499172772	-0.3566445732955	0.1630049538061253	0.0097277729	0.2427	0.1706	-0.0362	-1.4668262135880998	3.4355908128468	-0.4965877334954	0.1683721160983999
677	0.0955615661083222	0.0334319604	-0.3218	-0.6242	-0.1653	0.4250621036828	-0.391856585772	0.6846474202413999	0.1197591818135046	0.792595879	1.5409	2.5516	0.8259	-0.249828244945	-1.9953604880119	0.4445369038792999	0.1335310568364729	0.2503591457	-0.5867	-1.5464	-0.1993	0.2611983808173	-1.9310346328174	0.9055585376219	0.1459577236011377	0.033799576	-0.2207	-0.5366	-0.1	-2.0258513368044	-4.1842100010064	-0.4005513955567	0.1525816753272525	0.0128634377	-0.1937	-0.232	-0.1866	-0.8137712469988	-2.1579258908643	-0.0042490473156	0.1593742696075909	0.0701610609	-0.0628	-0.8058	0.0313	0.00786860614	-1.7654004735704	0.5975026072409	0.1661876272444637
679	0.0879218268813806	0.0568212332	-0.6043	-0.7466	0.1945	2.8357669667946	4.183580512515199	-0.8278167089586999	0.1106161755734728	0.8138878285	2.1049	2.4183	-0.5777	7.5238825050066	8.548335681403898	-1.3046148980119998	0.1353505148577434	0.0021609251	-0.1289	-0.0175	-0.0832	2.3414611290797995	3.5736061645423995	-0.6115874122314999	0.1403030347574913	0.0043742744	0.1976	0.0873	-0.0049	5.1549992835289	6.8675227238385	-1.6959993674156	0.1446503303762393	0.0076960095	-0.2309	-0.1616	-0.0161	1.3667375434873	2.0936787217312	0.1940398274124	0.1464142234504656	0.1065299444	-0.8756	-0.5097	-0.2397	5.901808692276299	7.0549135790626	-1.1524753982951	0.152701919048634
680	0.1133023659201658	0.3332708002	-0.3953	0.1341	-2.0319	1.8947210154813	-2.0527619698032	6.578154733039999	0.1524047274304152	0.0015467603	0.0307	0.0508	0.108	1.2409972173701	-0.1732273641721	3.3026113690807994	0.1545322181144667	0.0004642321	0.0627	0.0224	0.0084	0.0596046915105	-0.3463760422827999	-1.3387646486596	0.1576637365221929	0.0228265138	-0.2372	-0.1999	-0.3453	1.2096408219022	0.0481165265461	5.5079456119386	0.1683350360510668	0.092660071	0.1617	0.399	0.7975	0.7498781651419999	-0.2729619469966	2.1791317844116	0.1706811483422389	0.2090100819	0.2561	-0.4374	1.2498	1.53831250037	0.0334022330643	5.3264955543502	0.1721050736088551
681	0.1073976348148202	0.0105302175	-0.1784	-0.2341	-0.2443	-1.3717341083862	-0.9408885791905	-1.0824448036491	0.1065549365339526	1.1634221598	1.468	3.3557	1.4279	-1.3081164277442998	0.3543626775148999	-1.694110901942	0.1365860631941024	0.2268832472	-0.4942	0.4559	-1.4188	-0.822662771937	2.5766144235737	-1.8353130391243	0.1504451810638188	0.5284186455	-0.5755	0.9495	-1.9861	-1.8200479432127	-9.0084130824097	2.8647234373898	0.1541695392372314	0.0003516131	-0.0234	0.003	-0.0533	-1.8673382661141	-1.8678103824825	-1.5648690460925	0.1589806845660274	0.0092748577	0.1771	0.0454	0.2323	-1.060294677365	2.4336418500099	-2.268125719855	0.1599836833092012
682	0.1055222443534695	0.0017676368	-0.1552	-0.0236	0.0182	-0.9410459513133	0.6903521596929	-0.4347404892349999	0.1252409651837097	0.9404477603	3.0386	-1.088	0.5645	-2.4767618116571	0.6851195366098	-0.3859157881362999	0.1460564689799128	0.0976754948	-0.7093	-0.5476	0.4417	-5.6843597615974	0.1962036941008999	0.1017410773902	0.1658067574619461	0.0392670037	-0.3254	-0.4117	0.2803	1.9175006302566	0.2403072315156	-0.3528282993176	0.1669538134752346	0.2939407239	-0.5568	-1.2052	0.921	0.1731880211413999	-0.1888072043292999	0.0589358599885999	0.169747275039138	0.3142765909	1.462	0.5698	-0.5296	-0.8474095382473	-0.3318191209238	0.2319665090072	0.1743102890700221
683	0.0986197329060614	0.0038983676	-0.0427	0.0702	0.2286	-1.028820252805	-2.0393853393652	-0.1943939146887	0.1059863880579462	1.7376108908	-0.0534	2.8667	3.8258	-1.0929100498153	-4.1343623811095	-2.1178746856117	0.1180131856501319	0.1920412051	-0.1469	-1.1377	-1.051	-2.7561760156885	-7.748924640610599	0.6016729684951	0.1343674709864248	0.0237591867	0.1416	0.4528	-0.1967	-1.2149914740774	2.200062276744	6.5453033024055	0.1478452780819803	0.0304238694	-0.0236	0.1774	0.5235	-1.4050969984198	-3.5404399896623	-0.0543720684273999	0.1536943707416744	0.0057673456	-0.0145	-0.1824	0.1508	-2.562805019798	-8.2381552273651	-0.2805551519216999	0.1571048531130335
684	0.0938701426607965	0.0117252655	-0.2628	-0.0688	-0.3352	0.8611795989922999	-0.1492674584758	1.5613281733295	0.121318932506229	0.8665143098	2.0759	0.3871	2.4124	2.0133009100111	-0.5761393415707999	2.131605403326	0.1381118942796033	0.1192468616	-0.5812	-0.303	-0.9248	1.1778909961273	-0.986723209956	0.90095540303	0.147712319101553	0.0131871199	-0.2374	-0.0329	-0.2763	-2.8981650134848	-0.5726771548692	-2.1935313336478	0.1553548880248719	0.0339280227	-0.4618	0.3333	-0.0435	1.4228407052655	0.3079379012889	2.6252030664882	0.1646977369778842	0.1969192743	-0.5367	-0.437	-1.1396	0.581489993746	-1.6122380550553	-0.5255442040906	0.166868003851327
685	0.101162931712444	0.0158295474	0.1345	0.4574	0.0762	-2.0200285682608	2.7860373759898	-0.4746736653954999	0.1244528028693856	0.8261399543	0.8142	2.9419	0.3487	0.2394810278709	6.5633224104661005	-0.0266745748145999	0.139599836833092	0.1363746505	0.7417	0.9398	0.1424	1.60126134949	8.548375024434598	0.2139474009465999	0.1646297507662229	0.0012058125	0.0227	-0.0788	-0.0651	-1.2713700370705	-0.7522780900146999	0.0612177557691999	0.1730337285108447	0.3441155102	0.5439	1.618	0.1814	0.3102591401001999	4.847494155577699	-0.1161406266264	0.1840296346384235	0.1258745382	-0.9987	-0.1047	-0.0967	-3.8255195901145	2.5980170322745	-0.5430125097214	0.1934173544911324
686	0.0931386477726247	4.25121e-05	0.0009	0.0184	0.0185	-0.8232529173974998	0.5411633872785	-0.4963123322805	0.1101771316433553	1.5087273578	4.3366	0.324	-0.5654	-1.3712619920178	0.1378186365421	-0.0623587036595	0.1354147158911338	0.0284372224	-0.2002	-0.3637	0.3749	6.589092095574601	1.0077717313805	-1.3760618417631998	0.1454108204649521	0.0200789187	-0.1091	-0.3101	0.3137	-4.6350417897977	-0.7975225753197	1.0537243912381	0.1459352330273341	0.0009022874	0.0025	0.0627	0.073	-6.376797101917401	-2.1435656846588	2.4962759548843	0.1494375519083913	0.0041235969	0.181	-0.0694	0.0591	1.8969242252005	0.3519627526421999	-0.4590151391769	0.1588126300006615
687	0.1457296941722954	0.3176866569	-1.2632	-0.4958	-1.1787	-3.0442850295046	-0.8221513125379	-2.5838535412225	0.1586033794659591	0.0174571581	-0.2298	-0.3288	-0.0562	-1.8714299413069	0.9940410136662	0.589752030193	0.1645301234041614	0.3096698453	-1.5964	0.2394	0.4332	-1.6170772478314	0.8432391769930999	-0.0276974936128	0.1703543735346215	0.0207789383	-0.255	-0.0176	-0.3422	1.9760430599382	-0.7296951903929	-2.4466643931716	0.1774839221796746	0.1647481494	0.5601	0.3855	0.9608	-1.256222970251	1.1334333714363	1.1855628871138	0.1808275208184805	0.0624189464	-0.4657	-0.3461	-0.4242	1.1521606540495	-0.1463167311733	-1.0177255181476	0.1831084765943685
688	0.154686344693768	0.3282583637	-1.4379	-0.57	-0.8684	-1.3448628184181	0.6117447843542999	1.0309841194935	0.1656261713840522	0.0684732687	-0.6579	0.2905	0.3158	-2.7767524207446	-1.3437612135585	-2.0378509611679	0.1720043070183819	0.2864517213	1.1196	-0.5973	-0.9287	0.329694597266	1.1241484161911	1.825910054787	0.1820647963721087	0.0095736554	0.2432	0.0033	0.1402	-0.8131024154769	-0.9201154589809	-1.3620950658647	0.1839729672122713	0.0431707069	0.4537	0.1384	0.3555	0.4676312629002	0.1480084814933999	0.2303141017178	0.1840253717192059	0.2080745481	-1.1217	-0.3782	-0.5342	-0.4813619806145	-0.2074951439118	-0.4694016992817	0.1882775233909317
689	0.0956375636681685	0.001421269	-0.0882	-0.0257	-0.1171	1.3074082531917	0.1127177829554999	-1.1540097764923998	0.1095568033985756	1.0941493968	-2.1632	-1.2292	-2.8264	-0.6322031603182999	-0.6412127143485999	-2.1281038735937	0.1352403771948521	0.1514078782	0.7152	0.4142	0.9852	-2.0452474509395	-0.7568025385452	-0.7618777895055	0.1476998610876324	0.0134791348	0.1573	-0.0608	-0.3287	2.375925623973	1.2935201633546	2.6133214712168	0.1482234284160315	0.0012258137	-0.0171	0.0794	-0.0761	1.9639647495133	1.8324409978832	5.1280493074994	0.1532932888421764	0.0063308489	-0.2404	-0.0576	0.0235	2.3280451556111	-0.7210397236389	-5.3879493683036	0.15983231292767
690	0.1089331309671681	0.0087671389	0.2668	-0.1989	0.0967	0.5786572955356	0.9563897332862998	0.2669818063301999	0.1113984212499173	1.1528756101	-2.6474	2.6856	0.6812	1.8944456142664	-0.8814806028334999	-0.8264397028842	0.142987865379951	0.4088660488	1.2141	0.0123	1.655	2.9306230138123	-2.5610345834165	-2.1109896552392	0.164053337939246	0.023212702	0.0243	-0.3376	-0.312	2.5308978219003	-2.1868430184288	-2.3036524765771	0.1643980831563241	0.2625948084	0.5369	0.3825	1.3936	0.5345537581209	2.1190943195634	2.1176779704582	0.1664321571106227	0.2325554098	0.4179	0.5039	1.2861	-0.6588777351329	3.049871739864	1.9721087568682	0.1696211514291804
691	0.0979439867114518	0.0134359792	-0.446	-0.0646	-0.0343	0.1089408520082999	-0.4411140602084	-0.4188852478629	0.1222171222355336	1.1320340774	3.5865	0.4814	0.2965	2.6872470259021	-0.0545687835808999	-0.1622506586068	0.1544379194014273	0.0004695838	-0.053	-0.0281	-0.0308	0.3196621244375	-2.3888301380426	-2.0743612936575	0.1548706057020219	0.0073515254	-0.0213	-0.1958	-0.1795	2.1800366741177	-0.0572047666378	-0.1834565521540999	0.1568268078819906	0.0022727514	0.0603	0.1209	-0.0588	4.297439243361	1.6544137839656998	1.2158963637835	0.1637713972820215	0.004802871	-0.0845	0.1862	0.0458	-3.6912811693661	-0.8484718000761999	-0.6938536894252	0.1675491889428695
692	0.1034184569702404	0.0013074561	0.1291	-0.0402	-0.0243	2.4739291134467	0.7806050721186999	0.3311502894019	0.1225689233189031	0.9195606225	-3.0249	-1.1289	-0.5483	4.5838171638263	0.953675064168	0.3392942967568	0.1393233350728003	0.1214619929	0.9172	-0.4969	-0.4595	7.6200368720374	0.3225735087092999	-0.3351239355026	0.1638260067471721	0.1505676366	-0.0063	-0.9415	-0.6943	1.7164970864102995	-0.4337569134675	-0.4300980116123999	0.1664191478571481	0.0686489587	0.7795	-0.0126	-0.0939	2.3980757502571	0.3995284767585	0.1261337564242	0.1683044973797746	0.010126698	-0.0766	0.1363	0.2563	4.0235724066583	4.7210456549079	3.2274268374131	0.1671056248484091
693	0.1075818223244669	1.1041706967	-3.5246	0.9658	1.0701	-1.0487278263392	0.7116367393016	1.061868398593	0.1388593751148416	0.000236643	-0.0096	-0.0417	0.0269	-0.2684374984661	1.885318031144	3.2626781929202995	0.1452681964176778	0.1175701889	1.0957	-0.0797	0.0558	0.6274426536036	0.6197707626171	1.1950052144818	0.1523591215446467	0.1597370608	1.2337	-0.0098	0.2042	-3.3245647802114	1.2188077480553	1.5460630774178998	0.1558455279772448	0.0366439905	-0.5474	0.1531	0.1694	3.3851923905201	0.0075145188636999	0.6024598291091	0.1574304886922392	0.0735661768	0.7573	0.1172	0.3333	-5.4586094514408	1.489527142302	1.6333259195105	0.1618225449627729
694	0.168787640474213	0.4663272366	-1.4711	-1.3803	-0.0199	0.6372390682478999	0.4555922955059999	-0.0448117119673	0.1770914396172192	0.3166756642	-1.4283	-0.782	0.0256	1.8202446583662	0.3054592903547999	-0.1347498801475	0.1935894514798944	0.0205861197	-0.1451	0.367	0.0557	-3.597133296901	-4.0954521237472	-0.1725978756809	0.2062778467848034	0.0003408034	-0.003	-0.0067	-0.0492	1.5332372494097	-1.1513737934355	-0.2432186157873999	0.2067750281132172	0.0626711572	-0.3453	0.5718	0.0738	-0.2960956490482	-0.1993511365569	-0.0399331761605	0.2093730568805721	0.0007106171	0.0343	-0.0612	0.0128	1.5967762439902	-2.1770859468152	-0.3362255403622	0.2191946757608943
695	0.096416759152414	0.0007986081	0.109	-0.0216	-0.0002	1.3191324763402998	0.34228436709	-0.7235970206343999	0.1142601630199107	1.2649294588	-3.7411	1.1249	0.4858	-0.1904989546494	0.8222299985993	-0.5520220637516999	0.1500069823676841	0.009492854	0.1757	0.1642	-0.1921	-1.8576205375312	0.902922554565	-0.0043277333769999	0.1516082965227808	0.0013607981	0.0416	0.0521	0.0949	-4.093248914028	0.1589851870587	1.3949858395299	0.1523217107535812	0.0045837028	-0.0179	0.1755	-0.1178	3.1658943373983	1.4130049475905	-2.2499098966409	0.1594066457440631	0.0001464281	0.011	0.0136	0.0327	4.0694463804545	-1.808205690972	-0.1615031410234999	0.1596299712620445
696	0.1426852348647993	0.0783736748	0.4956	0.754	0.0028	-5.2435997886653	-0.5744869342814	0.3876075384563999	0.1608243971276744	0.0246203706	0.4484	-0.1665	0.0074	-2.7488188689476	-1.5165558043929	0.4592118543303999	0.1749840508022373	0.004056368	-0.0469	0.0161	0.1795	0.3656934703564999	-0.1040229731708	0.583457145281	0.2060343826484488	0.065640005	-0.6543	0.2196	-0.0088	0.6295278342307	-0.7993323547318999	0.5944731938769999	0.2033824794020153	0.4741532034	1.7726	-0.5304	0.0414	-2.6758375469991	-1.3976611656175	0.4467007705677999	0.2144363391813725	0.1476555914	-0.6479	0.7769	-0.0306	-1.9284379927912	-2.1923116996961	0.4740441769043	0.2294751831952784
697	0.1089947595493065	0.0032444174	0.1893	0.0739	0.0559	1.0205975593887	1.6438698517381	0.5537531571025	0.1118502539376878	1.1363195636	2.2514	2.9979	-0.598	0.3473596180502999	-0.1829057497243	1.1601079462509	0.1452773102449708	0.3583658451	1.598	-0.5493	0.8887	-0.0770729971412999	-2.5570609373157995	2.1980164391476	0.161152347913007	0.0165369427	0.3534	-0.0231	0.1675	4.286973997194799	3.2732614681786	0.9637075369965	0.1630362642127931	0.4919480223	1.3379	-1.2519	1.0534	-0.7596745797862999	7.1817555100394	-2.6756801748763	0.1661142388851731	0.0634620815	-0.6138	0.1888	-0.399	0.1616605131462999	-1.9636500052677	2.0469785442903	0.1699032023343157
698	0.0987187355299616	0.0174096871	0.5026	-0.0843	0.0537	1.356547698536	-0.5212558137443	0.4926534304253999	0.1231875978450208	1.0997267746	-3.5052	0.5635	-0.3476	-0.6534877399269999	-0.2870467519872	0.3472022459275	0.1526336020932403	0.0082530514	0.2291	-0.1351	0.1004	1.9108123150376	-2.9438816151582	2.703259639397	0.1563455022527323	0.0022386283	0.0432	0.0996	-0.0983	-0.7678972732025999	0.0125897698239999	0.1271960182530999	0.1580823110902048	0.0066203811	-0.0033	0.241	-0.0673	5.9975696290001	-1.2443020319489	0.9667369503604	0.1588530542346222	0.0029693638	-0.1023	0.115	0.0656	-2.2366906383257	1.2660980709567	-1.0167025993494	0.1689744371844153
699	0.0938685991900453	0.0021818892	-0.17	0.0317	-0.069	-1.0091880804857	-0.5433665969977	-0.5408486430329	0.1088335036051066	1.4999964457	-4.1972	0.6523	-1.1558	-1.6701509962457	0.0237238475120999	-0.543327253967	0.1254591457991871	0.0173298556	0.006	0.4187	0.1751	-8.8058358173354	1.2726290140529	-2.456185406601	0.1441969542177175	0.0032809014	0.15	-0.1007	0.0344	-1.2875400226882	0.4660181986415	-0.2676899808828	0.1473888517312596	0.0013354998	-0.0047	0.0171	0.1152	4.6000264924747	1.5230080614277	1.9900491788674	0.147482231711709	0.0177283919	-0.1776	-0.3488	-0.1618	1.4299224507915	0.0934790409432	0.4796702302944	0.1553829644928228
700	0.1006347339717912	0.0029451088	0.1177	0.1725	0.0066	-1.2929693609248	3.0901196602701	-0.4546874057998999	0.1245040313986049	0.7726173251	-1.6146	-2.4884	0.1807	1.9569616900487	6.1792950878034	-0.7514518863699999	0.1402424351558538	0.16464791	-1.0952	-0.7343	0.0779	4.009841688944	7.5151483521912	-0.911971451626	0.1634693547557273	0.0008088813	0.0046	0.0483	0.0711	-1.4942089629553	-0.5747229924656	0.1734240793256	0.1725546278398024	0.3562151645	-1.0721	-1.3752	0.118	1.4048215972049	4.3303693600569	-0.6058433297493	0.1867804670101501	0.1309819301	-1.0019	0.1986	0.0155	-2.7682936691441	3.4289811836892	-0.4094822635255999	0.1935868055300351
701	0.1091757498695399	9.07314e-05	-0.016	-0.0292	0.0115	-1.5931173421350997	0.1925447922457999	0.0263204875383	0.1337543456051508	0.7642448015	-1.2945	-2.5527	0.103	0.9775956268336	2.7243475038522	-0.0936757560967	0.1492717023012414	0.1317104986	-0.8948	-0.7162	0.0367	3.1130173041375	4.3075110592202	-0.1811746563735	0.169262073983698	0.0679861513	-0.3914	-0.6672	0.0276	-1.4421974763699	-4.1202382330882	0.1313663795072999	0.1831716118979545	0.2068361726	-1.2661	-0.2671	0.0284	-5.039724203577899	-0.5879815938115	0.1072097586575	0.1884573377334499	0.1942029172	-0.4329	-1.1603	0.0426	-1.1892217889689	-0.1461987020811999	0.0185699104903999	0.1942744217497078
703	0.1003224016404889	0.0177104342	0.0048	-0.4455	0.2542	-0.1500543190898	-0.6211084256609	2.5837355121304	0.1174626810821934	1.1069285078	-0.1504	3.1561	-1.8418	0.1417135965814	-2.4421006016104	2.5574150245921	0.1346022990364332	0.0648814021	0.1336	-0.8371	0.0298	0.6096596037272	-7.108341414753199	4.2444048379774	0.1478441388535687	0.0056054663	0.0029	0.0531	0.2315	0.0945806458028	1.3097688350337	0.3767095189525	0.1620946735559361	0.0062095757	-0.0788	-0.1786	0.1387	-0.4887584703861	1.4217784434366	-0.6940504045786999	0.1750869856016228	0.3829005698	0.1482	-1.7504	0.4016	0.101111588899	-3.1086502277298	3.608149345497	0.1792034588444548
704	0.1004219555039431	0.0103868546	0.0412	-0.3904	-0.0162	0.8288789707875999	-2.0049601875027	0.2034821547804	0.1163580705145637	1.0664618804	-1.3913	3.3318	0.0127	0.6710740746499	-2.0675549493464	0.1647686125716	0.131132466539759	0.0910367256	0.7047	0.7329	-0.0398	1.0399936735238	-7.724964734914299	0.198288874728	0.1460583064450928	0.0032309973	0.0751	-0.1574	-0.0499	-1.3748028647808	0.1253862388409	0.3279241608845	0.1560891391108138	0.0026828018	-0.0034	0.0482	0.153	7.727364659786999	-3.3296006881409994	-0.1127177829554999	0.1601743019469781	0.0021751932	0.0333	0.1359	0.0272	2.0787283700652	1.3980545959245	-0.3693917152422999	0.1633310671262779
705	0.0988512902680494	0.0019509827	0.0492	0.0974	-0.1325	0.6651332770142	0.2274027174459999	-1.8183955359233	0.1142133076578198	0.9708920703	0.7726	-0.2421	-3.3824	0.7635301967949	0.2438481042786	-2.4291174014794	0.128377077254386	0.1614086494	-0.5763	-1.0138	0.7132	2.4712537873591	2.4631097800042	-5.9247850222051	0.1452667631948374	0.0001962394	0.0226	0.0284	0.0263	0.435527349849	1.5599118242243	1.1215124331342	0.1553747693981199	0.0071079019	0.0882	-0.0801	0.233	-0.2537232049843	-4.836045333644	-6.1672954634399	0.1590132076997141	0.0002208828	-0.0311	0.0324	-0.0078	-1.0890544328067	-2.1449033477026003	0.3321338651693999	0.1655256987880079
706	0.1011917799157706	0.0240832617	-0.3333	-0.3236	0.3724	1.2834090044647	2.0256939646816	0.3931549057851	0.1191409850283337	1.005577167	2.0249	1.8558	-2.1165	2.1876298790428	2.260257113715	-1.3119327017222	0.1359981478350985	0.0879493829	-0.48	-0.1343	0.8464	4.7765980142563	3.9123496588694	-4.7780930494229	0.1478203253048354	0.006623328	-0.0914	-0.1637	-0.1775	-0.0846268590357	-0.0729026358871	1.1197813397834	0.1620189699905186	0.0079259488	0.0941	0.2078	-0.1455	-1.3977005086482	-0.6424323483002999	0.981215185658	0.1762056711525316	0.4109911536	-0.9363	-0.5688	1.5036	2.8151118756771	3.1130173041375	-1.4482169600669998	0.1820126123609957
708	0.093810461791749	0.0014342253	-0.1226	-0.0466	-0.0747	-0.7907555740393	-0.6153643431787	-0.4659788556107999	0.1048271312758623	1.2250264177	-2.918	-1.4646	-2.4354	-4.0589024482269	-1.9503127178604	-3.5085721347953	0.1253009400471861	0.3057443144	1.4008	1.0285	0.7553	-3.8121036166457993	-2.4286059420803	-2.5408122656367	0.1432564292906649	0.0071472619	-0.1106	0.0736	-0.2379	-2.1415591900931	-0.7648678598387	-2.1924297287882	0.1467587481717221	0.0009846243	-0.076	0.0461	0.0464	3.8124577039221	4.107137003865099	0.7167513332926	0.1469370925420963	0.013761083	-0.1432	-0.3157	0.1403	1.478511093706	1.4325190908177	0.4048397859029999	0.1529768405888708
709	0.1563746444504876	0.1013870647	0.4707	-0.7184	-0.4727	-1.6060218562046995	1.2573639181413	1.2995003040209998	0.1714958069044591	0.315594642	1.3877	0.4598	-0.758	0.4183737884637999	2.2960986146827	0.2849615713601	0.2029216798841661	2.28793e-05	0.0075	-0.0017	0.0105	-2.8496943996624	3.4731634071653	2.6285472240977	0.2067767553304864	0.1877260195	0.9736	-0.076	-0.6297	0.6847261063028	0.9855035760043	-0.2078885742187999	0.2077782473522126	0.0600377404	0.4638	0.4252	-0.1848	-1.6305325643308	0.7936669583111	1.1997657211965	0.2137299073182563	4.75874e-05	-0.0151	0.0042	-0.0094	-2.9194889361242	3.7775604356912	2.7480713513643	0.2138157904407711
710	0.147673658834165	0.0774172179	-0.6873	-0.4474	0.3283	-2.1162222783223	-1.6380077401638	1.3381351601684	0.14472831239848	1.2310832991	-1.7639	-0.3928	-2.9943	-4.7790766251904	-1.5761211528727	-6.0536727907783	0.1566624649962883	0.0302628668	-0.1034	-0.1546	0.5048	2.9395538817812	1.4992842139156	-10.6661316809542	0.1647119222090741	0.0244359874	0.1522	0.0408	0.4442	0.5687035087685	1.1468886879357	-14.4879530261829	0.1693745636020197	0.004467143	0.1842	-0.0329	-0.0666	0.3752931698473	0.6048597539818	-5.733971323310099	0.1702379517408145	0.0035540256	0.0526	-0.16	-0.0535	0.8238037198272999	-0.2471922618880999	2.8281737618695	0.1790099737609972
711	0.1456714465260883	0.0174119808	0.415	-0.0522	-0.0591	-0.3873321372415	0.4333634831604999	1.4506168849397	0.1518518709070463	0.104334475	-0.5939	0.8168	0.0772	-1.0550620542819	0.4398157401952999	-5.1512616956124	0.1561825190912631	0.5149704633	-0.7666	0.9048	-1.8673	-1.8551025835664	1.5447254143740998	-0.2937350672062	0.1614211323195425	0.2857292338	-0.9068	1.3349	-0.1585	-3.4500690481444	4.0636629549416	-3.7145329005098	0.1660763136038572	0.2490340612	0.232	-0.006	1.4765	-0.3121082625431	-0.1364416304676	1.7051269505379998	0.1688234710452237	0.0066213788	0.1863	-0.1543	-0.0168	0.8874214004691999	-2.7007416854322	-2.9053254450722	0.174895448231256
712	0.1396380561088367	0.0023660511	-0.0577	-0.0705	-0.1304	-2.0211695161511	-0.2141834591307999	-3.7814553957305	0.1409376584813718	0.0325043024	0.4002	0.4072	-0.1351	-2.3221830440368	-0.6284655724017999	-3.6251848777901	0.1474965639401133	1.4138253084	0.7687	-3.6513	-0.5912	-2.3274156671199	-0.0588965169579	-3.9779344910463	0.1533503972599719	0.0054509616	-0.0052	0.1278	0.192	-2.0435163575887	-0.3402385294936	-3.2550063019338	0.154549122794123	0.800180741	0.5037	-2.7137	-0.3345	-1.7125234403096	-0.3709654364702999	-2.8448552068863	0.1556614139662053	0.0933350256	-0.5198	-0.43	-0.6616	-4.8119673988556	5.4711992212648	-2.6200884724972	0.1559997280551533
713	0.1021434766311178	0.0023808981	0.0212	-0.006	-0.1852	-1.0060799810604	-1.631555483129	-0.6731985983077	0.1113295530549696	1.6510247467	-0.6885	-1.8694	-4.1127	-1.6120413399018	-3.3428199464562	-4.7973711344659	0.127765605591774	0.1050621105	0.3085	0.7184	0.7853	-3.1072338786246	-8.1332667075189	-1.8812263559512	0.1456368654314	0.019387422	0.1223	0.4232	0.0701	-0.3275700736082	0.0455592295505999	3.5878483416558	0.1551656291113283	0.1578708133	0.1909	0.3995	1.1501	-1.1290269519979	-2.1010752115028	-1.3705144744345	0.1626925847255194	0.0297615856	0.1069	0.4803	0.1773	-1.8760330758988	-4.9423895456261	-3.4660029755778994	0.164044959098025
714	0.0906640966653681	0.0509290327	-0.4679	-0.6222	-0.4783	1.6783343466313	2.8451306081012	2.4747159740607	0.1178875030318175	0.8863976552	1.784	2.114	1.7784	4.0197561326804	4.070154555007099	4.7079444256848	0.1377714119817429	0.0417730761	-0.2879	-0.5308	-0.297	1.3530855118343998	1.6002384306918	2.2296482358304	0.1490280544183687	0.0327626791	-0.4372	0.0966	-0.3582	1.1677011511759998	2.7025908078751	2.0803414343239	0.1551525463592464	0.024752051	0.3554	-0.1186	0.3133	0.6008074218196999	1.5042414357838	1.3687833810836998	0.1640690666411871	0.0090868168	0.0598	0.2448	-0.1392	0.8071222748104999	1.5020775690953	1.7506074940272	0.1653221076460601
716	0.109391284535158	0.0101586291	0.1203	0.2335	0.2637	-1.0925166195082998	-0.4610216337425999	0.6447929301423	0.112690232770089	1.2835417955	-2.1694	-2.8953	-1.7189	-1.6006318609987995	-0.9279840651209	0.4945812389297	0.1478579198424189	0.0565771004	-0.457	-0.2998	0.5222	-1.5293422893703998	-3.0889393693491	-4.658844323371199	0.1562947514644597	0.0021322729	-0.1099	-0.0747	0.0517	0.0448510549979999	1.2494953120013	1.7115398645420998	0.1601040740277971	0.0033295932	-0.0938	0.1055	0.106	-0.1940398274124	-2.2429068371763	-5.6843597615974	0.1625757219400692	0.0135088637	-0.2621	-0.1008	0.2128	0.2735127494264	1.0174894599634	0.8326165587040999	0.1657464518547373
717	0.1459337630551901	1.3303926407	3.6131	0.261	0.3757	-2.7002302260331	1.1296957835197998	-0.1969905547149	0.1665249491022145	0.0579533407	0.5523	0.4535	0.0923	-1.6441845959837	0.8190825561433	-0.1162586557184999	0.1769678884585137	0.0220145174	-0.4249	-0.0195	-0.0723	-2.8890374303624	1.1374857035983998	-0.216780099157	0.1778327098201489	0.0213206871	0.4135	-0.0925	0.0037	-2.5070952883268	1.3234995527479998	-0.1387628692789	0.1856041218018918	0.0624401333	0.6397	-0.3018	0.0404	-1.2006706109026	1.1980739708764	-0.0432379907393	0.194148959627215	0.2899032059	1.4785	0.0803	0.1809	-3.7135099817116	1.7281819665282	-0.2402285454542	0.1977529638313353
718	0.1426770765193999	1.4237640002	3.7745	0.4142	0.3053	-4.4704698923796	0.8921425641531999	-0.2968038236008	0.1638343488390894	0.0287578826	0.2417	0.4491	0.0426	-3.5949694302125	0.5375831714848	-0.2420776678970999	0.175835936409005	0.0102518727	-0.2924	-0.0022	-0.0427	-5.3190990645786	0.7432685359843999	-0.3555823114666	0.1770690225420228	0.0285577336	0.4905	0.0011	0.0289	-1.3550920064001	1.448610390374	-0.0402872634368	0.1828477402853215	0.1302396415	-1.0136	0.1722	-0.0705	-1.039836301401	1.1510983922206	-0.0221894693148	0.1907317521332971	0.2978372926	-1.5024	-0.2227	-0.1497	-3.9879276208441	1.5001891036217	-0.2198488555515999	0.1954111144593809
719	0.1405534445122264	1.2979217381	-3.6472	-0.2967	-0.2216	-6.486092041202	0.8756184912592	-0.3550708520674999	0.1606839412893125	0.0192410134	0.0492	-0.4198	-0.0064	-5.293958867961299	0.4728638859833	-0.2873614962328	0.1764202870855597	0.013050332	0.3324	-0.0061	0.0142	-2.6897256368362	1.3606393737288	-0.1408087068752999	0.1771079768038395	0.0341958588	-0.5245	0.1165	-0.0222	-5.5226205623897	0.7725790938559	-0.3117541752668	0.1820238208985939	0.1604180232	-1.1356	0.1288	-0.076	-1.4668655566188	1.1110078439373	-0.0503590792959999	0.1884853407027936	0.2438648275	-1.3731	-0.1834	-0.1136	-4.2618338005775	1.4305519392827	-0.2072984287583	0.1934843117222928
720	0.1452157919107433	1.431045233	-3.76	-0.3475	-0.2775	-1.5043988079066	1.2780583522895	-0.0494935326205999	0.1667012722608906	0.0579327088	-0.5713	-0.4337	-0.0632	-0.449690840901	1.0002178694861	0.0142028340826999	0.1771453140962978	0.0459850132	0.6204	-0.0447	0.0389	1.4484530182512	1.7709084978683998	0.1690570029179	0.1798215086324114	0.0014426595	-0.0085	0.1093	0.0016	-1.8288607820895	1.3123654750599	-0.0525229459845	0.1851443512645435	0.0498637025	0.5813	-0.2504	0.0383	-0.1617391992077	1.3653211943821	0.0478411253311999	0.1937518099032023	0.3579885407	1.6429	0.1725	0.1508	-2.7179345898481	1.8781182565259	-0.0900561972722999	0.1956293318241619
721	0.146384456514549	1.2174560735	-3.3528	-0.0049	-0.9414	-3.0324821202946	1.2685373388601	-0.248254523717	0.1654648419412452	0.035811711	-0.2985	-0.391	-0.2844	-1.6478434978387997	0.8371016642039	-0.0565752781466	0.1777477454302241	0.0310896787	0.4969	-0.0605	0.1061	0.2443595636776999	1.5276505390503	0.7697857386761999	0.1807704858992921	0.0105138456	-0.0677	0.2856	-0.0309	0.4285636334150999	1.4280733283485998	0.7811165315178	0.1843467076298904	0.112595409	0.9085	-0.2669	0.1128	-0.3999612500962	1.1680158954215998	0.4497301839317	0.1920227551687895	0.2448823156	1.3272	0.0145	0.3763	-2.8820737139285	1.6493778760361	-0.0208518062709999	0.1976684404330537
722	0.1173831188398979	0.8052920371	2.5792	1.7923	0.4662	-3.5722685014986	-2.747717264088	-0.6403471676732	0.1243338453736301	0.0025851508	0.0357	-0.018	-0.1717	-0.0430019325550999	0.3484218798792	-0.0379266815948	0.1267734111438588	0.1277015391	-0.6701	-1.0238	-0.0678	3.1027881161555	2.4328943324266	0.5214918719284999	0.1369913712635145	0.0069332642	-0.245	0.1111	-0.0556	0.616505291069	-0.9045749618544	0.2064328820829	0.1512847189045768	0.0318092494	-0.4438	-0.3334	-0.0774	-4.2037634872643	-1.5028250866786	-0.9044175897316	0.153893294722065	1.3472480923	2.5256	2.5292	0.3935	-3.0163908207383	-2.3380382854089	-0.533491496292	0.1571613367926677
723	0.1139361076607598	0.7204438321	-2.5057	-1.7117	-0.311	1.6300997909931	1.3469479990452	0.1504084063660999	0.1273323680516254	0.0028245873	-0.0567	0.0039	0.173	-0.0996952397938	0.290744996873	-0.0563785629931	0.1284843852209	0.0886944224	0.8656	0.5094	0.1332	-0.4749097235797	-1.3755897253948	0.0235664753893	0.1391865174154949	0.1327553747	-0.963	-0.6946	-0.1204	0.2114687900125	0.0460706889497	-0.0022818957806	0.1501338042144101	0.1809661731	-0.9667	-0.9254	-0.0985	-0.4423336941601	0.4801816896934999	-0.1536738779141999	0.1505373850665529	0.5447541254	1.4932	1.7709	0.1057	-1.2997757052359	-0.3614050800102	-0.2283469501828	0.1538379870201459
724	0.1104289011223237	0.6573095831	2.1523	1.9472	0.59	1.5416173149488	1.5157296007481995	0.3972072379472	0.1236463026525647	0.0986066893	0.7783	0.7028	0.2957	-2.142228021615	-3.4734781514108994	-0.4972565650173	0.1247688836296552	0.0088259559	-0.2638	-0.1656	0.0934	-0.1623293446682	0.1248354364111	-0.0654668030847999	0.1316946573862425	0.0513789872	-0.4286	-0.62	-0.1241	-1.9565682597417	-2.4504806671495	-0.7869786430921001	0.142288232138001	0.0103718774	-0.1095	0.3088	-0.0405	-4.5626506133097	-5.5236434811879	-1.5974844185427997	0.1457564844146203	0.1975475243	0.8341	1.1341	0.2078	-1.2679865364303	-0.3605788763654999	-0.3925254172939	0.1482138735970953
725	0.109973393504193	0.5086862267	2.085	1.5546	0.3123	-5.4287480911395	-4.366840349515799	-0.4822668703205999	0.1145272937077842	0.1158896615	-0.9822	-0.7057	-0.2116	-4.779706113681599	-4.072633165941199	-0.2124917088107	0.1247140169193793	0.002651458	0.0522	-0.1252	-0.1157	0.0730993510405999	0.3303240857572	-0.2009248577849	0.1261490772249865	0.1086901993	0.9324	0.5989	0.2339	0.0825023353779	-0.2682014402818999	0.3730899601281	0.1284560882571275	0.2323738294	-1.2336	-1.0693	-0.0576	0.0317891688055999	0.3003053533331	-0.1689783168565	0.1377788353410702	0.0611851955	-0.6731	-0.4181	-0.188	-0.5832210870968	-0.6532910247735	0.1523755579011	0.1452322923480599
727	0.103154082480137	0.6651263596	2.3699	1.9435	0.4213	-14.1361869886942	-12.229781093095	-2.3890661962268	0.124413187120104	0.0029478385	0.009	0.0513	0.1809	-0.3121082625431	0.1578442391683999	-0.1278255067443	0.1238495998000837	0.261561214	-1.5412	-0.7988	-0.3494	-3.1722679083717	-2.5725227483809	-0.5644151184222	0.1270663765921635	0.2652926504	1.1997	1.2815	0.1495	0.7174595078452	0.7255641721694	0.1149603357054	0.1350210573509632	0.9892769993	-2.3861	-2.244	-0.3739	-9.2781489008889	-7.724925391883599	-1.6357258443832	0.1377794600792315	0.0127921322	0.3524	0.0393	0.113	-0.3184424904858	-1.2319876633398	0.1504870924275	0.1477346994274458
728	0.1085669241567872	0.8979084099	-1.9541	-2.8934	-0.0988	-1.6178247654146998	-3.0423572210003	-0.1596146755499	0.1181204201180387	0.0146167332	0.0895	-0.4084	-0.0983	-3.2727500087795	-7.494021144705299	0.0637750527647	0.1246864549416788	0.0024349949	-0.0828	0.0209	0.148	-0.0755779619746999	0.3381140058358	-0.1524935869931999	0.1275885106977222	0.023207656	-0.4397	-0.2709	-0.0684	-0.1993117935262	-1.0391674698791	-0.0201042886877	0.1365650425924428	0.7634558101	-0.9043	-2.7205	-0.2615	-0.5598119838303	-0.3294585390818	0.0069243734032	0.1377500606363509	0.1672451679	0.0451	-1.3373	-0.1308	-2.1679190206621	-3.444088907478	-0.0636570236726	0.1411900894478049
729	0.1021371925002021	0.7785632614	2.5752	2.1113	0.4585	-12.4801601404698	-10.829759345635498	-2.0653123965965	0.1141969542177175	0.167008101	-1.1858	-0.8394	-0.2418	0.0006688315218999	-0.3754111989394	0.1320352110292	0.1248393687939613	0.002579872	-0.0582	0.029	0.1633	-0.3353206506560999	0.1435627190242999	-0.134553164994	0.1267147960046157	0.0632274825	0.7326	0.4226	0.1681	-1.1966576217712	-1.3537543433563	-0.1059114386443999	0.1327177212491823	0.5174741444	-1.6569	-1.7377	-0.2125	-12.6435910899976	-10.3277816169342	-2.2530966821276	0.1375047222855127	0.3824578601	-1.5641	-1.2755	-0.2768	-2.4005543611912	-2.3050688256823	-0.3251308057048	0.143989835142624
730	0.1164410504420941	0.8881152534	3.2901	0.4403	0.3313	-14.616762108694695	-0.2631655323523	-1.3082737998671	0.1374531630125609	0.0754256044	0.8881	-0.158	0.075	-13.5532019597816	-0.5851095525704	-1.2264796390418	0.1455373483172493	0.0002489541	0.0503	0.0044	0.0032	-0.7282788412876999	1.4654492075136	0.0361955882439999	0.1616977810770485	0.0471742367	-0.5831	0.3064	0.0417	-5.3922771016806	0.7241478230642	-0.4274620285555	0.1630542713715575	0.3889360968	-1.864	-0.1676	-0.1968	-8.6548372655088	0.4338355995289	-0.744763571151	0.1658995494535378	0.0083302194	-0.2713	0.0079	-0.0395	-1.6478041548081	1.3137031381037	-0.0630668782121	0.1661162968461747
731	0.1260513975760159	0.9338675906	-3.2831	0.3876	-0.0407	-5.3349543059507	0.6690282370534999	-0.0688109606943	0.1332738484605716	0.0152752178	0.3742	0.0548	-0.1682	0.8473308521859	0.1277074776522	0.0730206649792	0.1415078239267365	0.0053392549	0.1522	-0.1726	0.0572	-4.3370576752759	-0.5686248227071	0.2567919613789	0.1489611706858155	0.0047982797	-0.2161	0.0136	0.0345	-7.182621056714799	0.6991649985696999	0.2856697459126999	0.1540259964573671	0.663270314	2.5284	0.1314	-0.0164	-2.5196063720894	0.2645425384268	-0.0893873657504	0.1609573928574053	0.1110374213	-1.0151	-0.0285	-0.0246	4.9555694609106	-1.0460525002516	0.1417922826428	0.1632273605915168
732	0.1208530983337865	0.2793560079	1.8454	-0.0537	-0.2032	-13.6814602398636	0.2287010374591	1.345138219633	0.1285509382097209	0.5167991686	2.4266	-0.1079	-0.2201	-2.4458775325576	0.2609229796024	0.3335502142745999	0.1327365001433222	0.0207457967	-0.4445	0.1514	-0.1127	0.5194853773628	0.2711915106151	0.0252975687400999	0.1328169076196006	0.2319610581	-1.587	0.1304	0.2186	-0.2315337356695	0.2813813555664	0.0483919277609999	0.1455907083060776	0.0054995361	0.2184	0.0517	-0.0768	-1.8615548406012	-0.4418222347609999	0.2415268654672999	0.1467708754419103	0.0003606617	-0.0601	0.0016	-0.0081	-0.3816667408206999	0.2394416848402	0.1028820252805	0.1506915483951579
735	0.1190393364545741	1.4119752991	2.6089	3.2509	0.0009	-3.0408621858337	-3.8267392240662	0.0136520316529	0.1279310877058879	0.0029020325	0.0028	-0.0473	-0.178	-0.0310023081915999	0.4677492919923	-0.0413888682964	0.1317481276229815	0.0896590958	0.2262	0.9786	-0.0765	2.38025335735	2.9829099016126	0.0195141432272	0.1417453346759078	0.0470622333	-0.104	-0.6934	0.0498	0.8502422364576999	-0.3938630803377	0.1622506586068	0.1492886437302013	1.3745061044	-2.0368	-3.0671	0.0535	-1.7826720640477	-1.5756490365043	-0.0554343302563	0.1546833312508727	0.3510271911	0.9309	1.5876	-0.0402	-3.1519669045305	-2.7149445195149	-0.1076818750259	0.1655671152531659
736	0.10820626649125	0.9749261542	-2.7287	-2.3154	-0.6611	1.0671797077374998	1.0548653391284	0.2683981554354	0.1219991253665742	0.2204829983	-1.2486	-1.0127	-0.3118	-1.2697963158425	-2.6113149766511	-0.3381533488665	0.1241948962567159	0.0025769472	-0.0519	-0.0177	0.1674	0.1174389466394999	0.5402978406030999	0.0515787132477	0.1311828865842992	0.1168431426	-0.7624	-0.8439	-0.1929	0.7084499538149	0.7756478502505	0.1804664818209	0.1417026687344274	1.0776060987	-2.1282	-2.54	-0.5374	-1.9181301187478	-0.8864771677324	-0.4477630323966999	0.1452393849636549	0.2789055701	0.8771	1.4278	0.2309	-1.2361973676247	0.0952888203554	-0.256516560164	0.1498566777159572
737	0.0951376996405918	0.0230372447	0.5602	0.0662	-0.2062	1.8048615333625	0.6049777830739	0.9011521181835	0.1046509551144005	1.5788742997	-4.2633	-0.4414	1.6278	8.187756805038399	1.0872053103638	-1.7179134355155	0.1428134164357585	0.036282455	0.5609	-0.0467	-0.249	10.4141789123514	1.2414299907078	-2.4064951588269	0.1477919915917593	0.1211215468	0.8138	-0.1006	-0.7374	8.297720575844899	0.9706319103997	-1.8797706638153	0.1511960428349882	0.0101354016	0.3156	-0.0132	-0.0234	-1.9643581798203	-0.1372284910815999	0.4253375048976999	0.1517466576508375	0.1798222511	1.2817	0.2737	-0.2163	2.3191929737036	0.5605988444443	0.482738986689	0.1698754566100972
738	0.1504171045958679	0.3228839715	-1.4663	0.8104	0.6147	-2.310616193011	0.6373177543092999	0.4179016720953999	0.1605696142058108	0.031609393	-0.3052	0.1625	-0.4173	-1.9361885698391	-0.0246680802489	-0.4353306346955	0.1667143182636689	0.2644206769	-1.0873	-0.3825	-1.014	-0.9964015955082	-0.7591631203871999	-0.490607592829	0.1752818671586173	0.0058544887	-0.1055	-0.1291	0.1489	1.6188083411822	0.5790113828119	1.4183949427964	0.1807686116848085	0.0163979145	0.0872	-0.2975	-0.1993	-1.5105756637265	0.5477336734054	0.7671497556193	0.1807443938937357	0.2375187787	1.0973	-0.5611	-0.6635	-2.261437404636	-0.5732673003297	-1.3279453152171	0.1828667764245867
739	0.1548505405822559	0.3370677505	-1.5327	0.3087	0.885	-1.014656761753	-0.4862405164212999	-0.8868705980393999	0.1655898263227911	0.0748386081	-0.6783	-0.3023	-0.3506	-2.5627263337366	0.7893785679648	2.1093765909805	0.1715404573083339	0.3123149132	1.1608	0.5815	1.0086	0.8321444423357	-0.6607268575758	-1.5856421663021	0.1820367199041578	0.0130848441	0.273	0.0174	-0.1812	-0.796302941368	0.6871653742061999	1.5207261656470998	0.1838043614073513	0.0299083003	0.3663	-0.0534	-0.3266	0.8563797492468999	-0.0481165265461	-0.1880990297767	0.1838172236636115	0.1897771963	-1.0747	0.2193	0.5809	-0.4939124074078	0.0372578500729	0.3503890314141999	0.1881709871597933
740	0.0954950498688049	0.0008562515	0.0625	-0.0601	-0.0765	1.4485317043125998	0.0347005530774	1.1717141403074	0.1101017955709739	1.1304090281	-2.2879	1.2977	2.7652	-0.2425891272962	0.5928994726489999	1.8364539870146	0.1363865512248543	0.1242791979	0.6599	-0.4065	-0.8643	-2.2748927211354	0.7193086302881	0.8877754877455	0.1476987953578279	0.013837735	-0.1547	-0.0481	-0.3375	2.5759455920517995	-1.2728650722371	-2.522281698177	0.1480374034412048	0.001033925	-0.0215	-0.0999	-0.005	2.212652046568	-1.8942095560822	-5.0800508100454	0.1536438404492235	0.0055238397	0.2245	-0.0472	0.0326	2.4192816438044003	0.9380558809801	5.2989947758909	0.1597651719499915
741	0.1060491558684963	0.0016468589	0.093	-0.0873	-0.0832	0.891119645355	-0.7989389244248999	0.6202822220162	0.1086094431010532	1.13905763	1.5316	3.4764	0.6848	1.07406473811	2.0551225516452	1.4888976538108	0.1364449091189722	0.382027173	1.9484	0.1186	-0.56	1.2917497269731	3.3923528221075	1.9024322494985	0.1564676936872046	0.0135136357	-0.0468	0.3553	0.0301	0.7170660775382	4.6644703767613	2.6394452436016	0.1574141352521369	0.3587857304	-1.5641	0.6621	0.7032	3.381140058358	-3.8579382474113	-1.1714780821231998	0.1606378209132936	0.1440747699	0.9598	-0.4923	-0.4194	0.1088228229162	-3.6264831978032	-0.09835757675	0.1624244250571451
744	0.0993484348471596	0.0044715272	-0.0016	0.2586	0.0174	0.1111440617274999	2.4737717413239	-0.4747916944876	0.122699897836936	0.6343279704	1.5247	2.2589	0.01	0.9940803566969	6.4146057544201005	-0.4704639611105999	0.1287327737639371	0.2987310062	-0.0578	1.8476	-0.03	-0.5805457610092	8.079720842736199	-0.5297145653448	0.1536825007166113	0.0027706143	-0.06	-0.0201	0.1517	6.9233111413711	3.67857337045	-0.2196521403981	0.157742049288166	0.0024734295	-0.1525	0.0136	0.0052	1.7144119057831997	-0.4597626567602	0.0941478724651	0.1597631507382935	0.0901982363	-0.7997	-0.4496	-0.0399	2.055673354075	5.785786094742	-0.4008267967715999	0.1664232637791514
745	0.1202559588995788	1.0090160235	3.3623	0.5884	-0.8706	-10.4130773074918	-1.4929106429422	2.2539228857723	0.1331230293185944	0.0053580229	-0.0692	0.1493	-0.182	0.6835064723511	0.2432973018487999	0.0071604315874	0.1351094394261228	0.2755587905	-1.7279	0.0709	0.2073	-4.3036160991809	-0.7801329557503	1.1422855533438	0.1387264528837178	0.2141952695	1.0411	0.8118	-0.7415	0.2224061525471	0.4373371292611999	-0.2058427366224	0.1410551460049831	0.3282220463	1.5602	0.7109	-0.7243	-2.8113742877606	-0.3171835135034	0.7242658521562999	0.1457984521193323	0.0067596562	0.2276	-0.1099	0.0719	-3.0294527069307	-0.5547367328699999	0.5541072443788	0.1547213300307959
747	0.131449245536797	0.3835285192	2.0532	-0.3254	0.0124	-0.6583269327030999	0.4188065618015	0.063735709734	0.1332176587753662	0.218825424	-1.5433	0.1299	0.2134	0.4540579173086999	0.2047017887321	-0.0031474424559999	0.1456148893478468	0.0012740338	0.087	0.049	-0.0553	-2.2816990654465	-0.4358027510638999	0.1947086589343	0.1589598844601894	0.0993429452	0.9491	0.1599	-0.0889	1.6619676458601	0.1598900767648	-0.0672372394662999	0.1629898865916491	0.0597214299	0.7218	0.159	-0.0467	5.0140725475615	-0.2634015905365	-0.1660669325846999	0.16514615198042	0.0177939613	-0.1685	0.3613	0.0495	-5.1349343378719	-0.2373958472438	0.2383400799806	0.166499959575766
748	0.1129085603827807	0.1756701781	0.5229	1.4296	-0.0924	6.4305003388229	15.1149235634181	-1.2775468928904	0.1218270283778122	0.5810800261	0.6515	2.5664	-0.212	0.8322624714278001	2.5556052451799	-0.2335008872045	0.124297867805405	0.003577906	0.0287	0.1261	0.1622	-0.3853256426758	-0.1256616400558	0.0125897698239999	0.1267760938430217	0.2816580112	0.964	1.5349	-0.1463	-1.269993030996	-3.2090929851069	0.2387335102875999	0.1290758285130496	0.0576325576	0.361	0.7238	-0.0616	-0.2152850639903999	0.2217373210252	-0.0014556921359	0.1379125293075696	0.0051479339	-0.1523	0.1801	-0.0074	0.8369836351118001	-0.0799450383824	-0.0552769581335	0.1468095357092983
749	0.102617799892692	0.0056422556	-0.1515	-0.2023	0.135	-3.9485452471133993	1.6810096727189	3.2006735765371004	0.1105926560191684	1.4134616044	-3.1586	-0.7492	2.7136	-6.2140349839115	1.5227720032435	5.2099614974168	0.1348178337020513	0.1047541038	0.7493	-0.6408	-0.431	-6.558955334058399	-3.1559798936618995	6.268564424461699	0.1450480680891097	0.0092955297	0.0256	0.3032	0.0586	-5.731571398437399	-5.1284820808371	5.8410630528755	0.1573080400126417	0.0032491305	0.0546	0.1542	-0.0645	-7.2135053358143	1.8855934323589	5.937414135059799	0.1586884541037947	0.0049280412	-0.0251	-0.2095	0.0444	-2.2791024254203	1.8265002002475	1.8547878393208	0.1634811512821832
750	0.1097858985572223	0.0017905308	0.0039	0.1436	-0.0609	-0.9890051057365998	1.6085791532001998	0.8450882994360001	0.1165460064531777	1.2328734568	-2.1342	-1.1055	3.0249	-2.1181107437959	1.3688227241144	2.4111376364495	0.1518763091939407	0.0725664187	-0.4701	0.6729	0.1979	-2.0719220257541	-2.9790936276347	4.1299953047018	0.1624149437368162	0.0043117035	-0.0194	-0.1814	0.0803	1.2687733970442998	2.2522311354522	-2.1364052530714	0.1654708688270357	0.0037172258	-0.0924	-0.1585	0.0002	-0.9147648068057	-5.0349636968632	3.5339090465661	0.1700317881476145	0.0089054627	0.0864	-0.2042	-0.1699	-0.1198782145429	2.3160455312476	-0.3942958536754	0.1727829880123771
751	0.0961311068155258	0.0001385281	0.021	0.034	0.0235	-0.5148035567095	-1.0573439500625	0.4245506442836999	0.1151037065347611	1.1758520763	1.9936	3.1995	0.3509	0.4816767248600999	0.678667279575	0.5478910455282	0.1492152553709107	0.0128518502	-0.2036	0.2957	0.0042	0.7033353598238999	2.6236293452602	0.6910996772761999	0.150499643531755	0.0011747919	-0.0019	-0.0116	-0.1075	0.2395597139323	5.1019648781453	0.7802116418117	0.1536887113489199	0.0042765866	0.203	0.0113	0.0169	0.3934696500307	-3.5688850008583994	0.2992037484734999	0.1604741027657525	0.0014449186	0.0312	0.1038	0.0416	-3.5159292815362	-3.1927262843357	0.0856891208646	0.1601070507213888
752	0.1191094541258443	0.5829216105	1.8983	-1.8567	-0.1682	-2.8435568868732	1.1667569184392	1.7458469873125	0.1396185789779283	0.0012167981	-0.047	0.035	0.0981	-1.0673370798603	1.3991955438147998	-0.7949652783241999	0.1556119494035588	0.0970532745	-0.7555	0.3666	0.4747	2.6028955680813	-2.6557726013421	-0.6477830004755	0.1572062076923642	0.364959914	-1.4553	1.0871	0.3864	-0.2252781937882	-0.8838411846755	0.8310034944454	0.1618446680435405	0.079187221	0.4527	-0.7141	0.127	-1.7303064901859997	0.4063348210695999	1.3003658506964	0.1661155618601027	0.1132204679	0.6511	-0.361	-0.6796	-3.3151617958741	1.8795346056311	1.4382238302692	0.1695694084097106
753	0.1168414708541273	0.854555814	1.945	2.5763	0.4104	-3.9114054261326	-3.0221349032205	-1.8493978441149	0.1401282550695664	0.0213816416	-0.2079	-0.43	-0.0158	-1.4824060537453	-2.7909159117966	0.7155710423716	0.1491795717971144	0.3297869732	-1.2394	-1.1115	-0.7197	-7.6621732579171	-7.3502223674968	-3.17498257749	0.1542170928360907	0.1440913235	0.7146	0.8991	0.276	0.7140366641742999	1.082326774557	0.344251518625	0.1559129996986557	0.0988595534	-0.4494	-0.8593	0.0834	1.7934913974902	2.2964133589283	0.6536057690191	0.164061533033949	0.0076019795	0.127	0.1709	-0.155	-5.354232390993699	-4.1707940275377	-2.9823984422135	0.1632656166165651
754	0.1122063546895786	0.4894521295	-1.2601	-1.9569	-0.9721	0.1791288187771	1.2825041147585998	0.609030115236	0.1335471897807536	0.0408386085	0.1497	0.5802	-0.3104	-1.0181582914852998	0.6058433297493	-0.7032960167932	0.1414213160660605	0.0520512989	0.2493	0.6212	0.3194	0.1677193398741	0.5644544614529	1.2122374619284	0.1520348089403705	0.0112246082	-0.0562	0.2474	0.2149	0.8301379477699999	3.2500490800656	1.4857895543855	0.1592782804265859	0.0657136414	-0.5304	-0.3088	-0.4905	-3.2009883207827	-2.0873444937885	-3.4652554579946	0.1582870047112607	0.0770298149	-0.049	0.4891	-0.6927	-0.3236357705382	-1.233797442752	-0.6301179796912	0.1685266836693444
755	0.111575699890487	0.7685306397	1.8162	-2.5006	0.6816	-0.7811165315178	-0.3396090410023999	0.2368843878446999	0.1290313986049964	0.096132521	0.453	-0.7696	0.5582	-2.8538647609166	2.1816497383764	0.0363529603668	0.1406034970637306	0.0737501312	-0.4656	0.7537	0.0139	-0.6381046149233	-0.2063148529908	-0.9303053039322	0.1487734919923267	0.1481416079	-0.8795	0.8392	0.072	-5.7138276915917	5.7142211218987	-0.5863685295527999	0.1510064899270158	0.0463640776	-0.273	0.6187	0.0461	-1.4699736560441	-0.0922987500221999	0.2476250352257999	0.1531825631904275	0.0628217113	0.0165	-0.4102	0.6633	0.5520220637516999	-0.8354885999452	-0.1922300480002	0.1632968167753221
756	0.110054572715847	1.3542372857	2.9943	2.762	-0.877	3.7163820229527	3.6421810670525	-0.7250133697396	0.1380325525331295	0.0836097459	0.7211	0.4175	0.4545	1.6679871295572	1.9484635954175	-0.8132991306304	0.1442893419669697	0.0046173566	0.1466	0.1614	0.0201	1.0049783762007998	0.5532023546727	1.6963927977226	0.1515303145005402	0.1266438645	-0.8044	-0.4595	-0.613	5.951656312173199	5.3346002186744	-0.0663323497602	0.1596713142285953	0.001973795	0.0823	0.086	-0.0658	3.1877690624674995	3.2728680378715995	-0.7993323547318999	0.1674927787618424	0.0138697063	0.3043	0.1665	-0.0603	-1.2096014788715	-0.3523955259799	-1.0015948755606	0.1715147695451171
757	0.1068506214307238	1.6533097915	3.3955	0.1614	3.2208	3.1734875423234	-0.4830537309345999	3.0346459869831	0.1352977061084692	0.0282594376	0.3952	-0.394	-0.0067	0.5257802622748	-0.1073277877495999	1.0011621022229	0.1441929852929287	0.0031056531	-0.1458	0.1022	0.0236	0.2821682161803999	-2.0506374461454	-0.9650452000403	0.1439887694128196	0.1303294572	-0.9899	0.486	-0.3401	5.7900744850883	-0.7178922811828999	5.1791952474094	0.1548401772786405	0.1280017805	0.7608	-0.0018	0.8051	-6.0416338233841	-0.1983675607894	-5.0088399244784	0.1582988379870201	0.0115113182	0.2554	-0.0831	0.1915	1.6514630566632	-0.1735814514483999	1.9044780870949	0.1645716868665339
758	0.0972180409681236	0.0569094333	0.5278	-0.7595	0.1152	4.1226381579609	-3.0492815944035	-0.9111059049505998	0.1054520899328957	0.029332272	0.4549	-0.4521	-0.0658	-1.1040047844727	0.3835158632636	1.912464722327	0.1234378606025415	0.4891766649	-1.4695	1.8493	-0.4344	-2.4395826476456	1.6018908379812	1.3993135729069	0.141617483848681	0.0063303044	0.1274	-0.0369	-0.2221	-1.0126502671873	1.2025590763762	-0.360382161212	0.147259971923532	0.1388989663	-0.9539	0.5026	0.4874	2.3211601252386	-2.3884367077356	-0.5696870845359999	0.1606546888436464	0.0796358905	0.7097	-0.3616	-0.3275	-4.1559223619331	2.6217802228173	2.5340452643563	0.1634492528866578
759	0.0966012774057931	0.0799798604	0.6463	0.8097	-0.3928	4.6758011696029	3.3975067591292	-0.3158851934903	0.1049951123426211	0.0321615587	0.4899	0.4553	-0.1026	-1.7088251954237998	-1.1195846246299	-1.6696788798773	0.1204939106403933	0.7253355659	-1.9166	-1.9943	1.0589	-2.6815422864506	-1.8918096312095	-0.6610809448520999	0.1410418060077761	0.011731169	0.2088	0.0945	0.2682	-1.4021462711172998	-1.397464450464	0.5411633872785	0.1443727628861433	0.100152853	0.8745	0.4647	0.2275	4.0773543296252	3.6615771811876	-0.5416748466776	0.1505543632448165	0.2434386807	1.2655	0.8924	0.1111	-5.7845271177596	-4.8707065436907	0.5941977926620999	0.1597566093622525
760	0.1591409115297265	1.012096377	2.2036	1.5574	1.3689	-2.8701921186571	-1.2582688078473998	-0.9281807802744	0.181193213138611	0.006912609	0.2169	0.0611	0.0798	-3.6277421747856	-1.0352725098398	-0.8028338844641999	0.1932773396444137	0.001973444	-0.0966	-0.0331	-0.0698	-1.8724922031358	1.7493485170447998	2.0022455183844	0.2046347486715126	0.1232419373	0.907	0.0793	0.2622	-2.2725714823241	-0.5332947811384999	-0.358415009677	0.2144602997273201	0.0001418076	0.0276	0.015	-0.0023	-5.3999883356978	-0.7863491546008999	-0.3770636062288	0.2189580102457058	0.0165035266	0.0989	0.2891	0.1387	-2.3795845258281	-0.8659007626762999	-0.5904208617148999	0.2246968182452942
761	0.1003929970527058	0.0001619215	0.0216	0.04	-0.0183	2.6533726764694	2.7845423408232	2.1828300292974	0.1062001955062951	1.5060186916	4.0862	1.7717	0.504	5.7246863680649	3.9991010415629	2.4544149702195	0.1253540060415855	0.2231792391	-0.9318	-1.0271	-0.8409	15.117048087075895	7.3275214387829	2.6892928634985	0.137731465488729	0.0741997854	-0.6896	-0.4808	-0.3027	-1.7982519042049	2.4225077723218	3.5272207313471	0.1544231094320762	0.0180618913	-0.4019	-0.0232	0.1135	5.838112325572999	4.8882928784136	3.421269949672	0.1528393981934042	0.3293857292	1.0427	-0.7255	-1.2438	3.2864020404323995	3.2565800231618	2.5196457151201	0.1583315081179211
763	0.1175036933050118	1.0733299361	-2.2086	-2.6996	-1.1382	10.3938779085102	10.8584404150158	9.2364059453162	0.1414188171134157	0.4767073759	1.3273	1.5495	0.9222	11.0142388165878	12.5576659109488	11.034303762244798	0.1482215909508515	0.551434716	-1.3151	-1.7616	-0.839	6.2800525894261	6.1215001757051	7.9278174012035	0.15156603482364	0.1225339209	-0.6535	-0.5762	-0.6586	6.090458524482799	5.9253751676656	8.3183363239317	0.1579645295721646	0.069744786	0.3882	0.4488	0.5555	8.9199699493961	9.1078329209886	7.991041651538399	0.1632439345274406	0.1189439966	0.6896	0.5786	0.5259	5.6032737753247	5.5218337017757	6.5603323401329	0.1667877801215667
764	0.1119035036786052	0.8885221586	-2.3515	-2.3951	-0.649	9.3979484293704	9.8387870883639	3.1958737267917003	0.1370641348846439	0.0053823188	-0.178	-0.1402	-0.0866	13.725327719094098	14.4192600945807	1.5776555310699998	0.1443459358945147	0.7411818271	-1.8688	-2.0009	-0.3556	4.761293575314	5.2299477570124	1.6690100483554	0.1482501451597492	0.2223427249	-0.6694	-0.6896	-1.1345	2.801617216147	3.3708321843146	0.8488652303831999	0.151360716464423	0.1754575778	0.7225	0.8652	0.6781	8.4897145656609	8.835264404299	2.4970628154983	0.1583652072293229	0.1856794998	0.6893	0.7524	0.8422	3.1444523856668	3.4605342943106	-0.5216492440513	0.1611632257068728
766	0.1038855773683088	0.0004186901	-0.0284	0.0686	0.0224	-0.6736707146761	-0.9204695462572	-0.1145669053984	0.1111638871943376	1.8294332492	-0.3418	4.7598	0.3952	-1.1506656188829	-3.1767136708408	-0.3526709271948	0.1432332404800929	0.0274490256	-0.5242	-0.1035	-0.0154	-2.1124060043444	6.150968105699399	0.5147248706481	0.1511208170105176	0.0586850381	0.183	0.7377	-0.0173	-1.5363846918656998	-5.385431414338799	-0.3819814850663	0.1570164342885702	0.0280892303	-0.5037	0.0938	0.06	-0.8945031459952	-4.289059177821899	-0.3993317616049999	0.1669040549181593	0.0003438996	-0.0067	0.0039	0.055	-2.3938660459722	2.1605225308905	0.1521788427476	0.1703718662031354
767	0.1047709048413532	8.2499e-05	-0.0115	-0.01	0.0307	-1.4623017650576	-0.2098163827231	-1.1482656940102	0.1157708166430246	1.5251323649	0.0627	-0.2629	-4.3031	-1.985642759429	-0.4462679972301	-4.712114786939	0.1502515489831467	0.0219085041	0.4344	0.0711	0.1552	-2.4912400469547	-0.1264091576391	2.9524977388815	0.1577378966168591	0.0675850782	0.2926	0.1744	0.7231	-1.9094353089631	-0.6623792648651999	-6.0620921993481	0.1634662678142249	0.0885218015	0.2047	-0.0291	-0.8749	-2.5039085028401	-0.5290850768536	-4.5168946686056	0.1752946559162703	0.1458680052	0.8567	0.3043	0.634	-1.0279940491603	-0.0802991256587	-1.5278079111731	0.1789106403933645
768	0.1115286975311817	0.0002320557	0.0544	-0.006	-0.0112	3.3523803029163	-0.9144894055907998	1.6350176698306	0.1523281786310149	0.0384192253	0.1389	0.5781	0.1556	-2.106032433371	-5.1014534187462	-3.7046577998041	0.159673372189597	0.6005417036	1.536	-1.7496	-0.2878	0.3213538747575999	2.8806180217926	1.3834583315348	0.1666204605422727	0.0267597405	-0.3993	0.2816	0.0423	7.4311903246774	4.6608901609676	5.3123714063289	0.1685141521568166	0.2141779846	-0.7214	1.1618	-0.1465	-0.3267438699634999	3.3524983320084	0.6720183073867	0.1736109498225008	0.0507606547	0.3233	-0.5719	-0.0763	3.5097524257163	7.725869624620399	4.1213791809785	0.1745347170671115
769	0.0940440771147386	0.0121720434	-0.1402	0.2705	0.3162	-0.1450184111601999	-1.0277973340068	-0.5361274793488999	0.1178684301432487	1.1997854947	1.2162	-2.2706	-2.7984	1.1144700306389	-3.7028086773612	-3.7760260574939	0.1327584762268755	0.0005886186	-0.023	0.0392	0.0677	-1.6707804847369	2.3402021520974	3.2755827069898995	0.1512710114143337	0.0099266745	-0.1426	-0.1814	-0.2121	0.4138493399333	-3.2009096347213	-3.0945654227392	0.15242692400979	0.0016013047	-0.0982	0.0548	-0.0555	-0.7692742792771	-4.6112392562242	-4.5718962255242	0.1529542765164599	0.0152604257	0.3689	0.0808	-0.0807	1.2091293625031	-0.1699225495933	0.3532610726553	0.1537052852848438
771	0.0980563293325591	0.0003900537	-0.0765	-0.0052	0.0066	-1.848335582286	0.6571466417820999	2.3287926731944	0.1162519017764613	1.3724720684	4.0745	0.2247	-0.3096	-1.8183168498619	0.6454617616642	2.297239562573	0.1487451950285542	0.015850199	0.3798	-0.0097	-0.1225	-3.1699073265297	1.3033952640603	4.8005972629833	0.1547688468803515	0.0015433271	-0.0198	-0.0357	-0.1152	0.1692537180714	0.6244919263011	1.7203527034189	0.1569463166173001	0.0016282559	0.0374	0.117	-0.021	1.5939828888105	0.3051052030785	0.3321338651693999	0.1558746701750001	0.0282227482	-0.5034	-0.0699	-0.1006	-4.8548119592879	0.7929194407278	3.5024739650368	0.1595250887495681
776	0.1214796739601784	0.4261050768	-0.4861	-2.1769	0.4439	0.4005907385873999	1.5767112983332	-0.2763061046061	0.1244916468832915	0.0028604786	-0.0719	0.1008	0.1379	-0.2750864706544	-0.0318285118363	-0.1467888475417	0.1272433979876081	0.2038360988	-0.7714	-1.3368	0.0118	-1.1695896166495998	-3.026659351751	0.3337862724588	0.1379568122184084	0.0061209012	0.1276	-0.1771	0.1362	0.780172298781	0.0244320220647	0.4303340697966	0.156647949021366	0.0068489894	0.2216	-0.0039	0.1278	2.2331497655627	6.4074846658634	-0.8220332834458	0.1590893155074711	0.0021315194	-0.0182	-0.1366	0.0324	0.3259570093495	3.1031028604011	-0.8066108154113999	0.1600551607047046
777	0.116976781789985	0.7902350119	-0.9763	-2.9149	0.7092	2.3507854273557	5.8318961267224	-1.3774388478377	0.1243195131452258	0.0025737237	-0.0262	0.0335	0.1707	-0.3562117999578	-0.1114194629424	-0.0373365361343	0.1267710591884283	0.1073992199	0.7558	0.8223	-0.1282	-1.2675931061233	-3.5403613036008994	0.9429737598176	0.1346317352286174	0.0260170391	-0.0538	0.4902	-0.2118	3.1904837315858003	5.1939882269526	-0.6020270557713999	0.1400791947492595	0.0009795286	-0.0618	0.0791	-0.019	2.2265401364051	5.183995097154799	-0.8496914340278999	0.1518183187928588	1.1891658704	-1.5445	-2.9788	0.5894	0.8082238796701	2.4987152227877	-0.6204789371696999	0.1575054205222811
778	0.107156338887378	0.0015824721	0.058	0.0632	-0.1211	-1.849515873207	-1.0773302096581	0.5536351280103999	0.1163242611552511	1.137239803	-2.1537	-1.2754	-2.7397	-3.5247027773823	-2.1094946200726	-0.8904114708023999	0.144888539362179	0.0749281811	0.562	0.5876	-0.3321	-2.7472058046889	-0.6429044646687	-5.3658385850502	0.1567726394084831	0.0064400801	-0.1415	-0.0021	0.2038	-1.2214437311122	0.8007487038371	-6.580948088219699	0.1578008114246235	0.0058949869	0.0118	-0.047	0.2314	0.9165352431872	0.7826902527458	3.1790349096521	0.1667984374196109	0.0039803489	-0.0107	-0.0063	0.1884	-3.8836685894891	-2.4780994747009	-0.3346911621648999	0.1678191125778166
779	0.131764370815173	1.5772587016	4.0862	0.7937	0.1347	0.1988003341270999	-1.0412526505062	-0.9747629286232	0.1399213932395981	0.0046030873	0.0517	0.162	0.1425	0.2925941193159	-1.1801728919078998	-1.1384299363352	0.1460924097988343	0.0358938432	0.0473	0.4554	-0.3968	3.760800304613	-0.4050758440872	-0.8127089851699	0.1461904936901445	0.0061674793	-0.0404	0.0719	0.2372	-3.3299154323866	-1.6955665940779	-1.1648291099349	0.1589545558111673	0.001090424	-0.009	-0.0691	-0.0729	0.1744076550931	-1.0328725849671	-0.9635501648737	0.160510594824228	0.1139911585	1.0022	0.0129	0.2342	0.0521295156775	-0.958396227852	-0.8574026680451	0.1615015030465172
780	0.1011507309436486	0.0058476064	0.2677	-0.036	0.1152	-0.9661074618692	0.526409750766	-2.1243662856772	0.0986707776887627	1.8745133374	4.6283	-0.8298	2.0969	-3.9415028446181	1.2172340268273	-4.550375587731299	0.1309811329075314	0.0426167223	0.6814	-0.057	-0.117	3.0317346027113	0.1818434878954	-2.8483567366186	0.1373474720154053	0.0013853612	-0.1157	-0.0356	-0.0215	2.4391105312772	-0.3786373274568	1.2210109577745	0.1436838604408446	0.0110803718	0.227	-0.0192	0.2513	-8.234929098847699	2.0015766868625	-6.928229020208599	0.1498952277354344	0.0193696378	-0.0378	-0.0899	0.4278	-7.566845094531	1.8672989230834	-6.4004029203374	0.1555683647294883
787	0.0956778409049148	0.0002865821	0.0054	-0.0636	-0.0197	-0.8055092105518	-0.8120008106172999	0.0198288874728	0.1094877514571098	1.0666010498	-0.3455	3.6976	-0.161	0.2858271180355	-2.8878571394414	0.1422250559804999	0.1356570407990768	0.1520084608	0.1183	-1.2797	0.0541	1.8449914246765	-1.8861442347887	0.1449790681294999	0.148094989599947	0.0130002182	-0.2998	-0.2033	0.0088	0.1256222970250999	3.0306329978517	-0.1293992279723	0.1485574795857618	0.0009875327	-0.0016	-0.0088	-0.0994	1.8212282341337	5.1068827569828	-0.203403468719	0.1530352719815959	0.0056789204	0.2057	-0.1147	0.0086	0.6828376408292	-6.8068951135298	0.3666377030932999	0.1537987387639004
788	0.0961753162277574	0.0002948402	-0.0016	-0.0649	0.019	-0.8786085615924	-0.85767806926	-0.0411921531429	0.116175720470097	1.1563769683	0.0347	3.7322	0.0687	-0.9061880261131	1.5998450003848	0.0089702109996	0.1495533489640371	0.0134786302	0.3278	0.1645	0.0189	-0.1170455163324999	2.9521829946359	0.0662143206681	0.1507918372446841	0.00117701	-0.0049	-0.0131	0.1072	1.5334339645632	4.7987481405404	0.1786960454394	0.1544173765407145	0.0047621704	-0.1821	0.1138	-0.0029	-3.5986283320676	-2.6010464456384	-0.1950627462106	0.1606546888436464	7.7497e-05	-0.0045	0.0032	-0.0263	0.6835851584125	-4.1658368056695	-0.0902135693951	0.1630927111431238
789	0.107660870076512	0.0007158475	-0.0726	-0.0375	-0.0569	-0.2309042471782999	0.4580709064400999	0.1483625687697	0.1288928904797254	0.707615667	2.3941	-1.2513	0.7681	1.2380858330983	-1.3877860649118	-0.0610997266770999	0.1400632088021932	0.1671946814	-0.4335	1.1478	0.5187	1.9861542188281	-3.7232670533252	-1.1440166466946	0.163261390446651	0.0444018432	-0.534	0.299	-0.1774	-2.8040171410197	2.8855359006301	0.172715904773	0.1681334293715134	0.0047476211	-0.0729	0.144	-0.1275	4.394695215251399	1.1080571166348	3.8964157314359	0.168745121529947	0.4922263396	0.2139	1.6075	1.2901	-1.3717734514169	1.1564097013650998	-0.1631948913436	0.1769675944640849
790	0.0932802060900945	0.0023442335	-0.012	0.1932	-0.0029	-0.8706219263602999	-0.5484418479579999	-0.1249141224725	0.1111709063113253	1.4127841952	-0.383	4.1818	0.4386	-0.5024891881003999	0.562998769317	0.0262418014768999	0.1295627567857589	0.0223805375	-0.476	-0.1733	-0.0308	0.3147442456	-8.404458218134	-0.8995390539247999	0.1455054866710275	0.0009822509	-0.0139	0.0066	-0.0994	1.6878553600606998	5.6644521880632	0.9074470030955	0.1455656820303255	0.015877852	-0.3544	-0.1831	-0.063	0.1849515873207	3.6634263036305	0.4871060630966999	0.1498973224457396	0.0061924265	0.2124	-0.1279	0.007	-0.5346324441822999	-2.5914074031169	-0.3547954508526	0.1562787287680898
792	0.0987026760842881	0.0021783859	-0.0076	0.1812	0.0037	-0.3579035502778999	-1.1694715875575	0.0125504267932999	0.1252619122867621	1.0343789664	0.1923	-3.4224	-0.0628	-0.5801916737328999	1.5046742091215	0.0507131665722999	0.1576346678230447	0.0066116757	0.2292	0.1011	-0.0026	-0.8798281955441	0.1587097858438	0.0427265313402	0.1582447797614235	0.0064684784	0.0418	0.2437	0.0005	-2.9896375598623	-0.9121681667795	0.0568506793614999	0.1609788177014045	0.0021570108	-0.0159	-0.0458	-0.1331	1.0486884833085	2.8149151605236	0.0454805434892	0.161405072873869	0.0090691999	0.2648	0.1061	0.0512	0.0422150719411	-5.780278070444	-0.0595260054490999	0.1737046972959862
796	0.0844608509668741	0.0025323643	-0.0684	0.1658	0.1128	0.2244519901434999	-0.7116760823323	-0.8799068816054999	0.0910098341136435	0.0065707485	-0.2822	-0.1445	0.0858	0.2197308264594999	-0.7086073259376999	-0.8711727287901	0.1274000970181615	0.031836402	0.1344	-0.5329	-0.2675	-1.2052737454945	-1.6798293817979	-0.2985742599822999	0.1262629265675415	0.4094010793	0.5851	-1.854	-0.9994	1.8850426299291	0.4647592216591	-1.4447547733654	0.1326397392269416	0.001342341	0.0685	0.1024	-0.0007	5.487998695373699	12.9106909254199	0.7495634208963999	0.1331335396194242	0.2221738868	0.9101	1.2872	-0.0776	-3.7172475696281	-10.3214080459608	-2.011215729384	0.1343961354432333
797	0.0846423925266616	0.0020581318	0.1631	0.0802	-0.058	-0.5068562645081	-0.0750271595449	1.4142245815422	0.0912197093865071	0.0050881509	-0.1581	-0.102	-0.219	-0.5026465602232	-0.077899200786	1.4201260361472	0.1269184238958671	3.22332e-05	0.0137	0.0104	-0.0091	-0.4196721084768999	-0.0427658743709	1.5058151570118	0.1257116502642274	0.4008488244	1.7619	0.7351	-1.0276	-0.3215899329418	0.0286023833189	1.8399555167469	0.1298522310502216	0.0727726245	0.5907	0.3614	0.5997	10.935238010942198	5.3370001435471	6.0777900685974	0.1305029142197755	0.0151498408	0.1096	-0.0264	-0.4017	-3.2916740065462	0.3787160135182	14.5658522269689	0.1324007585056263
798	0.1013827660465834	0.0033044528	0.0069	-0.2203	0.0036	1.3973857644026	0.3418122507216	0.0122356825477	0.1124315911713473	1.3586430828	-0.2691	4.1125	0.1885	1.8764265062058	-0.2528970013396	0.0222681553762	0.1290872575464695	0.0973740376	-0.327	-1.0064	-0.0592	2.5780701157096	-7.541272124575999	-0.2928695205307999	0.1489402603320667	0.0035302449	-0.1645	0.0896	-0.0182	1.7773607549031998	1.8995995512881	0.1301860885863	0.1505073976348148	0.0017760617	-0.0728	-0.0059	-0.1111	3.9009795229971	5.9510661667127	0.6246492984238999	0.1505127262838369	0.011301058	-0.2941	-0.1598	-0.0119	1.3362860377255	0.9621731587992	0.0219927541612999	0.1551566622812497
800	0.109093651925296	0.0006731868	0.0002	-0.0617	-0.0734	0.0105439322276	0.3544020205456	0.3845387820618	0.1312980221524802	0.8360757241	-2.6556	1.4345	-0.0954	1.0588389852291	-1.1720682275836998	-0.5303047108053001	0.1434449164688329	0.0810287795	0.0408	0.6685	0.6283	3.5042050583876	-3.2426919333247	-1.2119620607134998	0.1658245073755852	0.04265372	-0.5478	-0.0019	-0.2899	-2.3148258972959	2.0848265398237	0.5766114579392	0.1673355652410386	0.3351784812	-0.0247	1.2913	1.1375	-1.2898219184688	0.7493667057429	0.011016048596	0.1713901894059107	0.0214226098	0.1323	-0.2277	-0.3433	4.625520776368299	1.7071334451037	4.0127924162465	0.177386977516776
802	0.1048530762842044	0.0043141972	0.0541	0.2232	-0.0927	0.3399631282786999	-1.0120994647575	0.9996277240256	0.1266878587650763	0.8277640277	0.4012	-2.3946	1.8579	-0.0380053676562	-2.9938472641472	1.8846885426528	0.1453034757491345	0.111850323	0.6368	0.8455	0.1654	-1.2439872877033	-5.563497971287	2.2818170945386	0.1665492036425909	0.0257826199	-0.3665	-0.2857	-0.1242	0.5989189563460999	1.8424734707117	-0.3527102702254999	0.1681208243603783	0.3480690494	-1.2679	-0.7846	-0.9175	-0.1282976231127	-0.0053899952059	-0.0073571467409	0.1724089168510256	0.1478164289	-0.3973	-1.0532	0.099	0.2026952941663999	-2.1179533716731	1.6561842203472	0.1732333874773072
805	0.1097732935460873	0.1382069712	0.6327	-1.178	0.3056	0.0788827765535	0.7287509576561	-4.1512798843105	0.1143546454794681	0.0214269836	-0.1512	0.4023	0.3096	1.7018614789899	-2.6362978011456	-3.2649207456702	0.1309314845983668	0.0021865802	-0.0781	-0.086	-0.1072	-0.6700511558516999	-0.0430806186165	0.6044663236747999	0.1348560897270996	0.1649907401	0.0287	0.6683	-1.1722	-1.2897825754381	0.1052426071225	0.8948178902407999	0.1370418648066619	0.609275333	1.585	-1.7959	-0.9177	-1.1860350034822	0.636176806419	0.5722050385008	0.1397236452369227	0.04426949	0.4088	-0.4296	0.3498	1.2788058698728	-2.6992466502656	0.4990663444294999	0.1409272216791491
806	0.0941341864071675	0.0546866638	0.8076	0.1566	-0.4337	-0.419396707262	-0.4638936749837	-1.2544918769002	0.1013793851106521	1.86062563	4.3969	0.8191	-2.3942	-4.4020130189616	-1.3359319504492	1.2326564948617	0.1322233328678421	0.0297302988	-0.5398	-0.1118	0.1721	2.827583616409	-0.0898988251495	-2.4355303154835	0.1425265513718515	0.0089595474	0.2772	-0.0015	-0.1312	2.3290680744093	0.6117054413235999	-0.7956341098461	0.1440059313376011	0.0089447744	0.1855	0.1234	-0.2075	-8.3561056334037	-2.2293728346155	3.2674780426656995	0.1488157536914675	0.0040980556	0.1814	0.0779	0.048	9.4261573823823	0.8777036718862999	-6.3711317054966	0.1494382868944633
807	0.1013718882527176	0.0001757601	-0.0479	0.0015	-0.0171	-0.6836638444738999	0.3875681954257	-1.111440617275	0.1068977707872435	1.8824978279	4.5639	1.2757	1.4069	-3.0016371842258	0.0726665777029	-2.130031682098	0.1201779401280345	0.0010545945	0.0638	0.062	0.0724	-3.1290299176324	2.5834601109154995	-7.387952333938101	0.1387064245132554	0.0249994481	0.082	-0.3125	0.4054	6.2679742790012	3.0405867846188	0.1366776886518	0.1511192367904628	0.0007277587	-0.076	-0.0208	-0.0319	-2.0535881734479	-3.1396918789521	3.7060741489093	0.1510450766957966	0.0039829058	-0.1703	-0.1018	-0.0113	-3.1871002309456	2.5344386946633	-6.8957710198811	0.1521750075336072
810	0.1295304541478938	1.2893428189	-3.7282	-0.1946	-0.8443	-11.0457919272092	-0.5352619326735	-3.2356495308293995	0.1435186723211595	0.5198241088	2.2911	0.146	0.2437	-11.0846628415408	-0.5398650672654	-3.2175123936767003	0.1532549960678245	0.0035966413	0.0081	0.1864	0.0177	2.8250656624442	0.1368350607746	0.6635595557862	0.1543608928610803	0.0283155392	-0.4726	-0.0148	-0.2238	1.0713894120224	0.0255336269242999	0.3138000128632	0.1587389843962456	1.6022e-06	-0.0021	-0.0033	-0.0002	-20.616141517107	-0.91275831224	-6.7373366352522	0.1606320512726284	0.2169887472	1.3164	0.0462	0.5301	-11.9028011649473	-0.553556441949	-3.605395333348	0.1691381553319564
811	0.0952795152031868	0.0078145286	0.1442	-0.3142	0.0527	-0.4445762469099999	-0.8775856427941999	-1.2301385408969	0.1073165291017735	1.4272091577	-1.7359	3.8693	-0.7486	2.4812862601876	-7.1812047076096	0.0479198113926	0.1470837957620702	0.0219707812	0.2416	-0.3744	0.1559	1.3379384450149	-3.7267685830575	0.0733747522555	0.1477674798062576	0.0124574557	-0.279	0.2052	-0.0773	0.5832604301275	-1.8115498485815	0.0097570716136	0.1524627545808007	0.0540951145	0.4393	-0.2794	0.5068	3.1738416295997	-8.6119533620458	0.2354680387395	0.1569696891743901	0.3025275515	-0.6566	1.5425	-0.2236	0.4096789786790999	-2.5639459676883	-0.7570779397601	0.1726793549762232
813	0.0917087691188252	0.0004374795	0.058	0.0473	-0.0389	-1.0668256204612	-0.5015449553636	2.0753055263943	0.1097393739388638	1.2760965516	1.8265	1.9066	-3.084	-4.269584377625399	-3.4718257441215	6.1275196594022	0.1292615594934476	0.1746856113	-0.3609	-0.4255	1.2995	-10.6436668104245	-8.214352693791598	9.0967775293619	0.1409898424924847	0.0006415217	0.0665	0.0009	0.0489	-2.2329137073785	-5.526712237582499	7.3589565203122	0.1414569996398568	0.027245084	-0.0768	0.5101	-0.1477	-2.4046066933533	-3.5775798106430994	6.146561686260999	0.1439162262875118	2.99322e-05	-0.0129	-0.0063	-0.0103	0.179797650299	0.6227214899196	2.6527038449475	0.1536026812291907
814	0.091858706277516	0.00533778	-0.095	-0.2641	0.0885	1.2016541866701	2.157965233895	-1.6684592459256	0.1124044334359863	1.10444128	1.4282	3.294	-1.0467	3.7482892208504	8.0553281637022	-3.5380007217589	0.1439745841816297	0.0002649447	-0.022	-0.0444	0.0174	0.1068950144119	-0.0292318718101	-0.5812932785925	0.1478642039733347	0.0401441023	0.172	0.5979	0.1369	2.7515728810966	6.424087424818799	-1.9967768371171	0.1499482202312266	0.0007997532	0.0858	0.0133	0.0212	3.0353541615357	8.2420895304351	-0.7852475497413	0.1503827807463048	0.0582089159	-0.3256	-0.5722	0.3782	2.5126819986862	4.373371292611999	-3.7828717448357	0.1525476454721183
826	0.1083775549953328	0.0037458269	0.028	-0.0571	0.218	-1.7721674748508	0.3496415138309	-2.7138429146553	0.112440264006997	1.0059895588	1.5922	1.8219	2.6201	-3.3229910589833995	-1.4863403568152995	-4.4234156276624	0.1425193117590421	0.4138063044	-0.3951	-1.0702	1.7242	-4.1914884616859	-2.6502252340134	-5.1294263135739	0.1565602284336711	0.0179375964	0.1319	-0.0113	0.3922	-0.7776543448161999	0.7817853630397	1.2575999763255	0.1631918240149349	0.0102380529	-0.2355	-0.1396	-0.138	-5.0462551466741	-3.8885864683266	-5.173097077650899	0.1641406175352977	0.5804976614	-0.8253	-1.7052	1.2811	1.3976611656175	6.0770032079834	-4.295472091825999	0.1702935166878587
827	0.0985389946860507	0.0003337262	-0.0538	0.0131	-0.0446	0.4305307849501	-0.5338062405376	0.8244332083185	0.1045554804236459	1.865980859	-0.4776	2.2134	-4.4288	1.4240996822479	-1.8930292651612	3.4659242895165	0.1297885077577779	0.015821723	-0.4144	-0.0027	0.1007	0.9796808074607	2.8289999655142	-6.0075234157672	0.1314366772749656	0.0868732014	-0.471	0.325	-0.8118	4.9310194097538	-1.6223492139451998	3.5274174465006	0.1445091028025018	0.0315250979	0.216	0.2296	-0.4745	1.937250831668	-0.9473014931946	1.6718820895965	0.1525122191434472	0.0099511132	-0.2558	0.0452	0.1739	4.5345990324206	-3.7355814219343	8.0960875435074	0.1561463945258237
828	0.1019107432914146	0.8560689036	-3.237	1.0551	-0.6573	10.8825970358656	-2.6759949191219	0.5396290090811999	0.1097239759806551	0.188236724	1.5288	-0.1083	0.444	14.1405540651019	-3.0741857328366	1.4820126234383	0.1432899814048523	0.2361728008	1.234	0.8199	-0.4753	5.6227485755212	1.3772027896535	-1.0846480133683	0.1513875067067479	0.0604308665	-0.5423	0.5463	-0.0637	4.730291267122399	4.2691516042877	-2.9647334214292	0.1518928096312574	0.1518712694	-0.5764	0.9499	-0.5051	7.5538225513693	1.7736625100174002	-1.2157389916607	0.1577965852547094	0.0676953057	-0.6412	0.0991	-0.4682	6.522956460967899	-1.2391480949272	-0.5450583473178	0.1690127667080708
829	0.1065034875089117	0.0282404234	0.1281	-0.1455	0.5981	-0.9471834641025	0.0946986748949	-1.0899199794821	0.1107031244257921	1.0837463496	-0.136	-1.6563	3.3369	-1.4240996822479	-1.5425222046549	1.2902153487758	0.1408052139911948	0.3554124434	-1.2462	-1.0587	-1.0203	-1.8436931046634	-2.651326838873	2.6678902547977	0.1535413833907847	0.0194037325	-0.2025	-0.3744	-0.0882	-2.1338086130452	0.3724998146675999	-4.777620933054499	0.1615352756565263	0.0112638102	-0.1265	0.1162	-0.2738	-2.7304850166414	-3.8924027423045	3.1252529866852	0.1641181637107976	0.4721232287	-1.325	-1.5693	-0.2003	2.1550931926539	4.1621385607837	-1.6159756429718	0.1694374784097841
830	0.1636224523545278	0.9903568992	0.0925	-2.948	0.047	0.0406413507131	-5.398296585377699	-0.1403759335376	0.1824412194888906	0.0345559051	0.1115	-0.5105	0.1015	0.3767488619831999	-5.8065985579823	0.1930562516449	0.1878808146585622	0.0019950395	0.0314	-0.1029	0.0659	-0.2082820045257999	-6.287724480412599	-0.1225535406304999	0.2060372490941296	0.1514036234	0.3023	-0.9404	0.3458	0.1151177078282	-3.8161166057772	-0.0012983200131	0.2197424608803663	0.0246986693	-0.2232	-0.2771	-0.2032	0.0134946595300999	-4.5723289988619	-0.1005214434385	0.2312290804589252	0.054053424	0.2236	0.5359	0.1063	0.1447430099452999	-1.6978091468278	0.1461200160198	0.2348229418552518
831	0.1144851055072506	0.4547071932	0.5815	1.8104	-1.4926	-0.7100236750429	-6.253181299457999	4.8641362575638	0.117071668491882	0.8738343461	0.2381	2.2393	-2.4062	-0.2831124489172	-6.907928016367399	6.389190156587899	0.1487136273767612	0.0263643116	0.4517	0.1734	-0.1752	3.1587339058109	2.7624709006004995	-2.8517795802895	0.1508585372307194	0.3476427819	0.4516	1.3629	-1.1654	1.5377223549095	-1.6588202034041	1.5323323597036	0.1592465290282749	0.0227597119	0.3622	0.1475	0.2455	-0.0150683807580999	-1.6502040796808	0.3102197970695	0.1698647625627494	0.2241561457	-0.2296	0.6773	-1.207	-0.0492181314056999	-2.7103807279537	1.3085885441127	0.1733451053602534
833	0.0943203583792087	0.0168595166	-0.5095	0.0665	0.0473	2.2484148614743	0.4102691241396	0.4014169422320999	0.1184425277640988	1.1841362286	3.719	-0.4177	-0.4328	6.4739743877464	-0.2274420604766999	-0.2380646787656999	0.1503933645457418	0.0133376285	-0.1434	0.2266	0.2466	5.9837995682551	-0.7907555740393	-0.756959910668	0.1512425307040431	0.0011991271	-0.0354	0.0892	-0.0516	7.376267453820199	-2.1873938208586	-2.1356183924574	0.1543921665184444	0.0095768773	0.2474	0.1407	0.1083	1.5698656109914	2.6710376972537	2.6512874958423	0.1602627942700485	0.0128156048	0.0192	-0.3269	-0.1108	-1.4588789213867	0.6613170030363	0.7510191130323	0.1667075563918063
834	0.1474516930404169	0.0908675061	-0.4249	0.8557	-0.0051	-4.7625525522964	-0.2429825576032	0.5845587501406	0.1711179873141403	0.0031459795	-0.0053	0.0006	-0.1657	0.3196621244375	0.2812633264742999	0.5313276296035	0.1738873780841853	0.0070739906	-0.1295	0.2095	-0.0088	-3.4765862508362	-0.1752732017685	0.6230755771959	0.211890457675827	0.0002998908	-0.0228	0.0011	0.04	0.6793361110969	0.4577955052251999	0.5223967616346	0.2120448047509499	0.2456617264	-1.3083	-0.0048	0.0418	-3.9961896572911	-0.4375731874454	0.5628413971942	0.2166174470993774	0.2885957436	-1.4024	0.0708	0.0201	-3.8619905795734	-0.0795122650446999	0.57834255129	0.2263401736037102
836	0.149623025643664	0.0926034289	-0.3691	-0.8827	0.0219	-3.1893821267262	0.9711040267681	-0.4617691513258999	0.170627200364553	0.0030844769	0.006	-0.0258	-0.1623	-1.3446661032646	-1.1707699075706	-0.5489926503878	0.1757173464062856	0.0108862452	-0.0307	-0.3017	0.0196	-0.7243838812483999	1.7862522798413998	-0.5434846260898	0.2053122220833915	0.1573351857	-1.0422	-0.2358	0.0075	-2.8190068357163995	0.9169286734942	-0.4893486158466	0.2101638651447555	0.0518561623	0.4129	0.4443	-0.0089	-2.8467436723599	0.6739854589217	-0.4514612772824999	0.2162390762695046	0.0040639777	-0.1638	-0.0354	0.0104	-1.8783149716794	-1.9807248805915	-0.5569792856199	0.217121096305225
837	0.1887304218085067	0.0410674286	0.1178	0.5248	-0.1887	-0.9536357211373	-2.1577685187415	0.4182951024023999	0.1991951902511447	0.0113727465	0.1112	-0.2703	0.0081	-1.1962248484335	-1.2789632419956	0.930856106362	0.2107340673394239	0.0196316418	-0.1524	0.2014	0.2749	0.1087834798855	-6.7157766544286	2.778011397727	0.2254807176404006	0.0436777575	0.2186	-0.3998	-0.2852	-0.8420588860720999	-3.5060148377998	1.0503408905979	0.2336213866247234	0.0075619776	0.007	0.0746	-0.2071	-3.6831765050419	3.7888912285328	-0.7972471741048001	0.2420988629765465	0.032004316	0.0715	-0.4388	-0.0183	-3.5821436022043	3.1664451398281	-0.3494054556467	0.2444956893066876
838	0.1619963324195006	1.0464350015	1.0215	0.4392	-2.8366	1.6603152385707	-0.0184518813982999	-2.8228231096943	0.1832720844939988	0.009094318	-0.0334	-0.0865	0.2563	1.6522105742464996	0.0380840537176	-2.5995120674411	0.1936851466664707	0.000647831	0.0429	0.0371	-0.0423	2.5430548183866	-1.885711461451	2.1911707518058	0.2058747069243037	0.1059348339	0.0093	0.4202	-0.7691	2.1265301523657	-0.2908236829344	-2.3037311626385	0.2104156346237239	0.0515133314	-0.0026	-0.284	0.5345	3.1869428588228	-0.5308948562657999	-2.8744411659727	0.2215737889266998	0.0169424817	0.2566	-0.2083	-0.0711	1.5588495623954	-0.1234584303366	-2.243339610514	0.2312960744393893
839	0.1055912595456316	0.1359200386	-0.1892	0.5842	-1.2381	-0.6334621373007	-1.6371028504577	-0.8564190922775999	0.109273209022689	0.6391060253	0.0341	1.6201	-2.4226	-0.2490413843309999	-4.7465399388015	3.5500790321838	0.126740630765047	0.2980525883	-0.4574	-1.1323	1.4075	-0.0798270092903	-5.5107389671183	4.4028392226063	0.1387630184408005	0.0173687771	-0.3217	0.0913	-0.274	-0.3525922411334	-3.6361615833554	2.2621062361579	0.1398672615153942	0.3583523386	1.0378	0.9087	1.3652	-0.7657727495447999	-4.021251167847	2.7732115479816	0.151508889656541	0.010180252	-0.0376	-0.1323	-0.2858	-0.2456578836907999	-2.7904044523975	0.4852569406538	0.1587041828057358
840	0.1341636960979589	0.4346899596	-0.2495	1.7658	1.2529	8.301851594068399	-2.8458781256845	2.451857673224	0.1450660384985704	0.0224409753	-0.4053	0.2551	-0.0482	2.6392485284481	-2.0576798486407	-0.3800930195927	0.1469167701772051	0.2076706022	1.3031	-0.3128	0.5567	7.9196340508178995	-0.2031280675040999	4.368256698621	0.1621679149180123	0.0122627846	0.2233	-0.0082	-0.2509	4.9011187064218	-1.3352237758966	1.5676230582415	0.1610916013141551	0.4763549242	1.8146	-1.0063	0.211	7.532223227515	-3.8356307490044	1.1845006252849	0.1657742710775631	0.0030689105	0.0691	0.0627	0.1379	3.2400166072371	-2.1686665382454	-0.1165733999641	0.165637049177918
841	0.1253871171641297	0.1283963093	0.3998	1.0414	0.5128	-3.8873274913442	-0.2088721499863	1.2818352832367	0.1260062326818906	0.0970510996	0.142	-0.8623	-0.6083	-3.6090148921724	1.6384011704707997	-0.8568518656153	0.1440014479225618	0.0090602744	0.1686	-0.1177	-0.2276	-2.3865088992313	0.2639130499355999	0.2829157337637	0.144092733192706	0.013110075	-0.1689	-0.0253	-0.3269	-2.3419725884789	0.8520913589006	-0.1362842583447999	0.1474153479791558	0.0006794521	0.0012	0.0725	-0.0407	0.5235770525555999	23.1154075423245	-10.5543974737662	0.1482107499062892	0.0006703351	-0.027	-0.063	0.0457	-7.213387306722199	-21.9405066165304	10.9745810416422	0.1711960795842918
842	0.1415900688681949	0.0093072972	-0.0096	0.3106	-0.04	-1.7209035058487	-0.3334321851825	-0.3801323626233999	0.1490890950116495	0.2777218952	1.652	0.0114	-0.0145	3.5855664458752	-0.3697851455493	-0.6079285103763999	0.1547847593288107	0.0024900941	-0.0899	0.1221	0.0331	-0.4247080164064999	0.3056166624776	-0.6626940091107999	0.1595412951924561	0.0665756294	-0.0081	0.7779	-0.1301	2.2383037025844	-0.4987516001838999	-0.5378585726996999	0.1719237157955856	0.0003014141	0.0013	-0.0512	-0.0029	-0.3691556570581	-1.3796027145262	-0.3866633057196	0.1971646074806882	0.0028367355	0.0371	-0.1407	0.0198	3.5180144621633	-0.6627726951722	-0.5584349777558	0.2092887907274156
843	0.0831715383993473	0.0208932046	-0.4995	-0.1506	-0.3217	-2.0515029928208	0.7331967201252	-2.3789550373369	0.089740182423543	0.0274398224	-0.2786	0.338	0.5144	-2.0585847383468	0.7206069503011999	-2.375532193666	0.1189319182401493	0.0190406431	0.4712	-0.0839	-0.1042	7.3936177303588995	-0.9758251904521	-4.833684751801999	0.1229219371292913	0.0072268149	0.1757	0.0779	0.2263	8.276986798666	-1.2552000514528	-5.0499140485292	0.1302606995597433	0.0032403241	-0.1801	-0.0105	-0.0685	-2.0546897783075	0.8301379477699999	-2.1792891565344	0.1279076416501907	0.5637582017	-2.1451	-0.4641	-1.2838	-1.8606892939258	0.5456091497476	-2.572640777473	0.1349816988468068
844	0.0991161424990996	0.002530328	0.1718	0.0004	0.0924	-1.2675144200618995	1.7486403424922	-2.9045779274889	0.1026828094107616	1.648904814	-3.8111	-0.4739	-2.8308	-4.505957306070999	1.5743507164911998	-5.510463565903399	0.1290699118751699	0.079321726	0.2254	-0.5958	0.7107	-11.9403344162351	-0.3687622267511	-10.1913793294973	0.1330385426696164	0.004401568	0.0967	0.167	-0.1093	-0.1048098337848	2.5736636962712	-2.5904631703801	0.1529976039454052	0.001722149	-0.0005	0.0912	-0.0924	-4.169180963279	2.1850725820473	-5.8992120522501	0.1521213535503502	0.3833408284	-1.4146	-1.3065	-0.0484	-2.7930404354544	1.7021368802047998	-4.141562155727599	0.1570217629375923
845	0.1022339901658863	0.0006134261	-0.0565	0.0032	0.0758	-4.0215265690619	-1.1767107052063	1.4331092362782	0.1109063480747039	0.8189873015	2.9656	0.2817	1.3358	-3.8800490306647	-1.0012014452536	0.7020370398108	0.1317229176007114	0.0776318718	-0.9098	-0.1881	-0.113	-9.3134002563961	-1.4401516387734998	-2.296452701959	0.131985895617278	0.1886081526	-0.7714	-0.4631	1.1441	-10.5417683609115	-1.7001697286698	-2.280322059372	0.140938283219533	0.0819397274	0.8802	0.1141	0.2759	-1.6054317107441998	-1.4863403568152995	4.1205923203645	0.1537337659951344	0.0001720478	-0.0102	0.004	-0.0395	-11.8862770920533	-1.0661174459086	-5.2859328896985	0.1540963713737624
846	0.1117427989739594	0.0002021924	-0.0063	-0.0173	-0.0486	-1.9920950164638	-1.5094347158361998	-1.3737012599212	0.1181242787949168	0.8885884924	-2.4429	-0.9407	-2.0048	-0.7075450641087999	-2.080066033109	0.1334122171037	0.1394296875574207	0.1963269441	0.2337	-1.2102	0.7439	-5.8158441701968	-4.419402638531	-3.9064088612337	0.1515726129489846	0.3786763463	1.4051	0.2218	1.2903	1.4220931876821998	1.7311720368614	0.6174101807750999	0.1578531424329508	6.73472e-05	0.0247	0.0049	-0.0028	-3.7469515578066	2.0998555775511	-4.5959741603126005	0.157029884533688	0.0945473863	-0.2722	-0.8979	0.1117	-0.7830836830528	0.0242746499418999	-0.8292330580638999	0.1658740086875353
847	0.0999078327465694	0.0214718372	-0.5016	-0.0704	-0.2522	-3.1233251781809	0.4197114515076	-1.6581907149128998	0.1112275737374776	0.9278088742	-2.909	-0.8705	-1.6661	-4.0956488389007	0.0311990233450999	-2.3320974877732	0.129507338835929	0.1476657532	0.9007	-0.688	0.6318	-10.7812100457517	-2.3162029033704	-6.070000148518799	0.1330250924244985	0.0566172517	-0.4317	0.5038	-0.4419	-7.5387935136419	2.4635425533419	-5.1929653081544	0.1401963515291385	0.0575799836	0.5976	-0.2478	0.4383	-0.8952506635785	4.4829416331115	-1.2466626137908998	0.1539074432039512	0.0002694184	-0.0097	0.0449	-0.0226	-11.2949119976016	-5.0419667563278	-5.8085263664866	0.1535025761261824
848	0.1575595522464849	0.4525420423	1.8543	0.8494	-0.0682	2.0673975772236	-2.0137336833488	0.1780665569481999	0.1762667117458123	0.0345473714	0.473	0.2625	-0.0	2.4639753266796	-1.2754223692326	0.2471922618880999	0.1927783576001234	0.0002826648	-0.0051	0.0008	-0.0466	-1.0651338701411	-0.6979453646179999	0.5673658457247	0.2009993605621173	0.0113441937	-0.0047	0.2901	0.0014	1.2625965412244	-2.0195957949231	0.2636769917513999	0.2042840868165548	0.2218954614	-0.332	-1.2236	-0.0332	0.5478517024975	-2.7679789248985	0.2653687420714999	0.2256244074174794	0.0209120971	-0.3697	0.0398	-0.0099	2.6689918596573	-1.3686653519916	0.1521001566862	0.2411444100634293
850	0.1049224957187061	0.0021258875	0.1518	0.0614	0.0586	-2.6920468756475	-0.7196627175643999	-1.3651638222593	0.1091244110924098	0.8968584546	-1.4575	-1.2783	-2.845	-1.3720488526318	-0.0807712420271	-0.0367463906738	0.1275216637144726	0.0721506449	-0.6593	0.0942	0.6315	-6.555414461295399	-2.365303005684	-3.9494501368195	0.1330381751765804	0.1078560035	0.6233	-0.3182	-0.8424	-6.7745157992637	-4.9328685321967	-10.4121724177857	0.1363420110688902	0.2266450024	-0.8089	-0.591	-1.2086	-3.968924937016	0.2776044246192	1.8667087776229	0.1558053609884092	0.0109405992	0.0473	0.24	0.2129	-0.4539005451858999	-2.7529498871711	-8.1990482548493	0.1536750406079804
851	0.1109055763393283	0.8443632678	-1.602	-2.8545	-0.2637	-1.2077523564286	-3.4818188739193	-0.4994597747365	0.1382267358533555	0.0003606369	-0.0131	0.0028	-0.0611	1.9744299956795	-2.6436156048558	-1.0662748180314	0.1481574634160682	1.97451e-05	0.001	0.0137	-0.0035	2.7931584645465	1.3879827800653	-0.3492480835239	0.1490792461982845	0.1508537169	0.7334	0.9848	0.0361	-1.5954385809464	-4.6218225314825	-0.6514419023306	0.1521299528873927	0.0286700757	-0.4711	-0.2402	0.0463	-2.3603851268465	-4.967136311936399	-0.5545006746858	0.158221076460601	0.1466051058	-1.104	-0.3581	0.1788	-1.2853761559997	-4.636104051626599	-0.7362261334890999	0.1629783105610148
852	0.1191769993458624	0.2847105352	1.7965	0.2897	0.4645	5.5336759540164	0.6746936334743	-0.1925054492151	0.134738528704881	1.2430295161	3.63	0.4349	-0.0401	-0.5792474409960999	-0.2752831858078999	-1.4338960968922	0.1453739976627442	0.0097086587	-0.3059	-0.08	0.0097	1.5858388814556	0.5295965362527	2.1469098422683	0.1596902768692533	0.0113564948	0.1749	0.0563	0.2695	-2.5404975213911	-0.4923386861798	-1.2190438062395	0.1638930007276362	0.0055528626	0.2178	0.0185	-0.0523	-0.1365203165289999	-0.2327140265905	-1.5597544521015	0.1709424358908398	0.0042949875	0.01	0.1399	0.1341	-8.991456236178	-1.2005525818104998	-0.8322231283970999	0.1872425895029289
854	0.1089389006078334	0.000291449	0.0095	0.0441	0.0442	1.5152968274105	1.4204801234235	2.076525160346	0.126246315882314	0.2526600934	0.4042	-1.3107	-1.0359	3.9645185175776	-4.8523333483538	-2.9078827420677	0.1506991922503068	0.0628529245	-0.3934	0.6107	0.3111	3.4061228828525	3.3251942687026	4.2441687797932	0.1505356945985873	0.5204312035	1.8417	-1.2343	-0.3865	1.6991468098716	0.0038949600393	0.7708873435358	0.1548503200864343	0.0454119374	-0.3748	0.4662	0.2835	6.3583058774884	-5.3506128321693	-2.2848465079025	0.1624097253357048	0.0002586728	-0.0171	0.0054	-0.0454	2.1261760650894	-1.5494859210888	-0.5524941801201	0.164546366596353
855	0.1354273944008761	0.5416132104	-0.8387	-0.2144	-2.2668	3.8202869670314	-1.2617703375797	-2.4091311418838	0.1371500915057659	0.2182481278	0.2513	-0.6615	1.3604	4.6047476561587	-1.16061940565	0.0690863619091999	0.1405798305122118	0.2734881336	0.3856	-0.0716	1.6554	4.1857837222344	-0.9799955517063	-1.4657639517591998	0.1405961104537069	0.1135461996	-0.3129	0.7758	-0.7051	4.3913117146112	-0.9075650321876	-0.6953487245918	0.1535962501010605	1.0654e-06	0.0019	-0.0003	-0.0026	12.8507321466331	-16.828233864341698	19.287645399460096	0.155961655776623	5.792e-07	0.0009	0.0017	0.0014	-3.9442568567671	14.5613277784384	-21.746466789118	0.1618411033610913
856	0.126711819311024	0.099905036	-0.0369	-0.6809	0.8341	5.0701757093397	-0.5239704828626001	-0.8584255868433001	0.1267426887260486	0.1064216292	0.9188	0.4583	0.4266	3.1393377916758	0.7132104605295999	-2.1063471776166	0.1441717074461438	0.0124446396	-0.3108	0.157	-0.0885	3.4955495916336	-0.4906862788904	-0.6340522827612	0.1441925443012855	0.0115616176	-0.1357	-0.2838	0.1446	3.062461509688	-0.3120689195124	-0.8493766897823	0.1478437346112291	1.53012e-05	-0.0079	0.0072	-0.0063	-18.237973340384094	10.8086714811803	-4.100488031676799	0.1492156228639467	2.14447e-05	0.0143	-0.0033	-0.0005	26.259899271022	-10.9855184041768	1.8085597782483	0.1719174316646699
858	0.1273017926310296	0.1895952319	-0.0605	-1.2608	-0.7727	1.5289882020941	-0.2599787468656	1.470249057259	0.1276464643495005	0.1672980255	1.0907	-0.4971	0.6989	1.5798587407892	-0.0981215185658	1.5483449731985	0.1473676841323857	1.77636e-05	-0.0029	0.0055	-0.0119	1.2456003519619998	-0.0124323977012	1.3050476713497	0.1474388307841566	2.1323e-06	-0.0041	-0.0019	0.0013	1.3280240012785	0.1097277126222999	1.3351057468045	0.148152796254511	2.0361e-06	-0.003	-0.0032	0.0011	8.293904301867	22.089419987729897	6.8417136956993	0.1486858081539354	3.782e-06	0.0022	0.0057	-0.001	-5.4353970633278	-22.2936890031243	-4.0388768456006	0.1628882747671931
859	0.1577996354469082	0.3723143345	0.1778	-1.7852	0.5199	-0.1422250559804999	-2.7989418900594	-0.9783038013862	0.1587103199394371	0.1638826968	-0.9276	-0.0443	-0.8137	-0.2717029700141999	-1.4964908587359	-1.0218171933404	0.1660050567041754	0.0083333192	-0.2722	0.031	0.0108	1.4772521167236	-2.3911513768539	-1.041803452936	0.1662448826594736	0.0073329633	0.1914	-0.0244	-0.1698	1.4174113670289	-1.5913469057536	-1.1422068672824	0.1874741836142205	5.5001e-06	-0.0024	-0.0061	-0.001	-3.0912212651297	19.666361412978297	-6.901279044179099	0.1896212616770912	0.0001401407	0.0089	0.0318	-0.0045	3.967744646095	-24.129513501647697	4.589875990554099	0.2031465121235952
[truncated: 333 more rows]
[truncated: 111 more columns]
