# Supplementary material for: Data-Driven Recommendation of Optimal Tuning Scheme for Range-Separated Hybrid Functionals in Solution-Phase UV/Vis Absorption Energy Prediction
Source: J Chem Theory Comput. 2025 Oct 23;21(21):11106–25. doi: 10.1021/acs.jctc.5c01044 (PMC12613327; doi:10.1021/acs.jctc.5c01044)
Supplement: Supplementary file 2 [file ct5c01044_si_002.zip › SI-data/tddft_results/SRSH-PCM-static_TDDFT_LRPCM.csv]

	ΔE_1	f_1	Tx_1	Ty_1	Tz_1	Dx_1	Dy_1	Dz_1	ΔE_2	f_2	Tx_2	Ty_2	Tz_2	Dx_2	Dy_2	Dz_2	ΔE_3	f_3	Tx_3	Ty_3	Tz_3	Dx_3	Dy_3	Dz_3	ΔE_4	f_4	Tx_4	Ty_4	Tz_4	Dx_4	Dy_4	Dz_4	ΔE_5	f_5	Tx_5	Ty_5	Tz_5	Dx_5	Dy_5	Dz_5	ΔE_6	f_6	Tx_6	Ty_6	Tz_6	Dx_6	Dy_6	Dz_6	ΔE_7
8	0.1139409953181387	0.2753498922	-1.1914	1.4602	-0.1871	-3.7692590562135	2.6696213481485	-3.0289019045009	0.1178354660179189	0.05806637	0.2922	-0.7488	-0.2919	-1.5437811816373	1.9040059707265	-1.304221467705	0.1274030737117531	0.1479538986	0.847	-0.9337	0.3757	-3.7282636182241	4.1039502183784	-2.1386478058213	0.1298415002535702	0.056773795	-0.0451	-0.691	-0.4131	-0.6852375657019	0.6308261542438	-1.2977298676395	0.1342590605408027	0.306690423	-1.4332	0.9388	-0.6726	-2.8367111995314	3.0863820723536	-1.6560268482243998	0.1450056961420581	0.4917775994	1.3284	-1.8054	-0.0678	-0.5684281075536	1.3579247046105	-0.7715955180884	0.148248234195962
9	0.0951013545793307	0.0212754047	-0.3475	-0.4541	0.0724	-7.1644445765314	-0.0896627669653	-5.1227379983549	0.1058690475315492	7.15087e-05	-0.0184	0.0252	-0.0061	3.9683741345862	0.8803003119124999	2.1702796025041	0.1165066479490213	1.95962e-05	-0.0059	0.0142	0.0039	-0.6508124138393999	-1.863285933952	0.7337081795243	0.1279643825749502	0.0079810618	-0.1604	0.1333	-0.223	-5.0990928369042	0.2794928900928	-3.8872488052828	0.1401246536378135	0.0014032699	-0.0884	0.0522	0.0668	-1.4909828344379	-2.6380288944964	0.6674938588562	0.1458435435148503	0.0001067359	0.0304	0.0124	-0.0046	2.7943780984982	1.6434764214310995	0.8491012885673999	0.1464672159462578
12	0.1265331441969174	0.6665921276	0.2625	1.7415	-2.1611	0.1941185134738	0.4354880068182999	-0.5188952319022999	0.1292105147107462	0.8264791957	0.0714	2.3422	-1.9746	0.4317110758710999	-0.1823942903252	-0.8929687677978999	0.1449198130195433	0.2703013866	0.202	0.8707	-1.4053	0.1101998289907	2.547854668132	-1.7576892395532	0.1520517503693305	0.1548707108	-0.0475	-0.8934	0.8488	-0.0518147714319	-0.2963710502630999	0.9198007147353	0.1541976157051824	0.0446887353	0.0544	-0.6108	0.2403	0.5276687277483999	5.1974897566849	-5.3070600971844	0.1577280478034941	0.0834396534	0.1347	0.4539	-0.7518	0.1979347874516999	0.92062691838	-0.8572059528915998	0.1662903782973313
16	0.0928107704858992	0.118525464	-0.8381	-1.0087	0.4033	-3.1817102357397	0.4537431730630999	1.2166045383361	0.104452214880528	0.0015454899	-0.1453	0.0322	-0.0051	1.7534008492068998	-2.9107941263395	0.1615031410234999	0.1116848820714847	0.0005167217	0.0251	0.0526	-0.0595	-0.8135745318452999	-2.3172651651993	0.4220720333496	0.1150607465988519	0.0014226079	-0.1326	-0.03	0.007	-0.379266815948	0.8450489564053	0.4947386110525	0.1247218445210463	0.0285861524	0.1211	0.5548	-0.1422	-0.8660187917684	1.8614368115091	0.1533591336686	0.1263745709518804	0.002064501	-0.1516	-0.0007	0.0391	1.5370141803569	-6.2882359398117	3.0104500231026	0.1290911897219547
19	0.0900752625737742	0.0001321961	0.0041	-0.0122	0.0451	-10.1402333895873	7.5684581587897	-0.7006993767669999	0.0865254635924649	1.5930101321	2.7619	-4.2278	0.2611	-12.1194238919815	13.8061776471826	-0.9880608729998	0.1205935012531512	0.1637816794	-0.4484	1.347	-0.0642	-9.5609072625298	14.5569607020307	-0.8837624986141001	0.1196045407439529	0.7916581159	-1.6149	2.6605	-0.1594	-7.280545860127099	9.2186622384705	-0.6109579237403	0.1288209720925788	0.0002098752	0.0184	-0.026	-0.0377	-9.8159681305579	7.3029320445954	-0.680241000803	0.1394659958693782	0.0214207903	-0.4625	-0.1229	-0.0216	-6.915009761893399	4.6989742146852	-0.4361568383401999	0.1435941921400589
20	0.077965962795005	1.2541526822	1.5779	-4.5	0.2238	-7.2252295589629	18.9521673766812	-0.6796901983732	0.0888092490647302	0.0012149924	-0.0056	0.1421	-0.0165	-5.0317769113765	12.2969003034692	-2.1839709771877	0.0951733464650844	6.84844e-05	0.0279	-0.0168	-0.0044	0.7164759320776999	-1.4627738814259998	6.3193169340647	0.106543029759586	0.0332933704	0.2073	-0.6517	0.0129	0.7309148243445999	-1.2543345047774	6.606717773328199	0.1035952946191669	1.2166729607	-1.3688	3.8966	-0.0699	-1.2591736975535	1.6658232628686998	0.8404064787826999	0.1195440146409225	0.0272009141	0.1724	-0.4347	0.3491	-8.0244438846027	22.1614570769416	3.5523609279644	0.1198511285711135
21	0.130867871553834	0.2807778075	1.4706	-0.9983	-0.1757	10.015948755606	-8.594485056415	-1.0212270478799	0.1337795188781172	0.0049733726	-0.1139	0.1949	-0.0691	10.1804813099934	-9.542179979916598	-0.1887678612986	0.1427650911015236	0.0146511137	0.3732	-0.0271	-0.1163	4.8699590261074	-4.914692052013299	-0.1330581298274	0.1510907928294758	0.0367251931	0.4364	-0.0882	-0.4074	9.4706150070733	-7.8157291067392	-1.0054898355998998	0.1519172111688483	0.1470076933	0.6867	-0.985	-0.0252	6.424087424818799	-6.4384082879936	0.1789714466543	0.1550321923899542	0.1516812122	-0.2444	-0.5568	1.0431	1.8591942587592	-1.995085086797	-0.2002953692936999	0.1665580602247587
22	0.1186275605077283	0.000298174	-0.0533	0.0152	-0.0264	9.710686180404698	-8.0978186368582	-0.6534877399269999	0.121382435302851	0.2176182959	-1.3454	0.9193	0.1125	9.493866738217	-8.0640229734869	-0.3042003133724	0.1361130996567615	0.010800313	-0.3012	0.1586	0.0557	10.2652261981212	-7.471595617206299	-1.1666388893471	0.1363918798738763	0.0358331149	-0.5193	0.3388	0.0943	7.8102604254719	-6.4382509158708	-0.1001280131315	0.1471686131547807	0.02371008	-0.0257	0.4863	-0.059	3.4580556833765	-3.7530103845344	-0.1180684351306999	0.1494906546520943	0.0826587799	0.6257	-0.6589	-0.0431	8.8586735075655	-8.2554661608731	0.023999248727	0.1520376753860514
23	0.0863034610494131	0.0018813843	0.1267	-0.1201	-0.0466	-6.2401587562963	9.1773127132048	0.1790894757464	0.0854552503730054	2.3945367631	4.3027	-4.3896	0.0492	-10.9296513005828	12.0057225332585	-0.079472922014	0.1106471184871046	0.3934327338	1.821	-1.3834	0.0674	-4.6894925442865	4.5485264652884	-0.1269993030995999	0.121207104375372	0.0011652061	-0.0804	0.0742	0.0492	-7.885562986231699	10.5874062765235	0.1136620156922999	0.131245948389278	0.0420698268	0.1198	0.6755	0.0849	-11.8122335082759	13.4537034351413	0.0494541895899	0.1347104522369301	0.0236776638	0.0552	0.5056	0.0654	-3.2113748808875	4.2585289859987	0.0125504267932999	0.1396646626046436
25	0.0636215336219378	0.5167253748	-0.4981	-3.2776	0.9331	-1.9555453409435	-27.4267348755226	5.729525560841	0.1014023901747061	0.7059751759	0.032	3.0565	-0.9396	-0.0913545172853999	-16.7250370948156	3.0037223648529	0.1118244559265601	0.8685897092	-0.3226	-3.2686	0.824	-0.2135146276088999	-16.1696708734544	2.5426613880796	0.1180573215637563	0.0398437415	-0.4917	-0.4939	-0.1242	-0.3304421148493	-19.583819734569698	3.7500990002626	0.1239867849504251	0.1775184414	0.1265	1.4346	-0.2407	0.0096783855522	-15.066295577472898	2.481758376556	0.1264949616704763	0.1687946663	0.4724	1.3136	-0.1886	0.9518652847558	-15.829825774267798	2.7253704226504	0.1311807551246903
26	0.0637691555745018	0.3559288985	-0.5164	-2.8198	0.1967	-7.297856793635099	-27.720981402127897	-1.1896152192759	0.0921617042857037	0.2568226445	0.2783	1.9703	-0.4146	-5.376775947584799	-14.3906970542925	-3.1694745531919994	0.1040792461982845	0.9899843359	-0.7058	-3.6774	0.2058	-4.9579693857833	-16.159756429717998	-1.2339548148748	0.1077616366669851	0.0256984734	-0.2602	0.0373	-0.5353	-5.2760577889928	-19.0546953146854	-0.4992237165522999	0.1133262897168098	0.5377148731	0.6833	2.5469	0.2778	-5.149215858016	-12.3921497807939	-3.5732127342354	0.1159713943420772	0.0487870288	0.0452	0.777	-0.136	-5.0564843346561	-14.867652615468598	-2.0898231047226	0.1282473889619791
28	0.0731132540038366	2.4113836625	2.6023	5.7896	2.0701	6.9354681378574	20.4021547731297	6.8556017855364	0.1026661252269269	0.0651249058	0.4616	0.8358	0.1941	9.8911920052563	15.1495060874034	-1.1616816674789	0.104341121735743	0.8559531127	1.2356	3.0756	1.0079	3.5627081450385	12.250554213304598	3.1076666519623	0.117345009812064	0.0185026675	-0.2031	0.357	0.2593	5.1580680399235	14.0711136159164	-0.3673065346151999	0.11928526279427	0.0297407869	-0.5568	-0.2423	-0.0622	7.8762386879558	17.4428506899371	3.3137454467689	0.1206054447768214	0.0073430289	0.1726	0.203	0.1423	11.9430490853534	13.947458470426298	-0.3998432210040999	0.1236276707556391
29	0.09981353403353	0.0188894153	0.0683	0.4676	-0.2435	1.7304638623087998	-3.644344933741	-2.4233733189972	0.1031248667837744	0.0096442264	0.116	-0.3201	-0.1537	-0.7795821533205	0.1924661061844	1.812139994042	0.1252531292032016	0.0021349801	0.1479	0.0197	0.0571	-0.799450383824	0.0309236221301999	1.8263821711554	0.128988181423962	0.0630309762	-0.2956	0.6881	0.4106	-2.566739322868	2.7350094651719	4.7931220871503	0.1371246242383706	6.71896e-05	0.0031	0.0143	0.0228	2.6900403810818	-5.5986312977021	-3.9198641777331	0.1377227926530792	6.4994e-06	0.0061	-0.0015	0.0056	3.0003388642127	-4.2626993472529	-4.8779063183088	0.1438202371065068
30	0.0877089014163181	1.310181977	-2.1765	-2.829	2.9958	-1.3622130949568	7.726577799173	6.192986462486999	0.0911082487486862	0.0005116285	-0.0119	-0.0143	-0.0896	-0.9298331875638	5.306194550509	4.1722103766429	0.0909887767626803	0.1787571873	-0.7952	-1.0117	1.125	-1.0903134097891	5.6536328546207	4.5261009377894	0.0978821376334918	0.0092764983	-0.0593	0.2669	0.2588	-1.580802973526	8.2520433172022	6.7086555658719	0.1066148011495182	0.3349665078	-0.0877	1.899	1.0053	-0.7569992536986999	11.2034001081934	6.3101106648809	0.1077223884107396	0.4232220463	-1.1683	-1.1225	1.7934	-2.7931978075772	7.416554717256999	8.638785308983199	0.1195576118832548
32	0.0861546263698302	0.8489919356	-1.7067	2.963	-1.681	15.8762112074631	5.9303717325645	-8.7746367939903	0.0929234071014354	0.1379254522	1.1895	0.4869	-0.7409	15.152260099552398	7.1252982609849	-9.4909553539452	0.1080180733075108	0.2084647709	0.4827	-1.3746	0.8708	13.287282415280298	10.4838947627518	-11.4807684746284	0.1101178550166474	0.0598639749	-0.8607	-0.0315	0.2656	17.0511514762879	1.874695412855	-6.1575383918263	0.1118726710128843	0.5667176844	-1.3374	2.1057	-1.1499	12.159868527541098	5.6855007094877	-7.316623419279	0.1133427166555193	0.1820522291	1.2815	0.3776	-0.7612	11.1190879934033	9.9585472738147	-10.0371153061226	0.118359217092836
33	0.0819226500657812	0.8204536104	-3.0786	2.1142	-0.864	10.5004581786765	-0.2129244821483999	-7.9457971662334	0.0888067501120853	0.3484671446	1.1089	0.439	-2.094	9.559569599485998	0.4470155148134	-8.4033959563051	0.0935405749061055	3.49275e-05	0.0155	-0.0157	0.0084	-1.4967662599507998	-1.4099361911959	7.2023712581262	0.1037810255995648	0.2091219942	1.3098	-1.0079	0.5238	12.0279120025733	-0.7873720733991	-8.783370946805698	0.1046746951645266	0.195941723	-0.898	-0.2352	1.3866	7.6471442201897	0.8415867697036999	-7.2224755468139	0.1087110549255091	0.618789299	1.1579	0.5673	-2.5971	8.5817379144682	-3.0076173248922	0.5312882865728	0.1117086956202179
34	0.0764506052610303	0.4282363663	-1.9849	2.0372	-0.3966	11.3854403112423	2.4677916006575	-11.4919812383779	0.0819979126395554	0.5714122442	1.9886	0.466	-2.4628	12.899006045302	0.6252001008536999	-10.746155405398	0.0944688990643627	0.1040989601	0.9253	-0.8881	0.0581	13.897374792345198	1.9853673582141	-15.471253392467998	0.0965460432024813	0.2926472311	-1.0239	-0.7845	1.6787	5.089178393167799	6.704013088249299	-10.2999660942293	0.0979944802545991	0.2960499584	1.613	-0.271	-1.3453	15.6848467061383	-2.2078521968226	-10.696583186716	0.0991465341731774	0.1168709133	0.7489	-0.8297	0.714	13.6082035167002	0.7519240027384	-12.903766552016698	0.1071827616366669
35	0.0707515967572414	0.6457402312	-1.5018	-3.3293	0.1832	9.1292748727201	-2.5490743020837	17.820425755565	0.0767032934725886	0.2897173439	0.851	-0.7159	2.0801	8.9631685971047	-2.3599523535088	17.4646073859142	0.0915969409879682	0.1620669008	0.9188	1.0145	0.8713	11.9546946224406	4.4434805733194	17.0643707346031	0.0927346994274458	0.4675522577	-0.52	1.4375	-2.2546	4.830143879038999	-8.3618103728552	15.517638825663298	0.1026843896308164	0.2549393207	0.3469	-0.6918	1.7499	6.8086655499113	-1.0702091211014	12.3595737513743	0.1080031898395525	0.1595410043	0.7779	1.2209	0.3378	8.5262248981505	-7.736688958062899	19.1153622680248	0.110669168069265
37	0.1278877602769427	0.0021016947	-0.0551	0.0181	-0.1458	0.0526803181072999	-2.263404556171	-0.2481364946249	0.127711400368963	0.05185849	0.3454	0.0532	0.6925	0.974133440132	1.9425621408125	2.3494477643119	0.144137640841706	0.1525122635	-0.0622	-1.209	-0.3306	0.8482750849226999	-0.9458458010587	1.6198312599804	0.1527289297867805	0.002840358	0.1563	0.0138	-0.0569	-0.0942659015572	-1.4424335345541	-0.4288783776607	0.1667265190324643	0.0056395427	-0.1111	-0.0488	-0.1895	1.0010440731308	-2.9730741439376	1.6832522254688	0.1862485943391372	1.7217e-05	-0.0111	0.0009	0.0037	0.0732567231634	-2.7131347401027	-0.3133278964948	0.1922547167731171
38	0.1308811013031303	0.0104790943	0.0679	-0.2311	-0.2484	-0.5364815666252	-1.1136438269942	0.9169286734942	0.1306608994759549	0.0479270589	0.0783	-0.5389	-0.498	0.8340329078093	-0.8393835599845	-2.5799585811832	0.1452088462923627	0.1656372108	-0.4989	-0.4648	1.11	-0.1672472235056999	-2.0110190142305	-0.4585036797778	0.1558869444424028	0.0031886621	-0.1632	0.0193	-0.0602	-0.5581202335102	-0.4867913188511	1.2673963909698	0.1713779151385081	0.0123254479	-0.0697	0.1507	0.2829	-0.894267087811	-3.326059815378	0.8391868448309999	0.1881636372990731	0.0004593786	0.0424	0.0221	-0.037	-1.0229581412306998	-1.4253586592303	2.0118845609059	0.1924678627340012
39	0.1290744320395128	1.0928784031	-1.8844	-1.5264	2.5356	-3.1828905266606995	-1.3803108890787998	5.53163011642	0.1498930962758256	0.1611720364	0.6781	0.536	-0.9265	2.1777941213678	3.1504325263332	-1.4866157580302	0.1554207427769244	0.0003010018	0.0296	-0.009	-0.0441	0.777024856325	0.0561425048088999	-1.6497319633124	0.1577723674636365	0.0081848381	0.0479	0.2151	0.1706	4.428844965899	5.2284920648765	-4.2307528063245	0.1589524611008621	0.004729456	-0.0185	-0.1631	-0.1326	-1.7195264997741997	-0.3592805563523999	3.3948314330416	0.1740357350228213	0.1170250904	-0.5149	-0.2845	0.8032	-3.2336036932329995	-0.7785592345223	6.299881476898899	0.1819481173331765
40	0.1047763069889825	0.580683257	-1.9615	1.8635	-0.9603	-1.1618390396017	0.9557209017643998	1.4166638494456	0.1076181306364244	0.037743171	-0.3483	-0.6274	0.1019	1.1667962614699	-1.2478035616812	-4.0041369494925	0.1078984910735941	0.0794007942	0.024	0.4946	0.9256	2.1222811050501	-0.1968331825920999	-0.8347017393312	0.110097826646185	0.0025889088	-0.0384	-0.0494	0.177	-0.9751957019609	0.9594978327116	-0.2860631762196999	0.1153868231697009	0.0033093042	0.0157	-0.0349	0.2037	-0.3575888060323	-1.1864284337892	7.414902309967601	0.1173688601101009	0.0347379245	-0.0889	-0.486	-0.4466	-5.4809169498477	3.2611831577537	-4.653100240889	0.117345744798136
41	0.113020903003888	0.2070814344	-0.0254	-0.5405	1.5614	-0.5866439307677	-4.4439920327185	8.524061031461999	0.1164839001300925	0.0475559945	-0.0823	0.2846	-0.7236	0.2347598641868999	4.4310481756182005	-7.724964734914299	0.1344910221451303	0.0002860041	0.0483	-0.0237	0.0171	-0.4071610247142999	-0.56653964208	1.8208741468574	0.1382919291179432	0.0055016767	0.0549	-0.1845	0.1503	-0.2840960246846999	-0.4865552606668999	1.3176374411737	0.1390600998111085	0.6405280678	-0.0333	0.6987	-2.5137	-0.2571460486551999	-0.3295372251432	1.1770254494519	0.1418413606062165	0.0634174895	0.6674	-0.3085	-0.3523	-0.2342484047878	-1.8372801906593	3.5892646907609995	0.1454817466209015
43	0.1044150980838913	0.0411752636	0.2739	0.014	0.7157	2.3862334980164	6.0926223911713	2.5617427579691	0.1093662582594059	0.0265139085	-0.2895	-0.1516	-0.5053	-2.383400799806	0.0454805434892	-6.501199764990799	0.1152969711223972	0.005683124	0.0337	0.1093	0.2463	-0.9047323339772	1.7467518770186	-3.6739702358581	0.1338609185855928	0.2594443588	-0.6646	-1.0455	-1.1575	1.9130548677875	4.5138652552417	2.371204460289	0.1437328840118479	0.0002144517	-0.0026	-0.0462	-0.01	-2.9837361052573	-3.8146609136413	-4.9752409762606	0.1490992745687469	0.0030831207	-0.1196	-0.0863	0.0959	-0.2610016656638	1.9519651251498	-2.3203339215939	0.1507140757182651
44	0.0759860205649103	1.2440860511	0.8749	-4.4823	-1.298	2.1756302546793	-12.1956313424474	-2.0620075820177	0.101267667227706	0.2157242929	-0.3856	1.5878	0.696	0.2155211221745999	-0.1509592087959	0.0616898721375999	0.1120245926339695	0.1360791726	0.3854	-1.1682	-0.5419	-0.8891524938199998	4.4143667306014	1.9316247782779	0.1117918960435699	0.3083291759	-0.4254	1.7061	0.989	-0.4939124074078	2.7813948983672	1.7131922718314998	0.1156848232725989	0.0047428672	-0.0045	0.1994	0.1471	2.3889875101654	-11.428363557736	-2.7564120738727	0.1322595676811924	0.0603669104	0.2219	-0.6332	-0.482	-0.079472922014	-1.5849339917495	1.7431323181942	0.1371907362355483
45	0.0993284432260008	0.0895493449	0.8053	0.0394	0.8343	10.7590992624983	0.8029519135563	10.6015697675755	0.123273444218232	0.6166298463	-2.0332	-0.5878	-1.6909	2.1884560826875	5.7067852890964	0.2573427638086999	0.1346036587606665	0.207832727	-1.0496	-1.0604	-0.2624	5.3440818890731	3.2051586820369	5.342311452691599	0.1389717177359489	0.2631546433	1.201	0.8155	0.8391	8.021493157300199	1.9589681846144	8.4911309147661	0.1478891934997831	0.555299497	-0.1411	-1.8042	1.5042	1.434053469015	5.1450454967618	-0.4265571388494	0.148578536936725	0.5229983057	0.3398	1.6504	-1.5335	1.4262635489364	5.4431869834064	-1.2414299907078	0.158598785803009
46	0.102659583850886	1.4698012475	-1.5461	1.6207	3.8722	4.0795968823751005	-4.3259629406185	-13.6274422587125	0.1107384772558559	0.0038264306	-0.0446	0.0662	0.2129	-1.668931362294	0.5682313924000999	-1.1969330229861	0.1293265690115172	0.3029691237	0.5817	-0.6833	-1.6329	0.9684287006805	-2.219733792094	-7.9548460632944	0.142974709129262	0.0065145889	-0.0869	-0.1405	-0.2023	3.2010670068441	-4.0326213037193	-12.7082316894377	0.1448266902842191	0.0295410976	0.5134	0.0155	-0.2009	2.6185934373306	-1.4556527928693	-5.5944215934172	0.151312023637152	0.0026912671	0.1462	0.0476	0.0519	3.624948819605899	-2.0145598869935	-7.1532318127819	0.1566434288570231
47	0.0965150635395459	8.853e-07	-0.0012	-0.0014	-0.0032	-3.4409808080527	-6.2395686108358	9.94198385789	0.0976948264330391	1.03444e-05	-0.0002	0.0071	-0.0104	22.5383633110476	-19.7723121946534	-30.2724162860536	0.1001150620695738	9.8874e-06	0.0042	0.0041	0.0107	12.0391641093535	-17.5432541042835	6.7301368606341	0.1014593148459836	1e-09	-0.0	-0.0	-0.0001	-13.1536734830231	-21.4917600083662	27.8414104191006	0.1021040813776578	1.4102e-06	-0.0006	0.0026	-0.0037	39.8540573257623	-31.8822150732055	-33.7497500544731	0.1046943192926494	1e-10	0.0	-0.0	0.0	38.7914020665553	-46.6460414306568	-58.2251281390045	0.1162972871664081
48	0.0952844396098693	1.5576252399	-2.9403	-3.1643	-2.1035	0.6908242760612999	2.3632178250569	1.0669043065226	0.1143167201981522	0.0239786915	0.3959	0.3647	0.1435	3.0997587027916	5.6761764112118	3.3054834103219	0.1277678840485972	0.005048111	-0.2209	0.0735	0.0702	5.3824020009749	6.9946007129995005	4.3239957890835	0.1338419926942384	0.0046126066	0.0146	0.1035	0.2017	-2.78155227049	-1.5372108955104	-1.5352830870060998	0.1416651109461475	0.0010227628	0.0895	0.0191	0.0493	0.2774077094657	1.459233008663	0.7285542425025999	0.1459994708100281	0.1886920561	0.3397	1.1684	0.6536	1.2018509018236	4.046863480832699	2.3143931239582	0.1544833415406777
50	0.1288329891148562	0.0019122397	-0.1048	-0.0783	-0.0715	0.6280721420948	2.671785214837	0.0343071227703999	0.1508186642363127	0.0082222789	0.1768	0.1142	0.1932	-3.8769802742701	7.1715263220574	2.2762697272099	0.1571763672578404	0.1675405953	-0.5459	0.9836	0.5676	-3.4079326622647	7.146071381194499	2.2674962313638	0.1624688549651984	0.0029984685	-0.0833	-0.1436	0.0098	-2.3311925980671	-4.5264943680964	-6.0356536827177	0.1630786729091483	0.0137524941	-0.2883	-0.1704	0.118	-1.6662953792370998	-3.2211712955318	-4.7154982875792	0.1656378576625972	0.0144303027	-0.0174	-0.2353	-0.2737	-2.7405961755313	-6.8548936109838	-7.5708974266931	0.1687729775020763
51	0.0895890692871369	0.1502175242	-0.8238	1.0914	-0.7869	-9.3415698663773	12.3886089080309	-5.9015332910614	0.100001102479108	0.0763577574	-0.5833	0.7465	-0.4908	-2.3633751971797	1.8179627625856	-2.4572083253992	0.1138517680089962	0.0969138703	-0.3255	0.6965	0.8216	3.3136274176768	-7.4943752319816	-3.3466362204341	0.1197813416435758	0.3702678338	1.1472	-1.8073	0.0535	-4.6371269704248	5.869744122255799	-2.282289210907	0.1195077798275722	0.8921327537	1.8265	-2.4865	1.1728	-4.9054857828295	5.9562987897958	-3.551101950982	0.1337518466525059	0.1097555195	-0.6039	0.9203	-0.127	-8.9179634548304	12.4395187897567	-4.2256382123335	0.1358689372836384
52	0.0926961494079687	0.8993125834	2.4232	-0.4213	2.8296	-8.802531002756599	0.9153549522662	-12.9565648992161	0.1167572781995781	0.0205949972	-0.384	0.0999	-0.327	-9.8749433335772	0.4034234367978	-16.7842483560191	0.1321093732773764	0.0068206826	-0.1484	0.1008	0.2126	-9.1800273823231	1.0515998675802998	-14.2792775913501	0.1350349485877242	0.0444981112	-0.615	-0.3299	0.0732	-0.1230650000296	-0.8179809512837	-3.7034381658524	0.1365621026481548	0.0247893699	0.1109	0.0661	0.5053	0.6888571245262999	1.2466626137908998	5.5511836026779	0.136974760578287	0.8898268306	1.942	-0.4014	2.3687	-5.491303509952499	0.2269699441083	-9.0979971633136	0.1508801458212366
57	0.0654727430415193	0.2330404136	-1.5773	-0.9453	-1.3597	12.998740628126498	12.0342855735467	11.3235143809205	0.1055189001668418	0.0008569473	-0.0871	-0.0302	-0.0604	-0.1718897011283	4.5812992098615	-3.3470689937718	0.107100296199387	1.0461473458	-2.408	-1.8822	-2.2005	6.014880562508099	9.0542870562059	5.1693988327651	0.1174368830710657	0.2661873272	-0.6607	-0.6412	-1.5823	11.0811613118085	11.2105605397808	11.388154980360598	0.1283003079591641	0.0159670966	0.277	0.3262	0.0579	11.0460673284241	11.0130191826361	9.732246161228298	0.129916799576648	0.0257240141	-0.3818	-0.328	0.2074	5.8067952731358	8.421257692242898	5.7820091637948	0.1302152774204928
58	0.0737913521538766	2.1537316304	3.2209	4.5663	2.9346	2.9839328204107995	7.019976967801	4.609822907119	0.1051224486795975	0.0693453339	-0.5426	-0.7091	-0.4358	10.9654534585198	13.3300482896512	1.5728556813245995	0.1033469060761298	0.8928943587	-1.8798	-2.4779	-1.7131	4.9751622901992	10.4150838020575	6.301101110850599	0.1164124594838927	0.1254847968	0.5856	0.9296	0.635	5.3221678209732	11.5737360561725	5.623771494319399	0.1210898005982786	0.0647257024	-0.5184	-0.702	-0.1965	8.0052444856211	14.7587117634603	3.015643303155	0.1232637424020814	0.0004494366	0.014	0.0452	0.0568	15.6242584388603	12.2453215902215	1.7642988687108	0.1261146063782091
60	0.0782780378811821	2.9940570958	1.2166	6.8081	1.929	0.8374164084494999	17.0816423250804	6.6988984942583	0.1016578345840346	0.0666770166	0.0707	-0.9111	-0.3738	-0.4731786302289	14.3604029206535	6.698505063951299	0.1067227338541934	0.0001104021	0.0083	-0.0209	-0.0323	-2.6459368436671	17.1550564203666	9.7706843022222	0.1153860146850217	0.0143578067	-0.1753	-0.3928	-0.0395	-3.5726619318056	17.529680758692	10.8422310863674	0.122649551291003	0.0831323629	-0.2896	-0.9578	-0.0924	-1.5173426650069	7.3294099042565	4.890574774194199	0.1327377863689483	0.0244530081	0.2404	0.4189	-0.2017	1.9094353089631	25.1859525620041	9.9916741056641	0.135025026275752
62	0.1201640121419699	0.2298465039	0.9156	1.3069	0.5327	-5.4815857813696	-3.2372625950881	1.9398081286635	0.137101398678495	0.2030639069	0.1313	-0.916	-1.1583	-2.6551431128509	-3.4443643086929	-1.2128669504196	0.1396498526352925	0.2281282325	0.3193	-0.8341	-1.278	-0.9740547540706	-2.9034763226293	-2.3340252962775	0.1422648963302145	0.1188989311	-0.6267	0.2234	0.8954	2.1844037505254	-3.0005355793662	-5.707768864863899	0.1432273973408203	0.3677145661	-1.6119	-0.806	0.7477	2.9004862522961	0.9240497620509	-2.0174319282346	0.1562114775425006	0.2694175922	1.261	0.3252	-0.9352	-4.223474345644999	-4.4751910560636	-0.7418915299098999	0.1630519929147342
75	0.0725721940069235	2.0042673505	2.508	5.1585	2.2121	2.240192168058	7.6672485088774	3.5989430763132	0.1033923649646839	0.933996197	-1.5625	-3.0137	-1.2785	2.7309571330098	10.124142090031	5.1109744321756	0.1171307613720719	0.3394426261	-0.8217	-1.7761	-0.6966	4.3075504022509	13.6370026151726	6.84962164487	0.132828557148842	0.0557350565	0.5366	0.5561	0.17	8.8711452482974	24.8983156645564	12.4430596625197	0.1350258715097348	0.109184542	-0.8345	-0.4406	0.5445	6.7846269581536	18.7003719802012	9.225350553689498	0.140138875618307	0.0380251342	0.0468	0.5622	0.2897	4.0233756915048	10.573439500625	4.5767354183003	0.1435255444409328
77	0.0663104434170972	1.009234304	3.0947	3.5479	0.1196	-0.4461893111687	0.8009847620212999	-4.7337141107933	0.0762642495424711	0.0087505714	0.0699	-0.0402	0.4039	-0.6569892696592999	0.5547367328699999	-4.6623458531035	0.1030479137420345	0.1036772437	-0.8212	-0.9078	-0.0305	-0.4241572139767	0.7043189355914	-4.3779744272039	0.1047695083678164	1.7575732632	-3.2604	-3.7381	-0.1324	-0.2909810550572	0.6202428789855	-3.4864613515419003	0.1150182644038895	0.0005273599	-0.0454	-0.0584	0.0373	-0.4249440745907	0.4834471612415999	-3.4821729611956	0.1228924641878036	0.0024039891	0.0069	-0.0481	0.1633	-0.3870567360265999	0.3169867983498999	-2.7451206240618	0.1292804853848019
79	0.0968610214836428	0.931073213	2.3971	2.8545	0.1362	10.1170996875357	11.2666243585283	2.1112257134234	0.1238658429922753	0.0114919176	0.2015	0.299	-0.0952	13.1890035245917	14.0561632642504	3.8732426863536	0.1336723946581212	0.0403690859	0.4505	0.49	0.097	-2.9342819156674	-1.5214343401997	-3.98938331298	0.1408017228073527	0.0152909572	-0.3406	0.1304	0.1719	2.2066719059016	1.544607385282	2.2652536786139	0.1457812166959436	0.7451241424	-1.7272	-2.137	-0.1126	5.9334798319898	6.134758777050999	1.8399948597776	0.1481056468979912	0.1473348814	0.1582	0.017	-1.2053	0.0933216688204	-1.0252400370113	2.1081569570288	0.1492811101229631
80	0.107083722263463	6.1975e-05	-0.0105	0.0169	0.0217	10.0774419125901	9.534783490145	-0.1648079556023	0.107900438786685	0.3948615611	1.6951	1.5952	-0.0262	9.2191343548389	8.729392308685298	-0.1400611892919999	0.1367600711466517	0.160266605	0.9635	0.9074	-0.014	10.3947827982163	9.815299299036	-0.1525722730545999	0.1418342312413179	0.0155214181	-0.2501	0.2638	0.1778	-0.1719290441589999	-0.0960756809694	-0.0101505019206	0.1451773521391769	0.0031066155	0.0393	-0.0367	-0.1709	11.5067348748904	10.8518307858582	-0.1748797714615	0.1468961538178851	0.3899764883	1.4456	1.3638	-0.0145	6.305507530289	5.9854519755445	-0.1327040425511	0.1497221017661715
87	0.1416510359628685	0.013933689	0.0687	-0.1687	-0.3374	9.1136556895322	1.1328825690065	1.6784130326926998	0.1472847042048553	0.651288429	-2.5366	-0.0858	0.0018	7.6196434417304	1.1242664452832	1.7683118578422	0.15418126226508	0.0027695227	0.0928	0.1289	-0.0407	-4.7537790564503	0.6306294390903	1.694110901942	0.1682547755720028	0.0108631199	0.2901	0.0286	0.1085	6.615924042511999	0.990264082719	1.5436238095145	0.1743428857023159	0.0312824838	-0.5125	-0.0286	0.0733	10.7648040019498	1.166914290562	1.6219164406074995	0.1753383875875552	0.0028072491	-0.0966	0.1037	-0.0625	4.645939809301599	0.2741422379175999	0.1521394997169	0.1875770449149988
90	0.1062329023864997	0.2055564789	-0.6448	0.8622	1.3134	-1.4676524172327998	0.3385074361428	6.0007957575175	0.1078654901989607	0.2139265389	-0.7406	1.2098	0.9666	1.8663153473159	-4.0624826640206	-0.705813970758	0.1171319373497872	0.0129540901	0.1455	-0.1656	-0.3423	5.769262021847999	-7.616181255028799	-12.654685824655	0.1262856376371667	0.2699557248	-0.6086	0.6456	1.5457	-3.6812880395683	4.2946065451506	7.772137028723599	0.1289534900813629	0.0797880632	-0.0384	-0.2526	0.9251	-0.8764053518731999	0.7952800225697999	1.9348115637646	0.1376204825918549	0.000688377	-0.0165	0.0015	0.085	7.3237838508664	-8.380852399714	-19.2965369243983	0.141269688439404
92	0.1135839023350507	0.1946611834	1.3498	-0.847	0.0384	4.062718722204799	-3.9774623746779	2.4844337026436	0.1366113834642833	0.0389748794	0.3183	0.0979	-0.5622	6.177682023544699	-5.3170925700129	2.6026595098971	0.1387474367360738	0.3164723518	0.7861	0.3495	-1.6232	0.9269611463227	2.2319694746417	-5.491303509952499	0.1429610016390189	0.1976950362	0.8209	0.2539	-1.1486	2.3579065159124	2.4960005536694	-7.1751065378511	0.1452914587268571	0.1139402553	0.9662	-0.4758	-0.1082	0.2034428117497	-0.2381827078578	-0.0890726215048	0.1456885717015662	0.585199221	-1.1892	1.5346	-1.4672	-1.0905101249426	0.3241472299373	0.2869680659258	0.1581941024717582
93	0.0901648941252563	3.6134624813	-0.5453	-7.2386	-0.9697	-0.8694416354393001	14.6361188797991	2.25042135604	0.1179703727114371	0.0036265751	0.2038	0.0647	0.003	-2.2097406622962	10.5544368167969	1.8080876618799	0.1331435721793072	0.1952731868	-0.1862	-1.4517	-0.2008	-1.528870173002	18.8558949805583	2.8694052580431	0.1363754529351668	0.060451601	0.3246	0.7447	0.0488	-1.3377810728921	22.6009187298606	3.3662290497227003	0.1450973856545418	0.0503230032	-0.691	-0.175	0.0505	-0.6407799410109	21.7091695960144	3.2164107888171	0.1504283866320733	1.02123e-05	0.0015	0.0045	-0.0089	-0.8478816546157	24.076361067172	3.5415022514912	0.1523723880432465
94	0.0825651013913286	4.6268397855	-0.5931	-8.5643	-0.0609	-0.6572646708742	15.0977700020329	0.5577661462339	0.1083975833657952	0.06417489	0.2306	0.9087	-0.0388	-1.4275225259188	15.5628046249069	0.6024991721398	0.1241601314155096	0.1858235342	-0.2239	-1.4743	0.0048	-2.1499785986629	12.7722821434173	0.6295278342307	0.1330401596389748	0.0059218234	0.0312	-0.2492	-0.0601	-1.3225553200112	31.1724274563468	0.4941878086226999	0.1367754691048604	0.1133870102	0.8867	0.6571	-0.0196	-0.4436320141732	24.3815449563119	0.6228395190117	0.1450282602144689	0.0462682342	0.3877	-0.5658	-0.0744	-0.2471529188573999	20.222986611321897	0.8082632227007999	0.1469716736367845
95	0.0581054631514732	0.8487630073	-2.2075	-3.8697	-0.955	11.5090954567324	26.6125701982168	6.6205665201346	0.0958789698435214	0.4819072312	0.9804	2.3425	0.9778	6.4448212019977	15.980234180633898	4.2194220134829	0.1070025063025055	1.0764841064	1.8454	3.2903	0.7348	5.883750241185	15.4777843355642	3.817454268821	0.1141165099921356	0.034307477	0.1298	-0.5243	-0.3974	5.6782615918389	17.5631616778177	5.7515183150023	0.1163894544198387	0.0165193528	0.4223	0.1719	0.0515	9.4228132247728	22.253205024534	5.542646165016	0.120106940473478	0.005676676	0.2099	0.1633	-0.0119	11.6959355095267	20.4848538236611	2.8241214297074	0.1203115238466231
96	0.0927579617366251	1.1534463052	1.6487	3.7232	-1.1055	-7.262172664790199	-15.0112153344929	4.849815394389	0.1181487538311149	0.9993229296	0.9765	3.2462	-0.9062	-0.6777623898688999	-3.1809627181564	1.4076542954153	0.1412268387514056	0.0864278163	0.9402	-0.034	-0.0776	-3.0390130633908	-8.9020688704276	3.0437735701055	0.147672923848093	0.005806869	-0.2318	0.0714	-0.0011	-4.7596411680246	-10.586422700756	3.4783566872177003	0.1518887304585578	0.1087430866	-0.5163	-0.8561	0.266	-3.4480625535786995	-7.159880784970199	2.6563234037719	0.1532648081318858	0.0008000899	0.0546	0.0681	0.0142	4.3300152727806	1.5366994361113	-0.6281901711869	0.1580991055219503
97	0.0971206185642782	0.0090036341	0.1919	-0.1385	-0.2868	0.0983969197806999	-0.6413700864714	1.1722255997065	0.106712738043614	1.6591680177	2.2131	-2.0871	-3.5631	-1.3397088813963998	0.3302453996958	4.33953628621	0.124968799841243	0.0433222342	0.3304	-0.2702	-0.5786	3.0573075726663	-4.9000957876236	0.1087441368547999	0.1342940458778306	0.0473738128	-0.4097	0.5559	0.2266	-5.9743178978564	6.409451817398399	8.9425921920486	0.1401956900416737	0.0042881348	0.0361	0.0026	-0.211	5.5678650476947	-7.401407650437499	-2.3259206319533	0.1442746422455294	0.0280889425	0.1901	-0.1509	-0.482	-2.1112257134234	1.2352531348879	5.3005291540882	0.1455969924369933
98	0.1153617233953416	0.3903076324	-0.6567	-2.0918	0.4254	1.2285648196689	6.0095692533636	-0.9061486830824	0.1255722969049736	0.0700205546	-0.5721	-0.7086	-0.0306	-2.1151993595241	-3.5364663435615995	1.1680552384523	0.1330810616138824	0.0669973287	-0.2898	-0.8037	0.1522	5.917073788187899	16.4385411452582	-1.6312013958527	0.1327062554664589	0.3004556102	1.3588	1.1466	0.4326	1.3002478216043	4.519766709846699	-0.2477037212872	0.1362947514644597	0.8071417734	-1.3449	-2.6071	0.3226	0.0071604315874	2.505757625283	0.3469661877433	0.1501794468494822	0.0057710698	0.1722	0.1662	0.0189	4.3786432587258	2.8363571122551	2.2730829417232	0.1492403551452699
99	0.1131144299815518	0.3191136899	-1.1887	-1.6397	0.2761	-0.1616998561769999	3.683687964441	-2.4139703346599	0.1160224391247785	0.0335438404	-0.2296	0.413	-0.4544	-1.0778810120879	2.2828006703061	-1.5771047286402	0.1265901423668021	0.0538891195	-0.6161	-0.4975	-0.0993	-5.4184402170961	-3.7355027358729	-0.9999818113019	0.1282924803574972	0.0360143971	-0.4398	-0.4703	-0.0761	8.7021275884102	17.200418934763697	-3.0525864089823	0.1282732237224104	0.0657710905	0.5107	0.3878	0.5923	-0.0430412755857999	1.8025009515205	-1.0863004206576998	0.1363163968042805	0.4090573388	-1.2893	-1.6615	-0.1872	-1.8776067971268	0.2286616944284	-1.1408692042386	0.1400199548718551
100	0.1126765252798459	0.2474212492	-0.7215	-1.6472	0.1554	-2.3017640111035	1.7366013750979998	-0.8412720254581	0.1150996273620614	0.0502263946	-0.3266	0.6943	-0.243	-0.2226815537619999	2.739848657948	-0.0611784127385	0.1253936585401706	0.0467767859	-0.4909	-0.5627	0.0224	-4.421723877342299	-5.3428229120907	0.1322319261827	0.1277932410680817	0.0612219543	-0.648	-0.313	-0.4404	0.0709354843521	1.2162897940905	-0.0569687084536	0.1352212675569797	0.3641835105	1.0409	1.6915	0.2346	-2.5175998775237	-2.9957357296208	-0.0454412004585	0.1438977413878007	0.1529454686	0.3007	1.2213	-0.0866	1.5935107724420998	3.1937098601031995	0.8192399282660999	0.145190692136384
101	0.1129427372351294	0.347335894	-0.7263	-1.9458	0.483	1.4948384514464998	6.3378475015244	-1.2600785872596	0.1166123756954805	0.0329891935	-0.6173	0.0891	-0.1783	-0.895053948425	2.5549757566887	-0.2312583344545999	0.1282460659870495	0.0053919936	-0.0281	-0.2477	0.0287	6.513435447538499	15.1796428489196	-1.6001204015997	0.1292906649418993	0.0949127042	-0.6432	-0.8232	0.0804	-2.0852593131614	-1.5595577369479998	0.6288196596780999	0.1300916527631801	0.12982222	0.8464	0.8132	0.3218	0.6862604845000999	2.5776766854026	-0.4435926711424999	0.1372414135252136	0.6344631877	-1.2705	-2.2835	0.1211	-0.4657821404572999	0.6708773594964	0.1514313251643	0.1464014346928125
102	0.1118879587231821	0.2188977622	0.6398	1.5581	0.262	-2.7082562042959	1.3851500818549	0.7365802207654	0.1142577008165695	0.0592744918	0.3081	-0.7772	-0.2662	0.1184618654376999	3.5151424209222	0.2459726279363999	0.1236815452347177	0.0494034454	0.4786	0.5994	0.0965	-4.099268397725099	-4.7025150874482	-0.6167413492532	0.1261527521553466	0.0590435571	0.6615	0.3423	-0.3754	0.3594772715059	1.7607579959477997	0.1192487260516999	0.1340480827888311	0.2839976679	-0.9239	-1.5125	0.0962	-2.7319407087773	-3.6540233192932	-0.3010922139470999	0.1425850195138802	0.2622824751	-0.4295	-1.5909	-0.1622	0.9646124267026	1.519821275941	-0.7810378454564	0.1454739190192346
103	0.0820869562021799	0.0	0.0	-0.0	0.0	-0.0	0.0007081745525999	-0.0	0.0840114069838376	6.0082e-06	0.0086	-0.0001	0.0058	-0.0	7.86860614e-05	-0.0	0.1002676451781238	0.0001507039	-0.0475	0.0002	0.0009	0.0	-0.0029900703331999	-0.0	0.1020758946617961	0.0	-0.0	0.0	-0.0	0.0	0.0038949600393	-3.93430307e-05	0.1074761313273113	1.4e-09	-0.0001	-0.0	-0.0	3.93430307e-05	-0.0003540872762999	3.93430307e-05	0.1089224736691239	0.1541157649	1.4371	0.0004	0.189	3.93430307e-05	0.0010229187981999	3.93430307e-05	0.1258601174507743
104	0.1235533269144549	0.0922089958	-0.9376	-0.2099	-0.4318	6.301691256311099	-1.4331879223395998	6.0479680513268	0.1539534900813629	0.0104866854	-0.0236	0.0494	0.3146	4.828019355381199	-1.8370834755058	3.986235870524	0.1572967212271327	0.0084095486	-0.2098	-0.1759	-0.0722	-2.7618020690786	-8.6141959147957	3.7173262556895	0.1707611515761776	0.0357071807	0.5308	0.1011	0.1415	3.9202969510708	-2.1517096920137	3.7209064714832	0.1772460071881637	0.0614240688	0.1577	0.188	0.6765	4.4080718456894	-2.1119732310067	3.5115228620978	0.1854422778688343	0.0492314107	0.5555	0.2871	0.0797	-0.9377411367345	-4.7470513982006	1.3295583794758	0.1925057880153171
110	0.0986808102486457	0.0007192729	0.0219	0.063	-0.0802	-2.3595982662325	-1.4128869184984	0.8160137997487	0.1076243780180365	1.7770305593	1.9068	3.454	-2.7429	-3.7244866872769	-4.9136691332151	3.1368985237724	0.1295848798665265	0.0047743071	-0.0942	0.2149	0.0027	-2.8589400118769	-4.0260510175924	2.2088357725901	0.1350645685264264	0.0363305003	-0.4376	-0.1368	0.4381	-4.769791669945199	-5.1789198461945	4.3729385192743	0.144800010289805	0.0003917713	0.0169	0.0261	0.0556	-11.7839065261719	-9.5855753427787	11.8903294242154	0.1461988357820619	0.0275049366	0.1578	0.4416	-0.2484	-5.0983059762902	-5.4536522295726	3.95790888842	0.1476950101795571
112	0.0913241876566439	0.1065647908	-1.1001	0.2896	-0.6533	-0.3702966049484	-7.0647099937069004	-1.0198500418054	0.1099017691114753	0.0003687148	-0.042	0.0358	0.0445	-2.5524578027239	-4.7815158930938	-0.5847554652940999	0.1156947823338747	0.002700248	-0.1672	0.0282	-0.0789	-0.5467500976379	-4.0582729597357	1.6480402129923	0.1174627545808006	0.013955328	0.3419	-0.2421	0.0495	-1.3871172333899	-2.5151606096203	1.8693447606798	0.1206113246653975	0.0024796278	0.1182	-0.1074	-0.0729	1.3184243017877	-1.4193391755332	5.2496979584238	0.1246238341283432	0.0319737343	-0.4865	0.1002	-0.3701	-1.784993302859	-4.415350306368899	0.2392449696866999	0.1331959766862417
113	0.0930647449230837	0.0240214613	0.3982	-0.4755	-0.0087	-0.8569305516767	2.813813555664	1.812139994042	0.1078861800568879	1.460278807	2.6857	-3.4596	0.1021	-4.7553134346476	6.6983083487978	0.3794241880708	0.1304891332309252	0.009361354	-0.1285	0.2711	0.1308	0.2261830834942999	-2.2531360251583	-1.071310725961	0.1400568511726702	0.0145277604	-0.2175	0.0475	-0.3247	-3.9504730556177	6.947074331913899	2.0542176619391	0.1415400530659944	0.0340352225	-0.0511	0.5263	0.2836	-7.160510273461399	13.521019360668998	2.8508353475527	0.1445534959612515	0.164945384	0.789	-1.0337	-0.1009	-5.393142648356	7.3220527575156	-2.8537467318245	0.1491016265241773
114	0.0991298132400391	0.0123409437	0.0782	-0.3549	0.2325	-7.402155168020799	1.7075268754106998	5.0431470472488	0.1051395738550754	0.0122007001	0.0818	-0.3341	0.2349	5.8073854185963	-1.397071020157	-4.021644598153999	0.1144045510337579	0.0021504456	0.0971	0.0938	0.0995	0.9394722300853	-0.2359008120771999	-0.6619464915275	0.1191732141675915	0.2624014837	1.4595	-0.3465	-1.0042	3.6629935302928	-0.8894278950348999	-2.5399467189613	0.1287325532681155	0.0049721925	-0.0454	0.1938	-0.134	2.7734082631351	-0.6738280867988999	-1.9343394473962	0.1364621445423609	6.49985e-05	-0.0143	-0.0009	-0.0225	-5.6547344594803	0.1079572762407999	4.9019055670358	0.1367697729628023
115	0.103903694774984	0.0101562864	-0.3817	0.0178	0.0122	-0.489427301908	-8.7766039455253	-1.3925072285958	0.1183063715942582	0.2412004683	0.097	1.714	0.273	0.4195934224154999	6.4541848433043	0.9890051057365998	0.1212431554422043	0.0037566868	0.0681	-0.1088	0.1729	0.0751845316676999	1.9205300436205	0.2790994597858	0.1298398097856045	0.0157043344	0.0222	0.4201	0.0648	0.440248513533	7.8103391115333	1.1858382883287	0.132725475352242	0.0096326965	0.3283	-0.0282	0.0054	0.4421369790065999	7.3599400960797	1.1213550610114	0.1366457808124536	0.0692371524	0.045	0.858	0.1339	-0.5138986670034	-9.2351863113645	-1.4593510377550998	0.1406821405734361
116	0.1123363369764142	0.0007954996	-0.0045	-0.0234	-0.1002	-0.7492093336201	-0.9813332147501	-1.3831042442584998	0.1232185407586526	0.2453888321	1.0667	1.2966	-0.3643	5.161490883594399	3.2192828300582	-0.7550321021637	0.1296157125322475	0.0048001009	-0.0021	0.1513	0.1804	-3.0892934566254	-3.2764089106346	-2.1580439199564	0.1374522442799708	0.0081408919	0.1763	0.2257	-0.0819	6.2318180337879	4.7145540548424	-1.3322730485941	0.1393727628861433	0.002463589	0.0216	0.0655	-0.1472	4.7700670711601	2.949547011579	-0.7697463956455	0.1431930734912573	0.0030587038	-0.1367	0.1127	-0.0248	0.5347504732744	0.2017117183989	-1.7206281046338	0.148442601262706
117	0.0915406410548519	0.0006268122	-0.0532	0.0019	0.0862	-0.0658208903611	-1.0283874794673	-1.3135457659808998	0.1010038439771566	0.0012927708	0.0108	-0.0892	-0.1054	3.0905130905771	3.3958936948705003	0.6493173786728	0.1086572539450377	0.0967037195	-0.5437	-0.9207	-0.428	-1.3270010824803	-6.078104812843	-2.4346647688081	0.1141234556105161	0.1354899721	0.7406	0.9925	0.4837	-1.6199492890724998	-5.8312666382312	-2.5034757295024	0.1188705101538325	0.0155393169	-0.2045	0.3694	-0.1304	0.9971491130915	-6.2825312003602	-1.2383218912825	0.1210416222612581	0.0019516774	0.1405	-0.0637	-0.019	0.3699425176721	-0.5259769774283	-1.0215417921255	0.1265772801105419
118	0.0827689865277052	8e-10	0.0001	0.0001	-0.0	0.0056653964207999	-0.0018884654735999	-0.0001967151534999	0.0845524302314471	2.5035e-06	0.0001	0.0002	0.0067	-0.0054686812672999	0.0042883903462999	-0.0001967151534999	0.0995567666492719	5.4379e-06	0.0007	0.0011	-0.009	-0.1004821004078	0.0601161509095999	-0.0001967151534999	0.1012514240355145	5.8e-09	0.0002	0.0002	0.0001	0.1029607113418999	-0.0589752030192999	-0.0001573721228	0.1040962978751552	1.198e-05	0.0064	0.0114	-0.0	-0.0892693366582999	0.0519721435546999	-0.0003934303069999	0.1042346957525155	0.0642035267	0.4842	0.8258	0.0005	0.0880497027066	-0.0516573993090999	-0.0003540872762999	0.1260202709158661
120	0.0985250299506824	0.0026559152	0.0043	0.1975	0.0372	1.4826421119295	0.0834072250839999	-0.0240779347883999	0.1053130305680707	0.0095082345	-0.3676	0.0019	0.0036	3.0208365832074	-0.0964297682457	-0.0296253021171	0.1241660113040857	0.0373993103	0.6709	-0.0021	-0.0047	1.9420113383827	-0.061768558199	-0.0176650207843	0.1299085677326414	0.0015779682	-0.0133	-0.1147	0.0699	4.756178981323	1.3551313494308	0.0256909990470999	0.1302369595096172	0.0019412918	0.149	-0.0114	0.0058	4.9388880158938	-1.3727963702151	-0.1254255818716	0.1394206104794314	0.0057045294	0.0038	-0.2453	-0.0336	3.4520361996794	0.1050065489383	-0.0385168270553	0.1401238451531343
125	0.1482579360121125	0.0228224734	-0.0883	-0.4683	0.055	-4.9441206389769	0.0315924536521	-1.9155728217523	0.1570042335197748	0.0322065682	-0.3623	-0.4148	0.0542	-4.0838852727214	-0.4516186494052999	-1.7378603520804	0.1708288805427137	0.0005290631	-0.0114	-0.0242	-0.0627	1.6998943274549	0.5369930260243	-0.6103284352491	0.1763303247903452	0.0151213825	0.3484	-0.0515	0.067	-7.4235971197523	2.7588119987454	-2.92318718101	0.1794878984543242	0.004583104	-0.1008	-0.1673	0.0026	0.8505176376725999	-3.1836773872747	0.1756666320754999	0.1926310296419882	0.0033827237	0.083	-0.0261	0.1369	-2.9881818677264	4.1589911183277	-2.0536275164786	0.1943369323151326
126	0.1296465084486649	0.037784588	0.1255	0.647	-0.005	5.5737665022997	0.2727258888124	-5.0487337576082	0.138016676833974	0.0083112935	-0.0888	0.2716	-0.0907	2.4145211370897	2.2724141102013	-1.7501747206895	0.140790845013487	0.0082908705	-0.1707	-0.0165	0.242	1.5281619984494	0.9488358713919	-1.6456796311503	0.1486088551121956	0.0415352755	0.3734	-0.2531	-0.4611	5.790900688732999	1.8468405471194	-5.0862276658653	0.165022821317536	0.0028518419	-0.1412	-0.0284	-0.0716	1.4449514885189	-2.030887244734	-1.4097001330116998	0.1933513527418655	0.0899976631	-0.5846	0.1859	0.564	2.8391111244041	0.6910996772761999	-2.5906598855336	0.2100614080863167
127	0.1503480526544022	0.0440870336	0.2344	0.6151	-0.0606	-1.1594784577597	-3.4900809103663	0.3513332641509999	0.1566893287372204	0.0017700503	0.0341	-0.1207	0.0349	-7.184430836127	2.1713812073637	-0.6010828230346	0.168493866541229	0.0235287406	-0.4514	-0.0718	-0.0094	-5.482648043198499	1.0091093944243	-0.4314750176869	0.1707710003895426	0.0011913641	0.0471	-0.0649	-0.0635	2.765028197596	-0.5258196053055	0.6642283873081	0.1869976921437338	0.0053950778	-0.0077	-0.2066	0.0201	-0.3159638795517	-1.7493485170447998	-1.3710652768643	0.1926533364692738	0.0013879963	0.0235	0.1012	-0.0008	0.27146691183	-2.5259406000321	-1.4585641771411	0.1963696465451979
128	0.1279210918953086	0.3047399238	0.8438	0.004	1.6786	3.3583604435827	0.0426871883094999	8.7326184372027	0.1338397877360224	0.0462037373	-0.2221	-0.0017	-0.6835	-1.4791799252279	-0.0732567231634	1.0486097972470998	0.1531346420985322	0.3229217927	0.3322	0.0284	1.7391	2.9827918725205	0.0008262036447	8.472797062459898	0.1637895146886966	0.1144920476	0.1908	0.0279	-1.0037	0.7232822763887999	0.0562998769317	-1.2675144200618995	0.164433619732906	0.0871370048	0.0564	-0.087	0.8828	0.3435433440723999	0.1674045956285	-5.65752781466	0.1669054513916961	0.0079169613	0.193	-0.1526	0.1022	0.516180562784	-0.0505164514187999	-2.3705749717978	0.1686289569812652
130	0.1596169252592663	0.1136719409	1.0247	0.1085	0.0327	-2.7109315303835	-0.7652612901457	-0.2118228772887999	0.1596801708107631	0.6422380488	-2.4069	-0.1877	-0.2547	-6.1955831025132	0.2977873993683	-0.6213051408143999	0.1722435817341261	0.0157706934	-0.3168	-0.1916	-0.0049	-5.927066917985699	0.5002859783812	-0.6186691577575	0.1781855398840192	0.0320739725	-0.4913	-0.0869	-0.1426	-6.726871389085999	0.5529269534578	-0.7141153502356999	0.1872877176477505	0.0035681395	0.0116	0.0272	0.1662	-2.6429467733339	-0.7094335295823999	-0.1820008600181999	0.203621790867063	0.0713784147	-0.6971	-0.0376	-0.1895	-2.7539334629386	0.7342589819541	-0.3661655867248999	0.2072511520906678
132	0.1361026261052353	0.3710399358	-1.857	0.391	0.6585	7.276100097657999	-1.8643875388116	-2.8451699511319	0.1486762533349993	0.0639781652	0.7894	0.0544	0.1342	8.0068968929105	-1.3298337806907	-1.6585448021892	0.1588254187583145	0.0215884753	0.3963	0.0502	-0.2099	4.8944697342335	-0.9860543784341	-1.6459943753959	0.1615959855060746	0.0389584459	-0.3363	-0.349	-0.355	4.875703108589599	-2.4991479961254	-3.8120642736150994	0.1624199048928022	0.2870297853	-1.1842	-0.5069	-0.9842	7.2724411958029	-0.8575993831986001	-1.0425116274886	0.1678231182519091	0.1360725187	1.0619	0.1793	0.2278	11.0622373140418	-0.8438686654842998	-1.0671010216761	0.1703469134259905
133	0.1478123874552577	0.0325658936	-0.0737	-0.5628	0.0827	-4.1861378095107	-0.7747036175137	-0.5556022795454	0.1612714156566732	0.0338041287	-0.4876	-0.2744	-0.0006	-4.2088387382246	-0.1877449425004	-0.5926240714341	0.1700431069331236	0.000676052	-0.005	0.0251	0.0728	1.7582006989522998	0.3766308328911	0.4174295557269999	0.1710632676010789	0.0015375052	0.1067	-0.0356	0.0288	-8.055092105518	2.9895588738009	-1.178323769465	0.1808756624061974	0.0048550675	0.1553	0.1264	0.007	0.7554255324706999	-2.8664151877099	-1.1231648404236	0.1926955246698074	0.0014027467	0.1039	0.0108	-0.0007	0.4384780771515	-2.6755621457842	-0.9039061303325	0.194167738521355
138	0.1310958642333727	0.556974252	-1.1282	-1.6214	-1.5201	0.9264890299543	1.7721674748508	0.4671984895625	0.1373877492521516	0.0408511068	-0.2795	-0.4748	-0.3761	-0.0692830770627	-0.0329694597265999	-0.6661955388431	0.1553509558493866	0.0119559636	0.1354	-0.1588	0.2679	0.8224267137527999	1.8126907964718	0.2246880483277	0.1619696891743901	0.0359973585	-0.0516	0.5292	-0.2225	0.6537237981112	0.7374457674408	0.3161212516745	0.1698065884151495	0.0650782008	0.1006	0.7459	0.0752	-0.6603727702995	-1.5479515428914998	-1.3135064229502	0.1704338255290062	0.1372072179	0.0221	1.0136	-0.4133	1.0592717585668	2.4996987985552	0.7712414308121	0.1723835230822376
139	0.1216768339739961	0.8912441672	-1.3544	-2.3819	-1.7773	-0.0003147442456	-0.0011802909209999	-0.0005901454604999	0.1337936306106999	0.0195367883	0.1494	0.3921	0.2065	0.0003540872762999	-0.0005114593990999	0.0003147442456	0.1440274664295111	1.38e-08	0.0002	0.0002	0.0002	0.0026753260875999	0.0064522570348	0.0028326982103999	0.1544873104654666	1.997e-07	-0.0008	0.0003	-0.0011	0.0052719661138	0.0125504267932999	0.0057834255128999	0.1590151554128049	0.0648512099	-0.2609	0.5681	-0.4671	-0.0029113842718	-0.0079472922013999	-0.0032261285174	0.1635470427835392	1.547e-07	0.0	-0.0011	0.0004	-0.0033441576095	-0.0103078740434	-0.0047605067147	0.1676843528815129
140	0.1281717588951689	0.3674095673	1.7937	-1.0198	-0.0035	1.5941402609332995	2.797682913077	0.0060194836970999	0.1397313625906789	0.6097115326	-2.2077	1.2607	0.0036	0.8926540235523	1.571754076465	0.0036982448858	0.1433033949006666	0.0035390907	-0.0077	0.0021	0.1921	0.8684974027025	1.5239522941644998	0.0029900703331999	0.1437312670424895	0.7906935224	1.4077	2.4769	0.0051	-1.3693735265442	-2.420776678971	-0.0041310182235	0.1505938687461872	0.451481022	1.0364	1.8383	0.0036	-2.2590374797633	-4.1306641362237	-0.0076718909864999	0.1510675672696002	0.6049880885	-2.1263	1.1929	0.0039	-3.1305642958296995	-5.3550979376691	-0.0097570716136	0.1531532739954577
141	0.1003896528660781	0.0627728769	0.7197	-0.5817	0.2704	2.9821230409986	-4.4867579070894	-1.7474993946019	0.1201575442645361	0.0232481767	0.2203	0.1282	0.473	-2.186292215999	-1.6706231126140998	-4.8158230158642	0.1342362392232667	0.05969925	-0.6874	0.4309	-0.0731	6.4213334126698	-4.1475029533633	3.6937597803002	0.1449613029833084	0.0157419881	-0.2195	0.2648	0.2103	0.7411833553573	-1.5930386560737	-0.7158857866172	0.1619040181688556	0.0037068037	-0.1486	-0.0177	-0.1093	-7.1199869518404	0.9039061303325	-7.456173149171899	0.1638806897109299	0.2285314512	-1.1485	0.5849	-0.6445	0.6734346564918999	-1.2646030357901	-0.6272065954193999	0.1618115569209963
152	0.0824235430738587	0.7183500214	-0.2032	-3.5705	-0.0109	-14.5522788813774	0.6670217424878	4.2517226416876	0.0902512549887179	0.4111252679	2.4819	-0.1496	-0.7279	-14.7665410265696	0.8788446197766	4.3189205381232	0.1091353623848828	0.4613932127	0.1648	2.5	0.0013	-11.5985615085442	0.4202229109067	3.3817302038184995	0.1111857162806764	0.9364842312	-3.3523	0.2084	0.9827	-13.710416710458798	0.9007193448458	4.012044898663199	0.1236645670564542	0.652913627	-2.6595	0.1219	0.7822	-4.1098910160141005	-0.0575588539141	1.1828088749648	0.1280422175999764	0.0784583574	0.0026	-0.9568	-0.0106	-8.3715674444688	0.7168693623847	2.4483561434917	0.1325716795166731
153	0.1310569467208596	0.448045743	1.9072	-1.0632	0.5209	-0.0980428325043999	-0.2667850911767	-0.1509985518266	0.1448198549137493	0.0573659873	-0.679	0.3412	-0.121	-0.1653587580320999	-0.3624673418391	-0.2137113427624	0.1488267784825477	0.0005319168	0.0326	0.0469	0.0456	-0.290744996873	-0.0697551934311	-0.0833678820533	0.1559870495454111	0.0577662289	0.287	0.2591	-0.6359	0.0758927062202999	-0.2826403325488	-0.1164160278413	0.1573632374666499	0.0029681131	0.1437	-0.0066	-0.087	-0.0526016320459	-0.2269699441083	-0.1152750799509999	0.1628897079900335	0.000354085	0.019	0.0446	0.0302	-0.0631455642735	-0.2483332097783999	-0.1558770876334	0.1645013486994421
154	0.1525005696142058	0.1833784895	0.7198	-1.1127	0.1865	1.0643076664964	2.5635525373813	2.2043506670903	0.1581443071653792	0.1203057323	-0.7096	0.6509	-0.4554	1.1618390396017	-2.2495164663339	-1.245993782269	0.1675040607980478	0.0889419302	-0.3649	-0.31	-0.751	-0.2709161094002	0.7793460951363	-0.8653499602464999	0.1708006203282447	0.4466374239	-0.0205	1.6371	1.0951	2.1558407102372	0.2460906570284999	1.5423254895013998	0.1745824544124888	0.0119213005	-0.0875	0.1226	0.2822	2.1629617987939	0.1704340089924	1.7827900931397995	0.1753135450583211	0.0470359029	0.1739	-0.531	-0.299	-1.2467019568216	3.505857465677	-0.0124717407319	0.1787442395466605
155	0.104463901159073	0.368207068	-1.0458	1.9444	-0.5746	-4.3802956660152	13.7892208009509	-2.8983223856075995	0.134568452927817	0.2482964726	0.7399	-1.4234	0.4174	-3.0293346778386	12.080198890373598	-2.0896263895691	0.1399968395598903	0.0552638072	-0.6463	-0.3689	-0.182	4.987555344869699	1.0435738893175	0.9532029477996	0.1440288996523515	0.0107826614	0.191	-0.2634	0.0786	-2.6798505361305	6.8177931330337	-1.9909147255428	0.1491686940032486	0.3640857948	-0.6413	1.7781	-0.2273	-1.7930586241525	7.663510920960899	-1.8682038127895	0.1527398443299499	0.1158326879	0.3519	-0.9181	0.4007	-2.6909452707879	10.3770390913706	-2.8437536020267	0.1582096474271812
156	0.1008460424674952	0.3366977148	0.8339	-2.0564	-0.0985	-6.015155963722999	13.0296642502567	-1.0240597460903	0.1331809829703727	0.2969847684	-0.5208	1.739	0.1541	-4.7637328432174	11.4906829183648	-1.0360593704538	0.1387450480313398	0.0243343526	0.2029	-0.4532	0.1259	-4.0577615003366	7.3699332258775	-0.5401011254496	0.1410810910133252	0.0806035182	0.1534	0.419	0.8063	-1.8796919777539	-2.6027381959585	-5.1393014142796	0.1487465180034838	0.3980024947	0.7685	-1.8325	0.0921	-4.7525987655293	9.5085810316988	-1.6108610489808	0.1540855670785038	0.0621776178	0.0189	-0.7363	-0.2461	-3.8144248554571	7.7538818624788	-1.327827286125	0.1569930249821765
157	0.1035299911066685	0.3499019152	-1.2995	-0.0895	1.8161	-8.132007730536499	1.9551125676058	11.5580381869232	0.1357044841500253	0.3330747517	1.0065	0.1866	-1.6133	-6.620212432858299	1.6796326666443997	10.2317846220262	0.1406731369940539	0.0056707753	-0.0649	0.1709	0.1641	-4.9504155238889	2.0077928857131	5.8603804809492	0.1447303703594817	0.0910246998	0.1332	0.9561	-0.0179	1.3909335073678	5.5736484732076	-2.1374675149003	0.1503962677407262	0.3811852976	-1.0545	0.2138	1.6099	-3.5384334950966	3.6950187572826	5.0268196895083	0.1550577699052602	0.0972261194	0.3909	0.7225	-0.5118	-0.8760906076275999	5.744436569476299	1.0108011447444	0.1553035124984381
158	0.1062649845285431	0.3955007602	1.2852	-1.8611	0.6157	-4.9609594561165	13.3681323433688	-4.0665349961827	0.1365119765980434	0.2587065026	1.0421	-1.2451	0.433	-3.1098698616815	11.5797555398696	-3.3032015145412994	0.1381245727893456	0.1611010679	0.8161	0.9967	-0.2485	5.469704186098199	0.9392361719011	-0.5679166481544999	0.14529873508897	0.0117074798	-0.054	-0.3324	0.0839	-2.2964133589283	5.7473479537481	-2.2437723838517	0.1510315529520715	0.2890997043	-0.8759	1.4252	-0.226	-2.6436156048558	8.5868525084592	-2.9142563130411	0.1542883864850761	0.0246411604	0.3769	-0.2356	0.2031	3.9892652838879	3.2944673617258995	-1.4089132723977	0.1551921988578316
159	0.105759461108212	0.3669334422	0.7719	-2.1285	-0.0421	-6.2795804730577	12.4488430880326	-3.4295713291497	0.1259442733560199	0.0313496129	-0.2412	-0.0797	-0.5541	-2.2520737633294	-5.191391586926399	-7.8606981908293	0.137880557413437	0.348149132	-0.5128	1.8685	0.0466	-5.029613044688	10.5671839587437	-3.4104112731988	0.1421621085280434	0.035366	0.0801	0.3582	0.4869	-3.9534237829202	3.0379508015619	-3.8370470981096	0.1433382332404801	0.0798599696	0.3888	-0.1854	0.8003	-2.701685918169	-1.2983593561307	-5.1701070073177	0.1538141734714127	0.365697682	0.4118	-1.8134	-0.2702	-4.8081511248777	6.675882821298799	-3.6974186821553	0.1559839626039086
160	0.1024888465863571	0.3343667816	-0.7585	-0.0232	-2.0605	-5.817811321731799	-2.1777154353064	-13.1998228580342	0.1352000632088021	0.291668927	0.4788	0.0137	1.7265	-4.6100196222725	-2.0879739822797	-11.6656807189184	0.1396861241979464	0.0101697317	0.1124	0.09	0.297	-4.1742562142393	-1.4816191931313	-7.2330194790414994	0.1470875074417339	0.0618078636	-0.1663	-0.7109	0.3025	-1.5577086145050998	-4.7800602009579	3.3302695196629	0.1502864608215674	0.4286360418	0.6884	0.1686	1.9277	-4.5087900042814	-2.5388844571324	-8.8033572064013	0.1546605466826403	0.0313871212	0.1448	0.2696	-0.4578	-3.9082579836766	-2.3426020769701	-7.709345551726399	0.1569295956841617
161	0.1167126645450068	0.4494286439	-1.3543	1.2649	-1.4994	5.2991914910444	-5.678733708207299	5.598867355886299	0.1249435530696693	0.166374221	0.4002	-1.3361	0.2065	5.7921990087461	-6.8242060470378005	6.310543438218599	0.150371351712885	0.0431280434	0.1744	-0.4159	0.4754	5.024498450697	-2.0700335602805	6.676512309789999	0.1545424344208677	0.0629904939	-0.2982	-0.2406	-0.6801	2.0642501347676	-5.3449474357485	1.4476661576372	0.1556054447768214	0.0096037645	-0.0256	0.1396	-0.269	6.12177557692	-10.2468530027843	6.587597060407999	0.1578836076056358	0.0127531255	-0.2137	0.1531	-0.228	5.9458335436296	2.6526645019168	9.5845524239805	0.1609163071359798
162	0.1437870157360518	0.3565145593	0.2726	1.5466	-1.0986	-1.5707705006975	-2.0720793978769	-1.5251325850855	0.151174801737507	0.0976721583	-0.3127	0.2115	-0.9064	0.9644943976104998	0.3499956011071999	0.8041322044772999	0.1626237532798753	0.2865344464	-0.7563	-1.3933	-0.3339	0.4524448530499999	1.0848840715525	0.3253275208582999	0.1695658069779577	0.0153542452	-0.2534	-0.2669	0.0157	-0.7341802958927	-0.6112726679859	-1.8233921008222	0.169974679729819	0.331977948	-0.9185	-1.3304	-0.5399	-0.5684674505843	-0.5073677239072	-1.1718715124302	0.1742174235798231	0.0619241929	-0.4427	-0.5631	-0.1362	0.8088533681612999	1.3822386975831	-0.6270492232966	0.1758848864814011
163	0.0859041063671843	2.0836997286	-3.8413	4.3135	0.374	0.1172028884553	0.1323106122440999	0.1212945636481	0.0945887752927082	0.1422889293	0.9885	-1.1225	-0.0849	-0.7194266593802	-0.5823555404213999	-0.7326065746647	0.1094379194014273	0.0057275758	-0.1624	-0.1478	-0.1738	-1.8164283843883	-1.4469579830846	-1.8494765301763	0.1119549159543426	0.0878857354	0.7099	-0.8171	-0.0563	-1.8752855583155	-1.5093166867441	-1.9183268339013	0.1179121985638372	0.0913362824	0.6681	0.5159	0.6618	1.5016054527268998	1.2171159977352	1.5042020927531	0.1232178425218842	0.1994200678	1.0077	-1.1776	-0.0682	1.198782145429	0.8994997108941001	1.1569211607641998	0.1320910721241832
164	0.1105212888715758	0.2602037021	1.1385	1.4645	0.2162	8.0453350339044	6.8884532161709	0.9735826377022	0.1478413091571915	0.4100457444	0.9588	-1.7001	-0.5184	2.326353405291	-3.1361116631584	-0.9555241866109	0.1503596286850363	0.6588636892	-0.8139	-2.3737	-0.435	6.8100032129551	4.8070495200181	0.5621332226416	0.1603982522031207	0.0117513599	0.2395	-0.191	0.1253	4.2554995726348	1.1571178759177	-0.1877842855311	0.1649090822228918	0.0119659338	-0.0477	0.2564	0.2014	2.8996993916821	-6.0834161219875	-1.617785422384	0.1697663111784031	0.011586786	0.1094	-0.273	0.1251	3.2515834582629	-0.3988203022059	-0.388315713009	0.1708967197571606
165	0.1143826851981154	0.2217122644	1.066	-1.3057	-0.1904	7.1672379317111	-7.7970411671567	-1.1077817154199	0.1482889156750479	0.6009493924	0.6757	2.3339	0.209	0.9342002639715	2.4387171009702	0.2986529460436999	0.1547376467215946	0.4505118268	1.0134	-1.7963	-0.2654	5.9964680241405	-6.8165341560513	-0.9252300529719	0.1618097194558163	0.0042451057	-0.068	-0.185	-0.0222	4.9043841779699	-4.4227074531098	-0.6253574729764999	0.1672933402912014	0.0083173391	0.07	0.2346	0.1206	0.3752538268165999	1.8474306925799	0.2919646308247	0.1689253401148048	0.0381793604	0.4719	0.3389	0.025	9.1012626348617	-9.1040559900414	-1.2895465172538998	0.1722627648706056
166	0.1097422403845447	0.2525624965	1.1745	0.2163	-1.4079	7.8349285057208	1.2074769552137	-7.624521977537199	0.1490249674768663	0.2082045717	-1.2004	-0.0218	0.7966	6.0404141894324	0.9547373259969	-6.1041498991664	0.1496627516408564	0.7516180308	0.1272	-0.7018	2.619	2.2322842188873	-0.7415767856643	1.7338080199183	0.160268086169767	0.0116819186	-0.2178	-0.1054	-0.2247	4.029513204294	0.0348579252002	-2.0547684643689	0.1671684661575663	0.0513798803	0.2926	0.1262	-0.5991	5.1919817323869	2.411334351603	-11.4537791555682	0.1687203524993201	0.0075128966	-0.0997	0.2174	0.0971	2.1782662377362	-0.1154717951045	-0.5999812181749999	0.1700055858941473
167	0.1123185503134715	0.2922784326	1.2812	-1.2684	0.7772	8.122801461352699	-4.2812299147126	3.4056507664841	0.1398265065377011	0.7177803122	0.4318	2.5251	-0.9704	1.8131235698095	7.580339754061099	-2.6896076077441	0.1516773484642465	0.3404985237	1.1679	-1.1795	0.7639	6.8548149249224	-3.5778945548887	2.9456520515397	0.1607318623812078	0.0113348259	-0.2572	-0.0357	0.195	3.659295285407	0.3350452494412	0.8976112454204999	0.1644193242538054	0.0145455107	-0.3446	-0.1054	-0.0488	1.5417746870716	4.5032819799834	-1.4535282692115	0.1704336785317918	0.0176056925	0.2862	0.1638	-0.2142	0.7252100848930999	2.7094364952169	-0.5349865314586	0.1717060864196623
168	0.1084650183379025	0.2633569534	1.0911	0.203	-1.5368	7.627708763023899	0.8068862166262999	-6.9982596148546	0.1423978185613382	0.6219621939	-0.8523	0.6051	-2.294	2.3167930488309	-1.3063853343935	4.7889517258961	0.1511501062054873	0.4124623196	-1.0156	-0.214	1.7243	6.732930215813799	0.5607562165671	-5.5053489719124	0.1600382927743519	0.0077421899	-0.2111	-0.1219	-0.1137	4.188065618015	-0.1562311749096999	-1.5267456493441998	0.1685270144130768	0.0130671844	0.1948	0.2475	0.1292	5.4222958341047	0.2958989338946999	-3.9260803765837	0.1696694032648081	0.1376742019	0.9128	-0.1441	0.593	3.7278308448864	-0.9983687470432	0.9061093400517	0.1719744298345546
169	0.1055826969578926	0.2144135226	-1.1547	-0.547	1.174	8.1482957452463	2.8766050326612	-6.4272742103055	0.1416655519377907	0.7040759892	0.3524	-1.5094	2.199	1.476937372478	-2.1344381015364	2.8013811579628	0.148157757410497	0.3577508947	1.3752	0.4819	-1.2073	6.7205371611433	2.0178253585416	-4.8011087223824	0.1594004718610582	0.0050757582	-0.1672	-0.0399	-0.1346	4.4687387990288	0.3875681954257	-1.7737018530481	0.166479710709482	0.0134987819	-0.205	-0.1686	-0.2253	5.199181507005	1.0799268496843	-3.1042438082914	0.1680884114746025	0.0461976633	-0.4471	0.2538	-0.3826	3.1998080298617	-0.3199375256524	-1.4728456972851998	0.1688391997471648
170	0.1032342694605937	0.080983999	0.4663	-0.0319	-0.976	5.5027129888555	-0.0685355594793999	-9.4449240080262	0.1241061099392166	0.0740056923	0.6631	0.4627	0.4845	5.4625044114801	2.4908859596784	2.9636711596003	0.1473918284248513	0.085568396	0.6209	0.1487	-0.6772	4.2671057666913	-0.3333928421518	-7.4086467680862995	0.147980037778284	0.5029128003	0.2985	0.3107	2.1979	1.6873832436923	0.0187666256438999	0.2360188411692999	0.160371535459403	0.0204832853	-0.3799	0.1295	0.1733	3.4947627310196	0.0289958136259	-3.8392896508595	0.1637914991510911	0.0070029666	-0.0333	-0.2423	-0.0647	2.4921449366608	0.2862992344039	-0.4705033041413	0.1648880983705359
171	0.094653307069831	0.5968010356	-1.1051	-2.3787	-1.542	-0.1282189370513	-0.1131112132624999	-0.0217566959771	0.0906169105595449	1.9879957904	-2.0126	-4.3292	-2.7994	-0.132586013459	-0.25572969955	-0.1628801470979999	0.1114342150716243	0.0500651033	-0.4442	-0.6402	-0.2558	1.8469585762115	5.7303911075164	4.6390547789291	0.1209968248601689	0.1774011997	0.8783	1.135	0.3388	-0.9766120510661	-3.3290105426804995	-2.7756901589157	0.1320112526367625	7.11032e-05	-0.0038	0.022	-0.0176	-0.1442708935769	-0.0324973433582	0.0516573993090999	0.1347213300307959	0.004270892	-0.0165	-0.163	-0.1432	1.5317422142431	3.1256857600229	1.9164777114584	0.141520392188568
172	0.1237682000926082	0.0005538998	-0.0474	-0.0161	0.0649	-4.2793807922697	-4.6132850938206	11.0181731196578	0.1242636174544492	0.0016955064	0.0521	-0.0911	0.0972	-5.6611473734844	9.3087971218042	-5.9535841206775	0.125108042952586	8.11e-07	-0.0015	0.002	-0.0019	-1.0944444280126	17.9936531197371	-21.3596067682449	0.125116421793807	1.08739e-05	0.0054	0.0032	-0.0095	2.4196357310807	-17.414484364802398	22.342946477560695	0.126375158940738	0.214582611	-0.2197	1.0532	-1.1605	0.6925160263814	0.1917972746625	0.5561137389445	0.1266349397678914	0.1001043216	0.7958	-0.4705	-0.5568	0.6838605596274	0.2013182880919	0.5589070941242	0.1403120383368735
173	0.115700000734986	0.0063251791	-0.0315	0.1334	-0.2514	-1.6459943753959	7.1541760455187	-12.976944589118698	0.1167038814614463	0.0058289025	0.032	-0.1085	0.2492	1.693324041328	-8.0977399507968	12.4108770634071	0.1221049633609443	0.2607036507	-0.1636	0.8476	-1.5497	0.0832498529612	-0.6788246516977999	-0.33441576095	0.1240393732038777	0.1012144182	0.2319	-0.9245	-0.5382	0.0038949600393	-0.6451076743879	-0.3747030243868	0.1445484980559618	0.0001085493	-0.0267	0.0054	0.0196	0.0756566480360999	-0.3464940713749	-0.1701192647468	0.1446307797467237	0.0001044935	0.0241	0.0224	0.0011	-0.0562998769317	-0.3416548785987999	-0.2144982033764	0.1631550379620306
174	0.1183839126248557	0.3942549075	1.3736	-1.0354	-1.3871	-1.3430530390059	1.8041140157792	6.0350635372572	0.1336566659561801	0.0004045795	0.0258	-0.0524	-0.0336	-10.7430473059727	9.2919189616339	11.2707553767518	0.1379800010289805	0.0003230306	-0.0492	0.0055	0.0325	5.2068927410222	-4.0377358977103	-2.7603857199734	0.1417595566564013	7.96151e-05	0.0279	-0.0074	0.0032	10.6638104421429	-5.9409550078228	-5.7839763153298	0.1467874126285306	0.0002029759	0.0398	0.0187	-0.0117	4.5912529966286	-2.7841882535469	-1.9697481750262	0.1526562029149547	0.0063806442	0.2264	-0.101	-0.0335	-1.0993229638194	1.6337980358789	2.7325701972685	0.1521081972996611
175	0.0923418126226508	0.1841995882	-0.9003	0.5504	1.3595	9.1610640415257	-5.494254237254999	-13.619809710756698	0.1094420720727342	0.0125331536	0.0638	-0.1774	-0.3687	10.5159593327723	-5.9151459796836	-13.9600482402503	0.126551959840361	0.6719205725	-1.8373	1.0837	1.8048	7.889575975363099	-5.3295249677141	-6.0180280049641	0.1344612919585174	0.2137118709	0.1953	-0.1382	1.5162	8.219939404150999	-4.304127558579999	-11.422462103131	0.137764319366148	0.0809233561	0.5658	-0.3348	-0.6679	7.3792968671841	-4.8188524292281	-6.027824419608399	0.147017463269071	0.1201944812	-0.12	0.0715	-1.0937	4.7831289573525	-3.3576916120608	-5.4392920233671	0.1518848717816797
176	0.1006311325400383	1.3502788768	-0.0012	4.4166	-0.0048	9.1292355296894	0.005508024298	-0.0015737212279999	0.1132516518811968	0.1512082073	-1.4037	0.0004	0.0003	9.2345174798426	0.0003934303069999	-0.0016130642587	0.1317516555561272	0.7344375	-0.0008	2.8769	-0.003	9.054995230758498	0.0009835757675	-0.0015737212279999	0.1349540633704991	0.248291433	-1.639	-0.0006	0.0004	10.2320993662718	0.0034621867016	-0.0018884654735999	0.1522342841603151	0.0032928486	0.0001	0.0009	0.1799	2.078098881574	0.0004721163683999	0.0004327733377	0.15989416200563	0.3233420165	0.0005	-1.7363	0.0021	6.6863874104957	0.0023212388112999	-0.0008262036447	0.1619505795365177
177	0.1456666691166202	0.3645646825	-1.7834	-0.1592	-0.7077	0.0935183839739	1.3258994776206998	2.1310152578655	0.1536982661678561	0.0529268345	0.518	0.1981	0.4556	3.1955589825461	-0.1663029907689	-0.0808892711192	0.1637276656107366	0.0965614382	-0.3518	0.3841	0.7806	0.8540978534663	-0.3435433440723999	-0.4997745189820999	0.1671738683051956	0.3513107592	1.4575	-0.6446	-0.7647	1.474576790636	1.9091992507789	2.9827525294898	0.1707101435427798	0.0838017334	0.6912	-0.2178	-0.4573	4.2111993200666	0.5141347251876	1.3067000786391	0.1737020145968233	0.1232840662	0.873	-0.4399	-0.3246	3.6157425504221	0.3804471068689999	1.2225059929411	0.1772622871296588
178	0.1258295787794821	0.3786018996	1.3205	1.5888	-0.4293	5.696949531421399	10.5786327806774	-0.1160225975343	0.1332579727614161	0.0083954178	-0.1727	-0.1663	0.192	-1.6037006173934	0.352906985379	0.0348579252002	0.1501470339637063	0.3006599975	0.8377	1.4584	-0.388	4.1540732394902	9.144107195294	0.4190426199856999	0.1630784891626303	0.0698882065	-0.5744	-0.3582	0.427	1.8600204624039	5.5106602810569	0.5682707354308	0.1643167201981522	0.237185484	0.5628	1.3541	-0.0608	0.3894566608993	-0.1005214434385	-0.1631555483129	0.1654299668521281	0.0820310959	0.6307	0.0209	-0.5819	-0.4683394374527999	0.5169280803673	1.0720582435442998	0.167775086912103
180	0.131593192559001	0.4913582822	2.0985	-1.0038	0.2925	-0.0087341528154	-0.1819615169875	0.3132492104334	0.1468809396061944	0.0087992515	-0.1351	-0.1402	0.2275	-0.0212845796086999	-0.2232323561917999	0.2925941193159	0.1541247785854457	0.0002544441	-0.0379	0.0251	0.0201	-0.2322419102221	-0.0054293382366	0.3510185199054	0.1580472890038733	0.0565078309	0.6751	-0.0741	-0.2715	0.1109080035433	-0.0243926790339999	0.0769549680491999	0.1635684676275384	3.0382e-06	0.0005	0.0021	0.0048	0.4212064866741999	-0.4043283265039	0.2263797986478	0.1696068192007761	0.1290194108	-0.4276	-0.4606	0.8591	-0.80259782628	-0.1031967695260999	0.6027745733547	0.1735170186024974
182	0.145374291657173	0.376796588	-1.8282	0.3561	0.6087	0.5454124345941	-1.48716656046	-2.1252318323526	0.1536052169311391	0.0534492525	0.5731	-0.24	-0.3669	3.5891466616689	-0.1686635726109	0.1316811237529	0.163633477145608	0.0913986027	-0.2808	-0.3944	-0.7744	1.0922805613241	0.2823649313339	0.4526415682035	0.1667791440352205	0.3548098285	1.4588	0.5847	0.8323	1.6954092219551	-2.2359431207424	-2.8854965575994	0.1702342033118472	0.0892757892	0.6942	0.2001	0.5122	4.489511919238399	-0.9554061575188	-1.0854742170129998	0.1733939451847387	0.1186405649	-0.8776	-0.3748	-0.3351	4.1527749194771	-0.7895359400876	-1.0729631332504	0.1767330604085052
183	0.1446084361701345	0.3205828136	-0.1209	-1.7655	-0.3967	-2.2831941006131	-1.1680552384523	-0.4236457545775999	0.1522350558956907	0.0708761065	0.1074	0.8119	0.1603	2.4715685316047	-3.8083660287293	-0.0829351087155999	0.1610225126233857	0.3025310612	-1.5789	0.4997	-0.2315	1.266452158233	-0.5594578965539999	0.2332648290203	0.164064656724755	0.6898613474	-1.9032	1.6162	0.0326	0.7178529381522	-3.0579764041882	-0.2397170860550999	0.1717984374196109	0.0008093635	0.0302	-0.0288	-0.0729	-0.8431604909317	-1.9289494521903	-0.2310616193011	0.1743464136354616	0.0566288236	0.5254	-0.4516	-0.0801	0.9069355436964	-2.637163347821	-0.1815287436497999	0.1762763400633557
184	0.1187829365633521	0.4094589438	-0.0307	2.1863	0.5599	-1.0619077416237	10.0096932137247	2.5639459676883	0.1281473206082744	0.1182491079	0.8194	-0.8394	-0.0574	-0.3607362484883	10.3184179756276	2.6346453938562	0.1529669182768986	0.043496028	0.1437	0.6346	-0.0477	3.482251647257	7.3184331986912	2.7786802292489	0.1568376856758564	0.0394623788	0.4415	0.3832	0.1868	-2.8962765480112	6.573826999663	1.3884942394644	0.1581725306305445	0.015603454	-0.1825	0.3136	0.1274	-1.4456990061022	9.7160368325799	2.3474806127769	0.1586722109116032	0.1152961119	-0.1021	1.029	0.1266	1.4494759370494	2.8384029498515	1.1826121598113	0.1610102751052867
186	0.1170649433693231	0.2446194662	-0.0684	-1.7144	-0.3979	0.4579922203786999	-12.211329211696698	-2.3863121840778	0.1321690908957275	0.0827563812	-0.6185	0.7445	0.0201	1.5836356717364	-14.7794455406392	-2.5984891486429	0.1440279074211543	0.0004652632	0.0156	0.0678	-0.0024	0.3684868255362	-1.0938936255828	0.0823449632551	0.1469352183276126	0.0094001376	0.1861	-0.1907	-0.1576	2.6186327803613	-8.357246581294	-1.3095721198802	0.1510712789492639	0.0063133085	-0.0412	-0.1524	-0.1942	-2.7648708254732	-10.3651968391299	-2.4708210140214	0.1542309473235482	0.1623569768	0.5863	-1.1029	-0.1104	-1.7171265749014997	-1.9222611369713	-0.6505370126244999	0.1589496681537885
187	0.1459350492808161	0.3145608534	0.0273	-1.742	-0.402	-2.8182199751024	2.4090131127917	0.2331861429589	0.1522711437118266	0.0783438548	0.5817	0.6156	0.2265	2.3780108046001	-0.8103090602972	0.5055186014642999	0.1610315162027679	0.2778137088	1.4656	-0.6183	0.2002	0.9490719295761	1.6819539054557	0.7171841066303	0.1660186539465077	0.7236286219	1.9186	-1.6667	-0.0453	-0.0709354843521	-0.905283136407	0.1157078532886999	0.1720993039681898	0.006147319	-0.1196	0.1953	-0.0332	0.1106719453591	1.1404364309009	0.5534384128569	0.1745830791506501	0.0606172812	0.6298	-0.3503	-0.0246	-0.1485592839231999	0.5140166960954999	0.2917285726405	0.1758573612530042
188	0.0724048744276295	0.9047739813	2.955	-3.0577	-0.2202	17.211710384574598	-17.9520281932565	-1.7044581190161	0.1076990158536495	1.4803223741	3.0807	-3.2096	-0.2669	9.1741652707488	-9.3937780681162	-1.5846585905346	0.1174374343106198	0.487605012	1.8061	-1.5492	-0.6914	8.6360706398649	-8.753037470136	-1.792861908999	0.1247640694708835	0.0016607975	-0.0766	0.1147	0.0304	1.2037787103278998	-2.5525364887853	2.2434969826368	0.1294501201702227	0.0384093904	-0.4049	0.5012	-0.1551	13.2669027253777	-13.8084988859939	-1.4352731029667	0.1348760813482584	0.004624324	-0.0852	-0.0076	0.2092	12.9970882208371	-14.1204104333835	-0.6255148450993	0.1359526154479372
189	0.0819581131437559	0.7985006516	-0.4526	-3.6805	0.7038	-2.342090617571	-24.869909996391	4.2602994223802	0.1077907421154369	0.0483245069	-0.5569	0.594	-0.0675	-0.2806731810138	-13.2729615521055	2.1614274205966	0.1112592148878778	1.520379897	-0.6343	-4.3067	0.8647	-0.6217772571828	-13.8149904860594	2.2977510219721	0.1297473485377452	0.238113484	0.3821	1.5691	-0.298	-0.9895559081664	-13.1310905834013	2.1755909116486	0.1406425248241545	0.0122659052	-0.0744	0.0222	0.3528	0.3734047043737	-5.6713765614664	0.7352425577216	0.1477658260875956	0.0195550898	-0.0368	-0.4356	0.08	-3.0338591263691	-24.5392318233575	4.340716577131	0.1498920672953247
190	0.0708489456624796	0.8558912976	0.4953	-4.1224	0.5979	-2.5652836307321	26.2935769053012	-3.8602594862226	0.0954839515791175	0.0301086297	0.4231	0.539	-0.0264	-1.08980195039	14.1222988988571	-2.698145045406	0.0960057181916402	1.6936697952	0.7879	-4.8657	0.8834	-1.1441740188174	13.7789129269075	-2.5315666534222	0.1231996516166018	0.362447949	0.2685	-2.0649	0.1862	-1.1329219120371998	12.0117420169556	-2.2852005951788	0.1262600233725571	0.0244070385	0.0026	-0.5356	-0.0493	-0.4379272747216999	1.4893304271485	-1.9231266836467	0.130859125219577	0.0111104094	0.0536	0.3341	0.1062	-0.7618384464747999	6.594482090780501	-1.8760724189295	0.1375323577618204
191	0.1044380663986417	0.2768229398	0.5983	0.1937	-1.8642	-4.5358186663723	-0.5365995957173	0.7108105356569	0.1199665213844197	0.115368809	0.6554	0.081	0.9961	-6.1474272329364	0.5508417728306999	-3.4715503429066	0.1377295912742453	0.0292502917	0.5262	0.1895	-0.0672	-6.2743085069439	0.1075245029030999	-1.0810677975746	0.1442461982845425	0.0044165182	0.1501	0.0023	0.1527	4.0062221301196	0.2545887516596999	2.6390911563253	0.1520889406645744	0.0847099956	-0.1782	0.1976	0.8697	-1.8949964166962	-0.5405338987873	1.4245324555855998	0.1573642296978472	0.0623551699	0.5007	0.0373	0.5832	1.5100642043274	0.3302453996958	0.7062467440957	0.1622598616756212
192	0.1098849746797298	0.1911482025	-1.0053	1.1874	-0.4043	8.196176213608199	-6.8705521372024	1.5669148836889	0.1474455926560191	0.3891243261	-0.8059	-1.4555	1.0546	1.7340834211332	0.8646811287245999	-1.0597438749352	0.1518195315198777	0.3893838905	-0.6458	1.6616	-0.7954	6.9598608168914	-5.8763144083827	1.2776255789517998	0.1608523265984109	0.0236508509	-0.1396	-0.4476	0.0056	4.5432544991746	-1.4926352417273	-0.4090494901879	0.1645766112732163	0.0454721756	-0.6358	0.0224	0.0916	3.874895093643	4.8165311904168	-3.7477777614513	0.1694930066075247	0.0117747311	-0.0075	0.2916	0.1375	5.8545970554363	-4.3599159761126	0.7202922060556	0.1714159874170384
193	0.0770237841492903	0.5406889532	-0.552	-0.6962	3.0558	0.5938830484165	6.691974120855099	-4.8115346255179	0.0952281396767531	0.8791999199	-1.0476	1.2112	3.2408	-2.8162134805367	5.5268696097053	9.7302003236319	0.1354860462894228	0.0211538374	0.1747	0.4387	0.1021	0.6170167504681	6.364522076338999	-4.128696984688699	0.1388010172207236	0.0959293773	0.4565	0.8827	-0.1938	1.9058157501387	5.2585501403313	-3.479104204801	0.1444895889222899	0.0825119667	0.2686	-0.2585	-0.8444	-2.9384129338909	4.9610381421779	8.5990881910069	0.1463806345869745	0.1706952135	-0.2509	0.4568	1.2084	-1.3185816739105	5.287742669110699	7.8547967362243	0.1554180600777615
194	0.1086434362068838	0.7689491505	0.9626	2.6928	-1.4615	-2.6648214984031	-13.4961939082973	5.0527074037089	0.146786640893155	0.5015472719	0.359	1.901	-1.1417	-0.1436807481164	-4.725884847684	0.1519427845634	0.1492248836884541	0.20513127	0.9446	0.3171	-1.024	2.8852604994152	-2.8784541551041	-1.698438635319	0.1528160623856178	0.020603529	-0.3307	-0.1152	0.2813	1.0430624299184	-3.1977228492346	-2.0704269905875	0.1582062297419464	0.0923325846	-0.4999	0.7012	0.3527	1.3021362870779	-5.2488324117484	0.4969811638024	0.1609004314368242	0.0321016677	-0.3979	0.166	0.3359	1.8000223405863998	-4.2239858050441	-1.1017228886921	0.1631595581263735
196	0.0816163446202694	0.0293424925	0.1313	-0.3506	0.6304	-0.8622812038519	-0.5430518527521	-1.4757177385263	0.0873718368036925	0.0459498344	-0.3911	0.6978	0.3809	-0.7948079062014	-0.6399930803969	-1.351826534852	0.1056389968910089	0.0532970127	0.3542	-0.7904	-0.0651	0.3689589419046	-3.3244467511193	3.256422651039	0.1063054822611111	0.0501520101	-0.1599	0.3597	-0.7424	1.0404264468615	-5.0603792946954	4.7988268266018	0.1065869084280852	0.0986822545	0.152	-0.2879	-1.1309	0.3917385566799	-2.7438616470794	-5.8713965295452	0.1076653902408549	0.0017184272	0.1072	-0.065	0.0906	-1.0981033298677	0.2913351423335	2.1116191437304	0.1083600623268189
197	0.0834420867724556	0.041040939	0.5281	-0.2672	0.6115	-0.5019383856706	-0.4526809112342	-0.4578741912865999	0.1094611082119993	0.0170827175	-0.1571	0.3039	-0.3417	-5.9851765743296	-4.6705292034891	-6.234965476243899	0.1166137354197138	0.0084565249	-0.1766	-0.0433	-0.2751	-5.296083391619099	-4.019913504803199	-7.501102890231299	0.1286019462431187	0.0530578206	0.1397	-0.7623	0.1222	1.0704058362548998	1.5484630022906	1.3710259338336	0.1301614396907178	0.0332495483	-0.2837	0.2798	-0.4732	1.7292048853264	-4.090967018247399	7.9625966403423	0.1396076644347589	0.2277976945	-0.7389	1.0027	-0.9303	-2.0723154560611	2.4089344267303	-2.9222036052425	0.1477186767310759
198	0.1403180284733604	0.300229882	-0.9661	-1.4943	0.0877	-3.8864619446688	-1.9846985266922	-1.6258507436775	0.1481314081598153	0.0473403271	-0.4256	-0.1088	-0.5341	-2.6144230760764	-1.3624884961717	-0.045244485305	0.1517353021160249	0.0790107728	0.5102	0.5308	-0.4858	-3.8396830811664993	-3.2431640496931	-0.660569485453	0.1619266924891773	0.1805475434	-0.7702	-0.5445	-0.8806	-3.5575935510475	-2.0007504832178	-0.5042989675126	0.1651153560640025	0.1786588497	0.8009	0.4725	0.8667	-2.8530385572718995	-1.9206480727126	0.23212388113	0.16679373350875	0.0346362387	0.1891	0.3531	-0.3871	-0.9748416146845998	0.347005530774	-0.0112521067802	0.1708531350830901
199	0.1184966962376062	0.3679517064	0.7916	-0.2376	1.9843	0.4636182737687999	-4.7978432508343	0.0575981969448	0.1234871046693665	0.5293975524	-0.8845	0.1145	-2.3606	0.4182164163409999	-1.9477554208649	1.7025303105118	0.1282067809815004	0.4361390078	-0.4357	2.1938	0.2196	-1.7570204080313	4.4307727744033	-0.2248454204505	0.1326231652910177	0.0058712404	-0.1296	0.2085	-0.0771	2.8773525502445	3.5388662684343	11.4123116012104	0.1336080098782128	0.0155764042	-0.1137	-0.1214	-0.3836	1.4166638494456	-12.4495512625852	-2.340123466036	0.1345714663707122	0.0684561622	0.1997	-0.8129	0.2452	-5.0064399996057	6.462368193689899	-7.089260044863701	0.1346789213344407
200	0.1392039733347053	0.6475924486	-1.637	1.3139	-1.5454	2.0419426363607	-0.7826902527458	3.9619218775514	0.1520037925281316	0.1707607136	0.8606	-0.8454	0.4649	2.9767330457927	-1.7310146647385998	4.3143960895927	0.1656867342363862	0.0035348206	-0.0094	-0.1785	-0.0028	-2.7210426892734	3.1511013578550995	-0.0608243254621999	0.1747426813761879	0.0044158647	0.1258	-0.0736	0.1287	-0.8686547748253	1.6485516723914	1.5290275451248	0.1766725710547785	0.0001109549	-0.0019	0.0167	0.0257	-0.1341203916563	-0.1311696643537999	-0.4758146132858	0.1821464900740131	0.2148173176	0.8627	-1.0024	-0.0768	2.916498865791	-1.7004451298847	4.2712367849148	0.1888815716942164
201	0.1193493903290532	0.3678998752	-0.3234	1.7045	1.2546	2.3546017013336	3.2358069029522	-4.866142752129499	0.1263351389491169	0.7620000129	-0.4522	2.3778	1.7499	0.9957327639863	0.7891425097805999	-1.9948096855821	0.1316623914976811	0.7300959087	-0.978	-1.6795	2.1021	-0.4509498178834	-1.5858782244863	1.098850847451	0.1375766039233556	0.5213973735	0.8092	1.3878	-1.7458	-0.8284068544191999	-2.3913480920074	1.8562828744874	0.1389070389616116	0.582484938	0.388	-1.9685	-1.4864	-1.9608959931187	-4.3034587270581	4.275013715861999	0.1453008297992753	0.0037759507	-0.1674	0.0626	-0.0834	1.1887496726005	1.2166832243975	-2.3950069938625	0.1453897998632925
202	0.1569936497203378	5.88559e-05	-0.006	0.0073	-0.0217	0.6443601568045999	1.0359806843924	1.2477248756198	0.1662291172082288	0.4830432848	-0.4873	-1.2286	-1.5893	-1.7203527034189	-1.0497900881681	0.3415368495067	0.1811888767207861	0.0098860209	-0.1105	-0.1804	-0.1922	-1.2593310696762998	-1.5037693194154	-0.9918771469777	0.1911241979464489	0.1737550232	-0.6693	-0.7646	-0.5615	-1.2381251761289995	-0.7742708441759999	0.293105578715	0.212152847703536	6.21181e-05	0.0074	-0.0117	-0.0158	0.1599687628262	4.961746316730499	12.5271750621563	0.2126757535444703	0.0002334632	-0.0027	-0.0215	-0.0343	-0.3732473322508999	7.171447635996	13.7904404349026	0.2150359040696178
203	0.0813433340438198	0.0400072363	-0.2689	-0.8012	0.1444	1.0921231892013	-1.5773801298550998	-1.2686160249215	0.087343907332956	0.0689850147	-0.4028	0.0497	-1.0064	1.0975131844072	-1.5602265684699	-1.2887596566399	0.1162744290995685	0.0086100377	0.0629	-0.0906	0.3141	3.5949694302125	3.7339683576756	-1.0611602240404	0.1162653152722755	0.2157044081	0.6045	1.5146	-0.3281	3.920926439562	5.741407156112399	-2.7287932663213	0.117440447753515	0.1566179803	-0.7246	-1.1487	-0.3823	-3.2118076542252	-5.644583957559699	-6.2493650254801	0.1180772396863079	0.0474355004	-0.3507	-0.1749	-0.6694	-0.0616898721375999	-1.8388539118873	-3.3369971779125995	0.1187553010870444
204	0.0811920004115922	0.0400231374	-0.0259	-0.4005	0.7585	-0.0132192583152	0.2648572826724	0.0762467934965999	0.0872113158455647	0.0642813677	-0.3723	-0.8893	-0.4116	0.0224648705296999	0.2205176870734999	0.1122063235563999	0.11734629603769	0.0133030781	-0.1151	-0.2636	-0.2947	-1.1907561671662	-3.0357475918427	0.5313669726342	0.1172714009569518	0.1623056285	-0.0355	-0.5531	1.3262	-2.3061310875112	-5.8063231567674	-2.1749614231574	0.1181339438617638	0.223622169	0.2908	1.2816	-1.0468	1.4510890013081	4.8331732924029005	-0.724698625494	0.118873964588371	0.018933946	0.1681	0.4512	-0.0801	0.9794447492765	1.8083630630948	3.3846415880903	0.1196725269556141
205	0.0812838736705939	0.0389335484	0.3341	0.7605	0.1605	0.7463372923789999	-0.2340910326649999	-0.8784118464388999	0.0870961067787765	0.0644235716	-0.1199	-0.208	1.0224	0.925741512371	0.1716536429441	-1.1283187774453	0.1018072205031714	0.0707906384	0.4045	0.8428	-0.4067	4.673007814423199	8.230876766685599	-7.062782185202599	0.1035850783127659	0.0160857106	-0.1022	-0.2997	0.3637	4.611396628346999	8.056272396438999	-7.5454424858302	0.1168053095393842	0.1793279313	0.5663	1.356	0.3628	-0.8119614675866	-2.877549265398	7.2484812901066	0.1171607120545065	0.0425305716	-0.2926	-0.6463	0.1985	-0.5543039595322999	-3.1745498041523	-0.0521295156775	0.1178176793549762
206	0.085467892133444	0.0424077345	0.5632	0.0328	0.6424	0.5700018287816	-1.3966382468193	-0.606669533394	0.1125993517422844	0.026979512	0.3008	0.0149	0.5176	-3.3239746347509	-7.8655767266361	-4.880109528028	0.1304464305401412	0.0727836889	0.3528	-0.7131	0.4461	1.5669148836889	1.0109191738365	0.5734640154831999	0.1319359165643811	0.02628171	-0.2882	-0.0151	-0.4639	3.1230891199967	-1.7618596008074	8.0981333811038	0.1397521259472132	0.2097346551	0.8717	-0.5942	1.0546	-1.6099168162439998	-0.8047223499377999	-3.6322666233161	0.1471840846115966	0.0082273764	-0.159	-0.1658	-0.1759	-0.3345337900421	-2.2908266485689	-1.4813437919164	0.150478659679399
207	0.0812771117987314	0.7771683072	0.0578	2.0226	-3.145	-1.4001004335209	-14.1075059193139	20.6230265474795	0.0994209412231638	0.0344542533	-0.3138	-0.5293	-0.3722	-2.9733102021218	-10.4454172787272	7.3455012038128	0.1109186590914102	1.4603669708	-0.0389	-2.4524	3.6036	-1.2504395447381	-8.5746955119729	11.3018363710048	0.1289777446217394	0.2851643107	-0.0816	0.6138	-1.6966	-1.3940416067931	-8.1179622685766	10.4484466920911	0.1311157088573171	0.0031696017	-0.0615	-0.1041	0.1464	-3.2178271379223	-10.8035568871893	7.0216687181211	0.1407810696987292	0.0131402121	0.3424	-0.1357	0.0636	-1.1986641163368998	-3.832404620487	4.0689349210554	0.1472300212410974
208	0.0815905466091417	0.0333404455	-0.1773	-0.6469	0.4012	0.1883350879608999	-0.5329800368929	-0.6166626631918	0.0875877389623466	0.0560238467	-0.483	-0.3972	-0.7504	0.1810172842507	-0.6325179045638999	-0.6059613588414	0.1144335094849952	0.0506237521	0.4302	0.5314	0.4404	-2.9744904930428	-6.474446504114799	-1.3534002560799998	0.1149005196351529	0.1082790451	0.2116	0.8705	-0.7791	-3.039642551882	-5.7798059540756	-2.2810302339246	0.1153889178800061	0.1653456937	0.519	1.3014	-0.4195	2.4995020834017	1.7849146167976	2.6242981767821	0.115940855670785	0.0336858985	0.2522	0.5792	-0.1891	1.8639154224432	1.6720394617193	1.5219457995988	0.1175581190236444
210	0.1408457117237628	0.4410814365	-1.0051	0.4865	-1.8397	-3.0123384885762	2.6260292701329	-3.0455833495177	0.1487983345215608	0.0479687398	-0.1538	0.6747	0.0589	-2.0314773901945	0.5699231427202001	-2.2058063592262	0.1623034830989952	0.0985984099	0.3136	-0.8996	-0.0191	-1.5841471311355	0.4335208552833	-1.4406237551419	0.1654451810638188	0.0104666189	-0.1285	-0.0316	-0.2777	-1.3760618417631998	1.1617603535403	-1.524149009318	0.1675113004108572	0.1837410609	-0.5131	1.0806	-0.4549	-1.8368867603523	2.9657563402274	-0.7215118400073	0.1723772757006254	0.0314077996	0.2335	-0.4044	0.2339	0.3656934703564999	-1.4911795495914	1.4322830326335	0.1747433061143491
211	0.1393315669168069	0.6759228594	-0.6189	2.1493	1.4351	1.1735632627503	-0.0697158504004	1.0194959545291	0.1553249740917409	0.1168762646	0.2847	-0.7927	-0.6436	2.0917115701962	-2.6693066039029	-1.5511776714088998	0.1643468178778012	0.008115816	0.1135	-0.2263	-0.099	0.024786109341	2.4836468420296	2.3407136114965	0.1731543397252622	0.0105701681	0.1412	-0.2559	-0.0766	0.241959638805	0.2295272411038	0.3108886285914	0.17635344010231	0.0002603496	-0.0358	-0.0093	-0.029	-0.2820501870883	-0.548835278265	-1.1712420239389998	0.184905480791139	0.1101261819	-0.6896	0.5431	-0.3399	-0.4365502686471999	3.352419645947	2.8100366247168	0.1911048310634513
212	0.0876589591127248	0.6336383494	0.005	-3.1991	0.5189	-15.3223793642992	-0.0103078740434	0.2654867711636	0.097563410923363	0.3537946887	-2.3123	0.004	0.0384	-14.729952008018598	0.018491224429	0.2514806522343999	0.1171682089124411	0.5071014082	0.0031	-2.4933	0.4061	-11.0477197357135	0.0040523321621	0.1929382225528	0.122183680369257	1.9962707385	-4.8073	0.0016	0.082	-13.554618308886798	0.0081833503855999	0.2335795732658999	0.1319033566813909	0.0780725139	-0.932	-0.0002	0.0136	-6.698190319705699	-0.0044064194383999	0.1221207672928	0.1380261214049993	0.0370037892	-0.0028	0.6257	-0.0999	-6.4897509430571	0.0087734958461	0.1165733999641	0.1480776806779511
213	0.1265047369852341	0.0011820312	-0.0925	0.0695	-0.0245	-0.298613603013	-0.3411040761689999	-0.2216586349638	0.1532021138199431	0.0038143934	-0.1492	0.1223	-0.0037	-0.5794441561496	-0.8259675865158	-0.5823948834521	0.1531957561904201	0.0739624735	-0.0109	-0.2536	-0.8088	-0.8042895766000999	-2.4648015303243	-4.9378650970956	0.1584321277111798	0.0004214054	-0.0497	0.0383	-0.0066	-0.3938630803377	-0.5000499201969999	-0.3278848178537999	0.1786858816525426	4.05161e-05	0.0053	0.0061	0.0166	-2.0687745832981	-6.250820717616	-13.4538608072641	0.1820974665030097	0.062477026	-0.0774	0.1131	0.7023	-0.7496027639271	-2.601754620191	-5.6063031886886	0.1877236746363656
215	0.1382795078533261	0.0009039641	-0.0196	0.0198	-0.095	-0.8571666098609	0.7889457946271	1.3654392234742	0.151352705116238	0.0017224631	0.0095	0.1053	-0.0767	-1.471822778487	-1.8046254751783	4.4146421318163	0.1550912117715369	0.0573793275	0.1229	-0.5812	0.447	-1.2910022093898	0.0957215936930999	3.6814454116911	0.1615702609935541	0.0903361031	-0.1028	0.7728	-0.4738	-1.3233815236559	1.9732890477892	0.9520226568786	0.1736930110174412	0.0078463216	-0.1366	-0.1456	0.1667	-1.0466426457121	-0.2116261621353	0.8043682626615001	0.1763974290187201	0.0043383098	-0.0527	0.1757	0.0568	-1.0264203279323	0.6842146469037	1.009148737455	0.1792740542566718
216	0.1531591906333375	0.0001524511	0.024	-0.0221	-0.0206	-0.8711727287901	1.9984292444065	-1.3253880182215998	0.1633492212822567	0.2948815459	0.0881	-1.608	0.2546	0.7328032898182	3.2300234774393	0.1886104891757999	0.1808282925538561	0.0935299126	-0.1185	-0.8665	-0.0377	0.7854836079255	-1.9739185362804	0.7765527399566	0.1961840625620144	2.01746e-05	-0.005	0.0109	-0.0033	-1.0239417169982	14.607241095265298	-1.7461617315581	0.1978334815555245	0.2092800071	0.628	-0.7989	0.7271	0.5342390138753	-0.6940897476094	0.3893779748379	0.205436324481651	1.39104e-05	0.0044	-0.0088	0.0022	-0.1570180355237	16.4137156928865	-2.5875517861083	0.2080303475749134
217	0.0983499195190251	0.6540840801	3.1169	0.122	0.332	-0.6925553694120999	7.8893399171789	-2.3350875581064	0.1083532637056527	0.0630901034	-0.1167	0.8057	-0.4488	-0.8044862917536	8.310782462037299	-2.7099872976467	0.1355279404955276	0.4139851475	2.1278	0.0757	0.1636	-1.2559869120668	6.2961438889824	-2.00256026263	0.1372313442160271	0.0305797494	0.5547	0.0356	0.157	-0.5672871596632999	6.6572735677777	-1.6469386081326998	0.1406115451612191	0.0165612411	0.1793	0.3787	0.0276	3.8666724002267	5.9486268988093	-0.5256622331827	0.1422054359569886	0.3331302278	1.7432	0.1039	0.6711	-3.9989830124708	5.4450361058493	0.0363136173360999	0.1425350404609832
218	0.1025591112548417	0.3416778816	-1.9533	0.9083	-0.5296	-12.860056444909	6.4995080146707	-0.9612682690931	0.1362143072388778	0.3383620818	-1.6977	0.6602	-0.613	-10.6553516905424	5.0822146767339	-0.3564085151113	0.138883078415664	0.0217256134	0.4486	-0.1722	-0.056	-6.327972400818699	4.1614303862311	0.6499862101946999	0.140392335565241	0.045474591	0.0946	-0.0766	-0.6832	0.617292151683	0.8820314052632998	6.233116353801	0.1513593934894934	0.4322670921	-1.8705	0.778	-0.3479	-7.4527896485317	4.1151629821279	0.9888477336138	0.1560428717375805	0.0284479286	-0.0817	-0.1948	-0.477	-7.589427994152801	4.1227955300837005	0.7906375449471998	0.1571993355725909
219	0.1030156111041695	0.3526953103	-2.0463	0.8312	-0.4226	-12.9358311220372	5.7867696705095	-0.1188159527139999	0.1367259310436067	0.3707673303	1.8522	-0.6197	0.4635	-11.07112883898	4.604039481606099	0.1589065009972999	0.1395910170002278	0.0035989869	-0.1215	0.04	0.1491	-6.245312693318	3.8334668823159	1.0391674698791	0.1439755029142198	0.0923840595	-0.1049	0.1345	0.9599	2.0985966005687	0.2974726551227	5.8305978067093	0.1516916439433472	0.3849104925	-1.8124	0.6699	-0.1574	-5.4130108788595	3.0583304914645	2.7463009149828	0.1560289437515158	0.0786008651	0.2795	0.1079	0.814	-1.6705837695833998	2.1360905088258	4.206124069106299	0.1568471302468818
220	0.0947617542647566	0.0731780283	-0.1817	1.0324	0.2357	0.1674832816899	-0.0337956633713	0.2731980051808	0.0902968241251828	2.5009765823	-0.824	5.9575	1.1615	0.2400711733313999	0.0707387691985999	0.2469562037039	0.12894713245184	0.0017110886	0.0564	0.0861	0.0963	0.1952988043948	0.1687029156416	0.1940004843816999	0.1337176330508536	4.59735e-05	0.0079	0.0198	0.0077	0.195928292886	0.3301273706036999	0.2855910598512999	0.1396485664096665	0.0828956604	0.383	-0.7754	-0.3729	0.0487853580679999	0.7795821533205	0.3136819837710999	0.1416683081355608	0.0009365767	-0.0708	0.0051	-0.0696	-0.3553855963130999	3.6847502262699	1.4990874987621	0.1423068640349265
221	0.1710615771331133	0.0052216948	0.1554	0.044	-0.1399	-2.6645460971882	-1.4953892538762998	1.816861157726	0.1769618615727232	0.0268405998	-0.3753	-0.232	0.18	-0.2108393015213	-0.1185798945298	1.4357845623658	0.1816609582748407	0.0234914209	-0.3797	-0.2087	0.077	-1.890039194828	-1.0645830677113	1.8709578249385	0.1875326150069456	0.0006570589	0.0201	-0.0627	0.0302	1.4378697429929	0.8328526168882999	0.9024897812272998	0.2064291069184239	0.0119247705	0.1003	0.2764	0.0038	0.1707880962686999	0.1947873449957	1.928988795221	0.2099427445849901	0.0325115595	0.288	0.2339	0.3063	4.3328086279603	3.0695825982447	3.2461541200263	0.2155463886459351
222	0.1502305651307907	0.0021968424	-0.008	0.1475	0.0098	0.8653499602464999	-2.2745386338591	0.269499760295	0.1548394055432649	0.8019852422	0.3952	-2.6921	-0.4483	0.5044169966047	4.1021797819969	-0.6220526583977	0.1709235099994855	0.0164015167	0.1122	-0.3546	0.0717	0.2951907593421	4.9050923525225	-0.3023511909294999	0.1715096981412202	0.0169965546	0.015	0.3548	0.1483	0.3668344182467999	4.917603436285099	-0.2453824824759	0.1761148268740307	0.0320963802	0.103	0.2391	-0.4517	0.8924966514295	0.3049871739863999	-0.7221806715292	0.1962683654644744	0.0001210799	0.0107	-0.0283	-0.0026	4.137155736289199	-14.0580910727547	-5.0556974740421	0.2022651535753397
223	0.1406755991973952	0.00055628	0.0313	-0.0008	-0.0703	1.1946117841748	0.6330687069937	1.1036506971964	0.1446139485656746	0.0002852591	-0.0076	0.0182	0.0507	0.8441440666992	-2.25042135604	-1.0545505948828	0.1541537370366831	0.008325659	-0.067	0.134	0.2418	1.2963922045957	2.1085897303665	4.318684479939	0.1544955790587768	0.0030610857	0.0512	0.061	0.1528	1.2091687055337998	1.7863703089335	4.4783778415503	0.1588183261427196	0.1027253342	-0.0628	-0.1442	0.9685	0.9866838669253	-2.1631585139474	1.274320764373	0.1608583534842014	0.0348576479	-0.0446	-0.0018	0.5675	1.0065914404595	-4.2983834760978	-2.5717358877669	0.1639418773014251
224	0.1528273444218232	0.0001723961	0.0129	-0.0353	0.0166	-0.8982407339117	0.9372296773354	-2.0422573806063	0.170478659679399	0.1733120678	0.0906	-0.9432	0.7801	0.480378404847	2.7164002116508	-1.4029331317313	0.1802687476572319	0.065775862	0.1868	0.6687	-0.2494	0.5580415474488	-0.8298625465551001	1.2828975450656	0.2009476175426475	0.0007127035	-0.026	0.0443	-0.0518	-1.69961892624	11.2266124963064	-8.4058352242085	0.2043507500532864	0.2416558755	-0.4087	0.6782	-1.0597	0.5018990426399	-0.7456291178264	1.1390200817957	0.2103426872560765	7.48971e-05	0.0082	-0.0112	0.0185	-1.7761411209515	12.9624663538211	-10.2738423218445	0.2137527286357923
225	0.1548800135237437	0.0004451562	-0.0091	-0.0352	0.0547	0.4573233888568	-1.286910534197	1.0452656396376	0.1743097745797717	0.1309022695	0.1455	-1.0255	-0.2119	1.2210109577745	1.3668555725794	-0.833678820533	0.176744305695407	0.1095696451	0.2136	-0.8875	0.2978	1.5957139821613	-1.5523973053606	-0.7693529653385	0.2009779724674217	0.1407248633	0.0793	0.9342	-0.4043	1.5271784226818998	-2.3474806127769	-0.0632242503349	0.2073937761379421	0.0353965011	0.0566	0.4669	-0.1848	2.7140002867781	-9.4451994092411	1.7836949828458997	0.2140134649448393	0.0001970022	0.0004	-0.0371	0.0019	4.5282254614472	-15.0248673661458	3.0721398952402	0.2143734243736081
226	0.1575939863439587	0.0010854115	0.0067	-0.0964	-0.0314	0.2884237580616999	-0.4579922203786999	-1.3753143241799	0.1754963728437346	0.07273946	-0.0967	0.1223	-0.7709	1.4903140029159998	1.6609447270619	1.5287521439099	0.1810707277097099	0.1176026394	-0.1949	0.3228	0.9077	1.2205781844367998	0.2113114178897	-3.7106772835012	0.1980011686278544	0.0925979357	0.1565	0.3622	0.7367	1.3979365668324	-0.3577068351244	-4.156630536485699	0.2047280551533548	0.0170236229	0.127	0.0516	0.3251	1.8099761273535	-2.5450613129523	-8.3739673693415	0.2075082502186583	0.0139829802	0.0131	-0.2265	-0.2225	0.7543632706418	-1.6086971822922995	-5.411515843692899	0.2103232836237753
227	0.1407371542809263	0.1095448809	0.0747	-0.9596	-0.4756	0.6842539899344	-3.1034569476774	-0.0666470940057999	0.1609557391387433	0.0060296977	0.0228	-0.1338	-0.1941	-0.4628314131547999	1.2406824731245	1.9029830519283	0.1824859066420691	0.125864502	0.0531	0.2808	0.9719	0.7021944119336	-0.3932335918465	2.2621062361579	0.1978240369844991	0.0231843801	0.0995	-0.3449	0.2142	0.3117541752668	-0.6884636942193	1.7489944297684998	0.2058809543059158	0.0619372051	-0.2354	0.3298	0.534	0.3248554044898999	-2.2977510219721	-1.563885470325	0.2090381237275553	0.1014094313	0.1751	-0.4235	-0.7175	0.2453431394452	-2.5680769859118	-2.1733877019294	0.2142760387190662
228	0.1549577750501628	6.40235e-05	0.0246	0.0034	-0.0004	0.8431211479009999	0.9799562086756	0.3367763427919999	0.1626644347589613	0.1211380002	0.0027	-1.0509	0.0204	0.8731005372943998	-3.8473943151837	0.3032560806356	0.1771892295141007	0.1852935828	-0.3289	-0.7529	-0.9355	1.7175593482391998	1.1820220143508	2.756766161149	0.2048431172229286	0.0193536086	0.0514	0.3557	0.1115	3.5236798585841003	9.0329631335665	7.1645232625928	0.2028058828285204	0.2139413518	-0.1164	-1.1842	-0.3841	0.9430917889097	-1.574508088614	0.3929581906316	0.2135959193573281	3.70286e-05	-0.0048	0.0137	0.0071	4.3774629678048	9.590139134339898	10.6900129005891	0.2171309083692864
229	0.1464866930771661	0.1302248847	-0.1297	-0.8151	-0.7975	1.0682813125971	2.6612806256401	1.6014974076742	0.1529223781209346	0.0023783061	0.0027	-0.1502	-0.0271	0.670405243128	-1.0981033298677	0.5790507258426	0.1700729473676474	0.1418968551	-0.0626	1.0793	0.2643	0.6671004285491999	-1.9849345848764	-1.9095926810859	0.1937382494101736	0.0428441265	0.1036	0.2804	0.4899	0.9687434449261	-1.1077030293585	0.355267567221	0.199148959627215	0.0066410884	0.0505	-0.0527	0.2113	2.4591361339035	-12.1751729664834	-1.8086778073404	0.2075200834944177	0.0006857405	0.0076	-0.0389	0.0582	4.2775710128575	-13.9859752974816	-3.8351979756667	0.2109471765510043
230	0.1383128027223884	0.0034804626	0.0636	-0.058	-0.1741	-0.4960369310655999	3.2121617415015	-5.7523838616777	0.1446142058107998	0.0117838329	0.0087	-0.1554	0.3128	-0.989870652412	3.1747465193058	-5.195916035456899	0.1459930029325944	0.0136884245	-0.0311	-0.3729	0.0163	-0.1725191896195	1.0504982627207	-0.7722250065796	0.1622126020711907	0.0322524959	-0.0938	-0.036	-0.5361	-0.1157078532886999	4.0221167145224	-2.1168124237828	0.1669214373387624	0.0114135775	-0.0774	0.0171	-0.31	-0.1678767119969	1.6585448021892	-2.1117371728225	0.1718507316786346	0.0003912617	-0.0121	-0.0316	-0.0477	-1.2245911735682	3.1293840049087	-10.8528143616257	0.1737534268725607
231	0.1414982323584968	0.0001552285	-0.0301	0.0162	-0.0218	-0.7742708441759999	-1.0002178694861	-0.2646212244881999	0.163091682162623	0.1370210788	-0.0497	-0.3113	-1.0707	-0.669618382514	-1.4241390252786	-3.0874443341825	0.1695235085295133	0.0010396489	-0.0784	0.0475	-0.028	0.3339829876123	0.7878835327982	0.3625460279005	0.1870376386367478	0.0017357258	-0.1025	0.0577	-0.0079	-0.8099943160516	-1.4066707196478	-1.9007798422091	0.1899827645766112	0.0212177438	-0.1581	-0.3001	-0.2276	-0.4219146612268	-0.5000892632277	-0.4725491417377	0.1914814379267513	0.0003052612	0.0279	0.0326	0.0235	-2.050952190391	-5.4707271048964	-12.0026144338332	0.2006979060246808
232	0.1435145196498526	0.0001975305	0.0129	-0.0265	-0.0345	-0.1975413571446999	-0.7094728726130999	-1.1865464628812998	0.1658113878741997	0.0016494559	0.0346	-0.0225	0.1149	-0.1890039194828	-0.2487266400854	0.694011061548	0.1680343899983095	0.1528441639	-0.0827	0.1514	1.1487	0.7706906283823	-0.632242503349	-5.3949917707989	0.1824326569011517	0.0039106933	0.1161	-0.1216	0.0616	-0.3924467312325	-0.7469274378395	-0.6192199601873	0.1900126417604386	0.0315872595	-0.0658	-0.182	-0.4592	1.0338561607346	0.6313769566735999	-0.7088040410912	0.1937308260508463	0.0001679239	-0.0072	-0.0113	-0.0335	-0.3881583408862	-2.2900791309856	-15.5206288959965	0.2021435133804214
233	0.157394988864961	0.0007460456	0.0031	-0.0651	0.0534	-1.0441246917473	-0.4145181714552	1.8370441324751	0.1708087051750369	0.3491120413	0.4569	1.2876	-1.0644	-0.0414282113271	-2.1936493627399	0.3306388300028	0.1988758388028546	0.2663873259	0.6126	0.4271	-1.1896	0.0105832752582999	-1.2838811208331	0.1596146755499	0.2035483657584688	0.0442536834	0.2558	0.154	-0.4858	-2.554936413658	-8.9925971840683	6.319277591034	0.2133981346053492	3.49274e-05	0.0044	0.0068	-0.0134	-3.0778446346917	-12.302014897460198	9.5147578875187	0.2164524427262103	1.44013e-05	0.0027	0.0089	-0.0035	-1.0954673468108	-12.3996642996576	8.7374182869481	0.2224043599373791
234	0.1440926229447952	0.0002907209	0.0282	-0.0037	-0.047	-1.059507816751	1.567032912781	-1.9451587808387	0.1570378223832658	0.0038230363	-0.0991	0.1546	0.0519	0.4033447507363999	-1.2528001265801	1.1034933250736	0.1656721815121603	0.1142002853	-0.0583	0.9119	-0.4326	-0.4308455291956999	4.7894631852952	-2.5736636962712	0.1795527242258759	0.0713681758	-0.3878	-0.6618	-0.0558	0.2433759879102	-0.4297045813054	0.5591431523084	0.1870822890406226	0.0004584924	-0.0116	0.0498	-0.0326	-1.997839098946	14.219790928931696	-7.319456117489399	0.1952329538355248	8.719e-06	-0.0013	0.0053	-0.0061	0.0706207401064999	-0.276581505821	0.2633229044751	0.1959345715398693
235	0.081924597778872	0.065232894	1.0291	0.093	-0.3461	13.2449099712164	-0.0730600080099	-3.3184272674222	0.1009866085537679	0.0225453743	-0.5293	-0.1763	0.1522	13.555641227685	-1.5432697222382	-3.7405779868332	0.106478791976892	0.0006888899	0.089	0.0281	-0.0311	-1.1585342250229	-4.599475690044899	1.1822187295043	0.112461982845425	0.6661181248	2.4382	0.807	-1.4102	3.9040876224224	-1.9110090301911	-2.759520173298	0.1253769008577287	0.1905571571	0.2451	-1.4238	0.413	8.7347823038912	-3.0302395675447	-3.2121223984708	0.1282302637865012	0.2662996937	0.4967	1.4553	-0.8404	7.243169980962099	-2.6295701428959	-2.818141289041	0.1359451553393063
236	0.1539976994935946	0.0520558654	-0.1773	0.1459	0.6711	3.5517314394732	-0.9873133554165	-2.7939453251605	0.1632174015302409	0.0010816855	-0.0557	0.065	0.0511	8.1781177625169	-2.7752180425473	0.7213151248537999	0.177902092505347	0.002208045	-0.1182	0.0125	0.0669	5.536626681318899	-1.6852193770038	1.2587015811851	0.1902386132282793	0.0128056325	0.2947	-0.0629	0.0999	-2.0685385251139	1.1654585984261	-3.1644386452624	0.2012481900967976	0.0185824259	-0.2563	0.063	-0.2616	0.2886598162459	0.3189932929155999	-2.2006130791738	0.2063667800995171	0.0563359481	0.5893	-0.2243	0.1057	10.2576723362268	-3.5918219877565	1.9257233236729	0.2122368933608708
238	0.0816173368514666	0.0007105327	0.0935	-0.0336	0.0565	-12.2991035131884	10.752450290309998	-4.768847437208399	0.1048579271922797	0.0003922756	-0.0643	-0.0226	-0.0309	4.714868799087999	5.0861489798039	0.8666876232903	0.1141732509168951	0.0036688236	0.2016	-0.0839	0.0228	-13.6781947683155	14.4568720319299	-5.685343337364899	0.1146085831673489	1.3917283344	-3.8704	1.1379	-0.9588	-1.2879334529952	5.7011592357063	-0.4787259975576	0.1401770581447481	0.0017644893	-0.0168	0.1273	-0.0489	-13.1866822857804	10.9292578702758	-5.108731879425699	0.1405437426960759	0.0510162027	-0.5602	0.2422	-0.4127	3.983481858375	2.258683392487	-3.2819169349326	0.1435559361150106
239	0.1100736823537194	0.0180646242	0.2892	0.3178	-0.2475	-6.6893774808289	-10.5404306978677	5.367530335370299	0.1348063679193279	0.8310577505	-2.0567	-1.8583	1.1683	2.669031202688	-2.0006324541257	2.1116191437304	0.1439038417721984	0.0016700852	0.086	0.0764	0.0645	-6.525317042809899	-13.885060423736098	7.5067289436214	0.1437550805912227	0.2975792412	-0.9951	0.9986	-1.0287	2.9549370067849	-2.5744898999159	2.693423881722	0.1486347266219305	0.1591539537	-0.2326	0.9009	-0.8528	4.932711160073899	-0.0969412276448	1.6804195272584	0.1566853598124315	0.0346806128	0.4377	0.3626	-0.0903	0.2877942695705	-7.5852969759293	5.1775034970893	0.1579787883019617
240	0.1158622121610795	0.6649748014	0.9578	-2.7025	-0.3137	-0.9829069359781	11.143520015468	-0.3794241880708	0.143642774719419	0.0218543477	-0.2616	0.3985	0.0232	-2.641491081198	12.302132926552298	-0.3549134799446999	0.1477686925332764	0.1156692965	0.737	0.1507	-0.7696	4.2969277839619	-0.152257528809	-3.1821036660467	0.1580651124161197	0.1307902902	-0.2537	-1.0366	0.3044	4.3012948603696	1.1579047365317	-3.1767136708408	0.1623591215446467	0.0038533543	-0.0755	0.1665	0.0464	0.2188652797841	-0.0766795668343	0.5250327446915	0.1618890979515938	0.1226944709	-0.3617	0.8217	0.5656	2.3440184260753	3.9171888516455	-1.2501248004925	0.1689979567387197
242	0.091669851606312	0.0084721877	0.3167	-0.1803	0.0755	-13.1636666128209	7.0048692440122	-1.6404863510978998	0.1245331000977531	0.0036763997	0.1871	-0.0927	-0.0259	-15.2600993467011	10.4638691601255	-1.8645449109344	0.1372805515335484	0.9197552516	2.4432	-1.8834	0.4533	-4.6176521702283	5.111682606728199	-1.2522099811196	0.1494912426409519	0.1433828242	0.9063	0.7709	-0.1011	-11.8330066284855	7.102676018332399	-1.3377417298613998	0.1498715979332191	0.2776619114	-1.1454	-1.1782	0.1604	-6.8502904763919	5.5240369114949	-1.4851994089249998	0.1556720712642495	0.0070009546	0.0893	-0.2431	-0.0143	-5.215312149592	8.326165587041	-1.289271116039	0.1584324584549122
243	0.1471959913859632	0.3023399163	-1.6544	0.2495	-0.4962	1.5006612199901	1.3707505326187	-1.9003077258407	0.1538742218334962	0.0680580312	0.45	-0.3544	0.5768	-2.2204026236159	-0.2306288459634	0.6795328262504	0.164497490022564	0.1149259415	-0.53	-0.4244	0.7629	-0.2090688651397999	-0.3607362484883	0.6672971437027	0.1687948065884151	0.3246321788	1.4392	0.5054	-0.7315	-0.8625959480975	1.9712432101928	-2.4429268052551	0.1723198732884011	0.0831947569	0.6791	0.229	-0.4567	-3.5086901638874	0.6425897204230999	-0.6785099074522	0.1747083207773213	0.1392327258	-0.8735	-0.4923	0.4303	-2.7485434677327	0.7129744023454	-0.9784218304783	0.1782271768449987
244	0.1146665735684308	0.6613996155	-2.4126	1.4937	0.6303	10.6679808033971	-8.9948397368182	-0.1323106122440999	0.1309082222891876	0.0499212455	0.5915	-0.4494	-0.1364	10.3033889379002	-8.191573079016301	-0.1228682848761	0.147262176881748	0.0957081373	-0.4706	0.8621	0.0636	2.1136256382961	-4.0685808337791	2.1091011897656	0.1473774594471434	0.1090915319	0.0915	0.3355	-0.9875	-2.0437917588036	-0.9060306539903	4.691223637637299	0.155804736250248	0.1113134742	-0.6857	0.6074	-0.4732	-1.3270797685417	-1.7777148421795002	5.2675203513309	0.1573096569820001	0.0235912492	-0.4174	0.1748	-0.1382	7.516486015234999	-5.8905565854961	-0.4862405164212999	0.1616774587121573
245	0.1078473727922855	1.5649177699	-0.0992	4.5944	-0.3722	-0.6726871389086	0.0865940105706999	1.1852481428682	0.1145361135406484	0.0348374321	-0.3421	0.0107	0.5796	0.7418521868792	0.038556170086	-1.2484723932031	0.1150341768523486	0.312923906	-0.4052	1.9353	-0.3638	0.864759814786	-0.2362548993535	-1.3233028375945	0.1208448297404764	0.0183647811	0.2367	-0.0232	-0.4123	-0.8496127479665	0.0877743014917	1.4931073580957	0.1276859331015677	0.0128875923	0.1274	-0.3521	0.1047	0.5716935791017	0.1552475991422	-0.9437212774008998	0.1289793615910978	0.0244804619	0.272	-0.0335	-0.457	0.5664609560185999	-0.2541166352913	-0.8354885999452	0.1337459300146262
246	0.096913646486399	0.9772198839	-2.2398	3.1454	-0.0488	-0.9371903343047	1.7956552641786998	-0.4431598978048	0.1048197814151421	0.0083727399	0.1388	-0.3048	0.084	1.8987733476434	-1.596146755499	-0.3536938459929999	0.1147066303093556	0.0102052119	0.1068	-0.3034	0.1702	2.3961479417528	-0.1391169565552	-1.8120613079806	0.1148586989276553	0.0555413636	-0.1693	-0.6222	0.5515	0.2377105914893999	2.5817290175647	-1.8681251267281	0.1197799084207354	1.4386991931	-3.0554	2.9039	0.2064	0.2219340361787	1.0721762726364	-0.8511077831331	0.1264880160520958	0.0027839087	0.1472	-0.0163	-0.1052	-14.336088927680898	18.2950600779298	-1.1514918225276	0.127700265329972
247	0.1425144241016632	0.2674389451	-0.5139	1.1136	-1.1307	2.7277703475231	-2.7714017685694	1.4823667107146	0.1528945588981088	0.0944164536	0.4021	-0.6497	0.5819	-0.7670710695578999	-2.6373600629745	4.548880552564699	0.1604909339468017	0.2569059636	0.8483	0.1306	-1.2837	-0.458346307655	-1.1800548628158	3.1570421554908	0.166553062319469	0.0203558432	-0.2233	0.1277	0.3419	4.4104717705621	-3.6134606546415	0.2541953213527	0.1684877661568313	0.2513070643	-0.9955	-0.0601	1.1075	0.3872141081493999	-2.2416478601939	3.3978215033748	0.1719141242273459	0.2326332556	0.7736	0.3827	-1.1277	-0.2658408584398999	-3.7673312477092	5.082529420979499	0.1749916579080826
248	0.1104674143924972	0.0025137248	0.0899	-0.1569	-0.0352	0.2260650544021999	-1.6958026522621	0.3653787261108999	0.1249763334484811	0.2394321984	0.6578	-1.5526	-0.0631	-3.7800390466253	2.3388644890536	1.1903233938285	0.1329317859426563	0.8553106	-1.6819	2.5281	0.305	0.6206363092924999	-3.8041169814137	0.3760013443998999	0.1472979339541515	0.3723671012	1.4792	-1.2071	-0.3213	-2.7380388785358	-0.2993611205963	1.1484624091637	0.1507278567071154	0.2196878673	1.1636	-0.869	-0.245	-2.4727881655564	0.1292418558495	1.0455803838831998	0.1515880109071933	0.011381077	-0.2045	0.2594	0.0557	-1.8836262808239	-1.4008086080735	0.8853755628728	0.1664624017874861
250	0.1129757013604592	1.2542060905	-0.7208	2.6333	2.9315	-0.2257503101566	6.132712939454599	6.0380536075904	0.1497288268887304	0.0254148754	-0.4132	0.277	-0.0805	1.0574226361239	1.4351157308439	0.9396296022081	0.1576813394386176	0.1897954245	-1.207	-0.5416	-0.1904	1.820008600182	-0.8035027159861	-1.6112151362571	0.1578685771404631	0.3690314601	0.3952	-1.2056	-1.3599	1.8864196360036	1.2053524315559	0.1397071020157	0.166597051235879	0.0148352829	-0.3016	0.1304	-0.1592	0.772697122948	1.8915735730253	1.3732291435528	0.1697657231895455	0.0104095326	-0.009	-0.1968	-0.2304	-0.4100330659554	5.0219804967322	5.1455962991916	0.172199409071198
251	0.1138883703153825	1.3145619972	-1.5449	-2.1644	-3.1022	-0.9654386303473	-3.9452797755653	-3.9258443183995	0.1485179005857838	0.0415407571	-0.0221	0.05	-0.6444	1.2015755006087	-0.3855223578293	0.7742708441759999	0.1481407057336263	0.1567014471	0.537	0.6738	0.9075	2.7978796282305	-0.217960390078	2.8059056064933	0.1557693466708805	0.1939876496	0.5473	-1.1839	0.3818	2.3901678010864	1.4386566036069	3.1361510061891	0.1663229381803214	0.0190948065	0.0715	0.3722	-0.168	0.8696776936235	-0.4314750176869	0.0619652733524999	0.16983231292767	0.0215887527	0.1375	0.3269	0.2542	0.6424323483002999	-1.6190837423971	-0.5403371836337999	0.1713124278794916
252	0.1120545800657077	1.468008775	-1.261	1.5466	3.8746	-0.0485886429145	2.9554484661839995	6.2588073528481	0.1487164938224421	0.1175091065	-0.6211	0.5759	0.68	2.0484735794569	0.2263797986478	-0.4664903150098999	0.1483743210566159	0.2279444582	0.4795	-0.3623	-1.3856	3.7795275872262	-0.3491300544317999	-2.428645285111	0.1566611052720551	0.1950327255	-1.2644	-0.2335	-0.4395	2.5930204673756	-0.7388227735152999	-2.7912699990729	0.1663573722777953	0.0193308949	-0.3262	0.169	-0.1974	1.1696289596803	0.7686054477552	0.7899687134252998	0.1673185870627751	0.0019190612	-0.0679	-0.0254	0.1093	4.193101525944599	-0.8820314052632998	-3.7502957154161	0.1678111747282389
254	0.1121517084751243	1.5674827768	-0.6177	-3.6783	2.5204	1.7384898405715998	-5.0435798205865	2.890532465529	0.1410124800635027	0.1685280918	0.4987	1.0188	-0.6979	5.0667135226381	5.094568388373699	-3.8766655300245	0.1493122367831129	0.0248560165	-0.0249	-0.4367	-0.2402	2.0590175116845	-0.1953381474254999	-0.3696277734265	0.1566282146453324	0.1946546601	-0.9832	-0.3576	-0.8655	2.5668180089294	2.5279077515671	-2.3480707582374	0.1664826139044665	0.0207921072	0.0419	0.0818	0.4225	2.001773402016	-0.9405344919142	-0.2004133983857999	0.1669161821883475	0.0060221435	-0.1393	-0.1625	0.0908	2.633622475058	0.6206363092924999	-0.9214924650554	0.169092916939224
255	0.1114911397429018	1.6110763126	1.6909	0.3445	4.2397	-0.4420582929451999	-0.7787952927064999	-7.086112602407699	0.1427930940708673	0.1861902084	-0.9465	0.0105	-1.0214	6.6590046611285	-0.0537819229668999	5.2197579120611	0.1495154604320248	0.0300546354	0.1602	-0.4314	0.2983	1.4129656045598	-0.2587591129138999	-0.9387640555327	0.1530837443130452	0.1272418185	-0.7958	-0.0579	-0.7756	-2.1220057038352	-0.5977386654251	-7.090912452153099	0.157302123374762	0.0659504537	-0.1327	0.071	0.777	-0.062555418813	-0.61375127892	-4.828294756596099	0.1570263566005424	0.201875591	0.9079	-0.9712	-0.3744	2.7140396298088	0.0762861365272999	2.3987839248097	0.1663920636203943
256	0.1120890141631816	1.4790354923	-2.1424	-3.7413	-0.7221	-4.778211078515	-5.0222165549164	-2.1305431414971	0.1492845645575016	0.0370801491	0.1867	-0.5098	-0.2772	-1.2723929558687	0.7084106107842	-0.8199481028186999	0.1496562837634227	0.3289421742	0.7818	1.616	0.1824	-0.612177557692	4.1740594990858	-1.020164786051	0.1568771911772272	0.1890262677	-1.1221	0.5925	-0.4214	0.3783225832112	3.634115745759	-0.2722144294133	0.1664189641106301	0.0161787627	0.3445	-0.0864	-0.1392	-1.5100642043274	-0.0737288395318	-0.9894378790743	0.167342437360812	0.0289122743	-0.0564	-0.5046	-0.0299	-1.9132909259717	-0.2259470253101	-1.0999917953413	0.1671620717787397
257	0.1147004196770471	1.1824991773	1.3506	-1.8895	-3.0842	-1.1241090731604	4.4954527168741	6.1149298895782	0.1496291627773653	0.0281949652	-0.0281	0.2179	-0.4833	1.2833303184032998	1.0178435472396998	0.4009448258636999	0.1569973246506978	0.1929954111	-0.5779	-1.1736	0.3355	2.6358650278079	-0.6595465666547999	-2.1857807565999	0.1598993069081341	0.3722725708	-0.606	0.9684	1.4618	1.8660792891317	1.2801828759473	0.4015349713241999	0.1668216262301829	0.0170861401	-0.0508	0.2813	-0.2675	1.1444494200323	1.1554261255976	1.1220238925333	0.1702429128968006	0.0016668078	0.1181	-0.0226	0.0143	3.1300528364306	-0.0182945092755	-1.9629811737458	0.1720930933358812
259	0.1238802119699831	0.0055852143	-0.2594	0.0046	-0.0001	0.0155011540957999	0.8717235312199	0.0009442327367999	0.1555719661612412	0.1397777045	0.0196	1.1517	0.0012	-0.0151864098502	-0.9129550273935	-0.0009835757675	0.1630785259119339	0.09743642	0.9427	-0.0156	0.0002	-0.0052326230831	-0.2791388028165	-0.0002754012148999	0.1960526838016419	0.0204068264	-0.0067	-0.3944	-0.0004	0.0353300415686	2.0819938416133	0.0023212388112999	0.2147328325628229	2.90063e-05	0.0	0.0	-0.0142	-0.0001967151534999	-0.1213732497094999	-0.0001180290920999	0.2245368485267204	4e-09	0.0002	-0.0	-0.0	-0.0214419517315	-1.1379971629975	-0.0012196339517	0.2244884864431819
261	0.1108035970218364	1.0446837436	1.9911	-2.0558	-2.2506	-6.515599314227	6.2664399008039	5.867186825260299	0.1479500135972423	0.0045954971	-0.0365	0.082	0.196	-5.9911173719653	5.4657305399975	5.4627404696643	0.174009716515872	0.0068392576	0.1491	0.0667	-0.1782	-4.579056657111599	4.029513204294	3.4678520980208	0.1757095555539222	0.013194202	-0.1158	0.0655	0.3079	-13.1458442199138	10.2202177710004	5.3330658404771	0.176079363796056	0.3226583991	0.3519	-0.1846	-1.5946	-4.7631033547262	4.1794494942917	3.8481024897363	0.1869476028429261	0.0039849384	-0.0661	0.0127	-0.1656	-6.2036877668374	5.496418103943499	6.9821289722676	0.1924410724916762
262	0.1556273106124639	0.3119329663	-0.972	-1.4195	0.0817	0.4703852750491999	-2.3585360044036	-1.368350607746	0.1727557200291054	0.1553678111	0.1083	1.081	0.3936	0.6180790122969999	-1.8684398709737	-1.2532722429485	0.1820171692746422	3.46237e-05	-0.0114	-0.0004	0.0124	0.7525534912296	-1.4199293209937	-1.1596751729132	0.2005807492448018	0.1377255568	0.6592	0.7519	-0.1469	2.3740765015301	0.9639435951807	-1.2846286384164	0.2041486656327862	0.5190006093	-1.0031	-1.6605	-0.0119	1.8296476427035	1.8097794122	-0.51539370217	0.2068222142190405	0.0055069544	0.0382	0.1824	-0.0719	-0.7008567488898	-1.2399742985719	-0.0350152973229999	0.2090216600395422
264	0.1129504545888855	1.2980446987	1.6055	-3.6776	-0.7099	-2.1822792268676	8.4739773533809	1.0880315140085	0.1501081164511932	0.0295436919	0.0286	-0.202	-0.5028	0.4938730643771	1.9843050963852	-0.1101211429292999	0.1579702257142226	0.1868560423	0.5369	0.6592	-1.0163	1.9180907757171	-1.1163191530818	-0.491394453443	0.1576757167951667	0.3910319464	-0.8159	1.6913	0.3792	1.5822586656619	1.5868224572230998	-0.6166626631918	0.166659267806875	0.0131257166	-0.0839	-0.0284	-0.3317	0.3370124009762	2.7410682918997	0.1892006346363	0.1694164210588209	0.0124234073	-0.0699	0.3063	0.1058	-2.3502739679566	7.495044063503499	1.1197419967526998	0.1724307091880609
265	0.1696349324180306	0.0059737187	-0.2296	0.0028	-0.0011	-0.0008655466754	0.3578642072472	0.0016917503201	0.1718829240685888	0.132786503	0.0	-1.0697	-0.0048	0.0012589769824	0.584244005895	0.0026753260875999	0.2186152127417185	0.0018958727	0.114	-0.0	0.0019	-0.0005508024297999	0.2783125991718	0.0012983200131	0.2354735147768949	0.0484706743	-0.0018	0.5549	0.0025	0.0012589769824	0.124323977012	0.0006294884912	0.2304617549997427	1.3689534995	2.9162	0.0015	0.0025	-0.0014556921359	0.6769361862241999	0.0031080994253	0.2444706997802391	0.2384131858	-0.0015	-1.2017	-0.0054	-0.0001967151534999	0.4824242424433999	0.0022425527499	0.2454301873479497
266	0.1572715847034698	0.2497356454	1.5222	-0.0599	-0.1837	0.6348784864058999	-0.5863291865221	1.4213456700988998	0.1770387778651594	0.1284031492	0.928	-0.2305	0.4038	0.1713782417292	-0.4330487389149	1.1058145638849	0.1878615580234754	0.0071619139	0.0527	-0.0855	0.2168	-1.2492985968478	-0.3207637292971	1.1375643896598	0.202303593346906	0.0075165324	-0.1655	-0.0521	0.1588	-4.8697229679232	0.1054786653067	0.8209710216168999	0.2019363943053279	1.035775456	-2.7268	0.2689	-0.103	-2.5460055456891	-0.0162486716791	0.6096596037272	0.2074297169568636	0.0017840841	0.0438	-0.0984	-0.0357	0.7472815251157999	0.0702666528302	-0.3633722315452	0.212694275193485
267	0.1406072454926979	0.0154244783	-0.1326	0.1309	0.3591	-6.634021836633999	-4.554191861709199	1.2966282627799	0.1423831923385052	0.7410635874	-2.2506	-1.0806	1.2012	-3.2445017127369	-2.5104394459363	0.2160719246044	0.1578637997309951	0.3379027475	1.4154	0.5678	-0.9334	-0.4588577670540999	-1.2713306940398	-1.4089526154284	0.1588950586886378	0.8684695484	-2.2649	-0.7573	1.5416	-0.0232517311436999	-1.1286335216909	-1.8783149716794	0.1644951380671336	0.0042480092	0.1187	0.1565	0.0089	-5.6818418076326	-4.2724170758358	0.5345537581209	0.1679144402713568	0.3179330974	1.2258	0.5099	-1.02	-0.0243533360033	-1.0165452272266	-1.6240016212345998	0.17867268865255
268	0.1404687741167304	0.3086171635	1.6167	0.6857	0.3989	-4.2160385128427	-0.2728045748738	1.1455903679225998	0.1484983132069647	0.4183847314	-1.9858	-0.5001	-0.0072	-2.1223597911115	0.3711228085931	1.3297550946293	0.1618289025922958	1.2994397771	-3.3543	-0.758	0.1091	-1.5562922653999	-0.128258280082	0.3881583408862	0.1772556722550107	0.1307079978	1.0262	0.2192	-0.0521	-2.1284186178393	0.2365696435990999	1.1199780549368998	0.1829449054440418	0.0069124456	-0.1406	-0.1322	-0.1389	1.4774881749078	1.2506756029223	1.2935988494159998	0.1834266520649433	0.0075979481	-0.119	-0.1481	-0.161	-6.0115757479293	-0.7481864148219	1.11340776881	0.1845688571701566
269	0.156838273664714	0.0438782028	0.4788	0.3684	-0.2293	1.594966464578	1.2208929286824	-0.7626253070887999	0.1691620056299933	0.149325838	-0.853	-0.65	0.4064	-3.6183391904483	-2.7583792254077	1.7192117555285995	0.1751273363369764	0.0073675596	0.0087	0.1282	0.2157	-3.4758387332529	-2.6520350134256	1.6554367027639	0.1767861631522082	0.0713406465	0.393	-0.1028	0.6614	0.9289676408884	0.7121875417314	-0.4444188747871999	0.1908805500635763	0.0055701466	0.0983	-0.0148	0.184	-3.5488593982321	-2.7091217509713	1.6897438255343	0.2015757733890942	0.0001162441	0.025	0.0154	-0.0022	-5.6557573782785	-4.3174255029566	2.6926763641387	0.2026953776725931
270	0.1145820134208456	1.0347563926	1.8531	1.2395	2.8525	0.5528876104271	0.0276974936128	0.0045244485304999	0.129085089337557	0.0012171177	-0.0043	0.0975	-0.0679	0.3333534991211	-0.021245236578	-0.3549134799446999	0.1457039696597749	0.0393685087	0.0837	-0.5424	0.3207	-0.8427670606247	-0.9819233602106	-2.260257113715	0.1492946338666882	0.0083030208	0.0665	-0.2152	0.1803	0.6043089515519999	0.7321738013269999	-0.1491887724143999	0.1491400662957437	0.5449664252	-0.1988	2.1747	-0.8009	1.2478822477426	-0.5595365826154	1.2650358091277998	0.1525339379818752	0.0590723689	-0.0986	0.7206	-0.2174	0.813613874876	0.1345138219632999	0.3534184447780999	0.1612920687652968
271	0.1698695399722175	0.0743175229	-0.0544	-0.6556	0.4705	1.0333447013355	3.6492234695478	-5.3882641125492	0.1779295442351367	0.0009898689	-0.053	0.0401	-0.0626	1.5720294776798998	0.308842790995	0.4113313859685	0.1841582204517224	0.0176019539	-0.35	-0.0406	0.1369	1.7239329192126	-0.529557193222	-2.1622142812106	0.193851878256907	0.0083024601	-0.0219	-0.1545	0.1995	1.0863004206576998	1.2342302160897	-3.2750712475908	0.2021571106227537	0.0312855961	-0.0306	-0.47	0.0992	1.161406266264	3.0106073952254	-4.2028979405889	0.2174027797173243	0.2033548022	0.2613	-0.8807	0.7396	1.7198805870505	-1.3013887694945998	-1.7819245464644	0.2209462945677179
272	0.1419746503303762	0.1121021059	-1.0757	-0.0653	0.0921	5.0981486041674	-0.0745943862071999	0.2292124968582	0.1480726460233578	0.6241703968	2.2404	0.5725	-0.9483	2.8797918181479	-0.3516873514273	0.6752444359041	0.1664425204142381	1.1934022325	2.7563	0.8888	-1.4839	-0.6375144694628	-1.2937562215388	2.2241402115324	0.181044121213903	0.0173634307	-0.3123	-0.1083	0.1852	3.3117782952339	-0.2055673354074999	0.4198294805996999	0.1831839964132679	0.0058155761	-0.0051	-0.1104	0.1879	-1.2976511815780998	-1.6971009722752	2.9203544827995995	0.1847384919555774	0.0127381203	-0.3158	-0.0315	0.0498	6.5903510725570005	0.4998532050434999	-0.733354092248	0.1861183180578728
273	0.1045328796019315	0.0046567831	0.1349	-0.2186	0.023	1.7729149924341	-5.3082797311361	-0.1176750048236999	0.1183112592516371	1.4249954674	-2.031	3.6142	0.2142	3.400811573708	-8.0700818002147	-0.2959382769254	0.1308430290246	0.0075075884	0.1338	-0.2597	-0.022	0.1403365905069	-5.2404130031786	0.4721950544613999	0.1405463886459351	0.211743937	-1.2393	0.7756	0.3106	1.6236081909276	-6.905567434525399	0.1819615169875	0.1442802648889803	0.0002610399	0.0373	-0.035	-0.0095	0.8448522412518	-2.3583392892501	-0.2114294469818	0.1519442586562984	0.092437842	0.7483	-0.561	-0.1779	-1.7031991420337	-3.3471870228639	0.8658220766149	0.1579916873075255
274	0.1386517415494976	1.4211554583	3.0076	-2.4035	-0.3345	1.5659313079214	-1.1250533058972	-0.4687722107904999	0.1439328002234357	0.3597590294	-1.7688	0.7185	0.251	-1.0157583666126	-0.6032466897231	-0.0533884926598999	0.1650692724372873	0.196766815	-0.9179	0.9676	0.0018	2.3349695290143	-1.8287427529974	-0.5381339739145999	0.1677064024636733	0.1569178235	-0.9989	0.5781	0.2578	1.8988520337048	-1.4272864677346	-0.6339735966997999	0.174171964691269	0.1358177767	1.0657	-0.0337	-0.1615	0.2795715761542	-0.5673658457247	-0.3128164370957	0.176444835620365	0.0133475016	-0.2502	0.2153	0.061	2.4248683541638	-1.1639242202288	-0.5922699841578	0.1845693349111034
275	0.1363915123808403	0.0397738253	-0.5133	-0.3932	-0.13	0.2534084607387	-0.3308748881869999	0.7773002575399	0.1422396495586408	0.0522833557	-0.6491	0.1235	0.3331	-0.6027745733547	-1.3162997781299	0.8977686175432998	0.1498599851532813	0.1953392108	0.0336	1.2443	0.6249	2.7734476061658	1.094523114074	2.5638279385962	0.1686876823684191	0.0576878846	-0.3656	0.6004	0.1307	0.2670998354223	-6.1590334269929	-0.9234989596211	0.1700228948161432	0.0098264807	0.049	0.1122	0.2674	1.9820232006046	-5.561216075506399	-0.2602148050498	0.1737220062179821	0.2402584798	0.0755	-1.2173	-0.7574	-0.4132198514421	-3.0014404690723	0.1367563747132	0.1771618512829182
276	0.1087305320564175	0.0346687895	-0.2371	-0.0539	0.6441	0.2242946180207	-2.9113449287693	-0.2956235326797999	0.1682218849452803	0.0668089545	-0.1168	-0.5584	0.5167	-2.5831060236392	1.8386571967338	0.1135046435694999	0.1764727650911015	0.4686435876	0.2714	1.4985	-1.2449	0.2121769645651	-0.2535264898307999	-1.8019501490907	0.1904625634844219	0.000921457	0.0723	0.0448	-0.0048	0.5069742936002	1.9918589582796	-3.900074633291	0.1913653468766766	0.0078634454	0.2079	-0.0894	0.1013	1.0243351473052	0.4747130084261999	-3.9826556547303	0.2054201915373703	0.0674553352	-0.1215	0.6584	-0.2067	4.728953604078599	-2.9295607519834	-3.4956676207257	0.2193813254738822
277	0.1090437096217026	0.0388280953	0.7019	0.1611	-0.1028	-1.8678890685439	1.5481876010757	-1.3308566994889	0.1655351433590333	0.2209084475	-1.2614	0.3965	-0.4739	-1.1170666706651	-0.7208036654547	2.7618020690786	0.1729264940429379	0.3924874307	-1.6344	0.544	-0.6022	-0.4515399633438999	-0.3915418415264	1.6734951538551996	0.1790250777247771	0.0003818062	0.0465	-0.0292	-0.0134	-3.7736654756519	1.6222705278838	-1.6230967315285	0.1915036345061261	0.0086011454	-0.0453	-0.0783	-0.2429	1.5071134770249	0.5290850768536	-0.2026952941663999	0.2033759380259744	0.0537711633	-0.3723	0.286	-0.4186	2.0202252834143	1.0799268496843	-4.7142393105968	0.2079434354718978
278	0.1230647081737801	0.0240972992	-0.3881	-0.15	0.3466	-1.0096208538234	0.2278748338144	1.4704851154432	0.1288464393599741	0.0140792728	-0.2672	-0.0645	0.2969	0.4133772235649	0.2971185678463999	-1.5758457516578	0.129514982691078	1.549416145	-2.7518	-1.038	2.9021	2.2892922703716	1.4182769137043	-2.0641714487062	0.1433918872237371	0.0389058503	0.4616	0.301	-0.3192	2.7483860956098995	1.4899599156397	-4.0396637062146	0.1572920173162718	0.0022400252	0.0276	-0.0521	-0.1337	-0.3217866480952999	1.0967656668239	1.5721868498027	0.1600517062701661	0.0010755904	-0.0792	-0.0609	0.0091	-0.8006700177756999	-0.9200367729195	-1.4981826090559998	0.1642840868165548
279	0.1048122845572076	1.6367365359	-3.6168	0.0897	2.9899	7.4378786398964	-1.0650158410489998	-5.880209368421999	0.1217901320769971	0.0588200908	0.6661	-0.174	-0.4983	6.126063967266299	-0.3950827142893999	-4.4110225729919	0.1232434200371903	0.0032278323	0.0857	-0.1748	-0.0363	4.962847921590099	-0.3162392807665999	-3.5647146396042	0.1265645281021924	0.0008204808	0.085	-0.0205	-0.0456	3.3239352917202	0.4967057625874999	-2.1610339902896	0.1519667124807984	0.0032209822	0.1337	-0.015	-0.1169	5.9056643092849	-0.9051257642842	-4.5048557012114	0.1530109806919159	0.0022861732	-0.0785	-0.1061	0.0706	1.3934514613326	-2.3694340239075	-0.5385667472523	0.1544142161006048
280	0.1060097238657327	1.1027625343	2.0315	-3.0365	-1.2671	-8.670535134758099	12.6059791526484	5.014584006960599	0.1380986645303071	0.1268232323	0.9197	-0.6843	0.2149	-3.7476597323592	4.524841960807	1.138980738765	0.1515992194447915	1.01831e-05	0.008	-0.0035	-0.005	-0.8052731523676	1.7788164470391	1.1827301889034	0.1545059056130886	0.6855347755	-1.3565	2.0047	0.8256	-5.7703636267076	8.3742427705564	3.3229910589833995	0.1627159940319131	0.1037182326	-0.3099	0.7593	0.5252	-5.2544978081692	7.2293605771864	2.5948302467878	0.1638909795159381	0.0052127127	0.0466	-0.1631	-0.1351	-6.1446732207874	9.0675456575518	3.7095756786416	0.169770831342746
282	0.1274142087507441	0.1039531683	-0.2245	-0.2588	-1.0435	-1.3732291435528	0.6720183073867	3.3562359199249	0.1692899667051309	0.1827521063	0.415	0.299	1.1553	-2.7549957247675	0.0145962643896999	0.9665795782376	0.1863757101802921	2.92885e-05	0.0014	-0.0136	0.007	1.8948783876041	0.7232035903274	2.5445105105225	0.1907746385705991	0.1444503124	0.525	-0.1705	-0.9047	-2.4900597560337	0.2107999584906	1.7230673725372	0.2001313052617652	0.0052085234	-0.0148	0.192	-0.0429	-1.9308772606946	-0.1628408040672999	-0.0600374648482	0.2234570804883247	6.06472e-05	0.0087	-0.0044	0.0177	2.5492710172372	1.2215617602043	4.4877414828569	0.2211856795313729
283	0.1168013773638989	0.597754296	-1.7343	1.438	1.5088	1.2178635153185	-1.7827900931397995	-5.1271444177933	0.1375502914219775	0.0211764736	-0.2251	0.2037	-0.3718	-1.6967468849989	0.5131904924508	-0.2403465745462999	0.149948734721477	0.1129381554	0.7291	-0.5117	0.5741	-5.0121840820879	3.3292466008647	-4.1547420710121	0.1572317852076703	0.0035136911	-0.1127	-0.1327	0.0565	-6.270688948119499	4.5676471782086	-5.5118405719779	0.160593244008026	0.0429148537	0.2506	-0.221	0.5369	0.3044757145873	-1.0510097221198	-5.235495124341099	0.1682213337057262	0.0319761058	0.417	-0.3324	-0.009	2.7211213753348	-2.9753953827489	-2.6872076828714	0.1699674033677062
284	0.1254275413980905	0.121660051	-0.389	-0.6985	0.8918	-0.6829950129519999	2.1860561578148	-2.1140190686031	0.1694211249696818	0.1167272433	0.6203	0.5067	-0.617	-1.903809255573	0.9883362742147	-0.7563697652075	0.1785342172765826	0.0862125008	0.0133	0.4763	-0.7024	-0.4114494150606	-0.4579922203786999	1.6046448501301998	0.182583659789647	0.0033377612	0.0021	0.1058	-0.1273	2.6827225773716	2.0775087361135	-1.1239517010376	0.189780680156111	0.1564797871	0.5284	-0.5198	0.8226	-1.2697963158425	0.2866926647109	0.2349959223711	0.1974776747980625	0.0071274911	-0.0479	-0.1059	-0.2012	-1.6337193498174998	0.1355760837922	0.5260556634897	0.2026397392269416
285	0.1095145784487384	0.0399341215	0.2948	-0.0764	0.6702	-0.6060007018721	-2.5926270370686	-1.1476755485497	0.1702859830806206	0.0235016687	0.2621	0.0977	0.3584	-0.6938930324559	-1.6954092219551	-2.1404969282642	0.1690480460395275	0.6218295873	-0.7335	-1.1728	-1.8472	0.2501823322213	-0.8325772156734	1.1885923004777	0.1828787934468641	0.0415112332	0.1547	-0.4557	-0.3281	1.155504811659	-2.4001215878535	1.2323810936468	0.2002993598271312	0.0036624909	0.0144	0.1644	0.0135	-0.4728245429525999	-1.5831242123373	-1.9744299956795	0.2058509301248741	0.0168891332	0.031	0.34	0.0791	1.3162997781299	-2.3505493691715	1.6275424939976	0.2154600277824735
291	0.1088572436552327	0.0354081706	-0.6865	-0.0984	0.0508	0.6414881155634999	-2.8867948776125	-0.0843121147900999	0.169218636306842	0.0654160362	-0.4909	-0.5761	0.0622	-1.2956840300430998	1.9284379927912	-2.1079208988446	0.1760915645648515	0.4645885041	1.1404	1.5855	-0.1709	1.7937667987051	-0.1490707433223	-0.5267638380423	0.1901275200834944	0.0006530246	-0.0172	-0.0215	0.0662	3.7589511821701	2.3349695290143	-0.9897919663506	0.1911263661553613	0.0093608343	0.0102	-0.1347	0.2345	4.1080812366019	0.7134465187137999	-0.6383013300768	0.204326679259428	0.0688068349	0.0832	0.6885	-0.1498	5.4772973910233	-2.7197050262296	2.5540315239519	0.2193323754014861
293	0.154231241317977	0.0318836423	-0.0011	-0.5553	0.0021	0.0031867854866999	2.2936200037486	-0.0087341528154	0.1726733280904326	0.0778850376	0.8205	-0.0014	0.0062	0.0042097042848999	2.6577397528771	-0.0102685310127	0.1829851459314846	3.0949e-06	0.0048	-0.0014	0.0002	-0.0051932800524	4.6463725826393	-0.0158158983414	0.1851232571642767	0.000786123	-0.0099	0.0004	-0.0791	0.0207337771788999	4.6043935688824	-0.0155011540957999	0.1936715494241384	0.4783128465	1.9129	-0.0033	0.0139	0.0020851806271	1.4919664102053998	-0.0059407976357	0.2053651778298801	2.90778e-05	0.0116	0.006	0.0064	-0.0159339274335	5.527931871534199	-0.0200649456569999	0.206993906965463
294	0.1359820148908178	0.0424449327	-0.4739	-0.2346	0.4313	-0.1591425591815	1.019377925437	-0.8694416354393001	0.1424518400376312	0.0473314015	-0.6758	0.1583	0.114	-1.1332366562827998	1.1774582227896	0.0764041656194	0.147673658834165	0.200902345	-0.0784	0.7535	-1.2045	2.0168417827741	2.8676741646923	-2.074951439118	0.1693920930198372	0.1693761437	0.492	-0.4191	1.0361	0.1891612916056	0.3827683456803	2.7143150310237	0.1740908222289187	0.077260754	0.0258	0.6239	-0.5228	0.4665690010712999	1.1725403439521	0.7832410551755999	0.1747357357578073	0.0179276126	-0.0061	0.1733	-0.3514	0.4567725864269999	-0.3335108712439	3.7451024353637	0.1788571701566255
295	0.1368253379098466	0.0466459983	-0.5508	0.4511	-0.0361	-0.3015643303154999	-1.0288989388664	-0.318285118363	0.1427338174441594	0.0495665745	-0.6636	-0.274	0.0454	-1.1930380629468	-0.1901055243424	-0.7696283665534	0.1498514593148459	0.1727136755	0.0459	-1.2558	0.3694	1.7838523549686998	-3.4493608735918	-1.0876380837014998	0.1705086103618336	0.1004328994	-0.2993	-0.7724	0.4399	-0.6337375385156	2.969218526929	-2.6411763369523995	0.1747736610391233	0.1319154329	0.025	1.0409	-0.2062	-1.151177078282	1.5303258651379	-1.6301784770545	0.1766146174030002	0.014311931	0.0466	0.3377	0.072	0.2868500368337	2.1963640318582	-2.4186521553132	0.1795838876353293
296	0.1445454111144593	0.0069170413	0.1886	-0.0533	-0.1823	0.9317216530373998	-1.5559775211543	0.6704839291893999	0.1599213197409909	0.1366178268	0.194	-0.7675	0.8024	-0.5174788827971	-0.0743583280229999	0.5577661462339	0.177703389020778	0.1345320714	-0.3318	0.7944	-0.6209	-0.2261830834942999	0.7418521868792	-0.9982113749204	0.1827848622268607	0.8931910167	0.3711	-1.7602	1.971	-0.0230156729595	-0.2583263395762	0.1362055722834	0.1883183518672321	0.0007668662	-0.0331	-0.0636	-0.031	1.8855934323589	-0.728632928564	-1.8425914998038	0.1908232211499591	0.0088686917	-0.1651	0.2059	0.0013	-0.9956147348942	-0.7150595829724999	2.2259499909446	0.1909159396429437
297	0.1475078827256223	0.0814454996	-0.0602	0.0386	-0.9032	-0.6414487725328	-0.1570967215851	3.1983523377258	0.1731178476667867	0.0927270141	-0.6559	-0.011	0.6052	1.1873726665259998	-0.1380153516956	1.6894684243193998	0.1783107815106903	0.0024510606	-0.0321	0.1396	0.0075	-2.8131447241421	0.0805351838429	0.2764634767289	0.187800113187855	0.0002274199	-0.0408	-0.0098	-0.0073	1.7201953312961	-0.1436020620549999	2.4512281847328	0.1907030876764885	0.0012495003	0.0553	0.078	0.0261	-1.2950938845826	0.0577162260368999	0.0670405243128	0.1926725931043606	0.2761115053	-1.1257	0.0616	-0.9221	-0.6226428038581999	0.0157765553106999	-0.9803496389826	0.2034809307863616
298	0.141626413929456	0.1538263275	1.2546	-0.1173	-0.1393	-4.5030065787685	-0.076718909865	-0.3516086653659	0.1474881850988924	0.5867745396	-2.2039	0.5578	0.8588	-2.2771352738853	-0.4395403389803999	-0.8696776936235	0.1632942075747664	1.3190352125	3.0534	-0.8692	-1.3578	1.9433096583958	-1.3799568018025	-2.2958232134678	0.1789750986718802	0.0090985834	0.1922	-0.104	-0.1682	-2.4638179545568	-0.4463073402608	-0.8921819071839	0.1818498496953482	0.0032807641	-0.0381	-0.0796	-0.1387	2.0903739071524	-1.8934620384989	-3.1738809726304	0.1829252078173118	0.0070037677	0.2271	-0.0418	-0.0631	-5.371110551164	0.3695884303957999	0.3799356474699	0.1842834620783936
299	0.1125558773161248	0.0034544231	0.2076	-0.0468	0.0222	-1.4017528408103	-0.2067082832977999	0.4384387341208	0.1269996766061283	0.4207549593	2.1835	-0.3671	-0.0234	3.2239646507115	-2.623393287076	0.8662548499525999	0.134811880314868	0.9334312263	-2.9851	1.0431	-0.1655	-2.0268742556026	-0.7460225481334	0.6309048403051999	0.1518712745393474	0.3640119319	1.4826	-1.1326	0.2683	-0.2303927877792	-2.4233733189972	0.989477222105	0.1572066119347038	0.0613397966	-0.573	0.4897	-0.1199	-4.3496867881306	-0.6638743000317999	0.7416948147564	0.1612636615536135	0.0001702297	0.0098	0.0187	-0.0337	5.4203286825697	-4.3142780605006	1.2533509290099	0.1703357416376959
300	0.1191711929558934	0.5765857467	1.9932	-1.3348	-1.0967	1.8347622366945	-4.206163412137	-2.7845816838539	0.1399524464011407	0.0100416532	0.2586	0.1982	0.0361	-0.8109778918191	0.4668444022862	0.3689589419046	0.1549829850724328	0.0957632918	0.8858	0.3616	0.0681	-3.8134019366589	-2.9783461100514	-1.1988608314904	0.1627532578257642	0.0509506127	0.5707	0.3582	0.1194	-0.7550321021637	-3.8800883736954	-2.2298056079532	0.1718778894139956	0.0029833215	-0.0638	0.0458	-0.1409	-7.6860151345213	-4.4808957955151	-1.4708392027195	0.1720350661854957	0.0968806875	-0.1691	-0.7845	-0.4428	1.0983000450212	-4.139673690254	-2.6433402036409	0.1737803273627964
301	0.1177491051544573	1.1122136302	-0.9705	-2.6637	-2.4078	0.8309641514146999	-0.9742121261934	0.0466214913794999	0.1322018345252357	0.0103611223	0.2572	0.1109	-0.1975	0.8607468256546	-0.9168106444021	0.0754205898519	0.1411489669770757	0.0016257266	0.1185	0.0087	-0.0557	0.8831330101228999	-0.6706413013121999	0.4232916673013	0.1419982801325914	0.0023478972	-0.0999	-0.0717	0.098	-0.0985149488728	-1.4366501090412	0.642471691331	0.1432780378811821	0.5557031648	-1.7814	-0.6433	1.4798	1.4861042986311	-1.1878841259250998	-1.0542358506372	0.150570238943972	0.0001876633	-0.0383	0.0196	-0.0034	0.6934209160874999	-1.0870872812717	0.0508311956644	0.1537541986079363
302	0.1103138390527499	0.0023496282	0.1692	0.0294	0.048	2.8280163897467	0.0046818206533	-0.1346711940860999	0.1249195925237216	0.3974084364	2.1257	0.3569	0.2555	-1.9409097335231	-2.3865875852927	-1.3955759849904	0.1310991716706968	0.8824820429	-2.9385	-0.899	-0.5653	4.3687288149894	-0.3912664403115	-0.2186685646305999	0.1461713473029686	0.5366746652	1.8307	1.2697	0.6731	5.0929946671457	-0.1902628964651999	-0.0816367887024999	0.150811277626289	0.0142370348	0.2611	0.2394	0.1244	1.5104969776651	-2.3128980887916	-1.2175881141036	0.1536107293266792	0.0004448408	0.0516	0.0407	-0.0049	-3.8099790929879993	-3.954800788994699	-2.1738991613285	0.168029465591627
303	0.1420191537370366	0.0379090691	-0.1999	0.1951	-0.5632	-4.7394188502448	-0.9884936463375	-5.7574197696073	0.1432893934159947	0.5623697882	-1.471	-0.1623	-1.8988	-5.106174582430199	-0.1493068015065	-5.5642061458396	0.1577017720514196	0.0026845515	-0.0364	-0.1326	-0.0814	-7.3675333010048	10.4378634168328	-3.3091816552077	0.1604506567100553	0.0239120707	-0.2629	-0.3172	-0.2315	-4.8977352057816	-3.5946940289975995	-2.2780401635914	0.1617563962162917	0.0076731347	0.0913	0.2293	0.101	-6.310504095187899	3.6485152949952	-1.883744309916	0.1622253908288438	9.98278e-05	-0.0269	-0.0053	0.013	-3.0502258271403	-13.6208719725856	-6.9281109911165	0.1651649308745599
304	0.1374733751295412	0.0064928923	-0.0667	0.0861	-0.242	1.5128969025378	4.9604873397481	6.549040890322	0.1441959252372167	0.7513056061	0.5034	2.1788	1.6369	0.4446942760021	2.0715285954471	2.8590973839997	0.162849908494234	0.3636618643	0.3201	1.3024	1.2379	0.9977786015826998	2.8769197769068	4.30019325551	0.1650869488523192	0.8941384311	-0.4538	-2.47	-1.317	0.9648484848868	2.7682149830827	4.242713087657299	0.1756093034536995	0.0636215599	-0.0488	0.5251	-0.5127	0.558277605633	2.1017440430247	2.9417177484697	0.1767119295589348	0.0903687005	0.1176	0.845	0.1908	1.3825927848594	6.0384470378974	5.746561093134099	0.1808678348045304
305	0.1480432465804773	0.0835146288	-0.2328	0.2558	-0.8481	-0.104652461662	-0.0381233967482999	3.1822610381695	0.172045907230058	0.0527463861	0.4682	0.0982	-0.4774	1.3067000786391	0.1278255067443	1.9728169314208	0.1767777475616837	0.0024059318	0.0116	0.1209	0.075	-2.7320587378694	0.7463372923789999	0.8362754605591999	0.1857558964257627	0.0017379817	0.1073	-0.0186	-0.0464	0.6659988236896	0.4301766976737999	1.1790712870483	0.1874002807646795	0.0017626791	0.0992	-0.0642	-0.0118	0.2851189434829	0.4361568383401999	1.236944885208	0.1915198041997104	0.2532457585	-1.3065	0.2183	-0.4526	-0.3349272203490999	0.9823167905176	-0.4858470861143	0.1984306944883394
306	0.1445092865490199	0.0068105103	-0.2523	-0.0141	0.0819	-1.0968050098545998	-0.0766008807729	-1.5736818849692995	0.1599850062841309	0.1336598434	-0.1129	-0.0206	-1.1088	0.6008467648503999	0.0374939082570999	-0.3749784256016999	0.1777716324775645	0.1325289052	0.3279	0.0318	1.0004	-0.0107406473811	0.016524072894	1.2852974699383	0.1828574053521685	0.8828744019	-0.1629	-0.0319	-2.6473	-0.0631849073042	0.0010229187981999	-0.2388515393796999	0.1883997883240112	0.0114938957	-0.095	-0.0841	-0.2744	-2.6207179609884	-0.2301173865642999	0.7537731251812999	0.191470780628707	0.0037406004	-0.1361	-0.0491	-0.0913	1.4613575323208	0.0909217439477	-2.0157795209452	0.1909672416707703
307	0.0606627736904385	0.2282656738	-1.7939	-0.2003	-1.5307	-24.3994066922497	-2.3974856047966	-20.8229284864662	0.0932709085162836	1.454997586	3.4328	0.8167	3.2055	-13.357391695987696	-2.7977222561077	-13.1284546003444	0.1039664993348375	0.0415955556	-0.5476	0.1083	-0.5369	-26.9513136925438	-0.9889264196752	-23.1235515496794	0.104168289760909	0.2511795917	-1.5277	0.3611	-1.0581	-16.7367613179642	-1.2724716419301	-13.4260452845592	0.1181318124021549	0.578707369	1.7608	0.9363	1.7947	-15.9462418021091	-2.2442051571894	-14.3221614948131	0.1196154185378187	0.6818512583	-1.6639	-2.1638	0.9715	1.2913169536354	-1.6458763463037998	-0.344251518625	0.1266221877595419
309	0.0915288812776997	1.0079962487	1.5607	-3.2115	1.751	1.080753053329	0.6959782130829999	0.5935683041708999	0.1143289944655548	0.2194292708	-0.5371	-1.603	-0.0189	3.4959036789099	1.3279453152171	2.0740858924426	0.1279122353131408	0.0861440213	0.6311	0.7305	0.2733	-0.1440348353926999	1.0731205053731998	-0.3151770189377	0.1283802744437993	0.0454887115	-0.2566	-0.6802	-0.0387	0.3702572619177	1.9485422814789	-0.1184618654376999	0.1324175529373718	0.3832068017	-0.0029	2.0291	-0.4354	3.5413448793684	0.7925260104208001	2.2173338672213	0.1362606481107183	0.2707950074	-0.1384	-1.6954	0.2626	5.9661738905015	3.3965231833617	3.2851037204193	0.1403011605430077
310	0.0852828961391181	8.81158e-05	0.0364	-0.0026	-0.0146	0.1106326023284	1.5898518705870002	2.4739291134467	0.1051345024511785	0.0008067028	0.0191	0.1052	0.0077	-0.3440941465022	2.4769978698413	2.4911220178626	0.1144160535657849	0.0012069012	-0.0274	0.122	0.014	-0.1953381474254999	2.3000722607834	2.6027381959585	0.1226535569650955	7.15903e-05	0.0146	0.0245	-0.0078	-3.8539646013106	8.6551520097544	3.3334956481802998	0.123569055616396	0.6079791776	1.3709	-2.3071	-0.1151	0.5322325193096	-0.1937644261974999	0.3114787740518999	0.1295598535907744	0.0076612824	-0.1046	0.2784	0.013	-1.9356377674093	5.9647575413963	2.4878172032838	0.1326654637394621
311	0.0899182327994884	0.0492564885	-0.7738	0.1561	0.4406	-5.203115810075	2.7602676908813	-1.0924379334469	0.0975585600152877	0.8461601511	3.2173	-1.4509	0.0704	2.7819063577663	-1.2602753024131	0.0688109606943	0.1298308797048296	0.0026101493	0.1553	-0.0757	0.017	-0.3748997395403	0.4578348482559	-0.6941290906401	0.1324088066031148	0.0018611871	-0.0908	-0.0078	0.1129	2.5940433861738	-0.9564684193477	-0.4530743415411999	0.1368287188457778	0.0393241624	-0.6066	0.2337	0.0799	4.4269565004254	-1.607556234402	-0.8312002095988998	0.1406510139132863	0.0498807204	-0.5496	0.3708	-0.302	3.579822363393	-1.6057464549898	0.0513426550635	0.142466686756286
314	0.1204844660693679	1.2634299304	0.7811	-3.6991	-0.7884	0.1631555483129	8.392970053169599	1.7628038335441998	0.1534177587334719	0.0169339513	-0.0627	-0.3553	-0.1876	-2.5467137202417	13.405350850411	2.8923422449412	0.159029046649566	0.0327653944	-0.1674	0.5148	0.1206	2.4040558909235	2.0311626459489	0.3776144086585999	0.1600588723843683	0.0438269769	-0.0808	-0.6323	-0.052	1.0495933730146	3.3037523169711	0.8307674362612	0.1726060401155398	0.0711450621	-0.3835	0.6803	0.0609	-0.1189339818061	11.1086227472371	2.3516116310004	0.1756174617990989	0.0058402239	-0.0247	-0.1805	-0.1289	3.4058868246683	-1.3945530661922	-0.2420383248663999	0.1773528741630346
317	0.1352069720778791	0.3563395399	-1.643	1.0684	-0.0388	-7.7133585408578	4.287996915992999	-0.6699331267596	0.1563553510660973	0.051963286	-0.6165	0.3389	-0.0281	-5.328226647700999	3.1441769844519	-0.6461305931861	0.1668953453332059	0.00021146	0.0114	-0.0175	0.0383	-1.734240793256	-1.7982912472356	-0.7489732754359	0.1820327142300653	0.0491669796	0.541	0.3215	0.0785	-3.7531284136265	2.1489950228954	-0.4919452558727999	0.1992990437831202	0.1172582183	-0.7704	0.5321	-0.0197	-3.4327581146364	2.5595395482499	-0.4733753453824	0.2167382053110093	0.0810810784	-0.5986	-0.438	-0.0629	-5.0586482013446	2.8888013721782	-0.5752344518646999	0.2327551687895514
319	0.0942676598778453	0.1611500869	0.9667	-0.2456	-1.2274	0.9250726808491	-3.540872763	-5.235495124341099	0.1101366339107873	0.0002924616	-0.0507	-0.0016	0.0375	-0.7156103854022999	-0.9700024219085	-0.8783331603775	0.114251673930779	0.00368941	0.1557	0.0314	-0.1522	0.7008174058591	-9.6024928459797	-6.9970399809029	0.1222353131408159	5.30741e-05	-0.0056	-0.0065	0.024	-1.2531935568870998	-1.8449914246765	-1.2916710409117	0.1352523942171296	0.0027863693	-0.0171	-0.1335	-0.1128	-0.3048298018636	-1.4255553743838	-1.8965307948935	0.1418174000602688	0.0448897307	-0.1827	0.37	0.5489	2.0634632741536	-1.7220444537389998	-4.582400814721099	0.1448732149025776
320	0.1462993083781062	0.3831178676	1.7321	-0.9014	0.12	-6.641733070651199	4.096002926177	-0.0123537116397999	0.166194131871201	0.0122084427	-0.2674	0.1956	-0.011	-3.8197755076323	2.9056795323485	0.2274027174459999	0.175812931344951	0.0001929484	0.0225	-0.0143	-0.0306	-0.3729719310359999	-1.0435738893175	0.4639723610451	0.1865336586871679	0.0873419581	0.7765	0.301	0.0402	-3.6617345533104	2.7255277947732	0.1746437132773	0.2025184297757557	0.0708578216	-0.5744	0.4369	-0.0376	-1.8192610825987	2.9677628347931	0.3116754892054	0.2219642870267608	0.1020971493	-0.4163	-0.7111	-0.0465	-4.1268085192151	3.0694645691526	0.1545394245896	0.2321164658929713
322	0.1151128203620541	0.6735268375	2.0314	-2.0781	0.3109	5.0856768634355	-8.063157426811498	-1.1717534833380998	0.1252580536098841	0.0008761168	0.0823	-0.0595	0.0128	0.0240385917576999	-0.6549827750936	-0.4288783776607	0.1316531306731737	0.0515477556	-0.5167	0.1048	-0.5539	-4.3070389428518	0.1872334831012999	-4.3728991762436005	0.1384034632543713	0.0276899378	-0.4199	0.3423	-0.0776	6.7291139418359	-9.316036239452998	-0.7203708921169999	0.142587334720007	0.256103312	-1.0028	1.2777	0.1851	7.0804472059869	-9.091741621432298	-0.005114593991	0.1562817789602887	0.078812588	0.6617	-0.5602	0.0596	5.7303911075164	-10.1617540273802	-7.043425414098199	0.1576005277199997
323	0.0875515408982999	1.7774347807	-0.5584	4.8187	2.407	0.5181870573496999	-1.0328332419364	2.0539422607242	0.1001941465709224	0.0045980188	0.0034	-0.1003	-0.2411	0.1176356617929999	0.8708186415138	3.4098998137997	0.117174750288482	0.2340614418	0.365	1.6684	0.2105	0.2672572075451	0.0574801678527	2.1096913352261	0.1254345972643818	0.0117729238	0.0386	-0.3044	0.2087	0.4953680995437	-0.476444101777	1.7807835985740998	0.1295896940252982	0.0020179272	0.0371	0.0346	-0.1441	0.6726084528472	0.4525235391113999	1.5859569105477	0.1368138721271231	0.0185064919	0.024	0.4485	0.0324	3.7491941105565	-15.514609412299398	-6.041319079138499	0.1368062282719742
324	0.0983959296471331	1.5158898651	-1.1145	-4.0087	2.2316	-1.0335807595197	1.2108211128231998	1.3824747557672998	0.1137931528697531	0.008219861	-0.1814	0.109	0.2504	-1.3613868913121	1.3637474731541	1.7993928520951998	0.1259209007989298	0.0983027694	0.6776	-0.3419	0.7626	-0.8531536207294999	0.9575306811766	1.1467706588436	0.1309066420691327	3.33282e-05	0.0017	-0.0061	0.0185	-0.6024598291091	0.6350752015594	0.7315443128357999	0.1348319086853304	0.0007324575	-0.0038	-0.0586	-0.0685	2.6882306016696	11.1108259569563	-1.9429162280888	0.1349424873398649	0.0010323999	0.1035	0.0234	0.0148	-5.7894843396278	-7.6090208234414	6.10603836464	0.136089763848975
325	0.1043012119920327	1.4438888263	-0.8376	3.6162	2.4938	-0.276581505821	0.0880103596759	-0.6563991241988	0.1261419111107844	0.0028762471	-0.0707	0.1479	-0.0851	-0.5366389387480001	0.3482251647257	-0.683781873566	0.1303312582226566	0.0001183991	0.0014	0.0256	-0.0266	-0.2938530962983	0.0108980195038999	-0.2373171611823999	0.1349473749972438	0.1106533992	0.7828	-0.2832	-0.7297	-0.2462873721819999	0.0810859862727	-0.8461505612649	0.1391495843653762	0.0040777188	-0.1361	0.1086	-0.1165	0.0787647474614	-0.2102884990915	-0.6438486974055	0.1400044466657356	0.0094303237	-0.2018	-0.2452	-0.0024	-0.2897220780748	-0.812433583955	-1.6238049060811	0.1395097275406631
326	0.1076602085890472	2.54732e-05	-0.0033	-0.0175	-0.0062	0.1053212931838999	1.3760618417631998	1.2585835520929998	0.1111460270327877	0.1604623445	0.2158	1.0255	1.0224	0.2770536221894	-7.9055492458273	-6.298071697486699	0.106245029656688	2.0964869032	0.2627	-4.1306	-3.2106	-0.138094037757	-2.3869810155997	-2.0712138512015	0.1201941098216188	0.1150080606	-0.2809	-0.7869	-0.8538	1.497395748442	2.0069273390377	2.9170890112515	0.1216913499489184	0.0002075441	0.035	-0.0167	-0.0324	0.0819908759787999	-3.2266793198298	-2.5833027387927	0.1311562433391887	0.3407774168	-1.5448	1.1393	-0.3857	0.1510772378879999	-8.1259489038087	-6.532398788335899	0.1361276523809873
327	0.1077775123661406	0.0002782419	-0.0404	0.0195	-0.0431	0.4347798322656999	-0.3837912644785	0.7955160807539999	0.1031533107447613	2.2813320508	3.6862	-1.2228	3.9198	-2.2278384564182	1.2631080006235	-3.0165088498304	0.1203730421808506	0.0672085933	-0.3498	0.4216	-0.7307	1.0712713829303	-1.6985173213804	2.9087482887431	0.1248749788691504	0.0006209037	-0.0755	-0.0355	0.0221	0.6528975944665	0.3305208009106999	-0.035802157937	0.1284061459535342	0.0108160248	0.3292	0.1313	0.0135	-5.4050635866581	1.3657146246891	-5.1288755111441	0.1293861396326539	0.3457291069	1.6887	1.0031	-0.2904	-7.430442807094099	2.5866468964022	-8.0162211911864	0.136572024960127
328	0.0864135252136972	0.0081653439	-0.2933	0.1257	-0.1988	5.6397054217529	3.960269470262	-1.6560268482243998	0.091286813614882	0.0557826852	0.1143	0.8899	-0.3234	10.2242307601318	-2.4166456607475	2.7915060572571	0.0937752927082031	0.1256564673	-0.9543	-1.0136	-0.2135	10.018820796847098	3.9127430891764	3.3617832872536	0.0994273356019903	0.0370817567	0.7412	0.0742	0.0506	8.1642690157105	-1.7395127593698	3.4735568374723003	0.1081043606723652	0.0469893332	0.793	-0.0083	-0.1413	7.8828089740827	-0.4953680995437	4.1671744687133	0.1171604180600777	0.043144591	0.7024	-0.2159	0.1037	9.4610546506132	-2.3844630616349	4.2712761279455	0.1192155493653395
329	0.102661421316066	0.1746987759	0.6185	0.0457	1.4659	0.8916704477848	-9.9269548201626	1.0218171933404	0.1069600241075431	0.0794198915	0.0077	1.0518	0.0103	-0.1367957177439	-10.1868155379361	0.2820501870883	0.1236659635299911	0.0600369576	-0.0334	0.8168	-0.2394	2.4478446840926	-9.6808248201034	2.152457209597	0.1246982514681346	0.072441968	0.0616	0.2116	0.9059	-1.7397094745233	-9.969799380594898	-0.9135845158847	0.134296581579779	0.0843235256	-0.0031	-0.9541	0.1622	2.0401721999792	-4.793515517457299	2.131605403326	0.1360518753169627	0.0722134181	0.1625	-0.1681	-0.8603	-1.5291849172476	-5.306863382030899	-1.338449904414	0.1424236533217695
330	0.0752259714678406	1.6348523135	-2.3295	4.4803	-2.4481	0.3770636062288	0.5727558409306	1.3007986240340998	0.0829611118869297	0.0023752923	0.0405	-0.125	0.159	0.2837812804391	0.6664315970272999	0.6446355580195	0.0940485237804743	0.8424394009	-1.4655	2.6895	-1.9035	0.0449690840900999	0.8075550481481999	1.1966182787405	0.1113088631970424	6.86943e-05	0.018	0.0061	-0.0237	0.0212845796086999	0.8751857179214999	1.0866938509647	0.1170291127983124	0.0502436729	0.3504	-0.7205	0.0319	-0.0349759542923	0.872234990619	0.0955642215702999	0.1181419552099487	0.0008727508	-0.0493	0.0574	0.0728	0.3126197219421999	0.5007974377803	1.125604108327	0.1203174037351992
331	0.1011732950160594	0.0064854092	0.2781	0.029	-0.1335	-9.947098451881	-2.5159474702343	3.4504231354207	0.1049161380891832	0.1599242644	0.7346	-0.9597	-0.8974	4.3823808466423	-7.932853309133099	-2.7908765687659	0.1162304769324621	0.1891308864	-1.1922	0.1214	0.9944	-0.4747916944876	-4.9606447118709	-0.3281208760379999	0.1187645251622481	0.1224169096	0.9547	0.5495	-0.5677	-0.9090207243235	-4.796702302944	-0.1530837324537	0.1411655041636961	0.0085101001	0.2398	0.1372	-0.1185	-12.2795500269305	1.7876686289466	5.2195611969076	0.1446276193066141	0.0376157819	-0.0521	0.5505	0.2875	-1.775944405798	-2.6574250086315	0.6619858345582	0.1498584784318337
332	0.1021850400934902	0.3913828348	1.364	-1.8295	-0.5996	1.0215417921255	0.4360781522788	-0.3698244885799999	0.1204733677796805	0.1261686708	0.7327	0.9853	-0.235	2.7365831863999	0.8851788477192999	-1.0112339180821	0.1398179439499621	0.0388086345	-0.1764	-0.6192	0.0302	6.126024624235599	3.1809233751257	-2.2115110986777	0.1440111129894088	0.0250348243	0.0445	0.5082	0.016	4.710737780864499	2.4372614088343	-1.7048515493231	0.1476531159734523	0.0016433951	0.0929	0.0875	-0.0198	-0.4398157401952999	1.1235976137613	0.1407693638445999	0.1468769706814056	0.295736748	1.3557	0.9556	-0.4934	-2.0337199429444	-0.29113842718	0.7907162310085999	0.1499380406741292
333	0.1165235526286776	0.3172307066	-1.0707	1.6887	0.0595	-4.9982566492201	4.4475722485122	0.1266845588539999	0.1407615558185172	0.0430279551	-0.4413	-0.5111	-0.0214	-4.5672144048709	4.6980693249791	0.1384087820025999	0.1552902459998382	0.4065027816	1.8496	-0.6742	-0.0171	3.5089262220715995	-2.8067711531687	-0.1059901247057999	0.1594371476660517	0.4427667906	1.4812	-1.3877	-0.045	0.0431986477086	1.5518071599001	0.0423724440639	0.1672546432745099	0.0084648933	0.2082	-0.1801	-0.0074	-1.2106243976697	0.9686647588647	0.0142421771134	0.1721653792160638	0.0112796257	-0.0392	-0.3107	-0.0088	-1.7438404927468	1.4501054255405998	0.0293499009021999	0.18015074564337
334	0.1131771610427982	0.2815330867	1.3358	-1.3366	0.3148	-8.0934909034812	3.7830684599892	-1.3057165028716	0.1357415274480548	0.0728590179	-0.1507	-0.864	0.1718	-5.6317974725822	3.2825070803931	-1.1155322924678	0.1508479534312824	0.0001576867	-0.0113	0.025	0.0285	-13.1960065840563	4.881997993501599	-1.5896158124028	0.1567617616146173	0.3405579524	-1.7821	0.1688	-0.1484	2.6533333334387	-2.371597890596	0.1960856650087999	0.1590802751787853	0.4666527271	1.7956	-1.0201	0.304	0.3457072107609	0.5864078725834999	-0.4281702031081	0.1704286438771985	0.1392327346	0.8967	-0.6461	0.0009	3.6222734935182994	-1.8100154703842	0.3462580131907	0.1806335947433796
335	0.1183078415664023	0.4140775997	-1.2201	1.7928	0.6525	-2.0872264646964	3.4313024225005	1.5931173421350997	0.1382720109953916	0.182394366	1.0087	-0.9249	0.3051	5.4507015022701	-4.946599249911	1.6795146375523	0.1460198299242229	0.281142568	-1.235	0.9214	-0.6999	-2.2451493899262	3.895746899914	2.0385197926898	0.1602582373564021	0.1151437722	-0.5095	0.8192	0.3759	-0.9567044775319	2.311009623318	1.8217003505021	0.1665800363083119	0.009423516	0.0904	-0.2172	-0.1715	-5.3499440006474	6.101238514894599	0.1194454412051999	0.1746386440976943	0.0418048007	0.3943	-0.4506	-0.0104	3.2315971986673	-2.7325701972685	1.2849827256926998	0.1772425895029289
336	0.113935446173295	0.32121003	1.2187	-1.6316	-0.0514	-7.0263898818051	5.1193544977147	0.0849022602505999	0.1374370300682802	0.0592311595	-0.2528	-0.7596	-0.0372	-5.095433935049099	4.5320417354251	0.0914725463775	0.1524536407535077	0.5451871626	-2.1592	0.7929	-0.0004	3.7864913036601	-3.0450325470879	-0.0895447378732	0.1569702771632477	0.1913199253	-1.1011	0.7796	0.0157	-7.7385774235364995	4.8645690309015	0.0681421291723999	0.1610866034088653	0.1643886815	0.7721	-0.9625	-0.0278	-4.8225506741139	3.5378040066054	0.0558277605632999	0.1760668690328318	0.0081158072	0.217	0.148	0.0074	3.1648320755694	-1.9741545944646	-0.0561425048088999	0.1796139118163711
337	0.1172322261993135	0.3513035941	-1.1434	1.5948	0.742	-3.6987563451991	4.4173568009346	1.0099749410997	0.1416182555840567	0.0303689207	0.1222	0.1799	0.5227	-3.5132539554486	4.363928965244	1.2523673532423998	0.149708063532196	0.5625360126	1.7542	-1.4976	0.4842	4.7844666203963	-4.6098622501497	0.3332354700289999	0.159284160315162	0.2139956648	0.8381	-1.0758	-0.3764	-0.9923099203154	1.8248477929581	1.3035919792138	0.1669151532078467	0.0073474971	-0.1811	0.1821	0.0039	1.9005831270556	-1.5956352960998998	0.481165265461	0.1724714274164504	0.0107774857	-0.0158	-0.1476	-0.2676	-3.6373812173071	3.7803144478401993	0.0507131665722999	0.1803463989357401
338	0.1248419412452133	0.2280653243	-0.1551	1.6303	-0.0502	-1.6883668194598	3.0973587779189	-0.053506521752	0.1576545124469891	0.1205648239	0.6006	-0.8821	0.038	-0.2814600416278	1.9125434083884	0.001967151535	0.1851622114260934	0.0021810426	0.0565	-0.0534	0.1077	1.4876386768284	-6.167806922839	0.2088328069556	0.1833747620482591	0.8296316007	1.8291	-1.8121	0.1178	-0.4545300336771	-0.3841060087240999	0.0470936077478999	0.1917067111578235	0.1924254866	0.4448	-1.1392	0.0412	-3.1571208415522	3.8955108417298	-0.1258583552093	0.1998162167326929	0.0004343494	0.0016	-0.0029	-0.057	-2.956235326798	5.9031856983508	-0.1332941880115999	0.2091899718500334
339	0.145380833033214	0.2096054495	-1.187	0.7988	-0.3223	-6.560725770439899	-0.7319770861735	-4.6555001657616994	0.1560773793336616	0.9405933018	-2.539	1.1326	-1.0661	3.4560491888108	-4.1422309872495	0.8980440187582	0.1652345340555796	0.0419120388	-0.3676	-0.2852	-0.4045	-0.6126890170910999	-10.8027306835446	-3.0993259294539	0.1692247366912397	0.1385181712	-0.7573	-0.327	-0.7369	-1.3555247797377998	-7.7168994136208	-3.0072238945852	0.1731535312405829	0.0179211561	-0.3089	0.184	-0.161	1.6458763463037998	-3.87135422088	0.7498388221112999	0.1748140852730841	0.0019227905	-0.109	-0.0523	0.0432	0.6109579237403	3.2910838610857	1.1100242681698	0.1749529976406947
340	0.1016523221884945	0.2334105058	-0.625	-1.5919	0.6888	3.4015197482606	6.6044358775476	-2.6148165063834	0.1262944207207273	0.0381530804	0.4949	0.4498	0.0691	2.3600703826009	4.3951673316198	-1.4165851633842	0.1443189251563683	0.0283967276	-0.3614	0.1	-0.3921	0.4221113763802999	2.0018914311081	-0.8798281955441	0.1442258759196513	0.2441607534	-0.1988	-1.2668	0.9308	0.7751757338820999	0.2644638523654	0.0865546675399999	0.1476473095834833	0.0576431998	0.0019	0.5058	-0.5725	1.8158775819585	3.1005455634056	-0.9677992121893	0.1518980280323687	0.0297308624	0.4876	-0.2202	-0.0806	-0.2201635997972	-0.3327240106299	-0.2097376966617	0.1525528638732295
341	0.1655568989467649	4.11e-07	0.0019	-0.0004	0.0001	0.008262036447	-0.001967151535	-0.0016524072894	0.1670475241994164	0.1156031965	0.9922	-0.187	0.1225	-0.0092456122145	0.0027146691183	-0.0021245236578	0.1681208978589855	0.1909610834	1.2701	-0.234	-0.1728	-0.0066096291576	0.0016130642587	-0.0016130642587	0.170255481158632	2.06e-08	-0.0004	0.0001	0.0	0.0077505770478999	-0.0015343781972999	-0.0042097042848999	0.1804008246543728	0.0127961839	0.1655	-0.2807	0.0048	-0.1009542167761999	0.0151864098502	-0.001967151535	0.1804138339078474	9.7557e-06	-0.0044	0.0079	-0.0001	0.1012689610218	-0.0148716656046	-0.0032261285174	0.1860822302417369
342	0.1149777666713215	0.1764478126	1.0135	-0.2778	-1.0864	-1.180684351307	-2.7809227819988	0.1576081809841999	0.1192381134377503	0.0582184204	0.2059	0.8286	0.0111	-0.319465409284	-2.9563140128594	0.0073178037101999	0.1334546550342871	0.0405276086	0.2185	0.632	-0.0785	-0.7862704685394999	-0.5235377095249	0.176256777536	0.1348044202062371	0.1258552652	0.4925	-0.1627	-1.0609	0.3632542024531	-0.6052925273195	-0.038162739779	0.1375849827645766	0.1172319907	0.2971	1.0874	0.0083	0.2997938939339999	1.2707012055486	0.0391856585771999	0.1423687498621901	0.0081375477	-0.1534	-0.0483	0.2446	-0.7236757066958	-1.4442826569969998	0.0922200639608	0.1440283851621011
343	0.1152374739998677	0.3032564448	0.9561	-1.7195	-0.0506	-5.1498453465072	4.781869980370099	0.1245600351961999	0.1382704307753368	0.0533656281	-0.4081	-0.639	-0.0229	-4.0038615482776	4.558716310239699	0.1212945636481	0.1556443622893346	0.25674841	-1.4839	0.4984	0.0104	2.8172363993349	-2.8397012698646	-0.0808105850577999	0.1588994686050699	0.4643538393	1.4998	-1.4437	-0.0403	1.4693048245221998	0.2342877478185	0.0123537116397999	0.1657614455706064	0.1988926714	0.9944	-0.8954	-0.0184	2.3539328698117	-2.2361398358959	-0.0569687084536	0.1721915814695311	0.0749943647	0.4171	-0.6913	-0.0152	-5.360920706212699	3.7620199385646993	0.0917872906231	0.1804117759468458
344	0.1139109711370969	0.2090212751	-0.4918	-1.4089	0.7037	-3.1119156992779	-9.1461136898597	3.2309677101761003	0.1370051890016684	0.0053357686	0.112	-0.0668	0.2033	-2.2159962041775	-5.006400656575	2.9470684006449	0.1400837884122096	0.0552646649	0.0941	0.3702	-0.6662	-1.0454623547911	-1.8100154703842	0.9019783218282	0.1418190905282345	0.0118106637	0.0484	-0.2242	0.2687	-1.4795733555349	-2.4993840543096	2.0443425612334	0.1453788485708195	0.0728415766	0.1289	0.7046	-0.486	-1.9623910282853	-4.9613135433928	3.1190367878346	0.1527404690681111	0.0298400393	0.1617	0.2455	0.4533	-1.9164383684277	0.9573733090538	-0.6218952862749	0.1572471464165754
345	0.1458527675900541	0.1448256764	-1.1215	-0.2686	-0.3913	-6.621943526209099	-3.3389249864169	-3.0678515048939	0.1560079231498563	0.0138536276	0.3573	0.0644	0.036	0.3771422922901999	-8.0595378679871	-3.0884672529807	0.1574158624694062	1.0988450754	3.1586	-0.0145	0.5446	4.278279187410099	-1.9027469937441	-0.1114194629424	0.1692159168583755	0.0058403772	0.219	-0.033	0.052	1.8063172254984	-9.0450414439914	-3.3231877741369	0.1732307782767516	0.0186514808	0.3846	0.073	0.0903	1.5938255166876998	-2.2300810091681	-1.3019395719244	0.1752403036962449	0.1414337409	-1.0285	0.3778	0.0789	6.4966359734296	-2.2951543819459	-0.159339274335	0.1756836105455801
346	0.1373128174221098	0.0701091801	0.7213	0.3181	0.3772	-7.8835958346967	-2.7839521953627	-4.5032426369527	0.1495451171200305	0.009614062	-0.2892	0.0315	-0.1086	-0.8145187645820999	-7.108066013538299	-3.8142674833343	0.1573274436449429	0.6229109315	2.3339	0.2565	0.5962	-0.4266751679415	-3.5767142639677	-1.9523585554568	0.1592951483569386	0.4228116125	-1.8841	-0.309	-0.5515	0.8090894263455001	-4.8995056421631	-2.4059050133664	0.1675344892214292	0.0512720802	0.6493	-0.1193	-0.1494	0.5004040074732999	-1.1173027288493	-2.1447459755797995	0.1692021358695253	0.0107942855	-0.2214	-0.2072	-0.0598	-0.9674844679437	-1.6476467826852998	-2.7172264152955	0.1764316058710687
347	0.1430267093938569	0.0830517784	0.7436	0.3239	0.4586	-6.2160808215079	-2.3233239919271003	-5.1930439942158	0.1557776152641907	0.0251711694	0.4562	-0.0154	0.1842	0.8202235040336	-6.838212165967	-4.3243498763598	0.1595575751339512	1.083642265	2.9984	0.306	0.9464	1.2213650450508	-0.6820114371845	-0.9382525961336	0.1661661289018573	0.0567882866	0.6603	0.1254	0.2456	2.3247403410323	-7.3550615602729	-4.0949013213174	0.1722315647118487	0.0091517229	-0.1104	0.2086	0.1548	-2.7715984837229	-1.7586728153207	-4.0209757666321	0.1767575721940069	0.0068637233	-0.0141	0.0334	-0.2384	5.230144472165899	-0.1984069038200999	-0.3093935934248	0.1771362370183085
348	0.1395040313986049	0.0609910559	-0.6509	-0.2504	-0.4095	-9.4025122209316	-4.7367041811265	-2.9623334965565	0.1563480379546807	0.9382002068	2.8081	0.7185	0.6612	0.2153244070210999	-1.7767706094426998	0.2986529460436999	0.1625653953857574	0.112909594	0.9849	0.2609	-0.0453	-6.3276576565731	-4.2047077200011	5.4064012497019	0.1669583703888811	0.0050733486	-0.0744	-0.1111	-0.1663	3.2664157808368	-0.9155910104504	-3.987416161445	0.1681073373659569	0.1447313683	-1.0978	-0.2495	0.1432	1.5036119472926	-1.2559869120668	-4.3187238229697	0.1698509080752919	0.0129351425	-0.2376	-0.1006	-0.2179	-4.4907315531901	-3.4182011932774	-1.9834395497098	0.1757365662920687
349	0.1455160704704645	0.0784879441	-0.6961	-0.2791	-0.4939	-9.4369373727941	-3.6665344030558	-3.4937791552521	0.1586006600174926	1.0327988019	2.8959	0.827	0.7103	0.4210491145514	-0.4831717600267	0.6581695605803	0.1627792763327134	0.1285829182	-1.0373	-0.2719	-0.1806	-5.9080248911269	-3.3515147562409	4.846589265871599	0.1731458138868268	0.0639997776	-0.6971	-0.2254	-0.1309	-1.0863397636884	-0.9532422908303	-3.4604949512799	0.1735814401317094	0.0034841379	0.1496	0.0163	0.0864	-0.3970498658244	-0.4884043831098	-4.030693495214999	0.1736473316330655	0.1289486106	-0.9988	-0.2397	0.2367	-6.1676888937469	-3.1088469428833	2.7855652596214	0.1746795828219055
350	0.1448649463092674	0.0936093629	0.8493	0.2132	0.4462	-8.4194085698	-2.2391692492598	-4.1145334936367	0.1596263698302917	0.7632398878	-2.5672	-0.0366	-0.6901	0.5962436302585	-2.9497437267325	-1.6126314853623	0.1640424233960766	0.4089388459	1.867	-0.0882	0.4694	1.7919963623236	-6.246099553932	-3.0087582727825	0.1703017117825617	0.0290879468	0.4842	-0.0429	0.1407	1.4269323804582998	-8.442109498513899	-3.9418569318944	0.1729943700066883	0.0077696876	0.0996	0.1718	0.167	-3.5787207585334	-2.1682731079384	-2.850402574215	0.1765515555980214	0.0093142771	-0.1006	0.2236	0.1373	5.3102862257018	-1.6799474108899997	-0.0109373625345999	0.1783197483407689
351	0.1046529763260986	4.15046e-05	0.0237	-0.0019	0.0054	-2.5674868404513	-0.0240385917576999	-0.0151864098502	0.1090456573347935	0.163344566	1.4821	0.1628	-0.0009	10.116666914198	-0.8710940427287001	-0.0036589018550999	0.1035295133657217	2.1121430687	5.2709	-0.5885	0.002	3.8781999082218	-0.406020076824	-0.0053113091445	0.1203995751780503	0.0944228779	1.061	0.2104	0.0213	-2.9522616806973	-1.2564196854044998	-0.0279335517969999	0.1210713891971747	0.0002539391	-0.0331	0.0356	0.0279	2.9158300342691	-0.1939611413509999	-0.0075932049251	0.1304869282727092	0.2422412034	-0.4152	1.6075	0.0142	9.1489070450394	-0.716830019354	-0.0269499760295	0.1340156331537517
352	0.0678126447003829	0.8415911914	-0.9141	4.1661	-0.1348	-0.5952993975216999	-0.5757065682331	0.4026365761838	0.0722277060349706	0.0055824411	-0.0106	-0.3321	0.0651	-0.404446355596	0.4730606011367999	0.1759026902596999	0.0901005460946515	1.028890586	-1.8064	3.6307	-0.0768	-1.1041621565955	-0.2949940441886	0.6887784384649	0.1053672725401853	0.000259292	-0.049	0.0025	0.0358	-0.5931748738639	4.7417400890561	-0.3012889291006	0.1069060026312501	0.0180975641	-0.3943	-0.3118	0.0194	0.3641197491285	-3.2411968981581	0.2261830834942999	0.111133569018867	0.0004737447	-0.0599	0.0405	0.0338	-1.7177954064234	0.0669618382514	1.0388133826028	0.114694356041953
353	0.0795864600865813	0.0554921582	-0.3708	0.9364	-0.1711	1.8538829496147	-13.2864168686049	13.1501326102601	0.081236834561985	0.6180040349	1.0161	-3.1019	0.7595	-4.5772075346687	16.785861420277797	-1.1256434513576998	0.0966841838347163	1.024572041	-1.5261	3.2008	-1.6828	0.6552975193392	-1.5287521439099	1.000886701008	0.1096074071896337	0.0859668919	-0.4458	0.8686	-0.4679	0.9696089916015	-7.6361281715936995	7.4012502783147	0.1139074799532549	0.0337819558	-0.0751	0.6617	-0.0195	-1.6690493913861	7.179709672442999	0.0590932321113999	0.1191956312427879	0.0196503466	0.0617	0.4912	-0.0385	-1.8682431558202	5.310522283886	-2.4030329721253	0.1206345502252732
354	0.1224135105139757	0.0001703946	-0.0253	-0.0377	0.005	-6.5077700511177	5.7753601916065	6.694649446942701	0.1239190559838891	0.0023075249	-0.0285	0.1566	-0.051	13.5885320013502	-5.8879599454699	-10.8055240387243	0.1276947896837355	0.3617741322	-1.2993	1.3533	0.7884	3.638443479136	0.2374745333052	-2.3874531319681	0.1310827079826837	0.6394964178	0.7945	1.9187	-1.6877	0.6410553422258	-1.3819632963681998	2.125703948721	0.1370927993414524	0.0174620669	0.1872	-0.1908	-0.3447	6.4965179443375	-6.9659983296806	-0.7535764100278	0.1358918320997817	0.7137404037	-1.0566	-1.2722	2.2393	1.0212270478799	-1.9775380951048	2.4293928026943	0.1472644553385713
355	0.0954657606738352	0.8107662255	-3.4253	0.6835	0.1229	-1.4331879223395998	0.3844994390310999	0.0981608615964999	0.1107490243059894	2.3634e-05	0.0148	-0.0091	0.0042	-1.7888489198676	-0.3374845173446	0.0633029363963	0.1108965727599461	0.0111072148	-0.1757	-0.3441	-0.014	11.2223634489908	-0.9240891050816	-0.3829257178031	0.1172513725864894	1.0460824619	3.5871	-0.1405	-0.083	4.7338321398854	-0.5602841001986999	-0.146356074204	0.122535885694966	0.0006706211	0.0842	0.0011	0.0332	5.0090759826626	-0.2571460486551999	-0.1382514098798	0.1383247462460586	0.0007976306	-0.0519	-0.0761	0.0128	-1.7275131350063	0.027146691183	0.0830924808384	0.1412878425953828
357	0.1004821141139375	1.091810711	0.036	3.0993	2.4692	0.3246193463056999	-9.3449140239868	-7.0780866241449	0.0981934042349897	2.2490054674	0.4153	-4.5893	-3.2822	1.4028151026392	-7.296715845744799	-4.6068721798165	0.1064821361635197	0.0032132578	-0.02	0.1699	0.1264	0.0294285869636	1.4756783954956	1.2426889676902	0.1130576155581851	0.0300840626	0.3643	0.2165	0.4672	1.103965441442	2.5601296937104	2.9940439793007	0.121502532027018	6.98695e-05	0.0129	0.0119	-0.0235	0.1311696643537999	-3.8745803493974	-2.9223609773653	0.1282376871458286	0.2828255594	1.3642	-1.1306	0.3507	0.3600674169664	-11.2615884505987	-8.496166822695699	0.1320408725754647
358	0.1119027686925332	0.1211217541	-0.023	-0.7321	1.0375	-3.1524390208989	-0.7570385967293999	2.3758075948809	0.1097492227522288	1.9165119164	-2.3693	-2.0046	3.8326	-0.701092807074	2.9257051349748	-3.8787113676209	0.1375731862381208	0.0359479272	-0.5528	-0.0475	0.2872	0.5234983664942	3.5934743950459	-5.318626948210199	0.1403376893507868	0.0025965905	0.0555	0.0945	0.1253	-0.6327146197174	-1.8927145209156	2.9785428252049	0.14352653667213	0.2686905972	-0.9959	0.9166	-0.9717	4.4458018121307	4.1983734920584	-7.734407062282299	0.1449937526183878	0.1602887592	0.2725	0.6576	-1.0687	0.3141541001394999	3.5985889890368994	-5.2446227074635	0.1528970578507537
359	0.1087635329310509	0.2877060895	-0.2631	0.9721	-1.7039	-0.6752444359041	-0.9657140315622	2.0104682118007	0.1078631749928338	0.8924160704	0.7414	1.486	-3.026	-1.2371809433922	3.2538260110128	-5.663783356541299	0.1233846476109277	0.808173258	1.0246	1.242	-2.639	-0.2211865185954	1.3788158539122	-2.492380994845	0.1354093504928081	0.0026755175	0.038	0.1371	0.0966	0.2976693702762	-1.4308273404976	2.5809421569507	0.1433146401875684	0.1792524661	-0.3648	-0.571	1.1846	0.2858271180355	1.6450894856898	-3.1448064729431	0.1450741233453626	0.2973267971	-1.221	0.7259	-1.0122	2.5669360380215	4.3305267321797	-8.8588308796883	0.1501460417325091
360	0.0903879991474161	0.3734407286	-0.0101	2.0227	-1.4421	0.033441576095	-17.6313038069901	8.2854455502665	0.0937073432458454	1.2483873432	-0.3937	2.9436	-3.2903	-3.1159286884093	6.3872623480836	-10.909507668864398	0.0990432686300594	1.1724406136	0.0988	-3.2162	2.6882	-3.1939852613181	10.5178477982459	-12.8227985948361	0.1037942553488611	0.3033106873	0.5613	1.9744	0.0496	-1.8517584259569	-4.3358380413242	-2.3361498199353	0.1156820670748289	0.0234496122	0.1222	-0.295	-0.4482	0.4568119294577	4.3261203127413	-5.5141224677585	0.1158042585093012	0.0253222184	-0.4045	-0.2775	-0.2933	-1.4419614181857	-3.7953041425368994	2.4277797384356	0.1217889928485855
361	0.084487641209199	1.4017580267	-0.5651	-3.5988	3.3483	-7.993716977626	-2.30550159902	-1.2234502256779	0.0906328597573075	0.1118003585	-1.2186	0.1553	-0.5627	-7.8413807627556	-0.6138693080120999	-2.5906598855336	0.1059694466289863	1.1012665855	-0.729	-2.7519	2.7055	-5.4563668986909	-1.2568131157115	-1.0828382339561	0.1079062819259574	0.2854941919	-1.8431	0.1689	-0.6541	-6.1649348815979	-0.6552975193392	-1.8666300915615	0.1164132312192683	0.0261971693	-0.2939	0.4853	0.1197	1.3778322781447	1.5314274699975	-4.2003799866241	0.1170565645281021	0.0260347853	-0.5711	-0.0377	0.0689	-4.0234150345355	-4.070429956222	3.5914679004802	0.1244435052955746
362	0.0887834878029061	1.0636268816	-1.2446	2.8068	2.8548	3.1444130426361	0.3805257929303999	0.7553075033786	0.0956112144174867	0.0087257906	0.349	0.0906	0.0747	3.4859498921428	0.4718016241543999	0.8150302239812	0.1145100215350919	0.5789861188	-0.7481	1.034	2.4016	1.6103495895816995	-0.0036195588244	0.4807324921233	0.1303322504538539	0.0025892083	0.1604	0.0472	0.0419	1.7213756222171	0.0020851806271	0.4732573162903	0.1309275156735779	0.0024233096	0.1621	0.0287	0.0242	1.5383518434007	0.0214419517315	0.4910010231359999	0.1384985337027863	0.0050168671	0.2112	0.0642	0.0732	1.5719901346492	-0.0099144437364	0.4413107753618999	0.1393245845491228
363	0.0841452846968549	0.9096751591	-0.0859	-1.9378	3.4597	-1.3927039437492998	7.555042185321	-14.8719016627842	0.1127925795806169	0.0264788167	-0.5865	-0.0818	-0.0061	-2.78155227049	-2.168194421877	3.1556651494163	0.1137668036190714	1.3142846437	0.3657	1.934	-3.6068	-1.0620651137465	2.9425832951451	-6.5413296563048	0.1245028554208897	0.0027557766	-0.1038	0.1184	0.0912	0.923380930529	0.2470348897653	0.0527983471994	0.1270320159932969	0.1870785728	0.1524	0.8162	-1.2279	-0.9751957019609	2.6469204194346	-5.6710618172208	0.1354341562727386	0.0797011651	0.6882	-0.2732	0.5761	1.4422761624313	9.703919179124298	-18.3993977953462	0.137250123110167
364	0.143768494087037	0.15979309	0.5062	-0.162	1.1732	1.0792186751317	-5.955354557059	7.7108012438623	0.1595141374570951	0.8078926582	0.9577	-1.0035	2.3507	-0.6427864355766	-0.7408686111117	1.5008972781743	0.1648953379833452	0.0716981126	0.2476	-0.1618	0.7507	0.3669524473389	2.9709102772491	6.979689704364199	0.1683153384243368	0.0169701181	-0.1359	0.1296	-0.3405	0.4691262980667999	4.4317563501708	7.790824968306099	0.1716710643333308	0.0336203234	-0.2009	0.1754	-0.4716	-0.0977674312895	-9.2929025374014	8.3612595704254	0.1729299484774763	0.0192634284	-0.055	-0.3873	-0.1173	-0.2280322059372	-5.5659372391904	5.2304985594422	0.176693224163402
366	0.1048855626685874	0.2219522065	-0.9758	-0.4159	1.4175	4.6716701513794	1.3885729255258	-5.5583046912346	0.1286689402235827	0.0361943918	-0.5451	0.1387	0.3234	2.6286652531898	0.4902928485833999	-3.0722185813016	0.1440754977693172	0.2386559111	0.2404	0.8936	-1.2641	-0.3560150848043	-0.0157765553106999	0.7202135199941999	0.1461322460439374	0.0481077678	-0.5754	-0.0445	0.3991	0.7567631955145	0.1432479747787	-1.3420694632384	0.1491794247999	0.033033679	0.186	0.4171	-0.3503	2.4717652467582	0.4886404412939999	-2.9930604035332	0.1539018573098039	0.0364774655	-0.1922	-0.0363	-0.562	-0.3272553293626	0.3246586893364	0.7570385967293999	0.1539685940451428
367	0.1564540229462651	0.0010425086	0.0129	-0.0919	0.0371	-0.2385367951340999	-2.2964133589283	-3.6330141408994	0.1633402177028745	0.0593525072	-0.2177	-0.6914	0.1313	-0.6986535391706	-1.5253686432697	1.5529874508211	0.1687858397583365	0.2139443042	-1.2885	-0.4202	-0.231	1.5101822334195	0.518147714319	-0.8558682898477998	0.1701021630640099	0.1236769191	0.9523	0.3514	0.2385	-3.8365749817412	-3.6748357825335	-1.7565876346936	0.1753085104037278	0.0441728935	0.6037	0.0803	0.0789	-0.2370811029982	-1.1923298883942	-2.5689425325872	0.1789529020925053	0.0107708775	0.1741	-0.244	-0.0122	0.587391448351	0.7519240027384	0.1363629444062	0.1825979552687476
368	0.1099418258524001	0.1041692897	-0.256	0.7003	-0.9255	-3.7525776111967	-1.7319195544447	3.3541507392978	0.1116569158514446	0.4589097887	-0.7902	-1.2316	1.9713	-0.9642583394263	5.1369801754683	-7.159251296478999	0.1158479534312824	1.4378773093	1.6319	2.028	-3.3072	-1.6879340461221	2.2021081143404	-2.7728574607053	0.124780496409593	0.0013360237	0.0108	0.0866	0.0917	-0.2962923642016999	-2.4596082502719	3.5765962348756	0.1412651682750612	0.103552788	0.1692	0.5657	-0.8622	-1.997445668639	0.6957028118680999	-0.5348685023665	0.1417438647037638	0.0047955954	-0.0305	-0.1925	-0.1119	0.6890538396797999	0.7101810471657	-1.1943363829599	0.146224045804332
370	0.1132281323268924	3.2226e-06	-0.0039	0.0018	-0.0049	13.1392345907562	-7.7978280277706995	12.0295644098627	0.1135211345245007	3.9656e-06	-0.0043	0.0011	-0.0057	-12.6268309589194	8.264790459149	-12.3316008565466	0.1221287769096775	0.364372272	-1.5433	0.7483	-1.2135	0.1201536157578	0.2096196675696	-0.1476543942171	0.1235721793072021	0.1820150529	0.8589	0.9683	-0.7053	0.2198881985822999	0.1738175096326	-0.1169274872404	0.1311368764561911	0.0037988063	-0.0051	0.2049	0.0376	9.6603271011087	-0.4787653405883	3.5005461565325	0.1313906303975539	0.00302834	0.1297	-0.0659	-0.1157	-1.9749807981093	6.7895054939604	-7.4413801696287	0.1401140698383765
372	0.1107748590664206	0.0182086889	0.3923	0.1076	0.2845	-1.264091576391	0.1647686125716	-0.0143995492362	0.1110376165871656	0.0001637398	0.0399	0.0017	-0.0248	0.2515986813265	0.477230962391	1.115768350652	0.121953409232895	0.356938223	1.5221	0.4177	1.3566	-0.561031617782	0.2047411317627999	0.425691592174	0.1244917571312023	0.1000762671	0.8588	-0.4165	-0.5241	-0.4517760215281	0.3237144565995999	0.518934574933	0.1374658782716067	0.0005060084	-0.0645	0.0074	0.0361	1.5095134018976	-0.9538324362908	-1.4431810521374	0.1392027238583829	0.003788306	0.0538	-0.1542	0.1188	1.0926739916311	-0.8834084113378	-1.3556821518606	0.1441309892177543
373	0.0995632345267057	1.3256739031	3.4761	-2.6451	0.7248	-5.5147912992804	-0.6500255532253999	0.2173309015868	0.0998517533092747	1.3855739115	2.6326	3.6605	0.302	6.0523351277345	6.4058716016047	1.8559681302418	0.1149457947771889	0.0010561977	-0.089	-0.0408	-0.0641	0.8104664324199999	3.0964932312435	1.1957920750958	0.122197571606018	0.0024640912	-0.1154	0.0885	-0.0953	3.5907597259276	-12.460331252997	2.3887907950119	0.1223382111908979	0.0005724323	-0.0013	0.0484	-0.0683	-13.5216095061295	6.509304429315001	-1.3800748308946	0.1225719367617983	0.001874782	-0.0051	0.1428	0.05	11.0726632171773	14.932804674307798	2.5024921537349	0.1281921180093637
374	0.1218920746451854	0.2672194349	-0.2495	-0.1904	-1.7801	1.7322736417209998	0.6835458153818	-12.6096773975342	0.1244148775880697	0.3630003934	0.2857	1.7975	-1.0136	1.7881407453149998	-9.714187710137	7.6194467265769	0.1299771419331603	0.0065297772	-0.1371	-0.0496	0.2325	1.8752068722541	0.6018303406179	-16.2118466023648	0.1305329751501208	0.0053769407	0.1917	-0.1399	0.0736	2.19927541613	-12.8620629394747	9.4387471522063	0.132608318572363	0.0134535685	-0.1144	0.3301	-0.1728	3.5943792847519997	0.4074364259292	0.3880796548248	0.1396677127968424	0.7848408991	-0.2041	0.431	-2.8499	2.9163021506375	-1.2779796662281	-0.3616017951637	0.1468038763165438
375	0.114674658415223	0.1812786782	1.011	-0.9493	0.6545	-7.6820414884206	8.5593517299999	-4.559896601160699	0.1238875250813997	0.0066290515	-0.2152	0.0444	-0.1786	-11.0057013789259	-5.7360958469679	-4.2843380141379	0.1301470339637064	0.0518314076	0.5497	-0.4698	0.2699	-7.0462974553393	7.1198295797176	-4.7296617786312	0.1320489206729532	0.0002846737	0.0552	-0.009	-0.0104	-13.8940306347357	-4.083019726046	-5.6458822775728	0.1350720653843609	0.0039737261	-0.1691	-0.1019	0.0713	-1.2663734721715998	1.3651638222593	-0.2646605675189	0.1375325415083384	0.0174737997	-0.1971	0.3137	-0.2305	-4.513393138873299	11.0952067737684	-3.4545934966748995	0.141480261949036
384	0.0925440440403654	3.3053695061	-5.5487	2.7389	-3.1262	-5.707493463649	2.6359830569	-3.1051093549668	0.1066313383361385	0.0001191313	0.0335	-0.0121	0.0202	0.6173314947137	-0.5340816417525	0.4790800848338999	0.1133861543323754	0.0261068913	-0.0597	0.4793	-0.3332	2.003347123244	-2.3813943052403	2.1171271680284	0.1215625803891016	0.0244782221	0.5184	0.1787	-0.0034	-10.7761347947914	4.5333793984689	-5.5365086522268	0.124305144167518	5.02547e-05	0.0122	0.0196	0.0086	0.5122069166833	0.3540872763	-0.1521394997169	0.1268411033610913	0.2683357857	-1.4869	-0.8918	0.3523	-11.8489012128883	6.0818424007595	-6.9082034175823	0.1297234982397083
393	0.1306057020219466	0.4056874597	-1.6918	-1.2888	0.143	7.537219792413899	5.3133549820964	-0.5730705851761999	0.1564600865813592	0.0271091997	0.4895	0.1223	0.069	4.8236522789735	2.4169997480238	-0.1201929587884999	0.170516768707233	0.1475977128	0.1431	1.0939	-0.2614	5.388657542856199	3.1562159518461	-0.3308355451563	0.178040233137582	0.0034282346	0.0555	0.1499	-0.0574	-0.14556921359	1.2740060201274	-0.4905289067675999	0.19103684485179	0.1303059527	0.7549	0.6518	-0.1488	4.8699196830767	1.8099761273535	-0.0213239226393999	0.2057658554870385	0.0616341042	-0.2534	0.5507	-0.2784	5.439173994275	3.0733201861612	-0.2738668367027	0.2204582638159006
394	0.1202321453508455	0.3937566387	-1.8581	-0.5153	-1.0267	8.2014088366913	2.7557038993201	5.3310986889421	0.1471367147592553	0.0805357138	0.7682	0.1756	0.442	6.1054088761488	1.5540103696193	3.3676847418586	0.1659474337961295	0.0814682658	-0.061	0.4177	0.7441	4.7501594976259	1.6985960074418	2.8360817110402	0.1686627663405778	0.0031255522	0.038	0.1023	0.126	-0.0587391448350999	1.5515317586852	2.5532446633379	0.1859412599131246	0.1976571508	1.022	0.3768	0.6287	4.917603436285099	1.3576886464262998	2.5348321249703	0.1995052441256238	0.0459741278	-0.0846	0.3856	0.432	5.9648362274577	2.0600404304827	3.8959042720368	0.2079231498563102
395	0.1188644465187384	0.3935354644	0.2509	2.1812	0.047	1.5581020448121	10.1298468294825	-0.3711228085931	0.1449202172618828	0.084296477	-0.0874	-0.9269	0.0197	0.6432585519449999	7.3707200864915	0.2288977526125999	0.1660188376930257	0.0326631188	-0.2773	-0.1667	0.4355	1.3531248548650998	3.1593633943021	-1.2364727688395998	0.1663849710047994	0.0469612514	-0.3473	-0.2894	0.4662	1.2546099059923	4.0329753909956	-0.8511077831331	0.1848006350279662	0.1863268304	0.1594	1.2136	0.0479	0.6314162997042999	5.6648849614009	0.3333534991211	0.1979909523214535	0.064685471	0.4629	0.3087	-0.4193	1.1809204094911998	7.300886206998999	-0.2818141289041	0.2056475594787478
397	0.1146395260809807	0.0062934563	-0.2707	0.0802	0.0507	1.5575512423823	12.0711106502819	-3.2547309007189	0.1300762180556678	0.0004405772	-0.0051	-0.0425	0.057	3.1212399975538	13.733511069479698	-3.8132839075668	0.1408062429716957	0.002474319	-0.1243	0.0976	0.0373	2.595459735279	9.3987352899844	-6.728838540621	0.1466379532107866	6.33979e-05	-0.0091	0.0236	-0.0031	-0.2032067535654999	1.7473026794484	-0.7133678326523999	0.1475749502046936	5.55551e-05	-0.0045	-0.0219	0.008	3.339043015509	18.1818701786059	-0.7822181363773999	0.1490571231175169	0.0020816795	0.0394	-0.1279	0.0551	0.4384780771515	12.2448494738531	-0.909610869784	0.1503300454956378
398	0.134644193242538	0.0995583687	0.3609	-0.9086	0.3857	-1.7430536321327998	6.4032356185478	-0.7160038157092999	0.1447495167466576	0.0163572003	0.1003	0.1553	0.3675	-1.3642982755839	4.7843485913042	-1.255436109637	0.1496157125322474	0.110057298	-0.3319	0.9185	-0.3811	3.4315778237154	-2.797682913077	1.7070941020730002	0.1583797967028525	0.0016128709	0.0436	-0.0629	0.097	1.2160143928756	-0.0760500783431	0.8055878966132	0.1582166297948654	0.0217285776	-0.3128	-0.2567	-0.204	1.5271784226818998	0.3002266672717	0.8671990826894	0.1635932734074689	0.1008525537	-0.2058	0.9351	0.0685	1.3772421326842	-0.6280721420948	0.0675913267426	0.1668216629794865
399	0.1484151495329163	0.1623895195	0.9379	0.7644	-0.4094	-4.1517126576482	-4.5000165084353	-0.0461887180418	0.1537935938613963	0.0252359516	-0.007	0.4034	0.2881	-1.8314574221157	-1.2785698116886	0.4275407146168999	0.1609932969270232	0.0764182743	-0.5418	-0.3418	0.5462	-1.8045074460862	-1.4864583859074	0.3898894342369999	0.1643074226243412	0.060901308	0.25	0.6456	0.2754	-3.170654844113	-2.0936393787005	1.2823073996051	0.1692163945993223	0.050964811	0.2361	-0.1303	-0.6146	-1.6837636848678998	-0.7792674090748999	1.2165651953054	0.1717050574391615	0.3332618777	0.4498	1.4237	0.8113	0.28326982104	-0.9994310088721	-1.5700229831142	0.174034375298588
407	0.0946048714876853	0.8864980544	1.653	3.2701	0.0747	0.5434452830591	0.6451470174185999	0.0484312707916999	0.1109758777571165	3.28059e-05	0.004	0.0205	-0.0026	-0.2382220508885	0.8404458218134	-0.0361169021826	0.1151464827241523	0.9563054717	-0.9948	-3.321	-0.0125	-1.6950551346788	-5.2269970297099	-0.0597620636333	0.12753276200416	8.40485e-05	0.0296	0.0093	-0.005	0.3096689946397	-0.4609429476812	0.0750665025755999	0.1279242523354182	0.0332012316	0.5816	0.2098	0.0705	-3.6379713627676	-8.465912032087399	-0.2324386253755999	0.1380609964941164	0.000422956	-0.0371	-0.0565	-0.0043	1.9619975979783	6.905488748463999	0.0458739737961999	0.1418300785700111
408	0.0884555737668771	1.5733148504	-2.2035	4.573	-0.0365	-0.1229076279068	-0.0335596051871	-0.9148041498364	0.0983490742850422	8.61122e-05	-0.015	0.0103	-0.0311	-0.0737681825624999	-0.1966364674386	-0.9078010903718	0.1085936041512013	0.3242698832	1.5527	-1.3937	-0.1192	-0.0973346579518	-0.0752238746984	-0.8871853422849999	0.126826403639651	0.0003021482	-0.0224	0.0272	0.0483	-0.0936364130659999	-0.0559064466247	-0.8988308793722001	0.128558288070441	3.72967e-05	0.0006	0.002	-0.0207	-0.1094523114074	-0.0205370620254	-0.8878541738068999	0.1342181218165915	8.44272e-05	-0.0021	0.0057	-0.03	-0.0902529124258	-0.0551195860106999	-0.8905688429251999	0.1435760012347766
409	0.0983503237613647	2.5870810724	2.005	4.506	3.6319	0.1420676838577	0.5964010023813	-0.2271666592618	0.1131988798812262	0.0018832233	-0.0029	0.0307	-0.154	-0.05508024298	0.158158983414	-0.5725591257771	0.1454447768214792	0.0020685289	-0.0414	-0.1024	0.0945	-0.0429625895244	0.2085574057407	0.0749091304528	0.149864983058571	0.793754043	0.9101	2.0442	1.6941	0.1629981761900999	0.6516779605148	-0.0714469437512	0.1492605305129467	0.0208906312	-0.2079	-0.396	0.0814	0.0132979443765999	0.1865646515794	-0.5901454604999999	0.1550929757381097	0.0504637799	-0.2346	-0.5159	-0.4066	-0.0422150719411	0.0825023353779	0.0436314210462999	0.1566874545227367
410	0.1063867717206758	0.9894573968	-3.1106	-1.2851	-1.5371	-4.2815053159275	5.5921003546059	0.2257503101566	0.1068128798959259	1.0586313612	0.9979	-3.5523	0.9803	0.9675238109744	-4.6182816587195	4.341857525021299	0.1194496424292759	0.0025500179	0.0004	-0.1003	0.1479	-1.1662848020708	-0.1675226247206	2.4351762282072	0.1264383677429312	0.1738514153	1.129	0.7047	0.5336	-4.013264532614899	7.509443612739699	-0.6258689323755999	0.1266257524419912	0.1973281376	-0.5888	1.3177	-0.4967	1.4335813526466	-6.594403404719099	4.1700858529851	0.1354484150025356	0.0029337323	0.1257	-0.1069	-0.0721	-1.046918046927	-0.2033247826576	2.1336905839531	0.1372904738455206
411	0.1260656195565094	0.6467444096	-1.2196	2.4039	0.541	2.4427694331323	-4.354801382121599	-2.173702446175	0.135665860631941	0.0576605464	0.3677	-0.6853	-0.1774	-0.567719933001	1.8469585762115	0.2186685646305999	0.1418147541104096	0.0216464581	0.223	-0.4064	0.1173	0.4511071900062	-0.1117735502187	-0.4487859511949	0.1505156662281249	0.0794114113	0.011	0.3032	-0.8321	-0.3893779748379	1.8614761545398	0.9440753646772	0.1598796092814041	0.0082620106	0.0353	0.159	-0.2256	0.1977380722982	-0.2028920093199	-0.3527889562869	0.1611922576567174	0.0017539183	-0.0702	-0.1027	0.0288	1.8485716404702	-2.9417570915004	-1.6698755950307995	0.1632185775079562
412	0.1426729605973966	0.0872917881	0.7536	-0.435	-0.3967	-6.7155405962444	5.2287281230607	3.2914772913927	0.1561249696818245	0.0206886897	-0.1909	0.2926	0.2767	-8.1721769648812	-0.3695490873651	-2.6758768900298	0.1593289209669477	0.9703469502	1.5977	-1.5172	-2.0227	-1.358121419764	0.8956834369162	-0.2643064802425999	0.1665806242971695	0.0224035105	0.2801	-0.2174	-0.2755	-8.2422075595272	-1.1769467633905	-3.6873075232654	0.1717554039850944	0.0328541113	-0.3454	0.2778	0.3004	-6.915245820077599	7.4734053966184995	6.3703841879133	0.172851378466378	0.020589299	-0.2065	-0.1057	-0.353	-5.425246561407199	4.264391097573	1.7668955087369995	0.176857603798408
413	0.1463225706872854	0.0888697488	0.9332	-0.1066	0.1662	-1.3206275115069	-6.7429233456116	-1.083113635171	0.1475357754470552	0.0177087096	0.0255	0.4207	0.0473	-0.3542053053921	-7.696598409779599	-0.6761099825795	0.1492955525992782	0.0538901209	-0.6607	-0.0844	-0.3088	1.5761604959034	2.0536275164786	0.8996964260475999	0.1494404918526793	0.0283520471	-0.2634	0.4521	-0.0976	-1.0165845702573	2.4153079977037	-0.3755292280314999	0.1525458815055454	0.1589726791	1.0802	-0.1681	0.6033	-0.8237643767965999	-4.0139333641368005	-0.6813032626319	0.1528794916836325	0.1171419763	0.0889	1.0609	0.1086	-0.0331268318494	-3.0060436036642	-0.1658308744004999	0.1550714406461997
414	0.137478373034831	0.0346068273	0.3865	0.4106	0.2437	8.806701364010799	1.2620063957638998	8.015040900265399	0.1383002344605569	0.0146221423	0.0122	-0.3907	0.0755	2.0211695161511	-11.6355439574022	2.1176779704582	0.1460335374144659	0.1760432603	0.7152	0.9357	0.645	4.6180062575046	1.2803402480701	4.682489484821899	0.1459530564395804	0.109145416	-0.5988	-0.6927	-0.5269	-1.3323517346554998	-0.4424123802215	-1.1942183538678	0.1469693951799613	0.0472884151	0.1977	-0.6356	0.1927	-0.0632635933656	2.1686665382454	-0.1261730994549	0.1477231968954188	0.1208860471	0.3886	-0.9715	0.3577	1.1300498707961	-6.9208718734677	0.5316423738491	0.1505471236320071
415	0.1433106345134759	0.0936114237	0.4708	0.2624	-0.8286	-3.1965032152829003	-1.9125040653577	7.6144108186473	0.1460081436456779	0.0132222998	-0.1787	0.0302	0.3208	-2.8298261691589	-1.5646329879083	7.6878642569642	0.1485627347361767	0.0144429048	0.1021	0.0337	0.3664	-3.3256663850709995	-1.7001303856391	-8.2046349652087	0.1496530130754022	0.0588673198	-0.3497	-0.2538	0.633	1.4711146039344	1.142128181221	-1.5538529974965	0.1516137354197138	0.0081759988	0.0626	0.1446	0.2367	-2.7444517925399	-1.5464565077249	-8.079917557889699	0.1548755301087044	0.0283191839	0.347	0.2474	0.3032	1.7125627833403	0.8419015139492999	2.2613980616053	0.1565450877205877
416	0.1408962420162137	0.0468011582	0.0615	-0.2447	0.6589	1.9911901267577	-3.4107653604751	8.912455430532399	0.1527096731516938	0.0050731183	-0.0722	0.0246	0.2097	1.5697082388686	-2.6739490815255	6.5453819884669	0.1553740711613515	0.111876503	-0.3913	0.3699	-0.8868	-0.2327533696212	-0.8767200961188	1.6854160921572998	0.1598797562786185	0.0337620266	-0.0083	-0.0456	-0.5606	0.0650340297471	-0.4484712069492999	-8.672935059630799	0.1623067170377121	0.0027900511	-0.0451	0.06	-0.142	2.1111076843313	-3.23006282047	9.699906189992898	0.1643776505435222	0.0034655692	0.0026	-0.037	0.1739	2.3633751971797	-3.2541014122277	10.877049668536898	0.1674030369624495
417	0.1103158602644479	0.0161086291	-0.2639	-0.1096	0.3702	1.8068680279282	-0.9798381795835	8.737890403316499	0.1204798724064178	0.0866788813	1.0031	0.1408	0.2116	1.2569311448035998	-0.7546780148873999	4.513432481903999	0.1245378407579176	0.0910856984	0.9811	0.0943	0.3436	1.2606687327200998	-0.6760706395488	4.1163039300182	0.1409033713811123	0.0071053342	-0.0403	0.0193	-0.2713	-0.1489527142301999	0.1984855898814999	-0.8121581827400999	0.1489849107359415	0.0138214597	-0.1743	0.2024	-0.2601	-2.4571689823685	2.5322354849441	-9.8549964170123	0.1521998500628412	0.0001659708	0.0246	-0.0027	0.032	3.7382567480219	0.8385573563398	-0.254942838936	0.154083068125859
418	0.1003582689608032	1.1299601977	-0.3528	4.0017	0.6647	0.0392643446386	1.5824553808153998	0.7366982498575	0.1031632698060371	0.2920699996	-0.1131	-1.9187	-0.7196	2.2191043036027995	-1.5108510649413998	2.6389731272332	0.108713737624672	0.6015170238	-0.2427	2.8144	0.5039	-1.9197825260372	-1.1590850274526998	-2.5639459676883	0.1204570510888818	0.0765693436	0.4276	0.2015	0.8514	2.2695420689602	-4.5556475538451	2.0154254336689	0.1215764716258626	0.0058498252	0.0671	0.2237	0.1322	2.5728374926265	0.2531330595238	3.7499022851091	0.1234941605356578	0.0382343679	-0.4688	-0.1108	-0.4791	0.2425891272962	1.4741046742675998	1.1651045111498	0.12419820369404
420	0.105352021579191	8.47e-08	0.0008	0.0005	-0.0005	0.8417441418264999	-0.0616505291069	-0.0715256298126	0.1054245647044988	8.5e-08	-0.0006	0.0005	-0.0007	-0.9023324091045	-0.3859944741976999	-0.3806044789918	0.1196572392453163	0.6122373174	-2.6922	-0.404	-0.3896	0.0411528101122	-0.2130425112404999	-0.2160719246044	0.1264439168877749	0.0005833465	-0.0579	0.0445	0.0389	1.5515711017159	-0.0149896946967	-0.0471722938093	0.1291930955408395	0.0015626167	0.1337	0.0089	0.0124	9.4889488593795	0.9200761159502	0.900561972723	0.1334682522766193	0.0002702251	-0.0438	0.0297	-0.0155	-11.9157843650783	-1.5590462775488998	-1.5235195208267998	0.1351687528021344
421	0.1199941936100311	0.7863801477	-0.8334	-2.1817	-2.0372	0.0174683056308	-0.2284256362441999	0.5648085487291999	0.1278101824970416	0.0965051613	-0.9386	-0.1457	0.4779	0.7667563253123	2.3386284308694	2.9936505489936995	0.1347592920614154	0.4640800982	-2.0025	-0.3775	0.9889	1.2266370111646	0.3929581906316	0.5328620078008	0.1399848960362201	0.0056468993	0.1955	0.1397	0.0525	-0.9211383777791	-0.1236158024593999	1.5268243354056	0.1404971078298066	0.1442846919	-1.0864	-0.2147	0.5576	-1.1407511751465	-4.0197561326804	-2.9754347257796	0.1500673614735	0.0433021437	-0.0383	-0.4714	-0.4553	-0.4191606490777999	-1.218453660779	-0.0355660997527999	0.1561536708879367
422	0.1210418060077761	0.4487590893	-2.2551	-0.6026	-0.1946	0.6976699634031	-0.0882070748294	-0.0543720684273999	0.1306276046068926	0.0066141926	-0.2606	-0.0881	-0.0158	7.5411540954839	1.7139791324454998	0.4584249937164	0.1325782943913212	0.0008260289	-0.0475	-0.0647	-0.0538	-8.8418346904259	-2.5103214168442	-0.7488945893744999	0.1425513571517819	0.0010169429	-0.0352	0.0119	-0.0965	0.3138786989245999	-0.1702372938389	-0.0639324248875	0.1461411393754088	0.0069564233	0.2528	0.0701	0.0504	8.6851707421785	2.3648308893156	1.1671110057155	0.1545104625267351	0.0008562507	-0.074	-0.0532	-0.0003	2.8986764728839	1.8889375899684	-0.0509492247564999	0.1557205068463952
424	0.106107624010525	0.004763621	-0.1453	-0.0662	0.2037	-1.3066607356084	2.8711363513939	-1.5976811336963	0.1268280941076166	0.0135383117	-0.2155	0.3305	-0.0652	1.1670716626848	-0.5688215378606	0.2140654300387	0.1258342459410394	0.7813843629	-1.9358	2.1891	-0.6777	4.023218319382	-5.4558554392918	1.8313787360543	0.1361981375452935	0.0849388454	0.5258	-0.6016	0.5402	5.3932213344174	-6.8188160518319005	1.8130448837481	0.1479160572407152	0.0013493367	0.0639	-0.0796	0.0571	-1.4565183395447	5.0278819513372	-4.0926587685675	0.1503284285262794	0.0336898633	0.4186	-0.291	0.2757	11.2453004358889	-6.8965578804951	7.0467695717077	0.1561235732082877
425	0.1218307400574758	0.4313245201	-1.9467	-0.872	0.7786	8.8139404816596	3.8692690402529	-3.8286670325705	0.1540910794740439	0.0569053964	0.6458	0.3012	-0.2082	5.781340332272899	2.5757095338676	-2.1884167396568	0.1657339203422095	0.000347217	0.0165	0.0452	0.0287	0.4516973354666999	-0.1016230482980999	-2.9217708319048	0.169264278941914	0.0664404684	-0.3313	-0.0708	0.6851	5.171995472791299	2.2785909660212	-2.3407922975579	0.1877189339762011	0.2101266664	1.1525	0.5175	-0.2626	5.2730283756289	2.3850925501261	-1.7022942523276	0.2013315007680604	0.2147158419	-0.5678	-0.1822	1.106	6.5899182992193	2.8976928971163995	-2.7258818820495	0.2277383743578059
426	0.1236239958252791	0.4242574225	1.8361	-0.0893	-1.2739	8.1837831589377	-0.6716248770797	-6.013188812188	0.1556907031611751	0.0528491622	0.5885	0.0368	-0.3988	5.1852147311065	-0.1650833568172	-3.7170901975053	0.1675824103133245	0.0002108092	-0.029	0.0261	-0.0191	0.432379907393	-2.5209440351332	-1.1792680022017998	0.1706610464731693	0.0755259414	-0.382	0.5366	0.4738	4.8999384155008	-0.5050858281266	-3.6123197067512	0.1891788000617388	0.2237753905	-1.103	-0.0389	0.7359	4.857093855068499	0.1365596595597	-3.3026113690807994	0.2017142447650616	0.1675690304	0.5214	-0.7988	-0.566	6.2207626421612	-0.3907943239431	-4.444424806056199	0.2289132128446166
428	0.0941520098194139	0.1642400939	-0.5041	1.4231	0.5207	-4.9146133659519	3.9658561806214	1.4373976266245	0.1102440888745158	8.5512e-06	-0.0008	0.0007	0.0107	-1.0172534017792	0.3198194965602999	0.1264878437005	0.1220075409570988	1.21175e-05	-0.0007	0.0046	-0.0113	-2.0671221760087	0.1602441640410999	0.0562211908702999	0.1353473911669374	0.003174104	0.1763	-0.0598	-0.0214	-2.1060717764017	1.4038773644680995	0.5195247203935	0.1418065590157066	0.0461762896	0.5053	-0.4502	-0.1643	-2.8470977596362	4.588695699633099	1.681521132118	0.1449450230418133	0.102743606	0.3797	-0.8967	-0.3259	-1.3245618145768998	-2.6439696921321	-0.9584355708827	0.1672790448121008
429	0.1323327355446614	0.1420090348	-0.9028	-0.6144	0.6303	0.0841547426673	4.1755151912217	0.7713988029349	0.1495096540420558	0.0926579964	0.3308	0.897	0.1076	0.3795028741321999	4.2390541858022	0.5057153166178	0.1756450237767994	0.287548215	0.7913	1.3358	-0.1636	0.317104827442	4.360191377327499	0.7173808217837999	0.1776063341099686	0.1114296467	0.3224	0.9065	0.1087	-0.1016230482980999	3.6656688563804	0.6521500768831999	0.1849735405014075	0.005210716	0.0968	0.1802	-0.019	-1.3570591579351	-0.7309148243445999	0.6607662006064999	0.1890979515938173	0.001053667	-0.0666	0.047	-0.0414	-0.3961843191489999	0.3381533488665	-0.10622618289	0.1927794233299279
430	0.1348249263176462	0.1278584702	-0.9175	0.3814	0.6462	-0.5778704349216001	1.7217690525240998	-2.4698374382539	0.1552447871112842	0.0472486424	0.1956	0.351	-0.542	-0.4699131586807999	1.5409091403962	-2.4007904193754	0.1781322533937981	0.0063587219	-0.179	0.1063	0.1007	-1.7502927497816	1.2901760057451	-0.6921619391051	0.1791115120868459	0.2835870436	0.6867	0.5255	-1.2677	0.3141934431702	1.8819738735345	-3.3254303268868	0.1850063943788265	0.0304132845	0.2229	0.1503	-0.417	-0.8224660567834999	0.2657621723785	-0.2641491081197999	0.1889576427526698	0.0026421207	0.116	0.0718	-0.0486	-0.9040635024553	-0.190813698895	0.3675819358301	0.196298499893427
432	0.1289389741064406	0.1155023323	-0.8407	-0.3691	0.6962	-0.4588577670540999	3.1872576030684	1.1613669232333	0.1509657716986263	0.0648279707	-0.001	0.6688	0.4414	-0.3521988108264	2.5992760092569	0.6797295414039	0.1618816010936593	0.0452363726	0.3949	-0.004	-0.5116	0.6884636942193	-1.9071927562132	-3.3553703732494995	0.1654270636571436	0.0155954836	0.3285	0.1772	-0.0436	0.7944144758944	-2.4769191837799	-3.7351879916273	0.1695386124932932	0.4048208123	0.246	1.7128	0.7405	-1.8127694825332	3.5807665961298	2.8552417669911	0.1721401324444901	0.0025554338	0.0873	0.0914	0.0791	-2.23861844683	2.8882112267177	3.01367615162	0.1807605268380164
434	0.127723086647508	0.0325075777	-0.4752	-0.3498	-0.1726	-0.8913557035392	-0.9954180197407	0.2598213747428	0.1434258435802641	0.0001409174	0.0349	-0.0009	0.0159	1.932923098291	1.4403876969577	2.6838635252619	0.1443894103206744	0.0227886713	-0.3199	-0.2719	-0.2441	-1.7174019761164	-1.6638954543643998	1.1337481156818998	0.1586233343378142	0.2575163151	-0.8089	-0.805	-1.0534	-3.5344991920266	-3.2753859918364	-0.9480490107779	0.1641839817135465	0.0097372544	-0.1959	-0.2115	-0.0755	2.645425384268	2.0405262872555	0.7600286670626	0.1687353829644928	0.0025224018	0.0949	-0.0398	-0.1087	5.5867497024307005	4.6943710800933	2.8855752436608	0.1717708754419104
435	0.1070676995670932	1.3147761161	-3.4453	2.2175	-1.1159	0.0360382161212	-0.0485099568531	-0.4632248434618	0.1234378238532379	0.0502826108	0.1973	-0.1298	-0.7448	0.2214225767795999	-0.1477330802785	-0.8205382482792	0.127207971658937	0.0022695774	-0.0901	-0.1349	0.02	-0.2194554252445999	0.1880203437153	1.1075456572357	0.1279292502407079	0.0127413164	0.0431	-0.0557	-0.3798	-0.8163285439943	0.6606875145451	2.4086983685461	0.1307114297684058	0.8556818976	0.7296	-0.5576	-2.9819	1.6485516723914	-1.1552294104441	-1.6068480598494	0.1322007687954313	0.0296334783	-0.1727	-0.2285	0.5026	-0.8909622732322	0.4613757210189	-1.3019395719244	0.137808308282558
436	0.1101792263536605	0.5171588587	-2.4514	-0.6712	-0.6124	10.0342826079122	3.0181219140891	2.4905712154328	0.1300267902423249	1.4539076029	3.5031	1.7141	0.8522	7.6134272428798	2.8763296314463	1.8725708891972	0.1385895984771088	0.0033563956	-0.0725	-0.0059	0.1759	-0.9943557579118	0.3870567360265999	-0.2644638523654	0.1487216754742497	0.0364867397	0.5119	0.2992	0.1243	-1.8124940813183	-1.7839310410301	-0.4255342200511999	0.1623510366978545	0.0025350671	-0.0354	0.006	0.1486	0.6898800433245	1.1523967122337	0.1438381202391999	0.1654864505317624	0.3297141295	1.5161	0.7259	0.3705	0.2738668367027	0.3235964275075	0.0652700879313	0.1823629802215248
437	0.1147886180056887	0.0018103465	-0.0891	0.1236	0.0201	3.6542593774774	-1.6560661912550998	-0.0896234239346	0.1163903364031251	0.0174280737	-0.2382	-0.3603	-0.1922	2.9901096762307	-2.3886727659198	-0.0444969677217	0.1240872207971659	0.2928273823	0.9878	1.5666	-0.1641	4.8479662719461	-3.0777659486303	-0.0900561972722999	0.1275667918592942	0.0489657179	0.624	-0.427	-0.0093	4.7796274276202	-2.8077153859055	-0.1032754555875	0.1441636960979589	0.0040078768	-0.0791	-0.1878	0.0121	7.4654187613864	-3.2629535941352	-0.1158652254114999	0.1447641062201871	0.001000351	-0.1013	0.0098	0.0005	6.1171724423281	-5.0633300219979	-0.1316024376915	0.1474030737117531
438	0.1035676958921628	1.1357074191	-3.4087	0.0339	2.0608	-0.2642277941811999	0.0111734207188	-0.8039354893238	0.1030116054300771	1.5584152446	-3.4064	-0.0359	3.1498	-5.293998210991999	0.2076525160346	-1.2578753775404	0.1271690908957275	0.1306237461	-0.6553	-0.0196	1.0484	-1.3313288158573	0.0825810214393	-1.504477493968	0.1363745342025768	0.042125933	0.4514	0.0045	-0.5086	-12.6155788521392	0.1488346851381	5.4733237449226	0.1389569077665978	0.0022568558	0.0057	-0.1558	-0.0003	3.9308015402677	-0.0642078261024	-1.3942776649773	0.1406155508353116	0.2642437533	-1.5716	0.0526	-0.5637	-10.3485153941131	-0.0163667007711999	7.9806157484029	0.1476002704748744
439	0.1100909545264117	1.1937461541	0.013	-3.9803	0.0755	2.5259012570014	-0.0051539370217	-0.5522581219359	0.1207142594647831	0.0546114737	0.7978	-0.0003	-0.1872	2.5025314967656	-7.86860614e-05	-0.5456484927783	0.1348257348023255	0.9552567497	0.0096	-3.2377	0.058	3.96184319149	0.002754012149	-0.8949359193329001	0.1375903481629023	0.0029620334	0.0495	-0.0767	0.1546	-1.537525639756	-0.0072391176488	0.411528101122	0.1374708394275928	0.0301009774	0.5541	-0.0008	-0.1299	5.462268353295899	-0.0045637915612	-1.2557508538826	0.156173148018845	0.0675132262	-0.0029	0.8043	-0.0176	2.3808041597798	0.1153144229817	-0.5284949313931	0.1564551621746767
441	0.1116396804280558	0.7904180558	1.2517	-2.9789	-0.001	-5.1575565805244	10.9724171749537	-0.7141546932663999	0.1158905826234592	0.0157726829	-0.412	0.1846	-0.0161	-7.0454712516946	-12.6612561107819	-1.430906026559	0.1263558655563477	0.3749407604	0.5139	-2.0385	0.0278	-6.642283873080999	11.3560510673094	-0.9688614740182	0.1270600557119442	0.6103167803	-2.3972	-1.1486	-0.1079	2.9022960317083	-2.2512869027154	-0.5226328198187999	0.1359870127961075	0.0148838911	-0.3236	-0.2436	-0.0013	-6.2086449887056	-12.805645033450896	-0.9624485600141	0.1380088859816106	0.004375007	0.0914	-0.0083	-0.1973	0.2303141017178	-1.3770847605613998	-0.9044569327623	0.1406297728158051
442	0.113030016831181	0.1945211383	1.5245	-0.2281	0.4211	-9.7614386900077	1.1094341227093	-1.3388039916902998	0.1364650109880417	0.0071175007	-0.063	0.132	-0.2382	-6.1703642198345	-0.1403365905069	-2.1904625772532	0.1398929860279147	0.021112768	0.2785	-0.0181	0.3847	-4.556670472643299	-0.4358027510638999	-1.7967175260075998	0.1418086537260119	0.0342492005	-0.4366	0.1879	-0.3683	-0.6739854589217	-1.1180895894632998	0.2749684415623	0.1447163688748098	0.0570172375	0.681	-0.1816	0.3045	-5.2252659363591	-0.1068950144119	-1.6029530998101	0.149750949969498	0.010732735	0.3267	-0.0159	0.0222	-6.8812140985221	-2.6353535684088	-6.0684264272908	0.15327362796475
443	0.1617754323555568	0.0067515461	0.0913	0.2193	0.0773	1.7863703089335	2.6511694667502	-0.1842434127681	0.1618095724586019	0.0061204439	0.0971	0.1956	-0.0943	-3.1236005793958	-1.1781270543115	-0.267926039067	0.1688565821677679	0.1484112947	-0.8925	-0.7074	-0.1332	8.1600593114256	6.0959665487808	-1.5576299284437	0.1708001425872979	0.0353460076	-0.4989	-0.2173	-0.1176	-5.276647934453299	-3.3212206226019	-0.8125516130471	0.173272341739124	0.0207448691	-0.2498	-0.2949	0.173	-7.3387342025323985	-4.3640076513054	-0.7859163812632	0.1738238385382597	0.0235354741	0.3416	0.0032	-0.2932	3.438187452873	3.0180432280277	-2.1895183445164	0.1802028194065722
444	0.1132340122154685	1.2273501485	-0.7331	3.8903	-0.2041	-0.158945844028	0.0175469916922	0.3342583888272	0.1244694503039167	0.2980099791	1.2967	1.3576	-0.2017	-2.0438311018343	0.8062173851043999	0.6303146948447	0.1403979949579955	0.1242384355	0.2854	1.0855	-0.2405	2.5990792941034	4.6647064349455	0.1717323290054999	0.1420169487788206	0.404114027	1.7	1.1353	-0.2316	3.885517711932	-0.6180003262356	-0.0073571467409	0.1449112136825007	0.3549298716	-0.7375	-1.748	0.2276	0.7715168320269999	-3.4618326143237	0.4834865042723	0.1529389888061621	0.0074400748	0.1925	0.0844	0.1695	3.9926094414974	1.8394440573478	0.8648385008473999	0.1578656739454787
445	0.1020514563749017	2.3710677168	0.2906	-5.7614	0.6472	1.3537150003255998	-0.0778598577553	0.1418709687042	0.1201569930249821	0.1207888063	1.096	0.501	-0.2169	-1.2479215907733	4.340165774701199	0.0209304923324	0.122967984006703	0.0354536289	0.6523	-0.0672	-0.0255	0.1286123673583	-1.405333056604	0.5921126120349999	0.1321008841882446	0.4955282259	-1.5837	-1.7002	0.4125	3.5881630859014	-5.5422920777397	0.4550414930762	0.1345457051088882	0.0125583367	0.0246	0.352	-0.1224	0.9865658378332	1.4127688894063	0.2210291464725999	0.1396465084486648	0.1184135687	-0.2157	1.0971	-0.0569	1.8781575995566	5.4182435019426	-0.6128857322446	0.1500757035654174
446	0.1090062988306371	0.0275217063	0.0189	0.6118	-0.0563	5.783110768654399	1.6978484898585	-0.3585723817998	0.1131563976862638	0.0083029135	-0.3215	-0.0437	0.0664	-3.2698386245077	-0.9824348196097	0.4316323898097	0.1235929426637365	0.0436798301	0.5384	-0.477	-0.1028	-5.464038789677399	-1.5311914118133	0.8350558266075	0.1251347596963037	0.0042881908	0.11	-0.1487	-0.13	2.5134688593002	0.6307474681823999	-0.0367070476430999	0.126016779732024	0.2391991339	1.0852	-1.2775	0.0619	-3.4051786501156998	-0.9724023467812	0.6269705372351999	0.1337677958502686	0.3421640613	-1.3421	-1.3739	0.3115	0.3913844694036	0.4212851727355999	-0.0134946595300999	0.1513402471023174
448	0.1130815393548292	0.2099307663	0.5088	-1.4028	0.7261	-3.2786121203538	9.1186522544311	-3.4686783016655	0.136089947595493	0.0063829586	0.1151	0.0827	-0.224	-2.3467330951936	5.4045914702897	-3.6378926767062	0.1392773616939958	0.042141068	0.0809	-0.2993	0.597	-1.6365127049972	3.6558330987054	-2.8029548791908	0.1411137978935299	0.0331319943	0.003	0.3648	-0.4675	-0.8217578822308998	0.8981227048195999	-0.6007287357583	0.1445793307216828	0.0591990026	0.1277	-0.6509	0.4154	-1.9941801970909	4.6044722549438	-2.8084235604581	0.1526798327171699	0.0137032141	0.1319	-0.1286	-0.317	-2.0943475532531	4.0437160383767	-6.864808054720199	0.1529376658312325
449	0.0864973136259068	1.9578617171	-4.6225	2.8735	-1.7846	0.8444194679140999	0.8127089851699	-0.3089214770564	0.0962304034338549	0.0020031564	0.0691	0.1485	-0.0648	0.4990663444294999	0.7609335567686999	-0.3112427158676999	0.1107248065149165	0.0682838688	-0.9573	0.0615	-0.0343	-5.2242036745302	5.9839175973472	-3.5779338979194	0.1116535716648169	0.0921223917	-0.4576	0.8749	-0.5079	7.983094359337	-2.3582606031887	1.6367094201507	0.1123094364861785	2.058628045	-4.1976	2.5665	-1.6198	0.9282988093665	0.8582288716898	-0.3791487868559	0.1221488052801399	0.0009885029	0.0609	0.0767	-0.0504	-16.5209647945747	13.3150585949545	-8.0662261832061	0.1231521347670461
451	0.1020016243192191	0.3966395289	-0.2399	2.3461	0.2991	0.8946998611486998	0.1657915313698	-0.0817548177946	0.1206299933116267	0.1159913644	-1.1706	-0.2259	0.1236	-1.8506568210973	0.6290950608929999	0.3217079620338999	0.1410010877793865	0.1185083971	0.9912	0.5178	-0.0751	-1.0231548563842	0.6144201104419	0.2106425863677999	0.1433086868003851	0.5725551495	-2.3796	-0.4248	0.2659	3.5221848234175	-0.4860044582371	-0.476444101777	0.14717585276759	2.96606e-05	0.0083	0.0037	0.0148	1.3127195623361998	-1.5357158603438	-0.1996658808024999	0.1494976370197784	0.0014183924	0.0962	0.0116	-0.0696	2.0945442684066	1.9493291420929	0.1360875431912999	0.1489871524434612
452	0.1020150010657298	0.3888756803	-0.2029	2.3326	0.243	-1.2195159226079	0.2163473258193	0.156585262186	0.1209343510440477	0.1261570671	-1.162	-0.4467	0.0831	-2.7359930409394	0.8172727767311	0.3767488619831999	0.1392912161814533	0.0363924509	0.4066	0.4751	-0.0013	-6.529487404064099	0.8701498099919	0.7851295206491999	0.1446146835517467	0.0294330416	-0.4483	-0.3215	0.0233	-6.0532006744099	0.6855129669168	0.7136432338673	0.1476320586224891	2.54555e-05	0.0004	0.0052	0.0152	-0.0328907736652	-1.3548166051852	-0.0026359830569	0.1471191853414377	0.2376458498	-1.5408	0.0256	0.1749	2.2430248662684	-1.0129650114329	-0.3178523450252999	0.1499389594067192
453	0.0928115789705785	0.935287553	0.3421	3.7706	0.3455	1.2769960904606	0.1473789930021999	-0.1263698146084	0.1163018440800546	0.0898864074	-1.0528	-0.1885	0.1082	-1.9629811737458	1.1624685280929	0.3623099697163	0.1290764900005145	0.061146063	0.8281	0.1197	-0.092	0.7882376200744999	-1.9752955423549	-0.2835058792242	0.1306429658157978	0.1460133586	0.937	0.8877	-0.0285	2.9775985924681	4.219028583175899	0.0901348833337	0.1321310553665008	0.8370721885	2.2928	2.0209	-0.075	0.4911190522281	-4.6726537271469	-0.5242852271082	0.1415856957010664	0.1233988223	0.1693	-1.1202	-0.1395	3.4423971571579	0.3216686190032	-0.3482251647257	0.1438887010591149
454	0.0931329516305666	0.9465785639	0.39	3.7858	0.3031	-0.6049384400432	0.158945844028	0.0768762819877999	0.1166957966146541	0.1309654745	1.1604	0.5709	-0.055	-3.252094917662	1.5680164885485	0.438281361998	0.1297371322313442	0.0204254642	-0.3951	0.2752	0.0631	-1.0578554094616	-1.5654985345836998	-0.0347792391388	0.1318598455059276	0.0383985307	-0.4402	-0.4916	-0.0006	0.9471047780411	2.7706149079554	0.1750371435843	0.1339174390145306	0.7227989153	1.9685	2.0236	-0.0023	-1.6061005422661	-3.3528524192847	-0.1469462196645	0.1403481261530094	0.1688081041	-0.9187	-0.9759	-0.0012	-6.3673154315187	0.4796702302944	0.6299606075684	0.1432709085162836
456	0.1127444012435964	0.1107396206	-0.9571	0.3949	0.6229	-8.1563610665398	4.5289336359998	5.4842611074572	0.1295017896910853	0.0022224586	-0.1123	0.0258	-0.1113	1.2937955645694998	-1.1104963845382	-0.8978079605739999	0.122861594772779	1.7408172093	-3.771	0.5887	2.3043	-5.3888936010404	3.1178171538829	3.6520168247275	0.1430808778673644	0.0038805161	-0.1004	0.0267	-0.1724	-1.6993041819944	-0.1363236013754999	0.9930574378986998	0.1494453795100583	0.0283562257	-0.4585	0.0134	0.2712	3.3727993358496	2.0675942923771	-1.6374569377339998	0.1705957062113672	0.4120716369	1.6295	-0.0142	-0.962	0.9164565571258	1.2789632419956	-0.3210784735427	0.1852790374622401
457	0.1171738683051956	1.2204423603	0.0995	-3.8428	-0.1175	0.0744763571150999	9.5520157375916	1.9287133940061	0.1322694164945574	0.7205964147	-0.127	2.8127	-0.1816	0.1031180834647	10.6819869223263	2.2564408397371	0.1378534364273796	0.0022146889	0.1517	0.0097	-0.0309	-0.1299500304021	-2.122556506265	-0.9570585648082	0.1453926295596698	0.0336718049	0.0278	-0.5856	0.0532	0.4852569406538	-2.0355297223566	2.1231859947562	0.164984161050148	0.4312884914	-0.1252	1.9389	-0.3183	0.1967938395613999	0.2219733792094	1.0552194264047	0.1721458653358518	0.0009188466	0.0877	0.0022	-0.0176	-0.1111440617274999	2.8910832679588	-0.0624767327516	0.1765040754977693
459	0.1483746150510448	0.1828351815	-0.917	0.8704	0.4878	3.449596931776	-2.9263739664967	0.5849521804475999	0.154095673136994	0.0096583827	0.0543	0.2534	-0.1636	1.7329424732429	-0.5188558888716	0.2857090889433999	0.1596312942369742	0.0897485488	0.537	-0.5425	-0.5066	0.3907549809123999	1.7919570192929	-0.2288977526125999	0.1647248212146379	0.1100295521	-0.2083	0.8245	-0.525	3.6934056930239	-2.5107148471512	-0.9496620750366	0.1689874096885863	0.035251654	0.2901	-0.2395	-0.4132	1.2110178279767	1.1100636112005	-0.8032666578019	0.1706827653115973	0.260220556	0.297	-1.2305	0.8176	0.2508905067739	-0.4145575144859	2.3127013736381	0.172639886224156
460	0.1522722461909346	0.2276904462	-0.0304	1.4933	-0.0327	1.6969829431830998	0.0719190601195999	3.2639765129334	0.1550355733258854	0.0026096321	0.0731	0.0054	0.1409	1.6852980630652	0.1482445396776	3.2373412811495	0.1606026885790514	0.1457456404	-0.0121	1.1426	-0.2156	1.7091399396693998	-1.0964509225783	3.4485740129777995	0.1602351220444372	0.0691961293	0.3655	0.2706	0.6593	1.7687446311799	1.3035132931524	3.2418263866493	0.1631394930066075	0.0073285304	-0.1175	0.2211	0.067	0.7770641993557	0.3464153853134999	1.5602265684699	0.1632376871458285	0.0019410901	0.0661	-0.0059	0.1156	0.8769954973336999	-0.270286620909	1.6263228600459	0.1775618307033081
461	0.1182314397642164	0.0177571629	-0.3073	-0.3205	0.1634	-2.5544249542589	-4.0635842688802	-0.4841946788248999	0.1361940216232902	0.0024033524	0.116	0.0712	-0.0889	1.6422174444487	1.3800354878638998	-0.1060688107672	0.1422396495586408	0.00528979	0.1776	0.0552	-0.1448	-2.6723753602975	-2.1759449989249	2.4216422256464	0.1474134002660649	0.148045143	-0.6004	-1.0458	-0.2058	-0.7275313237044	-1.2939135936616	-0.0703059958609	0.1564355012972504	0.4369742246	1.064	1.7359	0.0775	-1.4620263638427	-1.8534108332463	0.2253568798495999	0.1636152862403257	0.3192328771	0.7007	1.5035	0.3945	-2.9952242702217	-2.5294814727951	1.4210309258532998	0.1666031516202767
462	0.1250493910640393	0.0117287199	0.3046	-0.1752	-0.1267	-3.1439409262677	0.8129057003233999	1.9601484755354	0.1343846329112063	0.0011194402	0.0599	-0.035	-0.0876	-6.1355849806957	0.3632935454838	4.6061640052639	0.1414851863557185	0.0577742335	0.528	0.4119	-0.4023	1.4567543977289	2.3342613544617	-1.5216310553532	0.1437507441733979	7.29237e-05	0.0214	0.0109	0.0136	0.5581202335102	2.7198623983524	-0.0210091783938	0.1482222891876199	0.1212850558	-0.7944	-0.5562	0.5283	-5.1846639286767	0.6461699362168	3.8781212221604	0.1579349831320696	0.0717824256	0.3999	0.3797	-0.6125	-7.071791739232899	-0.2170555003718999	5.2542224069543	0.1601860249748267
463	0.0986478828726195	0.0710544656	0.7352	0.0364	-0.7302	-0.8831723531536	2.0460343115535	1.862892503645	0.1044382501451597	0.0078223045	-0.1821	-0.2396	0.1469	1.8067106558054	1.5403189949357	-2.0675156063157	0.1341897146049082	0.2620965976	-1.474	0.466	0.7209	-2.1117765158532	1.1515311655582998	3.1781693629766994	0.1395102052816099	0.0173535722	0.4161	0.0301	-0.1115	1.932136237677	0.1686635726109	-2.7489368980397	0.1528260949455007	0.197913077	1.1596	0.7186	-0.2386	2.9576910189339	-0.5107512245474	-4.2398410464162	0.1545143947022204	0.3902750054	-1.5419	1.0298	0.5512	-2.4353729433607	1.5104969776651	3.2310463962375	0.1574899490654652
464	0.1141003770478549	0.2034268077	-1.316	-0.9486	0.1399	-1.5166738334849998	-1.1234008986078	-2.5101640447214	0.122281139522406	0.0103925821	0.2626	0.1486	0.1904	0.0375332512877999	1.5668755406582	-2.9865688034677	0.1303915270805618	0.1701289964	1.2702	0.4214	-0.3949	-5.2092139798335	-4.1506503958193	-3.7560004548676	0.1341464606745702	0.0364008338	0.2568	0.1097	-0.5727	2.4002789599763	4.703459320185	-5.804985493723599	0.1474932932520928	0.6106378376	2.4469	0.323	0.0554	-4.5519099659286	-0.7521207178918999	-4.5211830589519	0.1493180431730819	0.4493696851	1.0077	0.3033	-1.8141	1.7340440781024995	1.4896845144248	-6.368810466685299	0.1617598506508301
465	0.1009054293421139	0.1079605551	1.0894	-0.4187	-0.4842	-2.1129174637435	0.7041615634686	4.3358380413242	0.1067704711995707	0.0133431742	-0.3964	-0.1582	0.0702	1.3076049683451998	-0.7735233265927	1.2765239740922	0.1284574847306643	0.3194056126	-1.5465	1.135	0.1645	-5.989071534368899	0.1886891752372	5.4423607797617	0.1325189075167025	0.0293462938	-0.3608	0.4491	0.0103	1.9302477722034	-4.2900034105587	-0.6323998754718	0.1430379179314552	0.9475940437	-2.8281	1.2876	-0.3431	-1.9102221695771	-2.4107442061425	1.065802701663	0.1432790668616829	0.4823376715	0.0194	2.2117	0.1483	-1.2744387934651	-3.3571014666003	2.9008403395724	0.153564645699964
466	0.0919598771103287	1.5874959771	1.5318	-4.3906	-1.8	0.4249834176214	4.366761663454399	0.6868506299606	0.1043672504906031	0.0016762674	0.0694	-0.1381	0.0063	1.6370635074269997	-1.8448340525537	-2.963710502631	0.1113575927736169	0.1865271814	-0.9625	1.2357	0.1159	0.7474782402692999	2.0144418579014	-1.0202434721124	0.1269471618512829	0.000991832	0.0	-0.0317	-0.1035	1.1295777544277	1.7997862824022	-0.7705725992901999	0.1272420750126785	0.0307370306	-0.0931	-0.4004	-0.4391	1.9629811737458	-2.9419538066538995	-3.5159292815362	0.1309019381582719	0.0255748754	0.0276	0.3911	0.3722	2.0363165829706	-1.6313981110062	-2.3117177978706	0.133200092608245
467	0.0930653329119413	1.0757817947	-0.1404	3.552	2.0673	-0.3809192232373999	4.7821060385543	1.4136344360817	0.1013685440660899	0.0088135985	-0.1409	-0.0033	0.331	1.1915036847495	-2.6522710716098	-2.410940921296	0.115067912713054	0.4126534102	0.5114	1.7399	1.4124	0.542146963046	-2.611196947559	-1.1975625114773	0.1264589473529476	0.0338681724	-0.4948	-0.1586	-0.3607	0.7063647731878	-2.0319495065629	-1.6651544313468	0.1310041379715854	0.0050270159	-0.2034	0.0532	-0.1153	-0.4036988380126999	1.3847173085172	1.1067587966216998	0.132512696884394	0.0147610879	0.3268	-0.1512	0.1927	-1.1217878343491	8.995783969555	3.2629142511045	0.1346962670057402
468	0.1174489735919504	2.493499535	-1.3079	-2.3678	-4.8216	-0.1233404012444999	-1.1656946566103	0.5725591257771	0.1365202819406572	0.000470123	-0.0283	-0.0504	0.042	-0.1303828037398	-1.1189157931079998	0.6093842025123	0.1548119170641716	0.0188992816	0.0076	-0.3848	0.1856	-0.0324580003275	-1.1436625594183	0.5682707354308	0.165392703058277	0.0139489304	0.0854	0.1521	0.3098	-0.0894267087811	-0.8948178902407999	0.4767588460226	0.1657117605121382	0.0013198557	0.0039	0.0978	-0.0485	-0.0946199888335	-1.1038474123498998	0.5474189291598	0.1733986858449032	0.1760704943	-0.2886	-0.5225	-1.0783	-0.5904602047455999	-2.1594602690616	-1.3436038414357	0.174199306173148
470	0.1200013597242332	1.917841681	-2.9452	3.0105	2.4288	0.1853450176277	0.51539370217	-0.6759526104567	0.1269744298345546	8.76896e-05	0.0035	0.0174	-0.0268	-0.0666470940057999	0.7790313508907	-0.4711327926324999	0.1449856310222921	1.4726062578	-2.3791	2.3836	1.9323	1.8689119873421	-1.2489445095715	-2.0813250100914	0.1433355505413172	0.014958703	-0.2306	0.2906	0.1216	-1.6016154367662998	2.3612506735219	0.832891959919	0.156985160631206	0.0159334155	-0.0929	-0.2898	0.2434	0.0477230962390999	0.6319277591034	-0.5034727638679	0.1596832577522655	0.418114487	1.1856	-1.233	-0.9934	7.86860614e-05	0.6538418272033	-0.4682607513913999	0.166057093718074
471	0.1222557825029215	0.0124697677	-0.143	0.0267	0.363	4.5447495343412	0.0978067743201999	10.6166381483336	0.1255585894147305	0.0288589532	-0.256	0.121	0.5141	3.9120742576545	-5.823555404214	-19.2786751884605	0.1277839434942707	0.7626588706	1.4568	-0.868	-2.4169	5.633528565933	-2.8064957519538	-5.930804505902199	0.1344031178109174	0.1502037061	0.5213	1.1436	-0.2894	5.707768864863899	4.2205629613732	2.0086584323885	0.132752265594567	0.6262196204	0.146	2.6133	0.2378	4.3778957411425	-0.609030115236	-1.2826614868814	0.1390690298918835	0.0706568024	0.2842	0.8131	-0.1289	3.9253328590004	3.1673893725649003	-9.318396821294998	0.1431489375776329
472	0.1188550386970166	0.010989075	-0.0326	0.0208	0.3699	2.4800666262359	-4.7615689765289	10.795334193773	0.1219154104529719	0.043579441	-0.5323	-0.2092	0.4533	7.027176742419099	-3.2739302997005	-5.5172699102145	0.1287999514909192	0.1194248194	-0.613	-0.3273	0.9516	10.1655703013581	1.5078216515775	-15.8287241694082	0.131373872715112	0.0723725589	-0.5314	-0.2762	0.6827	-0.9280234081516	-4.492187245326	17.4943113740927	0.1326762680347207	1.5081269345	-2.2268	-1.5295	3.0538	5.1823426898654	-0.7624285919353	0.9034733569948	0.1360106058490191	0.4202939493	-0.209	1.4545	1.5276	3.4174143326633994	-1.4882288222889	2.4444218404217	0.1493009914962111
473	0.1123799583997883	0.2270253395	-1.4141	-0.1957	-0.9875	0.6618284624354	-1.1904807659513	-0.3503103453528	0.1171636519987946	0.0010922786	-0.0794	-0.0577	-0.0658	-1.9729743035436	-1.1262335968182	-0.8642483553868999	0.1275635579205774	0.4197829636	1.6057	0.8843	1.2437	3.2690517638937	-0.7807624442415	0.5522581219359	0.132565064642025	0.0201813241	-0.3337	-0.1784	-0.2916	-3.9947733081859	-0.9537144071987	-1.4646230038689	0.1396893213873597	0.1951026286	-0.8711	-0.5365	-1.0017	0.2243339610514	-1.3760618417631998	-1.2322630645547	0.1412325348934637	0.8632773838	1.7576	1.4516	1.9577	-2.0563421855969	-0.2325173114369999	0.109373625346	0.151659084060357
474	0.1213250328906267	0.0037553046	-0.1937	-0.0056	-0.0937	-2.7295014408739	-8.2492893050532	-10.9089175234039	0.1232925538561044	0.0189137787	0.2808	0.2275	0.3149	7.776504105131299	4.6134424659434	6.6293400159807	0.1246045407439528	0.0664385315	-0.4495	-0.5112	0.5749	7.1398945253746	3.4125751398873	-3.9558237077929	0.1293527345156809	0.1120235778	0.674	0.5454	0.7326	-0.7327639467875	-5.9079855480962	-7.4254068991645	0.132231344216027	0.2791270456	0.8273	0.065	1.5545	-0.0944626167107	-4.703262605031499	-3.8525875952360993	0.1338951689365486	1.2189243372	2.3264	2.0363	-1.9012	0.0708961413214	-3.7459679820391	-1.4082050978451	0.1465923840743218
477	0.1568974032942075	0.2410630936	-0.3989	-1.3539	-0.5523	0.0049572218682	0.0221894693148	0.0121176534556	0.1588168561705755	1.386e-07	-0.0003	-0.001	-0.0004	-0.0062161988506	-0.0219927541612999	-0.0116848801179	0.1681540824801369	1.87e-08	-0.0002	-0.0003	-0.0002	-0.0001573721228	-0.0048785358068	-0.0022032097191999	0.1700607098495483	0.0077918816	0.1299	0.0639	0.218	0.0009048897061	0.0042883903462999	0.0016524072894	0.1743012119920327	1.0186134666	-1.0629	-2.6228	-0.7902	-0.0006294884912	0.0002360581841999	0.0002754012148999	0.17833547704271	3.42e-08	-0.0004	-0.0003	-0.0002	-0.0003934303069999	-0.0003147442456	-7.86860614e-05	0.1801027878021711
478	0.1518721932719375	1.056753589	-1.5516	0.2686	-2.7863	0.177830498764	-0.9252300529719	0.0962723961228999	0.1657062481165981	0.0008258412	-0.034	-0.049	-0.0623	0.0177437068457	-0.8667663093517	-0.1887285182679	0.1711252269269497	0.0097109631	-0.0202	0.2885	0.0369	0.0941085294344	-0.8821494343553999	-0.1177930339158	0.1792808161285343	0.0060915479	0.094	0.2049	-0.0074	0.7052631683281999	-1.0898412934206998	1.1434658442648	0.179494733824794	0.006971056	0.2029	-0.0906	-0.0937	-0.6111546388938	-0.7887884225043	-1.5925271966745995	0.1926704616447518	0.0059599614	-0.0254	0.0714	0.2015	-3.2593340353108	-0.2656441432864	-6.5897215840658	0.1929400912852701
479	0.114305327914036	0.9408541551	1.6881	-1.9331	2.3374	0.7926046964822	0.4424123802215	-0.1772010102728	0.1280959818311443	0.0131916794	0.3331	0.1928	-0.079	0.871054699698	0.3759620013692	-0.0897807960573999	0.1355180181835554	0.0005114742	-0.0172	0.046	0.0568	0.1504084063660999	0.3929975336623	-0.3489333392783	0.1358070882056785	0.0009262278	0.0609	0.0716	-0.037	-0.5688608808912999	-0.0642471691331	-0.1462773881426	0.1389756499114341	0.3978594446	1.7501	1.0166	-0.4085	1.5970909882358	0.7449996293351999	-0.2237831586215999	0.1458529145872685	0.0006808981	0.0631	-0.0152	-0.0527	0.4642084192292999	0.1904989546494	-0.0454412004585	0.1515912448459102
480	0.1299179755543632	0.0280119826	-0.3243	-0.0455	0.4642	-7.585493691082799	3.2968279435679	9.1230586738695	0.1540981720896389	0.281017302	0.9396	-0.6117	-1.21	0.7275313237044	-5.180965683790899	4.881289818949	0.1574381325473882	0.4369049005	1.2249	-1.0679	-1.2213	-3.599100448436	0.177437068457	5.7428235052176	0.1571392137119001	0.6246236197	1.4851	-0.9056	-1.693	-1.9051469186168	-0.8726677639567	3.5034575408043	0.169378312030987	0.0136533587	0.2121	-0.1041	-0.2551	1.1348103775107998	-6.7266353309018	5.8298109460953	0.1749226059666169	0.0036432108	0.1101	0.0584	-0.1252	-0.9256234832789	-0.8221119695071999	1.7559188031717	0.1758281088073381
481	0.1216521384419765	0.022294525	0.3263	-0.1335	-0.3874	-9.5068105953173	7.477064298473599	6.8961644501881	0.148039314404992	0.0091827747	-0.135	0.1368	0.2368	-0.3502316592914	-2.0251038192211	8.0463186096719	0.1533954886554899	0.0158372981	0.1369	-0.3554	0.0978	-7.887412108674599	5.701592009044	5.5608226451994	0.1549973907994443	0.9380933706	1.8765	-1.846	-1.4103	-1.8870097814641	1.586310997824	2.8188888066243	0.1605740608715465	0.1298005831	-0.6807	0.6197	0.6018	-0.2117835342580999	-2.0392279672424	7.0773391065616	0.1647441145990283	0.0018464933	-0.0261	0.0243	-0.1246	-10.246105485201	9.0585361035215	7.6694517185966	0.1684671130482077
482	0.1275225824470626	0.0219316589	0.2967	0.3277	-0.2491	-5.8484201996164	-4.6582935209414	10.4793703142213	0.1555210316264506	0.0087196005	0.2176	0.0998	-0.1636	-5.1032238551277	-6.222139648235699	-2.4031510012174	0.1576625237951741	0.0366643572	0.1744	-0.1321	-0.548	-4.5036360672597	-4.4002425825801	8.5663941324952	0.1580930786361598	1.1495577375	1.7655	0.7765	-2.6371	-0.7944538189250999	-1.2883662263329	0.9707892825225	0.1670230124139147	0.0402397698	0.32	0.1411	-0.4887	-4.8438352537226	-6.2056942614031	-2.7671527212538	0.17403419155207	0.1114323265	0.2656	0.0736	-0.9395	-4.5609982060203	-3.0478652452983	9.9971034439007	0.1749364972033779
483	0.0912235680633851	1.7498138666	-1.6546	3.7112	-3.3126	0.3147442456	0.6396389931205999	0.5657134384353	0.1060481268879954	0.0003475495	0.0269	0.0444	0.0466	0.324580003275	0.7416554717257	0.5864078725834999	0.1150641642840868	0.0957884075	-0.5271	-0.4953	0.8392	0.2787453725095	0.5949059672147	0.5109085966701999	0.1273824941017367	0.0001779583	0.0128	0.0326	0.0294	0.2480971515942	0.5238131107398	0.4582282785629	0.1301904348912588	9.92995e-05	0.0137	0.0228	0.0208	0.252188826787	0.522475447696	0.4682607513913999	0.1372701514806294	0.0006070884	-0.0345	-0.0528	-0.0508	0.2641491081197999	0.5311702574807	0.475657241163	0.1432988747363237
485	0.112207052926347	2.479334958	-1.8979	2.8798	4.4376	-0.1288877685732	0.6665889691500999	-0.4767195029918999	0.1299196292730252	0.000685918	-0.021	-0.0819	0.0268	-0.1256616400558	0.6338555676077	-0.4935583201315	0.1487283638475051	0.0162490629	-0.0169	-0.3417	0.2152	-0.0273434063365	1.2694028855355	-0.8422556012256	0.1606638026709393	0.021850691	-0.1704	0.2109	0.3609	-0.0546081266116	0.4094035774642	-0.4940697795306	0.159782517621291	0.0022175387	0.0515	-0.1306	0.0307	-0.1179897490692999	0.8620844886983999	-0.4307275001036	0.1620951880461865	0.0036799345	-0.042	0.1246	-0.1267	-0.0862399232944	0.3202129268672999	-0.4103084671702999	0.1681161939481247
486	0.1251547145681589	0.0102712697	0.2803	0.1834	-0.0993	-6.093802682092299	-3.5751405427397	1.2935595063853	0.1358406770691695	0.0135422028	-0.3123	-0.1311	-0.1859	-7.1842734640042	-4.340323146824	1.1256827943884	0.1441991959252372	0.0003749864	0.0373	0.047	0.0171	-0.087341528154	-0.050752509603	3.1762022114417	0.1514710011245286	0.4076743123	1.6523	0.7575	0.8217	-7.212600446108199	-4.2029372836196	0.6229968911345	0.1628349515276685	0.0449818434	0.4076	0.4397	-0.231	-7.403571517126	-4.370066478033199	0.5707493463649	0.1698844234401758	0.0317653126	-0.3412	-0.3496	0.202	-3.8274080555881	-1.6635413670881	0.4898600752457	0.1710688167459226
487	0.1190782907163909	0.128898932	0.4818	0.5454	1.04	3.7923534152344	2.2914561370601	-1.0129256684022	0.1262612360995759	0.0066984868	0.2573	0.1003	-0.0571	0.8590157323037999	0.8210890507090001	-6.3283658311257	0.1290753507721028	0.0484091403	0.6561	0.0633	0.3554	9.6979390384579	4.1569452807313	1.1772221646054	0.1341707152149466	0.102261044	-0.6325	-0.1145	0.8514	2.2297269218918	0.7807231012107999	-8.884167791459099	0.1446344546770838	0.052412514	0.3589	0.259	0.5862	4.8373043106264	1.56978692493	-7.8602654174916	0.1461368397068875	0.5955333656	-2.1442	-0.3268	1.1447	7.265438136338299	2.6823684900953	-5.314850017263	0.1504646214454236
488	0.0689921503487508	0.033925463	-0.8267	-0.2093	0.0958	27.4922803646688	5.6194831039731	-0.1861318782417	0.0741349213932396	0.0009474359	-0.1247	-0.0061	0.0598	30.128696194906496	3.0319706608955	-4.1884197052913	0.0835960663545425	0.4383417143	2.552	0.8975	-0.6145	15.0866359243448	4.8267210353681	-5.2897885067071	0.0929692334830254	7.73501e-05	0.0315	0.0123	-0.0103	32.1012770681431	-0.4615724361723999	-10.1837074385108	0.0945903922620666	0.0001297189	-0.0395	-0.0165	0.0149	28.9577295721824	8.6634533892321	7.109443019612799	0.1011429768405888	0.0440486448	-0.6626	-0.3525	0.2963	21.7878950004451	4.6583328639721	-3.8496368679336	0.1068565748179072
489	0.1278438816084435	0.0352863871	-0.5053	-0.3512	-0.1766	-1.80584510913	-1.799943654525	-0.0434347058928	0.1438457043739021	5.32412e-05	-0.0136	0.0192	-0.0002	1.2645243497287	0.6534090538656	2.4768798407492	0.1454863402838516	0.0186139737	0.292	0.2255	0.2347	-2.3757289088195	-2.2814630072623	0.8799462246362	0.160347979155795	0.2142921711	0.6982	0.6502	1.0377	-4.182557593717	-3.7506498026924	-1.5944943482096	0.1675674533467591	0.011899746	0.1219	0.0784	0.2922	-5.4180074437584	-4.8020136120885	-1.5325290748571	0.1687756602012391	0.0041144278	-0.1437	-0.1256	-0.0098	-2.8481600214651	-2.5956564504325	-0.8708579845444999	0.1750267167437177
490	0.1267172214586533	0.0223128387	0.4008	0.2616	0.1806	-2.2301990382602	-2.1566275708512	-0.6135545637665	0.1385363487361914	0.0011912385	0.0704	0.0263	0.0851	-4.171502202090299	-3.7751605108185	-1.4111164821169	0.1433744313045267	0.0003830787	-0.0259	-0.0358	-0.0453	1.4945237072009	-0.1680734271504	2.7113249606905	0.1535058835635064	0.2872350097	1.0098	0.4018	1.2606	-2.9317639617026	-2.6602183638112	-1.0969623819774	0.163113401001051	0.0359841297	-0.4035	-0.2932	-0.2855	-3.0017945563486	-2.2047047543666	-1.6515810857552995	0.1644480989585247	0.0005522725	-0.0512	0.0393	-0.0294	-7.0241473290552	-6.2732855881457	-4.0260510175924	0.1668703190574538
491	0.1172811762717096	0.0131656102	-0.3788	0.146	-0.0499	-4.2649025569721	4.0064188452731	0.4369436989542	0.1341796820450252	0.0179324886	0.2447	-0.3202	-0.1943	-6.6551490441199	3.8350406035439	-1.7703576954385998	0.1359787442027973	0.0017478264	-0.1211	0.0481	-0.0476	0.6939323754866	-0.8519733298085	-0.5587103789707	0.1450890435626244	0.2449181129	1.0931	-1.0689	-0.4079	-2.9448651909257	1.9145892459848	-0.8865165107630999	0.154414289599212	0.1025175035	-0.7719	0.6271	0.0574	-3.6611444078499	3.0488094780351	-0.0356447858142	0.1578607495387962	0.015778077	0.2117	-0.2517	-0.203	-3.455498386381	1.8106449588754	-1.4125328312221	0.1586812879895926
492	0.1244747422036352	0.1346160068	0.7444	0.2323	0.9952	0.6294491481693	-2.3224584452517	3.1424458911011	0.148218504009349	0.1504585676	-0.1757	0.5928	-1.0628	0.7396883201907	-2.1033964503141	3.0757201110339	0.1655437059467722	0.0022541045	0.0807	-0.0443	0.1093	-2.4886827499592	0.2597033456506999	-4.4184977488249	0.1722130798121375	0.0440762206	-0.2936	0.0154	-0.5443	-0.0656241752076	-2.3488182758207	2.0184548470328	0.1768699515644178	0.0012416996	0.0776	-0.0658	-0.0132	1.8940521839594	-0.0023999248727	2.4319894427205	0.1845280286938562	0.2984952205	0.2899	-0.6579	1.3731	0.5870373610747	-1.4951531956921	2.0208154288748	0.1932958612934285
493	0.1222238841073961	0.1304422679	-1.0267	0.0379	0.7233	0.8483144279534	3.9870620741687	-2.9580844492409	0.1448234195961986	0.1427909717	0.5872	0.6895	-0.8054	0.8715268160663999	3.8805998330945	-2.9195282791549	0.1625365839317344	0.0002339397	-0.045	-0.0102	0.0052	-3.7628854852401	-1.2943070239686	3.3986083639888003	0.1685804111512086	0.0009473905	-0.0582	-0.0397	-0.0589	1.5798193977585	1.3742127193203	-2.0197925100766	0.1692234504656136	0.0596274631	0.5403	0.1318	-0.4661	-0.7883163061358999	3.3045785206158	-1.3663834562109998	0.1797556538803589	0.4195379063	0.9259	1.0325	-1.2378	0.9600879781721	3.2646453444553	-2.6318126956458	0.1926589958620284
494	0.1250282234651653	0.1732641027	-1.0699	-0.6709	-0.6733	1.1703764772636	-0.8811658585879	5.3017487880399	0.1430841118060812	0.1804147131	0.6284	0.0197	1.2174	1.6804588702891	-0.5437993703354	5.5820285387467	0.1668699515644178	0.0025057453	-0.0436	-0.0701	-0.1253	-3.14350815293	-1.7425815157643998	-2.7626282727233	0.1712750538377297	0.0940105477	0.6505	0.3192	0.5428	-0.0303728197004	-1.320352110292	3.7350699625352	0.1770609376952306	0.0035795093	-0.0299	-0.0757	-0.1539	1.8344474924489	0.8151875961039999	2.936563811448	0.1803430547491125	0.5355113905	0.9882	0.0502	1.8484	1.4560462231762998	-0.3080165873503	4.6012461264264	0.1924638203106051
495	0.1269427151855472	0.1609721801	-1.0565	-0.4553	-0.7414	-0.3896140330220999	-1.2465445846988	4.275053058892699	0.1492693503458109	0.1308758243	-0.3013	0.1063	-1.0978	-0.2009642008156	-1.1294597253356	4.2753284601076	0.1633755337836347	0.0005395697	-0.0577	0.0399	0.0053	-3.0091910461202	-0.7972471741048001	-4.0481618008458	0.1727016618035088	0.0554575932	0.4814	0.1685	0.4689	-1.341203916563	-1.4400729527121	2.7072726285284	0.1756978325260736	0.0009198713	0.0306	-0.0754	-0.0351	1.2108211128231998	0.1680340841196999	2.6418058254436	0.1846030340225052	0.4351750579	-0.6064	0.097	-1.7641	-0.2003347123243999	-0.8790413349301001	3.3017851654361	0.194348765590892
496	0.1221476293024247	0.129660105	-1.0589	-0.6687	0.0592	0.9136632019460998	2.8462715559915	4.736507465972999	0.1402139544455632	0.2016467173	0.3937	0.672	1.2389	1.1936282084073	2.462086861206	3.0849657232484	0.147965044062415	0.0297619584	0.4696	0.2255	-0.1717	0.652700879313	0.6274819966342999	-1.3650457931671998	0.1553287225207082	0.0019486086	-0.0513	0.1211	-0.039	1.1332759993135	0.042490473156	-4.4151929342461	0.1686334036470008	0.1191355422	0.655	0.6254	0.485	-1.7857408204423	-0.2613950959707999	1.7999043114943	0.1718396701382508	0.2287393589	0.5469	0.6964	1.0961	-1.3465152257075	0.7940603886180999	3.7086707889355	0.1768863417538237
497	0.1247431223678311	0.1278075609	-1.0117	-0.5279	-0.4632	0.3827290026495999	-2.3517690031232	3.698638316107	0.1436161314743085	0.1021343712	-0.0347	0.6959	-0.7594	0.1709454683915	1.9348115637646	-0.8705825833296	0.15038211925884	0.0530558534	-0.4482	0.1513	-0.5509	0.4409960311163	-1.1443707339709	2.5185834532912	0.1535654909339467	0.0032252958	-0.0134	-0.0853	-0.155	0.8140466482137	4.1735480396867	-2.2928724861653	0.1690746157860308	0.0328839478	0.3802	0.0603	0.3781	-2.3902071441171	-0.4478810614888	-1.7578072686453	0.1735241112180924	0.1666876208	-0.5734	0.4027	-0.9708	-1.3580427337026	-2.4350188560844	1.9502733748297	0.17852745540472
498	0.1252338725681148	0.0746615722	0.609	-0.2157	-0.6871	-2.4370253506501	4.0191659872199	4.6715521222873	0.1365612941634756	0.076558546	0.2712	-0.5829	-0.6519	-2.0621649541405	3.284749633143	3.6806978941078	0.1381343113547998	0.2935865963	-0.9657	0.9874	1.1146	0.3633722315452	2.69499760295	2.3874924749988	0.1471035301381039	0.0396927406	0.6271	-0.092	-0.0427	-0.2555329843964999	0.8049977511527	-0.2403465745462999	0.1596447812313956	0.4382780685	-0.8649	-1.1427	-1.4197	2.4392679034	-0.2689489578651999	-1.6141265205288997	0.1638081465856221	0.0040397884	0.1379	0.1212	-0.057	3.1381968437855	0.3807225080838999	-0.4739261478121999	0.1685838655857471
499	0.1036126402904664	0.0499978096	0.4291	0.4419	-0.5844	-1.7021762232355	5.055186014643	-2.2741845465828	0.1089069287137008	0.0232727869	0.4803	-0.2729	-0.1214	-7.8159651649234	0.3797782753471	1.2093654206873	0.1315917960854641	0.0815721165	-0.7234	-0.538	0.3352	1.0426689996113998	4.4257762095044	-2.7344980057728	0.1374734486281484	0.0218768484	-0.4776	0.0729	0.0708	-4.853749697459	-0.1915218734476	0.7103777623192	0.144623576883218	0.1278390617	0.8436	-0.7705	0.1229	-1.7868424253018995	5.0141905766536	-2.0337592859751	0.147416707703389	0.0720170837	-0.8406	0.1132	0.0998	-6.0811735692376	0.0220714402227	1.0773302096581	0.1518733692496527
500	0.1018569790602468	7.42726e-05	0.0112	0.0296	0.0095	-4.6490479087269	-13.230274363796	-4.6379531740695	0.1120902268902004	1.6492030051	-1.4501	-4.1393	-1.4316	3.7526956402888	10.8576142113711	3.6842387668708	0.1502091770360951	6.8795e-06	0.0026	0.0074	0.0026	6.9309436893269005	20.0690373321928	6.8428546435896	0.1563620394393526	0.0073000279	-0.1446	0.1676	-0.1447	1.4283487295635	4.1916851768394	1.3900679606923998	0.1568346722329612	1.7198756948	1.2671	3.6096	1.255	0.1500149760590999	0.517360853705	0.1256222970250999	0.1610311487097319	0.0171312612	0.2573	-0.163	0.2571	0.5956928278286999	1.7997469393714998	0.5669724154176999	0.1645227000448341
501	0.0827049692408328	0.7694663763	1.7755	1.0603	3.0304	-10.3462728413632	-6.3175071546525	-20.3712311509995	0.1325894294303123	1.1189081373	1.5748	1.0556	2.9632	-6.1188248496175	-4.0080712525625	-13.6507333328869	0.1451036330361539	0.0002455266	0.0355	0.0179	-0.031	-9.651632291324	-5.883396153908699	-19.122798100827097	0.1444128563763716	0.1106594042	0.6464	0.2415	0.8147	-7.2318391881204995	-4.3264350569869	-15.0608268962056	0.146163115458962	0.1829691442	0.8168	0.3173	1.0442	-7.2795622843596	-4.4976165835626	-14.5761207579816	0.1509400471861058	0.0001377697	0.0332	0.0043	-0.0158	-5.8287486842664	-3.9041269654531	-13.3181273513491	0.1562485943391372
502	0.1040313986049964	1.4622906542	3.4574	2.1878	-2.0208	0.9521800290014	0.6565564963216	-0.2130425112404999	0.1082588179953989	0.0011808248	-0.0825	-0.0427	0.0871	-0.554343302563	-0.292712148408	0.6785099074522	0.1276363582910103	1.4293311357	3.0852	1.9532	-1.8064	-0.3238324856917	-0.1627227749752	0.5028826184074	0.1275886944442402	0.0011208619	0.0856	0.0705	0.0238	0.1890826055442	0.1650440137865	0.2147736045913	0.1481482393408644	1.1655442496	-2.5951	-1.641	1.5173	0.2606475783874999	0.1850302733820999	0.0885611621056999	0.1531924120037925	0.0022076959	-0.0675	-0.0089	-0.1303	6.849306900624399	4.385056172729899	-3.653000400495	0.1534502083685514
503	0.080900174191699	0.9340653093	2.1387	2.897	-1.8865	-12.3740913297026	-16.1892243597123	11.1696831308835	0.1254017433869628	1.2221340074	-1.9597	-2.7488	1.6701	-7.200561478714	-9.7845723920593	6.5604897122557	0.1411571253224751	0.0005360084	-0.0305	0.0688	-0.0061	-11.6457338023535	-15.4092094330541	10.5878390498612	0.1413717780048068	0.1356695023	-0.7466	-0.5989	0.7051	-9.9016965944532	-12.1785564671236	8.761732279920698	0.1505195984036102	0.001607298	0.0359	-0.1211	0.0065	-7.478913420916499	-10.7234151336534	6.9448711221947	0.1540426438918982	0.012951232	0.3005	-0.096	-0.1616	-1.7615448565618	-4.988617606698599	2.9102826669404	0.1578655636975679
504	0.0679651543103258	0.0326290364	0.2172	0.2651	-0.7729	-4.0391129037848	5.3576945776953	12.3326631183755	0.1120599087147298	0.6696728816	-1.2457	0.1469	2.6488	-4.4730665324058	2.5070559452961	10.4720525105111	0.1236170502068985	0.0258808386	0.4429	-0.1529	-0.3062	-3.0430653955529	3.3646553284946994	11.5676772294447	0.1308150995538634	0.0678138981	0.7406	0.3051	0.3619	3.9828523698838	-2.6578577819692	9.2816897736519	0.1350032706880204	0.048758487	-0.4454	0.2078	-0.5458	2.5594215191578	-1.5647510170003998	8.4669349508856	0.135571157676562	0.0355570399	-0.1978	-0.589	-0.0747	-2.3147078682038	4.781712608247299	8.694377011362299	0.1426527852297199
506	0.1302620960332801	1.1468634628	-1.6767	-3.1653	-0.3177	-0.1357727989457	-0.5584743207865	-0.1650046707558	0.1417657672887098	0.0006159086	-0.0481	-0.0638	0.0087	0.3641984351898999	0.3783619262418999	-0.0673946115891	0.1614883467958282	0.000126584	-0.0046	0.005	0.0336	-0.0488640441294	-0.3955154876271	-0.1417529396121	0.1634744261596242	0.0178715492	0.0525	-0.0679	0.3949	-0.4767588460226	-1.2248272317523998	-0.2222094373935999	0.1637606664853701	0.0222022807	0.3961	-0.19	-0.0974	0.2451464242916999	0.1374645492657999	-0.0726665777029	0.1731910522795593	0.0077703341	0.2196	-0.1157	0.0748	-3.3959330379012003	-6.7396578740635	-0.8295478023094999	0.1736657062848658
507	0.0756752684536627	1.449197985	2.7325	3.3301	3.0285	-1.0345249922565	-0.6210690826302	0.0141241480213	0.0835622202459263	0.0013152596	0.0021	0.0687	0.1358	-0.1216093078936999	0.3670311334002999	1.0758351744915	0.1059370337432105	0.6983085421	-1.1163	-2.5645	-1.3185	-0.3355567088403	-0.0603522090938	0.3233603693233	0.12671402426924	0.000780351	-0.079	-0.0228	0.0488	-0.6008074218196999	-0.2913744853642	0.1704340089924	0.1283933204465775	0.000163941	0.0322	0.0135	-0.0263	-0.3215899329418	-0.0634996515497999	0.2665883760231999	0.1325507691629243	0.0006247279	-0.076	-0.0346	0.0078	-0.6497501520104999	-0.3819421420355999	-0.0034621867016	0.1350442829108388
508	0.0723263044165312	0.9885146475	0.5364	3.3375	-2.9218	0.1976987292674999	1.5444106701285	-1.2287221917917	0.0784800488030751	0.0078762767	-0.0563	-0.2889	0.2478	-0.5341209847831999	-1.4328731780939998	1.3146080278098	0.1109982213337057	0.8884575962	0.5993	-2.4404	2.3128	-0.1661849616768	0.0520508296161	0.1085080786705999	0.1179221576251129	1.78487e-05	-0.0105	0.0075	-0.0077	-0.1739748817554	-0.0090882400917	0.1127964690168999	0.1228222362686227	0.0867573502	0.4663	0.7111	-0.5763	-0.1227895988146999	0.1921513619388	-0.0647979715629	0.1317590054168473	0.004980036	0.2099	-0.0209	0.1103	-0.1851483024742	0.0312383663758	0.1347498801475	0.1356180865372601
509	0.0973280683831041	0.6245135022	1.4519	-2.6592	0.3057	-0.5757065682331	0.2830337628558	-0.1018984495129999	0.125236151024938	0.0008480102	0.0189	-0.0985	0.0101	-0.449690840901	2.6451499830531	-0.2733947203342999	0.1221246977369778	0.9261976561	-1.1104	3.1069	-0.3078	1.97895444421	-4.5267697693113	0.4958795589427999	0.1438236180424381	0.0135744424	0.1992	0.3185	-0.0132	-1.4971990332885	4.2854002759668	-0.4960762740962999	0.1428926846836252	0.4438550916	-1.2654	-1.7279	0.0415	0.7198200896871999	-9.0707717860692	0.7710447156586	0.1477222414135252	0.009555187	-0.1354	0.2234	-0.1691	-2.9604843741136	-11.5431271782879	0.6799655995881	0.1496499628832033
510	0.0897048663427828	4.138e-07	0.0003	-0.0021	-0.0015	1.2262042378268998	-3.6047265018261	-4.4620111407791	0.0930336917615411	3.1742489596	-1.2607	4.264	5.1341	-0.9714581140444	3.2976148041819	3.9389062045919	0.1141871421536561	0.0154231003	-0.0933	0.0396	-0.438	-0.5118528294069999	0.2899974792897	-1.4410958715103	0.1215693422609641	0.0409982175	0.0815	-0.4056	-0.575	0.9331773451733	-2.5032790143489	-2.7710083382624	0.1241813357636872	0.3283037685	-1.0192	1.6386	-0.419	-2.8216428187733	10.2288338947237	12.8936160500961	0.1334764841206259	1.54457e-05	0.0066	0.0064	0.0094	-0.3449203501469	0.4487466081642	-0.5808998482854999	0.1336562617138405
511	0.1112112570466789	0.9976044858	2.2478	2.6512	0.9518	-9.717295809562298	-13.251519600374	-5.2902212800448	0.1487823485744945	0.0048494958	0.1832	0.1017	-0.0705	-9.1297863321192	-12.3198372903673	-4.806459374557599	0.160581006489927	0.0178015306	-0.2189	0.0793	0.3337	-2.8520156384737	-5.111721949758899	-2.3333958077863	0.1616352337623201	0.8849576269	1.7719	2.0979	0.7358	-4.0356507170832	-6.4675221307116	-2.852763156057	0.1688891053014545	0.0137474886	-0.2235	-0.2469	-0.1055	-3.6675966648847	-5.9910386859039	-2.6762309773061	0.1736720639143888	0.0299061399	0.3123	0.3406	0.2106	-0.0378873385640999	-0.6067875624861	-0.2102491560608	0.1748074703984359
512	0.0950715508941105	1.8246229442	0.0897	0.9871	-5.1349	-0.0438674792304999	-0.1304614898012	-0.0366677046124	0.1172743776505435	0.0001318215	-0.0137	-0.0382	-0.0055	-0.085767806926	-0.2354680387395	-0.0802991256587	0.1233095320343679	0.1012743172	0.8012	-0.066	-0.7585	-0.0762467934965999	-0.1918759607239	0.0122356825477	0.1268637776814129	0.0001916932	0.0042	0.0473	-0.0024	0.0036195588244	-0.0321039130512	-0.0142815201440999	0.1304964095930381	6.47936e-05	0.0073	0.0261	0.0025	-0.0191207129201999	-0.0578342551289999	-0.0323793142660999	0.1373010576449576	0.0007374184	0.0153	-0.0776	-0.0424	1.1891037598768	0.5993123866531	-6.790489069727899	0.1374049479262368
513	0.1166814276369462	1.7959837249	4.5529	-1.3619	-0.0192	0.3072297267363	0.2411727781909999	1.462380451119	0.1318814540964448	0.0151445398	-0.0661	-0.0603	-0.404	-0.1493461445372	0.5106331954553	2.2711157901882	0.1359056498379355	0.0795087676	-0.2044	-0.1959	-0.8867	6.914065529156599	-2.245306762049	-1.157078532887	0.1391366118612052	0.0114562067	-0.0975	-0.1677	0.2919	-5.841653198336	1.5201360201866	-0.6534877399269999	0.1519955239348214	0.2794884597	1.5419	-0.6022	-0.0873	0.7106138205033999	-0.2991644054428	0.0491394453442999	0.1531004652461835	0.0079174117	0.2526	-0.0651	0.0973	-6.4290053036563	1.2657046406497	-0.507918526337	0.1537815400898152
514	0.1021870245558846	1.2192967264	-2.8097	-2.1981	-2.0968	-0.0434347058928	-3.9156938164789	3.4613211549246	0.1109459638239855	0.0098887328	-0.0674	-0.322	0.1579	0.3976400112848999	-4.337962564982	4.5152029182855	0.1187146196079584	0.0675963928	0.0526	-0.6489	0.6451	0.2564772171333	-3.8732033433229	3.8834718743356	0.1252803604371697	0.0070177138	-0.1851	-0.17	-0.1441	0.2471135758267	-4.7582248189194	4.6964562607204	0.1426522707394694	0.0006556514	0.0563	0.0338	0.0507	-1.6001597446304	-3.0165481928611	0.3838699505399	0.1427109593773197	0.0002285838	0.0323	0.0224	0.0292	1.8128481685946	-0.3682114243212999	2.9058369044713	0.1519118457705226
515	0.1131156794578742	0.6059153518	2.6357	-0.7515	0.6337	-7.619053296269899	1.513919821336	-1.3792879702805998	0.1291978729503075	0.4448382337	-2.1329	0.5011	-0.5512	4.3163632411277	-1.1022343480912	1.8154841516515	0.1448930227772183	0.0563373439	-0.7096	0.144	-0.2406	-4.3083766058956	1.9362279128698	-0.8938736575039998	0.1501037432840647	0.2253942277	1.4131	-0.3673	0.337	-10.6405980540299	2.7311538481633	-2.1603651587677	0.1559327340746893	0.020408227	-0.1264	-0.3427	-0.2492	1.8299230439184	1.1583768529001	-0.3961843191489999	0.1577575574942855	0.0157766423	0.3377	0.1307	0.1365	-3.248947475206	1.3580820767333	-0.3447629780240999	0.1608127843477365
517	0.1064253584894566	0.4233676963	-1.7121	-1.6987	-0.2686	5.8765111235362	6.930156828712899	1.0219352224325	0.1124235430738587	0.0195150142	0.2776	0.4158	0.095	-4.1972325441681	-0.7845000321579999	-1.4471546982381	0.1391223163821045	0.2868928077	1.3027	1.1613	0.1715	4.2460572452668	5.9892289064917	0.8614156571764998	0.144106808175985	0.0903968907	-0.7416	-0.6026	-0.1584	1.5857995384249002	-0.0895447378732	-0.1701192647468	0.1456698663060334	0.0052095508	0.022	-0.2273	0.0373	-0.3564085151113	-0.2995184927190999	-0.7322131443576999	0.1516571363472662	0.232817956	1.091	0.9884	0.3485	1.5773014437937	0.7893392249340999	-0.6064728182405	0.1540928066913132
521	0.1081290562043849	0.1808305262	1.3226	0.8389	0.1813	-6.4734629283473	-2.3029049589938	-0.8393048739231	0.1262319836539097	0.6126642413	1.2262	2.3683	0.2073	2.1097306782568	7.0614051791281	0.6513632162691999	0.1410980324422852	0.0023828162	0.156	0.0181	-0.0253	-0.5895159720087999	1.5619576618206998	-0.7963422843986999	0.1487440925494461	0.0868836099	-0.4783	-0.8023	0.0259	-6.889751536184	-3.1349707152681	-0.548835278265	0.1510101281080723	0.0053436579	0.1835	-0.1355	0.0313	-8.9193404609049	-8.48235741892	-1.6769179975260995	0.157809227015148	0.0295700986	0.2895	-0.3763	-0.2346	1.4014380965647	2.7994926924892	-0.2976300272455	0.1578726563131628
522	0.1168331655115135	0.6084263414	-1.0796	-0.1883	2.5503	-2.7455140543688	0.9910116003023	10.603340203957	0.1316688226258112	0.1384662075	-0.4016	0.127	1.1791	1.0735926217416	1.8482962392553	2.3440971121367	0.1341349213932396	0.6418117719	-0.9359	0.2058	2.4851	0.3890632305922999	1.3924678855650998	3.4296893582417995	0.143006093034537	0.0845733735	0.0628	-0.6912	-0.6349	3.432285998268	5.3286987640694	-1.2473314453128	0.1505439264425939	0.1115138423	-0.3703	-0.6067	0.7762	-0.8236463477045	1.146455914598	2.6002202419937	0.1520147805699081	0.0036933431	-0.005	0.1906	-0.0081	-4.684614008479699	1.1038867553806	7.645924586238	0.1538027444379929
523	0.1126001602269637	0.9393890199	-0.4779	-3.3841	-0.819	1.4646623468995998	0.3391369246339999	-5.6027623159256	0.1213635094114966	0.105913669	0.3531	0.1584	1.0741	1.0205188733273	-2.0283299477385	-6.4374640552568	0.130476638467701	0.0701571417	0.2188	-0.2032	0.8437	2.5456121153821	-1.92387420123	-2.1855840414464	0.1318196417677885	0.7164028189	0.245	2.8151	0.3184	1.8427882149573	-1.17242231486	-3.9800983577348	0.1331310039174757	0.8847579008	-0.9053	0.4279	-2.9535	1.7683512008729	-3.298913124195	-3.7614297931042	0.144939804640702	0.0500219506	0.1583	0.6207	0.3266	3.3210632504791	-1.253468958102	0.5655954093432	0.149381435721793
524	0.0945393107300616	0.0002970858	0.0387	0.0512	-0.0243	-3.0721792382709	-1.7305032053395	1.6662560362063998	0.0893369323151326	4.0247728442	6.7209	2.0651	-3.2143	8.9915349222394	1.9674269362149	-3.8962583593131	0.1218409931131805	0.0088697486	0.1839	0.2302	-0.1477	2.0088158045113	-0.2737094645799	-0.6725297667858	0.1324244250571451	0.0012472846	-0.0111	-0.1169	0.0182	1.8358638415541	-0.3356747379324	-0.450477701515	0.1321535459403044	0.0300897126	-0.5221	-0.0125	0.2581	4.9464418777882	0.5782638652286	-1.9218283636336	0.1397325018190905	0.0025183092	-0.0783	0.1391	-0.0391	11.4469334682264	2.4679489727803	-5.0471600363802	0.1429426637365221
525	0.1023173375864527	1.2109998607	-3.368	1.8171	-1.6146	-1.2631866866849	3.2482393006534	1.7459256733739	0.1145910537495314	0.11715502	0.7568	0.2269	0.9451	1.6702296823071	1.9098287392701	3.4492821875304003	0.123461196410328	0.1114307581	0.8547	-0.7695	0.1481	-5.0869751834486	5.47654987344	-0.0537032369055	0.1399252151671725	0.0532596273	0.4402	0.1622	0.5898	-5.0220198397629	3.8710394766344	-1.4661573820662	0.1415411187957988	0.0005578583	-0.069	0.0058	-0.0334	1.8303558172561	-1.9698662041183	0.0111734207188	0.1425778166503744	0.1503110596	-1.0161	0.4254	-0.6028	3.7333782122151	0.265565457225	4.0122809568474	0.1458675408101016
526	0.0972393188149084	0.7021526837	-1.5965	2.3386	-1.5951	10.3816815689932	-9.6169317382466	6.801819862569499	0.1174524280264889	0.1969343408	-0.7695	1.1378	-0.7839	2.8664938737713	0.8618877735449	-0.1081146483635999	0.1179618101236981	0.7567494095	1.7547	-2.1459	1.3071	6.6983476918285	-3.5762421475993	2.8105874271466	0.1346490074013097	0.0468098305	0.4219	0.2624	-0.5198	4.5945578112074	2.1003276939195	-2.931842647764	0.137227853032185	0.0219833696	0.4473	-0.1654	-0.1091	6.4788529235532	-2.3024721856561	1.2417053919227	0.145372637938511	0.0645945221	0.6869	-0.4355	-0.0476	8.602353662554998	-5.0084071511407	2.9733102021218	0.1503501106154038
527	0.1354438580888892	0.074897501	-0.7356	0.2406	0.4744	2.9414030042241	-2.0549651795224	-9.6703595739372	0.1367503325811975	0.0466803365	-0.4189	0.1859	0.548	-1.4363747078262998	0.3416155355681	-0.6962929573286	0.1367024849879095	0.5618945455	-0.9116	0.6634	2.1766	1.6368274492428	-1.5703377273598	-8.7971410075507	0.1649984932785523	0.0029914421	0.1477	-0.0732	0.0007	-0.2086360918021	-0.3246980323671	-4.592905403918	0.183007379260163	0.0014107451	0.083	-0.0008	0.0683	2.021838347673	-1.7576105534917998	-9.432334238202198	0.1848794622841897	0.1289840205	0.1622	-0.0432	-1.0051	-1.0769761223818	0.0260450863233999	-4.4591784425687	0.1864839001300925
529	0.1181320696472801	0.0165282831	0.0824	-0.4495	-0.0254	2.6042725741558	-6.3177432128367	-0.2369630739060999	0.1221317536032692	0.0067064373	0.0054	0.2865	0.0132	2.5263340303390995	-8.0441547429834	-0.2483725528090999	0.1249596125153428	0.1281084693	0.1816	-1.2141	-0.0846	1.2864384178286	-0.5863291865221	0.0606276103086999	0.144758961317683	0.0012141178	-0.0293	-0.0098	0.1078	1.1623898420315	-0.0834859111454	0.1795615921147999	0.1624693694554488	0.0019497548	0.0051	0.1287	-0.0375	0.5613857050583	6.563715840773099	0.5925847284033999	0.1649694613287078	0.0004698715	0.0159	0.0456	-0.0441	1.0977885856221	0.5409273290943	0.3249340905512999	0.1725595889957885
530	0.085258053609884	0.7802071005	0.9554	-3.5321	0.0112	-0.9535570350759	-1.7746067427542	-3.5802551367306994	0.1022164974973724	0.0108445522	0.023	0.1589	-0.3635	-1.1603046614044	-1.6937568146657	-3.1149844556725	0.1090937621732068	0.0034258119	-0.1348	0.0764	-0.1518	-4.0954127807165	11.0847415276022	-3.4245354212201	0.113684374931095	0.0048034137	-0.0126	-0.2505	0.019	1.1418527800060998	-11.213944040421	-2.7319407087773	0.1261368029575839	0.6490484511	-0.7291	2.6674	-0.0451	-0.6447142440809	-2.234290713453	-2.6032103123269	0.1282971842683581	1.0279492936	-0.9328	3.3094	-0.007	-0.7015649234424	-2.0377329320758	-2.1916035251435	0.1424009422521443
531	0.1355963309495285	0.0179429384	0.4287	0.1204	0.0003	0.0483919277609999	-0.0347792391388	4.1473849242712	0.1361843198071396	0.0002451117	0.0011	0.0008	0.0519	-0.036589018551	0.0231730450823	4.1476603254861	0.1366062018124756	0.0008617585	-0.0958	-0.0164	-0.0009	0.0132979443765999	-0.011016048596	4.1528536055385	0.1376022549372689	0.0418341938	0.0022	-0.0006	0.6746	0.0009048897061	-0.0029113842718	4.118703854890899	0.1414531042136751	0.0347716681	-0.552	0.2514	-0.001	0.0202616608104999	-0.0164453868326	4.078849364791799	0.1423686763635829	0.0664947295	-0.0004	-0.0008	0.8358	-0.0087734958461	0.0060588267278	4.1056813117292	0.1500082685933101
535	0.120267902423249	0.8241167662	3.1737	0.2591	0.0991	10.9430672740515	1.4408204702954	0.1062655259207	0.1397713458329964	7.43131e-05	-0.0146	0.0175	0.0166	14.655003534535098	1.8757970177146	0.1624080307296	0.1394879352036279	1.3686521894	-3.7839	-0.1998	-0.1658	-3.9294245341932	0.0547654987343999	-0.2826403325488	0.1471737580572848	0.0007606011	0.0769	-0.0361	0.0224	-7.026114480590199	-0.491394453443	-0.2465627733969	0.1578022813967675	0.0033571951	-0.0258	0.1372	-0.1113	1.9436637456721	0.5913650944517	-0.1229863139681999	0.1583926222098091	0.0088942053	-0.2871	0.0251	-0.0297	8.6636501043856	1.1836350786095	0.0747911013607	0.1624221098510183
536	0.1192157331118575	0.5040421094	2.5045	0.0356	0.069	12.4318075557395	-0.0033441576095	0.7502322524182999	0.1372105441101891	5.72801e-05	0.0088	-0.0234	-0.0009	14.9084906813352	-0.0506344805109	0.9800742377677	0.1412185334087919	0.2712003689	-1.6859	-0.0948	0.1211	-0.6007287357583	-0.1489133711995	0.2987709751358	0.1460103853531975	0.4134576342	2.0345	0.1403	-0.2143	-0.4831717600267	0.0038949600393	-0.0371004779501	0.1475374291657173	0.0957155284	-0.913	-0.1627	0.3208	-1.2644063206366	-0.0132586013459	-0.0393430307	0.1514215733111857	0.3543824417	-1.8614	0.0207	-0.1661	7.5732973515658	0.0353693845992999	0.3687622267511	0.1576666764664809
537	0.1185811093879771	0.9363447195	0.2897	-3.4002	0.2367	-0.0509492247564999	-0.0193567711044	-0.0081833503855999	0.1255666007629155	1.00492e-05	-0.0101	-0.0037	-0.0017	-0.0646012564094	0.0047998497454	-0.0107799904118	0.1394681640782907	6.00329e-05	-0.0178	-0.0057	0.0172	1.0983787310826	-13.873611601802398	0.9537930932601	0.1394726107440264	7.52033e-05	-0.0282	-0.0015	-0.0037	-1.2555934817597998	13.8474484863869	-0.9770448244038	0.1475768979177844	0.1206889951	-0.0912	1.0993	-0.075	-0.023999248727	0.7084499538149	-0.0458739737961999	0.1477370146335727	0.0002928285	0.014	-0.0524	0.0048	0.0996952397938	-0.7482651008832999	0.0551982720721	0.156902878940444
538	0.107681118942796	0.3424595197	-2.1065	0.3695	-0.3679	-8.0574133443293	3.7766162029544	-1.5871372014686995	0.1119469046061577	0.0371377475	-0.0734	-0.6774	-0.174	8.0225554191291	3.5170308863957995	1.2824647717279	0.1386158742291833	0.181304583	-1.3643	0.2268	-0.1989	-5.6290434604332	2.230356410383	-0.9057945958061	0.1440145306746437	0.0278905623	-0.529	0.0284	-0.0959	1.6491024748212	1.5949271215472998	-1.0984967601747	0.1443893735713708	0.0304633774	0.5143	-0.2141	0.0743	2.0340740302207	1.3473020863215	-0.2166620700649	0.1482490426806411	0.1781109563	1.3264	-0.0599	0.1697	6.652395031970899	4.115556412434899	0.7025878422406	0.1509109784869576
539	0.0778505332323952	0.8880623289	-3.8893	-0.8984	0.9904	-10.3795570453354	4.8628772805814	8.4025304096297	0.0779899233409526	1.1241069372	0.6427	-3.0958	-3.3703	9.4424060540614	-1.234977733673	-5.9376108502133	0.0827219106697928	0.0069131702	-0.2132	-0.2785	-0.0389	1.1520032819267	1.7632759499125998	0.4090494901879	0.0996840294876412	0.0219863662	0.031	-0.4056	-0.4066	-10.1300828876667	0.8695596645313999	4.145850546073899	0.1001159440528602	0.4239967523	0.6371	-1.5614	-1.8676	3.9017270405804	7.0090396052664	5.0773754839578	0.1001854002366655	0.4186329625	-2.3178	-0.7005	0.6152	6.6440149664318	-4.304914419194	-7.661071653057499	0.1023227764833856
540	0.0965540912999698	2.1503079675	-0.2203	5.4908	-1.5495	-0.412314961736	-0.1490314002916	2.1413624749396	0.1047379039667198	0.0016624497	-0.0155	0.1527	0.0122	-0.4895059879694	1.0050177192315	1.8920456893937	0.1140810469141609	0.0042094058	-0.0458	0.0428	0.2264	-0.3374451743139	0.5066595493546	1.3238142969935998	0.1196857567049104	0.2104551542	0.0328	-1.5631	0.4318	-0.3283175911915	0.3509004908133	1.3447054462953	0.1227435927589172	0.7450468439	-0.0832	2.9033	-0.7813	-0.6139086510428	3.0820936820073	1.4148934130640998	0.121027914771015	0.0198342958	-0.0785	-0.0974	0.4705	-0.3553069102516999	-1.9361492268084	2.8019319603926	0.1316946573862425
541	0.1093552702176293	1.3740851277	-0.2007	4.143	-0.9986	-0.9185810807836	11.1862465468082	-0.695584782776	0.1181330618784774	0.0407797722	0.0666	-0.714	-0.0526	-1.2004738957491	14.6966284610157	-2.5013905488753	0.1333594743379613	0.9159954187	0.0872	-3.1298	0.5308	-0.3745456522639999	-0.4730212581060999	1.8474700356106	0.1420997817091366	0.0155500654	0.0544	-0.352	-0.1921	0.0423331010331999	-4.7199047070176	4.2216645662328	0.1461049780606657	0.0090530537	-0.0188	0.303	-0.0263	0.3224554796172	-4.3941050697909	0.9425016434492	0.1505262132782583	0.0672510958	-0.0193	-0.8153	-0.0212	-0.7164365890469999	7.8492493688956	0.6144201104419	0.1567003902776042
542	0.1374052051713619	0.0037056738	0.0378	0.1024	0.1688	-0.1785780163473	-0.6196527335249999	-1.1160830948976	0.1383019616778261	0.706905299	-2.4703	1.1841	-0.2236	-0.2197308264594999	-0.6918865378901999	-1.2681439085531	0.1502555546572392	0.0568364423	-0.6763	0.3237	-0.0638	0.1545787676203	0.322219421433	0.0900168542416	0.152944427703095	0.0039512066	-0.0172	-0.0824	-0.1775	-0.1578048961377	-0.3889058584695	-0.9859756923727	0.1558007673254591	0.0064992232	-0.093	-0.2028	-0.1126	-0.053113091445	0.266745748146	-0.0302154475775999	0.1574628280794079	0.0134260552	0.3193	-0.1588	0.025	0.0820695620402	-0.1893186637284	-0.2675719517907	0.1599739447437471
543	0.1429410100178601	0.001771037	-0.0171	-0.0841	-0.1058	-2.678080099749	0.8907262150479999	-1.8600204624039	0.1475746194609612	0.1788936636	-1.0817	0.7778	-0.172	-2.9948308399147	1.4124541451607	-1.666177350145	0.1526289716809866	0.0743645614	0.6694	-0.524	0.0721	-0.4924567152719	0.0042883903462999	-0.6366489227874	0.1557772477711547	0.0100126727	-0.3016	-0.0048	-0.0725	-0.207731202096	0.6811065474783999	0.3834371772022	0.1609727173170068	0.0385308975	0.3769	-0.0725	0.4587	-4.168590817818499	2.3024721856561	-2.0008685123099	0.1637041093071286	0.0057843882	0.0908	0.1167	0.1761	-4.8900239717644	3.0126138897911	-2.3905218883627	0.1685726937974525
545	0.0892802281396767	1.166796907	2.4994	-3.2669	1.5614	0.1823942903252	-10.6996912861413	-1.0377904638045998	0.0893238495630507	1.2459488065	-2.5487	-2.9204	-2.3728	0.0825810214393	9.735039516408	1.5798587407892	0.0963580337652601	0.0002660363	-0.0303	-0.0257	-0.0504	0.2402678884849	-0.103078740434	0.4483138348264999	0.1170012935754867	0.0184867017	-0.383	0.1084	-0.2802	-0.3125016928501	-4.6579000906344	-0.7213151248537999	0.1165301675033258	1.254122657	0.8983	-3.8903	0.2651	2.4995020834017	-1.061474968286	2.0114124445375	0.1165640503612456	1.3333485512	-3.1445	-0.8216	-2.5416	-1.8611614102942	4.2187925249917	-0.7544419567031999	0.1189107138919717
546	0.1219849033860808	0.4838677681	2.4056	0.215	0.214	10.415988691763598	0.7138399490208	0.8764840379345998	0.1398781760585636	6.77518e-05	0.001	-0.007	-0.026	12.8516763793699	0.965477973378	1.1042408426569	0.1468386044084464	0.1226294409	-1.1083	-0.0956	-0.0988	-5.712057255210199	-0.8639336111413	-0.5916798386973	0.1492083097525302	0.9788717439	3.0756	0.2163	0.2588	-2.7550744108289	-0.5835358313424	-0.3232423402311999	0.1570183085030538	0.0034166822	0.027	-0.1771	0.0227	2.941678405439	0.0158158983414	0.2039542711487999	0.1680667293854781	0.0031212907	0.165	0.0197	0.0152	-13.1426180913964	-1.6400142347295	-1.2768387183378	0.1702152039218857
547	0.1123028216115304	0.8287001201	3.291	-0.2551	-0.2188	-14.4778812103237	1.0809104254517998	0.9645337406412	0.1311336425174742	8.8469e-05	-0.0202	0.0171	-0.0176	-18.0410614717306	1.3362466946948	1.1938642665915	0.1310933285314243	1.9113995933	-4.5878	0.3734	0.3036	2.9009583686645	-0.2563591880411999	-0.1923874201229999	0.1480485384801958	0.0195723586	0.4427	-0.0322	-0.0266	2.9605237171443	-0.215206377929	-0.1918759607239	0.1488021931984389	0.0038814502	0.1944	-0.0297	-0.0135	-10.3345879612453	0.7977979765345999	0.6866932578378	0.1576934667088058	0.0024059668	0.0102	0.131	0.0748	-2.9184266742953	0.1775157545184	0.1941578565045	0.1576626340430848
548	0.1093242538053903	0.069472519	0.8082	-0.4998	0.2104	-5.8437383789631	7.0743096931977005	-0.5186198306874	0.1225232439345274	0.7332467941	-0.7623	2.862	-0.1474	0.4341896868051999	-4.786473114962	0.8852968768113999	0.1439743269365045	0.0017737161	-0.1147	-0.0728	-0.0025	-1.0523867281943	2.2065932198402	-0.2003740553550999	0.1482704675246404	0.0330824819	-0.3245	0.4696	-0.089	-5.751046198633899	4.8074429503251	0.0007475175832999	0.1544288055741343	0.016174894	-0.1026	-0.3774	-0.0634	-6.495416339477899	14.3190533953878	-0.8359213732828998	0.1554645111975127	0.0302898903	-0.057	0.532	0.074	0.4612183488960999	-3.4802451526913	0.9897526233199	0.1605898630720947
549	0.1593698229418552	0.4120084011	1.4628	-0.7322	1.0631	0.6875588045132	0.6348391433752	1.2158963637835	0.1643015794850687	0.3143933361	0.9915	-1.0649	0.8457	0.4810078933381999	-0.2085574057407	1.2101522813013	0.1718975870407255	0.0931541603	-0.4519	-0.3841	-0.6741	2.9995520035987	-1.1797794616009	3.1852904515334	0.1835158426247822	0.0127569172	0.1303	-0.2947	0.0187	4.684653351510399	-3.1348920292066995	4.6209569848071	0.1889552540479357	0.0023495303	0.0101	0.115	0.0729	-0.8470161079402999	2.3792304385518	0.4302553837351999	0.1955631830776806	0.0104472164	-0.1529	0.1211	-0.2049	-0.4125116768894999	2.1546210762855	0.6615924042511999	0.2040317660980324
552	0.118748796460307	0.0100698429	-0.0261	-0.1598	0.3177	0.3387434943269999	6.7518935566112	-2.6803226524989	0.1204551401250946	0.0270457164	-0.377	-0.4393	0.0334	-3.4979495165063	-4.8709819449056	2.6156820530588	0.1289427592847115	0.0137599052	-0.2026	-0.3088	0.1534	-6.0303817166039	-4.0556763197095	-0.856104348032	0.1293615175992415	0.0174940958	0.1109	-0.4311	0.0673	-1.2432004270893	7.088984643648799	-3.4289024976278	0.1306789066347192	0.0041995856	-0.1813	-0.1148	-0.0464	-3.3827924656474	-3.6378533336755	4.332257825530499	0.1308004365817267	0.0259593949	0.2779	-0.4105	0.227	-2.7928437203009	7.015255804117	-7.033786371576699	0.1439924810924832
554	0.1012957069463533	0.021168894	0.1319	0.5419	-0.0383	-5.9097953275084	-5.3538389606867	1.0314955788926	0.105257869863366	0.001583734	-0.1276	-0.0386	-0.0692	-5.7728815806724	-6.806698398376299	0.9406131779756	0.1435637269673739	0.0249027639	0.4605	0.0457	-0.212	-2.4884860348057	-0.0438281361998	-0.0343858088318	0.1570777688762798	0.030223013	-0.1062	0.5212	0.0691	-3.6009495708789	-3.1407147977503	0.1091769101925	0.1599159910919688	0.0382672196	-0.2629	-0.4456	-0.3002	-2.7345766918342	-5.7516363440944	-0.5862898434914	0.1602456690945706	0.0848142132	-0.2275	0.8574	-0.0523	-3.2625995068589	-3.3857825359806	0.315137675907	0.1703021160249013
555	0.1129442072072734	0.0320233737	0.3107	0.5603	0.114	7.7563211303822	7.5691269903116	10.2292666680614	0.1166951718764929	0.5553737008	1.3603	1.3873	1.7669	6.3975308790963	5.906057739591899	8.9101735347518	0.1437058365243978	0.0003244655	0.0304	0.0327	0.0373	0.562211908703	-0.2047411317627999	1.5800161129119998	0.1558297992753037	0.0081874084	0.0881	0.1998	-0.1758	3.1357182328514	2.587197698832	4.634294272214399	0.1647637754764547	0.000265874	-0.0191	-0.0361	-0.0274	0.7230462182046	-0.0361955882439999	1.7816098022188	0.1720259523582028	0.1144851995	-0.4477	-0.5722	-0.6802	4.3006653718784	3.6426138403902	6.6032555866266	0.1749518216629794
559	0.1157838626458028	0.2769260759	0.2621	1.8349	0.2733	0.0301367615161999	-7.3761494247281	-3.1830478987835	0.1433871833128762	0.0001425867	0.032	-0.0054	0.0209	0.2198488555515999	-0.2884237580616999	-0.8393442169537999	0.1524439021880535	0.0012985593	-0.0678	0.0272	0.0861	-0.9832610232544	-4.3237203878686	-0.9623698739527	0.156595948756771	0.000467322	-0.0044	0.0523	0.0414	-0.1151963938896	-1.2325778088003	-1.1174994440028	0.1617091366118612	0.002243294	-0.0418	-0.137	0.0158	-0.1172028884553	-1.4818159082848	-1.0353511959012	0.1701320034985337	0.2601961476	-0.3285	-1.4688	-0.0629	-2.9829492446433	-5.347740790928199	1.0879134849164	0.1764730958348339
561	0.1155417214843778	0.1105793582	0.628	0.5288	0.8641	4.7312748428899	4.2768234952742	4.5646964509061	0.1402428026488898	0.0019065142	-0.0598	-0.0801	-0.1018	-1.015443622367	-0.3233603693233	0.1783026151323999	0.145413686910633	0.0006998131	0.0823	0.0128	0.0165	2.7497237586537	2.5638672816269	3.8215066009831	0.1567086221216107	0.0400621359	-0.5325	-0.3105	0.0372	1.6048415652837	1.1089620063409	2.4263633893304	0.1600115392813306	0.3245545866	0.8052	0.9431	1.2115	2.9558025534603	2.6772145530736	4.4841612670632	0.1702533129497195	0.1415852451	0.6167	0.8218	0.4298	2.0288414071375995	1.4528594376896	2.0967868211565	0.1841554275046487
562	0.1306915116458543	0.0542862399	0.3589	-0.0134	0.7002	5.947407264857599	-6.6894168238596	7.504132303595199	0.1348391482981397	0.0005510157	0.0011	0.073	0.028	-0.6307081251516999	-0.2217373210252	-1.3510003312073	0.1331556259508882	0.656491973	1.4105	-1.6209	1.5928	4.6555001657616994	-5.7486856167919	5.7479380992086	0.1638738910897638	0.0051138079	0.0962	-0.1744	-0.0842	1.9429949141502	-2.7303669875493	2.4840402723366	0.1826064443578794	0.0021719131	0.0585	-0.0379	0.1139	4.9795293666069	-6.1408569468095	5.6596129952871	0.1837851782708717	0.1292412784	0.6469	-0.7318	0.305	1.8525059435402	-3.0570715144821	1.6588202034041	0.1853281345318506
563	0.0990361025158573	0.0008760899	-0.0769	0.0831	-0.0192	-0.2293305259502999	1.0674157659216998	-2.6495564024915	0.1350622900696031	0.0003366552	0.0511	-0.0323	0.009	-2.1549751635618	1.9666400756009	0.0251401966173	0.1304384191919563	1.2304580506	2.5357	-2.541	0.8051	-0.1264485006698	0.9062273691438	-2.3954004241695	0.1381132907531402	0.0117569964	0.2611	-0.2388	-0.0494	4.9407764813674	-3.2716090608892	-3.6259323953734	0.1412184599101847	0.0938891506	-0.7424	0.5518	0.3682	2.2529786530355	-0.8902147556489001	-3.7339683576756	0.1431946904606157	0.0007514822	-0.077	0.0422	0.0123	-7.024462073300799	6.3170743813148	0.2607656074796	0.1567167437177065
564	0.102471096672718	0.8746563058	-0.6684	2.7465	-2.1057	-0.6780771341145	9.7499505250433	-7.1504778006329	0.1223845520627383	0.5617650216	0.7756	-2.177	1.1918	1.5854847941792998	0.8841952719517999	0.2458152558136	0.1280569540707203	0.0547889517	0.2572	0.3418	-0.6743	-0.7515305724313999	6.748628085063101	-2.5842076284988	0.1372095518789919	0.1908368118	0.5672	-1.3098	-0.1465	1.8803608092758	-1.1960674763106998	1.4508529431239	0.1410219613838317	0.0215228663	-0.0571	-0.1308	0.456	0.6992830276618	5.4966541621277	-4.2622272308845	0.1517421742357982	0.0050647063	0.0932	-0.1426	-0.1447	0.4281308600774	5.2026830367373	-3.8254409040531	0.156426791712297
565	0.107122015037815	1.0555888242	-0.7584	-0.6269	3.6355	-0.3314650336475	-1.7951044617489	8.6568044170438	0.1271068008261243	0.1664271336	0.7462	0.6677	-0.9693	-0.1047704907540999	-2.2189862745107	3.7146115865712	0.1381867158617344	0.1959782898	-0.2896	-0.2628	1.397	2.1271596408569	-0.2939317823596999	2.3850532070954	0.1557719191221326	0.0113718243	-0.1575	-0.1771	0.2303	-0.0987510070569999	-1.8776854831882	6.234060586537799	0.1582885481820119	0.0189890838	0.2838	0.2827	-0.1374	0.9007980309072	-0.7281214691649	3.4306729340093	0.1588009069728128	0.0138243649	-0.0601	0.3336	-0.1236	3.5787601015641	1.0633240907289	-3.4774517975116	0.1639627509058703
566	0.1067308921995928	0.8639752407	-2.3525	2.4564	0.1567	9.5133021953828	-6.5235466064284	2.4510314695793	0.1248015170112526	0.1908946677	-1.2638	0.4917	-0.646	7.483673927631199	-3.4679701271129	3.5276535046848	0.1430788199063627	0.2651387971	1.35	-0.7075	0.648	7.793185550148099	-4.9892470951898	2.7008597145243	0.1467849504251894	0.1593796891	-1.0763	0.509	-0.4406	7.6801136799163	-5.2045321591802	1.5606986848382998	0.1633089440455103	0.0172762708	0.2102	-0.0026	0.3381	8.524257746615499	-3.6984809439842	4.1978226896286	0.1746730781951682	0.0366044434	0.2738	-0.0837	0.4808	3.5669571923541	0.2216192919331	3.2050013099141	0.1788927802318146
567	0.1087275186135222	0.9019991544	-2.4557	0.8419	-2.3091	-7.989900703648099	2.0148746312391	-9.498587901901	0.1230966433186091	0.075108527	0.809	-0.3818	-0.3335	0.9442327368	-0.7934702431576	-5.1103449436844	0.1311258149158073	0.1723183515	-0.7819	0.3038	-1.1203	-2.1647715782061	0.5066202063239	-1.7638267523423998	0.1362820729547175	0.076161029	-0.776	0.4764	-0.0472	-5.0122627681493	1.3715767362634	-3.6143262013169	0.14240906384824	0.27519181	-1.4589	0.236	-0.8191	-3.63136173361	1.1396889133175998	-2.2680863768243	0.1475789926280897	0.0157781219	0.3526	-0.1733	0.0757	-5.0108070760134	1.4320076314186	-6.855326384321499	0.1539074064546476
568	0.1343291782120728	0.1255002944	0.8999	0.76	-0.027	1.6601185234171998	2.1288907342077	3.4748158144547	0.1463574457764025	0.3635114329	-1.2363	-1.3111	-0.6551	-1.9648302961887	-2.3687651923856	1.0143420175073998	0.150992120949308	0.1181078755	0.6859	0.8348	0.0029	3.8547514619246	4.747523514569	4.8610281581385	0.1653249373424373	0.1239882756	0.4121	0.7097	0.6663	0.2936170381140999	0.383594549325	2.349959223711	0.1722724666867562	0.0448571963	-0.2447	-0.5151	0.2518	2.6474318788337	3.5903662956206	4.7021610001719	0.1735536209088837	0.4178964822	-0.7949	-1.107	-1.3073	0.0711321995055999	0.0653487739926999	2.8113349447299	0.1808304607627685
569	0.1451626524177366	0.0100565934	-0.0836	-0.2211	-0.2191	0.1112620908195999	-8.721051586176898	-11.269417713707998	0.1534076526749818	0.0560408383	0.0889	-0.659	-0.3225	4.531687648148799	1.9523978984875	1.0488458554313	0.1623362267285034	0.0192529609	-0.3078	-0.0222	-0.2873	-2.6452680121452	5.0584514861911	-1.1174601009721	0.1668404051243228	0.002462207	0.1051	0.0632	0.0842	-7.1089709032444	-11.9362033980116	-14.3866447221304	0.1715439117428724	0.0178832053	0.2003	0.2279	0.2535	-1.0856315891358	-2.6687951445038	-7.099961349214099	0.1720718522384	0.009179441	0.1485	0.1548	0.1844	-2.0690893275437	-0.1987216480656999	-5.4982278833557	0.1777514938591913
570	0.140499276038719	0.0024164063	-0.068	0.088	0.1159	9.9057095835846	-6.893528467131199	-9.2870797688578	0.1527368676363583	0.0506797989	-0.4051	0.2315	0.5276	-3.8350406035439	3.9699871988449	-3.8814260367392	0.1630054315470721	0.000135564	-0.0133	0.0271	0.0183	13.291570805626598	-11.2470708722704	-11.329612550679	0.1653612456543948	0.0001455689	0.0034	-0.0222	-0.0286	12.041209946949898	-10.1801272227171	-14.405057260497998	0.1677175375026643	0.0295769413	-0.2244	0.2105	-0.4119	-2.6767424367052	1.0919658170785	-11.2294845375475	0.173017411820046	0.1407014324	0.5888	-0.597	0.7162	-2.0461523406456	0.6644251024616	-9.8530292654773	0.1738622048112188
571	0.142830945853576	0.0017677006	-0.1085	0.0577	-0.0587	13.919603604690698	-3.2458787188114	4.3684927568052	0.152281323268924	0.0327364654	0.0277	-0.3723	-0.4267	-1.9660105871097	-2.184325064464	-4.539162823981799	0.1618637041828057	0.0075226475	-0.168	0.1421	-0.1458	4.4572506340644	-6.2561320267605	-2.9217708319048	0.1677210286865063	0.0007248623	0.0688	-0.0275	0.0315	21.4057168002253	-2.5669360380215	9.515505405102	0.1722645655864821	9.4289e-05	0.0273	-0.0077	0.0038	6.324392185024999	-7.2112234400337	-2.4815223183718	0.179125219577089	0.0267431972	-0.4069	0.039	-0.2382	14.5657735409075	-3.6094476655101	4.4902594368217	0.1783539251931175
572	0.1511031773447892	0.0017360259	-0.0238	-0.123	-0.0393	6.6208812643802	7.2188953310202	8.4934914966081	0.1521864733163306	0.0583542754	-0.3055	-0.5959	-0.3533	-5.7151653546355	-2.2942494922398	-0.3125803789115	0.1611095717236158	0.0151163763	-0.3244	0.0864	-0.1671	-0.6343670270068	-7.634239706120099	-0.6084793128061999	0.1710211161498489	0.0030648053	0.1523	-0.0448	0.041	1.0201254430203	-9.0534608525612	-0.7889064515963999	0.1747586305739506	0.0002777375	0.0005	0.0485	0.0059	15.219536682049398	6.994285968753899	9.4373308031011	0.177755756778409	0.5970155285	2.1407	-0.6098	0.1698	4.7671163438576	-5.042989675126	0.1961250080394999	0.1818177675533048
573	0.1085170921011046	0.0565022779	0.7864	-0.3196	0.2359	-6.3672367454573005	7.150949917001299	-0.7749003326671999	0.1256850805177241	0.4168241845	-0.8737	2.0159	-0.2659	0.6940897476094	-4.5371956724468	0.9023717521352	0.1406596132503289	0.0091878352	-0.0382	-0.3105	-0.0069	-7.467582628074899	14.0208725657125	-1.0054111495385	0.1410376533364692	0.159091902	0.495	-1.1983	0.053	-2.5728768356572	1.1644356796279	-0.0803778117201	0.144401133348523	0.0170067575	-0.2745	0.316	-0.0334	-0.988690361491	1.866039946101	-0.3229669390162999	0.1510754316205707	0.0024291029	-0.0115	-0.1525	-0.0261	-4.9732738247256	3.0479439313597	-0.0798270092903	0.1596981779695274
574	0.1218395966396436	0.0005620436	-0.0795	-0.0176	0.0168	-16.1367014137278	-3.0331116087858	6.7734141944041	0.125422616991408	0.0004721288	0.0442	-0.0252	-0.0553	-7.210830009726699	-0.6667463412729	1.2210109577745	0.1383619365413025	0.0050690589	-0.2277	-0.017	0.0528	-6.7400513043705	-0.7219052703143	1.1558588989353	0.1447043151032288	0.0144292794	-0.2859	-0.0011	0.2602	-9.8676648728977	-1.4965302017665998	8.8568243851226	0.1457158764341415	0.0023319292	-0.0869	0.0097	0.1278	1.6856914933722	-0.4880109528027999	-0.1498182609056	0.1505266542699016	0.0113838135	-0.1631	-0.1237	-0.2669	-5.9551578419055	-1.6854947782186998	-1.7870784834861	0.1542105514600498
575	0.1269612000852583	0.0001524725	0.0321	0.0178	0.0213	-23.770862433786498	-11.9059092643726	-0.6430618367915	0.1460870811498122	7.1431e-05	0.0256	0.0084	-0.0024	0.2209898034418999	-1.6128282005158	0.4300586685816999	0.1509168216262301	0.0013667396	0.1011	0.054	0.021	-18.311033348394	-8.4251133092515	1.936463971054	0.1511927721469678	0.0244988351	0.1001	0.1816	0.4464	-8.692763947103598	-6.249443711541499	-1.9447653505317	0.1588498202959054	0.0229020281	0.4413	0.1357	-0.0543	-14.1171449618354	-5.2106696719694	-4.906469358597	0.1570758211631889	0.5902620159	-2.2089	-0.7152	0.3581	-6.743041374703699	-3.3986477070195	1.3122867889985	0.1609857265704815
576	0.1518192742747524	0.0486322264	0.0605	0.4101	0.5541	-6.792967680661999	0.7581008585583	-3.7081593295364	0.1680839648088668	0.0310410703	-0.3778	-0.2911	-0.2222	5.414860001302399	9.3722180872926	6.151046791760799	0.1680728297698758	0.0524966238	0.6345	-0.2443	0.0763	-8.916507762694499	7.312138313779199	0.5432485679055999	0.17458216041806	0.1256751883	-0.981	0.2302	-0.2486	-7.969442327684099	6.344811217958299	0.2747717264088	0.177006879469634	0.0112464943	0.2096	-0.2265	0.0072	3.4184765944923	-5.5605472439845	-3.0773331752926	0.1809509984785788	0.0642420504	-0.6	-0.1402	-0.3903	-7.544852340369699	-4.000123960361099	-5.9133755433021	0.1821666654416898
577	0.1266637879712179	0.0336992706	0.423	0.4468	-0.137	-0.3293405099897	-3.9562958241613	0.1186979236219	0.1270937548233461	2.1893049877	4.8046	-0.0532	-1.5419	0.0269893190601999	-4.0935243152429	0.0093636413066	0.140097459153149	0.0644037348	-0.7876	0.0275	0.2606	0.2853156586363999	-2.9957750726515	-0.0810859862727	0.1421824676422381	0.0079608835	0.0561	0.2835	-0.0197	-0.0666864370365	-3.9896980572256	0.0386741991781	0.1460442682111174	0.1179101441	0.0002	1.09	-0.0059	-0.0145962643896999	-5.1704217515633	0.02754012149	0.1517066744085199	0.0001368149	0.0142	0.0329	-0.0081	2.5179539648	-7.386732699986401	-0.7751757338820999	0.1519230175588172
578	0.1107806287070859	2.2582176266	-5.3521	-1.1387	-0.0515	-0.0699125655538999	-0.9463572604578	-3.3643012412184	0.1203736669190118	0.0138463984	0.1292	-0.3913	-0.0452	0.0265958887531999	-0.3798963044391999	-3.9770689443709	0.1249005196351529	0.0043323303	0.2069	-0.0957	0.0047	-0.6973945621882	-1.3414399747472	-3.2271120931675	0.1337573222987424	0.0774977909	0.8994	0.2431	-0.0045	-2.4123572704012	-0.3009348418242999	-4.4190878942854	0.131870392556061	0.1385269316	0.1631	-1.0094	0.6925	-0.8291937150332	-1.4009266371656	-2.9552910940612	0.1415640503612456	0.6944976038	-2.6388	-0.5946	-0.0943	-1.3240896982085	-1.79797650299	-2.777224537113	0.1441527448054859
579	0.126500878308356	0.9438539177	2.9646	0.0646	-1.5163	0.2811452973822	-10.2963071923742	-0.0710141704135	0.1347425711282771	0.1501214249	0.0217	-1.2884	-0.0045	0.1673259095671	-11.393348260413	-0.0122750255783999	0.139244213822148	0.0028956495	-0.0016	0.1763	-0.0017	0.1198388715121999	-5.2531208020947	0.0001180290920999	0.1473792234137163	0.7259215201	-2.4176	-0.0285	1.2276	0.3187965777620999	-8.088769739797199	-0.1057147234909	0.1484377136053271	0.5607476146	-0.0239	2.3643	0.0095	-0.0333628900336	-6.8034329268282	0.075145188637	0.1580930051375526	0.0769575851	0.7626	0.0139	-0.384	0.1543033664054	-2.3063278026647	-0.0308842790995	0.1585604562793535
580	0.0969238260434964	1.5701827086	-1.2259	-4.36	1.5907	-1.4444793721504998	-9.8533440097229	3.3577309550915	0.1206578125344524	0.4332296388	0.8456	2.1278	-0.2596	1.3244831285155	-0.2576181650236	-0.9161024698495	0.1300205796100163	0.1919821393	0.1961	1.2114	-0.8302	0.5085086717974999	-3.9414241585567	1.0955460328722	0.1450690886907693	0.0485674512	-0.0996	0.2257	-0.6587	-1.0179222333011	-7.6176369471647005	2.4287239711724	0.1508586107293267	0.1083541194	0.1202	-0.7041	0.7432	2.2573850724739	0.7017222955651999	-0.0918266336537999	0.1549291473426578	0.0548184271	-0.0319	0.6102	-0.3944	0.7961062262144999	-4.4915577568348	2.1271202978262	0.1579662567894338
581	0.1514093357930867	0.0373090393	-0.0452	-0.5771	-0.1826	-4.2536504501919	-3.8122609887686	-2.7033776684891	0.1544391688777497	0.0034871111	-0.1589	0.0202	-0.0906	13.6770144773945	-0.6279934560334	2.6473531927723	0.1604104897212198	0.0070223258	-0.1995	0.0919	-0.1319	3.7224015066498	-7.2512353022556	-1.1396495702869	0.1709296471331868	0.000190039	-0.0178	-0.0366	-0.0039	5.2114565325834	-7.7384200514137	-0.9395902591774	0.1803418420220937	0.2193362344	-1.3183	-0.1397	-0.2466	17.332178744578	0.8935589132583999	2.8411176189698	0.1796994641951535	0.5812600247	2.1353	0.2286	0.4474	11.301639655851298	-0.3530643575018	1.0062766962139	0.1817412187539046
582	0.0810747333838023	0.0617128099	0.5637	0.4946	0.7578	3.4858712060814	1.5375649827867	4.9265736472847	0.0855055601696347	0.0646238189	-0.5734	0.0855	-0.8899	5.352619326735	2.8619694252408	7.499293110819099	0.0913148165842257	0.0109778429	-0.2104	-0.2365	-0.2822	5.1212036201576	2.3125046584846	7.2188166449588	0.0981939554745437	0.0235361198	-0.0357	-0.5951	0.0598	9.3370847608775	4.6225307060351	13.1498572090452	0.1242882027385581	0.0005617545	0.0371	-0.0188	0.071	2.8284491630844	1.6962747686304998	3.7713835798713	0.1248880248719286	0.1965706177	-0.6151	-1.2651	-0.5987	2.941678405439	0.7330393480023999	4.208484650948299	0.1307116135149238
583	0.1083957826499187	0.1699041033	-0.9504	-1.1649	-0.2646	-7.409512314761701	-3.3322366711978995	-1.6316735122211	0.1269107800407182	0.3626784913	-1.2779	-1.5587	-0.4146	4.007008990733599	6.231660661665099	1.530837324537	0.1383188296081789	0.0460580764	-0.4296	-0.5336	-0.1711	-11.1776304230849	-8.6569617891666	-2.6779620706569	0.1424638570599087	0.1515704577	-1.0434	-0.6667	-0.2371	-3.8486139491354	-1.7467125339879	-0.6798082274653	0.1466859478012891	0.0995673732	0.6489	0.7613	0.1199	1.2430037119358	2.400318303007	0.430806186165	0.1516665809182916	0.1363200221	0.8715	0.7094	0.2785	-1.5442926410363995	-0.9177155341081998	-0.6479403725983	0.1608720242251409
587	0.1201562580389101	0.0016190883	-0.0664	0.1089	-0.0629	14.124934881914	-8.912770174778	1.8217396935328	0.1214857375952725	0.0003235308	0.0043	-0.0551	0.0307	-7.7252401361292	14.5121489900634	-13.4033443558453	0.1228729503075916	0.2220271609	-0.0155	-1.4239	0.8066	0.4694016992817	0.1812926854655999	-0.5825129125441999	0.1332338284689505	0.0004962883	-0.0701	0.0252	0.0057	13.4579131394262	-8.7779809515998	1.8181201347084	0.1346128828358702	1.0927e-05	0.0047	0.007	-0.007	-7.3015943815516	14.161917330772	-12.9718299951277	0.1380252394217129	0.000856818	-0.0551	0.0779	-0.0144	-8.1808324316352	6.671751803075299	-4.1128417433166	0.1418555825867099
588	0.1206632514313853	0.001845435	0.0661	-0.0813	0.1093	5.5563375396996	-2.8364357983165	21.1479019200482	0.1215686807734993	0.0009920549	-0.0509	0.0845	-0.0502	-1.2889170287627	19.5685939816888	-16.6504820516391	0.1227536253188002	0.2517540062	0.9303	-1.3283	0.6407	0.2300387005028999	0.8646417856939	0.2124917088107	0.1283387109814269	0.0021772589	-0.0937	0.0966	-0.0856	-4.011808840479	5.563340599164199	-11.9192465517799	0.1318329082663883	0.0017811257	0.0089	-0.096	0.1048	2.2882693515734	-13.505872293849498	11.0425657986918	0.1325584130180733	0.0003829346	-0.0287	0.0294	0.0514	4.7232095215964	-3.2294333319788	19.2138772168976	0.1337274818642186
591	0.1161795423976715	0.0011950482	0.0529	-0.0727	-0.0858	11.0860005045846	-9.3626577308325	-10.8251168680129	0.1168325775226559	0.0003167022	0.0041	0.0485	0.0412	3.7488793663109	15.316123822417898	12.5541643812165	0.117514166856538	0.0005379407	-0.0546	0.036	0.0509	-11.2875548508607	9.1998956128266	10.8901902407907	0.1176139044665103	5.13244e-05	0.005	0.0197	0.0155	-3.8565218983061	-15.5849940942217	-12.633440588077	0.1227473044385808	0.3311140724	-0.4216	1.2376	1.5095	-0.0321432560818999	-0.0393823737307	0.0422544149718	0.1248700912117715	2.8747e-06	0.0014	-0.0036	-0.0044	7.2792081970833	-25.0002141140694	-23.5453088387834	0.1254670468994612
592	0.120516584960715	0.0197640192	0.394	0.2774	0.1139	3.781219337546301	0.9392361719011	-1.5749408619516998	0.1227298117700669	0.0003710135	-0.0137	0.0347	0.0561	6.2608531904445	-9.5132628523521	-18.440826006673294	0.1227822897756087	0.0002597706	0.0026	-0.0102	-0.0553	5.5058604313115	6.009844654578499	16.971875269427397	0.1242254349280081	0.0162929101	-0.0661	0.2471	0.3618	-3.0748545643585	-1.3792486272499	0.7660088077289999	0.125984293347641	2.124e-07	-0.0009	0.0006	0.0012	1.276287915908	-15.7103409900319	-36.11296787953	0.1264726915924943	2.2531e-06	0.0042	0.0006	-0.0029	-0.3122656346658999	15.1931375084497	34.6333945239951	0.1271628067648118
593	0.1509525052000264	0.0077345271	0.0402	0.0991	0.2557	0.3705326631325999	-7.882533572867799	-6.5442410405766	0.1549847490390057	0.0771168772	-0.2734	0.8122	0.0944	-0.1492281154451	-0.0339136924634	1.9361885698391	0.1578714068368404	0.442759687	-0.0414	1.1897	1.6605	-1.3197226218008	-1.6089725835072	-4.514376714640799	0.1609185120941958	0.1353328012	0.1339	-0.8686	-0.6964	-1.5889076378501998	1.1620357547551998	-1.9630992028379	0.1619399957370808	0.693436537	0.7141	-0.0825	2.4114	-1.5250932420547998	1.4368861672254	-1.3886909546179	0.1658055814842308	0.4434879854	0.1243	1.1538	1.6249	1.7083137360247	-6.5763449536278	0.2945219278202	0.1683857868393393
594	0.0511893912110365	0.4767759886	1.1761	-3.1084	-1.5461	7.422692230046199	-19.516700524195496	-9.5577991631045	0.0758866871972776	0.0017750789	0.0062	0.1868	-0.0076	8.2259982308788	-22.546586004463897	-10.7046091649788	0.0975920753801715	0.0149246026	0.1547	0.253	0.3758	8.4837737680252	-22.8162431368817	-11.150995191301	0.0967672372608539	0.7278558151	-0.8491	3.0117	1.0947	4.548447779227	-11.7334294177838	-6.9753226279565	0.1144923818693635	0.0413735973	-0.0592	0.7322	-0.0089	3.9166380492157	-9.0060525005677	-5.3602125316601	0.120443233350728	0.0193296208	0.0711	-0.4119	-0.2565	5.8737177683565	-15.673476570266	-7.8587310392943	0.1199605312479328
595	0.0795522832342327	0.094164431	-0.136	-0.787	1.062	0.3136819837710999	3.7401452134955	-7.6898707515299	0.0837394253878889	0.0632263321	0.4138	0.0627	0.9759	0.4398157401952999	4.7712473620811	-9.0570017253242	0.0891162527470104	0.0090039221	0.2139	0.2742	0.1735	0.3964597203639	3.5753766009239	-7.279798342543799	0.0976269872185922	0.0314440819	-0.394	-0.5421	-0.1825	0.0782139450316	8.0593018098029	-15.8801455105331	0.1093100685742005	0.013187164	0.0909	-0.0766	0.4083	0.9640222812421	4.3554308706128	-7.2016237405429	0.109740733663097	0.0496742834	0.1469	0.5992	-0.5447	-2.2562441245836	3.515299793045	-13.7785981826619	0.1119886150657444
597	0.0628730605555024	0.1924821261	1.0277	0.3454	1.8337	-13.6205965713707	-4.1513585703719	-24.2950296318026	0.0831866423631272	0.0197268858	-0.3439	0.1664	-0.4576	-15.235195208267998	-2.5015872640287995	-26.069282287280497	0.1099232307047781	0.3210156521	-1.0102	-0.3827	-1.7812	-12.288992354298498	-1.6899798837184998	-20.683457442634698	0.1137364486942972	0.3822508413	-1.1305	-0.0482	-1.9243	-8.465990718148799	-2.9705955330035	-15.797328430909598	0.1296566880057623	0.0016785668	0.0374	-0.1272	-0.0428	-11.6690642195586	-3.1204924799705	-20.8069945590327	0.1326416869400324	0.0923823329	0.556	-0.1189	0.8482	-10.2330829420393	-0.6415274585942	-17.3997307282899	0.1347960046157125
598	0.07000275619777	0.3225166255	0.4451	-0.5789	-2.4881	-3.134852686176	5.4131682509823	20.2608346068553	0.0848271680251659	0.0735344398	-0.4448	-0.2797	1.0088	-6.018303406179	0.9181089644152	22.0143141421236	0.1219453611354064	0.5307853894	-0.4263	0.6177	2.4159	-3.9113660831019	2.01829747491	16.904520000869	0.1307744180747775	0.0628795848	-0.3836	-0.5478	0.5212	-2.4909253027091	3.5660129596173	15.391583755300498	0.1352982205987196	0.0068263955	0.1342	0.1767	-0.1625	-2.3067605760024	6.0784589001193	18.9058212865166	0.1348583681839229	0.1409181049	0.5023	0.4761	-1.0388	-2.3352055871985	3.9802950728882993	14.997405930717198	0.1435388476888363
599	0.061195418096827	0.3131739815	1.178	2.4791	-0.153	-13.151509616334598	-27.8874417650196	1.4713506621186	0.0814963948933167	0.0381737354	-0.4136	-0.6819	-0.256	-14.3705534225741	-29.6462719524631	0.001967151535	0.1020409460740718	0.6181511028	-1.3013	-2.6966	0.0067	-9.5016960013263	-20.731377254027297	1.2489051665408	0.1045652189891001	0.4905623443	-1.1683	-2.3505	0.1693	-11.1441495039592	-22.2493887505561	-0.873808711847	0.1222386573274436	0.080799789	0.4759	0.8399	0.2411	-11.0160879390307	-23.0986474112463	-0.1856597618733	0.132441366486105	0.1751109708	-0.6631	-1.2324	-0.1282	-11.5577627857083	-24.897450117881	2.0116878457524	0.1333502135134539
600	0.0596337564403154	0.2755048132	1.1036	2.0277	1.2264	-13.597659584472598	-24.5360843809015	-15.4291956926497	0.0792615227441439	0.0276616433	-0.3888	-0.3264	-0.5149	-15.017195475159298	-25.0043844753236	-17.522795728319497	0.1028728768089844	0.7732940652	-1.4562	-2.4723	-1.6935	-9.117353934418	-16.5012932792247	-10.5698592848313	0.1049954798356571	0.2740522905	0.811	1.5858	0.8349	-11.7733625939443	-18.9999691589817	-13.8461895094045	0.1219625598094916	0.0858954637	0.5334	0.526	0.7023	-10.6954815818564	-17.049263010814297	-12.891924299776	0.130984109601123	0.0048117594	0.0938	0.1877	0.1052	-12.5706097680491	-26.2388900926282	-13.6029315505864	0.1311530461497754
601	0.0670202194668411	0.4479514818	1.6941	0.7871	2.498	-13.175587551122998	-6.318530073450699	-19.2722622744564	0.0833745415524375	0.0647179897	-0.7155	0.2285	-0.772	-15.1432898885528	-4.2871313693176	-20.6743298595123	0.1121404999375261	0.6593422896	-1.5703	-0.7465	-2.3646	-11.7388194129897	-3.0138728667735	-15.878453760213	0.1167184709349757	0.3157731547	-1.1941	-0.2734	-1.5846	-10.365708298529	-5.068405272958199	-15.027385320110598	0.1342811468722667	0.0253737202	0.333	0.0153	0.4148	-12.2431183805023	-4.802210327241999	-17.229296719297498	0.134549490287159	0.0012876137	0.075	-0.0374	0.0856	-12.0599372295631	-7.547921096764299	-18.4194627410032	0.1354513916961273
602	0.1161266234004865	1.8997525282	4.6639	-1.4301	-0.603	0.8810084864651	-0.4701885598957	1.0680059113821998	0.1258709584953365	0.0122287605	0.07	0.0418	-0.3713	-1.264485006698	-0.0584637436202	1.8124547382876	0.1377207714413811	0.0232000946	-0.0842	0.0938	-0.4836	3.5930022786775	-0.9807037262589	-1.2231354814323	0.1416765399795674	0.1080703149	0.8405	-0.6353	-0.1721	-0.4740441769043	0.4348191752963999	-0.5055972875257	0.1459270379326311	0.6261919921	2.2713	-1.0159	-0.4664	-0.1854237036891	-0.0558671035939999	0.0909610869784	0.1501748899358357	0.0062256626	0.0369	-0.0051	0.246	1.1798581476622998	-0.3028233072979	-0.0070817455259999	0.1510727489214079
605	0.0887366324408152	0.2478445524	-1.0626	-0.2806	1.716	11.8404818043185	3.1244661260712	-19.103008556385	0.1048038322173794	2.26788e-05	0.0042	-0.015	-0.0091	12.8601351309704	3.3908184439102	-20.7835461127355	0.1264216468097929	1.0193657273	-1.7949	-0.4747	2.8882	6.846238144229799	1.7967175260075998	-10.9913411727204	0.1350759975598462	0.0833594305	0.4954	0.1309	-0.8105	7.531278994778201	1.9794265605784	-12.1806416477507	0.1418259993973114	0.0002936883	-0.0096	-0.0439	-0.0329	12.7598890887468	3.3837760414149	-20.6278263972249	0.1418431245727893	0.0001234553	0.0195	0.0071	-0.0296	0.0891906505969	0.0254549408628999	-0.1444676087304	0.1495412216938488
606	0.1181522817642605	1.7985314338	2.2592	4.1179	0.4886	2.1391199221897	-1.3748815508422	-1.6973763734901	0.129400030869415	0.0249637141	0.425	-0.1521	-0.2891	2.721357433519	-1.0011227591921998	-1.8306705615017	0.1503974804677451	0.092880293	0.6917	-0.393	-0.5258	2.1247990590148995	-1.090982241311	-1.5541677417420998	0.1565897748737661	0.0080721214	0.1794	0.1988	0.0746	2.0286446919841	-1.190520108982	-1.5503908107949	0.1584607921679884	0.6072121488	1.1169	2.105	0.1741	2.4224684292911	-0.8151482530732999	-1.5866257420696	0.1624819744665838	0.0400920952	0.2505	-0.4493	-0.3231	2.5476186099478	-0.7382719710855	-1.6380077401638	0.1618528998875471
610	0.1191157750060636	1.7472238741	2.7886	-1.0079	-3.5645	3.7716983241169	-1.002853852543	-4.014484166566599	0.1309059805816679	0.0960270684	-0.601	0.2558	0.8155	-2.1701222303813	0.4242752430688	2.9579270771181	0.1508992187098054	0.0047527159	0.1831	-0.0632	-0.0954	2.3110883093794	-0.9237350178053	-2.3635719123332	0.158938753610619	0.0978948388	-0.5039	0.2375	0.7792	2.5330616885888	-0.8295478023094999	-2.9167742670059	0.1596649198497688	0.3602085342	1.0325	-0.4997	-1.4324	-0.3020364466839	-0.2659195445012999	0.5015449553636	0.1618031413304718	0.1797281015	0.5386	-0.4681	-1.0733	0.5221607034504	-0.0164453868326	0.1544213954975	0.1627833922547167
615	0.0640774822317117	0.5141278578	1.4234	-1.3811	-2.7868	-11.500754734224	11.2299566539159	22.167319188515897	0.0823404896477211	0.0666528466	-0.5541	-0.0115	0.9505	-12.904435383538598	10.2329649129472	24.289010148105497	0.1045360767913447	0.7722604623	-1.3572	1.2905	2.7004	-10.0768911101603	7.082414357521899	18.7332234108357	0.1061931028907002	0.4564822927	-1.1218	0.8223	2.1028	-8.9329138064964	8.8856628266257	17.0830980172163	0.1245729363428563	0.0762851468	0.479	-0.0379	-0.8283	-10.821694024342	8.4987241196912	20.2003643686694	0.1336103618336432	0.0012327066	-0.052	0.0543	0.0905	-10.5510533161567	13.1736990856494	20.9242761335494	0.1344734559780092
616	0.1202847703536018	1.7668471955	2.3831	-2.4857	-3.0717	-0.8731005372943998	0.4399731123181	-0.494935326206	0.1365878639099789	0.0049837866	-0.0126	-0.0561	-0.2255	-0.7159644726786	0.2298419853494	-1.0675731380445	0.1564551254253731	0.0349027111	-0.1645	0.4302	0.3493	-0.5314063156648999	0.2042296723637	-0.7648678598387	0.1705044576905267	0.4692196914	-0.8938	1.2085	1.3578	-2.3739191294073	2.5725227483809	2.4940727451651	0.1717934395143212	0.047794456	0.465	-0.3996	-0.1924	1.6493385330053998	-2.3215928985763	-2.8177872017647	0.1769559449348434	0.0355627497	0.3425	-0.2113	-0.3719	-2.5657950901312	2.3175012233835	2.2782368787449	0.1775176580403801
617	0.0357863983477513	0.0516527094	0.3117	-1.1799	-0.7784	0.8778217009783998	3.3407347658291	3.0394458367285	0.0587252034073954	0.0886213613	-0.1099	-0.3346	-1.4543	1.6848259466968	3.9726625249325	16.2108630265973	0.0739365854017066	0.0334970448	0.8192	-0.0608	-0.0231	0.2135539706395999	0.2263797986478	2.6343306496106	0.0903778930889259	0.0843112796	-0.4188	-0.7279	-0.8245	-0.4765227878384	1.3778716211754	5.608506398407799	0.0981921180093637	0.0686835876	0.5076	0.2524	-0.849	1.3530855118343998	1.3340434849756	7.569559763649299	0.1020672953247536	0.0558056947	0.7427	0.3241	0.4008	0.4191606490777999	0.5308555132350999	10.8052879805401	0.1077831717588951
618	0.1243106565630581	1.709455968	2.7326	3.3603	-1.0936	1.0928707067846	-2.2678503186401	-0.6772902735005	0.1405985726570481	0.0318189154	0.5042	-0.127	-0.2567	2.4193996728965	-1.4554167346851	-1.1445281060937	0.1545357460476123	0.0003170904	0.0458	0.0158	-0.0268	1.2867138190435	-1.4733571566842998	-0.7102597332270999	0.1728780952100957	0.3473353357	-1.1384	-1.0917	0.7145	-2.8556745403288	-4.767627803256699	1.2954873148896	0.1752108675040607	0.162967656	-0.3307	-1.1241	0.1192	1.6922224364683998	0.0802597826279999	-0.9356559561074	0.1761890604673041	0.0199693889	0.0789	-0.4028	-0.0322	2.6396026157244	0.0298613603012999	-1.2831729462805	0.1808945882975517
633	0.0738056843822809	0.0264235297	-0.3816	0.4691	0.4128	14.1078206635595	-14.3316431652118	-11.2917645551456	0.0982062297419463	0.5704424441	0.4261	-2.1872	-1.8736	2.9807853779547995	-14.417607687291298	-9.2073707886596	0.1126779952519899	0.0273499551	0.3041	-0.4869	-0.1821	6.9683982545533	-3.4960217080019995	-4.3627880173537	0.1190162946412165	0.0583397976	0.1802	0.5257	0.6514	6.5879511476843	-14.8911010617658	-11.1372644735867	0.123544948073234	0.1036161877	-0.055	-0.7523	-0.8266	6.471574462873701	-15.6301205504346	-9.8666812971302	0.1299852267799525	0.0444905578	0.6587	0.274	-0.0556	-4.4448182363632	-2.2439297559745	-1.6402109498829998	0.1327858177087544
639	0.05810594089242	0.5634893057	0.607	-3.0561	-2.0763	-2.942465266053	16.147953520507997	12.1426756231252	0.0842848218026268	0.0007659783	0.0019	-0.0517	-0.1046	-3.1308003540139	17.3655809776423	13.0366279666906	0.1010053506986042	0.9131879105	-0.7376	3.2199	1.4807	-0.3117148322360999	4.4103930845007	5.6357317756522	0.1171756322717684	0.0034344054	0.0576	-0.1563	0.1272	-2.0358444666022	13.498475804077898	11.9915590422065	0.1176554311795791	0.0004437152	-0.0433	-0.0468	-0.0399	-3.4340170916188	16.1807656081118	10.2900909935236	0.121249072080084	0.1523826819	0.2084	-1.1445	-0.7251	-1.993904795876	11.9772381790317	9.6275150135049	0.1257600490970696
642	0.0799444350529557	0.5082011639	-3.0546	0.1165	-0.1877	24.901030333674697	-1.1501935025145	1.7124840972788995	0.099896734456882	0.0704833722	-0.992	-0.0559	0.2629	26.94604172643	-0.8494553758437	0.5021351008241	0.121857052558854	1.5920813002	4.3722	-0.1179	0.1121	17.7572801912915	-0.3980727846226	-0.474083519935	0.1259532034367948	0.0203893505	-0.187	0.0969	-0.4436	20.8156893688174	-1.0021063349597	1.3357352352957	0.1370523383581881	0.0061762802	-0.2477	-0.0193	0.0766	28.4251036225658	-1.0521506700101	1.2776255789517998	0.1408486516680508	0.1483805196	-0.3602	0.2164	-1.1806	11.3300453240167	-0.4194753933234	0.0577555690676	0.1438986233710871
643	0.0860659870495454	0.5683864326	-3.0959	0.239	0.1116	19.7439458695187	-0.8526421613303998	-0.0349759542923	0.1027362796475006	0.0995357666	-1.0622	0.421	0.3774	21.3055494440631	-2.961349920789	-2.1379396312687	0.1336508963155148	0.4292283497	2.1822	-0.0644	0.0522	18.342468429923297	-2.0600404304827	-1.2607474187815	0.1333778857390652	0.7456470012	2.8618	-0.2193	-0.0695	17.320375835368	-2.1648896072982	-1.4222112167743	0.1398169517187649	0.3310525531	0.556	-1.1426	-1.3756	5.082568764010199	0.1553656282342999	0.431986477086	0.1451604842088242	0.2124157691	-0.3181	1.2064	0.7887	4.6227274211886	1.7164184003489	1.6481975851151	0.1509785604562793
644	0.0521830923803993	0.5118009791	-0.807	-2.6275	-2.5814	-3.947286270131	-14.8372404527375	-15.2272479160666	0.079285997780342	0.0014690215	0.0436	-0.0822	-0.1381	-4.254712712020799	-16.100387796391697	-16.526590847964798	0.0907266807294001	0.0131020234	0.3838	0.0638	-0.2552	-4.7783291076071	-17.7866694352244	-18.1495695504012	0.0944218232064502	0.6990532016	1.0114	2.3674	2.0574	-2.0027176347528	-10.4763015578267	-11.4217932716091	0.1095322181144667	0.2682032712	0.8154	1.3877	1.0201	0.0882070748294	-5.3013160147022	-6.7860039642281	0.1135264264242192	0.0001809472	-0.0352	-0.0339	0.0021	-7.452632276408899	-18.6544586633743	-16.7844450711726	0.1146095386492426
646	0.140447459520642	0.0028694693	0.1576	-0.0737	-0.0189	8.543299773474299	-4.4671257347701	-1.3642982755839	0.1434134223156471	0.1014732562	0.8565	-0.528	-0.2148	10.4299554676621	-7.1412715314491	-1.0633634337596	0.1503689262588473	0.0497607057	-0.5975	0.3138	0.2008	11.8494520153181	-6.3452833343267	-3.089214770564	0.1504174720889039	0.2362280436	-1.3401	0.5957	0.4352	7.629951315773799	-3.4359055570924	-1.3007986240340998	0.1576240840236077	0.0009696487	0.0557	-0.0093	-0.0777	13.212963430288	-7.3004140906306	-3.6925008033178	0.1582698795357828	0.0567426365	0.6384	-0.2073	-0.2942	7.5765628231139	-6.5219335421697	1.3543444888168	0.1617924105338203
647	0.1663417170744614	0.0937245694	0.8035	-0.0194	-0.4386	1.3383712183526	-1.1359513254011	-0.3190326359463	0.1678642774719419	0.5296809621	1.4904	-1.309	-0.8574	5.444878733726499	-3.6588625120693	-2.9296787810755	0.1702574288717228	0.1710351907	-0.7984	0.8292	0.4173	6.2228084797576	-5.0121840820879	-2.4666113097365	0.1855554657239245	0.0083431778	0.075	0.1217	-0.2166	-0.6338555676077	1.9641614646668	-0.4993417456444	0.1918720462747231	0.0016457407	0.0511	-0.0953	0.0338	-4.0517026736088	3.2459967479035	2.6882306016696	0.1925633741740594	0.0001095383	-0.0093	0.0215	-0.0174	-5.7690259636638	6.9859059032148	1.3442333299269	0.1958126006012186
648	0.1193168671953666	0.0026998791	-0.1291	0.0473	0.1226	7.415453112397399	-10.8033995150665	4.7307240404601	0.1237434678112849	0.0536368408	0.346	-0.6502	0.3264	7.251668075593299	-11.1847515116416	5.589306999426199	0.1392313883151914	0.1018537072	-0.5898	-0.0422	0.8631	4.435808682332899	0.0036589018550999	-5.2751528992867	0.1414342150716243	0.022387356	-0.3655	0.276	0.1656	-2.9535600007104	-1.0718615283908	7.0317011909496	0.1463307290326848	0.4965482388	1.3589	-0.079	-1.782	1.3351450898352	-0.9873920414779	0.6152856571173	0.148221443953637	0.4459601015	0.8824	-1.6942	0.8916	1.5518071599001	-1.5569217538911	1.1707305645398998	0.1536164254687373
651	0.0902914219775535	0.3551136618	-2.384	-0.0297	-0.3823	22.7398389712623	0.615718430455	3.2540227261662995	0.1101895896572759	0.0486602728	-0.7198	0.124	-0.3578	24.194586874425497	-0.0954461924781999	4.8114165964258	0.1311350389910111	0.166751748	1.0183	-0.324	0.8675	17.5302709041525	0.9614649842466	2.1480114471279	0.1326601718397436	0.0375959245	0.5531	-0.1348	0.3168	22.629048996811097	0.3877255675485	3.1156926302251	0.136943744166048	0.8095709508	2.9278	0.0561	0.4276	18.16467727419	-0.4684968095756	4.443283858165899	0.1393926442593912	0.0792740298	0.7097	0.3173	-0.4961	15.6862630552435	-0.0068456873417999	3.2431247066624	0.1437282535995943
652	0.1048314309443835	0.4114491383	0.1423	1.8444	1.5194	-0.8299412326165	-7.309935104059999	-4.8233375347279	0.139631220738367	0.0055830081	0.0194	-0.0587	-0.2367	-1.4590756365402	-10.0675668118844	-7.4668744535222995	0.1423376967006475	0.0005970035	0.0054	0.0184	0.0769	0.0210091783938	0.996558967631	1.3590263094700998	0.1485444335829836	0.0067195411	0.01	0.1583	0.2063	0.6453437325721	-2.7013711739234	-2.716636269835	0.1499751574707659	0.023551201	-0.2264	0.185	0.3857	0.0596046915105	-5.898582563758899	-5.0417700411743	0.1543596433847578	0.2015052815	0.0663	1.0217	0.9466	0.960363379387	-1.0264990139937	-1.0081258186567998	0.1582484179424799
653	0.1087793718809028	0.4315686882	1.0874	0.8594	-1.9681	4.082232865431999	1.7610333971627	-6.6582178005145	0.1376160726754228	0.0039385845	0.0925	0.1211	-0.1402	4.0442668408065	2.5964433110465	-7.6766908362454	0.1382725989842492	0.0880903864	-0.5378	-0.4031	0.7065	-1.5531841659746	0.6106825225254	2.3225371313131	0.1404966300888598	0.0010298204	0.0916	0.028	-0.0427	-1.041803452936	-1.414381953665	1.6406437232206998	0.14850132664986	0.0132437679	-0.1798	-0.082	0.3071	0.705813970758	1.5301291499844	-1.6701509962457	0.1506116554091299	0.0363682275	0.0803	0.5281	-0.2722	1.4239029670944	2.5951449910334	-3.3399085621844	0.1550592766267079
654	0.1314875750604526	0.0136160248	-0.1683	0.2826	0.2166	-1.9447653505317	3.7586364379245	3.5710488675469	0.1520377856339622	0.4417822701	-2.0592	0.2258	-0.0121	4.5540738326171	0.2941678405439	0.4147935726701	0.1556505729216431	0.0617202347	0.7451	0.0046	0.1921	3.9086514139835993	1.1248172477129998	1.8356671264006	0.1575635579205774	0.1763311872	1.1574	0.0768	0.568	0.8149515379198	1.8193791116908	2.5383336547026	0.1759765759938849	0.0144791062	0.3007	0.155	0.0942	-1.530050463923	2.761093894526	2.5215341805936995	0.1781655482628604	0.0236184624	-0.2442	-0.1924	-0.3192	-2.8133807823263	2.2414511450404	1.6570891100532998	0.1855875478659679
655	0.1287424020814805	0.0592619627	0.0983	-0.7166	-0.4063	0.1594573034271	-0.871841560312	-1.4983793242094998	0.136534650918365	0.2810441823	-0.2736	-1.51	-0.8307	-0.5073283808765	6.8896728501226	2.8867555345818	0.1477755646530498	0.9934821845	-0.1143	-2.7414	-1.5301	1.1203714852439	7.248559976167999	2.942071835746	0.1614332595897308	0.0553727961	0.2795	0.5821	0.3076	-0.2315730787002	-0.8361180884363999	-1.1809990955526	0.1635872465216784	0.293436185	-0.0105	1.4295	0.7954	0.7673071277421	7.5733366945965	3.2510719988638	0.1647279816547476	0.003467209	0.1057	0.1309	0.0568	-0.1362055722834	9.6014699271815	4.3694763325727	0.168249520421588
656	0.1287042195550394	0.0417332084	0.1216	0.2073	-0.6536	-0.0431986477086	1.4438105406286	-1.6201066611953	0.1386358291010385	0.3142573183	-0.2758	0.436	-1.7563	-0.6803590298951	-1.3432497541594	7.928722290909599	0.1494825698053022	1.0303237719	-0.1584	0.8303	-3.0649	0.8378491817871999	-0.8933621981049	7.3629301664129	0.1565571414921687	0.0045619566	-0.2031	-0.0133	-0.047	-0.5006007226268	-2.5071739743882	12.342302160897	0.1618688123360062	0.061823667	0.3118	-0.1386	0.6732	-0.5749983936805	0.9260169135859	-1.0170566866257	0.1652099487714707	0.234108134	0.0214	-0.3908	1.4009	0.6333047651778999	-0.8945031459952	6.7001574712407	0.1666843675812343
657	0.1050585783899395	0.2190134862	-0.4898	-0.6253	1.5696	-3.0481406465132	-1.0443607499315	13.918069226493396	0.1158518488574641	0.4460305231	0.6216	1.1966	-1.9624	-2.6122985524186	-3.2528424352453	12.145036204967198	0.1446109351227794	0.0001459672	-0.0026	0.0169	-0.0349	-1.6553580167024995	-7.801093499318799	9.4805687938404	0.1470240046451119	0.0330665371	-0.1179	-0.3586	0.4411	-3.3743337140469003	1.1891824459382	15.0609449252977	0.1461094982250086	0.9807916023	0.586	1.8339	-2.4727	-0.9250333378184	-3.9335948954474	5.8875271721322	0.1563987887429533	0.0082188598	0.0432	0.1975	-0.1946	-2.0869117204508	-4.8327011760345	8.9156422160191	0.1622241413525213
659	0.1153433487435413	0.2854343917	-0.001	1.613	1.0327	-2.9239346985933	12.0678451787338	3.3032408575720003	0.1253193881975936	0.485542811	-0.1349	-1.8194	-1.5409	-2.1245236578	9.8302103076713	3.8908683641072	0.1523418126226507	0.0009915695	0.0178	-0.0708	-0.0666	0.1941185134738	5.815490082920499	6.8321926822699	0.1552960891391107	0.4420983794	-0.1825	-1.3885	-1.5038	-2.6322061259528	8.7032291932698	1.8277591772299	0.1569168804251159	0.4418070201	-0.13	-1.443	-1.4422	-2.233110422532	7.661071653057499	1.6742426714384997	0.1598232358496806	0.0241406683	-0.0027	0.406	0.2481	-0.1878236285618	5.2933293794701	4.7911155925846	0.1695847328693121
660	0.1161244919408777	0.0013608644	-0.0417	0.0017	-0.1258	-1.6004351458453	9.9877791456248	4.7497267242882	0.1200119802729738	0.155066457	-0.2872	-0.7937	-1.0978	-6.7725879907594	0.970199137062	-6.4375427413182	0.1360890656122066	0.023765999	-0.2063	-0.2005	-0.4227	-3.5685309135821	0.6765820989479	-3.186392056393	0.143590039468752	0.0019715135	0.046	-0.1301	-0.0393	-0.9072109449113	8.364800443188399	4.009959718036099	0.1455132775233909	0.013131155	0.0229	-0.3658	0.0278	2.6448352388075	2.3084523263225	5.5142798398813	0.1471142241854516	0.1221199477	0.4961	-0.9083	-0.4	-2.8304163146194	-0.5240885119547	-3.5685702566128	0.1531910522795593
661	0.1141298499893426	0.296507761	-0.5457	0.8225	1.6847	0.7929981267892	-5.9349355241257	-4.3328873140217	0.1347934321644604	0.0065671533	-0.089	0.0844	0.2408	5.3240956294775	-4.4502869176305	-12.7478894643833	0.142463085324533	0.0008637964	0.043	-0.0118	-0.0843	5.3460096975774	-4.303734128273	-13.1208220523886	0.1434520090844278	0.0001471745	0.0331	-0.0101	0.0184	0.0723911764879999	-0.9495440459445	1.2388726937122998	0.1505273157573664	0.0010984179	0.0285	-0.0261	-0.0971	1.2662947861102	-2.546280946904	-2.5407335795753	0.1572993304276884	0.0040555529	0.1011	0.0012	-0.1685	-0.1652800719707	-1.4016741547489	0.2394416848402	0.1637077842374887
662	0.1169423844418148	0.0023196291	-0.0214	0.0376	-0.1669	-2.8587826397541	3.6984416009534993	-10.171353726871	0.141655225383479	0.7922237204	0.1799	-2.8484	0.2366	-0.1178323769464999	-10.2171096715751	-0.0236845044814	0.1489452582373563	0.069541193	0.0251	0.6558	-0.5165	-0.9055191945912	3.8197361646016	-2.4611819714999	0.1542732825212962	0.0045911892	-0.0522	-0.1672	0.1181	-1.8071040861124	3.8056907026417	-8.2303259642558	0.1554577493256502	0.0029858731	0.1691	-0.0025	-0.0129	0.0252188826787	-13.744448432014298	0.0802597826279999	0.1665024952777144	0.0085192771	0.1807	-0.0859	-0.1912	-0.2399924872699999	-4.2980687318522	-0.4915518255658	0.1678337755499533
663	0.1508931550747113	0.1177284938	0.7467	-0.2885	0.7195	-1.0988115044203	1.5295390045239	-0.7458651760106	0.1625666081127762	0.3403427186	1.2177	-1.2618	0.1038	0.8601173371633999	-0.7248559976168	-1.1472427752119998	0.1908805868128798	0.0053868824	-0.133	0.1539	0.0304	0.0867513826935	0.5951420253988999	-0.3583363236156	0.1917777475616837	3.22179e-05	-0.0075	-0.0105	0.0092	-3.3009983048221	1.5900879287711998	-3.9601907842006	0.1929329986696752	4.19592e-05	0.0053	-0.016	0.0065	-2.5358943867992	1.0949558874117	-3.529856714404	0.1938621680619152	0.1710377758	0.8541	-0.657	0.3931	-0.1620539434533	0.5599693559530999	-0.8731792233557999	0.202536069441484
664	0.1153376158521796	0.0013183418	-0.1079	0.0437	0.0599	9.5601204019158	-1.7054416947836	-5.1201807013594	0.1249596492646464	0.7942346751	-0.5451	-0.3693	-2.9896	4.469761717827	1.4338960968922	16.4045094237027	0.1462108160550357	0.0177159136	0.3635	-0.2078	-0.077	1.7958126363015	-1.2643669776059	-4.8327405190652	0.1517540442608612	0.0006829908	-0.0378	-0.0706	0.0183	5.6220404009686	2.0402508860406	21.2418137343291	0.1527602034441447	0.0078927121	-0.1035	0.0688	-0.249	6.9449104652254	-1.9241889454756	-4.8948238215098	0.155538855038697	0.003120536	0.141	0.0527	-0.086	3.7350699625352	1.0228401121386	13.262496305939298	0.1582774131430209
665	0.1821697891324959	0.0976288196	0.4518	-0.5968	-0.4876	1.2089326473495998	-3.4734781514108994	-0.3413007913225	0.1947781812034661	0.0642269417	0.2306	-0.627	-0.213	1.4725702960703	-3.5144735894003	-0.5607955595977999	0.2243086721006637	0.1606437822	-0.648	-0.3523	0.7202	1.9799773630082	-3.8152510591018	-1.2347810185195	0.2279055101905818	0.0119543341	-0.1677	0.0245	0.2234	2.6350388241632	-3.0117876861464	-1.9084517331956	0.2397466503009768	0.0505901309	0.3405	-0.1792	-0.4088	0.1275501055294	-1.3960874443895	0.1706307241458999	0.23907542427071	0.7249769479	-0.9831	1.6434	0.8843	0.7636875689177	-2.7848177420381	-0.2613950959707999	0.2531487905804185
666	0.1111556186010275	0.2265169734	-0.5211	1.5229	0.63	-0.3644738364047999	7.6262137278573	3.6117689043214	0.1472228551268953	0.0001682456	0.0209	0.0182	-0.0307	0.8159351136873	0.9650452000403	0.0240779347883999	0.1523817223663612	0.0019899066	0.1144	-0.0625	0.0505	-1.3679965204697	5.141976740367199	1.0930674219381	0.1609399736874986	0.0330220914	0.3849	-0.3959	0.0395	-0.8178235791609	4.0683447755949	1.0718615283908	0.1653038064928669	0.0789689833	-0.3435	0.7308	0.248	-4.6791453272124	10.6066056755051	1.8242969905283	0.1673837068287556	0.0131533117	-0.0925	-0.2407	-0.2261	-0.2821682161803999	2.5476186099478	0.2497495588836	0.1670436287732347
668	0.0906114716626119	0.0042044702	0.187	-0.1818	0.0393	5.4127354776446	-7.201427025389401	3.8665150281039	0.1234294817613206	0.0016425964	-0.034	0.0367	0.1321	-1.5739179431534998	-2.6948008877965	6.743749549256299	0.1269960751743754	0.0036907742	0.2081	-0.0016	0.0148	2.7865488353889	-1.8159562680199	-0.4048004428722999	0.1297959678664089	0.2003500871	1.3055	-0.2164	-0.7284	-1.6867930982317998	-0.7315443128357999	2.8827818884811	0.1343193661480115	0.0013960898	0.0753	0.0524	-0.0847	-1.9069960410597	0.3054592903547999	6.2423226229848	0.1384974679729819	0.0014160003	0.0955	-0.058	-0.0535	7.525810313510899	-7.571408886092199	-2.7407928906848	0.1432258538700691
669	0.1358211264396539	0.0103043468	0.0673	-0.3288	-0.0275	0.8041322044772999	2.305108168713	0.1123243526484999	0.1411132834032795	0.0800757423	-0.3194	0.0696	-0.8609	-1.019771355744	-3.8061234759794	4.7726637111863	0.1460011980272973	0.1408760191	-0.2247	-0.9355	0.7177	1.0940509977056	-1.430906026559	4.5086326321586	0.1495836671395077	0.0196141663	-0.2987	-0.1681	-0.281	0.1053212931838999	-4.0440307826223	5.9862781791892	0.1538921554936534	0.0317125678	0.3375	0.33	0.2923	-0.6949159512541	-0.7623105628432	1.0153255932749	0.155774638570599	0.4591394548	-0.5473	-1.586	1.254	-1.0408985632299	-1.4898025435169	1.4707605166581	0.1597721910669792
671	0.0972905105948242	0.018090705	0.1998	-0.1935	0.4469	-0.4441041305416	1.6297457037168	2.5030429561647	0.1182573480232549	0.1758097902	0.3985	-0.3091	1.3935	3.4476691232717	-1.6998156413935	7.8216305613442	0.1187481349728422	0.6331584551	-1.2442	1.1295	-2.2119	3.3518295004865	-1.7374275787427	6.8603622922511	0.1482356659341305	0.0037764227	0.0277	0.0766	-0.1775	-1.6923404655605	1.3382925322912	-1.760994054132	0.1533301851429915	0.5136389099	-0.8095	0.6517	-1.9626	-0.0472509798707	1.0146961047837	1.5351257148833	0.1653271423006534	0.1188668541	-0.6027	0.6819	-0.4948	1.3416366899007	0.1844007848909	6.7914726454954	0.1708991084618946
672	0.0969785457565579	0.0076768109	-0.2056	-0.1456	0.2339	0.6153643431787	-0.5449403182257	-1.7341621071945998	0.1192498732149025	0.0978702695	0.7756	0.76	-0.2047	2.9630810141398	-0.8045256347843001	-7.6218859944803	0.1177147813048942	0.8117510754	-1.4672	-0.3996	2.7469	1.1611308650491	-1.93961141351	-5.8986612498203	0.1407203965984844	0.0019439034	-0.0638	0.1115	-0.0648	6.2096679075038	4.8514284586477	-3.1454359614343	0.1472519605753471	0.0288449961	-0.3577	-0.3302	0.2369	1.3611508331279	0.8641303262948	-0.9700417649392	0.14869697994223	0.0694448256	-0.6169	-0.4109	0.3854	1.5224572589979	0.5530449825499	-1.8985766324899	0.1528925376864108
673	0.097067993561522	0.0146012994	-0.234	-0.3979	-0.1066	0.6535664259884	-1.5892223820957998	0.1618178852691	0.1160900945927074	0.2288629628	-1.1737	-0.9809	-0.754	-0.2443202206469999	-7.5655861175486	0.0130618861923999	0.1185009224075203	0.6159060193	-0.6075	-2.6668	-0.1288	2.0716466245392	-5.9554332431204	1.6000023725075998	0.142099744959833	0.0065250366	-0.0208	0.2312	0.1221	-5.4371281566786	-4.863585455133999	-4.0600827391479	0.1481870098561632	0.0088046108	-0.1779	-0.2364	-0.0377	-0.3420089658751	2.0395820545187	-0.3610116497032	0.1493760335741637	0.1801960119	-0.7293	-1.0168	-0.4795	0.6397963652434	-3.7624527119024	0.3826109735575	0.1558921628435141
675	0.0952531292032016	0.0050216856	-0.2766	-0.0398	-0.0233	-2.1312513160496995	-0.4174688987576999	-0.1272747043145	0.1113688013112151	1.0313821247	3.5703	0.5591	0.3806	-5.7895630256892	-0.2434546739716	-0.1736601375098	0.1272425160043217	0.2210083097	-1.5819	-0.2126	-0.1651	-2.1291267923919	0.8469374218788999	0.4892305867545	0.1392697913374541	0.0023415749	-0.1576	0.0051	-0.0181	-5.5208894690389	1.1887103295697998	0.4592905403917999	0.1409494917571311	0.000620229	-0.0212	0.0157	-0.0768	4.7834437015981	-2.0580732789477	-0.6373964403707	0.1428070588062356	0.0067266069	0.2546	0.0739	0.0027	-3.8624233529111	-0.3813126535443999	-0.2149309767141	0.1445352683066655
676	0.0912965889296398	0.0126864205	-0.2135	0.4007	0.0309	-0.0450477701515	-0.1388808983709999	-0.5461599521774	0.118871943376673	0.4866815316	1.3309	-2.0335	-0.2451	-0.1087047938240999	1.0672977368296	-0.8118827815252	0.1245204583373144	0.15797581	0.6204	-1.2236	-0.0539	-0.965477973378	2.2825252690912	-0.6820901232459	0.1315569577456507	0.1430298062	-0.4795	1.1771	-0.0023	1.0891331188681	0.2150490058061999	-1.3310140716117	0.1452654034706042	0.0338085387	0.4694	-0.2927	-0.2053	0.6528582514358	-1.3775175338991	-0.5752344518646999	0.1504159286181527	0.009371165	0.2679	0.136	-0.0547	-2.5742538417317	4.9262195600084	-0.2956235326797999	0.1564276736955834
677	0.0927046017477968	0.0363693706	-0.3469	-0.6561	-0.182	0.0905283136406999	-0.7265870909676	0.4780965090664	0.1130183673019396	0.3537981557	1.1406	1.6935	0.6599	-2.6645854402189	-5.6125980736006	-0.8290756859410999	0.1203965984844587	0.4536411889	-1.029	-2.0594	-0.4782	0.0048785358068	-2.0531554001102	0.745550431765	0.1293312729223781	0.1996726957	-0.5961	-1.3712	-0.2387	-0.4330093958842	-3.0221349032205	0.7396883201907	0.1381655115135568	0.037265825	-0.1883	-0.5971	-0.1043	-0.8756971773205999	-3.3862153093183	0.1881383728074	0.1490312883570856	0.0442996866	0.0634	0.6619	-0.0262	-0.7143907514506	-1.6036612743627	-0.0451657992435999	0.1545117855016647
679	0.081976230550431	0.0631123381	-0.6572	-0.8164	0.2132	3.8201295949086	5.4876839511281	-1.3486397493653	0.0966672056564528	0.5180820092	1.7991	2.0698	-0.5178	10.2826158176906	11.5636248972826	-2.0888001859244	0.1182429422962434	0.0084344144	0.2672	0.1875	-0.01	3.7941238516159	5.9447712818007	-1.937644261975	0.1247137229249505	0.0015303933	0.1151	-0.0232	0.0677	7.2909324202319	8.737260914825299	-1.5890650099729997	0.1285366059813166	0.1699649385	-1.0876	-0.8813	-0.0592	4.1705973123842	4.9171313199167	-0.5354586478269999	0.1342480357497225	0.1138349944	-0.6901	-0.8572	0.2267	1.5748621758903	2.2824859260605	-0.1746437132773	0.1409577970997449
680	0.1023906891964397	0.2464286691	-0.336	0.152	-1.8425	2.0185335330942	-2.5120131671643	7.9970611352355	0.14228077202937	0.002246113	-0.1031	-0.0418	-0.1062	0.0219534111306	-0.7694316513999	-1.2338761288134	0.1429031582351514	0.020038421	-0.215	-0.1517	-0.3742	1.1593604286676	-1.08980195039	6.895967735034599	0.1466977810770486	0.0015777272	-0.0399	-0.1199	-0.0114	1.2899792905916	-0.694797922162	4.2359460863769	0.1558887084089756	0.0582589159	0.1278	0.2298	0.6994	0.0316711397134999	-0.7186397987662	1.5658132788293	0.1573497504722285	0.3001194326	0.3434	-0.2361	1.6281	1.4828781701137	0.8670417105666001	5.6194831039731	0.1614348765590892
681	0.1053480526544022	0.019777505	-0.2346	-0.3712	-0.2954	-1.4362566787342	-1.2762092298466	-1.0277579909761	0.1023361532298963	1.091870682	-1.3748	-3.4513	-1.1597	-1.5822193226312	-0.627914769972	-1.6779409163243	0.1220714112467568	0.0264762809	-0.0827	0.397	-0.4	-1.3184243017877	-3.0750906225426995	0.4216786030426	0.1310359996178072	0.4876866731	0.8609	-0.1963	2.1624	-2.1148059292171	-6.2657317262513	0.304515057618	0.1422182614639452	0.050795099	-0.306	-0.0817	-0.6564	-1.2151881892308998	-1.2161324219677	-0.4206950272750999	0.1454932124036249	0.0010509731	0.0652	0.0203	0.0785	1.0633240907289	13.0194744053054	-5.4143485419033	0.1494286953262235
682	0.1009949506456852	0.0018207715	-0.1571	-0.0381	0.028	-0.9338461766952	0.4663329428871	-0.2642671372119	0.1179733861543323	0.8462844261	2.9451	-1.1115	0.588	-3.0836280602046	0.2384581090727	-0.0365496755202999	0.1272923480600042	0.0669393198	-0.6599	-0.4568	0.3755	-6.2451159781645	0.0516573993090999	0.2391662836252999	0.1461524214116142	0.0913350293	-0.0996	-0.784	0.5541	0.5964796884426999	-1.2103096534240998	0.7569992536986999	0.1507870230859125	0.0065352697	0.0796	-0.1848	0.1563	3.3936904851513	-0.2632835614444	-0.0467788635023	0.1513619291914418	0.0206356616	-0.0945	-0.345	0.276	2.7407142046234	-0.3256422651039	0.1421463699190999	0.1543539104933961
683	0.0917361106007041	0.0133597451	0.1072	-0.1013	-0.4426	-2.1983311833932	-6.0365979154545	0.0088521819075	0.1013449142638746	0.0280464283	0.091	-0.2654	-0.5784	-1.7975043866216	-5.0714740293528	-0.0399725191912	0.1011448510550725	1.7947141595	-0.014	-3.0673	-3.8995	-1.2660193848953	-5.1552353417131	-2.7519663114036	0.1146626413929456	0.0215993062	-0.1207	-0.5163	0.0029	-1.2702290891802	2.6314979514002	7.454245340667599	0.1277843477366103	0.1535033348	-0.0153	0.7119	1.1298	-1.3835370175961998	-2.3115997687785	1.4056084578189	0.1311773374394555	0.0041182388	0.0241	-0.1716	0.1304	-2.2050194986122	-9.5960012459142	-5.2579599948708	0.1356869914815114
684	0.0910102383559831	0.0123378286	-0.2753	-0.0703	-0.3484	0.6066301903633	-0.1128358120475999	1.380153516956	0.1160943942612287	0.743787643	1.9902	0.338	2.2741	1.4987334114858	-0.7752544199435	1.4314174859581	0.125770596147203	0.0723264852	-0.4963	-0.2347	-0.7463	-1.2254960632743	-0.9385673403792	-1.2488264804793998	0.1310996861609472	0.0826082347	-0.5038	-0.2505	-0.7895	0.0488247010987	-1.1002671965562	-0.0607456394008	0.1431428004439315	0.0554375187	0.616	-0.1529	0.4198	1.6000023725075998	-0.1608736525323	2.1706336897804	0.1517561022218629	0.1944882766	-0.4815	-0.5287	-1.1794	0.7704545701980999	-1.4811077337322	-0.1495428596907	0.1556544315985212
685	0.0965689012693209	0.0116234006	0.1267	0.3987	0.0666	-1.8858688335738	2.677293239135	-0.4219540042574999	0.1175397443718441	0.0731607387	-0.0657	0.9548	0.0931	1.9182481478399	9.2789357615029	0.3182064323015999	0.1176843528815129	0.6181303943	1.0346	2.5274	0.3228	2.0709384499866	8.2088053264629	0.2564378741026	0.1489718647331633	0.0076585774	-0.0138	-0.259	-0.0985	-1.4172539949061	-1.7419520272732	-0.0462280610724999	0.155289805008195	0.6273583133	0.6172	2.337	0.2498	-0.7511764851550999	3.3235025183824995	-0.2381433648270999	0.1629870201459682	0.035526194	0.4903	0.2738	0.1031	0.4483925208878999	9.7207579962639	0.3020364466839	0.1687951740814511
686	0.0901459314845983	3.72873e-05	0.0006	0.0175	0.0176	-0.8438293224536	0.553556441949	-0.5074464099686	0.1052070823257899	1.254159904	4.0809	0.2069	-0.4341	3.1782480490381	0.2981808296753	-0.4764047587463	0.1161778519297059	0.3148930349	-1.8811	-0.4201	0.5249	4.975319662322	0.9240891050816	-1.2024017042534	0.1270246661325767	0.0002774734	0.0019	0.0406	0.0403	-8.205225110669199	-2.6418451684743	3.0964145451821	0.1302367390137956	0.0092233563	-0.2955	0.1034	-0.087	0.3306781730335	0.0752238746984	-0.0949740761097999	0.1347619747605782	0.0198227637	-0.1986	-0.2947	0.3055	-4.6028985337158	-0.9264890299543	1.1806056652455998	0.1455037962030619
687	0.1348948602423983	0.2230221751	-1.112	-0.4245	-1.0192	-3.1561766088154	-1.4700129990748	-3.8380700169078	0.1478871355387815	0.0468896528	-0.611	-0.2761	-0.1556	-1.708667823301	1.5448827864969	1.576475240149	0.1523315595669462	0.1390187523	-1.0024	0.2422	0.5451	0.3507431186904999	-0.0572047666378	-2.2507754433163	0.1544290628192595	0.0594882842	-0.7188	0.1794	-0.1578	0.7413013844494	-0.7253674570158999	-1.6358045304445998	0.1642467127747929	0.0377581781	-0.1495	-0.2088	-0.5275	1.967544965307	-0.1762174345053	-1.7675249972282	0.1651168260361466	0.1285023823	0.6347	0.3167	0.8122	-1.0682419695663998	1.098063986837	0.1576475240148999	0.1674665765083751
688	0.14453909023424	0.2598466883	-1.3403	-0.5164	-0.7781	-0.8596845638256999	-0.3036888539733	-0.4124723338588	0.1515409350492808	0.0528102614	-0.7178	0.0724	0.02	-2.2896463576479	-0.7976799474424999	-1.1912676265653	0.1601125263676253	0.2561833596	-0.968	0.6666	0.9974	0.8294297732174	1.3444693881110998	2.1935313336478	0.1692237077107388	0.085720333	0.7572	0.1847	0.387	-1.062655259207	-0.7692349362463999	-1.1648684529656	0.1706511241611971	0.001759521	-0.0505	-0.0265	0.1105	5.0129315996712	-0.9020176648589	-1.4560068801456	0.1713547630772396	0.011761611	-0.2915	-0.1265	-0.0434	0.1751945157070999	-1.2406824731245	-1.8726102322279	0.174126138309679
689	0.0934437772404213	0.0017556183	-0.1005	-0.0326	-0.1298	1.249928085339	0.0868300687549	-1.1918184289951	0.1021553099068772	0.64208684	-1.7942	-0.9923	-2.2102	-5.1338327330123	-2.5619394731226	-4.9777589302254	0.1198767795850268	0.6201128242	1.5293	0.8871	2.0893	1.0410952783834	0.705813970758	1.8964521088321	0.132722535407954	0.0004328515	0.0332	-0.0489	0.0373	2.397170860551	2.3835188288981	6.9532118447031	0.1375384948955217	0.010503613	-0.1747	-0.1168	-0.2651	-5.8018773942983	-2.6895289216827	-4.5261796238508	0.138187671343628	0.0184384464	-0.0048	-0.1125	-0.4324	-0.9629600194132	-0.1082720204864	0.6467207386466	0.1392012538862388
690	0.1011714208015758	0.0031501274	0.1109	-0.0103	0.1847	0.5039055372055999	1.2371809433922	0.5687821948299	0.1010195726790977	0.9472768942	-2.1767	2.6526	1.2799	2.5684310731881	-2.5861354370031	-2.6333470738431	0.116734089389006	0.1080957612	-0.9459	0.615	-0.3267	0.5539892152867	3.9324932905878	4.8704311424758	0.1301269688439404	0.050771061	0.5857	-0.2572	0.4177	4.3522834281568	-9.6831460589147	-9.7843756769058	0.1288391262485576	0.4984408483	1.7932	-0.5751	1.4501	1.0706025514084	2.7930404354544	4.0343523970701	0.1382016728282999	0.0124289687	-0.2293	0.2527	-0.1356	4.007008990733599	-8.200976063353599	-10.0935725551771	0.1390211822985954
691	0.0947703536017992	0.0138552451	0.4602	0.068	0.0372	-0.0073964897716	-0.5032367056836999	-0.4624773258785	0.1163398796092814	1.1341549616	-3.6711	-0.4931	-0.3084	3.1151418277953	0.0518541144626	-0.0847842311584999	0.1383519774800267	0.0018370967	-0.1384	0.0266	0.0056	-2.1288907342077	-2.6801259373454	-2.2581325900572	0.1400438419191956	0.0010135029	-0.0694	-0.0555	0.0543	7.0239899569324	3.0759955122488	2.2932265734416	0.144772668807926	0.0099431165	-0.1022	-0.2356	-0.192	4.1086320390317	1.0623011719306998	0.6788639947285	0.1486686462291539	0.0019477001	-0.0887	0.0851	0.0672	-3.9134512637289993	-3.0716284358411	-2.3635325693025	0.1507310906458322
692	0.1008655195984036	0.0013991606	-0.1295	0.0532	0.0332	2.5282224958127	0.6671791146106	0.2349959223711	0.1177355814107322	0.7960251679	2.8228	1.1696	0.5986	5.5600751276161	1.0283874794673	0.3224161365865	0.1263684705674827	0.1521475583	-1.2646	0.2817	0.3346	7.7592718576847	-0.0788827765535	-0.6539598562953999	0.1493031597051236	0.1121281946	0.3313	0.8244	0.5745	1.0031685967886	-1.076818750259	-0.8452456715588	0.1535920974297537	0.0018643317	0.0622	-0.0144	0.1188	5.538672518915299	6.488728024258899	4.4319137222936	0.1561457697876625	0.054250939	-0.6755	0.1722	0.1841	2.3835975149595	0.5845980931713	0.2224061525471	0.156825117414025
693	0.1034107396164842	1.1692019851	-3.7452	0.947	0.998	-0.8695990075621001	0.6956634688373999	1.0651338701411	0.131277332294553	0.000246349	0.0314	0.0341	-0.0258	0.0040916751927999	1.9142351587085	3.3687863467181995	0.1316232902386499	0.0121878999	-0.3692	0.0474	0.011	0.8062173851043999	0.4918272267806999	0.9938442985127	0.1394041467914183	0.1990126865	-1.4443	0.0341	-0.2006	-4.9599365373183	1.3245224715461998	1.4435351394137	0.1417250123110167	0.0354762487	-0.582	0.1353	0.1326	5.3988473878075	-0.2034428117497	0.5867226168291	0.1441721851870907	0.0840468859	0.8455	0.1305	0.3729	-6.801111688016899	1.679160550276	1.7252312392257	0.1537576162931712
694	0.1623633109652572	0.2859295599	1.1083	1.1737	0.0256	1.3076443113759	1.0024210792053	-0.0431199616472	0.1670082391938672	0.4601218171	1.707	1.0725	-0.0195	2.4672801412584	0.8793167361449999	-0.1277861637136	0.1804219187546396	0.019246934	0.0954	-0.3844	-0.0512	-4.319077910246	-4.6895318873172	-0.1748010854000999	0.194899858147688	0.0441504203	0.5129	-0.2679	-0.0573	-1.6839997430521	-1.7356571423612	-0.0775451135096999	0.1998241913315742	0.0001322032	0.0096	0.03	-0.001	1.4683999348161	-2.5386483989482	-0.3621132545627999	0.2010997596595544	0.0003891455	0.0022	-0.0216	0.0493	1.5603052545313	-1.2274238717786	-0.2518347395107	0.2042832783318756
695	0.0934840544771676	0.0007012882	0.1038	-0.0203	-0.0005	1.3965595607579	0.3008168127321999	-0.7206856363626	0.1105740608715464	1.3042103189	-3.8501	1.158	0.5007	-0.4301766976737999	0.8465046485412	-0.4860044582371	0.1334434464966888	0.0004568595	0.0434	0.0324	0.0469	-6.6365791336295	0.3932729348772	2.144588603457	0.1341653130673173	0.0009802101	-0.0988	0.0203	0.0277	3.9980781227647	0.7145874666041	-2.0188876203705	0.1394331419919592	0.0138048339	0.2012	0.2196	-0.2438	-2.8576810348945	0.8313575817217	0.4146362005473	0.1508660708379576	0.0004414432	-0.0192	0.033	0.054	5.0965748829394	-2.1318414615102	-0.2924760902237999	0.1510899843447966
696	0.132246264433289	0.0578112773	-0.4053	-0.6962	-0.0023	-5.6662619674754	-0.5779884640137	0.3685261685668999	0.1555686587239171	0.0266745959	0.4764	-0.171	0.0077	-3.1294626909701	-1.4793372973507	0.4417828917303	0.1683724100928287	0.0034927185	-0.0449	0.0134	0.1698	0.6813819486932999	-0.0845481729742999	0.5894766289780999	0.197611809756205	0.0145037059	0.3196	-0.0884	0.0076	1.2574819472334	-0.8385573563398	0.6098956619114	0.1957455698714509	0.4175349112	1.7275	-0.3874	0.0356	-3.1154565720409	-1.5756096934736	0.4196721084768999	0.2051978215012825	0.144986807	-0.6625	0.7819	-0.0285	-1.9587714694609	-2.3888301380426	0.4727851999219	0.2219830659209007
697	0.101276964801517	0.0023997025	-0.1041	0.1094	-0.1121	1.0074569871349	2.0783349397582	0.3483038507870999	0.1017729701522156	0.9827706513	1.6569	3.1911	-0.9234	0.315924536521	-0.8138105900294998	1.4902746598852998	0.116668932873722	0.0216699187	0.4913	0.0914	0.1679	-0.9184237086608	5.719532431043199	-2.0943868962838	0.1279778695693716	0.5473602569	-2.3618	-0.2107	-0.7785	-0.5114987421307	4.9102856325749	-1.6207361496865	0.1336070543963192	0.0015229915	-0.0624	0.0637	-0.0956	1.2743601074037	-12.9941768365653	7.0523562820671	0.1370098929125293	0.0160543328	0.3442	0.2351	0.0397	5.0423208436041	4.3956001049575	0.7196627175643999	0.1410172574729708
698	0.0955520847879932	0.0179384207	-0.518	0.089	-0.0581	1.5311520687826	-0.6068662485474999	0.5573727159269	0.1173929676532629	1.0868138919	3.5626	-0.5717	0.358	-0.6816573499081999	-0.3366189706692	0.3896927190835	0.1362857111357739	0.0065674403	-0.2452	0.0991	-0.047	3.1762415544724	-2.7937879530377	2.5174425054009	0.1434119890928067	0.0020552791	0.1127	-0.0826	-0.0443	-4.759011679533399	2.6393665575402	-2.128064530563	0.1440828108807338	0.0054888989	-0.0434	0.219	-0.0845	7.187184848276	-1.7246017507344995	1.3139391962879	0.1468504009349023	0.0053569187	0.0744	-0.1773	0.1329	-1.4410171854489	0.4776637357286999	-0.265565457225	0.1475734067339423
699	0.0912919952666897	0.0024288478	0.183	-0.0319	0.0718	-1.0598619040273	-0.5505663716157999	-0.5603627862600999	0.1077603871906627	0.0183084229	0.307	-0.3948	-0.0587	-9.9293154020046	1.5797800547277998	-2.7110889025063	0.1034169502487927	1.4499959053	4.2298	-0.6484	1.1672	-4.4784565276117	0.5816080228381	-1.2706618625178998	0.1276565336586871	0.0977271643	1.0135	-0.1139	0.3081	-1.3201553951385	-0.1775157545184	-0.4806144630312	0.1305968821890825	0.0004979393	-0.0594	-0.0124	0.0451	6.537946155664599	1.809385981893	2.7111675885677	0.137194815408248	0.0197508408	-0.2455	-0.344	-0.1914	3.7157525344615	0.4375338444147	1.3396695383657	0.1430060930345369
700	0.0959904672306459	0.0021345922	-0.1052	-0.1487	-0.0039	-1.1860350034822	2.9489962091491995	-0.4200655387839	0.1168706498011862	0.0907327769	0.2799	1.0344	-0.0584	4.3507490499595	8.252318718417099	-0.9452949986289	0.1179356446195344	0.5638425969	-1.7309	-1.969	0.1585	4.4125962942199	7.1828177718683	-0.8836051264912999	0.1480393879035992	0.0022539628	-0.0447	-0.1204	-0.0794	-1.9039272846651	-1.4156015876167	0.2253175368189	0.1551006563425623	0.6526187806	-1.3805	-2.049	0.1679	-0.1313270364766	2.987316321051	-0.4399731123181	0.1648039057159866	0.0389331177	0.5728	0.1583	-0.0138	3.5818288579587003	9.5262460524831	-0.9955360488328	0.170066626487428
701	0.107638416252012	9.63466e-05	0.017	0.0306	-0.0104	-1.5717934194957	0.1360482001605999	0.0273040633058	0.1279027539928118	0.4554854912	-0.9156	-2.0827	0.0817	2.2887414679418	3.7382567480219	-0.1496215457521	0.1332974782627869	0.2716648201	1.1561	1.2935	-0.0594	3.3436068070702	3.8991697435849	-0.1721257593125	0.1500315309024893	0.045417238	0.2725	0.6139	-0.0238	-1.5904420160475	-5.349865314586	0.16130642587	0.1718989100156552	0.0908904671	-0.8783	0.1255	0.0115	-6.4803479587198	-2.5211800933174	0.184518813983	0.1760470979074946	0.6170451799	1.2267	1.9091	-0.085	-0.0958789658159	0.4765621308691	-0.0178617359378	0.1798187524346413
703	0.0983769302571716	0.0191052852	-0.0098	0.4675	-0.2661	-0.1591032161507999	-0.5847948083247999	2.4645261291094	0.1119182034000455	0.9593902029	-0.1495	3.0112	-1.7708	0.1229076279068	-1.0763466338905998	1.6119233108097	0.1220847512439639	0.0432948804	-0.1229	0.7173	-0.0019	0.655454891462	-7.3923587533765	4.1995537829794	0.1313502796622004	0.0318584458	0.041	-0.5987	0.0204	0.2412908072830999	-0.2492380994844999	0.9563897332862998	0.1536791197806801	0.0115227526	0.0844	0.2609	-0.1924	-0.5026465602232	1.9967768371171	-1.096096835302	0.1629625083604665	0.3487099578	-0.1332	1.7088	-0.4892	0.1454905275286	-4.8633493969498	4.4382479502363	0.167440264006997
704	0.098632190919982	0.0109515026	-0.0301	0.4057	0.0135	0.8051551232755	-1.934890249826	0.1886104891757999	0.1118553988401919	0.9276720734	1.2965	-3.1898	-0.0048	-0.0775844565403999	0.1692143750406999	0.1929775655835	0.1220115466311913	0.0676087725	-0.7292	-0.5415	0.0408	1.1985460872448	-8.0013101825511	0.1828270636629	0.1330467377643193	0.0665166332	-0.2676	0.8172	0.0457	-1.2911989245432998	-1.615424840542	0.3403959016164	0.1441841287107609	0.0016638903	-0.0261	0.0172	-0.1278	8.6248185330847	-4.079872283589999	-0.1407300208139	0.1520033515364884	0.0216961597	-0.4369	0.1498	0.0195	4.731392871982	-4.5933775202864	-0.0209304923324	0.1536454574185819
705	0.0962212161079547	0.0020444384	-0.0572	-0.1142	0.1242	0.6414094295021	0.2660769166241	-1.7013893626214998	0.1084799385551643	0.817671391	0.7194	-0.2626	-3.1936	0.2165440409728	0.0323793142660999	-0.5687821948299	0.1164845983668609	0.132173493	-0.5494	-0.9291	0.7223	2.3143931239582	2.3858794107401	-5.4146632861489	0.1292068765296897	0.054869935	0.2052	0.0685	-0.7637	1.1715174251539	2.3681357038944	-0.5736213876059999	0.1406455015177462	0.0052177305	0.0573	-0.0796	0.2144	-0.1266452158233	-5.5241942836177	-7.7449116514792	0.1502580536098841	0.0017025488	-0.0963	0.0259	0.0838	-1.2398956125104998	-1.7307392635236998	1.5098674891739	0.1514413076872193
706	0.0993052544154288	0.0268854799	0.3592	0.3412	-0.3973	1.1884742713855998	1.9241889454756	0.3926434463859999	0.1130763209537179	0.8491352218	1.9252	1.7669	-1.9814	1.3070148228846998	1.341990777177	-0.4747523514569	0.1228881277699787	0.0631184317	0.432	0.1156	-0.7528	4.716088433039699	3.7831471460506	-4.816649219508899	0.131338813879477	0.0356643741	-0.2493	-0.0984	0.576	0.9866051808639	0.6829556699213	-0.2549821819667	0.1536259802876735	0.0143906727	-0.1493	-0.2711	0.2108	-1.810959703121	-1.0558882579266	1.3681538925925	0.1642567453346759	0.3620009395	0.9413	0.6275	-1.4111	4.0083859968081	4.191055688348199	-2.9617040080653	0.1697677444012436
708	0.091587386169032	0.0019194193	0.1405	0.0562	0.0914	-0.8404064787826999	-0.6640316721545999	-0.4804964339391	0.096309818678936	0.7038711401	-2.3016	-1.0727	-2.0249	-7.5187679110156	-3.9965437445674	-5.986160150097099	0.1124379120515666	0.819348768	2.3825	1.4808	1.6272	-2.8718051829158	-1.7148053360902	-2.0708204208945	0.1274493043356828	0.0634204084	-0.6008	-0.2501	-0.5633	-3.4944873298046994	-2.1196057789625	-2.5870009836785	0.1315837847372792	0.0003779711	0.054	-0.0278	-0.0248	5.1529141029018	5.193909540891199	1.3782650514824	0.1374433509484995	0.0119201812	-0.1223	-0.3014	0.1547	2.0356477514487	1.9870591085342	0.5719689803165999	0.1388563984212499
709	0.1460416957598653	0.0813725339	0.4446	-0.6589	-0.4417	-2.7638085636443	0.9194072844283	1.94354571658	0.1649315360473918	0.2675576369	1.3028	0.4391	-0.7098	0.5849521804475999	2.2836662169815	0.1777124696719	0.1877427107756308	0.094726176	0.7368	0.012	-0.459	-0.1583556985675	1.019771355744	0.3309535742483999	0.1889645148724431	2.79419e-05	-0.0091	-0.0012	0.0117	-4.4786138997345	3.1031815464625	3.5606229644114	0.1988016787081884	0.0001083074	-0.0278	-0.0015	-0.0064	-3.6513479932056	3.7751998538492	3.2080700663087	0.1982502921569636	0.1019405256	0.7414	0.2184	-0.4117	-1.3009559961569	1.2960774603500995	1.1168699555116	0.200046010128108
710	0.1219798319821839	0.0022986864	-0.1526	-0.0627	-0.0324	1.4580133747113	1.8580139678382	-17.7812007539571	0.134611706858155	0.0661128442	0.0132	-0.1219	0.8486	2.3387071169308	0.9613469551545	-10.2120737636455	0.1383626347780709	0.0927004221	0.035	0.2221	-0.974	-2.1026095897001	-1.5010939933277998	-0.3588084399839999	0.1368496291995266	0.9216420424	-1.8312	-0.5307	-2.4663	-4.718291642758899	-1.6058251410512	-5.812460669556599	0.1593265690115172	0.0016330311	0.0168	-0.1174	-0.0355	1.562311749097	0.0223861844683	3.5926481914012	0.1605117340526397	0.0020681325	0.0806	-0.1129	0.0061	-0.7179709672443	0.9858183202499	-7.0115969022619	0.1654499217239833
711	0.1347131716853965	0.0064323831	-0.258	-0.0678	0.0156	1.0785105005790998	-1.5355978312516998	3.2563833080083	0.1385720323099877	0.0674265362	0.5412	-0.6552	-0.0731	-1.8983405743057	1.7577679256146002	-5.5680224198175	0.1453727114371182	0.117265317	0.5463	-0.7853	0.539	-5.2639401355372	6.2789509845665	-7.5753825321929	0.147109593773198	0.3074316864	-0.5444	0.5065	-1.5986	-1.0011227591921998	0.2298813283801	-1.1929987199161	0.1526768560235783	0.0280512045	0.1618	-0.1074	-0.4872	0.3077805291661	-1.3905007340301	-0.6517566465762	0.1538335403544102	0.1066420696	-0.2291	0.2615	-0.957	0.5040235662977	-1.9535781894085	-0.2772896803735999	0.1590611655409129
712	0.1304088360025577	0.0014295667	-0.0143	-0.0508	-0.1167	-2.1820038256527	-1.1861136895436	-3.4206798042115	0.1321235585085662	0.0131856495	0.2863	0.2411	-0.0956	-1.9479914790491	-0.4478023754274	-3.4296106721804	0.1371159146534173	0.2508523801	0.4267	-1.5665	-0.3186	-2.0475686897508	0.9327839148663	-3.162392807666	0.138178741262853	0.6605645333	0.247	-2.6416	-0.3193	-2.7601890048199	0.0520901726467999	-2.6184360652078	0.1390355880256069	0.0265699302	-0.133	0.514	-0.066	-1.0696583186716	-2.2994427722922	-4.1027699274574	0.1395150929389888	0.0189280441	-0.0404	-0.251	-0.3722	-1.5183262407743998	-3.4042737604096	-5.752147803493499	0.1398382295655497
713	0.0994104676716376	0.0085361378	-0.0149	0.034	0.356	-1.3183456157263	-2.5337698631414	-1.0762286047985	0.1079005122852921	0.8705189917	0.4625	1.2963	3.125	-2.4055509260901	-5.8982678195133	-5.7968414863687	0.1130947323548218	0.710817274	-0.5668	-1.4522	-2.597	-2.7538154338465	-6.838959683550299	-3.3370758639739995	0.1355517172949572	0.0638976399	0.1929	0.5922	0.5626	-0.3048691448943	0.184125383676	3.1587732488416	0.1404416163813695	0.3375212668	-0.2759	-0.6497	-1.7526	-0.8197120446344999	-1.3122474459678	0.5425797363836999	0.1466482062664912	0.0046825105	-0.0551	0.194	-0.0847	-3.4691897610646	-7.6605995366891	-9.5434782999297	0.1498416105014809
714	0.0873657364192948	0.0525085339	-0.4864	-0.6402	-0.4969	1.7170872318708	3.022725048681	2.5062690846821	0.1109707696039159	0.7784404848	1.7235	2.0481	1.7132	5.401640742987199	5.0788705191244	6.001385902978	0.1258449767376908	0.0072644111	0.0289	0.287	0.0562	-0.3585330387691	0.3245406602442999	0.6245706123624999	0.134356776939077	0.0125348915	0.2897	0.0212	0.2353	2.0209334579669	2.8705068629027	2.7836767941478	0.1397547351477689	0.0703694408	-0.6312	-0.1736	-0.5684	2.0109796711998	2.4021280824192	2.7456714264916	0.1521992988232873	0.1440576762	-0.4791	-0.966	-0.4993	1.9164777114584	2.6097805984538	2.5564314488246	0.1529302792212087
716	0.1070649433693231	0.0137908439	-0.1319	-0.2682	-0.3207	-1.0790219599781998	-0.5030793335609	0.5300686526210999	0.1097207052926347	1.3035496848	-2.2131	-2.9513	-1.7557	-1.2775075498597	-0.4592118543303999	0.8174301488539	0.1356434803060482	0.0463599058	0.4711	0.3831	-0.377	-1.3531248548650998	-3.1966605874057	-5.3066666668774	0.142405756410916	0.0021763038	-0.059	-0.1022	-0.0941	-0.1052426071225	0.8324198435506001	1.1087652911874	0.1452606260611361	0.0077872734	-0.1389	0.0918	0.2293	-0.311990233451	-2.3295795338084	-5.6650816765544	0.1514892287791146	0.0357121101	0.3895	0.1528	-0.4208	1.2304139421118	2.3870597016611	1.7774787839953	0.1531490845748473
717	0.1371438073748502	1.1887216001	3.5195	0.2876	0.3686	-5.6676389735499	1.0966082947011	-0.4806144630312	0.1558241031332456	0.0190355307	-0.0308	0.4242	0.0403	-4.0422210032101	0.5795621852417	-0.3648672667118	0.1599377099303968	0.0173043958	-0.3939	-0.0186	-0.0802	-9.9587833319989	0.5227901919415999	-0.9156303534811	0.1659810961582278	0.0031376131	0.1654	-0.0283	0.0124	-2.1247203729535	1.3916416819203998	-0.1271960182530999	0.1658429922752963	0.2032732977	1.3452	-0.0795	0.1196	2.0201072543222	1.3669342586408	0.2772896803735999	0.1773469207758512	0.0303874003	0.5001	0.0481	0.0614	-4.638464633468599	1.5640034994171	-0.3601854460584999	0.1815321887150238
718	0.1326021079400545	1.1691067884	-3.5451	-0.4301	-0.2891	-8.2193886017212	0.7387440874539	-0.5751557658033	0.1515522170854862	0.0445032518	0.5647	-0.3448	0.0222	-5.811634465911899	0.2367270157219	-0.4175475848190999	0.1586556369756792	0.0360507379	0.5711	0.0887	0.0791	-10.6132939907241	0.1823156042637999	-0.7701398259525	0.1636947014854068	0.0084278925	-0.274	-0.0379	-0.0253	-6.2297328531608	1.1264303119717	-0.4293504940290999	0.1641345171509	0.3035202502	-1.6556	-0.0492	-0.1193	0.6121382146613	1.2816385680832	0.0998919549473	0.1744568452927817	0.0865634182	-0.8489	-0.1222	-0.079	-2.5162228714492	1.5557414629701	-0.1197208424201	0.1797597698023622
719	0.1287333250034912	0.9673299252	3.2905	0.3167	0.2011	-10.6071564779349	0.8586616450275	-0.5849128374168999	0.1468480857287754	0.0802641522	-0.8452	0.3145	-0.0427	-7.5903722268896	0.175863347229	-0.4224261206259	0.159836171604548	0.063955823	-0.7704	-0.0433	-0.0613	-11.1963183626674	0.5743689051893	-0.6497501520104999	0.160233027334132	0.0129891119	0.3432	0.0501	0.0344	-11.6192952857231	1.0432984881026	-0.6737494007374999	0.1651645266322203	0.3331355526	-1.7302	0.0127	-0.0938	-0.8150302239812	0.8867132259166	-0.0189633407974	0.1732947588143204	0.1792999694	1.2325	0.1396	0.0843	-0.522475447696	1.646112404488	0.0099144437364	0.1787013531093585
720	0.1365042592442873	1.2941427596	3.6838	0.3685	0.2732	-4.2677745982132	1.1825728167805998	-0.2334615441738	0.156195234350309	0.0158453862	-0.0586	0.3844	0.0172	-2.3442151412288	0.730993510406	-0.1226322266918999	0.1633930999507559	0.1525834329	1.1776	-0.0195	0.0927	0.283663251347	1.3885335824951	0.0888365633206	0.1657783869995663	0.0256256845	-0.4794	0.0265	-0.0321	-0.0799450383824	1.6228606733443	0.0579916272518	0.1676010789595537	0.030059564	0.5165	-0.0418	0.0153	-4.1731939524104	0.8291937150332	-0.2480578085634999	0.1772941120265771	0.0278173941	-0.4754	-0.0758	-0.0531	-4.4578801225556	1.6313194249447998	-0.2395203709016	0.182652123742255
721	0.1357308701500106	0.9705991159	-3.1043	-0.0584	-0.8982	-7.058493794856299	1.4658819808513	-1.2618883666718	0.1533251872377018	0.0429141505	0.5299	-0.368	-0.0394	-3.9034187909005	0.6941684336708	-0.742402989309	0.165118259258987	7.4305e-05	0.017	-0.0176	-0.0086	-5.1837983820013	1.7511976394877	-0.641684830717	0.167386242530704	0.1723930869	1.1928	-0.1799	0.2883	-1.1451182515542	1.0431804590104998	0.2466021164276	0.1683366897697288	0.1528312885	1.1333	-0.0283	0.266	-1.2826614868814	1.2317516051556	0.1646505834794999	0.1762811174728238	0.1179675204	0.9581	0.06	0.2799	-1.8010059163538998	1.7386865557251	0.3077805291661	0.1808233681471736
722	0.1067363310965257	0.6572886837	2.4113	1.7492	0.4318	-6.8276288907087	-5.790940031763699	-1.1808023803991	0.1166175205979846	0.0585305766	-0.3514	-0.7914	-0.0158	4.3270645454781	3.389795525112	0.728632928564	0.1206405403617601	0.0022697619	-0.0411	0.008	0.1624	0.1166127429948	0.5155904173235	-0.0129045140696	0.1268416178513417	0.0675311753	-0.7718	-0.4224	-0.1367	1.0938149395214	-1.0994409929115	0.3329207257834	0.13445570606437	0.0191983825	0.3676	0.271	0.0689	-5.6938020889654	-2.627327590146	-1.1684486687593	0.1402461468355174	0.0662884319	0.5058	0.6701	0.0511	-7.2101611782048	-6.108398946482	-1.2199486959455998	0.1415812490353308
723	0.0973418126226508	0.5142065835	2.2813	1.5814	0.2821	2.279141768451	1.6629905646583	0.2329107417439999	0.1079117208228904	0.1326343184	-1.1191	-0.7426	-0.153	-4.659827899138699	-4.9905454152029	-0.4599593719137	0.1172587591965132	0.0037542607	0.0663	0.2085	-0.0073	2.6122198663572	2.0121206190901	0.2672965505758	0.1188951689365486	0.0021498084	-0.0335	0.0124	0.1605	0.1618965713304999	0.5406519278794	-0.0284843542268	0.1271885680266359	0.2692266321	-1.0973	-1.3954	-0.0755	-9.6821624831472	-7.053851317233699	-1.2002378375649	0.1310848026929889	0.040105878	-0.2693	-0.6203	0.0195	-7.405656697753099	-5.0118693378423	-0.9661861479306	0.1346760916380634
724	0.0984054844660693	0.4574040726	-1.8585	-1.7767	-0.5262	-6.9892107177936	-7.976406044118	-2.2026589167702	0.1049124264095195	0.0628039452	0.7291	0.5743	0.1732	0.2019084335523999	-1.2654685824655	-0.1898301231274999	0.1179032317337586	0.0506387749	-0.6694	-0.389	-0.2031	0.913938603161	0.2080066033108999	0.1978561013903	0.1210603644060945	0.0022419883	-0.0612	0.0065	0.1546	0.0598407496947	0.4939517504385	-0.0116848801179	0.1258282925538561	0.0062856877	0.1999	-0.1719	0.0725	-7.6543046517771	-7.889694004455199	-2.2809515478632	0.1281108285497989	0.2559246236	1.068	1.3305	0.2667	-7.7793761463724	-8.4930980663011	-2.3396513496676	0.1351037800333683
725	0.0841860764238517	0.0408556085	0.6708	0.5226	0.0628	-14.930719493680698	-12.237413641050798	-1.3065427065163	0.1020534408372961	0.4048740496	-1.9299	-1.4262	-0.3271	4.556670472643299	3.5382761229738	0.7242658521562999	0.1128215747811579	0.0254927838	0.4319	0.3901	0.0059	-19.03415825266	-14.9295785457904	-2.3701421984601	0.1165397590715655	0.130264107	1.0636	0.6721	0.2843	0.3692736861501999	-0.1681127701811	0.5135445797270999	0.1207364192948543	0.0399645198	0.4995	0.4939	-0.0377	13.6869682641616	11.5589037335986	1.0432591450719	0.1210273267821574	0.0022062251	-0.0741	0.1068	0.1018	0.2113901039511	0.4561037549050999	-0.2024198929514999	0.1238160476858963
727	0.074317197939099	0.2400630863	-1.6534	-1.4122	-0.2845	-18.014386896915997	-15.6626965798542	-3.0342132136454	0.1107350963199247	0.500039384	1.9537	1.6731	0.3375	-15.8928139664185	-13.464011309184698	-2.7514548520045	0.1116255686954732	0.3607057528	1.8197	1.1511	0.3845	-6.6406708088223	-5.6066572759649	-1.1516491946504	0.1171045958679083	0.2537705014	-1.1381	-1.3876	-0.109	2.7848964280995	2.4654703618462	0.4723524265841999	0.1207539854619755	0.0022850683	0.0668	-0.0184	-0.1533	-0.1798369933297	0.3001086381796	-0.11016048596	0.1233424226610905	0.0077870234	-0.2204	-0.2122	-0.0325	-23.5136770421006	-19.1810257862631	-4.208917424286	0.1270818480489794
728	0.0876679994414105	0.2310828364	1.0073	1.7067	0.058	-10.144207035688	-17.849854342528598	-0.1700012356547	0.1021510837369631	0.3774657244	-1.4387	-1.8442	-0.0194	3.635689466987	4.2511718392578	-0.0892299936276	0.1151693040416884	0.1824136749	0.693	1.3736	0.0339	-10.70523865347	-16.7918022179135	-0.1991150783726999	0.1166204972915763	0.0527627965	0.6333	0.5117	0.1104	-4.0208183945093	-7.036461697664299	0.2222094373935999	0.1209052455955959	0.0022510015	0.0472	-0.0848	-0.1357	0.0107799904118	0.4771522763296	-0.1677980259355	0.121911441528183	0.0413199001	-0.346	-0.6187	0.0721	-4.6331926673548	-8.4657940029953	-0.1074851598724	0.1249385919136832
729	0.0738948014435126	0.2516050378	1.6961	1.4521	0.2887	-17.9456546222831	-15.7210422943823	-2.9466749703379	0.1013077607179343	0.0453986687	-0.5278	-0.6245	-0.0533	-21.8119729352335	-18.199299141206	-3.8210344846147	0.1020094886701896	0.5192280778	-2.1377	-1.6717	-0.4004	2.9142956560718	2.3793878106746	0.5745656203427999	0.1152193933424961	0.1479155757	1.1441	0.7338	0.2496	-3.2649994317316	-3.7996318759139	-0.3254455499504	0.1211219929882328	0.0022738657	-0.0638	0.0266	0.1527	-0.2188259367534	0.2673358936065	-0.1192487260516999	0.1220953717927045	0.3632982653	1.572	1.3739	0.2601	-12.2917070234168	-10.640322652815	-2.0430442412203	0.1226740998258083
730	0.0907281874508477	0.4849339711	2.7555	0.3845	0.2784	-18.8033720345738	-0.4268718830949999	-1.6916716340386	0.107176036514108	0.1146638412	-1.2574	0.0163	-0.117	-16.1453175374511	-1.177143478544	-1.5019595400032	0.1230615109843668	5.25987e-05	-0.0105	-0.0222	-0.006	-23.3455642719195	-0.2102098130301	-2.1160255631688	0.1407626582976252	0.4281786656	2.0924	0.3021	0.2058	-13.2028522713981	-0.0642471691331	-1.1795827464474	0.1420578140044246	0.0926727171	0.9741	0.1353	0.0918	-2.6301602883564	1.2316729190942	-0.1454905275286	0.1484723681986226	0.4807063095	-2.174	-0.0999	-0.2099	-10.2223422946582	0.4046824137802	-0.9008767169686	0.1516520649433693
731	0.1096614286659267	0.3521971912	2.1767	-0.2037	0.0093	-15.6074589647514	0.7300492776691999	0.1622900016375	0.1257087103199394	0.4362911858	-2.2405	0.3509	-0.0649	-1.4229980773882998	-0.0125897698239999	0.2651326838873	0.1295222590531909	0.010165424	-0.3012	-0.0456	0.1568	1.4089132723977	0.0886005051364	0.0975313731053	0.1366644862079863	0.1809815622	1.4021	0.0646	-0.0482	-6.3170350382841	-0.0131405722538	0.0327727445731	0.1381043239230616	0.2160688019	-1.5237	-0.1225	-0.0026	-9.2347928810575	0.213632656701	0.09048897061	0.1451967925207817	0.0030480208	-0.1454	-0.0814	0.061	-17.3903277439526	0.4188459048321999	0.5788146676584	0.1463008518488574
732	0.0944335829836024	0.0385221851	0.7763	-0.0064	-0.0921	-18.0903582891977	0.1542640233747	1.7583187280444	0.1201957635402809	0.7492304887	3.0194	-0.1084	-0.293	0.4736114035666	0.352120124765	0.0072391176488	0.1240849423403426	0.0512337828	-0.769	0.1449	0.0711	-14.7386468178033	0.5122856027447	1.3960087583280998	0.1261121074255642	0.0839071266	-0.9838	0.1136	0.074	-1.6601972094786	0.360775591519	0.2026559511356999	0.1295752882982867	0.0107835727	-0.2873	-0.0762	0.1899	1.4409778424181998	0.2338943175115	-0.0678273849268	0.1309196145733038	0.0153210702	0.413	-0.0489	-0.044	10.4095364347288	0.5099250209027	-0.9881789020918998	0.136363105169157
735	0.0952950969079135	0.7304360734	-2.0375	-2.6702	0.0113	-8.397376472608	-11.9867198494304	0.1577262100762999	0.1092889744739337	0.0130743171	0.2847	-0.3054	0.0679	4.6368515692099	5.878006158702799	0.0180584510913	0.1162363935703418	0.0020082525	0.0062	-0.0305	-0.1577	0.4636576167995	1.2714093801012	-0.0611784127385	0.1188588973738947	0.3271539866	-1.2686	-1.5747	0.0036	2.0865969762052	1.5835963287057	0.1199175575736	0.1242960670895286	0.2009340436	-0.8486	-1.299	0.0176	-1.6983992922883	-0.7638055980098	-0.1260550703628	0.128596580844793	1.0879994071	-1.7839	-3.0503	0.081	-5.5531114111822	-7.389683427288899	0.0534278356906	0.1361101229631698
736	0.0970087536841176	0.8715565867	-2.701	-2.3392	-0.6575	-1.6164871023708998	-1.5217884274759998	-0.3990563603900999	0.1066866827873611	0.0514658461	-0.6259	-0.5488	-0.1594	-2.4038198327393	-3.6046871587954	-0.6242952111476	0.118059747017794	0.0172315288	0.4162	0.1873	0.1001	3.1961491280066	2.947186429737	0.7935882722497	0.1201595654762342	0.0022012515	-0.0386	-0.0069	0.1608	0.4410353741469999	0.884824760443	0.1335695892265	0.1265052882247881	0.4856298611	-1.3816	-1.9181	-0.3557	-9.5969061356203	-8.2878454751392	-2.348385502483	0.1334457984521193	0.0628199563	-0.3573	-0.7522	-0.103	7.7648192250134	7.314105465314199	1.9252118642738	0.1339604356997434
737	0.0923139566505214	0.0184597104	0.5104	0.0558	-0.1859	1.5057758139811	0.5802310167636	0.9687827879568	0.0996149775461755	1.4156163409	-4.1407	-0.428	1.5821	10.566436441160398	1.1813531828289	-2.8890374303624	0.1240842441035742	0.0032312002	0.1848	0.0152	0.0677	13.668555725794	1.4470760121767	-3.7741375920203	0.1342309840728518	0.5272029595	2.2464	0.2108	-0.8349	-0.7170660775382	0.045244485305	1.2836844056796	0.1400293994428805	0.029284944	-0.2069	0.1674	0.4904	6.658021085360999	1.2008279830253998	-0.7418915299098999	0.1418525323945111	0.0096252003	0.2751	0.1596	-0.0203	-2.4144031079976	-0.1983675607894	0.6675725449176	0.1555422727239319
738	0.139747642532174	0.2415276796	-1.3349	0.7051	0.5375	-2.3055409420507	1.4157589597395	1.5567250387376	0.1488590443711091	0.0449655223	-0.5587	0.2033	-0.3129	-2.0591748838073	-0.621226454753	-1.316811237529	0.155056410181027	0.1676253805	-0.7082	-0.4034	-0.9728	0.0834465681147	-0.4212851727355999	0.7002666034293	0.1594801811005681	0.0106441327	-0.2074	-0.238	-0.0058	1.8125727673797	0.4627527270933999	0.9263316578314998	0.1665304614977546	0.0404048065	0.52	-0.1311	-0.2749	-2.7023154066602	0.1173209175474	-0.2166620700649	0.1671922429569959	0.063055871	-0.3108	0.4812	0.4857	-1.0554161415582	0.0115275079951	0.2298813283801	0.1690050126050111
739	0.1444491279390255	0.2559480731	-1.4001	0.2711	0.7729	-0.4952500704515999	0.5081545845212	1.1490132115935	0.151424403007563	0.072170856	-0.8352	-0.1203	0.0019	-1.9108516580683	0.2166227270342	0.7846180612500999	0.1596548505405822	0.2722138359	-0.9764	-0.627	-1.0886	1.3327451649625	-0.703059958609	-1.7889276059289998	0.1689739226941649	0.0695413486	0.6495	-0.0924	-0.4301	-1.0788645878554	0.337956633713	0.8932835120435	0.169654409548939	0.0029064065	-0.1404	0.0505	-0.0585	5.334521532613	1.3284567746162	1.9530273869787	0.1711487097319505	0.0056195075	-0.1974	0.0903	0.0457	0.1101998289907	1.0347610504407	2.103671851529	0.1736744158698192
740	0.0932841015162762	0.001364161	-0.0844	0.0706	0.0985	1.3914056237361998	0.0580309702825	1.2128276073889	0.103121779842272	0.6729015203	1.9085	-1.0378	-2.1707	-5.098699406597199	2.4209340510938	4.6190685193335	0.1202242442505714	0.6049417321	-1.5685	0.9271	1.9936	0.7524748051682	-0.6833884432590001	-1.7055990669064	0.132554113349552	0.0003882014	-0.0011	0.0662	-0.002	2.6846110428452	-2.4991873391561	-6.8303829028577	0.137839508441315	0.02283959	-0.1424	0.1571	0.4506	0.3706113491939999	-0.1422250559804999	-0.2157965233894999	0.138987262691372	0.0050569857	-0.1679	-0.0003	-0.1622	-6.014329760078299	2.1864495881218	3.2277415816587	0.1396906811115929
741	0.1031422492043775	0.0091172304	0.0486	-0.3274	-0.1497	0.9581208266371	-0.878529875531	0.5842046628643001	0.1032152700706321	1.0071773329	1.0979	3.4731	0.8195	0.6459732210632999	3.4470396347805	2.102884990915	0.1222036352411121	0.1902179897	1.3161	0.7404	-0.1722	2.6886633750073	-2.2101734356339	-0.3518053805193999	0.1349066567688542	0.3831453691	-1.9671	-0.2446	0.5078	2.2924003697969	-0.335202621564	0.1097277126222999	0.1373278478872825	0.1227572203	-1.1155	-0.0607	0.2894	-0.5067775784467	7.7941691259156	3.4024246379667	0.1434869944214557	0.0293913935	-0.4569	-0.2764	0.1469	0.1489527142301999	6.2435029139058	3.2878577325683	0.1455573766877117
744	0.0981224045804332	0.0041363559	-0.0168	0.2498	0.0158	0.1022131937585999	2.4296682039092	-0.4636182737687999	0.1217185811828865	0.140468487	-1.1791	-0.566	-0.0276	1.1922512023328	8.360039936473699	-0.4726278277991	0.1207202128519664	0.7098915268	0.89	2.7606	-0.0139	-0.901742263644	7.0719884543864	-0.5213344998056999	0.1448559794791888	0.0022868556	-0.0637	-0.0406	0.134	7.8348891626901	4.4581948668012	-0.2264191416785	0.1515818370241884	0.0470741215	0.6288	0.2626	0.0046	2.9658743693195	4.3134518568559	-0.2389302254410999	0.1531538252350118	0.0286901743	-0.4272	-0.3074	-0.0569	1.1171453567265	0.2864566065266999	-0.0049572218682	0.1587096584519723
745	0.0977977612324246	0.2413126088	1.8362	0.3242	-0.4523	-18.8741108037724	-3.0749725934506	4.0751904629367	0.1207934909633462	1.038370991	-3.4501	-0.46	0.7704	0.0012983200131	0.4957221868199999	-0.0927708663906	0.1256548358408608	0.1574878085	-1.1085	-0.6289	0.4959	-15.753697009863298	-2.1219663608045	3.3189387268213	0.1292945236187774	0.0155512699	0.289	0.1893	-0.246	1.5678984594563998	0.3396877270637999	-0.1402579044455	0.1319091998206633	0.0103327496	-0.3333	-0.0255	0.0746	-10.9907510272599	-2.1559587393293	2.4374974670185	0.1322062444416678	0.0387352364	-0.1906	-0.4903	0.3999	3.1213973696765995	1.2736519328510998	-1.007968446534	0.1369629640518312
747	0.1234975047222855	0.5208517805	2.4699	-0.3327	-0.0932	-1.3427382947603	0.4821488412285	0.0522082017389	0.1299456477799745	0.0104492753	-0.2883	-0.0544	0.1848	1.1584161959308	0.1740535678168	-0.0022818957806	0.1366867930352719	0.0002973498	0.0017	0.0347	-0.0451	-1.8582893690531	-1.1172240427879	0.1836139242769	0.1464599028348412	0.0094796374	0.2909	0.0999	-0.0484	3.8614791201743	-0.8634614947729	-0.0924167791142999	0.1488857611148268	0.0123344153	0.2547	0.2433	-0.0011	-8.037309055641598	-0.2737094645799	0.332448609415	0.1496594809528359	0.0729145606	0.8128	0.2555	-0.051	3.782045541191	2.1321955487865	-0.2524642280019	0.1522243250990393
748	0.0847860823037403	0.0293875657	0.274	0.6655	-0.0384	7.6302267169887	17.753149173068	-1.4997956733147	0.1129442072072734	0.4499233444	0.5327	2.3627	-0.1782	0.2400711733313999	0.3507037756598	-0.0651127158085	0.1172090006394378	0.3914525075	1.0451	1.9598	-0.1764	-1.4844518913417	-2.7375274191367	0.2092262372626	0.1206699765539443	0.0022151336	0.0111	0.0305	0.1625	-0.4826209575968999	-0.2987709751358	0.0273827493671999	0.1220913293693084	0.066519967	-0.4366	-0.7865	0.0662	5.3307052586351	13.3147438507089	-1.0997163941264	0.124484517518393	0.0230574362	0.2175	0.476	-0.0411	-0.1484805978617999	0.6881882930044	-0.0154224680343999	0.1280932256333742
749	0.1001358989247153	0.0077442841	0.1675	0.2512	-0.156	-4.2357100281927	1.4901959738239	3.4626588179684	0.1086682052375107	1.3287879514	3.0705	0.8127	-2.6621	-6.8866434367587	0.9711433697988	5.870767041054	0.1242928699001153	0.2117267571	-1.26	0.4062	0.8809	-7.1696378565838	-3.114000879905	6.750241149321799	0.1326976928787199	0.0145810768	0.0932	-0.3778	-0.1146	-6.1697347313433	-5.1101088855002	6.234060586537799	0.1470280103192044	0.0125844787	0.2702	-0.0159	-0.2345	-6.2958684877675	2.1990000149151	5.1242330335215	0.1500710364038601	0.0112804129	-0.112	-0.2822	0.1427	-3.0387376621759	1.8087564934018	2.4796731959289	0.1511219929882328
750	0.1037690820758946	0.004116898	-0.0089	-0.2209	0.1018	-1.0473508202647	1.4342895271992	0.9685467297726	0.1113007783502502	1.2078970663	-2.1291	-1.1875	3.0558	-2.1866463032753	1.3531641978958	2.5249570242646	0.1295279184459454	0.0812702405	0.6897	-0.3522	-0.5802	-2.1485622495577	-3.9036941921154	4.5843679662561	0.1377076151906921	0.0109257692	-0.053	0.3377	0.0445	-1.1458264261068	-5.3719760978394	3.9781705492305	0.1414397642164681	0.0040923158	-0.0221	-0.1924	0.0761	1.6282900115809	2.6811488561436	-2.7527925150483	0.1475624921907729	0.0052187969	-0.0939	0.0062	0.2097	0.4825816145661999	2.4061410715506	-1.2230174523402	0.1525186502715773
751	0.0932551798143425	0.0001205404	-0.0194	-0.0324	-0.0225	-0.5766508009699	-1.1106144136303	0.4175869278497999	0.1113721454978428	1.2034214565	-2.0526	-3.2776	-0.3641	0.4985942280611	1.0053324634771	0.547654987344	0.1320355806757462	0.0003930952	-0.0101	-0.0123	-0.0649	0.8265183889455999	7.359664694864799	0.9384493112871	0.1355921047796144	0.004528692	-0.0192	-0.2211	-0.0273	-0.5417928757696999	-2.0518964231278	0.2506544485897	0.1389021145549291	0.0132080783	-0.2648	0.2684	-0.0068	0.4367469838007	1.8445193083081	0.5914044374824	0.1455136082671233	0.0002797445	0.0065	0.0185	-0.05	-7.4564878934175	-4.57559447041	-3.0211906704837	0.1518586695282124
752	0.1136377033155221	0.5564304214	1.9256	-1.8213	-0.2491	-3.5335943023205	1.6104676186737998	2.1007998102879	0.1324620930933358	0.0038046008	-0.1249	0.0454	0.1593	-1.8252805662958	1.5305619233221	0.0982002046271999	0.1434583299646471	0.0341368495	-0.5281	0.1276	0.2471	-6.604003104209899	3.924467312325	3.2210532664397	0.1446690725210757	0.0182430992	-0.3076	0.1488	0.2679	3.8080906275144	-3.5154571651677995	-1.1501935025145	0.1462893125675268	0.2910159964	1.238	-1.1872	-0.1101	3.6747570964721	-3.1480719444912	-1.4923598405124	0.1500299874317381	0.1237348518	0.8209	-0.5525	-0.5029	-5.6087817996227	3.4635637076745	2.569493335017	0.1636561514659297
753	0.1090074380590487	0.8354899964	2.0702	2.5528	0.5743	-6.434867415230599	-5.4977557669873	-3.0283904451018	0.1275425740682214	0.0326507857	0.1505	0.5548	-0.2241	-6.510760121450899	-6.1586793397166	-2.7239540735452	0.1341743166466995	0.038240813	0.3636	0.5206	0.1535	-1.6754623053902	-2.7300522433037	0.4661755707643	0.1393142947441145	0.2445106812	1.0238	1.1726	0.4402	1.1396102272562	1.517460694099	0.6171347795602	0.1416080760269593	0.0008953975	-0.0151	0.0777	0.0567	-13.6351534927297	-13.238654429335098	-6.1604104330674	0.1436264947779239	0.0143307402	0.0824	0.3301	-0.183	3.0233151941415	3.4663570628542	1.1644750226586	0.1466296111188693
754	0.1043028289613911	0.4425946347	1.2477	1.8731	1.0623	1.1356759241862	3.0420424767547	1.9218283636336	0.1212984631441234	0.0570841693	-0.3906	-0.7405	-0.0206	-1.7112251202965	-0.2398744581778999	-1.5083724540072998	0.1322771338483135	0.0310736707	0.1065	0.5615	0.1572	0.1629981761900999	0.7346524122610999	0.8774282706714	0.1387430635689453	0.010415234	-0.0149	-0.1765	-0.2847	0.2395597139323	2.8248689472907	0.7547567009488	0.1443182269195998	0.0142490893	-0.3248	-0.0388	-0.2023	-3.9218313292681	-3.3883398329760994	-3.2666124959903	0.1454842088242427	0.06356205	0.0265	-0.4966	0.6335	-0.0772303692641	-0.3060100927846	-0.1952594613641	0.1521353550350221
755	0.1045518422425895	0.7275731144	1.8531	-2.5204	0.5871	0.1587491288745	-1.8717840285832	0.4007087676795	0.1182808308282558	0.1520894489	-0.7642	1.0678	-0.4361	-5.0572711952701	4.6147014429258	0.0811646723341	0.1302033706461262	0.0373395633	0.3784	-0.4875	-0.2177	-5.2738939223043	5.5262401212141	-0.840367135752	0.1339613544323335	0.0113588183	-0.1559	-0.1586	0.2783	-1.5986647094637998	1.0399543304931	-0.6986535391706	0.1400090770779893	0.0109169902	0.1969	-0.0864	0.2649	1.4204407803928	-3.1711269604814	0.3130918383105999	0.1412225023335807	0.0429129333	0.1437	-0.5254	0.3945	1.0694222604874	-2.8885653139939995	0.4524841960806999	0.1452280294288423
756	0.1043974951674665	1.254020055	2.9983	2.7259	-0.7611	6.7714470428691005	6.200422295289299	-0.7705332562595	0.1250371902952439	0.0476155071	-0.3189	-0.4529	0.5103	0.7607368416151999	1.1144700306389	-0.555130163177	0.1373011311435648	0.0267546782	0.4091	0.3388	0.0987	0.7976799474424999	0.4959975880348999	1.2493772829092	0.1393955474543757	0.2248549562	-1.2175	-0.8371	-0.435	6.395327669377099	5.821155479341299	-0.5351045605507	0.1492834988276972	0.0003482901	-0.048	0.0084	-0.0335	8.5601385906139	8.0548953903645	-1.4982219520867	0.1510682655063686	0.0002652088	0.0108	0.0101	-0.0491	4.2894526081289	4.2524308162402	-0.9713400849523	0.1535494682375769
757	0.1006192257656717	1.4414593349	3.3184	0.0683	3.0705	6.948844768295399	-0.9442327368	5.9951303610967	0.1214142234504656	0.1731057198	-0.9518	-0.2382	-1.0769	-1.3429743529445	0.0599194357560999	-0.5200755228233	0.1324206766281778	0.1580895473	1.1236	-0.4324	0.5642	4.638503976499299	-0.4245506442836999	4.4369102871925	0.1378789036947749	0.0135233772	-0.2729	-0.0118	-0.2672	-0.2238618446829999	-1.6179821375375	-1.0825628327411998	0.139756572612949	0.0006033836	-0.0304	-0.0163	0.0722	-3.8371651272017	-0.5177149409813	-3.3096931146068	0.147183864115775	0.0005711685	-0.0656	-0.0314	-0.0229	10.0021000087996	-0.8460325321728	8.862096351236401	0.1510131415509676
758	0.0834227566387616	0.0669032955	0.7098	-0.8276	-0.0138	6.186770263636399	-4.6934661903872	-1.7929012520297	0.1008304607627685	0.0083116613	0.2768	-0.1838	-0.1139	-2.5213374654402	1.3843238782102	2.6167443148877	0.1173232174750288	0.4826300563	-1.5623	1.8602	-0.2999	-2.8502452020922	1.9625090573774	1.5488170895669	0.1291853781870833	0.0164396715	-0.2926	-0.0228	0.3224	5.8311486091391	-4.666870301634	-1.9729743035436	0.1341349948918468	0.0068279872	0.1918	-0.163	-0.1136	-1.4711539469651	1.3808223484779	0.2272060022925	0.1393246580477299	0.0179236733	-0.1929	0.3034	-0.2516	-7.5308462214405	4.8834143426068	4.309242152571	0.145390130607025
759	0.082059982213337	0.0879337356	0.84	0.8916	-0.2959	6.9299207705287	5.256189558489299	-0.208911493017	0.100488508492764	0.0093892205	0.3076	0.2111	0.0254	-2.9214167446285	-2.02223177798	-1.873908552241	0.1119511675253753	0.718620546	-2.0983	-2.0548	0.8684	-4.215959826781299	-3.2222729003914004	-0.437887931691	0.1210113775843947	0.0101667602	0.1052	0.2622	-0.2142	7.2620546356981	6.0369126597001	-0.7867819279385999	0.1287200585048913	0.0310135309	0.2117	-0.1021	0.5507	-4.7260028767761	-3.873714802722	-0.0820695620402	0.1357344715817635	0.0065465115	0.0407	0.1342	-0.2293	-2.4636999254647	-2.0923804017181	0.3907943239431	0.1378258009510719
760	0.1534390365802568	0.8640654353	2.0473	1.5	1.3014	-3.995284767585	-2.0082256590508	-1.5979171918804995	0.168589488229198	0.0942924016	-0.7474	-0.3708	-0.3729	-4.765581965660299	-1.5100248612966998	-1.3321943625327	0.1852224067853914	0.0103529025	0.2495	0.0771	0.1247	-1.4115099124239	2.1217303026203	2.3491330200663	0.1867070786508595	0.131791722	0.952	0.2023	0.3245	0.4778604508821999	0.9853462038815	1.0267350721779	0.1991674812762298	0.0323422062	-0.2158	-0.3737	-0.2377	-1.0397182723089	-0.3145868734772	-0.0899775112108999	0.2060998331581616	0.0015701955	-0.0027	0.0878	0.0609	-6.6494836476991	-1.2274238717786	-0.7427570765852999	0.2147208890391526
761	0.0951109093982669	0.2348886762	-1.8467	-0.484	0.1431	17.3357983034024	7.566530350285399	2.115081330432	0.0983739168142763	8.77212e-05	0.0026	-0.0329	0.0155	2.8092891071335	2.8089350198572	2.1516310059523	0.1052819774065281	1.1680436989	-3.5233	-1.7299	-0.6693	1.8612794393863	3.3381774688336	3.1807660030029	0.1207677664508257	0.4249715301	1.9726	1.0323	0.455	0.1334122171037	3.9210051256234	4.5340875730215	0.1298981676797224	8.9077e-06	-0.0035	0.0093	0.0019	13.7515301775403	5.378979157304	0.9016242345519	0.1370779893721014	0.0026208492	0.0401	-0.0984	-0.1317	-9.0966201572391	1.8651350563949	5.677986190624	0.1443917990254084
763	0.0898402140279441	0.3274024108	-1.4196	-1.7241	-0.6522	14.6610230182322	16.103338523694198	11.6377471671214	0.1083963706387763	0.1918876338	0.966	1.1793	0.5649	14.309847126204	16.5199812188072	13.2707189993556	0.1229795232880336	0.1331482689	-0.7639	-0.9762	-0.2884	13.9858179253588	15.429392407803196	9.6423473360788	0.1307646795093233	1.2914164049	-2.2523	-2.7226	-1.4427	7.677280981705899	7.7426297556986	8.9145012681288	0.1368050155449554	0.0049779385	0.0702	-0.1123	0.1909	9.3398781160572	10.0640259391214	9.3000629689888	0.1419811917064171	0.0661463059	0.4884	0.6447	0.2084	13.648018663768598	15.8991481943612	11.2606442178619	0.145043805169892
764	0.0896110453706902	0.4365403364	-1.8526	-1.8738	-0.5051	12.4137097616175	12.9778494788248	4.4713747820857	0.1036965756998904	0.0014411007	-0.0855	-0.0485	-0.1057	15.8889583494099	16.663858682077098	2.6772145530736	0.1222055462048994	0.1076944883	-0.8165	-0.8069	-0.0201	12.203421262526	12.3965562002323	2.7077447448968	0.1317998706424513	1.2851618052	-2.523	-2.6793	-0.8939	4.3324151976533	4.9124101562327	2.0565389007504	0.1384782113378951	0.0024913032	0.095	0.1215	0.0565	15.967683753840598	16.402030812768597	1.0888577176532	0.1392404653931808	0.0718408346	0.0915	0.0916	0.8637	4.959543107011299	5.481428409246799	1.2934808203239	0.1458953232836237
766	0.0955024364788287	0.0001858795	0.0239	0.0475	-0.0087	-0.5317210599104999	-1.0447541802385	-0.1153144229817	0.1005133877713017	1.1924111245	-0.2321	4.0836	0.3398	-2.0732203457672	-8.8830268435688	-0.7584942888652999	0.1098450281867158	0.0128841444	-0.4101	-0.0823	-0.0125	-2.5517496281713	7.533914977835099	0.6425110343617	0.1197509867188016	0.6057718747	-0.2233	2.6999	0.21	-2.2351956031591	0.7248953406474999	0.0612177557691999	0.1248499525933983	0.0234570174	0.0858	-0.5168	0.0833	-2.1164976795372	-12.4883041478247	-0.6590351072557	0.1321897072550475	0.0212610427	0.4183	0.2514	-0.0429	0.0590538890807	-6.2372867150552	-0.4300586685816999	0.1446473904319513
767	0.0990957833849048	0.0001195213	0.0126	0.0129	-0.0384	-1.201142727271	-0.1988003341270999	-1.5690000643159998	0.1051844815040755	1.0917154645	-0.0094	0.2381	3.8402	-2.886991592766	-0.9376231076424	-9.9944674608438	0.1282673070845307	0.0824845262	0.3711	-0.0117	-0.9059	-2.854336877285	-0.1121276374949999	4.1039108753477	0.1335957723601137	0.5992990409	0.0868	0.1939	2.5592	-2.3367399653958	-0.403659494982	-2.4657457630611	0.1380193595331368	0.043486264	0.065	0.1842	0.6584	-3.6718063691696	-1.6230180454671	-12.4158342852753	0.1392804486354983	0.006634068	-0.26	-0.0497	0.0342	-1.3378204159227998	-0.6968437597584	-7.7341316610674	0.1457139654703543
768	0.1054365817267762	0.0002852517	0.0626	-0.0072	-0.0088	4.3124289380577	-1.6392273741155	1.6230180454671	0.1319539237231454	0.0182758661	0.1738	0.3951	0.1458	-1.9095926810859	-5.861796830054399	-3.8931502598878	0.1401866864622915	0.0024786353	0.0375	-0.1398	-0.0745	9.719695734435	4.952894134823	5.9371387338449	0.1488722741204054	0.0465470819	-0.3686	0.5693	0.0895	3.9467748107319	9.2617035140563	4.7891090980189	0.1564793064671424	0.0096407601	0.2126	-0.217	0.0104	-4.658923009432599	-6.7415069965064	-3.7491154244951	0.1558986674702514	0.1731355743	-0.9045	0.8523	0.3225	-2.224848386085	4.130860851377199	0.8269905053139999	0.1611715677987902
769	0.0906292215762511	0.0122319069	-0.1431	0.2777	0.3218	0.0195534862579	-1.2225453359718	-0.7874507594605	0.11131220738367	1.0848893575	1.1846	-2.2238	-2.7405	1.9974063256083	-5.4459016525247	-5.9000382558948	0.1195889590392262	0.0062496048	0.0887	-0.1645	-0.2083	-2.9092204051115	4.2740694831252	5.686248227070999	0.1361348184951895	0.0011964249	0.0156	-0.0104	-0.1132	-0.673946115891	-7.0977187964642	-7.463687668035599	0.137997714193316	0.0974820814	0.2961	-0.6008	-0.7785	0.9074863461262	-0.337169773099	0.2026952941663999	0.1412157772110218	0.0149191965	0.3938	0.0302	-0.0456	0.5852669246932	-3.8604168583454	-3.8576235031657	0.1433344480622092
771	0.095300940047186	0.0004259395	-0.0811	-0.0055	0.0071	-1.9495652002771	0.6752050928733999	2.4120031831249	0.1108296522780893	1.3319453044	4.1066	0.2292	-0.3053	-3.7456532377935	0.6034434048766	2.658802014706	0.1318603232468744	0.0796694849	0.9407	0.0321	-0.1245	-3.0177284837821	1.0451082675148	3.9231296492812	0.1418527896396363	0.0001044333	-0.0015	-0.0331	0.0023	-13.29007577046	-1.0354692249933	0.0047211636839999	0.1440751302762812	0.0004328458	0.0033	-0.0649	0.0168	3.0925589281735	0.1932136237677	-0.4258489642967999	0.1452880042923186	0.0096555369	0.3111	0.0062	-0.0484	-2.1143338128487	0.6376324985549	2.3647522032542	0.1467249388124095
776	0.1136304269534092	0.2474021983	-0.2801	-1.7264	0.4066	0.2207930882884	0.2369237308753999	0.0596046915105	0.1179053631933674	0.28666197	-0.8274	-1.7069	0.0988	-1.0872839964252	-1.7907767283719	-0.0159339274335	0.1209274054256671	0.0023424506	-0.0775	0.0603	0.139	-0.3408680179848	-0.1516280403178	-0.1454118414672	0.1282513946360716	0.0275172829	-0.0887	-0.5419	0.1354	1.4594690668472	0.5016629844556999	0.6525041641595	0.1391453214461586	0.0036402667	-0.1702	-0.066	-0.0767	4.192039264115699	9.6148072145888	-0.757746771282	0.1458250218658356	0.0123482129	-0.2146	-0.2826	-0.0264	-1.9477947638956	0.1209404763718	-1.1136831700249	0.1510426512417589
777	0.0999859250167209	0.3129539505	0.77	1.9671	-0.4387	6.978706128596699	15.0697184211438	-2.807912101059	0.1155229058409343	0.0538027983	0.1516	-0.7722	0.2754	-0.8925753374908999	-3.2889986804586	1.0272858746077	0.1188488648140117	0.4107963777	-0.8536	-2.0293	0.524	0.7246199394326001	2.7021973775681	-0.4297045813054	0.1206482577155163	0.0084413047	-0.0681	-0.3031	-0.0901	-0.433560198314	-0.2349565793403999	0.0031080994253	0.1282722682405168	0.0088737446	0.0093	-0.3016	0.1101	1.6435157644617997	0.7717135471805	0.0648766576242999	0.1355781767935497	0.0128195995	0.2194	0.3052	0.0222	8.1890944680822	17.238306273327797	-2.7255277947732	0.1363030935563771
778	0.1047335307995913	0.0027061146	-0.0614	-0.0758	0.1705	-1.8671415509606	-1.0751269999389	0.4228982369942999	0.1140453265910611	1.1239969336	-2.1347	-1.2469	-2.7857	-3.6880943838794	-2.1945149094153	-1.0940509977056	0.133030935563771	0.0807992231	-0.6953	-0.6499	0.0131	-2.7509433926054	-0.5330587229543	-6.0195623831614	0.1417737418875912	0.0104194742	0.2045	0.0912	-0.2448	-1.4003364917051	0.7443701408439999	-6.939245068804599	0.14628883482658	0.0057779752	-0.007	-0.05	0.2378	1.2485904222952	0.9545012678127	3.7240932569699	0.1546142425601034	0.0020567578	0.1275	0.0554	-0.0234	-1.5775375019778997	-1.0213057339413	1.9740365653725	0.1569002697398884
779	0.1212231638210455	1.4122522279	4.0193	0.8261	0.0817	0.0587784878658	-1.0337381316424998	-0.9326658857742	0.1263785031273657	0.0078138062	0.1811	0.1103	0.2179	-4.366682977393	-1.8364933300453	-1.2014574715166	0.1264454603585262	0.0298230304	-0.4273	0.2694	-0.3123	4.889158425089	-0.2010822299077	-0.7445668559974999	0.1347857883093115	0.0023047604	-0.0058	-0.1162	-0.1098	0.2933022938685	-1.1975625114773	-1.1507443049443	0.1413748281970056	3.4678e-05	0.0006	-0.0145	-0.0124	0.2003347123243999	-1.0085979350252	-0.945413027721	0.1444067927412775	0.133335472	1.1552	0.075	0.1943	0.204190329333	-0.8909229302014999	-0.8308854653532999	0.150500746010863
780	0.0980817231013472	0.094470513	-1.0881	0.1773	-0.4663	-0.9866838669253	0.5359701072261	-2.0390705951196	0.0929316021961383	1.7491868535	4.6344	-0.8212	2.0279	-3.921319869869	1.2586622381544	-4.9972730734526	0.1123261941686205	0.016022191	-0.4376	0.0248	0.1397	3.0373213130707	0.1919153037546	-2.8417864504917	0.1245471383317286	0.0031241864	-0.1925	-0.017	-0.0131	-11.5750343761856	2.6806767397752	-9.1402515782854	0.1268556928346207	0.0012961893	0.1027	0.0307	0.0618	3.4891366776294994	-0.5651232929747999	1.6166444744937	0.1316704763444732	0.0061243887	-0.1826	0.073	-0.1762	10.9900035096766	-1.0362167425766	-0.4935583201315	0.1389232454044995
787	0.0934789463239671	0.0003179381	-0.0067	0.0683	0.0189	-0.7843426600351999	-0.8808511143423	0.0233697602358	0.1026065178564866	0.6884944807	-0.3568	3.0848	-0.137	2.0656664838728	-7.353605868137	0.3830044038644999	0.1213412760828182	0.4973528137	-0.21	2.4327	-0.1051	1.3679965204697	0.3395696979716999	0.0411134670814999	0.1274507375585232	0.0385751407	0.0356	0.6712	-0.0234	5.3013160147022	-9.0040853490327	0.5508417728306999	0.1331775652851378	0.0003613027	-0.0013	0.0078	0.0633	2.3640046856709	7.0182065314195	-0.2780765409876	0.1383385639842125	0.0281823936	0.1663	0.5257	-0.023	-0.2102884990915	0.5256622331827	-0.0112914498108999	0.1391505030979662
788	0.093283476778115	0.0002605616	0.0018	0.0619	-0.0184	-0.8537044231593001	-0.9291250130112	-0.0425691592173999	0.1125768979177844	1.1681673936	0.0365	3.802	0.0704	-0.7611302719222	2.4012625357438	0.0294679299942999	0.1323200937842227	0.0003942059	0.0023	0.0228	-0.0628	2.1769679177231	7.1109773978101	0.2508905067739	0.1368276163666698	0.0170034589	0.1732	0.3947	0.0168	-1.4051756844812	-0.4234490394241	-0.0585030866508999	0.1395179961339732	0.0108245233	0.3391	-0.0291	0.013	-1.1517672237425	0.6226428038581999	-0.0278942087663	0.1521459020851554	0.0001672792	0.0047	0.0071	0.0397	0.6933422300261	-5.0662414062697	-0.1083507065477999	0.1526735853355578
789	0.1055961104537069	0.0010416506	-0.0875	-0.0425	-0.0725	-0.3945319118595999	0.4619265234486999	0.0330874888186999	0.1251165320417178	0.3966717122	-1.8722	0.5582	-0.9027	2.6963746090245	-2.488840122082	0.218747250692	0.1273670226449208	0.3732560705	1.4442	-1.4863	-0.0595	0.0603128660630999	-2.6561660316491	-1.7617809147459995	0.1469957076813394	0.0100975394	-0.2713	0.07	-0.1553	-3.2882118198445998	3.4086801798479995	0.2093836093854	0.1544274458499011	0.0038073169	0.0623	-0.1552	0.0947	5.5706190598437	1.1092374075557998	4.7512217594548	0.158534731766833	0.3257097425	-0.1544	-1.362	-1.0765	-2.3003083189676	1.433266608401	-0.6276393687570999	0.1624572789345642
790	0.0910386088183628	0.0023623698	-0.011	0.1964	-0.0014	-0.8855329349955999	-0.5601267280758999	-0.1275107624987	0.1121146651770949	0.2219057587	0.5309	-1.6184	-0.16	0.7319377431428	-8.4244444777296	-0.8896246101884	0.1085164306136398	1.2502522036	0.1905	-4.0026	-0.4256	-0.4966664195567999	-1.4101722493801	-0.1766108648123	0.1300064678774337	0.0004736376	0.0058	0.0463	-0.0573	2.0037012105203	7.472382477820299	1.1590063413913	0.1333523082237591	0.0021153411	0.132	-0.0779	0.0138	-0.2425891272962	-0.7206462933319	-0.0966658264299	0.1372305724806514	0.0180301604	-0.3824	-0.2113	-0.0728	0.1090588811003999	2.7441370482943	0.3637263188214999	0.147615043694922
792	0.0934764473713223	0.0021047236	-0.0062	0.1831	0.0031	-0.4396977111031999	-1.4243357404320998	0.0074751758329999	0.1175579352771264	1.008119559	0.1891	-3.4796	-0.0623	-0.5860931283379	2.2502246408865	0.0628308200279	0.1374015302410019	0.0016602658	0.0775	0.1097	0.0065	-2.9781493948979	-3.2743237300075	0.0434740489235	0.1384487383964074	0.0008322303	0.0092	0.0587	0.074	2.3496838224961	6.3734529443079	0.1054786653067	0.1415915755896425	0.0062934134	0.2181	0.1355	0.0241	-0.8555928886329	-7.163342971671799	-0.0875775863382	0.1425523126336755	0.001928863	-0.126	-0.0483	-0.0454	-2.338549744808	-5.682864726430799	-0.1066982992583999	0.1443832731869731
796	0.0839326899755249	0.0035040692	0.0785	-0.198	-0.1309	0.2106819293984999	-0.7259969455070999	-0.8762873227811	0.0901332529748561	0.0079642156	0.3101	0.1633	-0.0962	0.2087934639248999	-0.7416948147564	-0.8745562294303	0.1128474830401963	0.0003302839	0.0114	0.0644	0.0104	6.0530433022871	14.5383514485096	0.9740940971013	0.1135514526999713	2.86322e-05	0.0048	0.0052	-0.0181	6.007641444859299	14.632696036128198	0.9564684193477	0.114262992716288	0.0401277591	0.3051	0.6547	0.0669	-5.6521378194541	-15.7634934245076	-2.7904044523975	0.1149468972562969	0.0131654653	0.0153	-0.3871	-0.147	-5.5522065214761	-16.0239836307723	-3.0209152692688	0.1206351749634344
797	0.084316830446063	0.002560423	0.1825	0.0884	-0.0659	-0.505951374802	-0.0726272346721999	1.4157589597395	0.0906512344091079	0.0057186609	-0.1689	-0.1095	-0.2318	-0.4927714595174999	-0.0712895716284	1.4327551490019	0.1151749634344429	0.0227086793	0.3822	0.2248	0.3146	11.0448476944724	5.5168764799075	7.232468676611699	0.1154397789161895	0.0151422407	0.3005	0.0844	-0.3151	-2.6523497576712	0.7813919327326999	15.498793513958	0.1162424939547395	0.0038069372	0.1418	0.0612	-0.159	-3.4934250679758	0.533098065985	15.9950271601771	0.1167396385338497	0.0026650572	-0.1605	-0.0797	0.0462	12.1338234412177	5.8895730097286	6.721481393880099	0.1221944111659084
798	0.099189457359783	0.0033398596	-0.006	0.224	-0.0028	1.357727989457	0.2709554524308999	0.0057834255128999	0.110707828336653	0.1876394579	0.3778	-1.5374	-0.0615	2.7333177148518	-7.662527345193399	-0.2982988587674	0.1097093130085184	1.2511916694	0.0834	-4.0083	-0.1913	1.7782656446093	-3.2018538674580994	-0.1325073273976	0.1331251240288996	0.0599302919	0.0051	0.818	0.0373	0.6498288380719	-1.1006999698939	-0.1646112404488	0.1361133936511903	0.0009336681	0.0066	0.0772	-0.0654	4.6167472805222	7.993441576411099	0.8096795718059999	0.1414695311523846	0.0137484762	-0.3365	-0.1718	-0.0512	2.6287832822819	4.4245565755527	0.3683294534134	0.1459957591303644
800	0.1072648595809109	0.0009347327	0.009	0.0726	0.0875	-0.0933216688204	0.3549921660060999	0.3325272954764	0.1269179461549203	0.6960154241	2.3963	-1.47	-0.0746	0.0852170044962	-1.4294109913924	-1.2954086288282	0.1321182298595441	0.1095706739	-0.9215	-0.1358	-0.6053	3.998825640348	-3.0643893181923	-0.8017322796045999	0.1499810006100384	0.0095550889	0.221	0.0875	0.1967	-2.9373113290313	2.7878078123713	0.8565764644003999	0.1568779261632992	0.0063623848	0.052	0.2321	0.0647	5.8276470794068	1.7093366548228996	4.54412004585	0.1563867349713723	0.2478984398	0.1308	-1.1428	-1.0135	-2.1820038256527	0.3878435966406	-0.7553075033786	0.1633992738337608
802	0.1003382773396444	0.004259665	0.0673	0.2281	-0.0824	0.1480478245241	-1.0535276760846	0.8040928614466	0.1197606517856486	0.632629944	0.5401	-2.0294	1.7878	-0.2362942423842	-4.391075656427	2.5648115143637	0.126087191397723	0.1674464705	0.4367	1.2968	-0.3143	-1.9115598326209	-5.740541609436999	1.6620463319215	0.1481283579676165	0.0761829493	0.6531	0.1163	0.5723	-0.6469567968308	0.8487865443217999	-1.0576193512774	0.1509627950050346	0.0090678984	0.172	0.0097	0.2455	0.3917778997106	2.981021436139	-1.357727989457	0.152521626965169	0.047192512	0.5134	0.1018	0.4345	1.0805169951448	-0.0435527349849	1.1122668209197	0.1532218114466731
805	0.0968333860073351	0.0895191352	0.5346	-1.017	0.2493	0.5443108297345	-0.1945906298422	-4.1730365802876	0.1001238084038307	0.0088305692	-0.0897	0.2404	0.2574	1.3362860377255	-1.8730823485963	-3.7154377902159	0.1191565299837568	0.0529182152	0.4298	-0.6728	0.1673	6.0155100509993	-11.5794014525933	3.5322566392766994	0.1201788956099281	0.00724798	0.1852	-0.2232	-0.0796	-5.413679710381399	10.430230868877	-3.751751407552	0.1271689071492095	0.0151861525	-0.0384	0.3159	-0.2786	2.153244070211	-3.1790742526827995	-1.4498693673564	0.127700632823008	0.0043415988	-0.1891	-0.1158	0.0416	-0.0411921531429	-0.3952007433814999	-0.9918771469777	0.1300720286350573
806	0.0916197990548079	0.064189209	-0.8865	-0.1751	0.4757	-0.1195634702973	-0.3697064594879	-1.3563116403518	0.0961465047737345	1.7771476358	4.4151	0.8208	-2.3933	-4.9268490484996	-1.4552593625623	1.7218477385855	0.1162404359937379	0.0118698985	0.3741	0.0818	-0.0721	3.067576103679	-0.0808499280884999	-2.7164788977122	0.1264015081914197	0.0025450376	0.1594	0.063	0.0285	10.8553716586212	1.1183649906782	-7.1465434975629	0.1277817017867511	0.003102125	0.1612	0.0995	0.021	-11.5512318426121	-2.9222822913039	5.2477308068888	0.1355525257796364	0.0172862464	0.3959	0.0034	-0.1846	3.4052573361771	0.8402097636292	-1.3849140236706998	0.1399935321225662
807	0.0907248432642201	0.0012821647	0.0895	0.0472	0.1046	-3.0916146954367	2.2836662169815	-6.6054194533151	0.0966639717177359	0.0003556783	0.0333	0.0054	0.066	-0.9672484097595	0.5365209096558999	-2.3482281303602	0.0994467392342915	1.7316009099	4.5459	1.2663	1.3767	-5.4621109811731	-0.0382020828097	-3.3944380027346	0.1105676297434163	0.0242437489	0.3579	-0.1698	0.4127	7.374103587131699	3.5155358512292003	0.2513626231423	0.1198584049332265	0.0030077976	0.1711	0.0376	0.0833	-1.6659019489301	-2.8438716311188	4.0450143583898	0.1203366236209823	0.0180627351	0.4378	0.1777	0.0407	-3.4922054340241	2.5971908286298	-7.826155009874699	0.1244099899306908
810	0.1010192419353653	0.1899990329	-1.6165	-0.078	-0.4368	-22.4099870018735	-1.0259088685332	-6.866027688671899	0.1185996310369918	5.2008e-06	0.0056	0.0055	-0.002	-24.5978135960698	-1.1157290076213	-7.670868067701799	0.1261693628405741	1.4344536495	3.9876	0.2199	0.7814	-8.877990935639199	-0.4983188268461999	-1.9515716948428	0.1349362032089491	0.0573146982	0.7103	0.016	0.3601	-16.9263947259382	-0.7829656539607	-5.1231314286619	0.1444615492036426	0.0103758012	0.2855	0.0079	0.1615	-23.5234734567449	-1.1890644168461	-5.986120807066399	0.1450084890891317	0.0027557683	-0.0106	-0.1677	-0.0146	4.5507690180383	0.2510478788967	0.7789526648292999	0.1459559596345649
811	0.0913388506287805	0.005233606	0.1276	-0.2599	0.0405	-0.6102497491876999	-0.4381239898751999	-1.2311614596951	0.1011642914366772	1.215203071	-1.6526	3.6837	-0.7137	3.8928748586729	-9.7772939313798	0.8342689659934999	0.1253145372895183	0.0028222999	0.0442	-0.1458	-0.1024	5.0030958419962	-12.3151161266833	1.0440460056859	0.1362772587959458	0.0097446485	0.0523	-0.3094	0.0925	-1.4447154303346998	3.5552723122362	-0.2211865185954	0.140943244375519	0.0711053395	0.5404	-0.4931	0.4626	1.9100254544236	-6.455207762102499	-0.4195540793848	0.1393303541897881	0.7010326858	1.1118	-2.436	0.4486	-0.5865259016755999	-0.4967451056181999	-1.1868612071269	0.1629105448451752
813	0.0889011958223391	0.0009172242	-0.0818	-0.0698	0.0619	-1.4078510105687998	-0.8526421613303998	2.3585753474343	0.09135252136972	0.1534838427	-0.8749	-0.8649	0.9944	-13.3516082704748	-10.5078153254174	11.4249407140651	0.114388160844352	1.65514e-05	0.0105	0.0028	0.0099	-12.0827955303998	-9.4658938433893	8.5772134659377	0.1095365912815952	1.3094393832	1.7266	1.8316	-3.2351	-3.1228530618125	-2.8279377036853	5.7344040966478	0.1232411048310634	0.0001576316	-0.0349	-0.013	-0.023	-3.756866001543	-7.3427078486331	9.4017647033483	0.1290744687888164	0.0277970875	0.0226	0.5156	-0.2363	-4.9232688327059	-6.3899770172019	8.5449915237944	0.1378874662825139
814	0.0854377209551879	0.0046334273	-0.0855	-0.2564	0.0889	1.8472339774264	3.5079033032734	-2.2696207550216	0.0989402603320667	0.7236002133	1.2403	2.8538	-0.9123	5.8010511906536	12.5311880512877	-5.3041487129126	0.1255730318910456	0.0012361201	-0.0912	-0.0794	0.0115	4.7780537063922	12.3436398239408	-1.9180907757171	0.1261653571664817	5.42818e-05	0.013	-0.0181	0.0121	3.5443349497016	7.266618427259299	-3.5821042591736	0.1298080583872935	0.0672481983	-0.2742	-0.8338	-0.0595	4.4471788182052	10.8003701017026	-2.6134395003089	0.131500327068802	0.4869247596	-0.8973	-2.0144	0.7472	2.3028656159631	4.2878395438702	-2.9356195787112	0.1386304637027128
826	0.1014066898432274	0.0070084088	-0.146	-0.2837	0.0377	-1.6475680966239	0.5409666721249999	-2.7517302532194	0.1026230917924105	0.7944660617	1.6837	2.1631	1.8987	-4.9577726706298	-3.8934650041334	-4.9396748765078	0.1188066766134781	0.120501086	-0.287	-0.1803	-1.1804	1.020951646665	5.4044734411976	-4.2091141394395	0.131250542052228	0.0078992621	0.1356	0.1921	-0.1869	-9.4897750630242	-12.868711911663	-3.1639665288939995	0.1312506155508353	0.051304003	-0.2708	-0.484	0.5259	0.7272952655202	2.7045186163794	2.7263146553872	0.1317037712135355	0.4920678982	0.0175	-0.6013	2.2568	-0.2233110422531999	3.3975854451906	-5.1369014894069	0.1389212976914087
827	0.096835333720426	0.0005691379	0.0567	0.0446	-0.0598	0.5616611062732	-0.5805064179785	0.944626167107	0.1013988989908641	1.7027565044	-0.4535	2.1555	-4.3035	2.1115011146383	-2.6821717749418	5.0760771639447	0.1169367250490603	0.013303886	-0.4106	0.024	0.0261	0.92062691838	3.2765269397267	-6.9471530179753005	0.121045039946493	0.222690537	-0.4322	0.6448	-1.4598	5.0274098349688	-1.4417253600015	3.1850543933491995	0.1312194521413819	0.0781598427	-0.0774	-0.4357	0.8308	2.0113337584761	-0.8148335088276999	1.4177261112745	0.1361497387124514	0.0098649507	-0.2731	0.0199	0.1831	3.8098217208652	-4.6269371254735	9.9142076782158	0.1442812571201775
828	0.0847951593817297	0.0126954893	0.3868	0.1814	0.2033	15.6539230840081	-3.5410694781535	1.9068780119676	0.0905087206097444	0.7777257764	-3.2607	1.0065	-0.7873	14.267199280925198	-2.731980051808	1.7961667235778	0.1260734471581763	0.4507769625	2.2445	-0.3823	0.2298	11.7300459171436	-1.6166444744937	1.4501447685713	0.1337483922179674	0.0132745572	-0.082	0.3754	-0.0293	3.1547996027409	5.5445739735203	-3.893386318072	0.1338263374909045	0.1637417918	0.3347	1.1475	-0.6173	3.4299647594567	4.058587703981299	-3.027446212365	0.1417979229293604	0.018954481	-0.2993	0.2513	-0.2178	12.976865903057298	-3.2091323281376	1.1599112310974	0.143516504112247
829	0.099610788125565	0.0190593851	0.1129	-0.1221	0.5078	-0.770729971413	0.5109085966701999	-1.4309847126203998	0.1013420110688902	0.9204328607	0.6088	2.0423	-2.9074	-2.649359687338	-3.8191853621718	3.0414916743249	0.1180005071403896	0.1442457724	-0.4125	0.1008	-1.2787	1.882170588688	4.0512305572404	-1.8599024333118	0.129652020844205	0.0011762393	-0.0896	-0.0739	-0.0105	-6.8368745029232	-11.989591890671498	7.7104864996166995	0.1294994377356549	0.026617014	-0.3559	-0.1217	-0.4068	-1.4985366963323	1.8135563431472	-5.991432116210899	0.1313132731134745	0.3713780747	1.1164	0.8254	1.4891	1.5784030486532998	3.3464788483113	-1.3055591307488	0.1374114893022777
830	0.1564220878014361	0.5984363234	-0.0188	2.361	0.0294	0.1749191144922	-8.0766127433109	-0.051932800524	0.1666268181717956	0.3159172764	-0.1744	1.6587	-0.1494	0.6068269055168	-6.9041904284509	0.3970892088551	0.1771423006534026	0.0174968649	0.0526	-0.3722	0.082	-0.1204290169726999	-7.2471436270628	-0.0830924808384	0.186650888965654	0.1562325979	-0.2493	1.0552	-0.2684	-0.2081639754337	0.1405726486911	-0.2067869693591999	0.1977735066920481	0.0445564914	-0.1722	-0.5303	-0.1602	-0.2459726279363999	-2.0435950436501	-0.2637163347821	0.2162040541831732	0.0375819348	0.0759	0.5013	0.0575	0.4388321644277999	-10.9827643920278	0.4286816625071999	0.2204392276766355
831	0.1055500635762952	0.0113738286	0.31	0.1015	0.2338	-0.8199481028186999	-8.509346737980199	7.639551015264599	0.1074518400376312	1.1518259212	0.545	2.7686	-2.7224	-0.0777811716938999	-6.6518442295411	6.299370017499799	0.1349718867827454	0.0179399871	0.37	0.1703	-0.181	3.6949794142519	3.5846222131384	-3.5917826447258	0.1387812093460828	0.4057717722	0.3886	1.5027	-1.3842	2.5277503794443	-0.4954861286358	0.6936569742716999	0.1506224964536922	0.074258132	0.5479	0.6252	-0.2126	-0.5617397923345999	-1.6918683491920998	0.013770060745	0.1566156831328046	0.1854028512	0.0618	0.8053	-1.056	-0.5264884368274	-5.5342660994769	4.5385333354906	0.1613997074755433
833	0.0912748333419081	0.0167692071	0.5165	-0.0689	-0.0476	2.4668473679207	0.4247080164064999	0.4076724841133999	0.1126867783355505	1.1245736962	-3.7112	0.4217	0.4375	8.467800497560999	-0.5081545845212	-0.5236163955862999	0.1349757454596235	0.0003754543	-0.0069	-0.0364	0.0529	9.9304170068642	-3.0145416982954	-2.9515928491754	0.1393406072454927	0.0467777554	0.6078	-0.2495	-0.2655	6.0836915232024	-0.6871653742061999	-0.6509697859622	0.141995928177161	0.0379424281	-0.6051	-0.1459	-0.1099	1.5523579623299	1.7272770768221	1.76256777536	0.1494350897050501	0.0110759131	-0.2882	-0.142	-0.0886	-0.8912376744470999	2.2532540542504	2.1329037233390995	0.1501762496600689
834	0.1368858272635733	0.0788757967	0.4497	-0.8073	0.0049	-5.7560427635328	-0.0247467663102999	0.5816867088994999	0.1630457822824257	0.0025016112	0.0058	-0.0017	0.1514	0.6687528358385999	0.2107606154598999	0.5151969870165	0.1660458116818686	0.0034252633	-0.1406	0.105	-0.0063	-3.7777571508447	-0.0377299664413	0.6157971165163999	0.2016752170046377	0.0069107703	-0.22	-0.024	0.0487	0.6689888940227999	0.3285929924064	0.5080365554291	0.200309870127961	0.0980632609	-0.846	-0.1095	0.0205	-3.7779145229675	-0.4212851727355999	0.5447042600415	0.2049772154317675	0.3196403753	1.5164	-0.0634	-0.0241	-4.7533462831126	0.5730705851761999	0.5833391161888999	0.2153300087463342
836	0.144746723799584	0.0856526046	0.361	0.8632	-0.0223	-3.5943792847519997	0.9058339388368	-0.4484318639185999	0.1670361319153002	0.00277292	-0.0079	0.0292	0.1547	-1.5094347158361998	-1.3420301202077	-0.5475763012825999	0.1708720609744445	0.0063155822	-0.0104	-0.2336	0.0212	-0.6361374633883	1.8297263287649	-0.5360487932875	0.1947656129416347	0.0843556613	-0.7904	-0.1483	0.006	-3.2059061996202	0.8324198435506001	-0.4780965090664	0.205845233982816	0.040308333	0.3413	0.4191	-0.0092	-2.9799591743101	0.7094728726130999	-0.4418615777917	0.2101645633815239	0.00705187	-0.2166	-0.0572	0.0107	-2.0715285954471	-2.0852593131614	-0.5541465874095	0.2108029355343716
837	0.1774269975083972	0.010714584	-0.1154	-0.2008	0.1918	0.2467988315810999	-7.545599857952999	3.1339084534392	0.1872593104360672	0.0255047589	-0.0527	-0.4446	0.0568	-0.8536650801286	-3.0682842782316	1.0408985632299	0.1905453964147379	0.0144067449	0.0737	-0.3224	0.0622	-1.9691580295657	-0.5585136638171999	1.1131717106258	0.2029608913911081	0.0068071759	-0.1243	0.1849	-0.0254	-3.6223915226104	3.9761640546648	-0.8049190650913	0.2111198247793204	0.0146531376	0.0812	0.1839	-0.252	-0.3452350943924999	-5.179509991654999	2.4683030600566	0.2148342973900644	0.0353294387	-0.1011	0.485	0.0289	-2.5559199894255	0.7000698882758	0.3925254172939	0.2190220642818818
838	0.1550699706740557	0.8062994759	0.946	0.357	-2.5494	2.4327369603038	0.2353500096473999	-4.7234455797806	0.1684730296860874	0.1600425798	0.299	0.2674	-1.1198	1.8643088527502	0.5413207594013	-4.1242905652503	0.1815142918041703	0.0001901506	-0.0321	-0.0216	0.0085	2.5361304449834	-2.1613093915045	3.0988538130855	0.1854646581947271	0.17494906	0.1431	0.4511	-1.0867	0.0883644469522	-0.6270098802658999	1.4774094888463998	0.198749898939415	0.0318239257	0.3391	-0.131	-0.3275	0.8955654078241	-0.4522874809271999	-0.4386747923049999	0.2004491132393041	0.0030022387	-0.0056	-0.0622	0.1362	4.4872300234578	-0.7032173307318	-4.1123302839175	0.2168290863388139
839	0.089420095989181	0.2055879471	-0.016	1.1174	-1.466	0.4381633329058999	-7.843662658536199	7.273936230969499	0.0990232770089006	0.0440296674	-0.157	0.3192	-0.7327	-0.494935326206	-1.5396895064445	-0.8092467984683	0.1064737205729951	0.4721566223	0.7619	1.8346	-1.5952	-1.89633407974	-7.4617205165006	5.1316688663238	0.1151636446489338	0.3029563119	-0.1606	0.9003	-1.7463	0.0291925287793999	-6.252079694598399	5.5704616877209	0.119804603952755	0.0535273957	-0.0701	0.0889	-0.8085	0.6766214419786	-3.8110020117862	2.7880832135862	0.1259437588657695	0.0268878787	0.1754	-0.0718	0.5326	1.4980645799639	-1.1413806636377	2.3914661210995	0.1264646434950057
840	0.1161108946985454	0.1871926866	0.4389	1.0212	1.075	12.034639660822998	0.9350658106469	7.769776446881599	0.1277321637254974	0.1892345953	1.0228	-1.0523	-0.2086	8.249997479605799	-3.7239752278778	1.7333752465806	0.1374693694554488	0.0101772698	0.2903	-0.1615	0.0252	15.127159245965798	-3.4792222338931	6.0911666990354	0.141846652505935	0.0746173288	-0.7616	0.4292	-0.1476	6.8541854364312	0.2294878980731	4.0619712046215	0.1428210970402111	0.0536895353	0.634	-0.3891	0.0946	6.0980517294079	-0.3594772715059	3.0928343293884	0.148074373240627	0.016285445	-0.3108	0.2386	0.1061	14.1720284896619	-3.6882517560022	5.3789398142733	0.151616748862609
841	0.1006242236709614	0.0006298938	-0.0149	0.0938	-0.0191	0.6166626631918	23.7188902902318	-10.8096157139171	0.1013620761886562	0.0006150185	-0.042	-0.0828	0.022	-7.3023812421656	-22.3990889823696	11.1596900010857	0.116171310553665	0.1244433946	0.4727	1.0901	0.4101	-5.007580947496	-0.7779297460311	1.8018321199986	0.1167992459042901	0.0782767974	0.2727	-0.8333	-0.4687	-4.5307827584427	2.5471858366101	-1.208224472797	0.1341313199614867	0.0092045165	-0.1297	0.134	-0.2609	-1.7814917731267	19.2837897824515	-8.9743420178235	0.1345976686241795	0.0081959991	0.1943	0.0302	-0.2293	-8.1308274396155	-16.631872798118	9.2078035619973	0.1372555252577963
842	0.1217142815143653	0.0135585067	-0.0128	0.4038	-0.056	-3.1569634694294	-0.2937350672062	-0.3205670141435999	0.1382661678561191	0.0007378668	-0.0634	0.04	-0.0488	-1.5625084642504998	0.5684674505843	-0.6857096820702999	0.1400125682618314	0.228716552	-1.5483	-0.006	0.0172	3.7153591041545	-0.3023118478987999	-0.6065908473325999	0.1513774741468649	0.0553807518	0.0107	-0.7298	0.1127	3.2494982776358	-0.5040235662977	-0.5607168735364	0.1571485480350147	0.0005431747	0.0137	0.0706	-0.0019	-1.1133684257793	-1.5892617251265	-0.3423630531514	0.1769682927008533	0.000247029	0.0453	0.0061	-0.0026	3.4937791552521	-0.7258002303536	-0.544114114581	0.1822460439374673
843	0.0825490786949587	0.0223733757	0.5194	0.1552	0.3339	-2.0541783189083995	0.7418128438485	-2.3739978154687	0.0887431003182489	0.0295346012	0.2857	-0.3535	-0.5388	-2.043870444865	0.7244232242790999	-2.3745486178985	0.1071707078650859	0.0093499214	-0.3478	0.0601	0.0791	8.358230157061499	-1.2564590284352	-5.0043154759479	0.1089100524045069	0.0014445158	0.0928	0.0123	0.1055	8.5360999988562	-1.361662292527	-5.0818212464269	0.124875934351044	0.001220011	0.1026	0.0223	0.06	-2.0132222239497	0.6890931827105	-2.3934332726345	0.1242617799892692	0.3636477975	1.7599	0.3757	1.0406	-2.0688139263288	0.7274526376429999	-2.3282025277339	0.1307443571444321
844	0.0945109770169855	0.6071290468	-2.5274	-0.5214	-1.6597	-10.3345092751839	-0.3533791017474	-8.729274279593199	0.0969657569989048	0.1042874946	-1.0307	-0.2742	-0.6801	-3.7111493998696	1.1101816402926	-4.4749156548487	0.100973342055168	0.8486280796	-2.6882	-0.0793	-2.2201	-9.0241896377204	1.2395021822035	-9.0758076939988	0.1142641686940032	0.0125319602	0.3033	-0.0458	0.2622	2.7637298775829	3.9695544255072	-1.3573739021807	0.1315401265646016	0.0765025494	-0.775	-0.2581	-0.4494	7.3611597300314	6.3668039721196	0.3695097443344	0.1329316756947455	0.0011335979	0.0515	-0.0413	0.0918	-10.2318239650569	-1.3893204431091	-7.856016370175999	0.1366764664809601
845	0.1005997853840669	0.0011273868	0.1162	0.004	-0.0567	-4.0941931467648	-1.1532229158784	1.2963135185343	0.1039768993877566	0.4801407009	2.213	0.1116	1.3623	-7.456920666755201	-0.9381345670415	-2.4439497240533	0.1145070080921966	0.2478825778	-1.7475	-0.3587	-0.0994	-6.0128740679424	-1.2719995255616998	-0.0762861365272999	0.1229720264300991	0.0565071943	-0.2635	-0.2393	0.7476	-9.5919882567828	-1.9570403761101	-0.8240791210421998	0.1273528006644274	0.2598759397	1.6387	0.2128	0.5317	-3.2383641999476995	-1.6854947782186998	3.473596180503	0.1312725548850849	0.0024088241	0.1314	0.0094	0.1008	-12.4575378978173	-1.0981426728983998	-5.6676783165806	0.1369523435030906
846	0.1096559897689938	0.0017361835	-0.0897	-0.0558	-0.1117	-2.03796899026	-1.5615642315137	-1.4009266371656	0.108955878786097	0.5845364447	-2.0668	-0.9556	-1.6264	-0.7525141481989	-1.9876885970254	0.0548835278265	0.1217685602357835	0.0601712754	0.1216	-0.7315	0.43	-4.1189005700444	-2.9730348009069	-2.8477665911581	0.1353577912198563	0.3250231722	1.3751	0.1838	1.2756	4.2604961375337	3.8961009871903	2.4930104833362	0.1386977884269093	2.79345e-05	-0.0165	-0.0016	-0.0053	-10.013194743457	-6.449739080835199	-7.169441141430299	0.1425910096503671	0.421697448	-1.5495	-0.5468	-1.2944	2.3986265526869	3.1695138962227003	0.9668549794525	0.146006563425623
847	0.0986153229896293	0.038445927	0.6625	0.162	0.3395	-3.307175160642	0.2794928900928	-1.7482075691545	0.1037952475800583	0.3826450033	-1.8695	-0.9432	-1.0212	-9.7196170483736	-3.1020012555415	-5.2848312848389	0.1128744570290393	0.4408817642	-2.032	-0.0159	-1.257	-3.7288537636846	1.5092380006827	-2.3614473886754	0.1222691592494322	0.011645947	0.2549	0.277	0.0226	-8.049190650913	2.8297868261281995	-5.6242829537185	0.1260813850077541	0.2118226226	-1.3065	0.1319	-0.8716	-2.694604172643	4.7673917450725	-2.4956464663931	0.1314673261941686	0.0004241948	0.0021	0.069	-0.0085	-11.8529535450504	-5.1834049516943	-6.1395979698271	0.1364403154560221
848	0.1520339269570841	0.3836294411	1.7582	0.7585	-0.0675	1.7811376858503998	-2.3427987921236	0.1665783919837999	0.1635129761791014	0.0248197786	0.4347	0.1944	-0.0015	3.2802251846125	-0.8349771405461	0.1972659559297999	0.1820540655754573	0.0286422722	0.2132	0.4349	0.0001	1.214912788016	-2.2528999669741	0.2395597139323	0.1844708835267571	0.0003203392	-0.0049	-0.0232	0.0452	-1.6331685473876998	-0.7840279157896	0.6005320206047999	0.1885428533629287	0.213788624	-0.5674	-1.1645	-0.0266	-0.2308649041475999	-3.3813761165422	0.2800830355533	0.211901041475264	0.0219941811	-0.2385	0.313	-0.004	2.106425863678	-1.7551712855884	0.1559557736948	0.2271408674305621
850	0.1033959663964367	0.013234321	0.2924	0.1674	0.2784	-2.7363471282157	-0.7090007562446999	-1.2824647717279	0.1026584078731708	0.6075560548	-1.1997	-1.0997	-2.4468	-0.6941290906401	0.5504483425237	1.3015461416174	0.1146824492675863	0.023396056	0.3924	-0.1387	-0.3612	-7.2938438045037	-4.9676871143662	-10.3354535079207	0.1178136001822765	0.119315309	-0.3933	0.3272	1.1154	-6.7139668750164	-2.5017839791823	-4.2778464140724	0.1232262581124087	0.4113770203	-1.2333	-0.8102	-1.6535	-5.1524026435027	-0.1469855626952	1.212552206174	0.1354947191250725	0.0042280757	0.0961	-0.0793	-0.1768	-10.8888132347162	-7.1374946005019	-14.395811648283498	0.1362128005174301
851	0.1065722822052522	0.8377443878	-1.7406	-2.8363	-0.2267	-1.8496339022991	-3.9330440930176	-0.4497695269623999	0.1243208361201555	0.0001619576	-0.0116	0.0004	-0.0426	3.9623153078584	2.179997331087	-0.4480777766423	0.1335956253628993	0.0001548194	-0.0119	-0.0294	0.027	2.4163309165019	-2.0452474509395	-1.0373183474362	0.1332254863770331	0.0502072609	0.2866	0.6894	0.0747	-6.2451946642259	-8.336198059869501	-0.3729719310359999	0.1375947213300307	0.0408773624	0.2664	0.6064	0.0743	1.3810190636314	-1.6475680966239	-0.7012108361660999	0.1451856942310943	0.2744442011	1.4485	0.8271	-0.1578	-2.607262644489	-6.0360471130247	-0.7340622668005999	0.1491428592428173
852	0.1093427019557979	0.1617898137	-1.4019	-0.2342	-0.4168	7.009236320419899	0.8518553007163999	-0.2280322059372	0.1246585254709423	1.2087289456	-3.7158	-0.4517	-0.0018	-3.9792328110594	-0.6801229717109	-1.3731898005221	0.1384445857251005	0.013248189	0.3683	0.0877	-0.0063	1.9912294697884	0.6076924521921999	2.333435150817	0.1464998493278552	0.001730308	0.0085	-0.1121	-0.0711	-11.8014535178641	-1.5487777465361998	-0.8737693688162999	0.1459240979883431	0.0562439446	-0.7528	-0.0842	0.0209	1.967151535	0.0343464658011	-1.4968842890429	0.1509355637710665	0.0117726522	-0.178	-0.0753	-0.2816	-3.1777759326697	-0.5893979429167	-1.3308960425196	0.1692593177859279
854	0.1070094151715825	0.0009267898	0.0008	-0.0828	-0.0778	1.5332765924404	1.5268243354056	2.1823185698983	0.1102483885430371	0.1147122962	0.2293	-0.9441	-0.7753	5.7366466493977	-6.636775848783	-3.8206410543077	0.1265345406704543	0.0443456385	-0.1752	0.5546	0.4311	8.754689877425399	-8.0976219217047	-3.8889012125722	0.1355663067684867	0.0151107294	0.071	-0.349	-0.2007	3.5076279020585	4.4490672836788	5.4464524549545	0.1428810351543838	0.6220127537	1.7887	-1.6166	-0.7457	0.6072596788545	0.5701985439350999	0.8499274922121	0.1496971489890266	0.0001042037	-0.0107	0.019	0.0239	4.027939483066	5.9307258198408	6.733559704304999	0.1521581028539509
855	0.1084728459395694	6.62e-07	0.0013	0.0001	0.0028	12.9191496770204	-16.9077067863557	19.5492372105844	0.1110000220495821	6.851e-07	-0.0008	0.0012	-0.0027	-4.0685808337791	14.6364729670754	-22.060856947441696	0.1284220951512968	0.5445675299	-0.7866	-0.1848	-2.3626	3.6533151447406	-1.4825634258681	-3.6236504995928	0.1303570929830879	0.2494412995	0.3579	-0.79	1.4379	4.8877814190145	-1.5830061832452	0.8240397780115	0.1352258979692334	0.1472249623	0.2023	-0.0339	1.2577	4.1301920198553	-1.0624585440535	-1.8283886657211	0.1354898682169973	0.092059029	-0.3527	0.6638	-0.668	4.4817613421905	-1.0167025993494	-0.5452550624713	0.1375976612743188
856	0.101700684272033	1.01672e-05	-0.009	0.0047	-0.0069	-18.677907109671494	10.8587945022921	-4.1993570678259	0.1022111320990467	1.6797e-05	0.0152	0.0001	-0.0041	26.5320743574046	-10.997675400663098	1.8629318466757	0.1175044650403874	0.0896858257	-0.8472	-0.636	0.0608	4.7424876066394	0.4943451807454999	-2.2178453266204	0.1175202672409357	0.0936381208	0.3637	-0.3372	0.9639	4.5277140020481	0.5756672252024	-2.2896070146172	0.1347546616491617	0.0010419242	0.0141	0.0885	-0.0598	-15.6177274957641	11.5546940293137	-5.5038539367458	0.1354430863535136	0.0023861217	0.1525	-0.0547	0.0128	24.5823517850047	-9.4435863449824	-0.6918471948595	0.1368685918401846
858	0.1022135208037807	1.51409e-05	-0.0091	-0.0082	-0.0085	8.206916860989299	22.3325992604866	6.8986430611222005	0.1025369881740741	2.22234e-05	-0.0019	0.0178	0.0022	-5.3489997679106	-22.4922926220979	-4.0613417161303	0.1194133341173184	0.1623135595	0.0285	-1.2499	-0.6632	1.7852293610432	-0.747124152993	1.5480695719836	0.119790528969476	0.1415682476	1.0392	-0.3639	0.7259	1.9574731494478	-0.1724405035581	1.8259493978177	0.1390424601453802	0.0006813989	-0.0653	-0.0543	0.0114	8.7861643019854	7.5218760104408995	5.8768652108125	0.1391334514210955	0.0009153358	-0.0178	-0.0968	0.0127	3.0288625614702	-10.8432933481963	0.8847460743816	0.1427695377672592
859	0.1311773006901519	5.39028e-05	-0.0076	0.0212	-0.0104	-3.2159386724487	19.9160716288312	-6.9075345860604	0.1331379495358563	0.0001773221	0.0022	-0.0437	0.0092	3.9238771668645	-24.2956197772631	4.6549493633319	0.145885547968866	0.2832737522	-0.049	1.6531	-0.3768	-1.0027358234509	-4.1157924706191	-1.0175681460247998	0.1470333389682265	0.1467226817	0.8736	-0.2003	0.8206	-1.3694128695749	-0.817154747639	-1.4039167074988	0.1596153450392114	0.0092458044	0.2917	-0.0378	-0.0152	1.0476655645103	-2.9639072177845	-1.0337774746732	0.1599556803398575	0.0009994043	0.0735	-0.0088	-0.0624	-2.9382555617681	17.695236231877598	-6.5029308583416	0.1600229683147504
[truncated: 333 more rows]
[truncated: 111 more columns]
