# Supplementary material for: Data-Driven Recommendation of Optimal Tuning Scheme for Range-Separated Hybrid Functionals in Solution-Phase UV/Vis Absorption Energy Prediction
Source: J Chem Theory Comput. 2025 Oct 23;21(21):11106–25. doi: 10.1021/acs.jctc.5c01044 (PMC12613327; doi:10.1021/acs.jctc.5c01044)
Supplement: Supplementary file 2 [file ct5c01044_si_002.zip › SI-data/tddft_results/PV╬│T-╬▒0p00-TDDFT.csv]

	ΔE_1	f_1	Tx_1	Ty_1	Tz_1	Dx_1	Dy_1	Dz_1	ΔE_2	f_2	Tx_2	Ty_2	Tz_2	Dx_2	Dy_2	Dz_2	ΔE_3	f_3	Tx_3	Ty_3	Tz_3	Dx_3	Dy_3	Dz_3	ΔE_4	f_4	Tx_4	Ty_4	Tz_4	Dx_4	Dy_4	Dz_4	ΔE_5	f_5	Tx_5	Ty_5	Tz_5	Dx_5	Dy_5	Dz_5	ΔE_6	f_6	Tx_6	Ty_6	Tz_6	Dx_6	Dy_6	Dz_6	ΔE_7
8	0.0937450915741526	0.0605	-0.6931	0.649	-0.2579	-8.162773980543898	8.653342230342199	-2.9764969876085	0.1025266522250033	0.2258	-1.0506	1.4829	0.0234	0.208124632403	-0.4341896868051999	-1.0436132323482	0.1073723428647786	0.0404	0.5021	-0.4241	0.3638	-4.3291890691359	5.2098828113554	-1.6105069617044998	0.1099421900108764	0.0932	0.5515	-0.9834	0.0282	-3.4184765944923	4.1460866042581	-1.4108410809019998	0.1141634342018353	0.1199	0.9689	-0.1669	0.7799	1.2446167761945	-0.4438287293267	-0.1714175847599	0.1159269600006969	0.0242	0.3438	0.1432	0.4181	1.5335519936553	1.5519645320229	1.4583281189569	0.1251026459565207
9	0.0869031259648839	0.0228	-0.4128	-0.4694	0.0471	-5.9788030033562	0.1685848865495	-4.4430871430124	0.0880041514063535	0.0027	-0.1075	-0.1837	0.0227	3.2376560253951	1.1463378855059	1.4543151298255	0.0996726568559414	0.0	-0.0065	0.0135	0.0027	-1.0266563861165	-2.138293718545	0.6441240986204	0.1201740690897085	0.0031	0.0471	0.172	-0.0815	-5.7685145042647	0.4597626567602	-4.4890004598393	0.1211337004656431	0.0011	0.0844	-0.0264	-0.0754	-2.0048815014413	-2.7236393292995995	0.3594379284751999	0.1295601613718033	0.0001	0.0279	0.0047	-0.0129	2.4497724925969	1.3315648740415	0.806138699043	0.1355779087207732
12	0.1120937366871365	0.7966	-0.2661	-2.1228	2.4663	0.2097770396924	1.3114605853538	-1.1876480677408998	0.1150033164872343	0.619	0.0329	2.229	-1.7618	0.3192686941304999	-2.6796931640077	1.3891237279556	0.1275596029029535	0.322	-0.2139	-1.0741	1.6083	0.016130642587	1.5024709994023	-0.6185117856347	0.1340422900037035	0.073	-0.016	-0.6861	0.5879	0.0192387420122999	1.8017534339372	-0.8964702975301999	0.1360641803434474	0.0265	0.0802	-0.5288	0.0768	0.6691462661456	7.1908437501311	-7.2613858041762	0.1404285730119118	0.074	-0.1763	-0.3187	0.8109	0.2292518398889	-0.4410747171776999	0.0870661269391	0.1484619758130071
16	0.0821998818908285	0.0247	-0.4675	-0.4581	0.15	-2.646999105496	-4.4860497325368	1.1538917474003	0.0844165498110791	0.1068	0.8259	1.0208	-0.4171	-3.5189980379308	-0.2588377989753	1.4809110185787	0.0895005497918074	0.0017	-0.0013	-0.1674	0.0088	1.6463878057029	-2.7678608958064	0.0674339546198	0.094781154896136	0.0028	-0.1496	-0.1278	0.0724	0.0503590792959999	3.4452298553683	0.4312389595027	0.1022908186849395	0.0017	-0.0852	0.0917	-0.1	0.4427664674977999	-4.4338021877672	4.3466573747667	0.1133999941522914	0.0247	0.1346	0.5415	-0.1236	-1.0032079398193	1.5869404863152	0.298220172706	0.1159208959973612
19	0.0670904486846012	0.0001	0.0115	-0.0086	-0.05	-11.6351505270952	9.1080689791728	-0.8211283937396999	0.080535506827799	1.6632	-3.0552	4.6433	-0.2882	-12.1423215358489	13.7071905819414	-0.9866445238946	0.1068929231506065	0.0211	-0.4848	0.244	-0.0298	-12.2086145425784	19.7866724008589	-1.1705731924171	0.1088658193127426	0.0175	-0.2266	0.4323	-0.0497	-8.731241431128199	5.6345121417005	-0.5617004493039	0.1092921186369894	0.7987	1.5474	-2.9225	0.1607	-4.9958173813167	4.4591784425687	-0.3727358728518	0.1272746542800581	0.0277	-0.5269	-0.2201	-0.0219	-6.864965426843001	4.468581426906	-0.4248260454986	0.1307811835941453
20	0.066065907373198	0.0002	0.0255	0.0646	-0.0165	-5.8816650605579	14.7836552449241	-2.554149553044	0.0713216258460564	1.384	1.7739	-5.0907	0.2162	-7.0839487357192	18.6719269690051	-0.5659494966194999	0.0807182717944619	0.0	-0.0254	0.0114	0.0058	1.1143520015467998	-2.1671715030788	7.106610321402399	0.0911208793390629	0.0001	0.0017	0.0366	0.0007	1.15668510258	-2.416055515287	6.8423431841905	0.0946340323484486	1.0376	1.3351	-3.8288	0.0646	-0.9998637822098	1.0095815107927	0.8584649298739999	0.1010599263334181	0.0015	-0.043	0.1439	-0.0173	-4.5008033690493	10.8196481867456	-2.2060030743797	0.1064436514663505
21	0.1112283128975964	0.2483	-1.5112	1.0148	0.1868	10.9875642417732	-9.1058264264229	-1.5223785729364998	0.1117554986274983	0.0129	-0.3187	0.2677	0.0227	10.8436080924419	-10.278366770375	0.1332548449808999	0.1261997043101769	0.0418	0.5906	-0.365	-0.1197	8.5305132884968	-7.219052703142999	-0.6634808697247999	0.1292515807388176	0.0057	0.223	-0.067	-0.1101	11.204541056083698	-9.2230686579089	-0.9380165379494	0.1349898418820536	0.0898	0.393	-0.9146	0.0847	3.3756713770907	-4.391665801887499	0.2198881985822999	0.1389036266614181	0.1399	-0.408	-0.4486	1.0693	-0.6209903965688	-0.217566959771	0.0699519085846	0.1451900981812341
22	0.0983774208757897	0.0002	-0.0046	-0.0064	0.0582	10.207942745422	-8.5359426267334	-0.6183937565426	0.1024323384331083	0.1957	1.3986	-0.9456	-0.1238	10.1342139058902	-8.5705251507187	-0.3964990633946	0.1157711822559572	0.0043	-0.1987	0.1281	-0.0042	10.2754553861032	-7.8674651921097	-0.7094728726130999	0.1182332668333543	0.0426	-0.5603	0.4697	0.0767	9.6728381848713	-7.3228396181296	-0.7388227735152999	0.1248754106520816	0.0401	0.5927	-0.3533	-0.0731	11.2381006612708	-9.8062897450057	-0.5095315905957	0.1287112442689989	0.0002	-0.0445	0.0193	0.0045	-0.0388315713008999	-0.2399138012085999	-0.3002660103023999	0.1306693326649144
23	0.0598290852711538	0.0005	0.0647	-0.0668	-0.0517	-7.524433307436399	10.9694271046205	0.2044263875171999	0.0811174589491377	2.3484	-4.6046	4.714	-0.0504	-11.1255402504381	12.2661340534618	-0.0749484734834999	0.0921705641596002	0.0003	0.0271	-0.046	-0.0425	-5.9387911411343	8.5141072446949	0.1230650000296	0.0984834760716344	0.3768	-1.9003	1.4574	-0.065	-4.5387693936748	4.1516733146175	-0.1543820524668	0.1153906883718512	0.0343	-0.1758	-0.6385	-0.0887	-14.0976701616389	15.9519071985299	0.0571260805763999	0.1197614842397653	0.0059	0.1207	0.2385	0.046	-1.0891331188681	1.8202053153355	0.0121569964863	0.1221425645221953
25	0.0496103381900913	0.58	0.622	3.9876	-1.1169	-2.1199992092695	-28.3347720240786	6.025149093520799	0.0866121574378226	0.5491	0.0266	2.9442	-0.9167	-0.7664022380359999	-18.1230523477094	3.2679501590341	0.0954616480822847	0.6802	0.2374	3.1476	-0.8514	-0.3164359959200999	-18.5074731006791	3.2931296986821	0.0991052365135191	0.0858	-0.5637	-0.9902	0.0254	-0.3067182673372	-20.542176619391	4.2303593760175	0.1050290937901168	0.3542	0.2746	2.1867	-0.4482	0.0175469916922	-15.731114110241498	2.6304356895713	0.1072968175241616	0.0445	0.3808	0.6854	-0.0841	0.2182357912928999	-17.442024486292397	3.239505147838	0.109000580128159
26	0.0475866592615203	0.3728	-0.6181	-3.365	0.2138	-7.3705627143687	-28.448001266433195	-1.1049490172095	0.0753857535149802	0.1695	0.2103	1.7668	-0.4557	-5.6923857398602	-14.9477550259738	-3.7780718950903	0.0874920924266667	0.689	-0.6086	-3.3727	0.2588	-5.1563762896034	-18.284673517825	-0.6841359608422999	0.0883514709550183	0.0228	0.2932	0.1314	0.5334	-5.2653564846424	-19.4246378323575	-0.3454711525766999	0.0950343862936578	0.6951	0.7361	3.2272	0.1189	-5.2014240597549	-14.2777038701221	-2.8437536020267	0.0969540011038989	0.0034	-0.1228	0.0722	-0.1783	-5.3590715837698	-16.1112071298342	-2.4043312921384	0.1082360563415181
28	0.0699779535427945	2.5694	-2.8598	-6.4424	-2.3226	7.0737195477372	20.8394525593602	7.076591588978299	0.0847655620328767	0.0125	-0.2887	-0.3702	-0.0275	10.5739116169934	15.3236383412816	-1.34946595301	0.0910407790770759	0.6837	1.1664	3.0026	0.943	1.8240609323441	9.4245049750929	2.3736043851617	0.0984775223162231	0.0077	-0.3081	-0.1339	0.0623	5.8218636538939	14.074615145648698	-0.9319183681909	0.0999088424543771	0.007	-0.2869	-0.1498	0.0263	13.436156443449098	12.89664546346	-0.686535885715	0.1022716002667563	0.1542	-0.8603	-1.1419	-0.4666	6.1915307703511	19.0349057702433	4.4520966970427	0.1035395833274869
29	0.0826574041622544	0.0114	-0.1147	-0.3184	0.304	3.6829797898884	-6.2571942885894	-5.7931825845136	0.093678845066347	0.0254	0.1179	-0.6209	-0.0842	-2.6161541694272	2.4930104833362	5.0548712703974	0.1077517294922305	0.0005	-0.0691	-0.0405	-0.0345	2.5819650757489	-2.9312525023035	-4.3433919032186	0.1095913403236719	0.0002	0.0387	0.029	0.0329	2.6785128730867	-5.6859728258561	-3.8687182378231	0.1102096272209516	0.0012	-0.1182	-0.0136	-0.0415	0.0553556441948999	-2.1114224285769	0.6150889419637999	0.1203871764901275	0.0725	0.3383	-0.7478	-0.4788	-2.6459761866977995	2.8193609229927	4.950061436612599	0.1316737816595871
30	0.0646646415542243	0.0002	-0.0331	-0.0462	0.0165	-0.6376324985549	7.097325366157199	4.353896492415499	0.0647205604039643	0.0046	-0.1511	-0.2072	0.203	-1.7508042091807	5.6502100109498	5.893467969767899	0.0714508184063039	1.1923	-2.3365	-3.0293	3.2242	-1.5448041004354998	8.903327847409999	6.9502611174006	0.0737277430646268	0.0023	0.1114	0.1261	-0.1372	-1.4558495080228	8.0231455645896	6.2663218717118	0.0737750430991295	0.0011	-0.0051	-0.0572	-0.1414	-1.5902453008939998	7.8498395143561	6.4345920140157	0.0767342296878018	0.0191	-0.1013	0.4462	0.4047	-1.7248771519494	8.7553587089473	7.1780179221229	0.086732284678739
32	0.0712658021770245	0.5996	-1.6322	2.7507	-1.5463	16.388654182330598	5.359307641954	-8.503602655498	0.0753314843416825	0.1104	1.1494	0.537	-0.7673	14.7934516595684	7.669097631320299	-9.7684417494723	0.0901942503118073	0.0199	0.0611	0.4561	-0.3449	8.8380971025094	16.0897651781027	-14.182336363705298	0.0908269385279596	0.0413	-0.1354	0.6875	-0.438	20.0733650655698	-5.360881363181999	-1.5390600179533	0.0916859877825103	0.5676	-1.2715	2.3898	-1.3994	10.3741670501295	11.7049844065877	-11.1949413565929	0.0942003258336538	0.1964	-1.6901	0.4788	0.2037	11.1762927600411	10.4738229468926	-10.466033026814	0.096096089240435
33	0.0678825094628151	0.0017	-0.1408	0.1145	-0.0696	-1.7624104032371997	-1.5251719281162	7.7118241626605	0.0691990254973363	0.6486	-3.0342	2.0556	-0.7926	11.0970558962113	-0.3213538747575999	-8.4080777769584	0.0735958916919357	0.3008	-1.0614	-0.5072	2.1788	9.0627064647757	0.8812052016185998	-8.707281525431899	0.0880307692977299	0.017	0.4894	-0.2032	-0.0961	0.273434063365	-3.7853110127391	10.4747671796294	0.0881289612441125	0.1491	1.3983	-0.7621	-0.0338	16.1544057775428	-5.629279518617399	-3.5178570900405	0.0885544013695351	0.1408	-0.0301	-0.719	1.3663	0.7640416561939999	5.127970621438	-8.0851108379421	0.0905898125147286
34	0.0608454991055696	0.2851	-1.8564	1.8578	-0.3614	12.1422035067568	3.3803138547133003	-13.5034723689768	0.0654100222587637	0.3736	1.7891	0.4159	-2.2789	14.3691764164996	1.0045849458938	-12.8768559190179	0.0720206535457638	0.1202	1.1523	-1.0808	0.0829	13.225041740712898	2.5012725197832	-15.6850434212918	0.0766361046251599	0.1469	0.6856	0.4565	-1.4821	12.8083203595385	2.2481788032901	-14.706778962936298	0.0797009517221075	0.139	0.4405	-1.1996	0.9914	9.131123995163	5.787910618399799	-13.4651129140443	0.0807964779971075	0.323	1.9124	-0.0959	-1.5265	13.806846478704498	-1.7222805119232	-8.8057177882433	0.0842599599066296
35	0.0563360117162408	0.4957	-1.4724	-3.3116	0.2508	9.463179174271	-2.9453766503248	18.6260136521782	0.0605580985688353	0.2127	0.8483	-0.6965	2.0158	9.366395318749	-2.4385203858167	18.1629855238699	0.0748981376026144	0.1515	-0.9868	-1.2076	-0.7759	11.9993096192544	3.5500396891531003	17.743077357208797	0.0773663446147471	0.3965	-0.6453	1.3784	-2.3175	5.3214203033899	-8.482868878319099	16.2570910876698	0.0849307027663435	0.0359	-0.3448	-0.7133	0.0764	6.6023506969205	-10.4697312716998	18.2382880846297	0.0861114352522029	0.1923	0.6363	-0.2293	1.7008	8.6457883684478	1.25504267933	12.9212348576475	0.0890189589285106
37	0.1054598724875324	0.0001	0.0161	0.0265	-0.0055	-0.1556016864185	-3.0233545371721995	-0.8147154797356	0.1169773015313705	0.056	0.3741	0.041	0.7593	0.9938836415433998	2.6048233765856	2.4995020834017	0.1274204049760727	0.002	-0.1479	-0.0303	0.0332	-0.2333041720509999	-1.2952119136747	-0.6870473451140999	0.1349867347280506	0.2105	0.0833	1.4681	0.42	0.7813919327326999	-1.2850220687234	1.4346042714448	0.1496494437120619	0.0067	-0.1301	0.0957	-0.2035	0.9344363221557	-3.4635637076745	1.4581707468341	0.1599176796164197	0.0001	0.005	0.0273	0.0034	-0.0572441096684999	-3.3224402565536	-0.6749296916584999	0.170206079131166
38	0.1082198061649531	0.0001	-0.0291	0.0053	0.0308	-1.0927920207232	-1.0795334193773	2.3837155440516	0.1187017047517759	0.0589	0.1031	-0.6257	-0.5851	1.4087952433056	-0.4722737405227999	-3.8913798235063	0.1297072225481461	0.0021	-0.1367	0.0139	-0.0714	-0.5636676008389	-0.1965971244078999	1.4401122957428	0.1353920090381263	0.2375	-0.6179	-0.555	1.3934	-0.3680147091678	-2.0999342636125	0.0336776342791999	0.1535042991383639	0.0125	-0.0195	0.2773	0.2118	-1.0510884081812	-3.4406660638071	1.2089719903803	0.1614941646666166	0.0004	0.0282	0.0245	-0.0503	-1.3153162023624	-1.4952318817535	2.7542875502149	0.1703999229117529
39	0.1175310198942541	0.9997	-1.9179	-1.5519	2.583	-3.9953241106156994	-2.0470572303517	6.6174190776786	0.1309455544296066	0.0002	0.0132	0.0323	-0.0389	1.1017622317227995	0.1033934846795999	-2.3217896137298	0.133228587557928	0.2165	0.8374	0.6664	-1.1369	3.1084535125763	3.8051792432426	-2.8219182199882	0.140452787131043	0.0051	0.0182	0.1596	0.1706	5.8881173175927	6.488177221829099	-6.1203985708455	0.1438441827002035	0.0078	0.0523	0.238	0.1491	-3.2350987283996	-1.7707904687763	5.2435211026039	0.1583167209969762	0.1269	-0.5748	-0.3582	0.8623	-4.7502381836873	-2.1867643323674	8.156046322294198	0.163700678753029
40	0.0866057564433314	0.3245	-1.6849	1.5206	-0.6843	-2.5760636211439	2.5495857614828	2.1379789742994	0.0873081007680982	0.0292	0.0979	0.581	-0.3938	-0.9407312070677	0.8982800769423999	-9.3534514616487	0.0877475019556818	0.0578	0.1317	0.5768	0.7991	5.3814184252074	-3.7432926559515	2.8734182471745	0.0894500871118465	0.0024	0.0079	-0.0683	0.1895	-0.6740248019524	0.7425210184011	0.2921613459782	0.0938223944788042	0.0024	0.0352	-0.0351	0.1914	-0.5946305659998	-1.3794453424034	8.5942096552001	0.0953657801621486	0.0094	-0.0599	-0.3084	-0.2203	-4.6828042290675	3.814306826365	-2.4427694331323	0.0957137520110329
41	0.0977520748039101	0.1568	-0.0363	-0.5194	1.4614	-0.6657627655053999	-5.418794304372399	10.3258931514606	0.1007134678210429	0.0615	0.0831	-0.3517	0.8866	0.3291831378668999	5.4117519018771	-9.5097219795891	0.1216711120580272	0.0292	0.084	-0.2655	0.5311	-0.6934602591182	-2.9358162938647	6.406225688881	0.1247108964943186	0.0655	0.0758	-0.5415	0.6996	-0.8859263653025998	-5.066595493546	9.7902377884801	0.1277187229972682	0.2662	-0.1426	-0.5255	1.6821	0.0405233216209999	2.177636749245	-3.3536392798987	0.1286906595115393	0.1958	0.2013	0.2363	-1.4786	-0.0407200367744999	1.3929400019335	-1.3504495287775	0.1305541397536016
43	0.0847793691154367	0.0206	-0.2782	-0.1366	-0.5179	-2.4846304177971	0.1956922347018	-7.020094996893099	0.0896523240669187	0.0272	0.2193	0.1295	0.6253	-1.1093947796786	1.9326083540454	-4.3901707667209	0.0933157174352941	0.0231	-0.2398	-0.0011	-0.5608	2.0722761130304	5.9430795314806	1.7161823421646998	0.1098209143540808	0.0007	-0.0504	-0.0536	-0.0682	-3.6878583256952	-4.8421828464332	-6.119454338108699	0.1215413851628394	0.0174	0.0652	0.289	0.3563	0.0986329779648999	2.6275243052995	-1.8914555439332	0.1227016703336516	0.2445	-0.7071	-1.0429	-1.1836	1.9169498278268	4.7535429982661	2.2663946265042	0.1285949246238986
44	0.0710710231265456	1.4135	1.0091	-5.1452	-1.53	2.1117765158532	-12.254803260620198	-1.8560074732725	0.0892132407608504	0.1635	-0.3619	1.4693	0.6772	0.2632442184137	-0.5688215378606	0.0391463155465	0.0982596639652482	0.0279	-0.2312	0.5671	0.2263	-1.1184830197703	5.1479962240643	2.4906892445249	0.0999843167134559	0.3494	0.5171	-1.8912	-1.1824	-0.2339730035729	1.0273645606691	1.3655572525662998	0.1018901303210263	0.0004	-0.0452	-0.04	-0.0539	2.4470184804479	-11.3223340899995	-2.8875030521651	0.109434301342677	0.0404	-0.2023	0.576	0.4259	-0.5208230404066	-0.8158170845951999	3.0311838002815	0.1165579077696157
45	0.0806054595033302	0.0603	0.7229	-0.0056	0.7745	11.3255208754862	0.7578648003740999	11.3414941459504	0.1088253142253144	0.4544	-1.912	-0.5586	-1.5149	2.0611420353423	5.8719866750057	0.0489033871600999	0.1130636964561229	0.0238	-0.1444	-0.4533	0.2997	8.730769314759801	0.1890039194828	10.8332215323371	0.1206544567806569	0.6209	2.0225	1.5671	1.0832	5.8791471065931	6.3888754123423	2.5383336547026	0.127041258321603	0.0056	0.1818	-0.092	0.156	-1.5974450755121	9.7124566167862	-8.168636092118199	0.1326718594267081	0.9376	-0.2915	-2.3911	2.1904	4.0949406643481	2.0693253857279	4.6897286024707	0.1346896121618488
46	0.0947038648537422	0.0184	-0.2245	0.2006	0.4473	-2.0630305008159	0.9353805548925	-0.0897414530266999	0.096001278597894	1.5253	1.7075	-1.7516	-4.2249	4.4061046941544	-4.418694463978399	-13.7360683664752	0.1127598630987622	0.2054	0.5736	-0.5662	-1.4431	2.7171477292341	-1.4038380214374	-5.3082797311361	0.1164531957609835	0.0815	0.186	-0.4395	-0.9068	2.6580938401534	-0.4863585455133999	-2.1325496360628	0.1281671799493628	0.0058	0.1014	0.1404	0.1943	3.62349312747	-4.369240274388499	-13.3960658951658	0.1322259852159892	0.0166	-0.4258	-0.0548	0.065	2.8855752436608	-3.9093989315669	-12.4266142756871	0.1372670300329159
47	0.0749207692965372	0.0	-0.0011	-0.0015	-0.0034	-3.5880450568093	-6.1074547137452	9.9177092079481	0.0755409873699595	0.0	0.0011	0.0081	-0.0113	21.851630710179094	-19.4177921450157	-30.2482596652038	0.0783398977310831	0.0	0.0039	0.0048	0.0115	12.3894351116756	-17.6927576209435	6.601524493275799	0.0805521623492326	0.0	-0.0003	0.0023	-0.0031	40.434681772832896	-32.0506032446015	-33.9184529701147	0.0845569836171925	0.0	-0.0	-0.0	-0.0	-13.1659485086015	-21.4001694328966	27.702214776484	0.0881160975162924	0.0	0.0	-0.0	0.0	38.8286992596589	-46.6239699904341	-58.1620612607924	0.0936271505495773
48	0.0860257777598396	1.5091	-3.1346	-3.3823	-2.2469	1.0340528758880998	2.8013811579628	1.3103196374634998	0.0994311922193918	0.0047	-0.2062	-0.1663	-0.0057	2.7013711739234	5.0329178592668	2.8546122784999	0.1104435060653156	0.0058	-0.2543	0.0861	0.0842	5.5286007030561	7.043504100159599	4.3465393456746	0.1187786989622392	0.0048	-0.0172	-0.1228	-0.2142	-2.7547203235526	-1.7537942795139	-1.6587415173426998	0.1212354982541401	0.0004	0.0461	0.0493	0.0314	6.1355849806957	1.3292436352302	0.6867326008685	0.1258451605825185	0.0017	0.0033	0.1268	0.0684	0.0231337020515999	0.8212857658624999	0.3050658600477999	0.1295015792997026
50	0.1125162170232817	0.0034	-0.1225	-0.1319	-0.1134	0.995772107017	4.020070876926	0.8873820574385	0.1308319854702203	0.0145	-0.0169	-0.2909	-0.2849	-2.3312712841285	-11.0783286135981	-11.0539752775948	0.1343874009189494	0.0064	-0.184	-0.0804	-0.1757	-3.8456238788022	6.710347316192	2.0399754848257	0.1358768000311756	0.0006	-0.0072	-0.0739	-0.0394	-3.3171289474091	-6.1656037131198	-5.234590234634999	0.1413052398847832	0.0359	-0.2786	0.4848	0.2608	0.6896439851402999	10.2636524768932	7.412463042064199	0.1419427014685693	0.0846	0.4117	-0.7415	-0.4181	-1.0623798579921	8.205225110669199	4.6159604199082	0.142781941008569
51	0.0739210337681262	0.0904	-0.7004	0.9204	-0.7045	-9.7517603044555	12.9923277141224	-5.998907292043899	0.0807826444550456	0.1104	0.7827	-0.9993	0.6621	-4.986689798194299	6.1031663233989	-3.0423572210003	0.0957806397942655	0.0561	-0.1496	-0.004	-0.9256	2.3961872847835	-5.794244846342499	-2.4467824222637	0.0976471481793183	0.0987	-0.6213	1.0415	0.2128	-1.4278766131951	0.5338455835682999	-2.2130061338443	0.1060880118743235	0.8987	1.9855	-2.7712	1.0413	-6.3662925127205	7.737869248983899	-5.1093613679169	0.1124503846801788	0.3552	-1.203	1.7763	-0.3681	-8.9560081655173	12.4313354393711	-4.1956981659708	0.1184372383557705
52	0.0779404915505307	0.8572	-2.6462	0.471	-3.0453	-9.6573763738062	1.1033752959815	-13.808223484779	0.0934023068901118	0.0349	0.5354	-0.1242	0.5084	-10.6110907810049	0.5630381123477	-17.5231498155958	0.107063432957992	0.0175	-0.362	0.0274	0.3374	-10.7071271189436	1.4037593353759998	-16.1804115208355	0.1133516754269672	0.0197	-0.0721	-0.097	-0.496	0.57834255129	1.3316435601029	5.6359678338364	0.1170997314839347	0.0377	0.5957	0.3559	-0.0341	0.4891125576624	-0.9526521453698	-2.3976429769194	0.1199425866677281	0.7524	1.9473	-0.3981	2.3364	-7.171801723272299	0.5874701344124	-10.9620306148489	0.1276495997536216
57	0.0727808717834634	0.4139	1.972	1.2946	1.722	11.4592871798662	10.8239759201226	9.8890281385678	0.1010054495265294	0.0006	-0.0669	-0.0076	-0.065	0.1348285662089	4.5753977552565	-3.051838891399	0.1067076687858104	1.1623	2.2142	1.9868	2.7366	3.8456632218329	8.0393942362687	3.0036043357608	0.1207017807022099	0.5395	1.5193	1.213	-1.7102	6.6748599025006	9.7069485924882	4.5135505109961	0.1225853569359338	0.025	0.0692	-0.2101	0.5068	4.754211829788	1.0695009465488	-1.7241296343661	0.1313560272968112	0.0275	-0.1849	0.2108	0.4854	7.3833885423769	9.2451007551009	7.1156592184634	0.1330940005667392
58	0.0683458888389717	1.9976	3.3333	4.8117	3.0951	1.6322636576816	5.2352197231262	3.5722291584679	0.0852425099885836	0.0133	-0.2735	-0.3551	-0.1815	11.388154980360598	12.9410244020896	0.9143320334679998	0.0874546290794729	1.0344	-2.2016	-2.9578	-2.0362	2.6610052244252	8.0050871134983	5.2752315853481	0.096979009375579	0.1954	0.8397	1.22	0.9108	7.107121780801499	13.3010131329946	4.7010200522816	0.100473880706646	0.0042	0.159	0.193	0.0252	15.203366696431695	11.965631984975198	1.2919070990958998	0.1015511418405159	0.1479	-0.8151	-1.1248	-0.5042	8.01024105052	14.0060009001079	4.6823714557298	0.1039116064960674
60	0.0748384188744131	3.0072	1.2766	7.3587	2.1198	0.7966176856135999	16.763553921870898	6.649916421036799	0.0865892475516372	0.0333	0.1315	-0.6767	-0.3178	-1.0713894120224	13.7730114723025	6.9383795221292	0.0895954423853055	0.0004	0.0468	0.0609	-0.0235	-2.3315860283741	16.3759857264452	9.1790044635249	0.0960003969819918	0.015	-0.2001	-0.4384	-0.0451	-3.5135686996942	17.476449638154897	10.7573681691475	0.1021458393569027	0.1934	-0.347	-1.6114	-0.3505	-1.6019695240425995	7.0139181410732	4.771050646927599	0.1135549843593577	0.0159	0.2086	0.3735	-0.1635	2.3859580968015	28.038558345938306	10.9299267017977	0.1154416714220153
62	0.1035969012233877	0.178	0.9114	1.2382	0.4619	-7.2168101503930995	-5.1952078609043	1.4957826841833	0.1178943176746037	0.1127	-0.3103	-0.9173	-0.7041	-5.8956318364564	-4.074679003537599	1.4232341355725	0.1224950447762018	0.1791	-0.0517	-1.0061	-1.0852	4.3303693600569	-0.0817548177946	-4.6300845679295	0.1249281330469998	0.1383	0.2475	0.9571	0.8265	4.1061927711283	-2.9595401413768	-7.651550639628099	0.1283603453377215	0.527	-1.8321	-0.1975	1.6622	1.5277685681423998	0.3329600688141	-1.269206170382	0.1377390006623287	0.2357	1.2598	0.3208	-0.9366	-5.3591502698312	-4.3631814476607	0.5434059400283999	0.143868221892628
75	0.0668935844783786	1.8902	2.6236	5.4702	2.3621	1.2040541115427998	5.6636259844185	2.8415503923075	0.0869159878552386	0.9127	1.6863	3.2949	1.4323	1.1757271294388	7.5079879206038	4.065708792538	0.0990985308672634	0.5452	-1.1783	-2.4334	-0.9711	5.5068833501097	15.400199879023798	7.4634909528821	0.1145011122020175	0.0323	0.4005	0.4591	0.2278	8.8598144554558	24.7842995615878	12.384399203746	0.1174349436055409	0.0268	-0.4851	-0.1726	0.2776	3.1177778108522	8.0127983475155	3.2428886484782	0.119991211147296	0.0443	0.4988	0.4565	-0.3116	5.4275284571878	14.1333542904838	6.252355095813299	0.123662971598148
77	0.0524482314823	0.8864	3.3104	3.7915	0.1286	-0.5303047108053001	0.7856409800483	-5.022137868855	0.0605640155749384	0.0101	-0.0725	0.0636	-0.4913	-0.6541565714488999	0.6265771069282	-4.9226786872454	0.0855023874984819	0.7404	-2.3816	-2.7032	-0.0948	-0.0256516560163999	0.9749989868074	-3.6248701335445	0.0900840453840879	0.927	-2.5735	-2.9666	-0.1059	-0.5695690554439	0.5570186286505999	-4.475584486370599	0.0929320399586242	0.0006	0.0508	0.0668	-0.0503	-0.6283082002789999	0.2180784191700999	-3.3519081865479	0.1059168674063864	0.0018	-0.034	0.0177	-0.1534	-0.6021450848634999	0.0667257800672	-2.7065644539758	0.1115650280659053
79	0.0829581869595466	0.9135	2.6046	3.1173	0.1229	10.6160480028731	11.9049256886051	2.0467424861061	0.1009775222573041	0.022	-0.3367	-0.4554	0.0824	13.6867322059774	14.6784519808323	3.8458599369864	0.1102910725076164	0.0189	0.3457	0.3354	0.1599	-3.2242400519264	-1.7350669969006998	-4.2623059169459	0.1238587770568032	0.015	-0.3828	0.1	0.1573	2.0408803745318	1.3804289181709	2.2211501411992	0.1253380109429057	0.003	-0.0532	0.1751	0.0499	-1.2533509290099	-2.0156614918531	0.9947098451881	0.12844215958744	0.3087	-1.2039	-1.4672	-0.0601	10.2030248665845	11.301797027974098	1.8951931318497	0.1309534728030308
80	0.0848093716180926	0.0001	0.0095	-0.0136	-0.0315	10.408592201992	9.842445990219	-0.1695291192863	0.0883946613143921	0.3296	1.7224	1.6205	-0.0266	9.9503639234291	9.4097513385804	-0.1556803724799	0.1114291316968676	0.0867	-0.7864	-0.7403	0.0117	11.4291897613807	10.7791248651246	-0.1681127701811	0.1176709289202473	0.0012	0.0152	-0.0166	0.1192	11.9280987336874	11.2433726273846	-0.197108583807	0.1247040545081297	0.0154	-0.2695	0.28	0.1856	-0.5989582993768	-0.5027252462846	-0.006688315219	0.1268725551102055	0.4715	1.7166	1.621	-0.0215	6.3049173848285	5.9879699295093	-0.1166914290561999	0.1286110090610839
87	0.1340934211535795	0.0183	-0.1296	0.1927	0.3885	9.1448547128773	1.1270204574321998	1.6651544313468	0.140883260809201	0.0042	-0.1772	0.0981	-0.0581	-5.3794906167031	0.6056466145958	1.6741246423464	0.14206916686266	0.7527	-2.8169	-0.1109	0.0004	7.5779791722190994	1.1053031044858	1.7516697558561	0.1589939504770693	0.0032	-0.1166	0.0901	-0.0937	4.6494019960032	0.2978660854297	0.2009248577849	0.160027626196503	0.0186	-0.4119	-0.0686	-0.0157	7.8629407435792	0.912364881933	1.2790812710877	0.1635114363533139	0.0224	-0.4498	0.0073	0.0567	10.3993072467468	1.2033065939595	1.7365226890366	0.1736279611913705
90	0.0857444261592246	0.1024	0.5018	-0.6529	-1.0554	-3.0341738706147	2.0947803265908	9.9321874432457	0.0878910396083604	0.2437	0.8728	-1.4016	-1.1972	3.9727805540246	-6.9663917599876	-4.5998691203519	0.0985193856580801	0.0122	0.1696	-0.2194	-0.3299	6.439273834669	-8.5526240717502	-13.8579137325531	0.1049658294886665	0.0548	0.3779	-0.5344	-0.5951	4.1622959329065	-7.6857003902756995	-3.7932976479712	0.1092092268975564	0.0588	0.307	-0.2791	-0.7967	-4.7631033547262	4.298698220343399	13.7970107210295	0.1100104750028044	0.1616	-0.4912	0.5296	1.2966	-4.451663923705	4.455598226775	11.418134369753998	0.1129413422071335
92	0.0961046261047152	0.169	1.357	-0.8852	0.1133	5.458452079318	-5.0215477233945	2.88777845338	0.1125517142824901	0.0167	-0.3941	0.1136	0.2327	7.775284471179599	-6.8061475959464985	3.5964644653791	0.1243330364331267	0.1739	0.6995	0.1686	-1.2573	0.9511964532339	2.3618408189824	-5.7870057286937	0.1275260173427543	0.1583	0.9473	0.0561	-0.9805	1.1716747972767	0.4514219342517999	-2.3100653905812	0.1277304978430883	0.2727	1.2114	0.0508	-1.3161	1.8159956110506	1.4645443178075	-4.7109738390487	0.1313537870589872	0.6532	1.1663	-1.6906	1.8003	-1.3504101857467998	0.7005026616134999	-0.0949347330790999	0.1373528268051571
93	0.0863720808226414	3.3464	-0.5201	-7.5377	-1.0135	-1.1317809641469	12.7513909941156	2.0162516373136	0.1001646771728874	0.1147	0.2715	1.2715	0.1665	-2.4748340031528	9.9590587332138	1.7543057389129997	0.1154987963840483	0.2028	-0.0751	-1.6037	-0.2367	-1.2476068465277	21.422712989487696	3.1990211692477	0.1178371210514198	0.1217	0.3178	1.1979	0.1129	-1.2009066690868	21.104899987493106	3.1499210669341	0.1277660502262589	0.0455	0.7217	0.0964	-0.0642	-0.6246492984238999	23.0846806353478	3.4125751398873	0.1294388934323624	0.0	-0.0034	-0.0055	0.006	-0.4313963316255	26.71883572413749	3.8768229021473	0.1306796625279386
94	0.0797283027621812	4.2282	0.5847	8.8995	0.0736	-0.9228301280992	13.2590734622684	0.5404552127258999	0.092754616871392	0.2456	0.2622	1.9755	-0.031	-1.8248084499274	14.0476258265885	0.6139086510428	0.106322746610074	0.2328	0.1426	1.8066	0.0101	-1.7946323453804998	13.380210653793698	0.6352719167129	0.114322924361683	0.0053	-0.0547	0.2503	0.0642	-1.2408398452473	31.915971393546094	0.4895059879694	0.1208581482733452	0.104	0.9434	0.6329	-0.0213	-0.1770829811806999	25.879176762938098	0.6330687069937	0.1251851694678862	0.0459	0.4083	-0.6132	-0.0861	-0.0856104348031999	11.0548014812395	0.782139450316	0.12634125676523
95	0.0490725297051793	1.0436	-2.7305	-4.8081	-1.1515	11.893791610917	27.328888758171697	6.7834073242019	0.082425551674741	0.445	-1.034	-2.4595	-0.9901	7.315915244726399	16.6895496811242	4.034588455254299	0.0928338384574214	0.8652	1.7484	3.2292	0.704	6.383642789259199	16.6489476734418	4.1430178478635	0.0959909593921693	0.0244	0.3506	-0.3563	-0.3621	7.548825986470399	21.0613865955389	6.4022126997496	0.0986846388444297	0.0725	-0.5452	-0.8268	-0.3491	8.089595943441898	19.920910821607297	5.1231707716926	0.1003462834338647	0.0127	-0.296	-0.3207	-0.0073	12.3747208181938	17.8276255301831	0.8986341642186999	0.1006961941762463
96	0.081495542446123	1.0434	-1.7375	-3.8582	1.1401	-7.7809498676004	-16.184935969366	5.1847426147381	0.1058529103804777	1.1049	-1.0982	-3.664	1.0132	-0.3225735087092999	-3.071116976442	1.3414006317165	0.1224167239157148	0.0004	-0.0083	0.0659	0.0127	6.3206152540778	4.1647352008099	-1.4882288222889	0.1280714413867914	0.0755	0.9345	-0.0802	-0.0658	-3.1228530618125	-9.4270229290577	3.1852511085027	0.1305909574154514	0.0128	0.3369	-0.1818	0.0254	-6.0385257239588	-13.0642074312113	4.1867279549712	0.1329469849595385	0.1042	0.5701	0.8773	-0.284	-3.7704786901652	-7.9079885137307	2.8520943245351	0.141089466689552
97	0.0850377821654059	0.0083	-0.1975	0.1373	0.2983	0.0549228708572	-0.6304327239367999	1.3919170831353	0.0998813289823614	1.6197	-2.296	2.1402	3.8043	-1.3619770367726	0.2794142040314	4.5140619703952	0.1117231809184299	0.0646	-0.4216	0.3308	0.7617	3.1511800439164994	-5.0401569769156	0.3282389051301	0.1192082726498409	0.0131	0.2303	-0.3244	-0.0841	-7.388149049091599	4.887584703861	13.7013678133978	0.1192550159323253	0.0321	-0.348	0.4651	0.2577	-6.915875308568799	4.837933799117599	12.6887962322719	0.1244927213643075	0.0044	-0.1419	0.1524	0.1007	-4.0636629549416	4.7371369544642	5.8033330864342	0.1247784623022863
98	0.1022606383156323	0.358	0.6994	2.1412	-0.4205	1.3378991019842	6.587833118592199	-1.0230761703228	0.107691449969587	0.0061	0.2381	-0.0665	0.1556	-1.9929999061699	-4.5864924899139	1.6328931461728	0.1112408918182785	0.0111	-0.1697	-0.3458	0.0367	6.6251696547265	17.0219589475085	-1.4449121454882	0.1149869354831324	0.2161	-1.3049	-0.9448	-0.4732	1.356154268229	4.054299313635	-0.0713682576898	0.117726264190974	0.026	-0.0931	-0.5403	0.1734	4.7047969832288	3.5771863803361	2.1948689966916	0.1230853705948926	0.9829	1.6097	3.0466	-0.3235	0.6441634416511	3.193867232226	0.4167213811743999	0.1281818205062314
99	0.0970419510181039	0.119	-0.9304	-0.9872	0.0025	-5.0840244561461	-1.0741040811407	-2.8650775246661	0.1007269066755354	0.1419	-0.4568	-1.2512	0.5824	3.3372725791275	6.7284057672833	-1.264485006698	0.1038769419761814	0.0028	-0.1032	0.0432	-0.1687	9.1225472144704	17.808072043925197	-2.9618220371574	0.1062168200368078	0.0729	-0.807	-0.6061	-0.1078	-5.2550879536297	-2.1361691948872	-1.6458370032731	0.110439573889345	0.0809	-0.6544	-0.6102	-0.5455	-0.1181471211921	0.6968044167276999	-0.2259076822794	0.1130769493591162	0.0437	0.439	0.6192	0.0626	8.491917775380099	12.800255038244998	-0.0804958408122	0.1147148759450798
100	0.0966260800450271	0.0894	0.6508	0.9816	-0.0215	-5.4323676499639	-3.2841988307132	-0.7817066769783	0.1010897458245194	0.1385	-0.0092	-1.3957	0.3261	2.2763090702406	6.1450273080637	-0.0342677797396999	0.1059836155422481	0.0629	0.6561	0.6774	-0.0191	-4.39461652919	-3.4314597946233	0.0297039881784999	0.1105067295750339	0.0631	-0.6849	-0.4527	-0.4275	0.2923187181009999	-0.1976593862367999	0.3900861493905	0.1136786399013482	0.0781	-0.5298	-0.8572	-0.1234	3.6938778093923	1.7821212616179	2.1710664631181	0.1178643423664359	0.0841	-0.721	-0.6988	-0.2495	-2.082033184644	-4.1579288564988	0.459920028883	0.1244106190000133
101	0.0977622885391205	0.1962	-0.7875	-1.5113	0.3256	-2.0341527162821	2.1617028218115	-0.7637662549791	0.100474557996395	0.0843	-0.2258	1.0137	-0.4238	2.3194290318878	6.9365303996863	-0.8052731523676	0.1061152236345194	0.0032	-0.1739	-0.0684	-0.1006	8.144636843391199	17.8255796925867	-1.7698462360395	0.1080436332891838	0.0689	0.6533	0.7161	-0.1332	-3.9052679133434	-3.0477865592369	0.7302853358533999	0.1123808546216911	0.156	0.9462	1.0578	0.2607	1.1937855805301	1.2828582020349	0.1688602877644	0.1154532779560041	0.0816	0.4956	0.9017	-0.041	5.8202505896352	4.3363495007233	1.8530960890007	0.1199863962529439
102	0.0964496528640454	0.0793	0.5823	0.9395	0.1043	-5.343413057551199	-3.5352073665792	0.2089901790783999	0.100989996442458	0.1416	0.0181	-1.3999	-0.3793	2.0563421855969	6.181576983584	0.4939124074078	0.105572241582008	0.0646	0.6536	0.6942	0.0906	-3.9762427407262	-2.7145510892079	-0.4433172699276	0.109600360073861	0.0576	0.6891	0.4136	-0.3769	0.5931355308332	0.5742902191279	-0.301761045469	0.1138441731174259	0.0763	0.5282	0.8506	-0.0575	3.13170524372	1.2321450354626	-1.7323129847517	0.1173158721722473	0.0544	0.6221	0.5277	-0.1714	-1.1690388142198	-3.2736942415163	-0.9189745110906	0.1244136989595282
103	0.0603005123782993	0.0	0.0	-0.0	0.0	0.0	-0.0002360581841999	-0.0	0.0630258704691597	0.0	-0.0149	0.0009	0.0038	0.0	0.0011802909209999	-3.93430307e-05	0.0685198611661699	0.0	0.0131	-0.0004	-0.0003	0.0	0.0003934303069999	-0.0	0.0712029079411071	0.0	-0.0	-0.0	-0.0	0.0	0.0003147442456	-0.0	0.0925267380865675	0.0	-0.0001	-0.0	-0.0	3.93430307e-05	3.93430307e-05	3.93430307e-05	0.0946446385662699	0.1491	1.5242	0.0004	0.1996	3.93430307e-05	0.0006294884912	3.93430307e-05	0.1000213471537997
104	0.1057679426726281	0.0835	-0.9685	-0.208	-0.4511	6.745480642607099	-1.3055984737795	6.280288647610299	0.1245100648327895	0.005	0.1697	0.1748	0.0311	-2.9690218117755	-8.7116092588089	3.8034874929225	0.1366362715229339	0.021	0.0407	-0.0787	-0.4722	6.1181953611263	-1.5225359450593	4.797135076281699	0.154844688993423	0.0884	0.8162	0.2971	0.3186	-0.1304221467704999	-4.04052925289	1.6621643610136	0.1581539814633031	0.0033	-0.0288	-0.1115	-0.1331	-1.4845699204338	-7.0451171644183	3.0422785349389	0.1588077395277824	0.0063	0.0148	0.159	0.1836	0.7942571037716	-4.172800522103399	3.3352660845618	0.1642857233286475
110	0.0850974843564185	0.0006	0.0182	0.0631	-0.083	-2.3349301859836	-1.6929699540516998	0.9511964532339	0.101183429733273	1.745	1.9637	3.7042	-2.8795	-3.5182505203475003	-4.8886469656899	3.0154465880015	0.1103108792822228	0.0009	0.0229	-0.0842	0.0632	-12.0918444274608	-8.8936888048885	9.3874831832042	0.1120670467671161	0.0142	-0.0712	0.4247	-0.0712	-5.3763431742471	-6.661168527817	5.3722514990543	0.1165744949373363	0.0662	-0.5344	-0.4355	0.614	-2.2699354992672	-3.4781993150949	1.7644168978029	0.1221976844419763	0.0016	-0.1203	0.0203	0.0677	-8.682613445183	-6.5129633311701	8.2696296519251	0.123142813438441
112	0.0791082037565174	0.0679	-0.9679	0.2365	-0.5436	1.5043594648759	-5.492169056627899	0.8657827335842	0.0820693079240882	0.0395	0.7109	-0.2277	0.4062	1.5010939933277998	-5.697264275667	1.0592717585668	0.0866157581350339	0.0101	0.3089	0.0194	0.2799	3.8654134232443	0.7880802479517	5.521243556315199	0.0901728081929888	0.0032	-0.177	-0.0017	-0.1458	-4.4322678095699	-6.293114475618499	-3.423630531514	0.098926770480922	0.0088	0.2749	-0.2382	-0.0202	-0.8820314052632998	-1.5656559067065	3.8077365402381	0.1087191796509642	0.0195	-0.4274	0.2923	-0.0235	-0.1548935118659	-2.7740377516263	3.3691404339945	0.1105057384461935
113	0.0789176560213773	0.0208	-0.4096	0.4768	0.0049	-1.0190238381607	2.9585565656093	1.6469386081326998	0.093970160506877	0.8629	2.3263	-2.8804	0.2563	-7.0605789754834	9.754711031758	-1.809385981893	0.1070978784520016	0.4849	1.5667	-2.0803	-0.0981	-2.2286253170322	2.5705949398766	-1.7565482916628998	0.1129154887013662	0.1589	-0.993	1.0502	-0.1494	-5.1139645025088	7.297660078481599	-0.4799849745399999	0.1162587426768677	0.0497	-0.3533	0.7106	0.1095	-5.2241249884688	10.3721212125331	2.1967181191345	0.1197662454801274	0.0229	-0.2739	0.4023	0.2237	-5.2910474836895	11.3997611744171	0.8284068544191999	0.1200032921148528
114	0.0750577222081839	0.0088	-0.0765	0.3454	-0.227	-7.952721539636599	1.8358244985234	5.423279409872199	0.0917913557662928	0.0174	-0.1047	0.429	-0.2996	6.2185200894113	-1.4963728296438	-4.3027898955362	0.0954163630123471	0.0017	0.0913	0.0961	0.0949	0.8020076808194999	-0.2078098881573999	-0.5631954844704999	0.1006797782603017	0.0	0.0157	-0.0092	0.0192	-6.2342573016913	0.9403377767607	4.6967316619353	0.1016062871173196	0.0003	-0.0504	0.0136	0.0325	-6.7841941848159	2.084787196793	4.1907409441026	0.107412257023332	0.331	-1.7384	0.4125	1.1958	3.9922553542211	-0.9696483346322	-2.7663265176091	0.1150992718707238
115	0.0830079400103674	0.0099	0.4224	-0.0213	-0.0131	-0.5077218111835	-9.1332878618515	-1.4477448436986	0.1039622995941904	0.0035	0.113	0.012	0.1921	0.1100817998986	1.6507942251413	0.2478610934099999	0.1067466656816327	0.265	-0.1019	-1.905	-0.2896	0.3987022731138	6.5652502189704	0.9991162646265	0.1088543616134518	0.0001	-0.0252	0.0234	-0.026	-0.1013869901138999	-7.017655728989699	-1.1235582707306	0.1098736621060217	0.0001	-0.0025	-0.0399	-0.0068	-0.7095122156438	-7.5151876952219	-1.1902840507978	0.115409304468874	0.0189	-0.0279	-0.4896	-0.0757	0.4407206299014	7.504801135117099	1.1419708090982	0.1163818771136689
116	0.0867736846118203	0.0011	0.0591	0.1002	-0.0765	-2.8455240384082	-1.8320082245455	-2.2235894091026	0.10333676499836	0.013	-0.2108	-0.349	-0.1498	-2.9894408447088	-3.095903085783	-2.1675255903551	0.1102246977447253	0.2373	1.1136	1.349	-0.4119	5.2572124772875	3.5103032281461	-0.9283381523972	0.1183557864542303	0.001	-0.0594	0.0122	0.0934	-2.1388838640055	-2.106425863678	-1.3684292938074	0.1185845575122564	0.0009	0.0163	0.0822	0.0694	-2.7665625757933	-2.5567068500395	-1.6361192746901998	0.1203799581910233	0.011	0.2113	0.2927	-0.0816	5.769262021847999	4.3885577024622	-1.3544231748782	0.1236581846332701
117	0.0634423169364019	0.0003	0.0374	-0.007	-0.0788	2.5640246537497	2.6420812266585	0.3975219821927999	0.0685811218953406	0.0001	0.0011	-0.0328	-0.0282	0.3957122027806	1.5272177657126	-0.8302953198927999	0.0836861631917525	0.003	0.0075	0.2229	0.0683	-5.3396754696347	-5.8583346433528	-4.3359560704163	0.0901300025988713	0.001	0.1242	-0.0288	-0.0023	1.2514624635363	1.8230380135459	-0.3311109463712	0.0955127369704562	0.0006	-0.0463	-0.0176	-0.0866	1.5655378776144	2.9408522017943	-0.0811646723341	0.099011916055423	0.2242	0.9316	1.4231	0.7099	-0.3347698482262999	-7.197492722319399	-2.0244349876992	0.1004881523004609
118	0.0627600851404853	0.0	-0.0001	-0.0	0.0	-0.0631062212427999	0.0388315713008999	-0.0001967151534999	0.0651649999216934	0.0	0.0009	-0.0002	-0.008	0.0575588539141	-0.0319071978977	-0.0001573721228	0.0702670518975646	0.0	-0.0002	-0.0001	-0.0029	0.0030294133639	-0.0002360581841999	-0.0001573721228	0.0726577707885327	0.0	0.0	0.0	0.0	0.0053506521751999	-0.0018097794122	-0.0001573721228	0.0919771477734669	0.0	-0.006	-0.0109	0.0	-0.0807712420271	0.0471329507786	-0.0003540872762999	0.0927990879441544	0.0723	-0.5465	-0.9331	-0.0006	0.0794335789832999	-0.0466608344102	-0.0003540872762999	0.1020137322090269
120	0.0776732325746	0.0022	0.0046	0.2046	0.0283	1.6599218082637	0.1001673561621999	-0.0263204875383	0.0843716484039185	0.0058	-0.322	0.0016	0.0032	3.209211014199	-0.1116948641572999	-0.0277761796741999	0.1031860843826589	0.0238	0.5883	0.0075	-0.0073	4.1508864540035	0.7856016370175999	0.001967151535	0.1035044087272039	0.002	-0.0542	0.1538	-0.0534	5.0424782157269	-0.5401798115109999	-0.0810859862727	0.1042693224240042	0.0173	0.4983	0.0039	-0.0054	2.9439996442503	-0.347792391388	-0.0370217918887	0.1141781493597994	0.0018	-0.1542	-0.0175	-0.0015	0.7348491274146	0.1293992279723	-0.0163667007711999	0.1148375818849481
125	0.1227724741231593	0.0054	-0.073	0.2443	-0.0297	-7.3951127655255	2.5036331016252	-2.674145796679	0.1357210829227944	0.0346	0.2632	0.5526	-0.0882	-3.4737142095951	-1.233404012445	-1.5550726314482	0.1437611858577492	0.0123	-0.2265	0.2412	-0.1373	-1.7000910426084	4.5246452456535	-1.7390799860321	0.1459573704486305	0.0298	0.5197	0.1876	0.0309	-5.4206434268153	1.0416854238439	-2.1637093163772	0.1515114657415774	0.0138	-0.204	0.3042	-0.0519	0.2514413092037	3.1023946858485	-1.2248272317523998	0.1587063033524774	0.0023	-0.0934	-0.1117	-0.0098	4.5421922373457	-6.6630176502599	1.4376730278394	0.1638450789119696
126	0.1086327217586696	0.0336	-0.1989	-0.6462	0.0866	5.8083689943638	0.2009248577849	-5.2146433180701	0.11519700151081	0.0081	-0.0824	0.3123	-0.0379	2.8911226109895	3.5494495436926	-1.8930686081919	0.1217832801337873	0.0141	0.2363	0.0042	-0.3441	1.578048961377	-0.3051445461091999	-1.8150907213445	0.1269472058172889	0.0374	-0.374	0.325	0.4426	5.4978344530487	1.6402896359444	-4.8122034570398	0.1393845472173345	0.002	-0.1252	-0.0287	-0.0723	0.9253874250947	-2.4782961898544	-1.0798481636228998	0.1751669086607712	0.0583	0.4685	-0.2251	-0.4783	1.4266963222741	0.8531142776988	-1.2257321214585	0.1763312825596067
127	0.1261933889415736	0.0044	-0.106	0.1977	-0.0498	-7.143592770260399	2.2291367764313	-0.6230755771959	0.1301537825009547	0.0225	0.0566	0.5038	-0.0533	-4.26478452788	-0.6589564211943	-0.1719290441589999	0.1424229586994739	0.0452	-0.6089	-0.3232	0.0217	-2.3728175245477	-1.8821312456573	0.1473003069407999	0.1464740998978884	0.0007	-0.0086	-0.0308	-0.0801	2.6407829066454	0.6191019310952001	0.5214918719284999	0.1497016902034398	0.0303	0.3011	-0.4587	0.0535	-3.6438334743418994	6.2238707415865	-0.4395796820111	0.1595162522239199	0.0018	-0.0848	0.0846	-0.0472	-1.5861536257012	4.5360153815258	-0.2356254108623	0.1637488927428251
128	0.1049738162158039	0.25	-0.843	-0.005	-1.6916	4.877355515879	0.0785286892772	11.6585596303617	0.1164661723091796	0.0013	0.0839	-0.0066	-0.0956	-3.1797037411740003	-0.0712895716284	-1.6713312871667	0.1263038055453079	0.0753	0.2318	0.0049	0.9167	5.4137977394735	0.1957709207632	14.53724984365	0.1296705327738886	0.2069	-0.3289	-0.0168	-1.5114	3.953187724736	0.0628308200279	10.7861672676199	0.1395130885798418	0.149	0.0195	-0.0478	1.2645	0.3788340426102999	0.3629001151768	-6.054223593208099	0.1440112895216556	0.0046	0.1881	-0.1003	-0.0478	0.3823355723425999	-0.1101998289907	-5.7207914080256	0.1459203091388678
130	0.1364759280441513	0.0222	-0.4898	-0.0668	0.012	-2.4127113576775	-1.022525367893	-0.1463167311733	0.1432771166211116	0.7237	2.7314	0.2088	0.2703	-8.330886750725	0.2336976023579999	-0.8518159576856998	0.1527007273743624	0.0127	0.2516	0.247	-0.0265	-7.755534269768199	0.3885911142238999	-0.8177842361301999	0.1562170830859522	0.0226	0.4367	0.0756	0.1443	-8.5616336257805	0.4140853981174999	-0.8978866466354	0.1685227976515793	0.0056	0.1435	0.0321	0.1676	-2.5853879194198	-1.0767007211669	-0.1500936621205	0.1766048833636426	0.0141	0.3453	0.0187	-0.0061	-9.112632770734	0.2760700464219	-0.9476162374401998	0.1858018412889882
132	0.1166519624788884	0.3166	-1.8846	0.3957	0.6018	9.2451794411623	-1.5605413127155	-2.3979970641957	0.1240603914785955	0.0244	0.3072	0.2112	0.3947	8.224306480558699	-1.8349196088173	-2.5873550709548	0.1302812765081801	0.0853	0.9872	0.0866	-0.021	8.5663154464338	-0.7464159784404	-1.1223779798096	0.1348670190793854	0.0026	-0.0499	-0.0944	0.1322	6.9277962468709	-3.3260991584087	-5.0947651035272	0.1395459740657209	0.0255	0.1834	-0.219	-0.4387	13.3653389881891	-0.8799462246362	-0.980034894737	0.1429723862131394	0.2566	1.325	0.4802	0.8404	6.3327329075334	-0.6537237981112	-0.907250287942	0.1469188043781292
133	0.1228233730174078	0.017	-0.1502	0.4218	-0.0842	-6.8919940889339	1.8632465909213	-1.2755797413554	0.1391149660526226	0.0085	0.157	0.2547	-0.0456	-6.936727114839799	2.0624403553554003	-1.0247285776122	0.1408394769485008	0.0455	0.5657	0.4061	-0.0076	-2.3816303634245	-2.0345854896198	0.0568900223922	0.1425719958861152	0.0016	0.041	-0.0653	0.1022	-1.1252500210507	3.8591185383323	-0.5029219614381	0.1531596391371288	0.0015	0.0499	-0.1089	0.0182	0.5404158696952	2.7991386052129	-0.0629095060892999	0.1591956457473395	0.0015	-0.0731	-0.0892	-0.0312	3.6692097291434	-5.280778952676799	-0.4029513204293999	0.1613924569139246
138	0.1175422137335125	0.5942	-1.2199	-1.8572	-1.6264	1.8464077737817	3.7201982969306	1.5166738334849998	0.1254497990308197	0.0626	-0.3697	-0.5921	-0.5109	-0.1718897011283	-0.1072491016882	-0.8570879237994999	0.1351470587296999	0.044	0.3595	0.0602	0.5964	0.276188075514	0.7689201920008	-0.4126297059816	0.1436150518664507	0.0175	0.138	-0.2603	0.3092	0.6347604573137999	0.3005414115173	0.4441041305416	0.1449737178874324	0.006	0.0728	0.0943	-0.2185	3.4959823649712995	8.0577280885749	3.9457912349644	0.1507961095892787	0.0606	0.0751	-0.7029	0.3206	-0.8821887773861	-1.9920556734331	-1.6711739150439	0.1518110611687237
139	0.1082131971693778	0.9125	1.4514	2.6286	1.906	0.0003540872762999	0.0005901454604999	0.0002754012148999	0.1210431097461554	0.0	-0.0015	-0.005	-0.0022	-0.0022425527499	-0.0032261285174	-0.0015737212279999	0.1212539699263819	0.0343	-0.2074	-0.549	-0.2829	0.0053899952059	0.0096390425215	0.0051539370217	0.1360483175045903	0.0	0.0034	0.0002	0.0049	0.016524072894	0.0383594549325	0.0202616608104999	0.137442050082889	0.0724	0.4893	-0.119	0.7326	-0.0166814450168	-0.0400512052525999	-0.0208911493017	0.1405943597982156	0.0	-0.0006	0.004	-0.0065	0.0927708663906	0.2292518398889	0.1253075527795	0.1410096765917257
140	0.1080594093996738	0.1643	-1.313	0.7462	0.0026	3.0473537858992	5.3389279520514	0.011016048596	0.1177590508212143	0.4699	-2.1259	1.211	-0.0012	-0.1273140473452	-0.1766108648123	0.0002360581841999	0.1179773924255912	0.0028	0.0621	-0.0349	-0.1762	1.2988708155298	2.2879152642971	0.0044851054998	0.121912681797598	0.1649	-0.7016	-1.2397	-0.0025	-3.3275155075139	-5.8940187721977	-0.0110947346574	0.1251115128295879	0.0	-0.0046	-0.0051	-0.0002	-1.0803989660527	-1.9005831270556	-0.0036589018550999	0.1281393147864682	0.697	1.4101	2.4841	0.0049	-0.1760994054132	-0.3770242631981	-0.0002360581841999	0.1294778032323244
141	0.0808957500056562	0.0522	-0.732	0.5992	-0.2693	2.8234919412162	-4.457408006187199	-1.9391786401723	0.1004386803818473	0.0142	0.0422	0.2426	0.3886	-2.2779221344993	-1.6059038271126	-4.7043642098911	0.1109910913361642	0.0387	-0.6095	0.3878	-0.0258	7.547212922211699	-4.552460768358399	4.7779750203308	0.1317654855156182	0.0037	-0.0249	-0.1208	-0.1641	-6.9780372970748	0.7099843320121999	-7.57746771282	0.1331519057165839	0.0253	0.0319	-0.2708	-0.4595	0.1852663315662999	-1.6797113527058	-1.626834319445	0.1469129465384122	0.9929	2.5458	-1.2999	1.4026	0.6077711382536	-0.9484424410848998	0.1423824281032999	0.1522695481094881
152	0.0657038359172609	0.5282	-0.1983	-3.4667	-0.0144	-15.1990783060854	0.7018009816266	4.4421822533063	0.0706023033409305	0.2882	2.3706	-0.1395	-0.6953	-14.893894416945498	0.8937162853811998	4.356965248810099	0.0874057186902877	0.5532	-0.1955	-3.075	-0.0096	-12.6380437226689	0.4945025528682999	3.688409128125	0.0917586940837002	0.9917	-3.8571	0.2362	1.1304	-14.858682404469	0.9487178422998	4.3503556196525	0.1051644933085086	0.5477	2.6784	-0.1334	-0.7877	-3.0773725183233	-0.0011016048595999	0.8821494343553999	0.1057992031041014	0.036	0.0063	0.7143	0.0079	-5.4980311682022	0.4442221596337	1.6003171167531998	0.1136530054214575
153	0.1156622624515433	0.4265	2.024	-1.0925	0.4912	-0.1180290920999999	-0.1774764114877	-0.1042196883243	0.1267811867753577	0.0581	-0.7286	0.3716	-0.1365	-0.1449790681294999	-0.4136132817490999	-0.2080852893723	0.1269673977246446	0.0005	0.0572	0.0236	0.0452	-0.1974626710832999	-0.0196321723193	-0.0663323497602	0.1342986337001315	0.0018	0.1223	-0.066	0.0289	-0.0210878644552	-0.1742502829702999	-0.1096883695915999	0.1374378999835211	0.077	0.2837	0.3533	-0.7968	0.0236451614507	-0.2290944677661	-0.0926134942678	0.1405213918419518	0.0003	0.0169	0.0423	0.0279	-0.0326940585116999	-0.2329500847746999	-0.1049672059075999	0.1435370867392665
154	0.1339087698449299	0.1841	-0.8251	1.1465	-0.2583	0.5344750720595	3.5244667191981	2.3269435507515	0.1363613940479334	0.0183	0.3071	-0.2586	0.201	0.5252688028757	-1.4658819808513	-1.4219751585901	0.1434566244965944	0.0944	-0.679	0.4669	-0.5546	-0.5157871324769999	0.6359407482348	-1.0510884081812	0.1480943787310986	0.1579	-0.0753	-1.0424	-0.7124	1.9486209675403	3.7809045933006993	4.1633975377661	0.1488349118344017	0.018	0.0253	-0.1977	-0.3759	-2.3869023295383	5.6655537929228	0.1260550703628	0.1514722582722195	0.1687	0.1673	-1.0538	-0.7297	1.8741052673945	-2.6058856384145	-0.4578348482559	0.154100249806158
155	0.0834687983839858	0.308	-1.0607	2.0183	-0.5804	-4.883178284422599	14.69068766338	-2.9746872081963	0.1116519026953542	0.1975	0.691	-1.4271	0.3734	-3.9179363692288	13.7599102430794	-2.5720112889818	0.1202630119702193	0.0447	-0.6418	-0.3253	-0.2003	5.5471706135465	0.1726765617423	1.2856515572146	0.1225422121457021	0.078	-0.4237	0.8624	-0.1773	-4.5536410592794	10.3761735446952	-2.6763490063982	0.1286044360798306	0.0657	0.3298	-0.7963	0.154	-0.5633528565932999	-1.2938349076002	-1.0074963301656	0.1312211014770014	0.1072	0.3542	-1.0485	0.0323	-1.0596651888738	5.5539376148269	-1.4440465988128	0.132998430315999
156	0.0798914230186866	0.2823	-0.8732	2.1286	0.0845	-6.228631248301199	14.0475864835578	-0.7679366162332999	0.1101653182126382	0.2329	-0.4927	1.7047	0.1476	-5.3664680735414	13.2655257193032	-0.9350658106469	0.1174702100790942	0.0554	0.3147	-0.7722	0.1072	-4.4575260352793	10.3837667496203	0.2408973769760999	0.1205199671751346	0.0717	0.0622	0.5709	0.75	-1.6086184962309	-3.6011462860324	-5.5176239974908	0.1285954218420377	0.1876	0.6367	-1.3321	0.0888	-1.7253492683177998	3.7050512301111	0.0244713650954	0.1316281180717757	0.1786	-0.553	1.3137	-0.0625	-2.1117371728225	4.4301432859121	-0.1306975479853999	0.1327817545577599
157	0.0825344413447222	0.291	1.3386	0.0764	-1.8687	-8.709209333936201	1.5955172670077995	12.4649737306196	0.112926950443081	0.2613	-0.9644	-0.2187	1.5788	-7.697542642516399	1.4661180390355	11.9256201227533	0.119867747804187	0.035	-0.3213	0.1339	0.5629	-6.2420865648006	0.8931654829514	8.3139299044933	0.1255711588435309	0.0671	-0.2847	-0.8113	0.2489	2.0486309515797	5.5232500508809	-2.9541501461709	0.1290023891927392	0.0637	-0.5052	0.161	0.6779	0.4913551104122999	0.0612964418305999	-0.9440753646772	0.1328554611751173	0.312	1.0283	-0.3207	-1.537	-3.3139815049530994	2.9990012011689	4.5835417626114	0.1340514854155855
158	0.0857623326271073	0.3325	-1.312	1.9229	-0.6297	-5.3722121560236	14.2024013093623	-4.1442374818152	0.1139685783453024	0.2151	-1.0314	1.2648	-0.4086	-3.7764588308316	12.866902132250798	-3.6949794142519	0.1184122635259609	0.1352	0.8194	0.995	-0.2253	6.3902130753861	0.463854331953	-0.3431892567960999	0.125133807164862	0.0363	0.4352	-0.4841	0.1061	-4.9373536376965	9.663041770227	-3.1223416024134	0.1304634575283367	0.1009	-0.5639	0.8946	-0.2041	0.6084793128061999	-0.2412908072830999	-0.6846080772106999	0.131368374696852	0.0488	-0.2182	0.7138	-0.0142	-0.8937556284118999	5.480248118325799	-2.1382543755143	0.1319850078752656
159	0.0854362938677982	0.3088	-0.797	2.1872	0.0432	-6.3866722026231	13.313052100388798	-3.2657862923456	0.100940206642329	0.0248	-0.2184	-0.144	-0.5472	-1.734240793256	-6.3420572058093	-7.828633620808799	0.1159120552163028	0.3061	0.4725	-1.9299	-0.1184	-5.500824523381899	12.3320336298843	-3.4683242143892	0.121521293948588	0.0643	0.3391	-0.052	0.8222	-1.9671121919693	-2.8876604242879	-5.2135810562412	0.1242347805429479	0.0159	-0.1258	-0.1226	-0.4009	-4.1021010959355	4.8384452585167	-3.4821729611956	0.1310971883223608	0.0579	0.3061	-0.7542	-0.0043	-0.050752509603	-1.831418079085	-0.9084699218937	0.1358212534519271
160	0.0814162106121692	0.2814	-0.7932	-0.0347	-2.134	-5.9919829186407	-1.9282412776377	-14.285729848384898	0.1121552778135283	0.2286	-0.4361	0.0092	-1.6934	-5.141701339152299	-2.0325396520234	-13.559260786509398	0.1187819200390974	0.045	-0.2457	-0.1086	-0.7043	-4.3590504294372	-0.8494160328129999	-10.0988445212909	0.127238336408799	0.0663	0.0353	-0.5728	0.6723	-1.1546786080143	-4.2091534824702	3.4316171667461	0.1293278311432842	0.0875	0.4543	0.2821	0.8539	-0.4924173722411999	-0.4766408169305	0.1500149760590999	0.1327431968161698	0.241	0.6043	0.1599	1.5274	-3.6244767032375	-1.6764852241883998	-7.142019049032399	0.1338195851539715
161	0.0970383532608373	0.3375	-1.301	1.1809	-1.4596	6.1170937562667	-5.9662919195936	6.5190615009286	0.1005253631799077	0.1856	0.6093	-1.4829	0.4457	6.633785778449799	-8.6626665286181	7.0604609463913	0.1227939724684192	0.0238	-0.2015	0.3236	-0.381	6.746031445036899	-6.0504466622608994	8.2382339134265	0.125952691998071	0.0225	0.1352	-0.1683	0.4709	6.959388700522999	-9.0611327435477	7.9526428535752	0.1300246450646694	0.0177	0.2784	-0.0873	0.3457	6.967926138184899	2.6516809261493	10.9545947820466	0.1326472348178049	0.0355	0.253	0.1705	0.5552	1.7356177993305	-6.2344540168448	1.1221812646561	0.1345777090486004
162	0.1271225621234315	0.2868	-0.3037	-1.4868	1.0402	-2.3998461866386	-3.4795763211694	-1.5280833123879998	0.1330924637106729	0.1279	0.1891	-0.5625	1.0436	1.5820619505084	0.9792873771537	1.3821600115217	0.1392850789674803	0.1822	-0.6339	-1.2192	-0.2723	0.3262324105644	0.5358914211647	1.2651144951892	0.1457345178666798	0.0243	-0.1606	-0.303	-0.3641	-2.9926276301954995	-3.0167055649839	-4.2946065451506	0.148392908795802	0.2401	0.853	1.227	0.4398	0.5526908952735999	0.7444094838747	-0.2794142040314	0.1509700289974732	0.0252	-0.0003	-0.3686	0.3385	0.5081545845212	-0.1299893734328	1.8538042635533	0.1518638500798897
163	0.067464645574758	0.0017	-0.1342	0.1399	0.0234	-1.2375743736992	-0.9954180197407	-1.2458757531769	0.0800375797945561	1.9019	-3.9603	4.4514	0.3795	-0.5546580468086	-0.3401991864629	-0.5184231155339	0.0872208163838636	0.013	0.2725	0.2517	0.2937	-2.5627656767673	-2.1216909595896	-2.6469204194346	0.0901029062315029	0.3544	1.6001	-1.8225	-0.138	-1.4584854910797	-1.1605407195886	-1.4884255374423998	0.1006285493572661	0.0774	0.6701	0.5116	0.6654	2.0531947431409	1.7176773773313	2.0778628233898	0.1009381902077916	0.0019	0.1064	0.0985	0.0831	-0.3591231842295999	-0.305301918232	-0.3774963795665	0.101464420455682
164	0.0880610345579389	0.2168	-1.2052	-1.4816	-0.2146	8.6710859371879	7.889851376577999	1.0082045047182	0.1260096060190753	0.3426	1.1099	1.6717	0.2292	8.1741834594469	7.1861619294778	0.803778117201	0.1334915520097098	0.6297	0.5571	-2.5166	-0.6572	2.3394939775448	-3.6744423522265	-1.2101522813013	0.1404180020734263	0.0233	0.478	-0.1352	-0.0467	9.4320194939566	8.7328151523562	-0.3128951231571	0.1412694868503902	0.0171	-0.3255	0.2524	-0.1105	5.3804741924706	2.8391898104655	-0.135733455915	0.1434472449706787	0.0353	-0.5359	-0.2532	-0.1353	4.7314322150127	7.1290751919321	1.0114699762663	0.1441239908298767
165	0.0917705773399792	0.1803	1.1094	-1.2951	-0.1964	7.6969918400866	-8.7128288927606	-1.215306218323	0.1290255864585143	0.0548	0.539	-0.5812	-0.0955	9.6503733143416	-10.8170515467194	-1.5056184418583	0.1311609641741804	0.3747	0.8306	-1.8776	-0.2637	8.0587510073731	-9.1505987953595	-1.2614949363647998	0.1339323842153523	0.529	0.7752	2.3002	0.1811	1.127964690169	1.517460694099	0.2318484799151	0.1399450579548409	0.0038	0.1737	0.0731	0.0716	5.5236041381572	-6.0234573432007	-0.7992143256398	0.1426331717243841	0.0499	0.5407	-0.4703	-0.1065	5.2823920169355	-13.113818992924	-1.4448728024575	0.1447967288095293
166	0.0876645742019268	0.2151	1.2403	0.2193	-1.4472	8.4819246455823	1.220814242621	-8.5053337488488	0.1242763987669196	0.2893	1.0865	0.22	-1.5045	7.6860151345213	1.3118933586914998	-8.879997430204899	0.1345451374018128	0.583	0.368	-0.6953	2.425	2.1232253377869	-1.0358626553003	2.3365039072116	0.1360147308419118	0.0418	0.4058	0.0382	-0.5427	6.6143109782533	2.5262553442777	-13.3386644133745	0.1403736052342664	0.0426	-0.669	0.0817	-0.0359	8.820314052633	-0.2027346371970999	-8.3206969057737	0.1412900793252045	0.0252	0.4762	0.0845	0.1846	5.4581766781031	0.0694011061548	-3.9007434648129	0.14425449240048
167	0.0901980509252548	0.2431	-1.3479	1.2665	-0.7891	8.9167438208787	-4.922167227846299	3.9629841393803	0.1235923261981584	0.7736	0.1602	2.8282	-1.1679	2.5807454417972	8.3771541548282	-2.9091810620808	0.1268864198891793	0.1751	-1.267	0.4759	-0.4877	7.8333154414621	-4.0805411151119	3.5283223362066995	0.1411420839814489	0.0039	0.0817	0.0995	-0.1585	7.531436366901	-7.145953352102399	5.327243071933499	0.1414600823596309	0.0077	0.1704	0.052	-0.2241	4.9846833036286	-0.3949253421665999	1.8626564454608	0.1434370959142506	0.0924	0.8915	-0.3456	0.2291	9.0451201300528	-6.464296002194199	5.7353089863539	0.1442257526040517
168	0.0869671991186063	0.2254	1.1594	0.2028	-1.5819	8.2058545991604	0.8265183889455999	-7.9930874891348	0.1268781582772171	0.4439	-0.9024	-0.2985	2.0843	7.8115194024543	0.4502023003001	-6.393321174811399	0.1299615641422667	0.5033	-0.9884	0.5901	-2.1176	2.6725327324203	-1.3476561735978	4.339811687424899	0.1398534819864021	0.0466	-0.7017	0.0149	0.0855	9.464595523376198	-0.7380359129012999	-8.6998063495989	0.140986259932581	0.0119	-0.33	-0.1025	-0.0874	5.2917950012728	-0.0506344805109	-3.2518588594777995	0.1439874168035969	0.0201	0.3515	0.2233	0.1896	5.6739732014926	0.1151963938896	-4.0729085671561	0.1496890458689892
169	0.0832842466659613	0.1817	-1.2249	-0.5553	1.2096	8.759489727170799	3.2022472977651	-7.3363736206904	0.1238381066734555	0.4756	-1.2466	-0.9107	1.8378	7.893903708740099	2.2056883301341	-5.7901925141804	0.1291629917541441	0.4832	0.6336	-1.3494	1.8408	1.9027076507134	-1.8076155455115	1.8725315461665	0.1365741578423213	0.0564	0.7642	-0.1472	0.1178	9.7765070707658	1.8116678776736	-8.310782462037299	0.1389561700872057	0.0007	-0.0824	0.0006	-0.0202	5.8546757414977	1.7811376858503998	-4.089668698234299	0.1424678832586986	0.0229	-0.3707	-0.1185	-0.3001	5.2070107701143	0.1734240793256	-2.4524871617152	0.1461192562958756
170	0.0785466276565681	0.0711	0.5301	-0.012	-1.0378	5.8712391574224	-0.0503197362653	-10.3900616345323	0.1046587860792402	0.0614	0.6695	0.4697	0.4589	5.9457155145375	2.8096038513791	3.266651839021	0.1202347557946861	0.1626	0.5371	0.0412	-1.3184	5.2481635802265	-0.3154917631832999	-9.7752874368141	0.1324267915204957	0.3281	-0.4022	-0.3213	-1.8579	2.2092292028971	0.0195928292885999	-1.5324503887956995	0.1345735056627358	0.0558	0.3017	0.2092	0.6981	6.81027861417	0.4696771004965999	-9.6164989649089	0.1378698958180221	0.0043	-0.1971	-0.0696	-0.0555	3.8495975249029	-0.2886204732152	-7.2113808121564995	0.1383678625405177
171	0.0697561281040062	0.0006	0.0358	0.087	0.0645	-0.1344744789325999	0.0860432081409	0.1789714466543	0.0837172689086386	2.175	-2.1865	-4.8705	-3.2354	0.5911290362674999	2.0753842124557	1.7600891644259	0.0902823784601567	0.4315	-1.1511	-2.1105	-1.179	1.7648103281098997	5.0219411537015	3.8937010623176	0.1012302575391661	0.0007	0.0662	0.0571	0.0449	-0.1347498801475	0.1262124424855999	0.2130818542711999	0.104299812589979	0.2134	-0.9783	-1.3662	-0.4955	-1.449003820681	-4.7586969352878	-3.9155364443560994	0.1049910420864998	0.0014	-0.0786	-0.1076	-0.0468	3.1782087060074	9.7693466391784	7.7720189996314994	0.1164628321645631
172	0.0903206649918527	0.0002	0.0332	0.0268	-0.0391	-4.2129697564481	-5.7284632990121	12.431532154524598	0.0905479043387157	0.0007	-0.0609	0.0617	-0.0657	-5.8669901101068	10.7066943456059	-7.723627071870499	0.0942731677397907	0.0	-0.0016	-0.0017	0.0027	2.5333764328343995	-17.5279496653412	22.3469988097228	0.0943247865529856	0.0	-0.0001	0.0006	-0.0009	-1.0750483138775	17.894980798741496	-21.4004841771422	0.1026232022122984	0.0002	0.0232	-0.0237	0.0364	-5.747229924656	11.5149575683067	-9.059519679289	0.1027245505567569	0.0006	0.0479	0.0277	-0.0714	-3.7598560718762	-7.648088452926499	14.545354507974196	0.1152148870315871
173	0.0864099028430825	0.0019	0.0231	-0.0904	0.1531	-1.6121593689938998	7.2991944566789	-13.2868102989119	0.0873046922697685	0.002	-0.0258	0.0775	-0.1648	1.6832915684995	-8.3243164645981	12.7199165695556	0.1108028286730041	0.2571	-0.1734	0.9013	-1.6243	0.1345138219632999	-0.8743201712461001	-0.4679460071458	0.1125024937291442	0.1095	-0.2575	1.0061	0.6179	0.0033048145788	-0.8465439915719	-0.5176362549199001	0.1336348081626882	0.0001	-0.0031	0.0118	-0.0339	-1.453331554058	5.374612080896299	-9.6164596218782	0.1337122507147107	0.0001	0.0291	0.0156	0.0192	-1.2785698116886	5.399555562360099	-10.3109034567639	0.1343442160719719
174	0.104153576803097	0.3306	-1.3247	1.04	1.3875	-1.4648984050838	1.9689219713815	6.7403660486161	0.1074452097604451	0.0004	-0.0523	0.01	0.0511	-10.6331622212276	9.2826340063887	11.4442974851695	0.1107732318827101	0.0021	-0.1297	0.0536	0.0957	3.9481911598371	-2.8334063849526	-1.042196883243	0.1154038075073629	0.0001	-0.0045	-0.0005	-0.0276	10.5019925568738	-5.9423320138973	-5.4326037081481	0.1182234235311699	0.0	0.0173	0.0088	-0.0017	7.5320658553922	-4.754723289187099	-3.4824483624105	0.1291363466682797	0.1499	1.2032	-0.2504	-0.4802	2.8902570643141	1.5747441467982	0.8492193176595	0.1307156309132773
175	0.0714997739971381	0.1415	-0.909	0.5308	1.3638	9.7671040864285	-5.840394221353599	-14.312010992892498	0.0872007824985329	0.0099	0.0523	-0.1647	-0.3758	10.6323753606136	-5.921322835503499	-14.695408827063998	0.1083508439079621	0.5334	-1.9945	1.1448	1.4477	9.4800573344413	-6.2746625942202	-6.047299219804899	0.1119207734959398	0.1638	0.1588	-0.0768	-1.4711	8.835067689145498	-4.2640370102967005	-14.1254069982824	0.1185083526769319	0.1479	0.7769	-0.5387	-0.9891	7.9225454350897	-5.2220791508724	-5.3250398622143	0.1245789051067634	0.0723	-0.1736	0.319	-0.8592	1.3103983235249	-2.9094958063264	0.2397564290858	0.1290464042065875
176	0.0832365229119358	1.0976	-0.0002	-4.4474	0.0048	9.6275543565356	0.0391856585771999	-0.0018097794122	0.0916066555810634	0.1031	-1.299	0.0069	0.0003	9.536357211373	-0.0302547906082999	-0.0017310933508	0.1091119404541262	0.8134	0.0015	3.344	-0.0035	10.0205912332286	0.0245107081260999	-0.0019278085042999	0.1133820020585208	0.2647	-1.8714	0.004	0.0004	11.238730149762	-0.0210878644552	-0.0022032097191999	0.12860909442213	0.0026	0.0001	0.0003	0.1751	1.4568724268209998	0.0016524072894	0.0005508024297999	0.1383400278795489	0.3987	0.0003	2.0791	-0.0024	6.930156828712899	0.0116455370872	-0.0009442327367999	0.1400278872204501
177	0.1282529032229878	0.3448	-1.8588	-0.1969	-0.7337	-0.3449596931776	1.1669929766234	1.7764952082277998	0.1325559105821269	0.0041	0.1516	0.0744	0.1353	2.6239440895058	-0.0295072730249999	0.1004034143463999	0.1395864688633429	0.0783	-0.607	-0.2146	-0.6532	0.8729825082023	-0.3944138827674999	-0.6545500017559	0.1445226157201381	0.1679	-0.9464	0.5963	0.7008	-0.8315149538445	2.8636611755609	4.4094881947946	0.1473528397992318	0.2054	-1.1419	0.4334	0.7743	5.8915401612636	-0.1055573513680999	0.3937843942762999	0.1512087609554697	0.0852	0.7655	-0.3892	-0.3282	4.6618343937044	0.1404939626297	0.9593404605888	0.1532537688149901
178	0.1029380849841364	0.2829	-1.2719	-1.5296	0.4065	6.665811005439599	11.9578814079273	-0.3250521196434	0.116474375857235	0.0024	-0.0201	0.0125	0.1728	-2.4094065430987	-0.8984767920958999	-0.0833285390225999	0.1238529802209377	0.0863	-0.5265	-0.8541	0.1968	7.317725024138599	14.548265892246	0.0402872634368	0.1268825520244979	0.1826	-0.7434	-1.2233	0.3303	5.6597310243792	11.3049051273994	0.0138880898370999	0.1396670064420967	0.2039	-0.6577	-1.323	0.0849	1.1821400434429	0.6495927798876999	-0.7535764100278	0.1426154765650232	0.0898	-0.7106	-0.0203	0.6624	0.932036397283	2.4452087010357	0.3700605467641999	0.1443649237039375
180	0.1165114246722329	0.487	-2.2422	1.0725	-0.3027	-0.0524049168924	-0.1546967967124	0.3123049776966	0.1283856468688805	0.0081	0.0233	-0.2073	0.227	-0.3421269949672	-0.091275831224	0.3474776471424	0.1310943542157173	0.0001	-0.0065	0.0018	0.0362	0.1925841352764999	-0.1763354635974	0.2919646308247	0.1386039970574152	0.0547	0.5761	0.1094	-0.4979	-0.0209698353631	-0.0902135693951	0.1851089594434999	0.1407471244671811	0.001	0.0677	0.0295	-0.0747	0.1141734750914	-0.2634409335672	0.2134752845781999	0.1500919189792712	0.0074	-0.2051	-0.1734	0.0382	-0.4575987900717	-0.0919840057766	0.5456878358089999	0.1504367215678218
182	0.1280129464105511	0.3522	1.8931	-0.3962	-0.6213	-0.0274614354286	-1.2347416754888	-1.7455322430669	0.1323751458803058	0.0039	-0.1753	0.0737	0.0879	2.8828212315118	-0.2736307785185	-0.0905283136406999	0.1394088241777826	0.0806	0.6842	-0.2769	-0.5677	1.0535276760846	0.3125410358807999	0.5830243719432999	0.1442044361678671	0.1525	-0.8922	-0.5466	-0.7007	-0.5221607034504	-3.0106467382561	-4.2828036359406	0.1469018702969398	0.206	-1.0975	-0.4112	-0.8543	5.9400501181167	-0.3237144565995999	0.0704633679837	0.1505279807572244	0.0818	-0.7312	-0.3737	-0.3748	5.2680711537607	-0.7106138205033999	-0.9030405836571	0.1526419556758318
183	0.1253726082115579	0.2539	0.1936	1.6918	0.3709	-3.1636124416177	-0.8775462997635	-0.5460812661159999	0.1291954141987408	0.0426	-0.2034	0.6698	0.0696	2.2579752179344	-3.9117988564396	-0.1772010102728	0.1372622460079826	0.0796	0.3226	0.8326	0.2694	3.0254397177992995	-2.5509627675573	0.1448610390374	0.1424117549379022	0.759	2.3255	-1.6065	0.0748	0.9881002160305	-3.7432926559515	-0.4106625544466	0.1483741912706888	0.0038	-0.0203	0.1445	0.1295	-4.1810232155197	-0.6951520094382999	-0.5233803374021	0.1509124123296973	0.0932	-0.9264	0.258	-0.0347	0.4076724841133999	-0.5767294870313	0.0359595300597999	0.1513651575585584
184	0.0976891434511915	0.3403	-0.047	2.2174	0.5531	-1.0547473100362998	11.2294451945168	2.8870702788274	0.1025231128991367	0.1064	-0.7675	0.9782	0.1021	-0.8286035695727	12.0056045041664	2.9445897897108	0.1248300822179604	0.0434	-0.2021	-0.6906	-0.0565	2.7239934165759	10.6428012637491	3.3801958256212	0.1274968402295592	0.0015	-0.0275	0.0178	-0.1283	-2.5601296937104	14.7033954622961	3.2622847626133	0.1321147119858823	0.0095	-0.1167	-0.2925	-0.0963	8.857925989982201	8.711727287901	4.2812692577433	0.1337239443445597	0.0499	0.0476	-0.7373	-0.1153	2.4696407231004	2.7651855697188	1.2708585776714	0.1354355430035311
186	0.0931896570185791	0.1824	0.0702	1.6708	0.3727	0.2597820317120999	-13.0691646530795	-2.6357469987158	0.1027093822798235	0.0399	0.5366	-0.5421	0.0193	1.8785903728943	-14.699736560440998	-2.6118657790809	0.1096665441078428	0.042	0.3427	-0.6616	-0.1415	4.086442569716899	-12.9991340584335	-2.0099567524015995	0.1220977994549678	0.0036	-0.0354	-0.1228	-0.1656	-4.136211503552399	-11.8852148302244	-2.9782280809593	0.1290692843258334	0.002	-0.0421	-0.1322	-0.0586	5.8713178434838005	-18.1994565133288	-2.4426120610095	0.1297897853812712	0.0001	-0.0058	0.0312	0.0136	0.3470448738047	-0.2764241336981999	0.2871647810793	0.1337103695176272
187	0.1270999227121539	0.2461	-0.0324	-1.6624	-0.3742	-4.1323165435131	3.3400265912765	0.1769256090578999	0.1306804706452245	0.0372	0.2274	0.5957	0.1418	2.877155835091	-1.14488219337	0.4914731395044	0.137830926484181	0.0968	-0.9143	-0.3575	-0.2999	1.6619676458601	1.8988913767355	0.8800642537282999	0.1443782379782754	0.7996	-2.1873	1.8768	0.0168	0.3091181922098999	-1.791288187771	-0.094816703987	0.1490139169793492	0.0191	-0.3846	0.2026	-0.0554	0.2246487052969999	2.6346453938562	0.7887884225043	0.1496674420532149	0.0354	0.5928	-0.0514	-0.0316	-0.317891688056	3.4988544062124	0.9262136287394	0.1515900489921245
188	0.0560824591297659	0.8607	-3.3171	3.4597	0.2167	18.0014823828464	-18.8304400396954	-1.6602365525093	0.0918549482390648	0.0072	-0.2518	0.2326	0.0009	0.3715555819307999	-1.8006911721083	2.682801263433	0.0949996082184096	1.1184	2.8617	-3.0749	-0.119	9.7738317446782	-10.0152799240841	-1.6895077673500998	0.1008303743525941	0.8544	-2.5593	2.377	0.7149	9.0711258733455	-9.3387371681669	-1.5280439693573	0.1077981071190989	0.0132	-0.2573	0.3226	-0.1172	14.176080821823998	-15.099028979015298	-0.8426490315326	0.1084456909323182	0.0002	-0.021	0.0104	0.0417	2.5371140207508995	-4.1368409920436	2.1102027946252	0.1112523774470435
189	0.0636423346007557	0.6552	0.4799	3.832	-0.7266	-2.5663852355917	-26.4835250575208	4.5396742833809	0.0883297793083976	0.025	-0.5844	0.2876	-0.0105	-0.2270486301696999	-13.7474778453782	2.2312613000891	0.099037271608065	1.6811	-0.6515	-4.9083	0.9723	-0.6096202606965	-14.2814021150079	2.3597162953246	0.1114187408299919	0.1988	-0.3751	-1.5663	0.2865	-1.3159456908536	-15.4638569026964	2.5789750054157	0.1203535567530718	0.0096	-0.0653	-0.0367	0.3371	0.2204390010120999	-7.0743883792591	0.9608354957554	0.1230779086478754	0.008	0.0228	0.3109	-0.0151	-4.1065075153739	-28.063187083156496	5.0423601866348	0.1237556618056095
190	0.0536428100049862	0.7171	0.5304	-4.4035	0.6171	-2.8270721570099	27.9266274235968	-4.0874261454844	0.0765455377927226	0.0119	0.4723	0.0921	0.0477	-1.1962641914641998	14.6576788606227	-2.8690511707668	0.0863496306703007	1.8268	0.8332	-5.4849	0.9773	-1.2138898692178	13.8553564355576	-2.6538841358685	0.0929595394659029	0.0372	0.1728	-0.7272	0.2028	-0.1805451678823	-0.9611895830317	-1.8011632884767	0.1034542385717358	0.2937	-0.2188	2.0481	-0.1239	-1.6665314374212998	17.182242454580297	-2.8480026493423	0.1089184663715792	0.0099	0.0884	-0.3588	0.0214	-0.7184430836126999	1.4168212215684	-2.003347123244	0.1098803923743138
191	0.0894640614037585	0.1855	0.8247	0.2307	-1.5415	-6.7913546164033	-0.5840079477107999	0.7891031667499	0.0996203295160856	0.2119	-0.3062	0.0626	-1.7586	-5.6848318779658	0.5838899186187	-3.8667904293188	0.1159420286870052	0.047	-0.7398	-0.2326	-0.0847	-4.8472580973935	-0.023999248727	-0.6829556699213	0.119227761910425	0.0206	0.3341	0.0801	0.3758	4.537038300323999	0.0109373625345999	3.5472069909426995	0.1312630471373085	0.0367	0.5072	-0.1066	-0.3875	0.4448909911556	-0.0524836029537999	0.8996177399862	0.1327596763084176	0.054	-0.2344	-0.0835	-0.7405	-1.5169885777305998	-0.4647985646897999	2.0934033205163	0.1372325819664547
192	0.0868511146690781	0.1653	-1.0871	1.2287	-0.4031	8.8453362201582	-7.669727119811499	1.7770066676269	0.1248558309881995	0.1593	-0.8818	1.009	-0.3432	8.2428370480184	-7.8743108794515	2.0065732517614	0.1338242471712017	0.5554	0.4388	2.0774	-1.3105	1.1485804382558	1.0014375034377998	-1.0595865028124	0.1405942091260522	0.0037	0.062	-0.1244	-0.1403	8.655466753999999	-5.6472199406166	0.2808698961672999	0.1411555665676181	0.0383	-0.2086	-0.587	0.1372	7.411046692958999	-5.747702041024399	0.9474588653174	0.1433639221618612	0.0604	-0.6796	0.406	-0.0745	6.9233111413711	-10.0276729787546	3.5230897131236	0.1444417731221267
193	0.0640694056604734	0.5709	-0.6144	-0.7489	3.5252	0.3203702989901	6.9130426103584	-5.5406003274196	0.084571958225272	0.8347	-1.1527	1.2748	3.4424	-3.2176304227688	5.729368188718199	10.4522236230383	0.1153740133732842	0.008	0.1094	0.2741	0.1325	0.9598125769572	6.6857185789738	-5.120102015298	0.1194441951232304	0.1066	0.6465	0.858	-0.4295	2.0576798486407	5.3531701291648	-3.535364738702	0.124943535049533	0.0757	0.2376	-0.2908	-0.8762	-3.3901496123883	5.0959847374789	9.576841189963298	0.1271401984838993	0.2245	-0.1192	0.4529	1.5588	-1.3173620399588	5.075998477883299	6.5599782528566	0.1298734315840003
194	0.0917735849033571	0.6876	0.9948	2.8258	-1.5048	-3.1655795931526995	-14.337780678000998	5.611850556017299	0.1279155710337952	0.6177	0.7007	2.1167	-1.5073	-1.5101035473581	-6.488137878798399	1.4936581605255	0.1306110574495368	0.0852	0.7449	0.0042	-0.6511	3.3845235589982	-0.7917784928375	-2.3804107294728	0.132141317749987	0.0075	-0.2611	0.0853	0.0982	1.7382144393566998	-1.12127637495	-4.3905641970279	0.1346523674730385	0.0151	0.2173	-0.2684	-0.2222	-0.2433759879102	0.9666189212683	-0.0975313731053	0.1371350812745581	0.0097	0.0685	-0.2979	0.1148	-5.306037178386199	-12.1060866045742	6.5854725367502	0.138102179742413
196	0.0732862173995398	0.0805	0.24	-0.6482	1.0817	-0.2102491560608	-1.9526732997024	-1.14488219337	0.0759636264631158	0.089	-0.5664	0.9469	0.7351	0.207337771789	-2.8155839920455	1.4393647781595	0.0797429517713907	0.0326	-0.162	0.4831	0.5939	-0.7640023131632999	-0.3660475576328	2.7404388034085	0.0802261540918493	0.0273	0.2758	-0.6224	-0.2185	2.2444412153735995	-7.800149266581999	1.6901372558412997	0.080480342073862	0.0143	-0.0715	0.1023	-0.5003	0.5407306139408	-3.5695538323803	3.4225682696851	0.0807886503944744	0.0246	-0.0608	0.1187	-0.6619	1.6352143849841	-5.5456362353492	-7.9554362087549	0.0835695620469519
197	0.0767961960036887	0.0362	0.5019	-0.3527	0.5745	-1.2461904974225	-1.8374769058128	-1.3134670799194998	0.0830303728905332	0.0042	-0.0238	0.2071	-0.1811	-6.021844278941999	-4.992945340075599	-6.0999008518508	0.0882151413116376	0.0151	-0.2973	0.0226	-0.41	-5.0104136457064	-3.7792521860113	-7.8043589708668994	0.1050803847994832	0.0248	-0.2628	0.2665	-0.4619	1.8536075483998	-4.3461852583983	8.448128982211	0.1108605633060591	0.0393	-0.0224	-0.7282	-0.0251	1.7751182021533	1.8480208380404	2.0492997831016	0.1193045495897766	0.0005	-0.0155	-0.0763	-0.0122	-7.044605705019199	-5.0983059762902	-9.7477079722934	0.1209715536983102
198	0.1179234407663158	0.1768	0.7921	1.2721	0.052	-6.056269430804499	-4.646805355977	-1.0680452544129	0.123505851033689	0.0767	0.6949	0.5171	0.4253	-5.2024469785531	-4.4580374946784005	-0.2607656074796	0.124348845617994	0.0773	-0.5437	-0.6422	0.4743	-4.9709132428836	-5.536626681318899	-1.3609934610050998	0.1311699137331909	0.0014	0.0827	-0.0161	0.0939	-5.096496196878	-5.7067459460657	-0.6216592280907	0.1372783778517754	0.0702	0.3514	0.0757	0.7984	-3.7956975728439	-1.7436437775932998	-2.3518870322153	0.1425360723349323	0.153	0.8556	0.9363	0.0347	1.3876680358197	2.707980803081	2.0292348374446	0.1443850762895335
199	0.0937312565621184	0.0473	-0.3282	0.1049	-0.7989	1.4734751857764	-11.4145148109296	-1.2971790652097	0.0979702638986582	0.4867	-0.9623	0.0991	-2.5525	0.6248066705467	3.1093977453131	5.1565336617262	0.1003014687550714	0.0111	-0.1332	-0.0095	-0.3856	1.5110477800948998	-13.035054245462598	-2.9522223376666	0.1018783334256213	0.1061	0.3512	-1.191	0.1442	-2.7913486851343	7.0606183185141	-1.6340340940630995	0.1038976296317038	0.0041	-0.1231	0.1741	-0.12	3.559757417736	3.6501283592539	13.1893182688373	0.1052959389688379	0.0453	-0.2635	0.5291	-0.5442	-5.671140503282199	6.9468776167604	-8.3058252401691	0.1074965863956993
200	0.1249093526805697	0.4893	1.5048	-1.1508	1.5121	2.7612119236181	-1.2443413749796	4.8482023301303	0.133909949130228	0.3513	-1.3254	1.2412	-0.7986	3.0440096282897	-1.8445193083081	4.2485358562009	0.1424526635327338	0.0083	-0.098	0.2693	-0.071	-1.9812363399906	1.992724504955	-0.7337081795243	0.1507489326649583	0.0023	-0.1117	0.0139	-0.1027	-1.2725896710222	1.1278860041076	-0.7090007562446999	0.1539968971544338	0.0124	0.237	-0.2489	0.0475	-0.2183144773542999	1.0394428710939998	1.9312313479709	0.1606995288643816	0.187	-0.8882	0.9754	-0.0709	3.8909077071379	-2.572247347166	4.906784102842599	0.1640471280780772
201	0.0970998399982531	0.0885	-0.1753	0.9335	0.6822	3.9622759648277	6.0772392661676	-8.2720295767978	0.1038402959336006	0.6762	0.4714	-2.4917	-1.8266	-0.3220227062794999	-1.6429256190013	0.7598319519090999	0.1083345606570199	0.1254	0.4544	0.7527	-0.9818	-1.8936587536524	-3.9906422899624	4.182400221594199	0.113981575105618	0.812	-1.1065	-1.9631	2.368	0.4860438012678	-0.2981414866446	-0.9777136559257	0.1152396435705064	0.6898	-0.4842	2.3299	1.821	-2.5539528378905	-5.0261508579864	5.612165300262899	0.1207125210550059	0.0025	0.1594	-0.035	0.0708	1.4414106157559	1.6843538303284	-2.9395145387505	0.1228127583472456
202	0.1473112535471582	0.0002	0.0112	0.0097	0.0463	0.8574420110757999	1.3602066003911	1.5642002145706	0.1540383547839289	0.5255	-0.5289	-1.3459	-1.7396	-1.7777541852102	-1.2301385408969	0.0858464929873999	0.1703010081064792	0.0043	-0.1041	-0.1275	-0.1048	-1.3451775626637	-1.5926452257667	-1.0501441754444	0.1790530381157905	0.192	-0.7513	-0.8375	-0.5853	-1.2309647445416	-0.8777823579477	0.0933610118511	0.1861159023462963	0.0015	0.0641	0.0616	0.0672	1.9338673310278	3.3244074080886	3.792274729173	0.1946980031872907	0.1106	-0.1945	0.3229	0.8428	-0.2973546260306	2.1838922911263	4.3903281388437	0.1959627802383795
203	0.0750533332383132	0.0949	-0.4331	-1.282	0.2543	0.9731105213337998	-1.3665014853031	-1.5019201969724998	0.0800577614121055	0.1653	0.6889	-0.0037	1.6194	0.9964015955082	-1.1780090252194	-1.6714493162588	0.0914626027030847	0.0036	0.0302	-0.0875	0.2257	4.5684733818533	4.894036960895799	0.1667751071372999	0.0925158062698761	0.0218	-0.3223	-0.439	-0.2384	1.803091096981	3.4290205267199	-4.6706472325812	0.0930527636408116	0.0806	0.3532	1.0031	-0.4109	-0.4415468335461	1.9924491037401	-8.2746655598547	0.0938121844185246	0.0019	0.1113	0.1254	0.0392	0.1492674584758	-0.9930574378986998	-3.5239159167683	0.0944613300773397
204	0.0750282558779338	0.0943	-0.0467	-0.6345	1.217	-0.0777024856325	0.1531624185150999	0.1445462947918	0.0801504358173645	0.1545	0.5918	1.4473	0.6681	-0.0031474424559999	0.0716830019353999	0.2154030930825	0.0933591510750877	0.0154	-0.0898	-0.1004	-0.4796	-1.7775574700566998	-5.0050629935312	1.4357845623658	0.0942922505530268	0.0296	-0.0992	-0.5603	0.3829	-2.3793091246132	-4.9149674532282	-5.3790578433654	0.0948854347329045	0.0275	0.1281	0.4696	-0.4454	1.7537155934524995	3.0138728667735	6.5563586940322	0.0952318697257225	0.0174	0.0209	0.045	0.5212	0.6640710151853	3.9875341905371	-4.5314515899646	0.0958445115617793
205	0.0721683879694317	0.0731	-0.4915	-1.0881	-0.3077	3.0505012283552	4.8186557140746	-4.7727817402784	0.0750131147954884	0.1366	-0.4313	-0.9162	1.3061	3.9801377007655	6.865909659579799	-6.0066185260611	0.0800652685607717	0.0153	-0.0297	-0.1714	-0.5063	2.6449139248688995	3.9193920613647	-3.9751411358666	0.0835301304068143	0.0563	0.1402	0.4389	0.894	1.1799761767544	0.7584549458345999	-1.9920950164638	0.0924309609372225	0.0012	0.0679	-0.0286	-0.1187	-0.2124130227493	-2.3968561163054	-0.6120201855692	0.092615246222763	0.007	0.009	-0.0257	0.3362	-2.1583193211713	-5.8209981072185	7.744557564202899	0.0933529128800315
206	0.079328499689101	0.0353	-0.556	0.0147	-0.598	0.6914537645525	-2.3622342492894	-0.2516773673879	0.0891043216914227	0.0265	-0.3533	-0.0148	-0.5668	-3.5874942543795	-8.3053924668314	-5.3273611010256	0.1069275119669178	0.0249	-0.3031	0.083	-0.5006	3.2903363435024	-1.9189563223925	8.927051694922099	0.1131203032529112	0.0538	-0.141	0.7941	-0.2499	2.2017933700948	1.9517684099963	0.9049290491307	0.1208034355358983	0.0129	-0.3326	0.0553	-0.2167	3.054986333855	-2.6322454689835	2.742996100404	0.1215048986122559	0.0696	-0.4536	0.5383	-0.6036	-2.7943387554675	-5.4379543603233	-4.6881942242734	0.1256076777335055
207	0.062909133351919	0.6484	0.0554	2.1145	-3.3146	-1.4573445431894	-15.0527222318814	21.9714302386606	0.0775973919249192	0.0235	-0.2955	-0.4504	-0.4048	-3.5843468119235	-11.6053678528553	6.8621327286326	0.0983218673141726	1.5285	-0.0595	-2.7372	3.9778	-1.334909031651	-9.0082950533176	11.5718869337296	0.1050630512533143	0.098	0.1022	-0.4642	1.0834	-3.2022079547344	-11.260958962107498	7.607919218581799	0.1101003891675292	0.1918	0.018	-0.5911	1.5043	-1.1565277304572	-9.0332385347814	13.0826593126096	0.1203135209543085	0.0093	0.2855	-0.1579	0.0959	-1.2598031860447	-5.7151653546355	7.0178917871739	0.1222523630025667
208	0.0751895838706814	0.0818	0.3055	1.0663	-0.6342	0.0457559447041	-0.7135645478059	-0.570867375457	0.0799922998695217	0.14	0.7892	0.6505	1.2569	-0.1358121419763999	-1.2641702624524	-0.5680346772466	0.089652822387537	0.0238	0.2878	0.2351	0.5107	-3.0607304163372	-6.8367958168618	-0.8971784720828	0.0906643537088737	0.0259	-0.2142	-0.5454	0.2909	-0.7079778374465	-4.306252082237799	2.7994926924892	0.0908259826784549	0.0097	-0.1851	-0.3299	-0.133	-0.1255436109636999	-0.2719390281984	-1.4514037455537	0.0915106432361463	0.0413	-0.2836	-0.6471	0.4215	2.6007317013928	3.3295220020795995	0.8604320814089998	0.0917909081597197
210	0.1197206730306003	0.3653	-1.0298	0.4766	-1.8134	-4.1440407666617	3.5106966584530994	-5.5337152970471	0.1250032207033569	0.0603	-0.3025	0.7741	-0.1813	-3.469268447126	1.6420600723259	-5.0360259586921	0.136350485015813	0.0144	-0.0416	0.3083	0.2484	-1.9254872654887	0.4854536558073	-2.3344580696152	0.1396529428493658	0.0251	-0.1176	-0.1833	-0.4717	-2.4311632390758	3.6849469414233993	-2.8049613737565	0.1423794122393043	0.0621	-0.3223	0.5709	-0.4733	-1.2276992729935	2.4478053410619	-0.8867525689472999	0.1483463279452596	0.0168	-0.0482	-0.328	-0.2457	-0.3979547555305	0.6833491002283	0.6320064451648	0.1498295432514057
211	0.1258097853310131	0.5496	0.5895	-2.0734	-1.3805	1.6117659386869	-1.1236762998227	0.3409860470769	0.1334701187107253	0.2519	-0.4298	1.2917	0.989	1.5822193226312	-1.792468478692	-1.0885036303769	0.1475066308763736	0.002	-0.0528	0.1187	0.0589	-0.623193606288	2.4537461386976	1.6509515972640998	0.1482263954756764	0.0098	-0.1095	0.2671	0.124	-1.5610527721146	1.2664128152023	-0.579522842211	0.1526678812102429	0.0059	0.1668	-0.173	0.0204	0.7672677847113999	-0.0809286141498999	0.4716442520316	0.1623929546229864	0.1016	0.6991	-0.6173	0.2624	-0.4183737884637999	3.0950768821383	2.6153673088132	0.1674136899347713
212	0.0723678437368641	0.4471	0.005	-3.0052	0.4852	-15.8903353554844	-0.0117635661793	0.2751258136851	0.0777345403428851	0.2392	-2.1481	0.0036	0.0357	-15.1734659930997	0.0215206377928999	0.2581296244227	0.0976646221078442	0.6527	-0.0073	3.1254	-0.5066	-12.3904580304738	0.0108586764732	0.2139080579158999	0.1073425858475011	1.9282	-5.19	0.0	0.0887	-15.1126810106682	0.0044851054998	0.2602148050498	0.1119608096621962	0.1183	1.259	-0.0003	-0.0191	-5.674248602707499	-0.0072391176488	0.1048885198462	0.1141899616899138	0.0382	0.0018	-0.6995	0.1117	-6.453830756027999	0.0080653212935	0.1154324520737999	0.126807925939451
213	0.1082180859298393	0.0009	0.0856	-0.0646	0.0229	-0.2524248849711999	-0.2104065281836	0.0255336269242999	0.1317980347453279	0.0408	0.0003	-0.1757	-0.6583	-1.0495540299839	-2.8910439249281	-5.1636547502829	0.1319984985462825	0.0032	-0.0561	0.087	0.1597	-0.9677205261279	-1.6773114278331	-1.7244837216424	0.1378959363777677	0.0025	-0.1292	0.098	-0.0289	-0.9007193448458	-1.332155019502	-0.8192005852353998	0.1463913841876413	0.0	0.0055	0.0128	0.0168	-1.7020581941434	-6.026801500810199	-14.2070437869849	0.1543097186575785	0.0	0.0002	0.002	-0.0021	-1.577262100763	-6.9923188172189	-14.980724485700398	0.1553929357518181
215	0.1194332206773416	0.0023	0.0451	-0.0742	0.1479	-0.9151975801434	0.2674145796679	3.8070283656855	0.1211194920806382	0.0044	-0.0213	-0.1464	0.1816	-2.1532047271803	-1.9084123901649	4.0908096461246	0.1298208800733649	0.0134	-0.0634	0.3271	-0.2081	-1.6873439006616	-0.0107013043503999	4.4232975985703	0.1396275053457667	0.0845	-0.1129	0.7868	-0.5257	-2.0374575308609	5.37425799362	-1.0385773244186	0.1410358773784548	0.0223	0.0557	-0.4028	0.2673	-4.338749425596	11.299987248561898	-4.578977971050199	0.1440716370305191	0.0	0.0034	-0.0024	-0.0118	-2.5731128938414	-4.6895712303479	18.069663855049495	0.1462210959785839
216	0.1395717628927058	0.0001	0.0208	-0.0292	-0.0162	-1.0686353998734	2.7049907327478	-1.5905600451395998	0.1486586290782011	0.2772	0.058	-1.6557	0.2293	0.5734640154831999	3.9205723522857	-0.0383201119018	0.164050256914172	0.0	-0.004	-0.0081	-0.0008	-0.7872147012763	14.964987273420398	-1.316024376915	0.1692065236743648	0.1163	-0.1406	-1.0047	-0.0464	0.9279053790595	-2.4010264775596	0.9751563589302	0.1713839613406864	0.0	0.002	-0.0001	0.0055	-0.4579135343173	16.169198757085997	-2.2816203793850995	0.1745177464647675	0.0001	-0.0034	0.0282	-0.0083	0.1722044453738999	15.6891350964846	-2.780371979569	0.1854350883386876
217	0.0762967074923432	0.513	3.1576	0.1567	0.2995	0.4378092456296	8.125398101378899	-2.6510120946274	0.0835643906843109	0.0549	-0.2497	0.8348	-0.4755	-1.9031010810204	8.1167819776556	-3.0028568181775	0.1086205011437418	0.1902	1.6179	0.0313	0.0928	3.0641532600081	6.1624169276331	-1.5152181413491	0.1108045713251959	0.0128	0.315	0.2713	-0.0108	-2.6145017621378	5.295257187974399	-1.0619470846544	0.113903863916153	0.0552	0.8141	0.0471	0.2497	0.3672278485538	6.110838214385399	-1.3375843577386	0.115539326093513	0.2427	-1.7381	-0.1	-0.3462	1.2623604830402	5.8203686187273	-0.3692736861501999	0.1179597035136127
218	0.0819264927628076	0.2873	2.0168	-0.9555	0.5294	-13.800590936823198	6.8051246771483	-1.5196639038181998	0.1139056679396894	0.2772	-1.6989	0.642	-0.5935	-12.6873798831667	5.8792257926545	-1.119309223415	0.1189152755609706	0.0525	0.7535	-0.3064	-0.0155	-8.3852194761217	4.5746108946425	-0.6722543655709	0.1205612465704853	0.0414	-0.1635	0.041	-0.6979	1.5462204495407	0.3774963795665	6.4926229842982	0.1286272834921922	0.0316	-0.5237	0.3008	-0.0636	1.3096508059416	-0.5207050113145	0.128651710389	0.1337713586694107	0.3287	-1.7215	0.7954	-0.2983	-8.677892281498998	4.6660047549586	0.3711621516238	0.1345607382181029
219	0.0824493784561645	0.2962	-2.1092	0.874	-0.4189	-13.921924843502	6.0512335228749	-0.616505291069	0.1145488039841449	0.3032	-1.8364	0.5922	-0.4977	-12.9870557480086	5.2554026978753	-0.3457072107609	0.119782918641229	0.0353	-0.6225	0.2241	0.0665	-8.4220052098262	4.1583616298365	-0.1873908552240999	0.1249287588877174	0.0636	0.099	0.0337	0.8675	3.036888539733	-0.2015936893067999	5.9047987626095	0.1292753733433845	0.0369	0.5809	-0.2999	-0.0283	1.6755409914516	-0.6182363844197999	0.1985249329122	0.1340131764668115	0.3429	-1.8153	0.7366	-0.0127	-4.5879481820498	2.7076267158047	2.839779955926	0.1349970120395641
220	0.0689033012423092	0.0066	0.1056	-0.3427	-0.1202	0.140848049906	-0.022818957806	0.3435826871030999	0.087102363808919	2.5469	0.9219	-6.4318	-1.2814	0.2580115953306	0.119209383021	0.2896433920133999	0.1003852005836884	0.0032	-0.0489	-0.1756	-0.1214	0.2807912101058999	-0.0039736461006999	0.2047804747934999	0.1147278833626948	0.0005	0.0525	-0.0345	0.0471	0.2079672602801999	0.6483731459359999	0.5437600273047	0.1175461040152719	0.0459	-0.3591	0.5841	0.3399	-0.1157078532886999	2.3571589983291	1.2124341770819	0.1188368025583479	0.0004	0.0244	-0.0346	0.0592	0.8433965491158999	-2.4532346792985	-0.1788927605929	0.1208801849959693
221	0.1439244777335236	0.0019	0.087	0.0803	0.0766	-5.0529041188624	-2.755192439921	2.2388151619835	0.1547399453803858	0.0545	-0.5869	-0.3173	0.2882	1.8301197590719	0.8574813541065	0.3923287021403999	0.1618193449620877	0.004	0.0679	0.167	-0.0643	3.0047846266818	1.5442139549749998	-0.0352120124765	0.1721738142204674	0.0234	-0.4088	-0.1902	-0.0157	-1.2413119616157	-0.6210690826302	2.3267074925673	0.1792198068436077	0.0066	0.1806	0.131	0.0722	6.8868401519122	4.457289977095099	3.1204531369398	0.180813944423968	0.0374	0.4883	0.2646	-0.0467	4.348467154178899	2.3978790351036	0.9322724554672	0.1826977319662137
222	0.1338736974077235	0.0065	0.031	-0.2662	-0.0229	1.0114306332356	-3.9736067576693	0.2097376966617	0.1380586700315516	0.7271	-0.4077	2.7383	0.4846	0.473296659321	4.2025045102819	-0.6648185327685999	0.1480824859199994	0.0044	-0.093	0.0333	-0.1878	-0.4035414658899	10.3203851271626	0.3195440953454	0.1509469004529043	0.0316	-0.0141	-0.52	0.208	1.190126678675	-0.5620151935495	-1.4459350642864	0.1522801561647749	0.0005	-0.0038	0.0715	-0.0157	4.6324058067408	-13.8012204253144	-6.3867508886845	0.1557836066218264	0.0	0.0022	-0.0096	-0.0046	4.2798922516688	-14.8040742778574	-5.8104541749909	0.1598774229543145
223	0.1204767481513005	0.0004	-0.0141	0.0627	-0.0364	1.2174700850115	2.4035837745551	3.9821048523005	0.1235288601430064	0.0009	0.023	-0.0241	0.0968	0.9911689724251	0.7904014867629999	3.7713835798713	0.1242651152593493	0.0016	-0.0298	-0.1339	0.0306	0.6595859096855	-3.8078152262995	-1.2431610840586	0.1254614842083279	0.0075	0.0591	-0.0498	-0.2902	0.9858970063113	0.3154917631832999	2.2123766453531	0.1284975496146359	0.0036	-0.0356	0.0801	0.1864	0.6924373403199999	-3.1696319253148	-1.2456790380234	0.1302648286203374	0.0138	-0.0004	0.0839	0.3893	1.040229731708	-6.343001438546099	-6.111900476214299	0.136223873359476
224	0.1404217229408751	0.0003	-0.0126	0.0472	-0.0273	-1.111440617275	1.3917203679818	-2.6663558766004	0.1547071796972511	0.2035	0.0495	-1.1144	0.8536	0.2922793750703	3.2355315017373	-2.0358838096329	0.1676252917160359	0.0428	-0.239	-0.5607	0.1079	0.737681825625	-1.2227027080946	1.8184742219847	0.1697993212515209	0.0001	-0.0108	0.0128	-0.0134	-1.7014680486829	11.7377178081301	-8.038646718685401	0.1766273349859556	0.0001	0.0025	-0.0154	0.0162	-1.7413618818127	12.721568976845	-10.0864514666204	0.1800684696411998	0.0002	-0.0033	0.0345	-0.0266	0.631849073042	12.6367847456865	-9.4917422145592	0.1837493079061476
225	0.1420341874012032	0.0009	-0.0176	-0.0593	0.0748	0.337563203406	-2.1424640797992	1.5279259402652	0.1573647735338799	0.2215	0.2692	-1.4279	0.0181	1.6036219313319997	-2.8691298568282	-0.0278942087663	0.1615826026116336	0.0184	-0.0629	-0.0356	-0.4069	1.1108504718145	2.4524084756538	-1.3759831557018	0.1671986634854814	0.0033	0.0088	0.1571	-0.067	3.5911531562346	-13.4121965377528	2.6066724990285	0.1700966352816181	0.0005	-0.0039	-0.0625	0.0265	4.195304735663799	-14.946023932622998	3.2185353124749	0.1760458403935031	0.0009	-0.0021	-0.0791	0.0345	3.0369672257944	-15.4516999062101	0.0231730450823	0.1797161973882773
226	0.1442136848662458	0.0022	-0.0014	0.1421	0.0545	0.1017017343595	-1.3244831285155	-2.1802333892712	0.1575847159381192	0.1175	0.0657	-0.043	1.0548	1.5238736081031	1.2241977432612	0.8406425369668998	0.1620340954240735	0.042	-0.116	0.3246	0.5198	2.1163009643837	-3.016823594076	-9.9412756833374	0.1620539848846232	0.0249	0.1916	-0.1947	-0.3943	1.4058838590338	-1.6466238638870998	-6.3769151310095	0.1671503987816401	0.0014	0.005	0.06	0.0966	2.9843655937485	-5.0776508851727	-14.680930591766398	0.1720673577221779	0.0028	0.0062	-0.0485	-0.1492	1.5188770432041998	-2.8367505425621	-14.7272373389003	0.1722612198774189
227	0.1249832687689834	0.108	-0.0782	1.0173	0.5049	0.6927914275963	-3.4927955794846	-0.1330974728581	0.1495556414705362	0.0085	-0.0345	0.1534	0.2456	-0.7182463684591999	1.7118939518184	2.6221343100936	0.1669364575394195	0.1604	0.0508	0.2656	1.1698	0.6065121612712	-0.0773090553255	3.0565993981137	0.1806189709696491	0.0102	-0.0685	0.2268	0.1692	-0.364316464282	3.4073425168042	12.655472685269	0.1817652300320248	0.0079	0.0524	0.1288	-0.2143	0.1596146755499	-2.0343100884049	0.3152950480297999	0.1844018039993855	0.0048	0.0868	-0.1712	0.0459	0.1182651502841999	-2.0543356910312	-1.2008673260560998	0.1872343521047258
228	0.1407828367098422	0.0	0.0227	0.0012	0.0024	0.9287709257349	1.9642008076975	0.7305607370682999	0.1476130807597876	0.1418	-0.0139	-1.1999	-0.0278	0.9104370734286998	-4.1126450281631	0.5233409943714	0.1594521063065674	0.1762	-0.3549	-0.7108	-1.0131	1.7587121583514	1.8092679528009	3.0092303891509	0.1669215182106757	0.0	-0.002	0.0103	0.0144	3.9898947723790994	10.6384341873414	9.1043313912563	0.1726234012137873	0.0001	0.0091	0.0118	0.0145	4.3675878670991	10.2922548602121	9.6723267254722	0.1754113103020271	0.0	-0.0064	-0.0053	0.0028	4.9557268330334	10.2610164938363	9.6611533047534	0.1881245192034344
229	0.1301149634717838	0.1453	0.1444	0.9187	0.9	1.0950345734731	2.5857026636654	1.8764658492365	0.1401542655186805	0.0043	-0.0011	0.213	0.0265	0.6628120382029	-1.9729349605129	0.7876474746139999	0.1525403284041245	0.1202	0.0683	-1.0612	-0.2258	0.7144300944813	-3.098657097932	-1.7012319904986997	0.1586668062985714	0.0068	0.0109	-0.2477	-0.0551	2.929088635615	-13.393272539986098	-2.6616347129164	0.1630327281057473	0.0011	-0.001	-0.0989	-0.0276	3.8798916585419	-14.2451671837332	-2.9563140128594	0.1671338777626742	0.0012	-0.0047	0.1021	0.0201	3.3648913866789	-13.7270588124449	-4.4231402264475	0.1763724502370607
230	0.1079350831828097	0.0005	-0.0643	0.0092	0.0473	-1.5816685202013998	3.3034375727255	-5.5688879664929	0.1146322947373005	0.0095	0.0072	0.08	-0.3428	-0.5140166960954999	3.6609083496657	-6.5493162915369	0.1336964283000924	0.0211	-0.0022	0.4684	-0.1323	-0.0856497778339	0.4486679221028	-2.1805481335168	0.1346404757644186	0.0144	-0.0567	-0.1656	-0.3605	-1.2522493241503	3.6633082745384	-14.3930182931038	0.1400195631346641	0.0001	-0.0017	-0.0055	-0.0379	-1.8063959115598	3.7632002294857	-18.846059222883294	0.1427218816142813	0.009	0.0582	0.0079	0.3013	0.5417928757696999	3.8539646013106	-16.4318921730699	0.1475831047166337
231	0.1259102402997908	0.0002	-0.0354	0.0195	-0.0261	-0.674339546198	-0.9396689452387998	-0.6197314195864	0.1451772928848139	0.1195	-0.0366	-0.29	-1.0719	-0.9031586127492	-1.8868524093413	-3.5634163195910995	0.1490498625801169	0.0005	-0.0412	0.015	-0.0565	0.0118815952714	0.1886104891757999	-0.1279435358364	0.1578687337010395	0.0	-0.0036	0.0093	-0.0154	-1.6287227849186	-5.1592483308445	-12.3060278865916	0.1590727718631331	0.0011	0.0791	-0.0604	-0.0234	-1.7090219105772997	-2.9984110557084	-2.8859293309371	0.1657172202309736	0.0	-0.0034	0.0046	-0.0024	-1.6922617794991	-6.092583048140599	-13.630904445414098	0.1666221491592676
232	0.123288412727306	0.0003	-0.0197	0.0352	0.0388	-0.1029213683112	-0.1666177350144999	0.5713394918253999	0.1435225082887287	0.0011	0.0152	-0.0	0.1055	-0.5030006474994999	-1.0120207786961	-1.2013394424245	0.1488624767554489	0.1313	-0.0979	0.1329	1.1384	0.5087840730123999	-1.0273645606691	-6.016139539490499	0.1549514108217173	0.0001	-0.0095	-0.0059	-0.0191	-0.1783026151323999	-1.6480402129923	-15.9671329514108	0.1585645300340825	0.0019	0.0747	-0.0857	0.0711	-0.8705432402989	-1.8912588287797	-3.4012836900764003	0.1606827270807016	0.0001	0.0023	-0.0048	-0.0226	-0.4132591944727999	-3.0390130633908	-17.2933078302464	0.1636858617994814
233	0.1459153777492089	0.0022	-0.0151	-0.1198	0.0898	-1.29045140696	-0.7177349090601	2.3465757230708	0.1562573276207857	0.3267	0.4462	1.3568	-1.0472	-0.301761045469	-2.5792110635999	0.8749890027680001	0.1669944020110239	0.0046	-0.0575	-0.147	0.1289	-3.0353935045664	-11.2901514908869	7.337868655856999	0.1726977399192446	0.0	0.0072	0.0099	-0.0089	-3.0364557663953	-12.2300958373406	9.4429568564912	0.1760208806309098	0.0	-0.0038	0.0005	0.0049	-1.0580914676458	-12.0182729600518	9.0104589200061	0.1871924196741696	0.3315	-0.7044	-0.5324	1.37	0.6831130420441	0.5103577942404	-1.4106443657485	0.1923882169301389
234	0.1265709983724839	0.0008	0.0577	-0.0406	-0.0651	0.12983200131	-0.4506744166684999	0.4052332162099999	0.1354469882080572	0.0017	0.0651	-0.1193	-0.0107	-0.7327639467875	0.6599006539311	-1.1400430005939	0.1479440766332713	0.1275	-0.021	1.0438	-0.4502	-0.7123055708235	5.579471241751199	-3.2289218725797	0.149683823792303	0.0016	-0.0089	-0.1195	0.0395	-1.4813437919164	14.617627655370098	-6.942038423984299	0.1569165653746013	0.0	0.0023	0.0024	-0.0024	-2.0921050005032	15.5069375213129	-7.8852875850168	0.1586924510682684	0.0004	-0.0136	0.0524	-0.0358	-1.0452262966069	14.7014283107611	-8.5767806926	0.1667018389314827
235	0.0598923521450557	0.0453	1.0174	0.0822	-0.3024	13.9611105020792	-0.4812832945531	-3.3808646571431	0.0773674963380641	0.0152	0.5047	0.1618	-0.1154	13.937662055782	-1.4191818034104	-3.8053759583961	0.0870259730220954	0.0008	-0.096	-0.0519	0.0416	-2.182751343236	-6.0146445043239	2.2423560347465	0.0976295665753196	0.4559	-2.1839	-0.8372	1.2385	7.2952994966396	-1.4676524172327998	-3.0370459118558	0.1016715366163955	0.0936	-0.9915	0.5385	0.3275	7.7750484129954	-3.0916146954367	-1.3657933107504998	0.1028504915382204	0.0483	0.4782	-0.6892	0.0195	4.0332114491798	-4.4982460720538	4.1869640131554	0.1084230210191149
236	0.1372234666680645	0.0176	0.0513	-0.05	-0.4324	7.6538718784394	-2.5503726220968	-0.335596051871	0.13932341841818	0.0383	0.1502	-0.1567	-0.6043	5.634630170792599	-1.811746563735	-1.5903633299861	0.1535280560961019	0.0019	-0.1024	0.0016	0.089	4.851939918046799	-1.4339354399228998	2.2798892860343	0.164744865509576	0.0161	0.3175	-0.0543	0.2069	-4.5918824851198	1.9732103617278	-4.0330934200877	0.1742619231385427	0.0343	0.4912	-0.1916	0.1326	6.9328714978312	-2.3145111530503	2.8289606224835	0.1811303184827303	0.0097	0.2518	-0.1089	-0.0697	4.0345491122236	-1.1588096262377998	1.5688033491624995	0.1848891270197655
238	0.0622599491063303	0.0004	-0.0817	0.0217	-0.0516	-12.5757637050708	10.7240839651753	-4.8319536584512	0.0862467803816187	0.0007	-0.1029	-0.014	-0.0473	6.2646301213917	4.946717279003099	1.3427382947603	0.0910679702576593	0.0021	-0.1664	0.0792	-0.0192	-13.606433080318698	14.378776115990398	-5.693998804118899	0.102142173245923	0.1443	-1.3658	0.3253	-0.3841	5.6800713712511	0.787254044307	-3.828863747724	0.1063952228605949	1.2421	3.9538	-0.9809	0.9581	-0.2807912101058999	5.4656911969668	-0.1929382225528	0.1153141020787082	0.004	0.2061	-0.0658	0.076	-13.9138988652392	11.604226904965	-4.9611168282393	0.1185644538032403
239	0.0877764343184847	0.0101	-0.2598	-0.2549	0.1993	-7.124354028248099	-10.9022292081849	5.5464624389939	0.1164188968967134	0.0075	-0.1773	-0.2441	0.0778	-6.6961444821093	-14.0961357834416	7.631210292756199	0.1199901450498669	0.6261	2.044	1.6239	-1.0058	5.0528647758317	-0.4152656890385	1.5291849172476	0.125758414208155	0.0931	1.0449	0.134	0.0324	7.6418329110452	2.4495757774434	0.5541072443788	0.129815862690325	0.4341	0.5824	-1.5916	1.4641	1.1819039852587	-6.1319260788406	4.3488605844859	0.1319254890633005	0.0121	0.3115	-0.1202	0.1613	10.3603183033231	0.8480390267385	0.9648878279175	0.1319564147085767
240	0.1022129149290999	0.6127	1.0056	-2.8059	-0.3279	-1.4574232292508	11.6739820983961	-0.1529657033615999	0.1219585978531563	0.0139	-0.2873	0.2958	0.0299	-3.0774512043847	13.046660439519098	-0.1599294197955	0.130260825150709	0.0801	-0.65	-0.1672	0.6867	4.4860103895061	-1.3391187359359	-3.2494982776358	0.1325203850259512	0.0029	0.1433	0.0742	-0.0855	0.2209111173804999	-1.7212575931249998	0.7624285919353	0.1392689210316787	0.1447	-0.1582	-1.2122	0.254	4.0391915898462	0.6947585791313	-2.8752673696174	0.1423468688894839	0.0793	0.574	-0.4434	-0.5564	-1.6079103216783	8.9458576635967	0.6084399697755	0.1447517105395689
242	0.0716742582421986	0.008	0.3622	-0.1765	0.0734	-13.4931644949334	7.017655728989699	-1.6814031030258998	0.1004530236368131	0.0028	-0.1818	0.094	0.0235	-15.2991669761862	10.451869535762	-1.9161629672128	0.1247129213811969	0.0625	0.8147	-0.2877	0.0695	-14.656931343039398	7.4846968464294	-1.4330698932475	0.1257482956536527	0.5625	2.0399	-1.5747	0.2625	-2.7964239360946	4.304166901610699	-2.0334445417295	0.129403929038122	0.2642	-0.6169	1.5718	-0.4595	-1.1640815923516	4.416255196074999	-2.3848564919419	0.1365376371148813	0.2042	-1.2319	-0.8509	-0.0483	0.7396096341292999	3.0743037619287	-0.9711040267681	0.1371897190434165
243	0.1294957210924926	0.2984	1.7586	-0.294	0.5272	2.8730641598982	1.2915530118196	-1.7378603520804	0.1333471944799667	0.022	0.2068	-0.2454	0.3801	-1.9014880167617	-0.4176262708805	0.9622911878913	0.1401389333398328	0.0614	0.2434	-0.3644	0.682	0.9468293768262	-0.5933322459867	1.046918046927	0.1462645601203033	0.2128	-1.1465	-0.5648	0.7408	2.145375464071	3.1084535125763	-4.2897673523745	0.1496070350104722	0.1831	-1.1652	-0.3076	0.6193	-5.3635566892696	0.2013969741533	0.0832891959918999	0.1523293634883699	0.0278	-0.3611	-0.2908	0.243	-3.5244667191981	-0.0210091783938	0.2283862932134999	0.1533758382568414
244	0.0969370684926819	0.5604	2.4534	-1.497	-0.6412	11.7279213934858	-9.5260493373296	-0.5189739179637	0.110583976253244	0.0749	-0.7581	0.6465	0.1547	11.6152822965917	-8.8917216533535	-0.6084793128061999	0.129064386745538	0.0624	0.3173	-0.1102	-0.7824	-2.1985672415774	-0.5973845781488	4.506822852746399	0.1306991054843944	0.0945	0.3724	-0.9003	0.3671	0.1893973497898	-2.3599523535088	1.9370934595452	0.1319250895983211	0.006	-0.0313	0.2546	0.0454	-1.1929987199161	0.2270092871389999	-0.0376906234106	0.1350864267811914	0.0025	-0.0813	0.1424	-0.0312	7.7654880565352995	-6.0263293844418	-0.4588971100848	0.1373527915258213
245	0.0902019301822217	1.2243	-0.103	4.4959	-0.3674	-0.7837918576053999	0.1011509319297	1.3810584066621	0.0932500118773042	0.0193	0.2844	-0.0188	-0.4792	0.7789526648292999	0.1151177078282	-1.2985954143149	0.0943330316277592	0.257	-0.2868	1.9779	-0.3034	0.8588583601809999	-0.2859844901582999	-1.3268043673268	0.0986610950326789	0.0035	-0.1088	0.0036	0.2036	-0.8556715746943	0.0625947618437	1.5197425898796	0.1042176477518609	0.0253	-0.3099	0.4581	-0.2417	0.4845881091319	0.1724405035581	-0.8264003598534999	0.1049213514335356	0.0493	-0.4383	0.0603	0.7135	0.5816867088994999	-0.2902728805046	-0.8007487038371	0.1097150925163429
246	0.0743631525670466	0.5484	1.9069	-2.7247	0.0513	-2.0448933636632	2.9412062890706	-0.3431105707346999	0.0792747799179599	0.0109	0.1799	-0.4038	0.1055	3.0688744236921	-2.8469010444827	-0.3905189227282	0.0962603582803128	0.0991	0.9902	-0.7099	-0.2435	-9.1312026812244	12.7595350014705	-1.4526627225361	0.0970059102366281	0.1576	0.7468	-1.321	0.3665	8.207664378572598	-6.491875466714899	-2.037182129646	0.099043937932561	1.048	2.8502	-2.7754	-0.2144	0.4517760215281	1.3626065252638	-1.2257321214585	0.102892475050315	0.0243	-0.4834	0.0422	0.344	0.3023118478987999	1.3264896230812	-1.0770154654125	0.1037934291734409
247	0.1253554969987033	0.2078	-0.5399	1.0969	-0.9959	3.2634257105036	-2.6944468005202	0.9614649842466	0.1327624608034951	0.1794	-0.1339	0.8191	-1.1568	-1.5054217267048	-3.7376272595307	7.2305015250767	0.1375478667757238	0.0627	-0.5486	0.0629	0.6156	-0.3167507401657	-0.7396883201907	2.5048133925462	0.1417115145110263	0.0369	-0.3671	0.1633	0.4793	5.6521378194541	-3.7413255044165	-0.9125615970865	0.1462286012897846	0.0694	0.655	-0.2675	-0.4594	-1.0968050098545998	-4.5257861935438	7.508263321818699	0.1493241358964916	0.4668	1.2744	0.3824	-1.7086	0.1126784399247999	-3.8490073794424	5.1857655335363	0.151115640781103
248	0.09572795231119	0.0019	-0.0702	0.1537	0.023	-1.2706618625178998	-0.4683394374527999	0.6945618639778	0.1041997390790198	0.0007	0.0675	0.0523	-0.054	-4.7316682731969	2.6973188417613	1.4047429111435	0.1083251936258689	0.0825	-0.2445	1.0402	-0.0078	-4.6174161120441	2.9406554866408	1.4097001330116998	0.1182654919341662	0.6058	1.3459	-2.4134	-0.2165	0.7015649234424	-5.303519224421399	0.4450483632783999	0.1290447795196748	0.9414	-2.44	2.1715	0.5234	0.0877743014917	-2.8062596937696	0.4908043079825	0.1307082931789217	0.0959	0.5289	-0.9008	-0.097	-1.8804788383679	-0.960756809694	0.8951326344863999	0.1405219114771688
250	0.0986202658163529	1.1853	0.7653	-2.7891	-3.1086	-0.4425304093136	6.813780143902299	6.7997346819424	0.1301546424347651	0.026	-0.4356	0.3184	-0.0924	1.1866251489426998	0.846662020664	0.3090788491792	0.1383231239327922	0.1869	1.3458	0.4595	0.0617	2.0328937392997	-1.1899299635215	-2.0512669346366	0.1384857859254251	0.4005	0.3229	-1.3778	-1.5282	2.3394152914834	0.2009642008156	-1.1054211335778998	0.1456628082067266	0.0092	-0.0944	-0.164	-0.2433	-1.9852099860913	8.435617898448399	9.2679590559376	0.1473010636989981	0.0156	0.3632	-0.037	0.1596	-0.0220714402227	2.1846398087096	1.8485716404702	0.1488494851400364
251	0.0991072033364905	1.2413	-1.6463	-2.2901	-3.2913	-1.2224666499104	-4.4015015595625	-4.4908889253129	0.126616511655625	0.1634	0.5591	0.6377	1.1027	3.5361909423467	0.3401205004015	4.016136573856	0.1285406036340765	0.0189	0.1707	0.2374	-0.3678	1.5341027960851	0.2117835342580999	1.5090019424985	0.1363265935556072	0.1995	0.5889	-1.2907	0.4272	2.7344193197114	1.9676629943991	3.8550662061702	0.1462199071384657	0.0219	0.0276	0.4711	-0.049	0.5682313924000999	0.8406818799976	-0.0903315984871999	0.1479934206642926	0.0192	-0.1345	-0.3669	-0.2045	2.776044246192	-1.161406266264	3.1114435829095	0.1482318035038618
252	0.0966688378650441	1.3205	-1.2937	1.6094	4.0281	-0.4358027510638999	3.4292565849041	7.422692230046199	0.126778112328239	0.2957	0.7569	-0.6212	-1.5938	5.249501243270299	-1.2769960904606	-5.150396148936999	0.1287845348841882	0.0192	0.291	-0.3559	0.1082	1.7490337727991998	0.1387235262482	-0.5048891129731	0.1368950281789341	0.1981	1.3744	0.2411	0.4724	2.752831858079	-1.0088733362401	-3.4415316104825	0.1386563905460256	0.0036	-0.1126	0.1619	0.0217	8.4297557868741	-3.2574849128679	-10.7618532746473	0.1439941632415846	0.1043	-0.5154	0.2727	0.8637	-2.8513468069518	4.7292683483242	11.424743998911598	0.145622549707156
254	0.0970104836880257	1.4313	-0.6397	-3.8464	2.6319	1.7634333220353997	-5.5484689335596	3.2629142511045	0.1174991347245424	0.0986	0.4988	0.8258	-0.5729	5.818047379916	6.7098751998236	-4.9027711137112	0.1290444186414689	0.0261	0.0093	0.5029	0.2234	2.122949936572	0.689289897864	-0.9900673675655	0.1368988589268143	0.1973	1.0627	0.4009	0.9336	2.6587233286446	3.286716784678	-2.8109021713922	0.1450850175770412	0.0842	0.2069	0.6754	-0.6096	2.620639274927	-0.2212258616261	-0.3540872763	0.1459375879285675	0.3029	-0.0106	1.3524	-1.133	2.7203345147208	0.5401011254496	-0.6220920014283999	0.1466269817971469
255	0.0958015633803462	1.4263	1.7052	0.3615	4.3925	-0.9829856220395	-0.8925359944602	-8.513556442265099	0.1193215465122828	0.1248	0.8519	-0.001	0.9185	8.2316242842689	0.0459133168268999	7.5064535424065	0.1282807389864359	0.0595	-0.5497	0.3812	-0.4977	-1.9863902770123	-0.4543333185236	-6.495455682508599	0.1295716605978123	0.0387	0.592	0.2522	0.1842	-3.592412133217	-0.8859657083332999	-9.522783865781498	0.1339810858684673	0.2465	0.5319	0.1522	1.5663	5.5862775860623	0.0651127158085	4.6914596958215	0.1365539850446059	0.1897	0.9465	-1.0325	-0.3491	3.0425145931231	0.0374152221957	3.2063389729579	0.1444993313585027
256	0.0969687019296328	1.3381	-2.2412	-3.8861	-0.7579	-5.435200348174299	-6.2184414033499	-2.3545230152722	0.1290083631602699	0.0927	-0.0435	-0.9738	-0.3568	-0.6380259288618999	2.0102321536165	-0.6537237981112	0.1293208292976049	0.2672	-0.8636	-1.5303	-0.1076	-0.0007868606139999	5.423122037749399	-0.8413113684888	0.1370011785554868	0.1911	1.2126	-0.6482	0.4496	0.7466913796553	4.215212309198	-0.1279435358364	0.1425294501096061	0.1001	0.3188	0.9754	-0.0147	-7.352779664492299	-11.8204562016922	-2.5435662777856995	0.1457992580203449	0.0005	-0.0336	-0.0493	0.0333	-1.5833996135522002	0.8727464500181	-1.0382232371423	0.1465006946372007
257	0.1042178392157563	1.1702	-1.4246	2.012	3.281	-1.2524066962731	4.642871052907	6.384980452302999	0.1338689339624028	0.0299	0.0598	-0.2208	0.5316	1.328220716432	0.8017716226353	0.1658702174311999	0.1420812695123086	0.2209	0.6525	1.3227	-0.3965	2.6518382982721	-0.7477536414842	-2.3159668451862	0.1473302110452536	0.3864	0.6353	-1.0575	-1.5531	2.1399067828037	1.0313382067698	-0.0511852829406999	0.15103943374082	0.0181	0.0068	-0.3153	0.2825	0.8533109928522998	1.0693829174567	1.4744981045745995	0.1535477779798065	0.002	-0.1193	-0.0144	-0.0721	3.8221360894743	-0.4592905403917999	-2.9627662698942	0.153954804496894
259	0.1135929195676679	0.0068	-0.3007	0.0053	-0.0001	0.0187272826132	1.0807137102983	0.0011802909209999	0.1448306634881558	0.1544	0.0215	1.2645	0.0014	-0.0166421019861	-0.9758645334828	-0.0010622618289	0.1530134904461071	0.1334	-1.1434	0.0192	-0.0003	-0.0077899200786	-0.4325372795157999	-0.0004327733377	0.1782652498121406	0.0273	-0.0082	-0.4794	-0.0005	0.0393823737307	2.3280058125804	0.0025966400262	0.1931930205309491	0.0	0.0	0.0	-0.0138	-0.0018884654735999	-0.2142621451921999	-0.0002360581841999	0.2019921565384161	0.0	-0.0	0.0	0.0	-0.0251401966173	-1.3319583043485	-0.0014556921359	0.2062770589834086
261	0.1027495143617741	1.0489	2.1472	-2.235	-2.3889	-6.978863500719499	6.8222388955028	6.1790983726499	0.1274683334237445	0.0034	0.0845	-0.0779	-0.165	-10.8237398619384	8.8188583604971	5.5607046161073	0.1318759138791311	0.0053	-0.0057	0.083	0.2312	-9.5756608990423	8.028338844641999	5.574514019883	0.1563474494191016	0.0052	-0.1836	0.0069	0.127	-4.5210256868291	4.0839246157521	3.6598067448061	0.1585426057643412	0.3805	-0.5198	0.3404	1.7927	-4.4470607891131	4.0602794543014	3.7382174049912	0.165090022361457	0.0055	-0.0608	0.0141	-0.2139	-6.9923581602496	6.409727218613299	7.627197303624799	0.1717595903513813
262	0.1393847669781971	0.3798	-1.0626	-1.7199	0.0159	0.2355467248009	-3.2420624448335	-1.5830455262758998	0.1536139943531795	0.097	0.0991	-0.8593	-0.4457	0.0706600831372	-3.0081287842913	-1.3547379191238	0.1648107445243002	0.0299	0.1987	0.4767	0.0711	-0.0347398961081	-2.7333177148518	-1.1652618832726	0.1701082539428786	0.0007	0.0472	-0.024	0.0607	-1.0309447764628	-1.5440172398215	0.0728632928564	0.1755356824555262	0.2289	0.7475	1.1818	-0.0239	0.7378785407784999	-2.283076071521	-1.519034415327	0.180364645912717	0.0173	-0.237	-0.2928	0.045	2.1404182422028	1.7288507980501	-0.7786772636144	0.187283420515936
264	0.0986769990307612	1.2101	1.6853	-3.8724	-0.7472	-2.5940827292045	9.4015679881948	1.2800648468552	0.1304986901925266	0.0305	0.0119	-0.2353	-0.5435	0.7851688636799	1.1207649155509	-0.1772010102728	0.1378051622792325	0.3986	-0.836	1.8818	0.314	2.709161094002	-0.1888072043292999	-1.0523080421329	0.138534595621506	0.1866	0.6737	0.5309	-1.1333	2.1602077866449	-1.6915142619158	-0.6364522076339	0.1448577039965758	0.0096	0.0275	-0.3002	-0.0931	-4.9640675555418	12.1074636106487	2.2851219091174	0.1473801438001912	0.0153	0.0515	-0.0883	0.3812	-0.2627327590145999	3.2979688914582	0.7449602863045	0.1488881443097169
265	0.1593263226121427	0.1555	-0.0112	1.21	0.0054	-0.0156191831879	0.6743002031673	0.0031867854866999	0.1596025201222914	0.009	-0.2874	-0.0443	-0.0015	0.0164060438019	0.3789127286716999	0.0016917503201	0.1933423322349222	0.001	0.0883	-0.0002	0.0016	-0.0011409478903	0.3817847699127999	0.0017310933508	0.2192829739191658	1.5941	3.3022	0.0003	0.004	0.0092062691837999	0.7130530884067999	0.0032654715480999	0.220436181540724	0.0561	0.008	0.6178	0.0028	-0.0096390425215	0.2276387756302	0.0010622618289	0.2319200977879932	0.2292	-0.0	-1.2176	-0.0054	-0.0004327733377	0.3996071628199	0.0018491224429	0.2324015394490989
266	0.1425234221205925	0.2929	1.7446	-0.08	-0.1806	0.5209804125294	-0.5867619598598	1.4491218497731	0.1628458093647857	0.2058	1.2549	-0.2904	0.4865	0.6679659752246	-0.4275407146168999	0.9865658378332	0.1715383808309974	0.0029	-0.116	-0.0411	-0.1016	1.0625372301149	0.0513819980941999	-0.4477630323966999	0.171937508451794	0.0276	0.3932	-0.1511	0.2525	-1.9863509339816	-0.2212258616261	1.0927133346618	0.1808849106454176	0.041	0.5806	-0.0459	-0.0258	-4.4170027136583	0.1730306490186	0.5360094502568	0.185132831526646	0.1135	0.9542	-0.0621	-0.0735	-3.1697499544069	-0.0987116640263	0.9791693480616	0.1886379989113737
267	0.1194152175587785	0.1052	0.8877	0.2868	-0.6718	-9.1694834500955	-5.894215487351199	2.3989412969325	0.1251625598235482	0.5913	-2.1697	-1.0826	1.0989	-5.0003024868165	-3.1526750790830995	1.5716753904036	0.1380077612149899	0.1446	-0.9752	-0.3862	0.687	-5.220426743582999	-4.171580888151699	0.1842040697374	0.1399285027590184	0.9156	2.4877	0.9588	-1.6452	4.152656890385	1.3584755070403	-3.1316659006893	0.1449821676558523	0.1418	-0.9636	-0.2206	0.7001	-4.284101955953699	-3.4668291792226	-0.1449397250988	0.1477734834049563	0.0001	0.0001	0.0187	-0.0194	2.9963652181119995	2.2786696520826	-0.3484612229099	0.1497520378580662
268	0.1253247455451476	0.224	1.4539	0.641	0.3948	-6.4112615968106	-0.7908736031314001	1.1872546374339	0.1315464842611602	0.696	-2.7226	-0.7212	-0.0587	-2.2647815622455	0.3739555068035	1.3851107388242	0.1435384255165619	0.5849	2.4196	0.4751	-0.1805	-4.8392714621614	-0.8270298483447	0.5568219134971	0.1489422499485934	0.0001	0.0182	-0.0239	0.0201	3.3292859438954	-0.3693130291809	-1.7061105263055	0.1529748129017726	0.4641	2.0793	0.4723	-0.0648	2.1665813576183	1.2387940076509	1.0239023739675	0.1586367431595571	0.0192	0.3983	-0.0025	-0.1512	-8.138656702724798	-1.1726583730442	1.2938349076002	0.1597216194850592
269	0.1405489078864191	0.0291	-0.412	-0.3189	0.198	1.8080876618799	1.3840091339646	-0.8636975529570999	0.1453825892197884	0.1686	0.9807	0.7481	-0.4667	-3.9822622244233	-3.0383835748996	1.8962947367093	0.1473051744766063	0.0036	0.1168	-0.1509	-0.001	-4.5510444192532	-3.4749731865774995	2.1726795273768	0.1599923365708855	0.0166	0.1926	-0.0403	0.3419	-2.7419731816058	-2.0901771919989	1.3027657755691	0.1633224523012351	0.0237	0.2257	-0.0385	0.4061	-0.7061680580342999	-0.5391175496821	0.3360681682393999	0.1655546626063758	0.0007	0.0585	0.0462	-0.0308	-5.732751689358399	-4.3775023108355	2.7350881512333	0.1838710951133125
270	0.1010328869274773	1.0325	-1.9942	-1.3535	-3.0854	0.6866539148071	0.0084194085697999	0.2658015154092	0.1129192749825836	0.0203	-0.0561	0.4521	-0.2486	-0.0475263810856	-0.2211471755647	-0.9646517697333	0.120388768470156	0.0197	0.105	-0.3447	0.3399	-0.2272846883538999	-0.6028926024468	-1.3124835041519998	0.1234466967748606	0.0043	-0.0931	-0.152	-0.1428	0.4159345205603999	-0.5904995477763	-0.0350546403537	0.1263114350691702	0.4877	0.2199	-2.242	0.8462	1.5891830390650998	0.8812052016185998	1.5039660345689	0.1314347479897707	0.0105	0.0514	-0.3337	0.074	0.2032854396269	-0.2287010374591	-0.5250327446915	0.1381282570514668
271	0.1446894954308658	0.0612	-0.0445	-0.6447	0.4654	1.0132404126478	4.366840349515799	-5.562357023396699	0.1536571733202676	0.002	0.0589	-0.0849	0.0965	1.7998649684636	0.8097582578673999	1.3975037934947	0.1654012926763052	0.0125	0.2998	-0.1176	-0.0979	1.7296770016947998	1.9610927082722	-2.6803619955296	0.1725254393180736	0.04	-0.2589	-0.4521	0.277	1.7803508252363998	1.2293123372522	-2.3662472384208	0.1775755718714093	0.0002	0.0064	-0.0159	0.0372	2.3044786802218	1.2470953871286	3.2273481513517	0.1841644398506378	0.0187	-0.0052	0.3893	-0.0236	0.7032173307318	0.0562605339009999	-3.6000840242034995	0.1918533601496564
272	0.1252638401817866	0.0296	0.5923	-0.0232	0.0507	7.265084049062	0.371791640115	-0.4951320413594999	0.1311483551190656	0.8141	2.7817	0.6505	-1.0722	3.5236405155534003	-0.1017804204208999	0.2541953213527	0.1500700380737135	0.6762	-2.1566	-0.7402	1.249	0.9042602176088	-0.6950339803461999	1.2477248756198	0.1500779660019578	0.0478	-0.5737	-0.2157	0.3201	-3.7882617400416	-0.1010329028375999	0.0673946115891	0.1547223656138524	0.255	-1.3491	-0.414	0.6932	1.6368274492428	-0.8852575337807	1.5730130534474	0.1609057957485841	0.0515	-0.679	-0.0757	0.1158	6.03128660631	0.3880009687633999	-0.5530449825499	0.1647358376745391
273	0.0834003550025398	0.0031	-0.1236	0.1997	-0.0323	2.7713624255387	-7.630148030927299	-0.1293992279723	0.1049929284284865	0.8288	-1.5987	3.044	0.138	3.8862258864846	-11.088243057334498	-0.0251008535865999	0.1070790065797942	0.0205	-0.208	0.4919	0.0375	-3.9127037461457	0.7503109384797	1.1106144136303	0.1100037763389172	0.4157	-1.2353	2.0297	0.1491	0.9018602927361	-5.399830963575	0.1956528916711	0.1193739168488291	0.2346	1.4008	-0.9295	-0.3486	0.2189046228148	-4.910088917421399	0.4076724841133999	0.1244269592123831	0.0002	-0.0243	0.0409	0.0176	3.0662384406352	-8.8492311801975	-0.0661356346067	0.1263887651683098
274	0.1232052424281173	1.501	3.3837	-2.5842	-0.3834	2.294092120117	-1.4901959738239	-0.5546187037778999	0.1266001402063432	0.2251	1.5414	-0.4886	-0.2301	-3.1662090816439	0.6552188332778	0.239599056963	0.1428400512195532	0.1602	-0.7045	1.0889	-0.0023	2.6036037426339	-1.4567150546982	-0.57834255129	0.147727020519693	0.0613	-0.6982	0.2343	0.2827	3.6643311933366	-2.754799009614	-0.8964702975301999	0.1503648119916323	0.0487	-0.6865	0.0912	0.0789	1.4075362663231998	-0.6584056187645	-0.4714475368780999	0.1529683777304247	0.1005	0.7682	-0.6187	-0.1131	0.2844107689303	-0.1866433376408	-0.2741422379175999	0.1609377191375763
275	0.1210895616066263	0.051	0.6874	0.3892	0.0899	-1.7558401171103	-1.6930879831438	-0.0162880147098	0.1259881418506719	0.0736	0.123	-0.7747	-0.511	0.4891125576624	-0.8364721757127	0.3244619741828999	0.1297152849788581	0.0482	-0.4847	-0.5611	-0.0869	-0.2197308264594999	-0.4033840937671	1.4735932148684998	0.1365391934480809	0.0363	0.1637	-0.5001	-0.3487	-1.322319261827	-0.965084543071	0.7904408297937	0.1403956118224578	0.1721	-0.2006	1.1877	0.6229	-2.2143437968881	-0.0724698625494	1.6853767491266	0.1429887822844577	0.0139	0.1064	-0.2867	-0.2289	-1.8028156957661	2.361762132921	4.4589423843845	0.1446112936381372
276	0.0945733757779037	0.028	-0.2385	-0.0115	0.6217	0.2370024169368	-3.1467342814473995	-0.0873808711846999	0.1435069526740875	0.0124	0.0758	0.225	-0.2697	-3.5001920692562	2.0651943675044	1.0851988157981	0.1588192490435977	0.0727	0.3397	0.4418	-0.6132	4.3475229214421	-2.743389530711	-3.3475411101402	0.1682372246579387	0.5767	0.1459	1.7977	-1.3744	1.2427283107209	-1.2558688829747	-2.158752094509	0.1754876206078659	0.0189	-0.1715	-0.343	0.1217	1.2094441067487	0.2224061525471	-4.2295331723728005	0.1783313438103175	0.0027	-0.0444	-0.1108	0.0914	0.9785005165397	2.2248877291157	-4.7620017498666	0.199054360619531
277	0.0954425061026625	0.0308	-0.6571	-0.1857	0.1337	-2.0658631990263	1.6541383827507998	-1.5020775690953	0.1409841104655481	0.0	0.0109	0.0022	0.0061	-6.0960845778729	2.3252518004314	-2.5498611626977	0.1433485910854928	0.0273	0.493	-0.1251	0.1651	-2.6098592845152	-1.2310040875722998	4.273833424941	0.1567251808577149	0.299	-1.5878	0.4402	-0.3832	1.359301710685	0.7051057962053999	-2.31730450823	0.163516540097228	0.3667	1.5186	-0.5769	0.8517	1.3831829303199	0.7437013093221	-2.8446191487021	0.1739172315329027	0.0597	-0.6091	0.23	-0.3012	-6.3474472010152	0.8028338844641999	-1.5317422142431	0.1752848320456786
278	0.0887026613083092	0.0014	-0.134	-0.0572	0.0513	-1.8315361081771	-0.1027639961883999	2.4191242716816	0.1071543584636768	0.0016	0.0889	0.1031	-0.0666	0.911184591012	0.3760800304612999	-2.6158394251815995	0.11112313049782	0.0703	0.643	0.2713	-0.6797	-1.932136237677	-0.5425010503223	1.9672302210614	0.1173391874033015	1.4061	-2.8118	-1.027	3.0024	2.5632377931357	1.415168814279	-2.4935219427353	0.1217977461314422	0.1204	0.8696	0.4776	-0.7061	4.0189692720664	2.0632272159694	-4.9463238486961	0.1291465864954989	0.0006	0.0554	0.0655	0.0114	1.1568818177335	0.6297638924148999	-2.6167836579184	0.1390861740721768
279	0.0911028982700847	0.0581	0.7406	-0.0732	-0.6346	-0.1912071292019999	-1.430906026559	0.2665490329925	0.0946865368199696	1.4715	3.7186	-0.0794	-3.0784	8.2619971039693	-0.6997944870609	-6.669312535171899	0.0995951540350535	0.1302	1.0844	-0.2756	-0.8419	12.4877926884256	0.0863186093558	-9.288496117963	0.1055899999501788	0.0005	0.0156	0.0492	-0.0655	4.3595225458056	0.8583862438126	-2.8631497161618	0.113721161790807	0.0005	0.0317	0.0163	-0.0701	-0.9145680916522	-0.7992536686704999	0.6360194342962	0.1270485817237285	0.0001	0.0251	-0.0119	-0.0134	4.2688762030728	0.7603040682775	-2.85236972575	0.1321338624178454
280	0.0930955508602751	1.0309	-2.1168	3.2039	1.3657	-9.1249077963124	13.108232282564598	5.0922864925931	0.1209229123140606	0.1679	1.1042	-0.9172	0.1484	-4.1218906403776	4.8349043857537	1.0839791818464	0.138664883311136	0.6859	-1.4232	2.1383	0.9063	-6.3391851645682	9.0102622048526	3.4269746891235	0.1395245856008923	0.0002	-0.0165	0.0427	0.0096	-0.3232816832619	0.9104764164594	0.7103384192885001	0.1430544294110476	0.0956	-0.4966	0.7902	0.362	-7.480801886390099	10.6034188900184	4.0243592672723	0.1470219108094889	0.0235	0.1148	-0.3723	-0.2973	-5.917113131218599	8.7320676347729	3.5757306882002	0.1566633902035209
282	0.1144116269017186	0.1047	0.2109	0.2754	1.1194	-1.6197919169497	0.6874801184518	3.5018444765456	0.1538551242035319	0.0002	0.0145	0.0088	0.0411	3.2190861149047	1.3417153759621	4.7909582204618	0.1544965708822923	0.2089	-0.4162	-0.3374	-1.3197	-3.619165394093	-0.0716436589047	0.8669630245051999	0.1743080758596454	0.1422	-0.6328	0.1596	0.8929	-2.2372807837862	0.4569693015805	2.6998367957261	0.1824104618895233	0.0038	-0.0124	0.1712	-0.0378	-2.8821523999899	-0.3750964546938	-0.6727658249699999	0.1873761783421245	0.0003	-0.0052	0.0455	-0.0116	2.2963740158976	1.0140272732618	3.6724752006915	0.1953569748761154
283	0.1079386048690085	0.6014	1.9171	-1.5742	-1.4847	1.0768580932896998	-1.6257327145854	-5.063054620782999	0.1143192791978089	0.0336	0.0763	-0.0407	-0.6579	-1.084293926092	0.0391069725158	-0.1435233759936	0.1256231859415392	0.058	0.5554	-0.2672	0.5588	-6.1548630657387	4.7082591699304	-5.1420554264286	0.1275488992994656	0.0421	-0.2776	0.3567	-0.5388	-6.7086949089026	4.5241337862544	-4.9977058467903	0.1397734684527823	0.0417	0.0858	-0.0738	0.6592	1.8736724940568	-2.2928724861653	-5.8606952251948	0.1488186995096242	0.0079	-0.2177	0.1717	-0.0513	1.9869410794421	-2.3368186514572	-3.0224103044354	0.1493462799270955
284	0.1114113229821445	0.1263	-0.3775	-0.7632	0.9877	-0.9397869743309	2.2010851955422	-2.2233140078877	0.1487350011228776	0.0038	-0.1943	-0.0259	-0.0128	3.7982942128701	3.2435574800001	-2.5524578027239	0.1530139567948274	0.1422	-0.6277	-0.6184	0.7859	-2.1356577354881	0.6493567217035	-0.3520414387036	0.157548320893313	0.0624	-0.3458	0.3411	-0.5982	-0.9669336655139	1.6572858252068	-2.1159862201381	0.162202238576015	0.0781	0.29	-0.4195	0.6797	-1.3574132452114	0.0263204875383	0.4191999921084999	0.1787446849610222	0.0067	0.0984	-0.2153	0.0017	-2.5046166773927	-0.1798763363603999	0.7210397236389	0.1801922993749109
285	0.096258629592858	0.0317	0.2799	-0.1004	0.6364	-0.6585236478565999	-2.7358356688166	-1.3953792698369	0.1337524081536839	0.0011	-0.0761	0.0533	-0.0576	-1.6818752193942998	-2.2074587665156	-4.6658867258665	0.1517703392603775	0.0533	0.5046	-0.1023	0.5121	2.5699654513854	-4.2928754517998	2.15206377929	0.1621223338203473	0.7405	-0.713	-1.4361	-2.069	0.3768275480445999	-1.1664028311629	1.3818452672761	0.1724055101559281	0.0004	0.0353	-0.0145	-0.0495	-1.1009753711088	-1.0920838461706	-3.054592903548	0.1746808751736137	0.0097	-0.0848	-0.1343	-0.241	-2.2595882821931	-4.1294838453027	-5.8224537993544	0.1803937476898305
291	0.0946651369628555	0.0285	0.6687	0.0547	-0.0433	0.4808111781847	-3.138393558939	-0.0035015297323	0.1442296719177645	0.0108	-0.2636	-0.2054	0.0143	-2.5936106128361	2.0917115701962	-2.5028855840419	0.1578385018827009	0.0669	-0.6614	-0.4354	-0.0947	5.259376343976	-2.6122198663572	2.3850532070954	0.1679334019578775	0.5815	-1.1905	-1.9164	0.3227	2.6360617429614	-1.0875593976401	0.1196028133279999	0.1754007904450799	0.0168	0.1506	0.3228	0.1299	4.4321891235085	0.5406125848487	-0.6322031603182999	0.1780912469830167	0.0047	0.1247	0.1537	0.0095	4.673912704129299	2.5821617909024	-0.92062691838	0.1971472067646928
293	0.1381349626977225	0.0401	-0.0012	-0.6602	0.0025	-0.0026359830569	2.1521424653514	-0.0083407225084	0.1572644762196341	0.067	-0.7992	0.0011	-0.006	0.0013770060745	2.3343006974924	-0.0094029843373	0.1699962883558063	0.0	-0.0086	0.0013	-0.0006	-0.0574801678527	5.1974897566849	-0.0182945092755	0.1735206201372341	0.0012	0.0261	-0.0002	0.0974	0.069637164339	5.214525288978	-0.0173109335079999	0.1776326674339958	0.7427	2.5042	-0.0043	0.0179	-0.0066489721882999	1.1540884625538	-0.0048391927761	0.1854788093580708	0.0001	0.0155	0.0117	-0.0227	-0.0710928564748999	5.2755463295937	-0.0228583008367	0.1863962551007161
294	0.121670912509284	0.0689	-0.622	-0.3201	0.6002	-1.0447148372078	1.0197320127132998	-0.8354099138838	0.1268776911935107	0.0924	-0.2343	0.59	-0.8306	-0.4474482881511	0.8649958729701999	-0.213632656701	0.1285573061946245	0.0457	-0.5135	-0.1146	0.5059	-0.6522681059752999	1.4997169872533	-0.7599499810011999	0.1358071281203586	0.0068	0.0368	-0.0854	0.2581	-3.6169228413431	1.5718327625264	-1.4069854638933998	0.1397077279829498	0.192	0.347	-0.7494	1.1744	-1.8914948869639	0.4495728118089	0.5233803374021	0.1423862612078617	0.0016	0.0729	-0.0898	0.0633	-2.3658931511445	5.1654645296951	-3.7444336038418	0.1471660801827744
295	0.122842058938116	0.0641	-0.7253	0.5057	-0.0326	-1.6211295799935	-0.1146062484291	-0.2464447443047999	0.1280387304601259	0.0764	0.2913	0.8752	-0.2091	-0.1542640233747	-0.1850696164127999	-0.5282195301782	0.1309213439854062	0.0495	-0.427	0.5843	-0.2073	-0.7545599857952999	-1.3672883459171	-0.6329506779016	0.1387483222477672	0.0076	-0.0788	-0.2729	0.0337	-2.6566774910482	-0.0736108104397	-0.05508024298	0.1421290175208775	0.1881	0.1897	1.3239	-0.4432	-2.2839809612271	-1.0640716083122	-0.2219340361787	0.144640049236768	0.012	-0.1512	-0.3094	0.0784	-2.9530485413113	-5.2144466029166	-0.2309829332396999	0.1480757685139652
296	0.1264608327665242	0.0091	-0.2182	0.0409	0.2423	1.1728157451669998	-2.1048914854807	1.1154142633757	0.1464739018191175	0.1368	0.2139	-0.8067	0.8393	-0.5335701823534	-0.5312096005114	1.2297451105899	0.1547075464553463	0.0005	-0.0206	-0.063	0.0053	4.7212423700614	-3.714768958694	-1.4699343130134	0.159529450002951	0.2183	0.3592	-1.0424	0.9147	-0.2196521403981	-0.6210297395994999	0.9590257163432	0.1599289465868014	0.0041	0.0306	-0.1609	0.1099	3.2546915576882003	-2.9289706065229	-0.5770048882461999	0.1602128129425721	0.0529	0.1967	-0.4851	0.4707	0.0438281361998	-2.7420518676672	3.6064969382076	0.1666272257086936
297	0.1338778930762335	0.0844	0.0572	-0.0401	0.9701	-0.7121481987007	-0.1626834319445	3.4021098937211	0.1454740854422286	0.0008	-0.0179	0.0832	-0.0291	-5.223180755732	0.1033934846795999	1.6871078424773998	0.1532669618166111	0.0001	0.0036	-0.0302	0.0017	3.1184859854048	-0.3044363715566	5.3383771496216	0.1607409868613699	0.0964	0.7782	0.0015	-0.5418	1.5531448229439	-0.1667751071372999	2.0638173614299	0.1650201365696666	0.0001	-0.0098	0.0297	-0.0157	-2.5418351844349	0.1412808232436999	-0.6141840522576999	0.1757043242955792	0.3025	-1.196	0.0671	-1.0714	-1.1738780069958998	0.0273827493671999	-1.0082045047182	0.1815199721318894
298	0.1245358599071568	0.0457	-0.741	0.0288	0.0113	-6.975558686140699	0.4939910934692	0.5164953070296	0.129621358892164	0.7918	-2.7907	0.6444	0.9797	-2.834665361935	-0.217960390078	-0.512639690021	0.1462544981597354	0.8402	2.5637	-0.7677	-1.2063	1.2092080485645	-1.0139879302311	-1.6995795832092997	0.1478230718188767	0.0001	0.0012	0.0205	-0.0126	4.8388780318544	-0.1458446148049	-0.0191993989816	0.1513510653013672	0.2023	1.2628	-0.3473	-0.538	-1.2315942330327998	-0.9694516194787	-1.7345948805323	0.1575415843776385	0.0412	0.6257	-0.0214	-0.0073	-5.242026067437299	0.3228489099241999	0.3051445461091999	0.1616182527479639
299	0.0956890509635689	0.004	0.25	-0.0209	0.0008	1.0092274235163998	-1.7316441532298	0.724305195187	0.1033475174784277	0.004	-0.2154	-0.0846	0.072	3.651426679267	-3.4093096683391995	1.0288595958357	0.1064922439740203	0.0942	-1.1494	-0.0143	0.0701	5.1601532205506	-3.7532857857492994	1.1376037326905	0.1179668997631321	0.8125	-3.1068	0.8198	-0.0828	-4.2386607554952	-0.9028045254729	0.7754117920663	0.128247190543038	0.8816	2.7395	-1.6388	0.3465	-3.5349713083949994	-0.1200355866656999	0.4986335710918	0.1299609107395681	0.0139	0.3644	0.1572	-0.0535	1.1025884353675	-2.972365969385	1.0486097972470998	0.1406288074971836
300	0.10983483940192	0.5811	2.1496	-1.4106	-1.1512	2.3203732646246	-4.1484078430694	-2.8242394587995	0.1164364590235788	0.006	-0.1053	-0.2426	-0.0827	0.1681521132118	0.9187384529064	0.5021351008241	0.1375052114862765	0.0747	0.8521	0.2976	0.0276	-3.2399772642064	-3.382713779586	-1.5348109706377	0.1425676208809815	0.0854	0.7108	0.5812	0.2362	0.1574114658307	-3.869387069345	-2.3390612042071	0.1498058792694173	0.0024	-0.0646	0.0924	-0.1078	-7.3994011558718	-4.1881443040764	-1.3318402752564	0.1504406269167975	0.0017	0.0494	-0.1127	-0.0403	1.4460924364092	-0.3303240857572	-0.3830044038644999	0.1512414873168446
301	0.101763282734131	0.9373	0.9458	2.6765	2.3994	0.8173514627925	-0.9362854445986	0.1138587308457999	0.112317934293765	0.1833	-1.1629	-0.4245	0.9565	0.9967556827845	0.425691592174	1.7340047350718	0.1136297743463189	0.0021	-0.0886	-0.0524	0.1328	0.0675519837119	-2.669031202688	-1.2383612343132	0.1146480182962799	0.0005	0.065	-0.0101	-0.0424	1.1733272045660998	-1.0169780005643	-0.4459139099538	0.1224921004216338	0.2607	-1.3159	-0.4399	1.1258	0.8868312550087001	-0.9673270958209	-0.0371398209807999	0.1293235899056321	0.2309	0.5275	1.2004	0.9795	0.7725790938559	-0.9493079877603	0.0807318989963999	0.1303678971999097
302	0.095413318332168	0.0029	0.207	0.0211	0.0413	1.7614661705003998	-0.8146367936742	-0.5289277047308	0.1048827793597154	0.0058	-0.2818	0.04	0.0403	-3.2074012347868	-3.5976840993308	-1.9465357869132	0.1081058939670289	0.1067	1.2136	0.043	0.0797	-3.2532358655523	-3.2705467990603	-1.8980258300601	0.1158646842556354	0.7459	2.9943	0.6875	0.4666	5.912549339657399	-0.5453337485327	-0.1854237036891	0.1261975732177981	0.9487	-2.8458	-1.5649	-0.8534	4.8681099036645	0.4417828917303	0.1839680115532	0.1304259666191619	0.0342	0.2751	0.5147	0.2308	-0.1044164034778	-3.0238659965713	-1.5293816324011	0.1383668052629227
303	0.1137799680336873	0.002	0.0476	0.1407	0.0606	-7.3047024809769	12.3648457174881	-4.2637616090818	0.1165305078529621	0.0399	-0.3382	0.163	-0.6109	-3.7609576767358	-10.0078440912818	-6.692013463885799	0.117852347024767	0.0843	0.5224	-0.0565	0.8924	-4.264391097573	-7.967199774934199	-6.1259065951434994	0.1199385857705512	0.2366	1.1351	0.138	1.2851	-6.0676789097075	0.2893286477678	-6.186691577574999	0.1212647812053426	0.0326	-0.3934	-0.059	-0.4946	-7.087922381819899	6.433529752186799	-1.2295483954364	0.1231527383240894	0.0803	-0.5858	-0.1599	-0.7809	-4.8157443298028	-6.153486059664199	-3.0962178300286	0.1248416586175165
304	0.1153124002182484	0.0189	-0.051	-0.4551	-0.1887	2.3038491917306	7.249779610119699	8.7901772911168	0.1276186700659215	0.715	0.5383	2.222	1.7825	0.7717135471805	3.9351686166754	3.5601508480429995	0.1363452783738362	0.0906	-0.1543	-0.9454	-0.2805	2.0203433125064	6.510445377205299	6.917055599489799	0.1451951850204664	0.6759	0.4501	2.0899	1.5532	1.0310234625242	2.6761916342754	4.694016992817	0.1490439646836541	0.0002	0.0113	-0.0347	-0.0316	-1.2387546646202	-1.1498787582688998	-3.6834125632261	0.1496011944429301	0.3254	-0.331	-1.3474	-1.1568	1.1360693544932	3.9524402071527	5.0424388726962	0.1534091798016345
305	0.1344458363613105	0.0884	0.2164	-0.2817	0.9271	-0.2347992072175999	-0.1214912788016	3.407499888927	0.1444479837552018	0.0012	0.0277	0.0526	0.0968	-5.0257574276794	0.4241965570074	2.365303005684	0.1522033846551189	0.0001	0.0264	-0.0069	-0.0105	3.1178958399443	-1.0075356731963	5.127970621438	0.1541000737769721	0.0007	0.0388	-0.0223	-0.0697	0.6508910999008	-1.1202534561517998	4.947700854770599	0.1624874841333201	0.0044	0.1539	0.0645	-0.1116	-2.2870890606524	0.9959688221705	-0.3575494630016	0.1688553932224462	0.3054	1.3535	0.1898	-0.9191	0.6175675528979	-0.7840672588202999	3.6650000248585	0.173204458856966
306	0.1264602212580368	0.009	0.2987	0.0161	-0.1322	-1.3051657004418	-0.0968625415833999	-2.2853186242709	0.1465459043710566	0.1344	-0.1242	-0.0206	-1.1662	0.7245412533711999	0.0386348561474	-1.1652618832726	0.1549633084102265	0.0029	-0.0361	-0.0549	-0.155	-5.9618068140938	-0.4647592216591	-1.7252705822564	0.1595960676787688	0.1897	0.3106	0.0515	1.2976	-1.4412925866638	-0.1138193878151	0.4828570157811	0.1604279367775286	0.0838	0.1605	-0.014	0.8705	-3.7167754532597	-0.2771716512815	-0.7163579029856	0.1609710900818159	0.0032	0.0191	-0.0287	0.1692	1.8789051171399	0.0574014817912999	-7.0827291017675	0.1674149338988517
307	0.0418489647926158	0.2359	-2.2218	-0.2193	-1.8631	-24.7426746351072	-2.4269141917602	-21.1700127033016	0.0786094708109471	1.0805	-3.2821	-0.823	-3.028	-15.3824955152088	-2.5655196889163	-15.3649878665473	0.0824496937652283	0.1904	-1.4107	0.2337	-1.1915	-22.6410486211746	-0.1683488283653	-19.8319562291946	0.0830143380649139	0.0628	-0.9164	0.3266	-0.4342	-22.9426522945208	-2.6947615447658	-17.765463541677097	0.0996062390963598	0.4434	-1.6956	-0.7082	-1.8167	-19.5312967885852	-2.3468511242856995	-17.569771306975298	0.1024890382056462	0.051	-0.27	-0.5742	0.586	-21.502579341808698	3.1465769093246	-23.749617197208497	0.1025373249590723
309	0.0818788215602927	1.0214	-1.7428	3.4581	-1.9276	1.3222012327349	1.088621659469	0.6779197619917	0.0978942273751651	0.2728	-0.4394	-1.9923	0.1323	3.8767442160859	1.1066801105603	2.3787583221834	0.1081798416598476	0.0121	-0.0409	0.3948	-0.1028	1.2151488462002	-0.2624573577997	0.9152369231741	0.1086646271405007	0.1711	0.8244	1.2634	0.2939	-0.313563954679	3.9791934680287	-1.0424722844579	0.1114314182388198	0.0093	0.2534	-0.1374	0.2049	8.6223792651813	6.363420471479399	4.446628015775399	0.1177694181685327	0.6156	0.0826	-2.7257	0.6365	0.4854536558073	-3.0475898440834	0.9785005165397	0.1234338315770682
310	0.0684053958911582	0.0001	-0.0303	-0.0001	0.0202	1.0285841946208	0.2017510614296	2.6274062762074	0.0865664615106201	0.0001	-0.0227	-0.0434	0.0092	-0.5370717120856999	3.7919599849274	2.6199704434051	0.0942952654662664	0.0028	0.0389	-0.2063	-0.0221	-2.2589587937019	5.9812422712596	3.7421910510919	0.0956282922299473	0.0	0.0048	0.0007	0.007	-2.510478788967	12.722395180489698	2.6301996313871	0.099027678568669	0.0001	-0.0055	0.0182	0.0211	-4.3787612878179	11.3887844688518	3.6684622115601	0.1030282589664698	0.0	0.0073	-0.011	0.0058	-1.871154540092	19.6704137451404	3.1809233751257	0.1033123373657485
311	0.0888071157042914	0.1979	1.6767	-0.5289	-0.5021	-3.537725320544	2.1440378010272	-1.3740553471975	0.0946727933137127	0.8239	-3.2718	1.522	-0.182	1.5903633299861	-0.9399836894844	0.5571760007733999	0.1272291714988428	0.0063	-0.0846	0.1321	-0.2239	1.9870591085342	-0.7327639467875	-0.3482645077564	0.1294166446662303	0.0347	-0.5678	0.2762	-0.061	-1.2828582020349	0.9971884561222	-1.0180009193625	0.1355700237892194	0.0247	0.4332	-0.0708	-0.2836	4.1451423715213	-1.6042514198232	-0.5423830212302	0.1371294266585151	0.061	-0.3657	0.4156	-0.6009	1.8193397686601	-0.8164859161171	0.0251795396479999	0.1379383715388593
314	0.1103503285620282	1.2509	0.8398	-3.9479	-0.8445	-0.0752238746984	9.180302783538	1.928201934607	0.1298457288530477	0.0203	0.0435	0.4383	0.2007	-3.0529404962586	14.9368176634392	3.2184172833828	0.1390216342022411	0.0606	0.119	-0.7862	-0.1486	2.7484254386406	1.2646030357901	0.2792568319085999	0.1456369451461393	0.0183	-0.1684	-0.4004	0.0075	0.7509010839401999	3.997645349427	0.9195646565511	0.1505210876894973	0.0706	0.4413	-0.7084	-0.0863	-0.1417135965814	11.5986401946056	2.4517789871626	0.1546102552345062	0.0038	-0.0429	-0.1384	-0.1248	4.0994651128786	-2.9107547833088	-0.5650052638826999	0.1567788256602674
317	0.1227629137906475	0.3454	1.7333	-1.1022	0.0419	-8.3369455774528	4.345437740815	-0.6879915778508999	0.1431289360608431	0.0898	-0.8673	0.433	-0.0411	-5.5445346304896	3.1694352101612995	-0.6506550417165999	0.1444371467517254	0.0002	-0.0175	0.0232	-0.04	-1.513132960722	-2.4873844299461	-0.7769855132943	0.1673167548147269	0.0519	-0.514	-0.4398	-0.0856	-3.7518300936133993	2.0185728761249	-0.4658214834879999	0.181863302543156	0.1629	-0.9379	0.6804	-0.0235	-3.4380300807502	2.4173144922694	-0.4769555611760999	0.1970783359887932	0.0001	-0.0152	-0.0009	-0.0165	1.7945930023497998	-4.0600433961172	-0.5879029077500999	0.202363377102107
319	0.0747775664300558	0.0253	0.3974	-0.1907	-0.5597	0.7622712198125	-9.6484061628066	-7.2764148419036	0.0831346314127031	0.1353	0.9821	-0.1786	-1.2019	0.9331773451733	-4.7120361008776	-5.887291113948	0.0906654341385329	0.0	0.0121	-0.0059	0.0031	-0.88128388768	-1.0603733634264	-0.8583469007819	0.1015806221355032	0.0	-0.008	0.0038	-0.0136	-1.0908248691882	-1.4198112919016	-1.0307087182786	0.118613014339012	0.0539	-0.2917	0.386	0.6685	2.3526345497986	-3.8597086837928	-6.1088317198197	0.1235016491177966	0.0116	0.1786	-0.139	-0.2991	0.1487559990766999	-3.7048545149576	-3.2974180890284	0.1258699285137234
320	0.1329290479897301	0.3681	-1.8157	0.917	-0.1276	-7.5939130996526	4.1318444271447	-0.1055573513680999	0.1523253464214974	0.0014	-0.0984	0.0551	0.028	0.0671192103742	-1.8696595049254	0.482738986689	0.1525629218787669	0.0513	0.6333	-0.3192	0.0378	-3.9136873219132	2.5938466710203	0.2166227270342	0.1702571356799464	0.0988	-0.8396	-0.4045	-0.045	-3.5283616792373995	2.5895189376433	0.1441135214541	0.1846512763101781	0.1265	-0.8238	0.5886	-0.0522	-1.6258114006468	2.7132134261641	0.3140754140780999	0.1934871774279843	0.0001	-0.011	-0.0057	0.0207	3.1369378668031	-2.7914667142264	0.6378685567390999	0.2061982846364592
322	0.1004773219118599	0.5405	1.9698	-2.0189	0.3364	6.1495124135635	-8.7756597127885	-0.6336588524542	0.1067388494712851	0.0005	-0.069	0.0396	-0.0166	0.2694210742335999	-0.3591625272603	0.0841940856979999	0.112952306363216	0.0991	0.8621	-0.4504	0.6076	-4.1568665946699	0.0932823257897	-4.3357593552628	0.1177165337091656	0.0178	0.3665	-0.295	0.0723	7.2868407450390995	-9.790906620002	-0.5482844758351999	0.1213021581916622	0.2396	1.0381	-1.3584	-0.1986	6.4819610229785	-8.608333803221399	-0.2877942695705	0.1316114592429043	0.016	0.2885	-0.2885	-0.1278	7.161021732860499	-10.7047665371016	-6.0789310164877	0.1316824041497552
323	0.0734222405536906	1.5254	-0.6704	4.9186	2.5539	0.6078498243149999	-1.5280439693573	1.8570697351014	0.0808525706710749	0.0056	0.0174	-0.1465	-0.2869	0.0013770060745	1.3417547189928	3.6816421268445993	0.0973801622507471	0.2618	0.218	1.9453	0.4475	0.2456185406600999	-0.3907943239431	1.6125921423316	0.101008170812797	0.0004	0.0414	-0.0422	-0.051	1.7799573949294	1.2844319232629	0.2603721771726	0.1059273431641639	0.0112	-0.0135	0.3086	-0.2499	0.4079872283589999	-0.6863785135921999	1.679553980583	0.1078930022850486	0.0231	0.0675	-0.5071	-0.2443	-0.2525429140633	2.6445204945619	3.6640951351524	0.1099940160901692
324	0.0848360262587772	1.2781	1.2484	4.049	-2.1551	-1.0281514212831	1.7013893626214998	1.4337387247694	0.0935698907175835	0.0085	-0.2103	0.0545	0.2982	-1.5642002145706	1.0738680229565	2.0099174093709	0.1036612624916859	0.0	0.0105	-0.0008	-0.0081	-0.5193673482707	0.5382913460374	0.6005713636355	0.1066092012196168	0.1155	-0.4737	0.7475	-0.9174	-0.639717679182	1.1870972653111	0.9396689452387998	0.1087372507557473	0.003	-0.043	-0.0002	-0.1982	3.4750518726389004	12.7293195538929	-2.5470284644873	0.1091043146051948	0.0041	0.1844	-0.0941	0.1135	-6.6461394900896	-9.515505405102	6.775342002908399	0.1116337779365812
325	0.0922434542073307	1.252	0.9234	-3.6038	-2.5533	-0.1124423817405999	-0.2026166081049999	-0.8450489564053	0.102058545785341	0.0005	-0.0364	0.0779	-0.0091	-0.290351566566	0.0600374648482	-0.1620932864839999	0.1048853455639026	0.0033	0.0664	-0.2054	0.0316	-0.4815980387986999	0.3341403597351	-0.139274328678	0.1120987555401487	0.0581	-0.5882	0.2984	0.5847	-0.3018397315304	1.8212675771644	0.5265277798581	0.1128150594571043	0.0162	0.3259	-0.1054	-0.3122	0.2418416097129	-2.0152287185154	-1.4800061288726	0.1141741844769445	0.069	0.1564	-0.79	-0.5076	0.2071410566354999	-0.2472316049187999	-0.2629294741681	0.1186567937897952
326	0.0764905747924872	0.0	-0.0028	-0.0099	-0.004	-0.0853743766189999	2.3644768020393	1.9173826011645	0.0973561116660371	0.1405	-0.2643	-1.0035	-1.0427	0.3238324856917	-8.4049303345024	-6.6785581473864	0.0980854138132805	0.0075	-0.017	0.2468	0.2311	-0.4805357769698	1.3989594856306	0.8136532179066999	0.0989083745122549	1.869	0.319	-4.2147	-3.2371	-0.6715068479876	-1.5376830118788	-1.8198118850285	0.1022586082838508	0.1985	-0.238	-1.2129	-1.1765	1.9947703425514	1.7920357053543	3.147442456	0.1034204067911721	0.0002	0.0365	-0.0072	-0.0284	0.271073481523	-3.5147096475845	-2.6841782695075	0.1070554697504119
327	0.0767906902223437	0.0	-0.0109	0.0085	-0.0125	1.3267650242961	-0.5583562916943999	1.5795439965436	0.0944640274765569	0.0001	-0.0379	0.008	0.0161	2.200455707051	-0.1119702653722	1.5144706237658	0.0970324792514247	2.1357	3.8604	-1.2496	4.0682	-1.5892617251265	1.3019002288936998	-2.6622248583769	0.1021166104271831	0.0882	-0.5172	0.4667	-0.9001	1.0215024490948	-1.934103389212	3.1825757824151	0.1087938377079092	0.0	-0.0178	0.0008	-0.0179	4.849421964082	-2.5293241006723	6.3577550750586	0.111571476099511	0.0131	0.3682	0.1962	-0.0441	-1.1843825961928	0.0886791911977999	-0.7961849122758999	0.1150990778343768
328	0.0738816528420339	0.0098	0.2979	-0.2089	0.2575	5.7319648287444	4.1880262749843	-1.7800360809907998	0.0818752215980676	0.049	-0.1202	0.8384	-0.4243	10.8175236630878	-2.7463796010442	2.7837948232399	0.0851778154040606	0.1586	-1.1597	-1.1881	-0.1924	10.1427120005214	4.1989636375189	3.4892547067216	0.0901971384399338	0.0522	0.914	0.1796	0.0118	8.3996977114193	-2.2019113991869	3.5666424481085	0.0986096610685039	0.0572	-0.9211	0.0343	0.1426	7.981441952047599	-0.6670610855185	4.2476309664948	0.1035418276077349	0.0417	0.7406	-0.1759	0.1573	9.637075369965	-2.3593622080483	4.3481524099333	0.1072313894234482
329	0.0818804583744771	0.1251	-0.7483	-0.026	-1.3159	1.1287908938137	-10.1630130043626	1.1962641914641998	0.0851131208195376	0.0627	-0.0222	-1.0507	-0.0185	-0.3676212788608	-10.1739897099279	0.1094129683767	0.1026196783211412	0.0711	0.0781	-0.9197	0.4327	4.6113179422856	-9.8041258783172	3.9239951959566	0.1030108317095653	0.0614	-0.1137	-0.4596	-0.8184	-3.9011368951199	-9.973930398818398	-2.7038497848575	0.1091282266450131	0.0307	0.0044	-0.6318	0.149	4.6778076641686	-4.8681099036645	5.113413700079	0.1096776129994535	0.0121	0.0258	-0.2188	-0.3422	-4.1541125825209	-5.780986244996599	-4.2878395438702	0.1243943140669792
330	0.0583665407158484	1.1129	-2.237	4.306	-2.2481	1.0551407403433	-0.7655760343913	1.4702097142283	0.0621644567641234	0.0071	-0.122	0.2837	-0.2755	-0.3808405371759999	1.8406243482688	-0.1478511093706	0.0808230444394525	1.2565	1.9627	-3.6953	2.4109	0.1283763091740999	0.5928207865876	1.4176867682438	0.0903595391449859	0.0001	-0.0209	0.0195	-0.0112	0.1214912788016	0.6147348546875	0.5332160950771	0.0932511375086124	0.0083	0.1288	-0.2787	-0.1979	-0.0354874136914	0.9083518928016	0.0610603836464	0.0959403284003771	0.0012	0.0681	-0.059	-0.1049	0.4609036046504999	0.3028626503286	1.1160044088361998	0.100410188643249
331	0.0790688294453005	0.0062	0.3172	0.054	-0.1199	-10.6071958209656	-2.6064364408443	3.7085921028741	0.0845978341481172	0.1267	-0.7748	1.002	0.8017	5.078437745786699	-8.472836405490598	-3.0583698344952	0.0964896544859521	0.0884	0.8299	-0.4065	-0.7213	5.1754183164622	-7.018009816266	-2.8010270706865	0.0994669768581898	0.1829	-1.3589	-0.4707	0.8309	-6.9024199920694	-3.078985582582	2.3780501476308	0.1155287691197646	0.0109	0.3013	0.1563	-0.1618	-12.9665186859832	1.8899211657359	5.4540063168489	0.125391514995608	0.0009	-0.0426	-0.0514	0.0796	11.3928368010139	-6.848441353948999	-5.4442099022046	0.1275314878447635
332	0.092926696241728	0.4017	-1.5584	1.8955	0.6806	1.1858776313594	0.5929388156797	-0.4243539291302	0.1060355882512804	0.1516	-0.7879	-1.2105	0.2432	3.3556064314337	1.0167419423801	-1.2475281604663	0.1189190148030735	0.0023	-0.0792	0.1434	0.0415	9.531636047689	5.5795499278126	-3.4100571859225	0.1264314406698765	0.0288	-0.4343	0.3313	0.2081	1.0345249922565	0.0987116640263	-0.3881976839168999	0.1275032202769448	0.0003	0.0447	-0.0082	-0.0345	-0.179010789685	-0.0782532880622999	0.0341497506476	0.129210405711502	0.0025	0.1055	0.1275	-0.0453	0.1814894006191	-0.9329019439584	-0.0882464178601	0.1293409653460122
333	0.1018120229740195	0.2793	-1.1933	1.6395	0.0569	-7.0413795765018	5.8057330113068994	0.1678767119969	0.122978132438819	0.1004	0.0036	1.1059	0.0417	-2.9014304850329	3.8866193167916	0.1149996787361	0.1377862657849886	0.2503	-1.5814	0.4734	0.0106	2.9132727372736	-2.0278578313701	-0.0797483232288999	0.1412993339034726	0.2253	-1.3238	0.7992	0.024	-6.778489445364399	4.5253927632368	0.1269206170381999	0.1457262746293717	0.312	1.2773	-1.2565	-0.0407	-1.2181782595641	2.4993447112789	0.0723911764879999	0.1464540836522256	0.0001	-0.0093	0.0117	0.0257	0.4196721084768999	-5.5081423270921	-0.197108583807	0.1479999410940352
334	0.0965338275218255	0.2263	1.3936	-1.2215	0.2876	-10.0763796507612	4.8182622837676	-1.5222212008137	0.1198499460718326	0.1476	-0.3263	1.2904	-0.2751	-4.245978559205399	2.9048533287038	-0.9943164148811	0.12450539215826	0.0041	-0.0066	0.2231	-0.0014	-13.5511954652159	5.2644515949363	-1.6799867539207	0.1374398510042901	0.337	-1.8971	0.23	-0.1633	5.3299183980211	-3.13563954679	0.4612576919268	0.1433384545238294	0.242	1.3231	-0.8475	0.2514	-0.2025772650743	1.1301678998882	-0.5278260998711999	0.1465969899517904	0.0761	0.7567	-0.4444	0.092	-0.2291731538275	-4.854143127765999	0.6292524330157999	0.1496712305393907
335	0.1053606857373785	0.4505	1.4475	-1.9968	-0.5754	-2.359794981386	3.7664657010338	1.6344668674007998	0.1160614407863852	0.1136	-0.8763	0.7832	-0.2952	5.6352203162531	-4.9192558435745	2.028526662892	0.1285818856018787	0.156	-0.9084	0.4211	-0.9043	-1.9802134211924	3.8161952918386	2.3615654177675	0.1397985777850598	0.0797	-0.5928	0.7069	0.0678	-4.354840725152299	5.6960052986846	1.1852874858989	0.1425704237507131	0.1073	0.6047	-0.8393	-0.2425	-1.5657739357986	2.7038497848575	1.3908154782756998	0.1473748816667591	0.0002	-0.0373	-0.0155	0.0174	2.1545030471934	-4.4402151017713	-3.0891360845026	0.1505344750949583
336	0.0982793373398661	0.2685	-1.3064	1.5455	0.0461	-8.8922331127526	6.400324234276	0.1090588811003999	0.1208032966235135	0.145	0.2654	-1.3144	-0.0526	-3.2546522146575003	3.591231842296	0.0802597826279999	0.1317387779559299	0.0126	-0.3434	0.1611	0.001	-10.8745710576028	6.3380835597086	0.0805351838429	0.1347682148895292	0.4371	2.1151	-0.6253	0.0068	3.6928155475634	-2.3623916214122	-0.0627127909358	0.1438178147041224	0.3044	1.2836	-1.2355	-0.031	-0.5971091769339	2.220520652708	0.0670011812821	0.1459608193711991	0.0	-0.0029	0.0043	-0.0129	-1.2793173292719	-5.0217050955173	-0.2246487052969999	0.1557981523654799
337	0.1032089145228457	0.3188	-1.2314	1.6373	0.6601	-5.4012473126802	6.1428240983445	0.9959688221705	0.1228588666016854	0.1057	-0.3969	0.8077	0.6936	-1.4894877992712998	2.3996494714851	1.4115099124239	0.1326097439086301	0.3507	-1.4976	1.1555	-0.6235	4.1616271013846	-3.7657575264812	0.6856309960089	0.1409858645100254	0.1692	-0.9119	0.9804	0.0877	-4.341818181990599	4.8619723908753	0.6829950129519999	0.1454000150067207	0.1268	0.7198	-0.8617	-0.2187	0.6763853837943999	0.0014556921359	1.0892904909909	0.1465517886702754	0.001	0.0699	-0.0506	-0.0489	1.6657052337765998	-3.9329654069562	-3.8117101863388	0.1470710674190387
338	0.1144418653349327	0.2554	0.2169	-1.8159	0.0538	-1.9391786401723	3.4979101734756	-0.0682995012952	0.1419327034517977	0.1007	-0.6456	0.8038	-0.0353	-0.2281502350292999	2.3562147655923	-0.0056653964207999	0.1516552944487765	0.0007	-0.0092	0.0058	-0.0832	2.1239728553702	-6.8857778900833	0.2313763635466999	0.1658330632375474	0.193	-1.1279	0.6852	-0.0634	-4.1446702551529	5.0697822790327	-0.1735814514483999	0.167150208420224	0.0002	-0.0007	0.001	-0.0407	-3.2505998824954	6.5257891591783	-0.1531624185150999	0.1704545029841974	0.8666	1.5834	-2.2598	0.1094	0.7310721964674	-0.8684974027025	0.1017410773902	0.1878084093721976
339	0.122107975705884	0.1083	-0.9436	0.6058	-0.2692	-8.2810391308281	-0.2085967487714	-5.8005790742852	0.1358992795829628	0.0169	-0.0363	-0.3728	-0.2148	-1.0370429462213	-10.993623068501	-3.6509545628986	0.1398120317067686	0.7079	2.3401	-1.1638	0.8741	4.9497073493363	-5.6793631966985	1.3163391211606	0.1429507125736797	0.239	-1.3255	0.0516	-0.8648	-1.9186809211776	-8.591731044266	-3.8547121188939	0.1459360106482623	0.01	0.256	-0.1813	0.0682	3.0979882664101	-10.8713449290854	-0.9959688221705	0.1470903310388709	0.0295	0.4789	-0.1059	0.2457	0.1995085086797	-0.296646451478	-0.0455985725813	0.1477005198586095
340	0.0837995303974371	0.2282	0.7067	1.7505	-0.7221	3.6661016297181	7.132419349541599	-2.8131447241421	0.1075962152400301	0.039	0.5606	0.4632	0.1221	3.3010376478528	6.2952389992763	-2.185111925078	0.1224332967512052	0.0227	-0.4197	-0.312	-0.0688	2.4260093020541	5.5014540118731	-1.9538929336541	0.1297796223601061	0.1998	0.3929	1.0845	-0.9892	-0.1274320764373	-1.1293810392742	0.3929581906316	0.1319917370410785	0.0264	0.4526	0.2631	-0.1602	1.7671709099518995	2.087147778635	-0.9021750369817	0.1328083283499666	0.2769	-0.3579	1.4832	-0.894	-0.1453724984365	-0.4302160407044999	-0.0069637164339	0.1348540484110786
341	0.1400639434366353	0.0001	-0.0354	0.0074	0.0017	-0.31080994253	0.0706600831372	0.0492181314056999	0.1401437074424528	0.1643	-1.2965	0.2717	0.0631	0.3331961269983	-0.0752238746984	-0.0569687084536	0.1413965038515959	0.0	-0.001	0.0002	0.0001	-0.0098751007057	0.0024786109341	-0.0024392679034	0.1434244626045925	0.0003	0.0235	-0.0306	-0.0373	-0.0119996243635	0.0029113842718	3.93430307e-05	0.1511056291670874	0.0049	-0.0191	0.0033	0.22	0.0031867854866999	-0.0005508024297999	-0.0011409478903	0.1542192187088819	0.0	-0.0004	0.0001	0.0001	-0.002754012149	0.0009442327367999	-0.0012983200131	0.1597272476416003
342	0.0937508509257238	0.1115	1.0006	-0.26	-0.8461	-1.4540790716413	-2.2868923454989	0.2505757625283	0.0961070302444535	0.0324	0.1502	0.6947	0.0198	0.3284749633143	-2.2220550309053	-0.1128751550783	0.10995959926062	0.0766	0.6065	-0.071	-0.82	-1.6871865285388	0.5164953070296	0.6661955388431	0.1111501511616136	0.1016	-0.27	-1.1382	-0.0517	1.6875799588457998	-1.0715467841451998	-0.5727558409306	0.1166270732749666	0.0002	0.0298	0.0234	-0.042	-0.689289897864	-0.8890738077585999	0.0852563475268999	0.1192096941130796	0.0343	0.2643	-0.0462	-0.5998	-0.5052038572187	-3.2236105634352	0.0187272826132	0.1222476171969139
343	0.0999641365658788	0.2551	1.0603	-1.6435	-0.0474	-7.0295373242611	6.3678662339485	0.1626834319445	0.1214286011686749	0.1243	-0.0143	-1.2383	-0.04	-2.4210127371552	3.6472956610435	0.0987116640263	0.135992763207987	0.1827	1.3537	-0.4273	-0.0093	4.716049090009	-3.6054740194094	-0.1008755307148	0.1419532121381895	0.163	-0.9854	0.8667	0.0256	-0.8734939676014	1.94748001965	0.0543327253967	0.1443164803984587	0.1368	-1.0492	0.566	0.0104	-1.0342889340722998	0.3116361461747	0.0049572218682	0.1466473508361678	0.0001	0.0224	-0.0237	-0.0181	-0.2520314546641999	-5.7578918859757	-0.1661062756154	0.1477428995282458
344	0.094730927044254	0.1714	0.4927	1.422	-0.6702	-3.3161060286108994	-10.0092210973563	4.0879769479142	0.1128301321858365	0.0123	-0.0755	0.2523	-0.3079	-2.7979189712612	-7.3456192329049	6.1250803914988	0.1199675148259164	0.0109	0.0389	0.0231	0.3663	-2.1822792268676	-5.4367347263716	3.987416161445	0.1227149537385707	0.1143	-0.158	-0.8425	0.8142	-0.8411146533353	-1.2982806700693	0.3892206027150999	0.1249460185677769	0.0113	-0.1152	-0.329	-0.1183	-0.9192892553362	-0.4871060630966999	-0.0358808439984	0.1317009581404472	0.0367	-0.2094	-0.4851	-0.3723	-1.7189756973444	1.7115005215114	-0.8733759385093	0.1349696532821356
345	0.1238977445531789	0.0791	-0.8862	-0.2389	-0.3389	-8.3865571391655	-3.4332695740355	-3.3788975056081	0.1319498420948165	0.0012	0.0793	0.0879	-0.0011	0.0140454619599	-8.5281133636241	-3.3235812044438995	0.1419570336987426	0.972	-3.155	-0.0137	-0.5624	4.6084065580138	-2.2044686961824	-0.1943939146887	0.1438744020237773	0.098	-0.9914	0.0341	-0.1939	2.0155828057917	-8.4495846743469	-3.1012143949275	0.1492232366285786	0.046	-0.6595	-0.0671	-0.1508	1.8301197590719	-2.4127113576775	-1.2813238238376	0.1521191137141515	0.167	1.2307	-0.3604	-0.0489	6.452768494199099	-4.5515558786523	-0.8326165587040999	0.1559593116789031
346	0.1141646936006252	0.0472	-0.6476	-0.2691	-0.3577	-9.0391399893864	-2.9066237650853	-4.8804636153043	0.12484881481029	0.0041	0.1977	-0.0691	0.0766	-1.3103196374634998	-7.335508074014999	-4.011415410172	0.1344108153731356	0.0116	-0.3552	0.0423	-0.0441	0.4075937980519999	-7.895280714814599	-3.8656888244592	0.1402237000289669	0.908	2.976	0.3965	0.8361	-1.1301678998882	-0.9682713285577	-1.3234602097173	0.1443363040777469	0.0166	-0.3201	0.1747	0.2	-4.944632098375999	-2.3393759484527	-3.8564825552754	0.1467745379866702	0.0142	0.3647	0.0468	-0.1003	3.7200409248077992	-0.6432585519449999	-1.9740365653725	0.1495510603017839
347	0.1192672295648846	0.0503	0.633	0.2565	0.4076	-7.949023294750799	-2.3747846760827	-5.7283846129507	0.1306119589100653	0.0063	0.2394	-0.0658	0.1017	0.1760207193518	-7.1445370029972	-4.5698897309585	0.140018185403102	0.0297	0.5476	-0.0111	0.1359	1.729913059879	-7.551540655588699	-4.3435099323107	0.144153882349622	1.053	3.1393	0.3317	0.9956	0.0283269821039999	-0.8707006124216999	-1.4899599156397	0.1471856058251736	0.0101	0.103	0.1817	0.2433	-3.6778651958974	-1.8959799924637	-4.5170913837591	0.1534409348787954	0.1579	-1.1849	0.2797	-0.2472	6.033253757845	-3.8379519878157	-0.7760019375267999	0.1538921388416733
348	0.1150479720415235	0.0364	-0.5458	-0.2233	-0.3571	-10.8002127295798	-5.0323277138063	-3.3010376478528	0.1333390218013302	0.0105	-0.2717	-0.0772	0.196	-7.1852963828024	-4.3900920806595	5.5136503513901	0.1383389224603601	0.5636	2.332	0.5866	0.5737	-0.3876862245178	-1.6907667443325	-2.7670740351924	0.1413785712917045	0.2294	-1.481	-0.4339	-0.229	1.0523473851635998	-0.7655366913606	-5.6174766094074	0.1440565451921466	0.0101	-0.3076	-0.078	-0.0632	-1.085080786706	-0.9349871245855	-4.8387600027623	0.1441846665100619	0.0152	0.0591	-0.0964	-0.3809	-1.8089532085553	-2.4416678282727	-2.3779321185387	0.1459686657159794
349	0.1214355511978297	0.0421	-0.5421	-0.2333	-0.4139	-11.1186945630963	-4.1052485383915	-3.9039695933303	0.1335531460551054	0.0032	0.1761	0.0392	-0.0621	-7.075332611995899	-3.6889205875241	5.134501564534199	0.1425092056507398	0.6944	2.517	0.7124	0.683	-0.1133079284159999	-0.7389408026074	1.541066512519	0.1439616904504359	0.132	1.0931	0.3063	0.2936	-0.8442227527605999	-1.4479809018828	6.219739723362999	0.1454148889216959	0.1692	1.276	0.3418	-0.0059	-6.610652076398201	-3.353993367175	3.7716589810862	0.1468689091074859	0.1272	1.0878	0.3323	0.0708	0.7353999298444	0.5135445797270999	-7.8710454079034	0.1480834086951268
350	0.1212854582035657	0.0541	0.7012	0.1809	0.381	-10.1988545053303	-2.1990393579458	-4.5388480797362	0.1388868002557015	0.065	0.7942	0.1031	0.2453	0.1775944405798	-7.5480784688871	-4.0995831419707	0.1435908568569597	0.4452	2.0901	-0.0123	0.5306	0.3732473322508999	-5.4758023558567	-2.9075286547914	0.1455158907201787	0.5859	-2.3773	0.084	-0.617	0.9436819343702	-4.789227127110999	-2.4613393436227	0.148279932602756	0.0256	-0.4042	-0.1634	-0.2632	-4.7813978640017	-2.3429168212157	-3.1660910525518	0.1544124822178933	0.0264	-0.4604	-0.0691	-0.1995	-9.371116482433	-1.7898324956350995	-3.5269846731629	0.1551720069961484
351	0.0742382339513354	0.0	-0.0123	0.0016	-0.0029	-3.4574261948853	0.2268519150162	-0.0117635661793	0.0950713105285012	0.068	-0.998	-0.2766	-0.0012	11.0791941602735	-1.1747435536713	-0.0047605067147	0.0963502463530288	0.0063	0.3131	0.0119	-0.0243	-2.6918501604939995	0.7383113141162	-0.0024392679034	0.0975665936958828	2.1266	5.6836	-0.625	0.0012	3.3565113211398	0.0034621867016	-0.0043277333769999	0.1030879887194636	0.0002	-0.039	0.0183	0.0352	4.4890004598393	-0.6425110343617	-0.0055867103594	0.1038818020721825	0.0848	1.0953	0.1555	0.0174	-3.3111881497734	-1.4260668337829	-0.0307269069767	0.110101594177343
352	0.0495510023896807	0.6391	0.8222	-4.3186	0.1457	0.1014263331445999	-3.9926094414974	0.3601461030278	0.0526525528581297	0.0231	0.0239	-0.8029	0.1094	-0.7309148243445999	3.985055579603	-0.0056653964207999	0.0783596949508694	1.0199	-1.7495	4.0567	-0.0826	-0.2690669869572999	-2.1720500388856	0.4437893862959999	0.0825640157179383	0.0002	-0.0545	0.0162	0.0307	-0.6421962901161	6.0610299375192	-0.4592118543303999	0.0853016153708321	0.1562	-1.0406	1.2901	-0.0126	-0.1874301982547999	-3.32842039722	0.5844800640792	0.0909677784139279	0.0013	-0.1298	0.0267	0.0682	-0.6583269327030999	-0.3800143335313	0.4402091705022999	0.0942191168573833
353	0.0553951643816672	0.0077	-0.1819	0.4186	0.0139	1.7065432996432	-14.2328134720934	14.763196868960096	0.0598219243009703	0.3882	0.89	-2.9466	0.5098	-5.2530027730026	19.992161050205	-1.4772914597543	0.0824033771422114	0.8407	-1.4509	3.3256	-1.4624	1.5233228056733	-6.1803180066016	3.5005461565325	0.0874823171107023	0.3738	0.9547	-2.1468	0.9427	-0.0486673289759	-3.6445416488945	6.4655549791766	0.0909617654921305	0.0084	-0.156	-0.0168	-0.3384	-1.9456702402378	8.3564990637107	1.0033259689113998	0.0943600390618019	0.0081	-0.0944	-0.345	0.0335	-4.7294650634777	15.150489663170898	-3.736407625579	0.0959741329864527
354	0.0934423037346085	0.0	-0.0059	-0.0153	-0.0181	-6.750359178413899	5.7011198926756	6.759172017290699	0.0947180206872364	0.0007	0.0252	-0.096	0.026	13.943838911601896	-5.759386921142299	-11.4722703799972	0.1102458330068209	0.0272	-0.2428	-0.5062	0.2351	-4.5430184409904	-3.3950281481951	9.6522617798152	0.1130988835511706	0.0342	-0.0643	0.6357	-0.2138	8.584846013893499	-8.0744488766224	-3.0636811436397	0.1148047632828098	0.3681	1.3512	-1.474	-0.9003	3.8075004820539	0.5542252734709	-2.9603663450215	0.117706720908907	1.2232	1.2893	2.3253	-2.9187	3.4697405634944	0.3279635039151999	-2.918466017326	0.1200086648637024
355	0.0753917840764454	0.0	0.0073	-0.0011	0.0002	-4.4817219991598005	0.0597620636333	0.1683881713959999	0.0838369816173591	0.6143	-3.2507	0.639	0.1253	-2.5029642701033	0.8060600129815999	0.1606375943481	0.0959473085639645	0.0117	-0.1632	-0.3942	-0.0184	12.0668616029663	-1.1466132867208	-0.4267145109722	0.0973123674945897	0.0001	-0.0255	-0.0361	0.0172	-3.6404893167324	0.6651332770142	0.1779878708868	0.0985190534443345	0.0	-0.0018	-0.0083	-0.004	-3.6094083224794	1.1431904430499	0.2422350400198999	0.1030381614350403	0.0001	-0.0018	-0.0012	-0.0388	5.412342047337599	-0.5910503502061	-0.1717716720361999	0.1054278755999239
357	0.0743849166098044	0.0	-0.0041	-0.0087	-0.0054	-0.1860531921802999	2.9091417190501	2.1899511178541	0.0879111256777086	0.0753	0.2511	0.7623	0.8005	1.1510983922206	-12.603972658082698	-8.9959413416778	0.0900677919000852	3.0796	0.4066	-5.7706	-4.2216	0.5636282578082	-4.391744487948899	-2.9958537587129	0.0949401849546457	0.0306	-0.3655	-0.2795	-0.5211	1.1719501984916	2.9261772513432	3.345337900421	0.0966654315716729	0.0	-0.0206	-0.0117	0.0135	-0.5588284080628	2.1989213288537	1.3354991771115	0.1028229935009141	0.0001	0.0181	0.0175	-0.0232	0.3555429684358999	-4.7397335944904	-3.4462921171972	0.108603754484024
358	0.0953425773839773	0.0684	-0.1371	0.623	-0.818	-3.5788387876255	-0.85767806926	2.6865781943802	0.1015215913543502	1.8193	-2.4514	-2.1319	4.0405	-0.9748022716539	2.4642507278945	-3.1090043150061	0.1108227501054519	0.0012	0.0229	0.0748	0.0993	-1.6528400627377	-3.280815330073	5.375910400909399	0.116972240416654	0.0214	-0.488	0.0023	0.1913	1.3450595335716	4.6180062575046	-7.1146756426959	0.1252216501385803	0.195	0.6512	0.6619	-1.214	-0.5177149409813	2.1705156606883	-2.8642906640521	0.1261516016707845	0.2167	0.7618	-0.9386	1.0563	2.7823784741347	3.8970452199271	-6.654480212598	0.1276767563898554
359	0.0931266495947926	0.2269	0.3279	-0.9438	1.6299	-0.819908759788	-1.0608848228255	2.23468414376	0.094703444074164	0.6923	0.6687	1.438	-2.9069	-1.1355185520634	3.7689049689372	-6.6581391144531	0.1066760257940394	0.8745	-1.0819	-1.4344	3.0113	-0.4258489642967999	0.8841559289211	-1.5086478552222	0.1080449823562855	0.0011	0.009	0.0608	0.1062	-0.0963117391535999	-3.2108240784577	6.023496686231399	0.1238325369483143	0.1959	0.3139	0.6722	-1.3502	-1.9005437840249	-0.1401398753534	0.8549634001416999	0.124723616899837	0.007	-0.2784	0.0763	0.0311	-2.9404194284566	-1.4069854638933998	3.5307222610794	0.1264555173465953
360	0.0671316351042023	0.0975	-0.0238	-1.2761	0.7408	0.2589951710981	-20.069273390377	10.0650882009503	0.0731429682289301	0.2877	-0.3106	1.4854	-1.8968	-4.2594338757048	15.536012021000198	-18.0436581117568	0.0791121752542477	1.8118	0.3797	-4.2221	4.0474	-3.0821723680687	4.5581261647792	-10.0747665865025	0.0867543688079706	0.3512	-0.5969	-2.3898	0.0644	-1.9972096104548	-7.137612629593999	-1.4237849380023	0.0937031922179737	0.0003	-0.0044	0.0542	-0.0357	-0.1519034415327	-26.9996662772741	17.2312638708325	0.0953794185653843	0.0001	-0.0147	0.0111	-0.0236	3.753718559087	-26.890607396173703	22.5203048599563	0.0967801279998328
361	0.0651301384255158	0.9405	0.5157	3.4329	-3.0999	-8.2793080374773	-4.4009901001634	0.4541759464008	0.0693041814376109	0.0872	-1.1294	0.3216	-0.7124	-7.654658739053399	1.6108217059500998	-4.405514548693899	0.0844656138123723	0.9686	0.7446	2.9615	-2.8063	-6.2193856360867	-3.0090336739974	0.0959576518773	0.088131537738106	0.2717	-1.9487	0.2864	-0.8626	-6.920124355884401	0.5874701344124	-3.3879464026691	0.0950661446782564	0.0108	-0.0269	0.1691	-0.3762	1.4460924364092	23.6508268471208	-23.394979118478695	0.0958940793960871	0.0323	0.4914	0.3872	-0.3366	-5.846885821419099	-25.9555022424961	21.705038577790894	0.0984592906169635
362	0.0683972540819405	0.7945	-1.2476	2.9154	2.7142	3.5297780283426	0.4202622539373999	0.7729725241629	0.0725288578905201	0.0085	0.3952	0.1104	0.0895	3.6056313915322	0.5858964131844	0.8980440187582	0.0992680333761129	0.681	-0.9168	1.4529	2.7091	1.350252813624	-0.0769549680491999	0.4112920429378	0.1037125902503603	0.0002	0.0316	0.0252	0.0255	1.0196139836212	-0.1384087820025999	0.3452744374232	0.1058399727865482	0.0042	-0.2354	-0.0494	-0.0407	2.8201871266374	0.2944432417588	0.6777623898688999	0.1106569284073054	0.1435	0.3996	-1.0378	-0.8421	3.6997005779359	0.5389601775592999	0.8493373467515999	0.111919916502074
363	0.067049198321204	0.7313	-0.0166	-1.9681	3.5335	-1.5815504911093	8.2298538478874	-16.2290395067807	0.0956915436691398	0.0295	-0.6177	-0.1953	0.2072	-3.1217514569529	-2.3834401428367	3.499169150458	0.0966481910012536	1.1399	0.2761	1.9708	-3.7055	-1.1149421470073	4.4301432859121	-9.4295015399918	0.102850182476539	0.0016	-0.0859	0.1065	0.0652	1.5370535233876	-0.6959388700522999	2.3915448071609	0.1073458488185706	0.3225	-0.292	-1.0994	1.7922	-0.8938343144733	0.8078697923938	-2.0847478537623	0.1109720629119041	0.0495	0.6012	-0.2276	0.5057	1.2887596566399	10.4955009568083	-19.9322416144489	0.1193656001129047
364	0.1213759177280233	0.1058	-0.4456	0.1963	-1.0345	1.5395321343217	-6.453791412997299	8.8760237841042	0.1395931712021608	0.0339	0.2361	-0.314	0.4587	0.9847954014517	3.779684959349	8.351738556996	0.1417725503344312	0.0786	0.3137	-0.3062	0.7999	0.6714281619261999	3.1657369652755	7.847242874329899	0.1428511469381589	0.2438	0.5442	-0.5687	1.393	0.3293011669589999	-5.595719913430299	7.2819622092323	0.1461703789934106	0.5122	-0.8453	0.7171	-2.0068	-0.2512445940501999	-4.4429297708896	4.0837672436293	0.1496891296574118	0.0105	-0.0304	-0.3081	-0.0949	-0.4356847219717999	-6.101159828833199	5.3838970361415	0.1579015162888559
366	0.0875310485307569	0.2174	-1.0825	-0.4177	1.5424	5.038268511441999	1.4923204974817	-5.996035250802799	0.1113155333380348	0.0392	-0.6192	0.2192	0.3116	4.166190892945799	0.9205875753493	-4.893997617865099	0.1259463707495784	0.0188	0.4358	-0.1849	-0.0145	2.6113149766511	0.8958801520697	-3.915811845571	0.1314824485917321	0.3658	-0.5919	-1.0036	1.678	-0.0762467934965999	-0.3231243111391	1.1769074203598	0.1339418982437358	0.0161	0.2836	-0.2175	0.2285	0.8735333106320999	0.1673259095671	-0.808499280885	0.1343470020370217	0.052	0.3107	0.4304	-0.547	-1.0957820910564	0.1312483504152	0.9317609960681	0.1362247237384663
367	0.1357797649530131	0.0042	-0.0547	-0.2076	-0.0253	-1.4121394009151	-3.4605736373413	-3.4756813611301003	0.1401336833336724	0.0017	-0.0253	0.1326	-0.0207	-6.012834724911699	-5.2533962033096	-2.7601496617892	0.1443932879224367	0.0676	0.3714	0.7425	-0.1137	0.1003640713157	-1.2753436831712	1.5716360473729	0.145877150383899	0.2032	-1.3625	-0.3756	-0.303	5.425207218376499	3.1480719444912	-0.0538606090283	0.1502803279046777	0.0475	0.6427	0.199	0.1475	-4.6300452248988	-4.4475722485122	-2.8138528986947	0.1544601159361139	0.0357	-0.5701	-0.0836	-0.1233	1.5699049540221	0.1021345076971999	-0.5991943575609999	0.1561369354173578
368	0.0931264386537639	0.0003	-0.0113	-0.0612	-0.0158	-0.7705332562595	-4.1194907155049	6.0715738697468	0.0940057393495495	0.0978	-0.28	0.734	-0.971	-3.5599147898588	-1.4471940412687998	2.9033976365679	0.0956025864563988	0.1539	-0.521	-0.7719	1.2439	-0.7250133697396	5.6306958677226	-7.9217585744757	0.103472188036309	1.5768	1.7858	2.3288	-3.7743	-2.3190749446115	1.1340235168968	-1.0881888861312998	0.1108404709893284	0.0001	0.0132	0.0126	-0.0325	-3.8889012125722	-6.6365397905988	10.4207491984783	0.122915533667339	0.1957	0.3196	0.8273	-1.2658	-2.2911807358452	0.3682901103827	0.009835757675	0.1237630642187474
370	0.0873303337320277	0.0	-0.0002	0.0019	0.0014	13.1086650559023	-7.8492100258649	12.0646190502164	0.0875441500266007	0.0	-0.0008	0.0018	0.0023	-12.6930059365568	8.238037198273	-12.31830291217	0.1087581074580872	0.0119	-0.2702	0.2922	-0.0798	9.7381082728026	-0.305301918232	3.481464786643	0.1089794334737779	0.0032	-0.155	0.1419	0.0021	-1.8309066196859	6.890144966491	-7.5980047748454	0.1113764412738474	0.2662	1.5435	-0.4749	0.9883	-1.6014974076742	-0.0344644948932	-0.4992630595829999	0.1126326855030799	0.1605	0.5813	1.0283	-0.8611	-0.0158945844027999	-1.1045949299332	1.1394921981641	0.1165007376059337
372	0.0869667871588621	0.0087	-0.3153	-0.0891	-0.2064	5.3462064127309	1.4767406573245	4.8341962112011	0.0870479807127661	0.0008	-0.0686	-0.0274	-0.0942	-6.2979536683946	-0.8575206971372	-3.7751605108185	0.1113265669503097	0.2939	-1.3083	-0.4514	-1.43	-1.0204008442352	-0.4421763220372999	-0.5908536350526	0.1137912177318941	0.1083	-1.1336	0.3206	0.2001	0.3197408104988999	0.2386154811955	0.1695684623169999	0.1161175860118633	0.0177	0.2803	-0.152	-0.3563	3.5556657425432	-0.5805851040398999	0.2209898034418999	0.1179731522904184	0.0126	0.1743	0.3121	0.1806	-0.0712502285977	-1.2549639932686	-2.807125240445	0.1246989088700044
373	0.0791903983615751	1.0459	3.6025	-2.5102	0.7296	-7.0777718798993	-0.8683400305797	-0.0516180562784	0.079581528597935	1.1005	2.5151	3.7874	0.2703	7.365566149469799	6.277337920307799	2.0908460235208	0.0900180605313562	0.0006	-0.0836	-0.0232	-0.0543	0.7601466961547	2.5447859117374	1.2170766547045	0.0913298428874964	0.0026	-0.1237	0.1318	-0.1023	-4.4399003575256994	-5.7266535195999	0.6767001280399999	0.0914877109328829	0.0002	0.0158	-0.0465	-0.0226	-2.9645760493063995	3.0936998760638	0.5597726407996	0.0918822684097197	0.0016	-0.0549	-0.1409	-0.0638	8.705038972682	11.7756444897249	2.1646928921447	0.0935097986164115
374	0.0980847188838637	0.1626	-0.2339	-0.0863	-1.5571	1.2204994983753998	0.2815387276891999	-14.447114960316298	0.100682525638578	0.1302	-0.2892	-1.0724	0.8406	1.3528494536502	-6.701141047008199	-2.1962853457968	0.1009949300370753	0.0481	-0.1862	-0.824	-0.0108	1.5661673661056	-4.900253159746399	-5.5346988728146	0.101983408884911	0.0831	0.0251	1.0117	-0.445	2.2102127786646	-12.5757637050708	9.0081376811948	0.1090560179294554	0.003	0.1087	-0.1624	0.054	3.6811700104762	0.9934508682057	0.2951514163113999	0.1186148135851384	0.3232	-0.0471	0.6646	-1.9088	2.1507261162462	-8.0548953903645	8.403868072673498	0.1216058151523438
375	0.092843041219165	0.1714	1.1339	-0.9829	0.7189	-8.3037007165113	9.1667294379465	-4.985784908488199	0.1002383867301894	0.0053	0.2278	0.0004	0.1675	-11.6869259554964	-5.9668427220234	-4.5506116459155	0.1062109386775336	0.0002	-0.0248	-0.0362	0.0228	-14.3273547748655	-4.448123050942	-5.7721734061198	0.1087219457713877	0.0524	-0.6052	0.5359	-0.2634	-7.7861824906835	7.724964734914299	-5.3403443011566	0.1120893660919198	0.0153	-0.3415	0.2233	-0.1945	-2.9486421218729	11.3847321366897	-2.6377928363122	0.1126641131439053	0.0083	0.0459	-0.2631	0.198	-1.4500267394792	3.5041657153569	-0.6358227191427	0.1148590320886144
384	0.0746110575198471	0.0	0.0072	-0.0068	0.0034	2.1173632262126	-1.1149028039766	1.2182569456255	0.0883318435170356	3.1486	5.8717	-2.8626	3.2857	-5.1950504887815	2.4772339280255	-2.879516416933	0.0927458554688392	0.0001	-0.0041	0.0195	0.0244	2.9072532535765	-0.7563304221768	1.1484624091637	0.095037580543521	0.027	-0.1189	0.5194	-0.3769	2.4090524558224	-2.6886633750073	2.4225471153525	0.1039629265373872	0.0202	0.4738	0.2519	-0.0636	-11.2557263390244	4.6821747405763	-5.7479380992086	0.1101340739508604	0.0	-0.0044	0.0152	-0.0113	8.7247891740934	-5.2775921671901	5.603431147447499	0.1107190093810337
393	0.1167155564216327	0.3885	1.7584	1.3696	-0.1593	7.882572915898499	5.9951697041274	-0.7178922811828999	0.1429277663056791	0.0629	-0.7076	-0.3982	-0.0264	4.8884109075057	2.7045579594101	-0.1505657784889	0.1532262428482095	0.0724	0.0273	0.8182	-0.1959	2.0500473006849	2.1522604944435	-0.5078398402755999	0.1543426199456601	0.091	-0.161	-0.8965	0.2337	2.2564408397371	2.2853973103323	-0.4821094981977999	0.1742469547778456	0.2394	-1.0996	-0.9084	0.1634	4.5081211727595	1.6994222110864998	-0.0236845044814	0.1884650430700386	0.0762	0.0098	0.7157	-0.3063	5.5826186842072	4.0541025984815	-0.5017810135478	0.1939209982331274
394	0.1080590885782137	0.3856	-1.9562	-0.5587	-1.1016	8.4665415205786	2.9821623840293	5.727558409306	0.1334569804655734	0.1203	-0.9366	-0.2748	-0.6322	6.444506457752099	1.6258900867082	3.5712455827004	0.1453093397638243	0.0013	0.0985	0.0507	0.0402	-0.8793560791757	1.6115692235333998	2.6158787682123	0.1509537891107145	0.078	0.1657	-0.4364	-0.7462	4.8161771031405	1.7909341004947	2.9057188753792	0.1700716689041493	0.2815	1.3144	0.4164	0.7629	4.8233375347279	1.4041921087137	2.6547890255746	0.1812174106680834	0.0136	0.1403	0.2079	0.2232	5.3890116301325	2.8391111244041	6.1689478707293	0.1834353791463488
395	0.1070307881800811	0.3878	-0.2799	-2.3141	-0.0358	1.7414405678741	10.5676954181428	-0.5639823450845	0.131272696770639	0.1201	0.1571	1.1577	-0.0862	0.6663922539966	7.6973852703936	0.208124632403	0.1431461858185893	0.002	-0.0178	-0.1404	-0.0376	1.7839310410301	0.9624879030448	-2.5725620914116	0.1509330095819217	0.0748	-0.4693	-0.2335	0.6843	1.0755597732766	5.768121073957699	0.0353300415686	0.1686584794046576	0.258	-0.1474	-1.5055	-0.0803	0.6882276360351	5.6101588056972	0.1685848865495	0.1792381789252244	0.0122	-0.1803	-0.2449	0.0985	1.8582500260224	8.1606887999168	-2.0121206190901	0.1822412625624659
397	0.0928559633783851	0.005	-0.2671	0.0838	0.0524	1.5291455742168998	12.6008645586574	-3.0449932040572	0.1040062036251281	0.0005	0.0535	0.044	-0.0465	2.1775974062143	13.108822428025098	-3.2312037683603	0.1096573174590489	0.0006	0.075	-0.0422	0.0273	0.5046137117581999	12.6254932958756	-1.5361092906507998	0.1158095323639562	0.0023	-0.1488	0.0462	0.0765	2.7464189440749	10.4225983209212	-6.335959036050799	0.1208737252025851	0.0002	-0.0	-0.0349	0.0361	3.8158018615316	18.708988103924497	-1.3249945879146	0.1334359209070526	0.2044	-0.6727	-1.3178	0.3305	-1.0132797556784998	0.08262036447	-3.3106766903742995	0.1353844585252765
398	0.1137133488878971	0.069	0.3086	-0.8518	0.299	-2.0248284180062	7.6951427176437	-0.7876081315833	0.1214727870668061	0.011	0.1095	0.1521	0.318	-2.0786103409731	5.5960740007066	-2.0694827578507	0.1290747261633823	0.0758	-0.3322	0.7664	-0.4281	4.6931121031109	-5.604375380184299	1.9834788927405	0.1364412517644866	0.0045	0.0867	-0.0096	0.2045	2.0422573806063	-1.8654891436712	0.3585723817998	0.1384324935487376	0.0076	0.2551	-0.0063	0.1328	1.1139979142705	2.5174031623702	1.1961461623721	0.1415347220419218	0.0192	-0.1926	-0.4075	-0.0201	-1.2734945607283	5.1662120472784	-0.7929981267892	0.1431013288780915
399	0.1249885702241752	0.0807	-0.7583	-0.5462	0.3094	-6.0512728659056	-5.5336759540164	0.9311315075769	0.1311683298380102	0.026	-0.1352	-0.4825	-0.2153	-4.4200321270222	-2.6336618180887	1.8081663479413	0.1375201199456014	0.0701	0.5932	0.4852	-0.4212	-2.5316453394836	-3.2397018629915	-0.4308848722264	0.1387105803408178	0.0017	0.0463	0.1224	0.0293	-1.3747241787194	-0.4965877334954	0.7775363157241	0.1460674217642419	0.0766	0.5038	0.1778	-0.7079	-1.1536556892161	-0.3055773194469	0.9687827879568	0.1490623481575563	0.0906	-0.1739	-0.8024	-0.487	-1.1512164213127	-4.334461035249699	-3.2923428380680995	0.1521208802533937
407	0.0761083614082535	0.0	-0.0007	-0.0027	-0.0008	0.9053618224684	3.420483089058	0.0395397458535	0.0832445666005008	0.6652	-1.5545	-3.0925	-0.0806	1.3236175818401	1.7403783060452	0.1039442871093999	0.0936944624198258	0.0001	-0.0292	0.004	0.0195	1.7563909195400995	3.5968578956861	0.1468675336031	0.0984332993012907	0.0001	0.0037	0.0384	-0.0039	1.7821212616179	2.469168606732	0.1441135214541	0.1032453499918909	1.138	-1.2303	-3.8755	-0.03	-2.1272383269183	-5.679913999128299	-0.0935577270046	0.1101979806302169	0.0139	-0.422	-0.0893	-0.0535	0.1850696164127999	1.9776561241969	-0.0420576998182999	0.1134665765487734
408	0.0911719222905993	1.7944	-2.7816	4.6672	0.0393	-0.1182258072534999	-0.0029113842718	-0.899775112109	0.1074506052938657	0.0006	-0.0308	0.0672	0.0552	-0.0711321995055999	-0.1781058999789	-0.8780184161319	0.1102807683691079	0.0001	-0.0112	0.0142	-0.0289	-0.1295566000950999	-0.0130225431616999	-0.9146861207443	0.1143691311042686	0.1514	-0.5195	-1.2976	0.1792	-0.0754599328826	-0.1522181857783	-0.8929294247671999	0.1197202232190687	0.0	-0.0004	0.0023	0.0077	-0.0952101342939999	-0.0537819229668999	-0.8878935168376	0.1240461720687982	0.001	0.0102	0.1065	-0.0099	-0.0858071499567	-0.0511065968792999	-0.889939354434	0.1324737365566818
409	0.085217138266246	2.3167	-2.0904	-4.6982	-3.7862	0.1897514370660999	0.7148235247882999	-0.1201142727271	0.0932136899636212	0.0019	-0.0113	0.0128	-0.1724	-0.1193667551437999	0.013376630438	-0.6442421277125	0.1256957048212576	0.0027	0.061	0.152	-0.0704	0.0791975207991	0.5015056123328999	0.2709947954616	0.1281802847526444	0.8902	-1.0504	-2.3535	-1.9428	0.2328320556826	0.8243151792264001	0.2266945428934	0.1289186059150908	0.0214	-0.2249	-0.4301	0.116	-0.0733747522555	-0.0238418766042	-0.3795028741321999	0.1309171170799843	0.1101	0.3611	0.8209	0.6759	-0.1149603357054	-0.0823449632551	-0.1669324792601	0.1343990045129935
410	0.0850473869645805	0.6413	-2.856	-1.0627	-1.4229	-5.4012079696495	6.698583750012699	-0.6711527607112999	0.0855794320554973	0.6749	0.8046	-3.2386	0.8323	1.9506668051367	-5.1737659091728	4.7956400411151	0.0908901605677055	0.0031	-0.0335	0.159	-0.1579	-0.7737987278076	-0.7160038157092999	2.4802239983587	0.0984645409906169	0.3278	-1.8306	-0.925	-0.8872	-4.610216337426	7.2238525528884	-1.0911789564644998	0.0988754934362927	0.3717	-0.7544	2.1439	-0.6879	2.0687352402674	-6.1869276357592	4.2981080748829	0.106514278859179	0.0	-0.0156	-0.009	-0.0058	-8.1366502081591	22.4138819619128	-5.3493538551869	0.106690919553641
411	0.1103827693812789	0.502	-1.1301	2.2817	0.5821	4.2004980157162	-7.773002575399	-3.715555819308	0.1185618534221965	0.1613	0.6537	-1.2431	-0.2614	-2.7676641806529	6.3661351405977	2.1562734835749	0.1285539972869199	0.0092	0.1142	-0.2282	0.2067	0.9152369231741	-1.1327251968837	-0.7866638988465	0.1347267194082468	0.1305	-0.3742	0.9914	-0.5747	-0.1670505083521999	1.632342343743	0.6747723195356999	0.1367493395892502	0.0176	-0.0837	-0.3131	0.2974	6.505488155337099	-10.710982735952198	-6.0540662210853	0.14080886918474	0.0307	-0.2412	0.5118	-0.085	-2.0090518626955	3.816667408207	1.5265489341907	0.1422100115260383
412	0.1201235928125036	0.056	-0.648	0.4017	0.3439	-7.481942834280399	5.829928975187399	4.0592958785339	0.1313962023754524	0.0081	-0.0903	0.2253	0.184	-8.640477059303299	0.0121963395169999	-2.1325889790935	0.1406183864958753	0.0323	0.2617	-0.3111	-0.4232	-8.4297557868741	-0.8401704205984999	-3.2277415816587	0.1425085750326122	0.4506	1.158	-1.1104	-1.4727	-5.4175746704207	5.1757330607078	4.1380212829646	0.1459573601588242	0.5043	1.2345	-1.1533	-1.5261	-4.3519686839112	4.3413460656222	3.2329742047417995	0.148975132862021	0.0127	0.2694	-0.0216	0.235	-5.6006377922678	3.9674299018493993	1.3000117634200998	0.1574233552384874
413	0.11824602031325	0.0202	-0.4843	0.0746	-0.127	-0.2768962500665999	-8.1604133987019	-0.6775656747154	0.1187231516480045	0.005	-0.0505	-0.2439	-0.035	-1.5936681445649	-8.116860663717	-1.3046935840733995	0.1234261557490777	0.0002	0.0421	-0.0213	0.0145	20.041733268887	-1.0404264468615	9.5749527244897	0.1235166516553503	0.0003	-0.0505	-0.0078	-0.0206	-19.4356145379228	5.883553526031499	-8.9975150629058	0.1261639670779863	0.0044	-0.0471	-0.1946	-0.1083	11.451182515542	-6.722701027831799	4.1355033289998	0.1262502871603754	0.0044	0.0151	-0.2175	0.0681	-12.5441712514187	-2.8131840671728	-5.2555600699981	0.1281689159866792
414	0.1085918546905562	0.0085	-0.2298	-0.194	-0.1653	10.159196730384698	2.7952436451736	9.217678662703	0.1093725808796615	0.006	-0.0133	-0.285	0.0285	1.2443807180103	-13.7600676152022	1.4552987055929998	0.1192240649300265	0.0204	0.2648	0.3138	0.2961	9.255054541868	5.0272918058767	7.643170574088999	0.1198619098090964	0.0074	-0.0049	-0.3018	-0.0447	-1.2846286384164	-12.7698428755139	-0.0890726215048	0.121117715986576	0.0026	0.1269	0.0581	0.1133	8.9844531767134	18.9590917500844	7.763756963184499	0.1212490330243268	0.0004	-0.0126	-0.0688	-0.0106	-10.9582930269324	-17.5380214812004	-9.6132728363915	0.1222207560251176
415	0.1171583447929472	0.0491	-0.3452	-0.2414	0.6716	-4.1466767497186	-1.8380277082426	9.348454896749798	0.1194343452061706	0.0308	-0.3405	-0.0815	0.5143	-3.0375967142856	-1.3399055965498998	9.3692673599901	0.120916423856216	0.0048	0.0836	0.0016	0.2284	-3.5119162924047997	-2.2872464327752	-9.986402139550298	0.1240026153188223	0.0177	-0.0288	-0.1324	-0.4423	-2.6696213481485	-1.8358638415541	-9.6058370035892	0.1264197510824514	0.0001	0.0042	-0.0037	-0.034	1.7887308907755	1.528476742695	19.0526888201197	0.129846986046879	0.0001	0.017	0.0045	-0.0371	-5.1295836856967	-2.5815323024112	9.7466457104645	0.1311435663167223
416	0.1177577609204987	0.0342	0.0432	-0.2573	0.6068	2.1220843898966	-3.6424564682674	9.805345512268898	0.1296538019163732	0.0189	-0.0878	0.1216	-0.4436	2.7898536499677	-4.1044616777775	10.3665345021737	0.13492592601537	0.0022	0.0026	0.0652	-0.1413	3.3489574592454	-4.3013342034003	15.2082452322385	0.1373119792141771	0.0233	0.0074	0.0032	0.505	-0.3704539770712	-0.2599787468656	-10.3436368583063	0.1391110485763753	0.0016	0.0744	0.1067	0.0228	1.4266569792433998	-2.6377928363122	6.4827085405618	0.1395413425504165	0.058	0.4057	-0.3513	0.5789	-1.8389719409794	0.4364715825857999	-2.0635813032457	0.1424494670779121
417	0.0873220662401763	0.0134	0.096	0.1024	-0.4594	1.8339360330498	-1.1167912694502	9.5093285492821	0.0990109271315411	0.004	0.2299	0.0635	-0.0617	2.5524578027239	-1.5589675914875	10.1498330890781	0.1111029970218642	0.1671	-1.4487	-0.1786	-0.3545	-0.0906856857635	0.2137506857931	-1.6431223341548	0.1267029879225737	0.0019	0.0977	-0.1138	-0.0155	-2.5654803458856	2.3493690782505	-10.3714917240419	0.1274591181672362	0.0073	0.0044	0.0781	-0.2829	0.6008861078811	-0.6929881427498	4.011218695018499	0.1292229383280559	0.0341	-0.2093	-0.0492	-0.5915	1.873515121934	-0.7878441897674999	7.296007671192199	0.1309791943787818
418	0.0823476493888737	0.2704	0.4332	-2.1764	-0.0371	1.2411939325236	2.4941514312265	2.5146098071905	0.0831772293732296	0.277	0.1227	2.0931	0.7743	-0.3939024233684	-2.3915841501916	-0.9847167153903	0.0888460005147239	1.2215	0.2857	-4.4357	-0.9306	-0.3946105979209999	-2.3989806399632	-1.1289482659365	0.0986219404823247	0.0952	-0.1048	-1.0741	-0.5326	2.4635032103112	-3.0143843261726	2.2429068371763	0.0990761641358522	0.0933	0.2595	-1.1488	0.1581	2.4424940319174	-2.9657563402274	2.45500511568	0.1024264982330592	0.0103	-0.1141	-0.1794	-0.3256	6.0905372105442	1.2775075498597	9.4126233798215	0.1029724547745713
420	0.0868577607814546	0.0	0.001	-0.0006	0.0012	6.1448699359409	0.9152762662048	0.8598025929177999	0.086930858095283	0.0	0.003	0.0002	0.0008	-6.214546443310599	-1.3825534418287	-1.3291256061380998	0.1070967267286846	0.0301	-0.6374	-0.0863	-0.0858	11.4321798317139	1.1226927240552	1.041803452936	0.1089466145041465	0.0009	0.1099	0.0188	0.0181	19.678400380372494	2.6284291950056	2.5016659500902	0.1105123198797876	0.4116	2.3105	0.3493	0.3561	-2.1833021456658	-0.5011515250566	-0.4212851727355999	0.1116790449993578	0.0774	-0.9899	-0.1968	-0.1459	-10.0033983288127	-1.2857695863067	-1.3019789149551	0.1132581385154462
421	0.1049931327546397	0.6784	-0.8376	-2.2097	-2.0267	0.2652507129794	0.3706506922247	1.1344562902345	0.1077639199727256	0.1257	1.1671	0.1796	-0.5957	1.3608360888823	4.120867721579399	4.7389073908457	0.1158158381777394	0.3698	1.914	0.3266	-1.0095	2.1233040238483	-3.7646165785909	-4.9535629663449	0.1170081893248594	0.0325	0.5559	0.3268	0.0132	-3.7319225200792	-1.7787771040084	1.6647610010397995	0.124390560125153	0.0072	0.2286	-0.0013	-0.1851	-0.4728638859833	-1.3298337806907	-0.2465234303662	0.1291652867484373	0.2046	0.2806	1.097	1.0456	0.8192399282660999	-0.654274600541	-0.2434153309409	0.1337656654665942
422	0.1076116539918714	0.179	-1.5235	-0.3992	-0.1232	7.3364916497825	1.6173526490463	0.4921419710262999	0.1105042074700165	0.0556	-0.8395	-0.2189	-0.0412	-6.4752333647288	-1.8708004528157	-0.6523861350674	0.1143820914827692	0.1461	1.3135	0.4064	0.1577	-1.342384207484	-0.6328326488095	-0.1990363923113	0.1241082464276511	0.0007	-0.0495	0.0006	-0.0795	10.9134419719344	3.0950768821383	1.4968842890429	0.1295345448990736	0.0017	0.0381	0.042	-0.129	-11.7589237016774	-2.0036225244589	-0.5943945078155999	0.1300821257600052	0.001	-0.1	-0.0406	0.0102	5.0111611632897	3.0255970899221	-0.3257209511653	0.1321573687453019
424	0.0906326879325316	0.005	-0.2022	-0.0014	0.2053	-1.3595377688692	3.1188400726811	-1.8730823485963	0.1038407850668919	0.0029	0.0722	-0.1926	0.0173	0.9924279494075	0.0035015297323	-0.2469562037039	0.1155438271487736	0.6775	1.9144	-2.1949	0.56	4.5001345375274	-5.8902811842812	1.4253193161995998	0.1214625395222322	0.1614	-0.8196	0.9302	-0.675	5.7355843875688	-6.9094623945647	1.9404769601854	0.1249717173589568	0.0001	-0.0158	-0.0095	0.036	-1.450184111602	5.1173873461797	-4.2418475409819	0.1291083293632494	0.0207	-0.3797	0.2158	-0.222	11.3567198988313	-7.0009349409422	7.0253276199762	0.1335829298993778
425	0.1093907993491702	0.4143	-2.0398	-0.9122	0.8298	9.2214162506195	4.0208970805707	-4.2167073443646	0.1404087261805595	0.0907	0.8338	0.3713	-0.3693	5.984468399777	2.6483761115705	-2.4029936290946	0.1424913873811966	0.0021	-0.1161	-0.0916	0.0158	-0.0371791640114999	-0.3738768207421	-3.2104699911814	0.1533052461433486	0.0571	-0.2116	-0.0054	0.7166	5.1834836377557	2.2644274749692	-2.4803420274508	0.1711173708346707	0.2755	1.3885	0.6231	-0.3147	5.1408751355076	2.3127407166688	-1.7484829703694	0.1866460629326919	0.2779	-0.8453	-0.3074	1.1934	7.0536152590495	3.0620287363503	-3.1855658527483	0.1955149649292049
426	0.110732275881271	0.4036	-1.9126	0.1069	1.3409	8.5994816213139	-0.9048110200386	-6.3792757128515	0.1420119298152372	0.0895	-0.7883	0.0488	0.5666	5.4212729153065	-0.2803190937374999	-3.9208477535006	0.1444875326256323	0.0008	-0.0456	-0.0139	0.0781	-0.0762861365272999	-2.973152829999	-0.9798775226142	0.1544534569614795	0.0652	-0.2834	0.6057	0.431	4.9389273589245	-0.638143957954	-3.6576428781176	0.1724924601214587	0.2948	-1.3281	-0.0717	0.8914	4.7965449308212	0.0436314210462999	-3.277667887617	0.1866364052145137	0.2263	0.7873	-0.7948	-0.7531	6.6216681249942	-0.6670610855185	-4.8152328704037	0.1963328788456928
428	0.0815334412726182	0.1594	-0.5252	1.5305	0.5599	-5.5504754281253	4.2003406435934	1.5179721534981	0.0906775830923098	0.0	-0.0021	0.0036	0.0135	-1.6255753424626	0.2660375735933999	0.100324728285	0.1015999809360434	0.0	0.0005	-0.005	0.0125	-1.6544137839656998	0.2278748338144	0.0853350335883	0.1197107238904084	0.0527	-0.5333	0.5758	0.2093	-3.5767929500291	4.871060630967	1.7786197318856	0.1246364111591218	0.0437	0.4093	-0.5628	-0.2051	-1.9851313000299	2.5386483989482	0.9370329621819	0.1296302944864374	0.071	-0.2659	0.8145	0.2956	-1.0394035280633	-3.9967404597209	-1.4520332340449	0.1355698694421253
429	0.1185686292596307	0.1418	0.9542	0.6663	-0.6626	0.5341603278138999	4.9507696111652	0.6757165522724999	0.1350041270731125	0.1436	0.5064	1.1562	0.0462	1.0281514212831	5.268189182852799	0.344644948932	0.1537581424118662	0.2098	0.5531	1.3171	0.0764	1.4050576553891	5.493388690579599	0.0385955131167	0.154831807625935	0.1374	-0.6378	-0.9436	0.1844	-0.8035027159861	0.7150595829724999	0.4869093479432	0.1566754638212161	0.0241	-0.2845	-0.3201	0.2174	0.0344251518624999	1.9845411545694	-0.2497495588836	0.1600451919982992	0.0041	0.0772	-0.1728	-0.0527	-2.6177672336859	-2.5106755041205	1.2978872397623	0.172024717499947
430	0.1218484406995374	0.1314	-0.9791	0.388	0.7129	-0.1933709958905	1.8738692092103	-3.0390524064215	0.1416131406555684	0.0683	0.3115	0.3698	-0.6995	-0.1163373417799	1.6106643338272997	-2.7866275214503	0.154512991575647	0.0071	0.2025	-0.0805	-0.1475	-2.0737318051663	-0.3643558073127	2.0011439135248	0.1564652140469978	0.0317	0.1367	0.3487	-0.4044	-0.0098751007057	0.5202328949461	-1.9955965461961	0.1581524188827211	0.2138	-0.5862	-0.4775	1.2067	0.0128651710389	0.860825511716	-1.8543944090138	0.1607943850760647	0.1009	0.5512	0.25	-0.7585	-1.3585148500709998	1.2126702352660998	-0.6697757546368	0.1780273748480098
432	0.1155368076634264	0.1112	-0.8679	-0.3993	0.7288	-0.3182457753323	3.8536105140343	1.4295683635152	0.1359833877244952	0.0699	-0.0072	0.7291	0.4893	-0.215599808236	2.5951056480027	0.5502122843395	0.1414997003187606	0.0231	0.2796	0.1224	-0.3893	0.7780084320924999	-1.2953299427668	-3.0511307168464	0.145084822438215	0.0635	-0.5916	-0.5181	0.1947	0.1434053469014999	-1.9843837824466	-2.5569822512544	0.1475256163039432	0.202	-0.1056	-1.3091	-0.5734	-1.1687634130048998	5.2953752170665	3.1893034406648	0.1506063045576561	0.0898	0.1985	0.8821	0.2774	-1.4082444408758	-0.5295178501913	0.2288190665512	0.1528239529494477
434	0.1138547539782246	0.0199	0.4228	0.2822	0.0666	-1.9028650228362	-1.9332378425366	-0.7933522140655	0.1182959839376065	0.0001	-0.0207	-0.0265	-0.0109	3.9614104181522993	3.4976347722607	6.56635182383	0.126422517937861	0.0023	-0.1063	-0.0731	-0.1046	-3.5588131849992	-3.3117389522032	-0.3841060087240999	0.1366631911261301	0.2325	-0.9412	-0.9052	-0.9203	-1.8528993738472	-1.7100448293754995	-1.1836744216402	0.1380461410899285	0.0002	-0.0241	-0.0333	-0.0081	5.1922964766325	4.2845347292914	5.4593569690241	0.1419121271466789	0.0013	-0.061	0.0168	-0.0964	3.8890192416643	3.1277315976193	1.4749308779122998	0.1444953793379057
435	0.0923003189842621	1.1125	-3.4362	2.2404	-1.1194	-0.104652461662	0.0559064466247	-0.3547167647911999	0.1028836471315144	0.105	-0.3196	0.2289	1.1731	-1.0536850482073998	0.7366982498575	-1.2377710888527	0.1038985050002236	0.0033	-0.1873	-0.0126	0.1115	1.1643569935665	-0.778598577553	1.4809503616094	0.1046345535854549	0.0072	-0.0096	-0.0259	-0.3196	-0.718010310275	0.636963667033	2.1377822591459	0.1098234563037246	0.1128	0.1998	-0.4043	-1.1564	5.4019161442021	-3.7547808209159	0.6283082002789999	0.1101876937638833	0.5071	-0.6778	0.3465	2.5148	-4.5956200730363	2.9422685508995	-4.094429204949	0.1144618635734345
436	0.0960012951350827	0.3653	-2.2549	-0.5506	-0.5653	10.9442082219418	3.3613505139158995	2.7140002867781	0.115841444728156	0.0014	0.017	-0.0123	-0.1324	-3.3774418134722	-0.3632542024531	-0.8546879989268	0.1194561173337761	1.6073	3.9886	1.8245	0.9721	7.7886217585869	2.8682249671221	1.9189956654232	0.1320346756676915	0.0261	0.47	0.2508	0.1145	-2.1401821840186	-1.8669448358071	-0.5066595493546	0.1423400937870358	0.0037	0.0487	-0.0064	-0.191	1.7727576203112998	1.4859075834776	0.4121182465825	0.1492075612111929	0.3331	1.5959	0.8067	0.3889	0.2102098130301	0.2626934159838999	0.0507131665722999	0.1601009223240884
437	0.0970730512225938	0.0001	0.0239	0.0135	0.0081	2.6054922081075	-1.2788452129035	-0.0647192855015	0.1008336251963919	0.0072	-0.1334	-0.2257	-0.1948	2.7856832887135	-1.9959112904417	-0.0496509047434	0.1120138117193493	0.0474	0.6317	-0.4856	-0.0076	5.3288954792229	-2.9379801605532	-0.1268419309768	0.1132309855541433	0.2685	1.0276	1.5773	-0.1172	4.7453989909112	-3.2031915305019	-0.077505770479	0.1243988669387642	0.0055	-0.2124	0.1426	-0.0195	8.8395134516146	-0.4970598498638	-0.0853743766189999	0.1245987207012038	0.0017	-0.1346	0.0275	0.0438	4.5098129230796	-7.7144208026867	-0.1612670828393	0.1264201586322786
438	0.0903564845424935	0.2136	-1.7864	0.0474	0.5936	2.5132721441467	0.0703846819222999	-4.2914984457253	0.0921783204685755	2.3653	4.8076	0.0146	-3.9214	-7.3050172252225	0.1547361397431	1.4927926138500998	0.1082843386850272	0.0167	0.2108	0.1118	-0.417	4.9278326242671	-0.0135733455915	-2.6176885476245	0.1083136826400813	0.0652	0.4281	-0.0329	-0.8473	-1.8413325228214	0.025966400262	-0.4815193527372999	0.1145343721633466	0.0601	-0.717	0.0019	0.5228	-11.1897087335098	0.1362055722834	4.703852750492	0.1219754896726413	0.1249	-1.1923	0.0663	-0.3308	-7.011242814985599	0.1213339066788	2.0126320784892	0.1227511856164488
439	0.0951625822126686	1.0318	-0.0131	4.0321	-0.0762	2.7905224814896	-0.0097570716136	-0.6163872619769	0.1023101043543565	0.0429	0.7725	0.0003	-0.1812	2.796896052463	0.0023999248727	-0.6175675528979	0.1146626632630654	0.0018	0.0404	0.0191	0.1449	-1.7056777529677998	0.0030687563945999	0.4486285790721	0.1172068101480109	0.8661	-0.0137	3.3286	-0.0635	4.7414253448105	-0.079866352321	-1.0817366290964998	0.1175607276674587	0.0312	0.6147	0.0122	-0.1424	5.8806421417597	0.0648766576242999	-1.359695140992	0.1335557806130057	0.0	-0.0022	0.0021	0.0004	-0.4243539291302	-0.0020851806271	0.1452544693443999	0.13643529617161
441	0.0879422398469356	0.0127	0.0061	0.4658	0.016	-7.5115287933668	-14.171713745416298	-1.4268143513662	0.0896764871045116	0.3855	1.0747	-2.3006	0.0035	-6.861267181957199	14.6140080965457	-0.754992759133	0.1021847399695377	0.584	1.2516	-2.6465	0.0399	-6.131217904288	11.837531077016	-0.8771135264258	0.1075973136768503	0.1608	1.3168	0.7095	0.0628	-4.4659454438491	-11.50783647975	-0.8873033713771	0.1107082043494553	0.4225	1.9714	1.3535	0.0806	1.3209422557525	-5.8804060835755	-0.5929781587104	0.1128319626688748	0.0157	0.4425	-0.1146	0.0115	4.4104717705621	26.574525487529897	1.7163397142875	0.1144424838257886
442	0.0931894765794761	0.1593	-1.5342	0.2408	-0.3898	-10.7093696716935	1.3717341083862	-2.060394517759	0.1128399696081316	0.0126	-0.2545	0.1824	-0.2642	-8.64759814786	0.4746343223647999	-4.6194226066098	0.1187103750160446	0.0095	0.0085	0.0316	-0.3453	-6.8111835038761	0.0887578772592	-3.034134527584	0.1226423959045857	0.1136	-1.0203	0.2863	-0.5159	-3.6082673745891	-0.3557003405587	-0.4540972603393999	0.1245706842865332	0.0017	-0.1093	-0.0221	-0.0868	-6.6290252717351	-2.5878665303539	-6.087547140211	0.1249531324988459	0.0059	-0.1547	-0.0101	0.2164	0.4508711318219999	-1.4312601138353	0.6510878150543	0.13195242336622
443	0.1369067324660825	0.0264	-0.4286	-0.3219	0.0448	7.671851643469299	5.427410428095699	0.0825416784086	0.1376442840980165	0.0183	-0.3489	-0.273	-0.0574	-8.3743214566178	-3.6161359807291	-0.1787747315008	0.1397478277255092	0.0262	-0.4006	-0.341	-0.0655	12.7619349263432	9.0012526508223	-1.8182775068312	0.1418769790058978	0.0301	-0.4699	-0.3108	-0.0239	-13.4386350543832	-8.6703777626353	-0.677093558347	0.146635739892262	0.0052	0.2154	-0.0722	0.0387	-1.1142733154854	0.3411827622303999	-0.0269106329987999	0.1467692402064093	0.0014	0.0223	0.0283	-0.1128	-0.922987500222	0.512246259714	-0.0491394453442999	0.1497467782970857
444	0.1002721622843116	1.0343	-0.982	3.8051	-0.1706	-1.8781969425873	-0.6196133904943	0.5954174266138	0.1061088281524244	0.4619	1.1744	2.2551	-0.2552	-1.7626071183907	1.2304139421118	0.5695297124131999	0.1192318991475351	0.0531	-0.8111	0.0681	-0.076	3.9419356179558	2.4370646936808	0.6181970413890999	0.121504998202881	0.413	-1.4373	-1.7155	0.2991	3.6850256274848	1.0799268496843	-0.2357040969236999	0.1248615866648398	0.2937	-0.3765	-1.8192	0.2775	1.3046935840733995	-3.1757300950733	0.6829163268906	0.1308179042378216	0.0338	0.3681	0.4881	0.1153	3.2188107136898	2.4005150181605	0.8569698947073999	0.1348216597758455
445	0.0884111584463077	2.1616	-0.2642	6.0118	-0.68	1.5053036976127	-0.4482351487650999	0.1610310246551	0.0989836231305817	0.0448	-0.7034	-0.3962	0.1643	-0.0077505770478999	4.2372050633593	-0.155798401572	0.1022363845072482	0.0662	-0.9813	-0.0008	0.0905	-2.5648508573944	-1.4818159082848	0.9858970063113	0.1105537510497809	0.4164	1.4729	1.8213	-0.4032	3.4956676207257	-5.728502642042799	0.5247180004459	0.1139345793553867	0.0016	-0.0921	-0.0809	-0.0771	1.8930686081919	2.4762110092273	0.0977280882588	0.1179844574800805	0.0535	0.3204	-0.7592	0.0276	1.8879540142009	4.5067048236543	-0.5334521532613	0.1235676924019282
446	0.0891191052030999	0.0165	-0.0034	-0.5251	0.0508	6.4911279491316	1.8492011289614	-0.425691592174	0.0951848313462938	0.0326	-0.7101	-0.0348	0.0896	-5.4611667484363	-1.3111851841389	0.6120201855692	0.1050508093237879	0.0207	-0.532	0.0553	0.1004	-9.2565495770346	-2.0406836593782995	1.2666488733865	0.1087584672338139	0.1815	-1.2029	1.0276	-0.0283	-3.6192440801544	-0.7247773115554	0.6587203630101	0.1098419448806482	0.0703	-0.8162	0.5277	0.1256	2.9458881097239	0.8264003598534999	-0.1086654507934	0.1168721929977035	0.3215	-1.0984	-1.6791	0.3169	1.9490930839087	1.2490625386635998	-0.2954268175263	0.1261781501059686
448	0.0939459379354049	0.1708	-0.5137	1.4146	-0.6798	-3.4800877805685	9.994703519028	-4.2719843024981	0.1113149052923587	0.0121	0.0719	0.2569	-0.3029	-2.8457994396231	7.562123930847	-6.428218443042299	0.1189842503374122	0.0121	-0.0552	0.005	0.3871	-2.2159175181161	5.7889728802287	-4.312783025333999	0.1222908512879644	0.1208	-0.1745	0.8917	-0.8099	-1.0140272732618	1.6250638830634998	-0.6045056667055	0.1246407968215548	0.0106	0.1233	-0.2689	-0.1992	-0.7881589340130999	0.1164160278413	0.1592212452429	0.1263678066703864	0.0008	0.0255	0.0387	-0.0848	-2.2324415910101	7.123173737327099	-11.4507103991736	0.1313523259064957
449	0.071219740226713	1.2807	4.1922	-2.6076	1.6123	1.0286628806821998	0.6342489979147	-0.2209898034418999	0.0756324817549342	0.0022	-0.0569	-0.1818	0.0865	0.2804371228296	0.8666089372289	-0.3927614754781	0.0884425397830048	0.0133	-0.4646	-0.0809	0.0497	-14.933040732492	12.5936647840393	-7.606699584630099	0.0893367709877002	0.0141	0.0738	-0.4196	0.2362	18.4697037912071	-8.2098675882918	5.2431670153276	0.095408878648252	0.2616	-1.848	0.7105	-0.4393	-7.5465047476591	5.9043266462411	-3.5858025040594	0.0961870584777965	0.6416	2.2367	-1.9107	1.1631	6.950025059216399	-3.5036542559578	2.2045080392131	0.0969753098227289
451	0.0921974694305662	0.398	0.4433	-2.4824	-0.3412	0.4608249185890999	0.1282189370513	-0.0378873385640999	0.1041996710927997	0.1516	1.4048	0.4383	-0.1305	-3.4154471811284	0.9331380021426	0.5499368831246	0.1242869807301976	0.0095	0.2357	-0.237	-0.0544	0.1360088571299	0.4262817376344999	0.0346612100466999	0.124914832737399	0.654	2.6535	0.8653	-0.2525	1.7335326187034	-0.072784606795	-0.2135539706395999	0.1263180212801744	0.0	0.0148	0.002	0.0081	1.9928031910164	0.0132979443765999	-0.0379660246255	0.1279838902025797	0.0037	0.1751	-0.0568	-0.096	0.9554061575188	0.4530743415411999	0.123537116398	0.1283753916069519
452	0.0927014321701774	0.3964	0.3375	-2.4949	-0.2735	-1.5133690189062	0.1871941400705999	0.1790501327157	0.1064851366578267	0.1538	-1.3328	-0.6193	0.0858	-3.317404348624	1.0828382339561	0.4572053597646999	0.1186949417765995	0.0067	0.083	-0.2759	-0.0352	-11.0745516826509	0.8633041226501	1.2662554430795	0.1266096380650312	0.0201	0.0294	-0.4849	-0.0435	-1.1171060136958	0.4953680995437	0.1607556234402	0.1273890497313844	0.0	-0.0079	-0.0066	-0.0109	0.4975713092628999	-0.3105345413151	0.0966264833992	0.1291266595506548	0.0032	-0.1763	-0.0532	-0.0577	0.7655366913606	0.9285348675507	0.2283862932134999	0.129454450884469
453	0.0834634149778369	0.9664	-0.3175	-4.1373	-0.387	1.1767893912677	0.1307368910160999	-0.1175569757316	0.0985399678430882	0.1081	1.238	0.3145	-0.1176	-3.3680781721656	1.5052250115513	0.5655560663125	0.1099859929812168	0.1228	-1.1496	-0.588	0.0823	0.7867819279385999	-0.8870279701621999	-0.1724405035581	0.1131812310333501	0.1017	1.0074	0.5738	-0.062	0.3233603693233	-0.5738574457901999	-0.0840760566059	0.1147659486635558	0.7577	2.2478	2.2017	-0.0508	3.4712749416917	-0.1760207193518	-0.4188852478629	0.1226948533369923	0.1389	0.427	-1.2173	-0.1832	6.873188120259299	-0.3992137325128999	-0.8333247332567	0.1246403290028622
454	0.083895759195779	0.9902	-0.396	-4.1753	-0.3386	-0.6853162517632999	0.1094916544381	0.077899200786	0.1000583426823009	0.1336	-1.2407	-0.6783	0.0522	-3.6100378109706	1.9456308972071	0.5027645893153	0.1105884174071324	0.0366	0.6928	0.1169	-0.055	-1.1443707339709	-1.1654192553954	0.0068850303725	0.1139091003250694	0.0562	0.7932	0.331	-0.0426	-0.6292130899851	-0.099144437364	0.0559064466247	0.1156871075562952	0.2465	1.1073	1.4032	0.0228	-7.351678059632699	0.7171841066303	0.7385080292696999	0.1185352814674552	0.5764	-1.9442	-1.8745	0.0124	-1.7726002481884997	-0.5205476391917	0.1217666800165	0.1256004021054806
456	0.0947402606335346	0.0498	0.6771	-0.3535	-0.4522	-8.8699649573764	4.640471128034299	5.9197884573062	0.1018112416837285	0.0004	-0.0406	0.0102	-0.0628	3.0943687075857	-1.956135486404	-2.0814036961528	0.1152866955471792	1.8024	4.0831	-0.713	-2.5041	-5.684005674321099	3.1983523377258	3.8386601623683	0.1244782535291872	0.0045	-0.1157	0.031	-0.2008	-2.7277310044924	-0.1063442119820999	1.5990974828015	0.1326757985850472	0.0212	0.4191	-0.0337	-0.2514	3.573134048174	1.9119139198972	-1.7782263015786	0.1502310661921067	0.0	0.0039	-0.0001	0.0055	8.8671716021967	-2.2512869027154	-5.5065292628334	0.1539705563528406
457	0.1105089330635498	1.2407	0.1028	-4.1001	-0.141	0.0724698625494	9.7736743725554	1.9480701651105	0.1187971868041766	0.0015	-0.136	-0.0067	0.0272	-0.1222387963848999	-3.3421117719036	-1.118128932494	0.121251572034026	0.7605	-0.1334	3.0592	-0.1767	0.0968625415833999	10.919264740478	2.2574637585353	0.1337074681597498	0.0206	0.0201	-0.4794	0.0323	0.4794341721101999	-2.2848071648718	2.0482375212727	0.1536859296538846	0.3724	-0.1294	1.8692	-0.3529	0.1880203437153	0.5299899665597	1.0572259209703998	0.1556731495938531	0.0011	0.0991	-0.0022	-0.019	-0.1364416304676	2.0781775676354	-0.3257602941959999	0.1633044286030595
459	0.1244599909605087	0.0789	0.7169	-0.5694	-0.3353	5.648793661844599	-5.1082204200266	-0.9900280245348	0.1317035111148835	0.0229	-0.1677	0.4724	-0.0997	4.025185470917	-2.3372514247949	-1.3472234002601	0.1363030023372489	0.0834	0.6002	-0.5375	-0.5183	1.7064252705510998	-1.0329119279978	0.9699237358471	0.1377975379002734	0.0102	-0.1161	0.2966	-0.098	1.2330499251687	0.6244525832704	-0.3223767935558	0.1450268838464999	0.0945	0.5835	-0.5845	-0.5436	-0.4552775512604	3.2256957440623	-0.2863385774346	0.1475505764340296	0.0673	-0.1032	0.6905	-0.444	0.7369343080416999	-2.6104494299757	4.3596405748977	0.1508416548443179
460	0.1241300865414767	0.0844	-0.0155	1.0095	-0.0299	1.8122973661648	-1.7259000707476	3.5585377837843	0.1248335120308888	0.0009	0.0379	0.0616	0.0731	1.8326770560674	1.9427981989967	3.4589212300519	0.1382357539226696	0.0622	0.039	-0.8207	0.0121	0.6914144215218	-1.2472921022821	1.4691081093687	0.13866540735627	0.0008	0.0243	0.077	0.0494	0.666077509751	1.2891924299776	1.1689994711891	0.1422980746281124	0.221	0.0234	1.5206	-0.1275	1.9586534403688	-0.1865253085487	3.8752491809193	0.1426551073864108	0.0752	0.4109	0.1295	0.7781	2.03403468719	0.4444582178178999	3.8082086566065	0.1472966526795424
461	0.1007595069867834	0.0092	0.2476	0.219	-0.1654	-3.2839234294983	-5.5762844562645	-0.8890344647278999	0.116724360453383	0.0014	-0.0986	-0.0551	0.0692	3.18285118363	4.282567577756399	0.9849527735744998	0.1220998151545191	0.0206	0.187	0.456	0.1005	-5.7482135004235	-6.782148347219499	2.1562734835749	0.1306267890933639	0.2012	0.8614	1.252	0.0139	-0.7314262837437	-0.6650939339834999	0.9403771197914	0.1339264988136543	0.0226	-0.3018	-0.3134	0.2531	0.6967650736969999	0.2180784191700999	-1.617391992077	0.1360426070295989	0.0017	0.0178	0.1139	0.075	2.3701421984601	2.9329835956543	0.230943590209	0.1394709033140455
462	0.1084553365232248	0.0088	-0.0675	0.3418	-0.0009	-6.2247756312926	-0.3992137325128999	4.248063739832499	0.1124991708567025	0.0005	-0.0136	0.0557	-0.0538	-2.2824465830298	1.0135944999240998	1.2658620127724998	0.1188799679281921	0.0006	-0.0588	-0.0259	0.0577	3.964597203639	5.8335485340118	-1.2848646966006	0.1200669022272927	0.0407	0.536	0.2674	-0.3863	-1.0612389101018	1.077605610873	0.1327827286125	0.1299230979064539	0.1182	0.8485	0.5323	-0.6013	-7.2220821165069	-0.1890432625134999	5.446963914353599	0.1336275126900369	0.0001	0.0091	0.0112	-0.0246	9.9908085589887	7.7282302064624	-5.938358367796599	0.135509897878684
463	0.075903462700793	0.0512	-0.659	-0.077	0.7555	-0.7280427831035	2.2212288272606	1.6786884339075998	0.0805678032222687	0.0062	0.1792	0.2447	-0.1514	1.7176773773313	1.6577579415751995	-1.8114711625201	0.112477132664106	0.1497	-1.1572	0.4139	0.6971	-4.0064581883038	1.5597937951321998	6.0814489704525	0.1154389126514535	0.0233	0.5021	-0.0597	-0.2158	4.0886457794361	-0.3494841417081	-6.0168083710124	0.1317463027442639	0.0299	0.3509	0.0128	-0.466	2.1214155583747	2.3467330951936	-1.0892511479602	0.132623252586808	0.0678	0.8261	0.0477	-0.287	-0.0852563475268999	2.5689031895564995	0.0681814722031	0.1331800725912983
464	0.0919730755826323	0.136	-1.148	-0.9473	0.0605	-1.6276605230897	-1.3439972717427	-2.3425233909087	0.0976747707967792	0.008	0.2457	0.1608	0.1905	0.0308449360687999	1.6657052337765998	-3.125016928501	0.1049285377607418	0.0754	-0.917	-0.3916	0.29	-6.7192388411302	-5.8690359477032	-3.6032314666595	0.1070709419441236	0.0203	-0.25	-0.1258	0.4538	3.9076678382161	6.4685450495098005	-6.3705022170054	0.129357950876233	0.7454	2.8903	0.4505	-0.2947	-4.4006753559178	-0.3071116976442	-5.1091646527634	0.1329636507707784	0.3884	0.652	0.2886	-1.9679	1.0568718336941	1.0615143113167	-6.85355594794	0.1387087186208675
465	0.0779086537874265	0.0693	0.9835	-0.3051	-0.5238	-1.993511365569	0.961150240001	4.3270645454781	0.0825091688455166	0.0104	-0.3922	-0.1658	0.0842	1.4225653040506	-0.6937356603331	1.3279059721864	0.1055416959245779	0.1372	1.1145	-0.8068	-0.2381	-9.4058563785411	1.8443225931546	7.9181390156513	0.1077116679689515	0.0326	0.4667	-0.4798	-0.0766	5.4632125860327	-6.2896522889169	-3.397270700945	0.1253237952080392	0.9437	2.8949	-1.694	0.2119	-1.7653611305397	-2.2241402115324	1.4208342106998	0.1275882291440196	0.3287	-0.6082	-1.8494	-0.2717	-2.2988526268317	-2.6479826812635	2.9375473872155	0.1286657875797924
466	0.0764749214246864	1.0975	-1.2665	4.0905	1.7859	0.4420189499144999	3.2170009342776	-0.0622013315366999	0.0812570181217175	0.0126	-0.1211	0.4069	0.2286	1.0979853007756	-0.2490020413003	-2.2919282534285	0.0941558330787997	0.5961	1.3937	-2.6433	-0.7526	0.7125416290076999	1.103572011135	-1.4770160585394	0.100279526110676	0.0018	-0.0781	0.1415	-0.0307	1.0353118528705	1.9355197383172	-0.6467600816772999	0.1033978930625284	0.0088	0.2507	-0.0046	0.2545	1.6258114006468	-3.3902676414804	-3.4857138339586	0.1056818691780966	0.0161	0.2212	0.1373	0.4011	-2.2164683205459	9.6943981656949	3.4827631066561	0.1132990202832828
467	0.0727811036715978	0.7007	-0.3247	3.2982	1.8596	0.5485992200808	1.1977985696615	-0.6220920014283999	0.0765779697921393	0.0256	-0.1043	-0.6989	-0.0547	0.5729918991148	1.2753043401404998	-0.5223180755732	0.0947162229110824	0.4288	-0.1546	-2.133	-1.489	1.7595383619960998	-7.2982502239421	-4.1720923475508	0.1003691484858943	0.0566	0.2642	0.7474	0.4661	-0.0801417535358999	10.0695339634194	2.653687420715	0.1042322533968867	0.0198	-0.1887	-0.3752	-0.3285	-0.0470542647172	-0.2408973769760999	0.6911783633376	0.105232089250909	0.1307	0.5324	0.8337	0.9404	-0.2133572554861	2.4642113848638	0.0999706410087	0.1094140028623277
468	0.1058647348378638	2.3952	1.3781	2.495	5.0807	-0.1309729492002999	-1.105932592977	0.5721263524393999	0.118636748512179	0.0005	-0.0309	-0.0568	0.0398	-0.1399431601999	-1.0709172956539998	0.5730312421454999	0.1358589450123244	0.024	-0.0089	0.4632	-0.2235	-0.0158945844027999	-1.077605610873	0.5354586478269999	0.1464968826314677	0.0288	-0.1304	-0.2323	-0.4727	-0.0614931569840999	-0.7769855132943	0.4506744166684999	0.1469831770387129	0.0036	0.0056	0.1706	-0.0847	-0.0536638938747999	-1.1006606268632	0.6152463140866	0.1521942201126558	0.3555	-0.4384	-0.801	-1.6339	-0.0764041656194	-1.0717434992986998	0.5081939275519	0.1532895111920837
470	0.0992647417405831	1.1661	-2.5408	2.601	2.0977	-0.2897614211055	0.9830249650702	-0.2669424632995	0.1023440327856006	0.0005	-0.0488	0.0329	0.0599	0.4138493399333	0.2478610934099999	-0.8603927383783	0.122911405250063	1.49	-2.6119	2.6211	2.1193	1.3001297925122	-0.6779591050224	-1.5958713542841	0.1239052667690614	0.0051	0.1394	-0.1997	-0.0473	-1.0929887358767	1.8047041612397	0.4023218319382	0.1304425644441818	0.0134	0.0939	0.2922	-0.2459	-0.0328120876038	0.6736313716454	-0.4025578901224	0.1346542975467018	0.7432	-1.7286	1.7905	1.444	-0.2630081602294999	0.8890738077585999	-0.2178030179552	0.139723509605836
471	0.0929934513599583	0.0027	-0.0367	0.0266	0.2048	4.3393789140872	0.3329207257834	10.950149019577498	0.0955025721118257	0.0032	0.067	-0.0334	-0.2108	3.6734194334283	-5.9174278754642	-19.8932920140559	0.1083269947094607	0.0018	0.0692	-0.1417	0.0213	7.3821689084252	8.1156410297653	5.9190802827536	0.1141734263387177	0.3187	-1.1228	0.2242	1.6959	2.9116203299842	-0.5006400656575	-10.245712054894	0.1146552013160483	0.5233	1.2736	-1.2045	-1.9425	4.4394282411573	-1.1150208330687	-8.9964528010769	0.1160584214632287	0.1313	-0.0252	-1.2294	-0.4295	-2.9520256225131	-6.803747671073799	-12.0125682206003	0.1169339377152624
472	0.0931922544596782	0.0044	-0.0426	-0.0648	-0.2546	0.5864078725834999	-4.5887743856945	15.9212196345839	0.0986737540668527	0.005	-0.2389	-0.1085	0.0815	8.436129357847499	-1.8494765301763	-11.0518114109063	0.0990176783469388	0.0359	-0.4264	-0.2021	0.5665	9.7709990464678	0.2479004364406999	-14.7696491259949	0.1033141843859755	0.0313	0.4284	0.2634	-0.4484	-0.167601310782	-5.0990928369042	16.1571597896918	0.1182414593566172	1.3875	2.3193	1.5164	-3.15	4.198924294488199	-1.5649870751845998	1.5271784226818998	0.1198666343001505	0.2129	0.1553	-1.1149	-1.1822	3.1079420531772	-3.1357182328514	1.3096114629109	0.1214403837318497
473	0.091281369815078	0.1643	1.3883	0.1126	0.8713	2.4104294618969	-1.1976805405694	-0.0556310454097999	0.0945539956627647	0.0038	0.1902	0.0645	0.1419	-3.4289024976278	-1.0900773516049	-1.223174824463	0.1035906417137328	0.1047	-0.9628	-0.4633	-0.6116	9.9041358623566	-0.3998825640348	2.6226457694927	0.1055554434732587	0.0185	0.4024	0.1721	0.2673	-11.2184684889515	-1.2119227176828	-3.6579182793325	0.1193564013935851	0.1735	-1.0249	-0.5723	-0.8957	1.6343488383086997	-1.3713800211099	-0.434347058928	0.1218831088943543	0.9531	-2.0842	-1.4884	-2.2737	-1.0238630309368	-1.109080035433	-0.7075450641087999	0.1227773103321101
474	0.0940420913976652	0.003	-0.1119	-0.0031	-0.1866	-6.1589153979008	-11.1969085081279	-11.1941544959789	0.0944466476262598	0.0054	0.148	0.1387	0.2094	7.8224174219582	5.0710412560151	7.107318495955	0.1025094450964545	0.0251	-0.2038	-0.2395	0.5175	8.7363560251192	5.6593769371029	-3.1014897961424	0.1065711348162765	0.0217	-0.279	-0.4687	0.0899	-0.1890039194828	-5.827371678191899	-11.1293958674467	0.1162726195831132	0.0586	-0.8635	-0.0219	-0.1022	-4.1231102743293	5.087919416185399	-3.9003106914752	0.11682355712585	0.3272	1.228	0.5101	1.5596	-0.3143114722623	-3.6964351063878	-1.3468299699531	0.1181967108265784
477	0.1295329988556803	0.1324	-0.307	-1.0987	-0.4814	0.0130225431616999	0.0537032369055	0.0289171275644999	0.130341052197809	0.0	0.0005	0.0019	0.0008	-0.0145962643896999	-0.0538606090283	-0.0286417263496	0.1437107345700738	0.0	-0.0002	-0.0007	-0.0004	0.0041310182235	0.0118422522407	0.0075932049251	0.1469235134344738	0.0153	-0.0928	-0.3368	-0.185	-0.0028720412411	-0.0113701358723	-0.0074358328023	0.154403840985578	0.0047	-0.0801	0.1003	-0.1721	0.0001573721228	-0.0025966400262	-0.0011802909209999	0.1575456095293587	0.0	0.0007	0.0018	0.0005	0.0005508024297999	0.0009048897061	-0.0001573721228	0.159404008444585
478	0.1346224910205096	0.9319	-1.5648	0.2709	-2.8039	0.3196227814068	-0.9108698467664	0.3875681954257	0.1430408218772307	0.0014	-0.0553	-0.0433	-0.0996	-0.1489133711995	-0.791581777684	-0.4898600752457	0.1529765919357794	0.0128	-0.0238	0.3506	0.0433	0.1024492519428	-0.8216791961694999	-0.0901348833337	0.156948879776232	0.005	-0.0456	0.1914	0.0941	-2.9464389121537	-0.3877649105792	-6.140188115287599	0.1571322018624063	0.0057	-0.1186	-0.0802	0.1844	3.105738843458	-1.5753736352894	5.7764617964661	0.1687660056753069	0.0105	-0.1616	0.0242	-0.2584	0.2931449217457	-0.8223873707221	0.3523168399185	0.1689873824050429
479	0.0988841320961564	0.8163	-1.7042	1.9444	-2.3869	0.7329213189103	0.4741228629657	-0.2348778932789999	0.1089967262282147	0.1342	-1.1522	-0.6686	0.268	0.1007575016226999	-0.0451657992435999	0.0422937580024999	0.1102914488205317	0.0005	-0.0368	0.0648	0.04	0.1852663315662999	0.3326453245685	-0.2839386525619	0.1111037518526533	0.001	0.1136	-0.001	0.0257	0.7797001824126	0.5818440810223	-0.3338256154895	0.1197285586971402	0.2309	-1.444	-0.8348	0.3332	1.0378298068353	0.42097042849	-0.0873021851232999	0.1266468743015006	0.0016	-0.1093	0.0804	-0.0248	0.1904202685879999	0.0088915249381999	0.0395790888841999	0.129977088887489
480	0.1060856455863725	0.0195	-0.3157	-0.0355	0.4183	-8.4084712072654	3.90282864544	10.0308204212106	0.1312956419361603	0.0439	-0.3593	0.2953	0.5344	-1.4396008363436998	-3.8998779181375	7.0979941976791	0.1324494540838374	0.0088	-0.0153	-0.2582	0.1796	-5.274720125949	0.2587197698831999	8.401428804770099	0.1403514189419581	1.1403	2.1212	-1.4915	-2.3373	0.2859844901582999	-1.7608760250398998	0.976887452281	0.1443558874165598	0.0782	0.5496	-0.3458	-0.6255	0.8805363700967	-6.422907133897799	5.8475153099103	0.1486509245857502	0.0516	-0.4334	0.3472	0.4602	-7.371310231952	3.4885858751997	8.8057964743047	0.1488167749483571
481	0.0972945679671937	0.0177	0.3474	-0.1448	-0.3629	-10.2680195533009	8.132007730536499	7.365487463408399	0.1236622046400871	0.0056	-0.0986	0.1119	0.2128	-0.8064927863193	-1.6725509211183998	8.4069761720988	0.1275771378353309	0.0085	-0.0425	0.2897	-0.1209	-8.4432897894349	6.0663412466637	6.0137002715871	0.1349751193742279	0.091	0.645	-0.6685	-0.3854	-1.0833103503244998	-1.3515511336370998	7.889103858994699	0.1363391022851108	0.0301	-0.3482	0.4214	0.18	-11.2878695951063	9.9340365656886	8.4495453313162	0.1380176809557352	0.5387	1.5253	-1.4398	-1.2061	-5.6051228977676	4.2246152935353	5.0327211441133	0.1421099115555772
482	0.1031024966113298	0.0164	-0.2668	-0.3073	0.2712	-6.4721252653035	-4.9171313199167	11.5860504247816	0.1307313011857599	0.0075	-0.1862	0.0315	0.2253	-5.307728928706299	-5.744751313721899	2.5683523871267	0.1318362724004441	0.0086	0.0149	0.2049	0.236	-5.1564549756648	-5.4266629105124	4.8356912463677	0.1409338105850222	0.2764	0.9116	0.3959	-1.3978	-4.5260615947587	-5.3619436250109	-0.4106232114159	0.1428106238435697	0.6328	-1.3741	-0.5879	2.1006	-3.5431153157499	-3.7262964666890994	2.7119544491817	0.1454719455300158	0.0087	-0.0038	0.0824	0.2873	-7.9255355054229	-4.545811796170099	14.193195040178498	0.1475181918412203
483	0.0778946254740315	1.4719	1.839	-3.7689	3.2799	0.3285143063449999	0.6828376408292	0.5811752495004	0.0855873563088109	0.0004	-0.0326	-0.0476	-0.0564	0.3413401343532	0.7202922060556	0.5997451599907999	0.0985715891527674	0.2856	-0.175	-1.3304	1.5957	0.244713650954	0.5320751471867999	0.4479990905809	0.1007230248461169	0.0001	0.0089	0.0221	0.0304	0.2433759879102	0.4907256219211	0.4297045813054	0.1138115786860672	0.0003	0.024	0.0434	0.0372	0.2461693430899	0.4868306618818	0.4469368287519999	0.1162915723037985	0.0001	-0.0199	0.0251	-0.0204	0.2306288459634	0.4834078182108999	0.4387534783663999	0.1193550052873689
485	0.0993482582182544	2.2358	1.9639	-2.9766	-4.5868	-0.1642964962032	0.6729625401234999	-0.4116461302140999	0.1084280821338314	0.0006	0.0165	0.0859	-0.014	-0.1109866896047	0.5937650193244	-0.5359701072261	0.1274858282993761	0.0217	0.017	0.4269	-0.2688	-0.0095210134294	1.3794846854341	-0.8917884768769	0.1397018058319436	0.0236	0.189	-0.2487	-0.3948	-0.2659982305627	0.8330493320418	0.0574801678527	0.1398904308432819	0.0031	-0.0365	0.1386	-0.1147	0.1250321515646	0.7332754061865999	-1.1474788333961998	0.1433124576957605	0.0037	-0.0109	0.0959	-0.1728	-0.1594573034271	0.1461593590504999	-0.1122456665870999	0.1440018500943676
486	0.1061302239671146	0.0066	0.1186	0.0052	0.2815	-10.2859993183308	-6.314910514626299	0.4684968095756	0.1167878279785073	0.0215	0.4561	0.2415	0.0962	-6.0204279298368	-3.1441769844519	0.1374645492657999	0.1202400366702654	0.0001	-0.0332	-0.0022	-0.0157	2.9178365288348	0.7720282914261	6.312510589753599	0.1297184439493856	0.3076	1.5881	0.829	0.5894	-10.448368006029698	-6.133657172191399	-0.4706213332333999	0.1410972369632644	0.0238	0.3573	0.038	0.3523	1.2998543912973	0.3532217296246	4.2380706100347	0.1419757100646308	0.0436	-0.4388	-0.0159	-0.5177	-1.929382225528	-1.3960087583280998	2.7020006624146	0.144507336092801
487	0.0983486825493338	0.1072	0.6165	0.5222	0.9912	5.0086825523556	2.4533527083906	-1.5653411624609	0.1010720664673611	0.0004	0.0043	0.0748	0.018	4.3262383418334	1.838893254918	-5.1993782221585	0.1044350504114149	0.0124	-0.4059	0.0961	0.0643	7.570464653355399	3.7166574241676	0.6139873371042	0.108949263394277	0.0436	0.4255	0.1129	-0.6377	-0.5431305388135	-0.1478511093706	-11.0207304166533	0.1211488948345853	0.0676	0.5172	0.3435	0.6718	7.6051258634021	2.4061017285199	-6.914734360678501	0.1239767908450085	0.2864	1.5669	0.2752	-0.9667	8.4823967619507	2.73827493672	-6.6653388890712	0.1293120425380294
488	0.0459747228887502	0.0245	0.871	0.1909	-0.0539	27.865094923582	5.7883040487068	0.29900703332	0.0501692499652007	0.0009	-0.1402	0.0129	0.0859	30.0801862380534	2.9171283542822	-4.4546146510075	0.0658936644684407	0.3608	-2.628	-0.9457	0.6415	17.1646954628881	5.1561402314192	-4.9992795680183	0.0694522638772268	0.0002	-0.0619	-0.0225	0.0178	31.9777399517451	-0.439068222612	-10.1348040513507	0.0708422539059849	0.0004	0.083	0.0337	-0.0287	28.8190060459342	8.698901459892799	7.153900644303799	0.0773578643444015	0.0743	-0.9927	-0.5223	0.4279	20.0803681250344	4.6420055062316	-4.4426937127054	0.0855273748230564
489	0.1140008203507961	0.0241	0.4678	0.3033	0.0808	-2.671785214837	-2.543133504448	-1.1176568161256	0.1191860499757176	0.0001	-0.0152	-0.0219	-0.0095	3.3029261133264	2.5016659500902	6.379511771035699	0.1288412956605775	0.0051	-0.1537	-0.1001	-0.1587	-3.6768029340685	-3.3538753380828994	-0.337563203406	0.1378690796158884	0.1508	0.7434	0.6783	0.7926	-3.511365489975	-3.0059649176028	-2.5142557199142	0.1397136828408403	0.0003	-0.0302	-0.0402	-0.0197	4.0561090930472	2.8800278763321	4.9768146974886	0.1426248480060911	0.0165	0.2487	0.1883	0.2754	-8.2877274460471	-7.1941092216792	-2.4561067205396	0.1462561165992658
490	0.1108752810364747	0.006	-0.219	-0.179	0.0274	-4.7828535561376	-3.7708721204722	-2.5841289424374	0.1181965608894012	0.0022	0.1202	0.0823	0.0808	3.1388263322767	-0.2563591880411999	5.8152540247363	0.1196976749460753	0.0119	-0.2875	-0.1752	-0.1906	-2.9404194284566	-2.6016759341296	-1.2150701601388	0.1335521857956838	0.2523	1.0825	0.5417	1.1696	-4.4050424323255	-3.1914279643226	-2.8285278491458	0.1378709824950637	0.0039	-0.157	-0.0243	-0.1314	-7.4066402735206	-6.2688004826459	-4.6436972565517	0.1382337723999749	0.0007	0.0471	-0.0073	0.0755	4.3620011567397	1.0438099475016998	5.7851566062508	0.1411126514605623
491	0.0990988314766039	0.0038	0.2181	0.002	0.0993	-5.901061174693	5.5092832749824	0.9284561814893	0.1114955255693988	0.0366	0.4957	-0.4682	-0.1661	-7.8026672205468	5.7428235052176	-0.4455204796468	0.1163686322955233	0.0007	0.0608	0.0013	0.0722	2.8583105233857	-3.6450924513243	-1.9998849365424	0.1262807633616131	0.1846	-1.1113	0.9488	0.2392	-5.9185294803238	3.5662490178015003	-1.4329125211247	0.1308694128030921	0.0017	-0.1067	0.0569	0.0657	-10.3676361070333	7.651550639628099	-1.3351057468045	0.1344965478340876	0.0033	-0.0223	0.1146	0.1512	0.5474582721904999	-1.1205288573667	-1.0012014452536	0.1350214341597794
492	0.1121888409566495	0.1347	0.7885	0.2382	1.0593	0.8386753854318999	-2.5222030121156	3.7304668279433	0.1359082350218626	0.2172	-0.2925	0.6797	-1.3599	0.884824760443	-2.2993247432001	3.582576375542	0.1399788610709443	0.0013	-0.0278	-0.0619	0.0984	-2.4253011275015	0.7791100369520999	-4.9860209666724	0.1467253876245029	0.001	0.0864	-0.0494	-0.0105	1.8335426027428	0.1149603357054	2.2118258429233	0.1533015881172167	0.0478	0.3595	0.046	0.5797	-0.2456578836907999	-2.1020587872703	1.4044675099286	0.1646888716912474	0.3752	-0.3579	0.7814	-1.6367	1.1621144408166	-1.5779702753155995	3.0952735972918	0.1775368943270747
493	0.112968809742514	0.139	1.1082	-0.0375	-0.7848	1.1380365060281998	4.178111831247899	-3.2840808016211	0.1352094204681424	0.2099	-0.7844	-0.8178	1.0218	1.2752649971098	4.2292184281272	-3.4200109726896	0.1413806145532369	0.0001	0.0227	-0.014	0.0103	-4.0458799050652	-1.9352049940716	3.964990633946	0.1450582894377404	0.0008	-0.0557	-0.0355	-0.0592	1.5913469057536	1.1974051393545	-1.9327263831375	0.1557290765284409	0.069	0.6215	0.1106	-0.5159	-1.0294497412962	2.9392391375355995	-0.986723209956	0.1647687334502245	0.4995	-1.0726	-1.1697	1.4242	1.4970810041964	3.3202763898650995	-3.0674580745869	0.1791462314212804
494	0.1125269294466035	0.1665	-1.1127	-0.7001	-0.7008	1.6253786273091	-0.7515305724313999	5.9617674710631	0.1294727799693952	0.2627	-0.8589	-0.1014	-1.5151	2.3280058125804	-0.3705720061632999	6.5376707544497	0.1415262888106906	0.0005	0.0582	-0.0392	0.0029	-3.7873568503355	-1.7706724396842	-4.0808952023882	0.1476285963176829	0.001	-0.0985	0.0172	0.0031	2.0520931382813	0.9646517697333	3.0298067942069995	0.1533529265331905	0.1063	-0.7394	-0.4122	-0.5681	-0.3500742871686	-1.3431317250672998	3.1577109870127	0.1606615811613067	0.4836	0.981	0.0412	1.8845	1.9658532149869	-0.0063342279426999	4.9706378416687	0.1764774896820284
495	0.1150718697491117	0.1596	-1.1083	-0.4763	-0.791	-0.0815187596103999	-1.2113325722222998	4.902535055527	0.1367274322241908	0.1924	0.4606	-0.0849	1.3753	0.1413595093051	-1.1135257979020998	5.0731657796729	0.1378445472477487	0.0012	-0.0284	0.0307	0.1043	-3.3054047242605	-0.6540385423568	-5.3433343714898	0.1466011488709922	0.0006	-0.0419	0.0659	0.0133	1.3884942394644	0.2629294741681	2.7100659837081	0.1542179960594002	0.0556	0.5524	0.2274	0.4293	-1.6319882564667	-1.3723242538467	1.7565876346936	0.1653818214228821	0.523	0.7158	-0.1021	2.0545	0.5747623354963	-0.6474289131991999	4.299799825203	0.1787580822887965
496	0.1088887879978211	0.1214	1.0955	0.6851	-0.0513	1.3113818992924	3.2819562779633	5.2932506934087	0.1245945911814485	0.22	-0.4077	-0.7447	-1.3887	0.9490719295761	1.6359225595367	1.3070148228846998	0.1303276320854637	0.0759	0.7309	0.5144	0.2729	1.0470360760191	1.6430829911241	1.032754555875	0.1344486208563881	0.0026	0.0192	0.1636	-0.0366	1.1337874587126	0.1432479747787	-4.02085773754	0.1438617999510311	0.0075	0.2046	0.1466	-0.1231	-1.3490331796723	-0.9630387054746	-0.908430578863	0.1488444218203614	0.1028	-0.7067	-0.6197	-0.3904	-0.0155798401572	1.3173226969281	2.2599423694694	0.1514529009416516
497	0.111866197098426	0.1221	1.0571	0.5331	0.4861	0.7538124682119999	-2.5719719459511	4.2744235704015	0.125376669010107	0.0847	0.0098	0.6869	-0.7356	-0.3942565106446999	2.5638279385962	-2.2484148614743	0.1323894071843144	0.0075	0.1595	-0.2051	0.1336	0.8982407339117	3.9450043743504	-2.0080289438973	0.1360445121137327	0.114	0.6151	-0.2613	0.9002	0.9150795510513	-2.0843150804246	3.942565106447	0.1426822044887654	0.0056	0.1492	0.1897	0.0253	-1.7858588495344	0.5619365074881	-2.118228772888	0.1487656691555038	0.0273	0.3981	0.1671	0.2976	0.1574901518921	0.1729519629572	0.7400817504977	0.1543828810176823
498	0.102178477152445	0.0569	0.612	-0.1869	-0.6524	-3.0007322945197	4.4404905029862	5.482451328045	0.1089876473116395	0.0021	-0.0834	-0.0914	-0.1174	-3.9520861198764	3.9004287205673	4.9259835018242	0.1222095768855824	0.3826	-1.03	1.2398	1.4482	1.3416366899007	3.1235218933344	2.9480126333817	0.1287006145316204	0.0498	-0.7592	0.0591	0.0139	-1.1779696821887	1.0479016226945	0.2402678884849	0.140656427909686	0.2798	-0.6729	-1.0143	-1.2258	3.0139122098042	0.7646318016545	-0.100324728285	0.1419435015010075	0.0101	-0.2787	-0.0398	0.1653	1.181471211921	1.5303258651379	1.3440366147734	0.1428548218689725
499	0.0830063653025137	0.0433	-0.5005	-0.4258	0.5918	-2.5895976237047	4.642595651692099	-1.9239528872914	0.0865942733870179	0.0159	-0.4302	0.2905	0.0786	-7.4385474714183	0.7812345606098999	0.8371803502652999	0.1083037614293636	0.0331	0.509	0.3798	-0.2349	5.057625282546399	7.919791422940699	-5.2967128801103	0.1123882048508116	0.0245	0.3078	0.4498	-0.1732	-6.827707576770099	0.0490214162521999	1.806631969744	0.1143083370913112	0.0222	-0.4903	0.2178	0.063	-4.5968003639573	1.1492886128084	0.1640997810497	0.1169546731448854	0.0238	-0.5172	-0.0297	0.1934	-6.4277856697046	2.6586446425832	0.5352619326735	0.1277911779331904
500	0.0824845740035531	0.0001	-0.0109	-0.0287	-0.0091	-5.0700183372169	-14.43102366076	-5.0553827297965	0.0981597716283781	1.4285	1.4682	4.1921	1.449	4.230988864508699	12.2096374613766	4.1563944783015	0.1240032690890141	0.0	0.0028	0.0082	0.0029	7.3863786127101	21.3540200578855	7.2929389147976	0.1356417775483424	0.0	0.0003	-0.0002	0.0012	-8.4232641868086	-24.0812396029788	-8.3675544553374	0.135869439879742	0.0029	-0.1023	0.1056	-0.1015	2.5472645226715	7.3767395701886	2.4938760300116	0.1367953581753782	0.0	-0.0079	-0.0039	0.0164	-4.344375478986099	-12.3857368667898	-4.3407952631924	0.1371283296916673
501	0.067999550129341	0.7966	2.0334	1.2075	3.4612	-10.8766168951992	-6.5837807864301	-21.121306031295	0.1160848839050317	0.9429	-1.5455	-1.0439	-2.9505	-7.0324487085329	-4.5029278927071	-15.0451290269563	0.1216484502296716	0.0006	0.045	0.0236	-0.0732	-10.3103133113034	-6.245706123624999	-20.1517757257549	0.1230482629810016	0.0801	0.5048	0.201	0.825	-8.8400642540444	-4.9551366875729	-16.880520752141997	0.1256818286499983	0.3065	1.1349	0.4989	1.4565	-8.481137784968299	-5.0877227010319	-16.1970929658523	0.1267591015436468	0.0007	-0.0775	-0.022	-0.0389	-6.755040999067199	-4.4751123700022	-14.945197728978298	0.131833376922456
502	0.0832309877311443	0.986	-3.1941	-2.0212	1.8658	1.8253985953879	1.2178241722878	-0.7027845573941	0.0856504975000789	0.0022	-0.1367	-0.0773	0.1171	-1.4794159834121	-0.871841560312	1.2276599299628	0.1061170952767828	1.1878	-3.1016	-1.962	1.8223	-2.8880145115642	-1.7727576203112998	2.0268349125719	0.1069464650550962	0.0131	0.3388	0.2312	-0.123	2.8965519492261	1.8894097063368	-1.336089322572	0.1256510014928678	1.3072	2.9939	1.8966	-1.7447	0.3791487868559	0.2428251854803999	0.0348972682308999	0.1258329462149731	0.0045	0.1235	0.0296	-0.1938	0.0673552685583999	0.1313663795072999	0.3307175160641999	0.1261384406410615
503	0.0686025739364723	0.9423	-2.3938	-3.2259	2.1132	-12.9777314497327	-16.923286626512898	11.7175741764117	0.1122172727938756	1.2804	-2.1511	-3.0106	1.8504	-7.6735040507587	-10.4561579261083	7.039333738905399	0.1194216530976194	0.0008	0.042	-0.089	0.0055	-12.199014843087598	-16.199571576786397	11.1082686599608	0.1231284176319646	0.1	-0.7268	-0.495	0.6668	-10.5599841841256	-13.0986719261045	9.417226514413398	0.1266916169516501	0.0172	-0.1045	-0.3913	0.1978	0.7121481987007	-3.4008902597694	1.7158675979190998	0.1306902312614656	0.0027	-0.0991	-0.1158	0.0908	-8.0811371918414	-11.737993209345	7.5379673099972	0.1404567281268476
504	0.0512753813555428	0.0259	0.2199	0.2516	-0.8043	-4.2861084505194	5.529662964885	12.7748000973821	0.0974121896402813	0.0215	-0.1238	-0.0313	-0.5616	6.6882365329386	-4.7559429231388	12.4801994835005	0.1001823815195753	0.5192	1.1925	-0.1317	-2.5169	-5.092955324115	3.4242206769745	10.7729873523354	0.1031994324663603	0.0507	-0.4939	0.1647	0.6823	-3.5944186277827	4.038168671047999	11.9100402825961	0.1141719537939407	0.0364	0.041	0.6894	-0.0239	-2.966071084473	5.5940281631102	9.0945743196427	0.1172141614796106	0.0064	-0.1913	-0.2114	0.0207	3.7428205395831	-2.1768105456003	9.2723261323453	0.1196752288361585
506	0.1125812283868408	0.9842	1.6883	3.1874	0.32	-0.1850302733820999	-0.629881921507	-0.1749978005535999	0.1201217689443407	0.0005	-0.0492	-0.0657	0.0088	0.3952400864121999	0.4585430228084999	-0.0581489993745999	0.1368366515354659	0.0032	0.1041	-0.0673	0.1408	-7.1222295045903	-13.7458254380888	-1.580409543219	0.1373984337990339	0.0036	0.1388	-0.0614	-0.126	7.242107719133199	13.366794680325	1.3558788670141	0.1395927169807123	0.0005	0.0018	0.0152	-0.0752	-0.0976494021974	-0.4616117792031	-0.1585917567517	0.1480584206355661	0.0002	0.0338	-0.0278	-0.0127	0.3409860470769	0.3636476327601	-0.0786860614	0.1521639460326128
507	0.0591456569177642	1.2719	-2.9979	-3.5059	-3.3135	-0.9708286255532	-0.5285736174544999	0.1435627190242999	0.0649432711335855	0.0009	-0.0261	0.0429	0.1313	-0.210091783938	0.2787847155402	0.9975818864292	0.0939541139214792	0.8759	-1.4416	-3.0116	-1.6839	-0.3160819086438	-0.0634996515497999	0.2861025192504	0.1017484587982148	0.0002	-0.0396	-0.0302	0.0154	-0.319858839591	-0.0513819980941999	0.2388515393796999	0.1059853438622098	0.001	-0.0964	-0.025	0.0608	-0.9177942201696	-0.5497401679710999	0.0379266815948	0.1105381564808731	0.1325	0.8069	0.6176	0.875	-0.2094622954467999	0.2446349648926	0.9006800018150999	0.1158720925486627
508	0.0551742451808176	0.9139	0.6996	3.723	-3.2396	0.4114494150606	2.3348514999222	-1.9210415030196	0.0607148145234117	0.0135	0.0929	0.4334	-0.3717	-0.7357540171207	-2.2588014215791	2.00256026263	0.0939799053209156	0.0001	0.0065	0.0326	-0.0277	0.0815974456718	0.9896345942278	-0.7678579301719	0.0973916669891524	0.4877	-0.0231	-2.0209	1.8512	-0.3281602190686999	-0.6315343287963999	0.6328326488095	0.0988629053282836	0.4545	0.6649	-1.8193	1.7733	-0.2005707705086	-0.1712208696063999	0.2748110694395	0.105763064569466	0.0056	0.2172	-0.0941	0.1535	-0.202223177798	0.0381233967482999	0.1023705658813999	0.1116328264969935
509	0.0845950720701176	0.4511	1.3426	-2.4717	0.2939	-1.3825140987979998	1.3627245543559	-0.2519527686027999	0.0867049431934853	0.0001	0.0087	-0.0378	0.0053	-1.4938942187097	4.8377764269948	-0.5365602526865999	0.1103753555758554	1.0297	1.2476	-3.5083	0.3596	2.0786496840038	-3.6610657217885	0.4335995413447	0.1120514455833328	0.0029	0.0771	-0.18	0.0195	-2.3442938272902	3.7523808960432	-0.5194066913013999	0.1121001788408528	0.0018	-0.0193	-0.1545	0.008	-2.3298155919926	6.224067456739999	-0.7195053454415999	0.1136339023961019	0.0003	0.0553	0.0202	-0.0096	-1.6340340940630995	3.3214566807860995	-0.4368650128928	0.1262129241387929
510	0.0859139801171055	0.0	0.0023	-0.005	-0.0082	0.5860144422765	-1.6368274492428	-2.1831054305123	0.0891781481115246	2.8798	-1.3159	4.4049	5.2254	-1.3662260840882	4.3623945870467	4.8945090772642	0.1111749845065869	0.0116	0.1564	-0.2076	0.2981	-0.6774869886539999	0.8344656811469999	-0.7928407546664	0.1179899000526156	0.0	-0.0097	-0.0036	0.0009	-0.6905488748464	1.0347610504407	-0.8686154317946	0.1241346846149107	0.0177	0.2173	-0.3793	0.1499	0.6811852335398	-0.1545000815589	2.9127219348438	0.1242710782020876	0.1619	0.7419	-1.1308	0.3533	-0.3285536493757	2.5046166773927	4.362748674323	0.1248005056397859
511	0.0962106276465699	0.9475	-2.3989	-2.8266	-1.0142	-10.4669772595508	-14.107702634467396	-5.5882447375973	0.1253651852188074	0.0051	0.2037	0.1034	-0.0922	-10.210736100601698	-13.5578050943735	-5.234550891604299	0.1446754524177476	0.669	1.6235	1.9606	0.676	-1.8563222175181	-3.2594127213721995	-1.4321256605106998	0.145122350096698	0.013	0.2377	-0.0186	-0.2787	-4.242713087657299	-6.738989042541599	-2.9366424975094	0.1485322052108286	0.3907	-1.2564	-1.4332	-0.5594	-1.7868817683326	-3.1673893725649003	-1.3497413542249	0.1518356604206042	0.0361	0.3467	-0.089	-0.4781	-7.051490735391701	-10.033889177605198	-4.095216065563	0.1522244908852611
512	0.085857751838191	1.7304	0.1399	1.0247	-5.4001	-0.0596440345412	-0.1591425591815	-0.0232517311436999	0.0984911963662877	0.0002	0.021	0.0541	-0.0033	-0.0891906505969	-0.195534862579	0.0473690089628	0.1005591214618551	0.0001	-0.0039	-0.02	0.0228	0.0147536365124999	-0.0856891208646	-0.1297139722179	0.1046834147305672	0.0499	-0.7961	0.1691	0.2284	-0.0678667279575	-0.1674439386592	0.0203403468719	0.1142249301265781	0.0005	-0.0617	-0.0415	0.0278	-1.6163297302481	-1.3910121934292	7.3903916018415	0.1143203438252656	0.0035	0.1625	-0.0187	-0.1394	0.9200761159502	0.3748997395403	-5.153976364730699	0.1145008986885372
513	0.0982962519439221	1.4211	-4.4688	1.3094	0.0267	0.1968725256227999	0.2472709479494999	1.3875500067276	0.106639946058297	0.002	-0.0104	0.0234	0.1675	1.0537243912381	-0.1677980259355	0.6298032354456	0.1119510229539463	0.078	0.7866	0.0543	0.6506	14.6105852528748	-3.8916552247212	0.0223468414376	0.1132534996502801	0.0553	0.4466	-0.1259	-0.7191	-15.2724924013716	4.13888682964	0.2565559031947	0.1262721162494086	0.001	-0.0595	0.087	0.03	10.0721699464763	-3.080952734117	-1.2899399475609	0.1265620036118245	0.034	-0.5659	0.2882	-0.0017	-8.6223005791199	1.8667481206536	-0.8431604909317	0.1271536950348056
514	0.085297486953556	0.0146	-0.2113	0.1611	-0.4318	-0.3023905339602	-5.3316888344026	4.4129503814962	0.0873909653130432	1.0883	-2.9338	-2.3261	-2.159	0.7103777623192	-3.6389155955044	4.2873280844711	0.0972161350213169	0.0537	-0.6073	-0.4671	-0.4912	0.4423730371908	-4.8469040101172	5.0564056485947	0.0994440327951478	0.0589	-0.024	0.6844	-0.6478	0.0898988251495	-4.0811706036031	3.8084447147907	0.121606439155596	0.0004	0.0484	0.025	0.047	-7.708519348081699	-7.3966864867535	-4.5237010129167	0.1217256054021045	0.0001	0.0089	-0.0168	0.0316	7.9170767538224	4.789227127110999	7.0427172395456	0.1320905224887875
515	0.0943560473519521	0.4917	2.612	-0.7772	0.6246	-9.833593808311498	1.8194971407829	-1.9235594569844	0.1108672233831727	0.4872	-2.4192	0.5864	-0.6292	6.010985602468799	-1.4536856413343	2.2333071376855	0.1248119074801284	0.1252	-1.1536	0.1994	-0.3665	-13.2132388315029	3.8176509839745	-3.1429180074695	0.1269064839089427	0.0301	-0.5857	0.0933	-0.0681	-7.675785946539299	1.7689020033027	-1.0019096198062	0.1323662569576537	0.0988	1.0272	-0.1694	0.1898	-13.5477332785143	3.5424858272586994	-3.3944773457653	0.1362911334132	0.0211	0.3229	0.2982	0.198	4.454024505546999	0.3439761174101	0.7275313237044	0.1364189710264565
517	0.0846920237273506	0.3255	-1.6969	-1.6772	-0.27	7.5874608426178	8.942316790833699	1.5355978312516998	0.0913269305048266	0.0603	0.6402	0.7457	0.1583	-6.221195415498899	-2.3228518755587	-1.9129761817261	0.116787108427054	0.3198	1.4301	1.4152	0.2432	5.904602047456	8.177684989179198	1.1915823708109	0.1235280777502362	0.0341	-0.5838	-0.2455	-0.1136	5.313473011188499	4.6030165628079	0.4354486637876	0.1252511120589135	0.056	-0.7174	-0.3542	-0.1757	3.7683935095381	3.556216544973	0.2716242839527999	0.1264526556779708	0.0348	0.4572	0.4315	0.1325	-0.6523861350674	-2.3407529545272	-0.7180889963363999	0.1300451544860474
521	0.0881170136765442	0.1575	-1.4058	-0.8189	-0.1862	-7.074191664105599	-3.1550750039557998	-0.9716548291979	0.1098275953783001	0.593	-1.3058	-2.5179	-0.2327	2.4195177019886	8.040889271435299	0.6720183073867	0.1222253405013076	0.0297	0.1446	0.5853	-0.0365	-8.6942196392395	-8.0029232468098	-1.7124447542481998	0.1247227323439901	0.0183	-0.4536	-0.1166	0.0165	-6.9048199169421	-3.3253516408254	-0.8110172348497999	0.1255369882343462	0.0054	-0.0049	0.2526	-0.0139	-1.5417353440408998	0.9437999634623	-0.8426490315326	0.1316755055696318	0.0022	-0.0972	0.1249	-0.0196	-10.3525283832445	-10.4548596060952	-1.1915823708109	0.1353728788182826
522	0.0974990716195918	0.3525	0.9154	0.213	-2.1307	-4.074482288384099	-0.0148716656046	12.996576761437998	0.1141331773939672	0.3423	0.7011	-0.181	-1.9937	0.7344163540769	1.8628531606143	2.9698086723895	0.115947813395599	0.4072	0.8583	-0.0023	-2.1287	3.1680582040868	3.9942618487868	-1.4154835585246	0.1214398685065496	0.0584	0.0171	-0.7087	-0.467	-1.5724622510175998	2.7424452979742	4.4524114412883	0.1234727465219333	0.1052	0.2433	-0.4112	-1.0246	-4.9495106341828	1.4764652561096	9.1495758765613	0.1264047628771278	0.0531	0.3893	0.1383	-0.6782	-8.4691381606048	0.0633422794269999	12.1423215358489	0.1281530520453428
523	0.0935438409705108	0.5523	0.4041	2.8682	0.6825	1.6684199028949	2.4476479689391	-5.205555077978399	0.0977013291542765	0.0605	-0.2915	-0.3167	-0.8621	0.7021157258722	-4.3898560224753	-6.7192388411302	0.1121002266149534	0.6588	0.2336	2.954	0.188	1.7600498213952	0.7442914547826	-4.0665349961827	0.1129180795275899	0.141	0.346	0.6976	1.1254	2.471922618881	-3.7953041425368994	-1.7176380343006	0.1154414784881476	0.5938	-0.7962	0.4159	-2.6285	1.2042114836656	-2.1546997623469	-4.5140226273645	0.1212452768775422	0.0502	0.1258	0.7501	0.2063	3.2637404547492	-1.537919070063	1.4548659322553	0.1217798293737532
524	0.0668272854190624	0.0001	-0.0053	-0.0414	0.008	-4.1654433753625	-2.0518570800971	2.1886921408717	0.0860584625944963	3.7424	7.0142	2.1748	-3.3617	6.872125858430399	1.4157196167087998	-2.9484454067194	0.099882262414788	0.1714	1.3449	0.5163	-0.7061	0.6734346564918999	-0.001967151535	-0.1128358120475999	0.100139925043885	0.0228	0.4431	0.2903	-0.2483	0.2968038236008	-1.3682719216845998	0.3326453245685	0.1105996402783442	0.0011	-0.1013	-0.0096	0.0706	1.7948684035647	-1.5852880790258	-0.1888858903907	0.1129152942975262	0.0288	0.5605	0.0037	-0.2627	6.4628403100583	0.7983881219951	-2.5872370418627	0.1184788348976504
525	0.086923554905277	1.0338	-3.4244	1.7588	-1.7376	1.8377916500584	1.8666694345922	3.5717570420995	0.0955069393996046	0.06	0.0304	0.6998	0.6724	0.2266158568319999	2.7915060572571	2.8084629034888	0.1065041492798843	0.1747	-1.2313	0.8745	-0.4233	-6.855759157659199	6.7368645188838	-0.6703659000972999	0.119228909223825	0.0258	-0.3846	-0.0359	-0.4194	7.1532318127819	-1.0351151377169998	6.270688948119499	0.120077151241839	0.0251	-0.1838	0.4638	0.255	-8.323962377321799	5.9813996433824	-2.8393471825883	0.1220295034382475	0.0001	0.0103	-0.0265	0.0197	2.1354216773039	-2.270879732004	0.0333628900336	0.1242806344921754
526	0.0804152120100375	0.5254	-1.5137	2.2559	-1.5554	10.9180451065263	-11.10260326354	8.0266864373526	0.0945875716681438	0.0285	-0.2356	0.4907	-0.3955	0.6264197348054	2.7904044523975	-1.0160731108582	0.1024072555603327	0.9855	2.0956	-2.6677	1.7107	8.0101230214279	-4.8535923253362	3.5126244669574	0.1118360398811829	0.0143	-0.3931	0.1388	0.1324	2.5763390223588	1.0072209289507	-0.4257309352047	0.1129822996785448	0.0322	0.1274	-0.4925	0.4103	6.4945507928025	-5.1770707237516	4.4626012862396	0.1151122517263576	0.0384	0.6621	-0.2047	-0.1407	3.4244960781894	2.2259499909446	-2.5542282391054	0.1213073273493447
527	0.1102773664856537	0.0314	0.6055	-0.1524	-0.1934	3.6934450360546	-2.6222523391857	-11.9250299772928	0.1184025014397474	0.1678	-0.609	0.395	1.2647	-1.528870173002	0.3088821340257	-1.0372790044054998	0.1192962644582572	0.432	-0.9459	0.6316	2.0344	0.8629106923430999	-1.1124241930425	-6.6215500959021005	0.149131706964268	0.0017	-0.094	0.0338	0.0848	0.5513532322297999	-0.8183743815906999	-6.0512728659056	0.153019185118896	0.0044	0.0316	-0.0486	-0.1996	2.2190256175414	-1.9853280151834	-10.0239747338688	0.1625785279717771	0.0009	0.0682	-0.0306	0.0559	-3.689589419046	1.4814618210084998	2.7195083110761	0.1651187176912224
529	0.0946837736394908	0.0005	-0.0307	-0.0802	-0.0236	3.0383048888382	-8.1115493545725	-0.2810666113208	0.0952044312222954	0.0065	-0.0517	0.3147	0.0149	2.7015285460462	-7.2386455324316	-0.2773683664349999	0.1149609886341225	0.1478	0.1871	-1.3728	-0.0955	1.2075556412751	-0.1077605610872999	0.1629588331594	0.1358411138805234	0.0019	0.0385	0.0166	-0.1375	1.2110571710073998	-0.2654474281328999	0.1799550224217999	0.1438144921991737	0.0038	-0.0706	0.184	0.0204	3.0682055921702	-8.082396168823799	-0.3021151327453	0.1448739332260351	0.0028	-0.0472	0.0171	0.1624	2.5534807215221	-6.950654547707599	-0.2772109943122	0.1453344380713093
530	0.0677612084489969	0.5739	-0.9233	3.4426	0.0118	-0.6055679285343999	-3.0167842510453	-3.9110119958256	0.0779980402320865	0.0161	0.038	-0.4024	0.3822	-1.5398075355366	-0.8824248355703	-3.4863433224497995	0.0816623402058937	0.0038	-0.1292	0.1723	-0.1504	-4.0027992864487	11.3584903352128	-3.7647739507137	0.0866975470277297	0.0104	0.0558	-0.4193	-0.0418	1.7108316899894995	-11.8454390261867	-3.665196740012	0.101199477053657	0.0081	0.0874	-0.3302	0.0548	0.1061868398592999	-3.8706853893581	-4.137155736289199	0.1068856743495766	1.4175	-1.188	4.299	-0.0058	-0.2051345620698	-4.2507390659201	-1.5312700978747	0.1096515066584463
531	0.1102075769770506	0.0096	0.3612	-0.0181	0.0026	0.0631849073042	-0.0429232464936999	4.3372150473987	0.110915763706825	0.0155	0.0004	0.0005	-0.4585	-0.0504377653574	0.0314350815292999	4.311956821689299	0.1115017567820865	0.0059	-0.248	-0.1352	0.0043	0.1371498050202	-0.0973346579518	3.9798622995506	0.1121674885061428	0.014	0.0035	0.0012	0.4327	-0.1239698897356999	0.0856891208646	3.9284409584256994	0.1158039053098944	0.0168	-0.436	0.1643	-0.0036	0.1607162804094999	-0.1065015841048999	4.139201573885599	0.116455072180657	0.0158	0.0032	-0.001	-0.4515	-0.1406513347525	0.0946986748949	4.0736560847394	0.1233469224032696
535	0.0996796348145704	0.555	-2.8778	-0.2494	-0.0836	13.4697160486362	1.6801834690742	0.1677586829048	0.1149815855188539	0.0001	-0.0105	0.0189	0.0168	15.323953085527195	1.9332771855673	0.1814500575884	0.1239310967552714	1.4619	4.196	0.2378	0.177	-7.093115661872299	-0.1702766368695999	-0.3971285518858	0.1279865365202587	0.0034	-0.1971	-0.0361	0.0036	-13.067630274882198	-1.1250926489279	-0.3775357225972	0.1337705193152129	0.0207	-0.4715	0.0757	-0.0638	15.5505295993285	1.9881213703631	0.1855417327812	0.1351415702205297	0.0043	-0.0134	0.1924	-0.1013	3.1341051685927	0.747911013607	-0.1154717951045	0.1387360641485451
536	0.0980679784715282	0.3654	2.3625	0.0279	0.0793	14.4285057067952	0.0272253772444	0.8051944663062001	0.1130705762940991	0.0	0.0066	-0.024	0.0001	15.687640061318	-0.025572969955	0.9757858474214	0.1200135319420721	0.1713	-1.461	-0.004	-0.0805	12.418312896209398	-0.1763748066280999	1.1741140651801	0.127601794048639	0.3477	1.9727	0.2159	-0.3864	-5.790822002671599	-0.1842040697374	0.0454018574278	0.130527552731644	0.0436	-0.7022	0.0236	-0.0887	-9.834970814386	0.0313563954679	-0.6459732210632999	0.1334415181941749	0.6862	2.7733	0.1143	-0.0945	3.4096637556155	0.1727552478037	-0.204190329333	0.1353845526035053
537	0.09768125998961	0.7409	-0.2858	3.3527	-0.2333	-0.0543720684273999	0.0016130642587	-0.0069637164339	0.1022618164984511	0.0	-0.0112	-0.0063	-0.0019	-0.0590145460499999	-0.0152650959116	-0.0057440824822	0.1138829785493528	0.0001	0.0196	0.006	-0.018	1.1922512023328	-14.9422470016758	1.0311414916162998	0.1138900685933716	0.0001	0.0277	0.0016	0.0055	-1.3410072014095	14.9223787711723	-1.0481770239094	0.1244499503145396	0.004	0.0213	-0.2189	0.0154	1.8553386417506	-21.278638811064297	1.4905894041308998	0.1244708353138467	0.0106	0.0274	-0.3552	0.0238	-1.7655185026624998	21.2648294072886	-1.4725702960703	0.133013095494904
538	0.0867530899320474	0.2986	2.1993	-0.4169	0.3902	-8.9888595961518	3.8639577311084	-1.5477941707687	0.0915177020432532	0.0386	0.1303	0.7598	0.1952	8.5836263799418	3.4528230602934	1.4211096119147	0.1170873818789354	0.2221	-1.649	0.2952	-0.1979	-7.908303257976299	2.9159480633612	-0.9754317601451	0.122096522049017	0.0014	-0.0231	-0.1267	-0.0253	-14.5524755965309	1.7199592731118998	-2.9297574671369	0.1252142477254424	0.0601	-0.8357	-0.0222	-0.1459	7.9788453120214	4.6252847181841	0.8672777687508	0.1276228389074365	0.0535	0.7795	-0.0973	0.1105	1.9621156270704	1.6184542539058997	-1.5786784498681998	0.1291941353228176
539	0.0552054714354344	0.5891	-3.793	-0.7266	1.0446	-12.9484995779226	4.7264749931445	9.3219770370887	0.0554866436994256	0.7289	-0.446	3.031	3.2125	11.1825483019224	-0.2648572826724	-5.8322502139987	0.0585102419029482	0.0054	0.2823	0.2381	-0.0316	2.0426114678826	1.3825534418287	-0.3912664403115	0.0725785594923096	0.0026	-0.0109	-0.1684	-0.1571	-6.8699619917419	1.7816884882802	3.8516433624993	0.0736047144658331	0.0791	0.2563	-0.819	-0.936	-3.68250767352	7.6768088653375	8.5832329496348	0.0738775648489968	0.0712	1.1297	0.2774	-0.3038	12.0574979616597	-5.895277749180099	-11.4699491411859	0.0803015111206351
540	0.0776416042825522	1.3909	-0.2191	4.9829	-1.412	-0.3099050528238999	-2.3367399653958	2.7937092669763	0.0806057814272694	0.007	0.0243	-0.3577	0.051	-0.5796408713030999	3.2752286197136	1.1254073931735	0.0898648721428678	0.0045	0.0537	-0.0658	-0.2618	-0.3574707769401999	0.1749584575228999	1.6143232356824	0.0939939134221912	0.065	0.0217	-0.9798	0.2776	-0.3961449761182999	0.716830019354	1.5105756637265	0.098023476161854	0.6595	0.1114	-3.0577	0.8546	-0.5419109048617999	1.4650164341759	1.9421293674748	0.1016049218805224	0.006	0.0571	-0.0673	-0.2845	-0.5068562645081	-0.2319271659765	2.666670620846	0.1099467208330766
541	0.0944948840331338	1.0343	-0.1967	3.9211	-1.0019	-1.0218171933404	13.4547656969702	-1.1579834225930998	0.0958677396969732	0.069	0.0875	-1.0353	0.026	-1.2960774603500995	16.543193606920198	-2.9518289073596	0.114204257538272	0.0317	0.0179	-0.639	0.0886	0.6433765810370999	-9.171371915569098	1.7942389150735	0.1189011476569505	1.1689	-0.1197	3.7779	-0.6777	-0.2605295492954	-1.7925078217226995	2.0654697687193	0.1244207515192527	0.0169	-0.0563	0.4125	0.1731	0.2719390281984	-8.6216710906287	5.192611220878099	0.1265846845498202	0.0023	0.0736	-0.1465	0.0258	0.1310909782924	-0.5797982434259	-1.0971984401616	0.12999351987065
542	0.1194886610510896	0.0082	0.1826	0.108	0.24	-0.4452450784318999	-0.033048145788	-0.4537825160938	0.1197714807865646	0.3642	-1.9156	0.9314	-0.1576	0.3843420669083	-0.1648866416636999	-0.3142721292316	0.1260670848769457	0.4025	1.9669	-0.9423	0.1798	-0.0398151470683999	-0.1030000543725999	-0.4786473114961999	0.1274426136854589	0.0006	-0.0225	-0.0222	0.0809	0.2914531714256	0.6906275609078	0.8731792233557999	0.1305002152888142	0.0021	0.0029	0.0146	0.1547	-0.067670012804	-0.3550708520674999	-0.928888954827	0.1317410527381035	0.0002	0.0383	-0.018	0.006	-0.0749878165141999	0.0633422794269999	-0.1325466704282999	0.138007716748327
543	0.1243196493951587	0.0038	0.0714	-0.1885	-0.0701	-0.5209410694987	0.8892311798814	0.2632442184137	0.1250732707645547	0.0355	-0.5568	0.2802	-0.192	-2.096590106003	1.5862716547933	-0.6348391433752	0.1288639424217167	0.0028	0.0827	-0.0782	-0.138	-1.8383817955189	1.5684886049168998	-0.2218160070866	0.1322898220716603	0.21	1.2301	-0.9123	0.1891	-5.7138670346224	3.1084141695456	-2.5838141981918	0.139911044632695	0.0451	0.5589	-0.2837	0.3019	-4.2059273539528	2.4760536371045	-2.0995014902748	0.1421604719886978	0.0356	-0.3634	0.4892	-0.0634	-1.6144019217437997	1.5360699476201	-0.4389108504891999	0.1432909766226754
545	0.0657906925395488	0.7768	2.3773	-3.1432	1.4767	0.4818734400136	-12.7967928515434	-1.0329119279978	0.0659273125024637	0.8298	2.4407	2.7771	2.2827	-0.1786567024087	11.2172488549998	1.573721228	0.0703517586853265	0.0005	0.0316	0.0773	0.0597	0.2638343638741999	0.3921713300175999	0.5384093751295	0.0884456403221323	0.0006	-0.0836	0.0064	-0.0583	0.4703852750491999	-3.1964245292214994	0.1001280131315	0.0898575755677373	0.072	0.6392	0.675	0.5813	-0.8978866466354	-8.2929994121609	-1.6383618274401	0.089996281053889	0.0635	0.5726	-0.7767	0.3566	0.7844606891272999	10.8115041793907	2.2174125532827	0.0920210444545431
546	0.1026456090004555	0.3918	2.3737	0.2135	0.2116	11.7331146735382	0.8286822556341	0.9901067105962	0.11692884132121	0.0001	-0.002	0.0084	0.0274	13.2807514721841	1.0023817361746	1.1395315411948	0.1293962609274861	0.0497	0.7526	0.0673	0.0678	-9.8665632680381	-1.2769960904606	-0.9757858474214	0.1351889602908373	0.0045	-0.0081	0.222	0.0146	4.1840526288836	0.1653981010627999	0.3221407353716	0.1365674345563977	1.1776	3.5735	0.2679	0.3047	-4.0749937477832	-0.6978273355259	-0.4406026008092999	0.145744188447116	0.0149	0.389	0.0317	0.0342	-9.3153674079311	-1.2253780341821998	-0.9241284481123	0.1485000378064304
547	0.0908905324707039	0.5392	2.9679	-0.2282	-0.1974	-17.010038009206397	1.2789238989649	1.1322530805153	0.1064567378949779	0.0	0.0102	-0.0155	0.0167	-18.6928181183068	1.3893597861398	1.2376924027913	0.1159335304094986	1.9501	-4.9957	0.4052	0.3311	6.2019566734866	-0.5159838476305	-0.4123543047667	0.1252894393823415	0.0513	0.7787	-0.0753	-0.0508	-15.2196940541722	1.1742714373029	1.0065520974287998	0.1298489525023574	0.0093	0.3271	-0.017	-0.0191	12.2566917260938	-0.9140959752838	-0.8077517633017001	0.1338902290839888	0.1897	-1.4505	0.1111	0.0972	-4.4193239524696	0.3419696228443999	0.287990984724	0.1348460381643841
548	0.0887509660688964	0.0625	-0.8794	0.4809	-0.2282	-6.1797672041718	8.0016642698274	-0.6101317200955999	0.1073501800920276	0.7008	-0.8014	3.0194	-0.1815	0.4621232386022	-5.7135129473461	0.9121681667795	0.1241951361243163	0.0084	-0.1931	0.247	-0.0611	-6.4537127269359	5.6446626436211	-0.0872234990619	0.1267147396163296	0.0096	0.2726	0.1866	0.0643	-6.7828958648028	14.990756958528898	-0.8461899042955999	0.1288367027320466	0.0038	0.177	-0.1081	0.0274	-0.8864771677324	2.0758956718548	-0.3040429412496	0.1331104337548586	0.0072	-0.1179	-0.1795	-0.1866	1.6127495144543995	-9.8084142686635	1.6658626058994002	0.1348839200861975
549	0.1443436568793189	0.2085	-1.1675	0.3976	-0.8037	2.2157601459933	-0.5818440810223	2.4700341534074	0.1483909397678721	0.3201	-1.048	1.2539	-0.7518	1.8167037856032	-0.7961062262144999	2.2346054576986	0.1503746784458808	0.3204	-1.2379	0.4575	-1.2061	2.015150032454	-0.109373625346	2.5380975965184	0.1547721138872632	0.0316	-0.0528	0.5286	0.1537	4.587751466896299	-3.0815822226082	4.6458217802095	0.1680636315836006	0.0079	-0.1428	-0.0428	-0.2188	-0.5702772299965	1.787353884701	0.4686541816984	0.1746107637410714	0.0142	-0.2052	0.1769	-0.2206	-1.1336300865898	3.5121523505889995	0.4039742392275999	0.1838358517918233
552	0.092155604618737	0.0061	0.0392	0.1111	-0.2931	-1.0702878071628	6.4638632288565	-3.7440401735348	0.0927504539097663	0.012	0.2865	0.3342	0.0298	-3.7934156770633	-4.2422803143196	3.305601439414	0.0987485646334265	0.0016	0.0025	0.0536	0.1468	-4.1862164955721	5.254183063923599	-4.886522442032099	0.0991101969351313	0.0002	0.0043	0.0547	-0.0224	-5.9068839432366	-1.6277392091510998	-0.335596051871	0.1025443080626045	0.0369	0.0716	0.6883	-0.2457	-0.6509304429315	3.0995619876381	-1.8865770081264	0.1029529460368538	0.0146	-0.4427	0.0586	-0.1179	-1.6828587951618	-0.2816567567813	0.1080753053329	0.117771253061488
554	0.0797652145022599	0.0033	-0.0471	0.2355	-0.0631	-5.660439198931799	-7.5350165826947	0.9944344439732	0.0800905660495068	0.0153	-0.1835	-0.5033	-0.0045	-6.5222482864153	-5.0815065021813	0.7800542696888999	0.1343120872543472	0.034	0.5185	0.1997	-0.2658	-2.2372020977248	-0.7342196389234	-0.1709454683915	0.1353128091341887	0.019	-0.4018	-0.0088	-0.2205	-2.2455034772024995	-7.428396969497699	-0.9099256140296	0.1381509427668726	0.0915	0.2717	-0.9375	-0.2013	-2.4087377115768	-5.4314234172271	-0.7465733505632	0.1422589987212776	0.0315	0.0235	-0.5756	-0.0017	-6.1122545634906	-0.6583662757337999	1.3039460664901	0.1516516577372433
555	0.0904473306696728	0.0173	0.2401	0.4779	0.0225	8.047616929684999	7.684008639955599	10.8098517721013	0.1022289045530701	0.5495	-1.4719	-1.5173	-1.8959	6.7867121387807	6.2647874935145	9.4448453219648	0.1301500201067877	0.0001	0.0179	0.0187	0.0225	-0.2240192168058	-1.0839004957849998	0.6600580260539	0.1419057250497084	0.0076	-0.0855	-0.1978	0.1837	3.405926167699	2.8633464313153	4.9705591556073	0.1481368370442543	0.003	-0.0693	0.0498	-0.1506	6.111900476214299	5.439449395489899	8.8596177403023	0.1524677481530615	0.0087	0.1327	0.0993	0.2409	0.5309341992965	-0.3805257929303999	1.7145299348752998	0.1528643738809603
559	0.1027673789354455	0.2606	-0.2677	-1.908	-0.3021	0.1232223721523999	-7.921994632659899	-3.4278008927682	0.1141673516780827	0.0001	-0.0306	0.0016	-0.0119	1.0775662678423	0.1787353884700999	-1.6535088942596	0.1303063523985871	0.0016	0.0692	-0.0073	-0.1187	-0.1144488763062999	0.4801423466627999	-0.3917385566799	0.1343204712415055	0.0013	-0.0028	0.1198	0.0145	-2.0384804496591	-15.5876694203093	-1.3253486751909	0.1387645327350793	0.0065	0.1243	-0.1319	-0.1925	0.0957609367238	-0.4948172971139	-1.0575800082467	0.1419819247401297	0.003	-0.1212	-0.0609	0.1144	-0.6112726679859	-5.0687593602345	-1.5830061832452	0.154149520338563
561	0.0993177026385111	0.122	-0.7069	-0.5901	-0.9973	5.3967228641497	4.8318749723898	5.0985026914437	0.1257289559627527	0.0045	-0.1183	-0.1165	-0.1625	-1.7010352753451998	-0.9014668624291	-0.721551183038	0.1292967419635867	0.0061	-0.0951	-0.1592	-0.1892	3.1588125918723	2.9979782823707	4.267459853967599	0.1389334887817168	0.2296	1.0481	0.9342	0.7124	4.4563457443583	4.7337141107933	6.1787049423429	0.1433817499862245	0.1854	0.4	0.699	1.1361	0.4546087197385	-0.7448422572123999	1.1103390124154	0.1518393441712519	0.0934	0.5167	0.7427	0.3231	1.327433855818	0.3851682705529999	1.0688714580576	0.1589956288179719
562	0.1053639641431573	0.027	0.2468	0.0969	0.5608	6.623831991682699	-7.6363642297779	8.088966454950699	0.1169025130143816	0.6307	-1.5058	1.7008	-1.7125	5.1802181662076	-6.3381229027393	6.3333230529939	0.1179865856325147	0.015	0.2304	-0.2517	0.2718	-1.5366207500498998	0.6183150704812	-2.6445991806233	0.1485071962041624	0.0023	-0.0776	0.1296	-0.0066	2.8613792797803	-3.7735867895905	3.3821629771562	0.1522175588632672	0.0033	-0.0964	0.0956	-0.1179	5.4821365837994	-6.8629195892466	6.0339225893669	0.1632884665410703	0.0466	0.2669	-0.4082	-0.4363	2.9917620835201	-3.9690036230774	3.4804418678447995	0.1661380148763546
563	0.0860574608083565	0.0009	0.0852	-0.0901	0.0254	0.2759520173298	0.5338062405376	-2.4289206863259	0.0985067913026886	0.0002	0.0304	-0.0463	-0.0114	4.7756931245502	-3.0141876110191	-4.112133568764	0.1005944019001456	0.0	0.0044	-0.0168	0.0016	-7.6188565811164	6.5261825894853	1.2953299427668	0.1190202271750918	1.2539	-2.7611	2.7446	-0.8035	-0.0241172778191	0.777418286632	-2.2706436738198	0.1223428776509865	0.0001	0.0118	-0.0143	-0.024	-2.4204225916947	2.2683617780392	-0.1681914562424999	0.1232733888751536	0.0772	0.6959	-0.4793	-0.4745	4.022903575136399	-2.4779027595474	-3.6247914474831	0.1399555994938799
564	0.0858407464633439	0.632	-0.5857	2.5575	-2.0394	-1.1924479174863	11.819236567740498	-8.7764072303718	0.1055711019859626	0.6946	-0.7695	2.5514	-1.6637	1.8666300915615	-0.5933715890174	1.5775768450086	0.1065952787442292	0.0221	-0.4098	0.1152	0.36	-0.9714974570751	6.273246245115	-1.6249851970021	0.1177857311864146	0.1476	0.5837	-1.235	-0.117	1.0986147892668	1.343564498405	-0.0544507544888	0.1196113383264975	0.1466	-0.4665	1.2329	-0.3172	0.8175875209767	5.3744940518042	-4.9349537128238	0.1279302160005808	0.0112	-0.0354	-0.0882	0.3493	0.8644057275096999	-2.2333464807162	4.749333293981199	0.1293111745193712
565	0.0934051722336672	0.86	0.6843	0.5527	-3.6106	-0.8948572332715	-2.1479721040972	10.644414328007798	0.108886804637661	0.2063	0.8235	0.7155	-1.2851	-0.4841159927634999	-2.519134255721	4.4668109905245	0.1193499467451039	0.3321	-0.5106	-0.4783	1.9196	2.0417065781765	-0.3790701007945	2.2967674462046	0.1337767990369873	0.0251	-0.2877	-0.3225	0.3069	-0.5737787597288	-2.3088850996602	7.1294686222391	0.1367960181929523	0.0152	-0.2291	-0.2631	0.2113	-0.2582476535148	-1.4074182372311	8.107811766655999	0.1385431299133346	0.0064	0.1489	-0.2167	0.0071	4.3996524371196	1.4763472270175	-5.3606846480285	0.1410050994653973
566	0.0945109780251392	0.7963	2.4127	-2.6	-0.2379	10.396789292782	-7.439294989001599	2.4254191565936	0.1083655090868671	0.1441	-1.1884	0.4726	-0.5998	8.2684887040348	-4.1017863516899	3.7155164762772994	0.1261877534351708	0.2432	1.3744	-0.785	0.6212	9.0862335971343	-6.3612959478216	2.5944761595115	0.1294255376313063	0.3425	-1.668	0.8815	-0.6408	6.5952689513945	-3.7093789634881	1.9932359643541	0.1418200252956407	0.0144	-0.2294	0.0109	-0.3152	10.7543780988143	-5.701552666013299	4.417474830026699	0.1536377281588533	0.0383	-0.2753	0.0219	-0.5455	2.4334057918257	1.4871272174293	3.3596981066265	0.1563629616695591
567	0.093625622513345	0.7523	-2.3909	0.8275	-2.3773	-8.8828301284153	2.2491623790576	-11.3956301561936	0.1011851705479994	0.0595	0.7104	-0.3673	-0.4921	2.1340840142601	-1.0106437726216	-5.259494373068099	0.1115276356448763	0.2088	0.9927	-0.3899	1.2928	-0.6057646436879	0.2379466496736	0.6215411989986	0.1154272458485994	0.0496	0.6805	-0.4209	0.07	-4.381712015120399	1.2785304686578998	-2.5417171553428	0.1232434058496311	0.2303	-1.4925	0.3232	-0.6865	-0.9386066834099	0.8737693688162999	-2.3108915942259	0.1241800880176205	0.0172	0.252	-0.0798	0.3708	-3.8798129724805	1.3614262343428	-7.4143908505685	0.1273749868736397
568	0.1168324982325197	0.1267	0.9654	0.8331	-0.0008	2.6695033190564	3.3142962491987	4.2834331244318	0.1226138174376202	0.0063	0.1026	0.1855	-0.1805	5.1348556518105	6.2440930593663	6.0968320954562	0.132877040001362	0.5404	1.6074	1.7521	0.6683	-3.7884191121644	-4.6824107987605	-0.3872927942108	0.1457496339595957	0.15	0.4836	0.8518	0.7642	-0.0265958887531999	0.0751058456062999	2.4310452099837	0.148682873331765	0.0518	0.0596	0.1828	-0.6967	3.1389837043995	4.044856986267	5.416748466776	0.1557795733852584	0.226	-0.6983	-0.9244	-0.9135	0.2264191416785	0.2549821819667	2.8572876045875	0.162813304969232
569	0.1145862254371274	0.0068	-0.0654	-0.1982	-0.2119	-0.1995478517104	-8.703622623576798	-11.2688669112782	0.1317381061785771	0.0472	-0.0271	-0.6425	-0.3515	4.7396155653983	2.6851225022443	1.3197226218008	0.135063923709847	0.0007	0.0689	0.0011	0.0527	-7.3070237197882	-11.6436092786957	-14.130836336519	0.1379899072986178	0.017	0.297	0.0553	0.3064	-1.8564009035795	5.209410694987	-0.8118827815252	0.1404835176374931	0.0069	-0.0757	-0.1794	-0.1904	0.8015749074817999	-8.0600099843555	-10.8905049850363	0.1458132848637676	0.0	0.0144	0.0101	0.0043	-4.171148114814	5.8734817101723	-1.2099949091784998	0.1538162092586667
570	0.1113652878588279	0.0024	-0.0775	0.0913	0.1325	9.831233226469498	-6.8318779380243	-9.1669654961307	0.1302207922918903	0.0001	-0.0273	0.0201	0.0235	11.0766762063087	-9.545799538741	-15.823412860263698	0.1306805827306143	0.0405	0.4508	-0.2737	-0.4325	-4.7651098492919	4.940697795306	-4.2316970390613	0.1327857165006701	0.0001	-0.0022	0.0255	0.0299	13.279256437017498	-11.2050918585135	-10.2014904883872	0.1387978698699555	0.0138	-0.1478	0.1307	-0.3317	-3.0313018293736	1.4734751857764	-11.534353682441798	0.1405193952520407	0.0	0.0036	-0.0018	-0.0058	12.0507309603793	-10.3781013531995	-13.9908538332884	0.1460952420929806
571	0.1142402093864221	0.0019	-0.1291	0.0719	-0.0582	13.7828865730082	-3.2301415065314	4.386354492742999	0.1307306944546825	0.0298	-0.0406	-0.3585	-0.4598	-2.6382256096499	-2.5656770610391	-5.0703330814625	0.1376937078750365	0.008	-0.1884	0.1451	-0.1735	3.5894220628838	-6.2089990759819	-3.343764179193	0.1379921269568293	0.0003	0.0536	-0.0188	0.0191	20.8675828263107	-2.4996594555245	9.351444967083	0.1464417447045256	0.0001	0.0268	-0.0167	-0.0027	6.2085663026442	-7.256822012614999	-2.5799979242139	0.1491896922276045	0.0029	-0.1503	0.0096	-0.0834	14.408204702954	-3.7771276623535	4.3262776848641	0.1554573833809904
572	0.1212778900510481	0.0015	0.0231	0.1243	0.0455	6.650152479220999	7.184588208249799	8.4503715349609	0.130207634202112	0.0453	0.3831	0.5145	0.3319	-6.355709237462199	-2.9256264489134	-0.6239411238713	0.1365229024797839	0.0138	-0.3379	0.0687	-0.1817	-1.7498206334132	-7.384293432082999	-0.8156597124723999	0.1431625230910145	0.0002	0.0031	0.0431	0.0093	15.0843146855335	6.798829792236299	9.2128788129576	0.1447645463379148	0.0015	0.109	-0.0572	0.028	0.6896833281709999	-9.2785029881652	-1.0645043816499	0.154814870972294	0.1378	1.0386	-0.5042	0.0434	8.271360745275901	-9.1328550885138	-0.1796402781761999	0.1597687559851406
573	0.0878439001683343	0.0545	-0.8641	0.3434	-0.2556	-6.737139920098699	8.065006549254399	-0.8910016162629	0.1095065214505202	0.3781	-0.9317	2.0526	-0.3133	0.3866633057196	-4.5398316555037	0.8076337342095999	0.1126771576783215	0.0147	0.0133	0.442	-0.0256	-7.3495928790056	13.9042991657484	-0.954068494475	0.1208026274186123	0.1154	-0.4908	1.0903	-0.0607	-4.8592970647877	3.2212106385625	-0.3283175911915	0.1288385012431868	0.0283	-0.3099	0.4821	-0.0365	-0.9411246373747	1.5253686432697	-0.363136173361	0.1305314974023794	0.0756	0.1977	-0.911	-0.002	-2.6016365910989	0.1169274872404	0.0557097314712	0.1402210213718969
574	0.0985329156508568	0.0006	0.0936	0.0186	-0.0274	-16.122183835399497	-3.012889291006	6.897816857477499	0.1029767680408672	0.0005	-0.056	0.0276	0.058	-7.2382521021246	-0.6316917009191999	1.2775075498597	0.1154989375013916	0.0055	-0.2599	-0.017	0.0546	-7.1354881059362	-0.7141153502356999	1.5893010681572	0.1188468060875158	0.0058	-0.1776	0.0035	0.2051	-10.0139029180096	-1.4903926889773995	8.5420407964919	0.1296678669790764	0.0124	0.1437	0.1427	0.3205	-5.8592788760896	-1.5624691212198	-2.8729461308061	0.131328525217081	0.0151	0.3981	0.1189	0.0147	1.0780777272414	0.1856597618733	-6.465909066452899	0.1343193301754879
575	0.1045270585517174	0.0002	-0.0376	-0.0199	-0.0232	-23.446872575972	-11.6942831022373	-0.6674545158255	0.1247002888065249	0.0005	0.0554	0.0176	-0.0453	-18.7947952538812	-8.5096221391951	1.9936293946611	0.1296370405569321	0.0221	0.0999	0.198	0.4544	-9.5076761419927	-6.7519722426726	-2.1294021936068	0.132209485511622	0.0002	0.0509	0.013	0.0079	-14.2788841610431	-5.0518418570335	-5.3076895856756	0.1338532952943253	0.0014	-0.0691	-0.0968	-0.0437	-10.4944386949794	-7.9242765284405	4.4220779646186	0.1345631691848362	0.0015	0.1217	0.0376	-0.0198	-0.0629881921506999	-1.665783919838	-0.0594079763569999	0.1360529243978583
576	0.1291744487184488	0.0404	-0.1503	-0.3517	-0.5681	-8.0142146966207	0.5034334208372	-4.4628373444238	0.1388093646860475	0.0215	0.4034	-0.2631	-0.004	-9.0620376332538	7.5361968736157	0.6594678805933999	0.1389133553057611	0.0188	0.3507	0.2252	0.1723	5.0139151754387	9.4892636036251	6.174770639272899	0.1468840707695438	0.0473	-0.6527	0.2077	-0.1159	-9.423836143571	6.759172017290699	0.0335989482178	0.1501807361771482	0.0125	-0.2653	0.234	-0.0107	3.1166368629619	-6.1828753035971	-3.483431938178	0.1512845475836676	0.001	-0.0754	-0.0573	-0.0347	-11.1559524131692	-6.898013572631	-9.0811190031433	0.1529707002866989
577	0.1057111837337041	0.0155	0.1605	0.4375	-0.0525	-0.5015842983943	-3.3787007904546	0.1709848114221999	0.1098634064766	1.6125	-4.4676	0.0264	1.4341	-0.2269699441083	-3.988989882673	0.0896234239346	0.1133088242637075	0.0969	1.0769	-0.0219	-0.3509	0.4679853501765	-2.7395732567331	-0.1402579044455	0.1172771409739229	0.0031	-0.0576	-0.1912	0.0195	0.1792468478692	-4.1926687526069	-0.0386741991781	0.1246102015525588	0.0017	-0.1357	-0.012	0.048	-4.03659494982	-7.500512744770799	1.3284174315855	0.1247675609875206	0.0033	0.0129	-0.1975	-0.004	3.8391716217674	-7.525180825019699	-1.1965002496483998	0.1266430975751034
578	0.0940903755786398	1.5602	4.8795	1.0297	0.051	1.3977005086482	-0.8358820302522	-3.2059061996202	0.099664936561288	0.0055	0.2712	0.0984	0.0157	-2.0811282949379	-1.4107230518099	-3.1701827277446	0.1002584283328748	0.0145	-0.267	0.3792	0.0351	-0.0567326502694	-0.2923974041623999	-4.1312936247149	0.1084433536763207	0.0684	0.9498	0.2081	0.0116	-2.7023154066602	-0.2162292967271999	-4.4732632475593	0.1159647129324387	0.1379	0.8982	0.8218	-0.5488	11.4235637079906	0.6443601568045999	-1.838106394304	0.1166809337959579	0.1227	-1.1688	0.3007	-0.3474	-9.4139610428653	-5.194853773628	-1.7945536593191	0.1176183314729767
579	0.1055540499394942	0.6328	2.6674	0.0551	-1.3693	0.3769455771366999	-11.3110426401886	-0.119209383021	0.1105474309037676	0.1049	0.014	-1.193	-0.0003	0.1018591064823	-11.7290229983454	0.0201436317184	0.1225454464523112	0.0274	-0.0269	0.578	0.0136	0.1831811509391999	-5.6596916813485	-0.0345431809545999	0.1253267825592977	0.3888	-1.9188	-0.0236	0.9854	0.3939811094298	-8.0297945367779	-0.1476543942171	0.126407013037265	0.2535	-0.0137	1.7344	0.0043	-0.1846368430750999	-5.911762479043399	0.1421070268884	0.1286469557643308	0.0297	0.5326	0.0376	-0.2466	-0.3586117248304999	-9.3217409789045	0.1940398274124	0.1293063640349361
580	0.084414702055866	1.3354	-1.2203	-4.4122	1.6651	-2.1107929400857	-11.929121652485598	4.0961996413305	0.1025246328505212	0.4761	0.9711	2.4345	-0.31	0.9831429941623	-0.7608155276766	-1.2148734449852998	0.1095954352990776	0.3541	-0.46	-1.9426	0.9276	0.7082532386614	-3.2420624448335	0.9539111223522	0.1249153126833633	0.0301	0.2195	0.0875	0.5529	-1.0747335696319	-7.390981747302	2.1369953985319	0.131614745733531	0.0113	-0.0703	0.156	-0.3161	-1.1820220143508	-9.4835588641736	3.6090542352031	0.1336618233140855	0.1178	0.0798	-0.8451	0.7758	2.9266887107423	1.4450301745802998	0.0176650207843	0.1359889975063822
581	0.1237818324579059	0.003	0.1671	-0.0252	0.091	13.7426386526021	-0.5951026823682	2.7468910604433	0.1284336998967069	0.032	0.129	0.5654	0.1929	-5.4226892644117	-4.3978033146767	-2.8479633063116	0.1349117881890368	0.0068	-0.2138	0.0973	-0.1419	2.9044598983968	-7.564012396320599	-1.2354498500414	0.1439986510670943	0.0001	-0.0195	0.0332	-0.0068	4.833291321495	-8.0096902480902	-1.0058439228762	0.1478063633784393	0.0002	-0.0428	-0.0026	-0.0218	21.937477203166495	2.558870716728	4.416333882136399	0.1519038237723223	0.0006	0.0778	-0.0046	0.0127	-17.0773932777648	-2.9631597002012	-6.8596934607292	0.1552928317389331
582	0.0632375317843035	0.1169	-0.9208	-0.4327	-1.3179	9.9743238291254	4.8438352537226	14.096017754349498	0.0739552242219373	0.0003	0.0355	0.0209	0.0642	8.5455423262242	4.2131664716016	12.0507309603793	0.0794356430319596	0.0347	0.2192	0.7599	0.1722	3.1832839569677	1.4629312535488	4.5033606660448	0.0847696566407893	0.039	0.2607	-0.5931	0.5204	2.0648009371974	1.0460918432823	2.8386390080357	0.0972366150432484	0.002	-0.0851	0.0102	-0.1538	8.955457363087499	5.0914209459177	12.3142505800079	0.1001119918947704	0.0013	0.0874	0.023	0.1034	9.8906018597958	4.0421816601794	14.0586418751845	0.1082150934336777
583	0.0883999278577411	0.1528	1.0157	1.2173	0.2802	-8.4033959563051	-4.0790460799453	-1.9492897990622	0.1094145096352869	0.2687	-1.1907	-1.4555	-0.3849	0.5072496948151	2.8939946522306	0.5394716369584	0.1120664179864538	0.0944	-0.645	-0.8818	-0.2643	-8.181029146788699	-5.040668436314699	-1.8222904959626	0.1216151854909325	0.1976	1.293	0.8206	0.3025	-7.1291145349628	-3.7185065466105	-1.1519245958653	0.1286857652386816	0.1584	-0.8984	-1.0031	-0.1824	2.6907092126037	3.9747083625289	0.7803296709038	0.1339777141194458	0.0797	-0.6654	-0.632	-0.2243	0.8948965763022	0.4034627798285	-0.5343963859981	0.1413265203066459
587	0.0930081521856922	0.0003	0.0571	-0.0383	0.0291	14.3216893784447	-9.0378023263426	1.7502140637202	0.0941359461907016	0.0	-0.0039	0.0154	-0.0082	-7.742787127821399	14.6184932020455	-13.432340169471198	0.1068257806946685	0.0009	-0.0742	0.0811	-0.0316	13.4876564706354	-8.8030818051864	1.8080876618799	0.1079085817867401	0.0002	-0.0021	0.0526	-0.026	-7.2185019007132	14.0940506028145	-12.9304411268313	0.1127603334899064	0.1925	-0.1003	-1.4053	0.759	-0.0244713650954	0.5093742184729	-0.7628220222423	0.1143988083755474	0.0103	0.0188	-0.331	0.1594	-9.760415771209498	7.3683201616188	-4.2424376864424005	0.1167546010915555
588	0.09713451297048	0.0004	0.0228	-0.0228	0.0715	5.556809656068	-2.8546122784999	21.3041724379886	0.0991088158961316	0.0001	0.0167	-0.0348	0.026	-1.2521312950582	19.5762265296446	-16.592175680141697	0.1055358061129628	0.0003	-0.0022	0.0386	0.0457	-3.993711046357	5.6770419578872	-11.965710671036598	0.1085499343872717	0.0013	0.0036	-0.0942	0.0926	2.3005050341211	-12.9623089816983	10.4394764810915	0.1086119076855272	0.002	0.0656	-0.0997	0.1146	4.5144160576715	-3.4207584902729	17.954270746006397	0.1105860992607751	0.0042	-0.1281	0.1625	-0.1165	-0.9062667121745	17.0531186278229	-13.8020466289591	0.1114890624685768
591	0.0923753698913111	0.0006	0.0497	-0.0522	-0.0613	11.2340483291087	-9.3716672848628	-10.8550175713449	0.0930094751607851	0.0001	0.0096	0.0356	0.0255	3.8534924849422	15.4225467204614	12.610779002393802	0.0938685743943949	0.0	-0.0056	-0.0149	-0.01	-3.8054939874882	-15.6116686690363	-12.6617282271503	0.094097367869499	0.0003	0.0494	-0.0239	-0.0355	-11.2697324579536	9.2257439839965	10.9182418216798	0.1008388447006265	0.0	-0.0002	-0.0006	-0.0004	7.372293807719499	-24.9220788550992	-23.5199325839819	0.1016765154126619	0.0	-0.0007	0.0009	0.001	-7.433472220457999	24.6643033179528	23.481297727834495	0.1132499908263392
592	0.0951949532082339	0.0002	-0.0024	0.029	0.0449	6.394816209978	-9.321937694058	-18.2121249692142	0.0952129982210082	0.0004	-0.0427	-0.0385	-0.0596	5.6423020617791	6.033450472998499	16.8818977582165	0.0958256238873694	0.0002	-0.0049	-0.0172	-0.0472	-5.5472492996079	-6.826527285849099	-18.054320073076497	0.0962821917792629	0.0	-0.0037	0.0061	0.0034	-6.4165335629244	8.5688727434293	17.3353655300647	0.1036245499328574	0.0	-0.0028	-0.0008	0.0006	1.2347416754888	-15.681266490344598	-36.1296099815161	0.1040156871515859	0.0	0.0072	0.0089	0.0094	-0.3880009687633999	15.2222513511677	34.5584853935423	0.1045948257458937
593	0.124074489615676	0.0045	-0.0433	-0.0514	-0.2239	0.4773489914831	-8.2622331621535	-6.7884432321315	0.1298584981351459	0.0739	-0.1414	0.756	0.5121	1.158652254115	-3.2127912299927	2.6086789935942	0.1326360137840585	0.1126	0.1011	0.4161	1.0439	0.6722543655709	-3.324092663843	0.6130824473981	0.134227708637907	0.0109	0.1099	-0.0935	0.318	-2.8522123536272	2.3698274542145	-5.303519224421399	0.1368386113760689	0.0383	0.0748	0.2886	0.575	-1.3469873420759	-10.141807110815298	-15.7443727115874	0.1382515259907357	0.2336	-0.3294	1.4159	0.6492	-0.080653212935	-4.5081605157902	-3.7834225472655	0.1402276053779426
594	0.038604607247734	0.6352	1.6272	-4.1815	-2.1324	7.8486198804044	-20.3582872938992	-10.062058787586398	0.0541461968829388	0.0113	0.0473	-0.5561	-0.0467	8.6421294665927	-23.3921070772376	-11.1837679358741	0.0725665002068445	0.0189	0.39	-0.0048	0.4891	8.5347623358124	-23.2343415241306	-12.0057225332585	0.0812142885986677	0.4787	-0.7606	2.6779	1.0449	5.942843473296399	-14.5536558874519	-7.988051581205199	0.0938508259485372	0.0666	-0.139	1.0188	0.0809	4.0194020454041	-8.1329126202426	-5.2742086665499	0.0958489824826072	0.0008	0.0388	-0.1026	0.0029	9.7719432792046	-28.0324208331491	-13.8238033249362	0.0985029686396562
595	0.0779175779894144	0.0936	0.3619	0.9924	-0.8279	0.4431598978048	1.7205494185723995	-3.6666917751786	0.0837591892119231	0.1355	-0.5921	-0.1049	-1.4371	0.5673658457247	2.4343893675932	-4.6610475330904	0.092754364036152	0.0644	0.0419	0.5835	-0.8366	0.0646799424707999	6.8675620668692	-13.7505466017728	0.1054428417556626	0.1762	-0.8958	-1.2768	-0.2718	0.1681914562424999	7.4373671804973	-14.4614358234911	0.1102834069694321	0.2975	0.3243	1.3584	-1.4479	-0.2615131250629	4.9301145200477	-10.7385622004729	0.1113051167466435	0.3143	-1.2198	-1.404	-0.8813	-0.6033253757845	0.9997457531177	-5.4387412209373	0.1117439516273887
597	0.0452489835869305	0.2122	1.2681	0.4674	2.2824	-13.801181082283698	-4.795522012023	-24.935219427353	0.0611905001403841	0.0259	0.4631	-0.246	0.5995	-15.639995651140298	-2.1448640046719	-26.479236667174497	0.0880493515853892	0.1721	0.8248	0.3654	1.4551	-12.6925338201884	-2.0234907549624	-21.4808226458316	0.0936301511305867	0.3595	1.2025	0.1437	2.0717	-8.748552364636199	-4.019598760557599	-16.8423973553937	0.1049013748771256	0.0007	0.0122	-0.0759	-0.0652	-11.9956507173993	-3.7290111358074	-21.6590465749026	0.1076227710250758	0.0867	-0.5962	0.13	-0.914	-10.9414542097928	0.2530937164931	-17.993259689430097	0.1097583589467845
598	0.0545750433017325	0.3124	-0.4386	0.7693	2.7933	-2.623393287076	6.7492575735543	20.8672680820651	0.0646397387530586	0.1098	0.6038	0.3303	-1.4399	-6.752837789348	-0.0514213411249	22.692706020483698	0.104002368467331	0.4703	0.4198	-0.6775	-2.4796	-3.9027893024093	2.4965906991299	17.6344905924768	0.1082816626004087	0.0275	-0.2687	-0.3203	0.4534	-2.622999856769	4.4140126433251	17.1785835527252	0.1116674991017274	0.0003	0.0352	0.0461	0.01	-2.2797712569422	6.545814761804599	19.6437391703258	0.1128025371303567	0.1365	-0.5019	-0.3289	1.206	-1.8535288623384	5.2211742611663	15.6404677675087	0.120490326653164
599	0.0461129840757665	0.3518	-1.438	-3.0532	0.2307	-13.205488254454998	-28.4247101922588	2.1614274205966	0.0619445885934865	0.0532	0.5634	0.9122	0.3708	-14.611136055304598	-29.815919100841494	-0.4872240921888	0.0827285651550371	0.1746	-0.7558	-1.6106	-0.0261	-10.042702016482	-22.388545050142	2.1397100676502	0.0867521572346069	0.7058	-1.5421	-3.1292	0.1812	-11.6421535865598	-23.297251030219897	-0.6942077767014999	0.0980452618867035	0.0805	-0.5265	-0.9443	-0.2489	-11.7464126179148	-24.0537781675502	-0.9649665139789	0.1100455772069503	0.0453	-0.3877	-0.6627	-0.1688	-12.2839564463689	-26.0196313825371	1.2885629414864	0.1103408115937001
600	0.0447030847418323	0.3214	-1.3743	-2.5685	-1.5162	-13.6774079077015	-25.318302517278894	-15.3702598326611	0.0600374928025552	0.0374	0.5272	0.4055	0.7022	-15.324739946141198	-25.000332143161497	-17.9564739557256	0.0842068145271747	0.1175	0.6498	1.0048	0.8134	-9.6221643613297	-18.385116275202098	-10.9300447308898	0.0862293913439946	0.7207	1.5058	2.7465	1.6512	-12.052029280392398	-19.7070814497528	-14.0682022316446	0.0982696994663142	0.0847	-0.5874	-0.5941	-0.7708	-11.4156164157892	-17.16929859748	-13.908390840941198	0.1075280415985058	0.0001	-0.0185	0.0235	-0.0316	-13.0909606920873	-23.5998382793336	-14.881501362275	0.1087628032846809
601	0.0514930236205858	0.4382	1.8933	1.0095	2.8567	-13.1374641543747	-7.8775370079688996	-19.9934200271874	0.062006611503308	0.1066	1.0571	-0.279	1.1759	-16.1156135492726	-3.2703500839068	-21.4161427033608	0.0938902428889515	0.1327	0.7199	0.4586	1.1793	-11.6398716907792	-4.7287175458944	-16.5577898713099	0.0955561768576322	0.7176	1.8739	0.7128	2.6915	-11.038474123498998	-5.2360852698016	-16.0323243532807	0.1069542132792237	0.0456	-0.5196	0.0584	-0.6047	-13.5201538139936	-3.0120237443306	-17.9336549979196	0.109816158993608	0.0006	0.0652	0.0111	0.0619	-12.1435018267699	-8.4573745944255	-18.9996937577668	0.1108614923285688
602	0.0955086537548292	1.3157	4.3313	-1.2688	-0.5427	0.6337375385156	-0.4343077158973	1.2528001265801	0.100662666312461	0.0061	-0.0202	0.0637	-0.2927	-0.9958507930784	-0.0684175303873	1.6235688478968997	0.1122849664894356	0.0153	0.2792	-0.0905	0.3443	19.480740994135697	-5.599850931653799	-3.2819562779633	0.1139018217570998	0.0133	0.3578	0.0732	-0.2036	-18.0935450746844	5.5673929313263	1.8523092283867	0.1216412877895158	0.8854	-2.9597	1.3826	0.4961	-0.8294297732174	0.4344650880201	0.1721651023431999	0.1234873400396874	0.0382	0.3893	-0.1551	-0.5376	1.9029043658669	-0.9156696965118	0.0885611621056999	0.1273802376147863
605	0.0697556268434432	0.2387	1.1812	0.3119	-1.9077	12.0880281534829	3.1918213946296	-19.4997830209945	0.0850592500087401	0.0	0.0044	-0.0136	-0.009	12.9140744260601	3.4065163131595	-20.8693532626922	0.1107092517047372	0.8739	-1.7999	-0.4767	2.8936	7.3862999266487	1.9321755807077	-11.852481428682	0.114316388864724	0.1115	-0.6256	-0.165	1.0218	7.935922065527699	2.0862428889289	-12.837080114980198	0.1177361339526603	0.0007	0.0012	0.0843	0.0437	12.891373497346198	3.4315778237154	-20.8392951872374	0.1250963963691789	0.0014	0.067	0.0178	-0.1077	0.0351333264151	0.0128651710389	-0.05508024298	0.1278190515484259
606	0.0993667537775465	1.3572	2.1774	3.9372	0.4947	2.2418052323167	-1.6444993402293	-1.8655678297326	0.1048699659784474	0.0158	0.3859	-0.1156	-0.2532	2.8375767462068	-0.801024105052	-1.7990387648189	0.1299854743446196	0.0864	-0.7343	0.3943	0.5498	2.6287439392512	-1.1598718880667	-1.8383031094575	0.1329458494059171	0.1658	0.6013	1.2271	0.0571	2.2725714823241	-1.6606299828163	-1.8761511049909	0.134078406488754	0.4936	1.1328	2.0442	0.2438	2.5850338321435	-1.2152275322616	-1.8516403968648	0.1389333807387509	0.0225	0.3594	-0.1984	-0.2737	3.0846509790028	-1.1707305645398998	-2.0972589375249	0.1397505758387717
610	0.1000503147959385	1.2317	2.6189	-0.878	-3.2919	6.6767877110049	-1.7634726650661	-7.4308755804318	0.1070303398385219	0.1746	-0.934	0.344	1.2067	-5.2641761937214	1.1993329478588	6.5909412180175	0.1295365888955921	0.018	-0.3073	0.1414	0.3056	4.196721084769	-1.6186116260286998	-4.8395075203456	0.1350126518101209	0.5419	-1.2696	0.6794	1.9868	-1.9297363128043	0.2370417599675	2.8168823120586	0.136233706004361	0.0163	-0.22	0.172	0.3194	4.502573805430799	-1.0373183474362	-4.8233375347279	0.1383743884826566	0.092	-0.7229	0.1381	0.6746	2.45500511568	-0.7956734528768	-2.5950269619413	0.1406969263822388
615	0.0479446846186316	0.5111	1.6312	-1.7129	-3.2243	-11.6270065197403	12.892907875543498	22.7820933862341	0.0598363899311321	0.1027	0.8042	0.002	-1.3881	-13.7041218255468	9.5945455537783	25.557901574241896	0.0845773125994675	0.0845	0.5613	-0.3794	-1.0194	-9.294004142261	10.3648034088229	18.0680507907908	0.0870542688868813	0.9564	1.6914	-1.566	-3.3416	-10.3258538084299	7.963580216109799	19.4198379826121	0.097246071007725	0.0815	-0.5578	0.0657	0.9703	-11.6499041636077	7.705332562595	21.485819210730497	0.1079789901536922	0.0004	0.0468	-0.0066	-0.056	-10.7440308817402	13.646130198295	21.3847863078929	0.108871534197651
616	0.104690143528887	1.5717	2.4732	-2.5174	-3.1726	-1.0945624571047	0.6244525832704	-0.3370124009762	0.11505181785662	0.0061	-0.0167	0.0837	0.2695	-0.5379372587611	0.0443789386296	-1.2982806700693	0.1356368219041402	0.0444	0.1765	-0.5347	-0.4168	-0.7345737261997	0.3548347938832999	-0.8023617680958	0.1473788619843234	0.1096	0.3175	-0.5904	-0.8162	-6.1139463138107	6.8700013347726	8.0702785153682	0.14838752024475	0.1773	0.7084	-0.8607	-0.7415	5.352107867335899	-6.439116462546199	-7.6537145063166	0.1504929241222206	0.0012	-0.0875	0.0658	0.0125	-0.8255348131781	0.3596346436287	-1.0176468320861998	0.1537402793081671
617	0.0308969517839342	0.074	-0.2362	1.5575	1.0549	1.1073095990514998	3.9959142560761993	2.9946341247612	0.0391958933258464	0.1153	-0.2266	-0.3604	-2.0568	1.6786490908769	4.1343230380788	16.996385977553498	0.0626881219103059	0.0326	0.8172	-0.1536	-0.2997	0.352906985379	0.3681720812906	2.952694454035	0.0757097207157897	0.0468	-0.0156	-0.5384	-0.7986	-0.1300680594942	0.5067775784467	11.5507597262437	0.0771781025311995	0.0593	-0.804	-0.7039	-0.1068	-0.0953675064168	0.2459726279363999	8.933858039233199	0.0829187630367637	0.0715	0.5047	0.2146	0.9966	1.8230380135459	2.3730929257626	5.1275378481003	0.0871074179412671
618	0.1087908672613325	1.4801	2.7861	3.4027	-1.0328	0.9516685696022998	-2.7673494364073	-0.6546286878173	0.1190074946423017	0.0314	0.5604	-0.0891	-0.2715	2.749684415623	-1.0815792569737	-1.2646030357901	0.1342028716180028	0.0001	0.0226	0.0273	-0.014	1.3941596358852	-2.1093372479498	-0.8220726264765	0.1487008183864212	0.0474	-0.4241	-0.5048	0.2092	2.0160942651908	-2.0619288959563	-1.0483343960322	0.1499860049007698	0.171	0.9451	0.6845	-0.5901	-7.4495241769836	-8.9181995130146	3.1919787667524	0.1525416293296325	0.1952	-0.3971	-1.3143	0.1868	6.328759261432699	7.113219950559999	-2.8178658878261	0.1570688379703309
633	0.0535728374848286	0.0232	0.4703	-0.4901	-0.4336	14.2368658042555	-14.2223875689579	-11.6947945616364	0.0831478097146009	0.5309	-0.3757	2.3569	1.9703	3.1792709678363	-15.086478552221998	-9.9293154020046	0.0925324463566003	0.0171	-0.2853	0.4215	0.1344	8.4282214086768	-3.4497936469294994	-5.225541337574	0.0967506701219235	0.0675	0.3082	0.6031	0.7662	5.7298009620559	-14.6306895415625	-12.0235055831349	0.1029614119749693	0.0578	-0.2266	-0.5529	-0.6962	6.493134443697301	-15.5144913832073	-11.0818694863611	0.1077892828752292	0.0256	0.5824	-0.071	-0.1108	12.518047479033898	-7.770327249311399	-6.0369126597001	0.1101763441075584
639	0.0450106231644393	0.6539	-0.739	3.7773	2.6412	-3.021938188067	16.570104239918997	12.4923564799868	0.062888872355864	0.0045	0.0909	-0.313	-0.0071	-3.3445510398069995	18.3136299884202	13.6168196404235	0.0881458677633208	0.688	0.7051	-3.0572	-1.3654	-0.0441822234761	3.4990904643966	5.5596030112477	0.0953752607486617	0.0202	-0.1555	0.5375	0.0665	-2.3510214855399	14.947951741127298	13.0129041191785	0.0962189936265672	0.0008	-0.0277	-0.0058	0.1044	-3.5989824193439	17.090966623356298	11.1063408514565	0.0995923798297823	0.0147	-0.0056	0.4046	0.2397	-0.6898013572631	7.7765827911927	8.7034259084233	0.1025894362129963
642	0.0584469893612765	0.4288	3.3039	-0.1421	0.2647	26.2572632879651	-1.4586035201718	2.7104200709844	0.0725681803852125	0.0741	-1.1818	-0.0815	0.3589	28.014716469334097	-0.6021057418328	-0.3318978069852	0.1001129984583202	0.0577	-0.8631	0.0894	-0.3335	22.4671130824499	-1.1356759241862	1.7520238431323998	0.1024787274522623	1.1258	4.0565	-0.1082	0.1063	21.1569114740785	-0.8201448179722	0.8059813269202	0.1063592930620297	0.0125	-0.4132	-0.0145	0.0686	29.85416052668189	-1.2570491738957	1.9461423566062	0.1150026189853659	0.026	0.488	-0.0694	0.3105	17.855086965611697	-1.0017522476833998	1.6350176698306	0.115378931165699
643	0.0675275809699005	0.4646	3.2071	-0.18	-0.0461	20.817853235505897	0.0566539642079999	0.9146074346829	0.0784629616092126	0.1259	1.379	-0.5313	-0.4723	22.0559390686042	-3.9506304277404993	-3.0998767318837	0.1081985852769696	0.001	0.0217	-0.0814	-0.0804	22.3278387537719	-1.4350370447824998	-0.4448516481248999	0.1140766172688002	1.0189	-3.6562	0.1708	-0.0277	16.3369967830215	-2.1223991341422	-1.4263815780285	0.1212337390647596	0.2627	1.107	-0.9248	-1.0815	9.3393666566581	1.5339454239622998	2.0548471504303	0.1231919744579077	0.0952	-0.6325	0.7665	0.4145	7.5194367425375	3.3977821603441	3.4702520228934994	0.124644771994216
644	0.0390918468471845	0.6536	-1.0251	-3.4756	-3.4569	-4.0559123778937005	-15.2594698582099	-15.6643883301743	0.0574422713616683	0.0045	-0.2401	-0.2302	-0.0761	-4.4448575793939	-16.6752681609801	-17.0886847275757	0.0693024454002945	0.0255	-0.636	-0.1537	0.3532	-4.5655226545508	-17.8312844320382	-18.3951487480306	0.0778810462371819	0.4031	-0.8055	-1.9933	-1.7722	-2.9175217845892	-12.8791771578292	-13.6356649521288	0.088276296570294	0.0015	0.0578	0.11	0.1017	-7.177191718478199	-18.800067219995	-17.2024647723601	0.0891862910232215	0.0004	0.0116	-0.0783	-0.0026	-2.4431235204086	-17.6691911455542	-20.1395007001765	0.0907419087137791
646	0.1123141707971187	0.0126	0.3471	-0.208	-0.0678	8.0418728472028	-6.3306477269063	0.6748116625664	0.1134612964081803	0.0344	-0.5363	0.391	0.1173	11.9733038759617	-5.5329284364331	-3.6195194813693	0.1194401942260536	0.005	-0.206	0.0859	0.1132	12.573875239597198	-6.8260945125114	-3.3510426398725	0.1222351286795298	0.1238	1.0651	-0.523	-0.333	7.5572453950402	-4.9184296399298	0.1507624936424	0.1249319795970825	0.0003	-0.0463	0.0218	-0.0298	13.7520416369394	-8.2188771423221	-3.5587738419685	0.126731682517353	0.0347	-0.5517	0.1595	0.2853	10.3221162205134	-3.9738428158535	-2.8886833430861	0.1311245661894295
647	0.1464525986126838	0.0008	0.0319	-0.0418	-0.0739	7.9391088510144	-6.2852852125092	-3.6689343279285	0.1488115370694684	0.6216	-1.8779	1.2508	1.0836	5.6267222216219	-4.0923833673526	-3.1129779611068	0.1523921864306295	0.1197	0.373	-0.9972	-0.2108	0.3215505899110999	-0.069637164339	0.3051838891398999	0.1581413132418022	0.0005	-0.015	0.05	0.0412	-5.713119517039099	7.975973270780299	0.3491693974625	0.1599986570843919	0.0097	-0.1661	-0.0247	0.2514	-2.0797906318941	4.9443173541304	-1.3390793929051998	0.1603767549136074	0.0015	-0.0703	-0.0514	0.0801	-7.9788453120214	4.9453402729286005	6.1063531088856	0.1629546696353205
648	0.0925789904578346	0.0029	0.1583	-0.0801	-0.1218	8.045610435119299	-11.1452511088188	4.083098412107399	0.0964566451549046	0.0365	-0.3371	0.6054	-0.295	6.9147737037092005	-11.5623659203002	6.5731975111718	0.1147934478033414	0.0329	-0.3414	-0.0738	0.5544	5.6207420809555	-0.3492874265546	-6.5850791064432	0.1160694683052546	0.0132	-0.3178	0.209	0.163	-3.4698585925865	-1.5824947238461	8.482750849227	0.1241180320334217	0.0004	0.0328	-0.0326	-0.0564	12.0537997167739	-11.2449070055819	-2.2845711066876	0.1247814522259963	0.0003	-0.0057	0.0164	0.0538	3.3443936676842	-12.0899953050179	13.1855019948594	0.1299107538138508
651	0.0678634108473765	0.2855	2.4861	0.0514	0.3564	24.2446705525066	1.0154042793363	2.7798605201699	0.0826837850205933	0.047	-0.8062	0.153	-0.4242	25.1407080766991	-0.4585823658392	5.5963887449522	0.1030913145318499	0.0006	-0.0145	0.0134	-0.0901	25.0450258260367	0.7416948147564	3.4320105970531	0.1064861821756432	0.0445	-0.489	0.2514	-0.5702	18.5908409827324	1.2611408490885	1.2686947109829	0.1127884452406586	0.0413	0.6366	-0.1465	0.3503	18.140953426677896	0.4611790058653999	2.68712899681	0.1137826536731259	0.6461	2.8884	0.065	0.4131	20.2402975448299	0.0181371371527	3.9342637269693	0.1204654282619152
652	0.092225786977444	0.4057	0.1527	1.9959	1.6096	-1.0254760951955	-7.881431968008199	-5.1057024660618	0.1137628726230352	0.0002	-0.0238	-0.0079	-0.0378	-0.5639823450845	1.1719501984916	2.2362972080187	0.1184487599988575	0.0052	-0.0189	-0.0893	-0.2393	-1.9671908780307	-10.6362309776222	-7.708755406265899	0.1264224815560459	0.0039	0.1296	0.1672	-0.0437	1.3273551697566	1.6313587679754995	5.232229652793	0.1343132849142994	0.0271	-0.2545	0.194	0.4479	-0.1122850096177999	-6.1220903211656	-4.8996630142859	0.1344901505145271	0.0047	0.0291	0.1835	0.1335	0.6023418000169999	1.7032384850644	2.3991773551167	0.1364301972051061
653	0.0956671454359747	0.3848	-1.1199	-0.8715	2.0048	4.5351104918197	1.8756396455918	-7.528643011721299	0.1046497310497153	0.0502	-0.4156	-0.285	0.6825	5.8137983326004	2.9839721634415	-10.5030548187027	0.1117703593127226	0.0001	-0.0356	-0.0107	-0.0061	-1.3277879430942998	-2.2297662649225	2.4192816438044003	0.1197963843227165	0.0716	0.5269	0.3957	-0.6802	-3.4176110478169	-0.1343957928712	5.7533280944145	0.1223693202481632	0.0026	-0.0723	0.1616	0.0281	-0.0981215185658	-3.102197970695	6.163833276738299	0.132008120985125	0.002	0.0948	-0.0036	-0.1189	-1.4946023932623	-1.5989794537093998	3.0651761788063	0.1359671713572937
654	0.1115722099831945	0.0107	0.1168	-0.2828	-0.2248	-2.3339466102161	3.9896193711642	3.4474724081182	0.1351687691184678	0.0398	0.6147	-0.147	-0.2046	-4.2938590275673	2.5444318244611	2.5886533909679	0.1384526600990707	0.1742	-1.3485	0.2139	0.1524	6.8194061972924	0.0290744996872999	0.3003446963637999	0.1405290334930857	0.502	2.2519	-0.0343	0.5349	5.9596036043746	0.2290157817046999	0.6089907722053	0.1489169190179879	0.011	0.129	0.0626	0.3006	-5.1127448685571	1.9434276874879	1.1094341227093	0.1507398107516926	0.0428	-0.5446	-0.1983	-0.2995	1.1162011239896998	3.9969765179051	4.2610469399635	0.1573151395508174
655	0.1143182505846742	0.1159	-0.0038	-1.0789	-0.5977	-0.1383694389719	1.3367581540939	-0.1821188891102999	0.1210494291571826	0.2196	0.3454	1.4191	0.7673	-0.4998138620128	4.0720823635114	1.372284910816	0.1314934134828008	0.2391	0.1475	1.4488	0.7788	0.8692842633164999	-3.5942612556599	-2.4893909245118	0.1328491917431491	0.5957	0.0508	2.2679	1.2571	2.4252224414401	3.4711962556303	0.8066501584421	0.1342201515101818	0.0552	0.0916	-0.6622	-0.4129	0.1644932113567	-3.1223022593827	-1.9916229000954	0.1373840247628066	0.0001	-0.0138	-0.0352	-0.0137	-6.3870656329301	-3.6347845772809	-2.5024134676735	0.1434882671208724
656	0.1146609246532975	0.0574	0.0689	0.2421	-0.8293	-0.1818828309261	1.3908548213064	-1.6970616292445	0.1234741117587306	0.3187	0.3817	-0.439	1.8798	-0.8534683649750999	-0.7639629701326	5.2037452985662	0.131317256409234	0.0199	-0.0723	0.1074	-0.4587	2.5075280616645	2.7630217030303	-5.532062889757699	0.1335698412657918	0.1249	-0.1068	0.2714	-1.1478	-0.6607662006064999	1.316811237529	-3.9483485319599	0.1359767592517866	0.7687	-0.0742	0.7773	-2.8054	0.7645137725623999	-0.7733659544699	6.2670693892951	0.136838860168885	0.0037	-0.1952	-0.0119	-0.0498	-0.7621531907204	-2.8439109741495	13.3039638602971	0.1369773183321929
657	0.0844568976114685	0.1237	0.4259	0.4605	-1.3429	-3.112427158677	0.2015936893067999	15.1364048581803	0.0973750294748796	0.4344	-0.7024	-1.2967	2.1253	-2.84843542268	-4.5433725282667	12.1915790102853	0.1107620718528151	0.0	-0.0167	-0.0125	0.0084	-1.8953505039725	-8.7604339599076	10.4665838292438	0.124319316446427	0.006	-0.0613	-0.1811	0.189	-3.5453578684998	1.500543190898	15.4884856399146	0.1301723232618958	1.0572	0.6392	2.114	-2.7028	-1.142128181221	-4.8796767546903	6.921894792265899	0.1328284324264758	0.0159	-0.0011	-0.3465	0.2428	-3.3720124752356	-5.2942736122069	13.5083115617529	0.1384810886288591
659	0.0946646121827353	0.1426	0.022	-1.3021	-0.7503	-3.8772950185157	13.7030202206872	2.6228424846462	0.1072838769902874	0.493	-0.1613	-2.0191	-1.6703	-1.3279846582478	9.1652737458106	4.8581561168974	0.119725644477005	0.0006	0.0321	-0.0777	-0.0315	0.1701979508082	6.8104753293235	7.593362297222799	0.1346836176147056	0.0335	0.0955	0.3686	0.4773	-4.3800202648003	14.8816980774285	1.886891752372	0.1380039209122896	0.0046	-0.0084	0.1807	0.1299	-0.4128657641658	9.9527245052711	7.4137613620773	0.1388706970763691	0.9963	0.2755	2.2398	2.3809	-0.484312707917	1.9278478473307	1.8330311433437	0.1469343934346408
660	0.0926587974603427	0.0005	0.0354	-0.0478	0.07	-1.9101434835157	10.2940646396243	4.7603099995465	0.1067445283418715	0.1587	0.3033	0.8544	1.1869	-7.2410061142736	0.9688614740182	-6.989289403855	0.1175777723640655	0.0016	0.0258	-0.1292	-0.0563	-1.1426396406201	8.6870592076521	4.1057206547599	0.1240937613203559	0.0085	0.0691	-0.2853	0.1272	2.8732608750517	2.5847977739593	5.8956318364564	0.125179256504207	0.0372	-0.3092	-0.2466	-0.5377	-4.1524601752315	1.0805956812062	-3.565265442034	0.1289489667235009	0.0	0.0196	0.0044	-0.0	4.3543686087839	1.9343394473962	7.459832051026999	0.1303865371839828
661	0.1023291985598782	0.2831	0.5409	-0.8972	-1.7471	0.7948472492321	-6.310504095187899	-4.7285995168023	0.1159736683713385	0.0007	-0.0553	0.0393	0.0628	-0.5400617824189	-1.4104869936257	1.9151400484146	0.1184210212535829	0.0073	-0.0835	0.1079	0.2723	5.0805622694445	-4.4301826289428	-12.3089786138941	0.1250061378634369	0.0011	-0.0418	0.0152	0.105	5.441455890055599	-4.4456050969772	-13.5559166288999	0.1293788755647929	0.0019	0.0889	0.0916	-0.0746	-3.31268318494	0.8036994311396001	3.2038603620237995	0.1369329089982683	0.0001	-0.0205	0.0107	0.0245	-0.6783918783601	0.3037675400346999	2.1569816581275	0.1404567082822212
662	0.0957721896583526	0.0018	-0.0244	0.0173	-0.1659	-3.0764676286172	3.5288731386365	-10.475750755396898	0.1287380624441047	0.5708	-0.1784	2.5727	0.0107	-0.3476350192652	-6.358109162334899	-0.5429731666907001	0.1309876797940306	0.2234	0.0277	-1.5285	0.4707	-1.0575800082467	0.4212064866741999	-4.0601614252093	0.1323263075197646	0.005	0.0089	-0.212	0.1087	-0.7489339324051999	6.6179305370777	-1.3072508810689	0.1342996626807593	0.0409	-0.067	-0.6152	0.2709	-1.3369155262166998	3.3032802006027	-5.8775733853651	0.1380486830395723	0.0031	-0.1836	-0.0011	0.0221	0.0197108583806999	-14.3757860456572	0.0513033120327999	0.1434439551726143
663	0.1373543441840901	0.1404	-0.8656	0.3525	-0.8124	-1.9130548677875	2.265371707706	-0.7888277655349999	0.1526033391353487	0.3927	1.3532	-1.4221	0.0783	0.3743882801411999	-0.4002366513111	-1.3287321758311	0.171997636567288	0.0	0.0056	0.0046	-0.0055	-4.5205535704607	2.898401071669	-3.7550955651615	0.1723853638177145	0.0763	-0.6036	0.4991	-0.2251	-0.1342384207484	0.8213644519239	-0.4684181235142	0.1736837087893345	0.0015	-0.017	0.0544	0.0984	-3.2305349368384	2.906269677809	-2.5799192381525	0.1783405406921717	0.0002	0.0195	-0.0264	0.0147	-2.8513861499824995	1.0423542553657998	-4.0093302295449	0.179406674870524
664	0.0934935168354415	0.001	0.1159	-0.0369	-0.0335	9.9424166312277	-1.5469286240933	-5.053454921292199	0.111135673036687	0.7135	-0.6104	-0.3688	-3.0202	4.6926399867425	1.5716753904036	17.1203165242585	0.1271606186044585	0.0142	-0.3528	0.1974	0.0637	3.257996372267	-1.4551019904395	-5.440393628226699	0.1299824043074179	0.0	-0.0205	0.0026	-0.0095	-0.6911783633376	-1.3067787647004998	-6.648264013747399	0.132168240660621	0.006	0.1432	-0.1245	0.1785	5.6257386458544	-1.8331098294051	-5.1801788231769	0.1325027600577688	0.0006	-0.0475	-0.0685	0.0136	5.7937333869434	2.1438804289044	21.7069663862952	0.1340385338569189
665	0.1718651611913447	0.1586	-0.5801	0.8129	0.6223	1.6526040045535	-3.9808065322874	-0.8637368959877999	0.1833021276250176	0.0738	0.2418	-0.7053	-0.2199	1.6896257964422	-3.6836092783796	-0.8026765123413999	0.2026723270656394	0.0003	0.0184	0.0348	0.0261	2.9683136372228995	-3.1453572753729	-2.2483755184436	0.2069596843644154	0.2136	-0.8153	-0.2411	0.9084	2.4394252755228	-4.6256781484911	-1.7462404176195	0.221199847598513	0.2259	-0.6254	0.8437	0.6548	1.0545899379135	-3.150983328763	-0.4948959831753	0.2249742084427517	0.5414	-0.8399	1.5362	0.7379	-0.1716536429441	-0.9566257914705	0.3590051551375	0.2279223426770019
666	0.0997691259947586	0.2304	0.5495	-1.6407	-0.6861	-0.3193867232226	7.884972840771199	3.8476303733679	0.1193471229282667	0.0001	-0.0075	-0.0247	0.0293	1.8100941564456	0.5989189563460999	0.5979353805786	0.1365233548637671	0.0023	-0.0245	-0.1256	-0.092	0.819515329481	-0.3470842168354	-0.1512346100108	0.1414028515595904	0.0132	-0.2166	0.3005	0.052	-5.2362426419244	12.9674235756893	2.8743231368806	0.1419250099841393	0.0074	-0.2299	0.0724	-0.1428	-1.1477542346111	5.526554865459699	1.5491318338125	0.1444594829812109	0.0057	0.1729	-0.1699	0.0053	0.1083507065477999	1.9567649748952	0.3429531986119	0.1523972501177976
668	0.0652294835651877	0.0056	0.2434	-0.2468	0.0922	5.3928279041104	-7.249307493751299	3.811552814216	0.0943847636288231	0.0032	0.0677	-0.0344	-0.2135	-1.7395521024004998	-2.8198723823918	7.042913954699099	0.1065915251698961	0.0005	0.0146	-0.082	0.0181	-1.8172939310637	0.3368550288533999	5.946226973936599	0.1073459983882547	0.0031	-0.0683	0.0592	0.1875	4.0177496381147	-1.5600691963470998	-0.5807818191934	0.1124684506400587	0.0096	-0.2438	0.194	0.1754	6.570364812961399	-9.2982925326073	-0.0374152221957	0.1157788889533665	0.2011	-1.4124	0.1669	0.7631	-2.1326676651549	-0.5686641657378	3.3415609694738	0.1198113938426387
669	0.1164272772089409	0.0072	0.1412	-0.24	0.123	0.7361474474277	-1.0519539548566	3.736407625579	0.1206497594840909	0.0421	-0.2521	-0.1293	-0.666	-0.0960363379387	0.2650146547952	1.4040347365909	0.1246616002373979	0.0813	-0.0376	-0.7177	0.6797	0.3134852686175999	-2.7653822848723	5.350848890353499	0.126702569347954	0.0136	-0.2504	-0.3097	-0.0448	-0.3395696979716999	-5.1184102649779	6.8316025368094	0.1351321348356656	0.0632	0.5017	0.4885	0.4594	-0.5825915986056	-3.3009983048221	3.9265524929521	0.1359560517516377	0.2383	0.4492	1.215	-0.9752	-2.192587100911	-5.437993703354	5.0365767611219	0.1361697364836876
671	0.0847894575355064	0.016	-0.2021	0.1908	-0.4537	-0.3916992136492	1.418709687042	2.3377235411633	0.1091532900406554	0.5501	-0.9958	0.8496	-2.4178	3.1226956896897	-1.5386665876463	7.0762768447327	0.1103108219533021	0.3168	1.0544	-0.9883	1.4897	3.699818607028	-2.0821118707054	7.4577075273692	0.125188592298446	0.0027	-0.0594	-0.0436	0.1654	-1.6767212823726	1.2887203136091998	-1.8917309451481	0.1399029983716785	0.0181	-0.1608	0.003	-0.4098	-2.8195182951155	3.6995038627824	0.505951374802	0.1425264620233615	0.5024	-0.8521	0.7147	-2.0127	-0.0047605067147	0.9526128023391	1.6415486129267998	0.1503627393306534
672	0.0829592302724046	0.0059	0.192	0.1396	-0.2229	0.4318291049631999	-0.5785392664435	-1.5473220544003	0.1083691094165853	0.0936	0.774	0.8333	-0.0437	3.059707497539	-0.6893292408946999	-7.6916805309421	0.1102576835562157	0.8699	1.5895	0.3945	-3.0253	1.1567637886414	-1.8428669010187	-5.762573706629	0.1227763280231036	0.0019	-0.1302	0.0769	0.0278	0.4592905403917999	1.2954479718588998	1.6334439486025998	0.126376034105492	0.0051	0.0044	-0.01	-0.2457	0.0544900975195	-0.0922987500221999	0.4825816145661999	0.1278184209302983	0.0006	-0.0182	0.0747	0.0347	4.3808071254143	3.4807172690597	-2.0811282949379	0.1346045422909226
673	0.081922822609404	0.0102	0.2149	0.363	0.0959	0.8256921853008999	-1.2203027832219	0.3425991113356	0.1039912830385316	0.1809	-1.2069	-0.702	-0.8119	-0.3334715282132	-7.8750583970348	0.0264778596610999	0.108452175715232	0.69	-0.7105	-3.0013	-0.1756	2.0043306990115	-5.832722330367099	1.5922911384904	0.1211401970083355	0.0034	0.014	-0.1691	-0.1156	-0.4959582450041999	2.1946329385074	-0.4842340218555999	0.124953331312603	0.0017	-0.0225	0.0311	-0.1364	-2.2742632326442	-1.8640334515353	-1.949447171185	0.1261238963673803	0.0112	-0.0331	0.361	-0.0426	-1.8850032868984	-1.4314174859581	-1.6325390588965	0.1336070907320122
675	0.0822287131930341	0.0048	-0.2916	-0.0439	-0.0219	-3.2136567766681	-0.1670505083521999	-0.0612177557691999	0.1027961481313203	1.0596	3.8582	0.6307	0.4229	-6.5851184494739	-0.3126197219421999	-0.2340516896342999	0.1113597592929118	0.0338	-0.6589	-0.0961	-0.1112	-4.7335173956398	1.3611901761585998	0.6377505276469999	0.1142362151041207	0.0353	-0.6703	-0.1176	-0.0296	5.5780942356767	-1.9993341341126	-0.590932321114	0.1156109328554034	0.2118	-1.6343	-0.2171	-0.1738	-2.3288320162251	0.6918865378901999	0.3362648833929	0.1300222706918707	0.0046	0.1717	0.1519	0.028	-6.0661445315102	0.1271960182530999	-0.0729419789178	0.1314133459276981
676	0.0750657328223716	0.0112	-0.2135	0.4225	0.0252	-1.5182868977437	1.3280633443091998	-0.1587884719051999	0.0940934790577119	0.0034	0.0963	-0.2126	-0.0028	-1.2596851569526	2.9996306896601	-0.7499175081727	0.1083701869062999	0.6027	1.551	-2.4221	-0.2648	0.2499462740370999	0.4627920701240999	-0.8768774682416	0.1162674294783251	0.2337	-0.6958	1.5908	0.0095	2.3932759005117	-1.2348990476116	-1.6009466052444	0.1205900587630506	0.0006	0.0037	-0.0827	-0.0341	-4.2098616570228	2.1242875996158	0.9934902112364	0.1294512647194535	0.031	0.5283	-0.1419	-0.2455	1.7218477385855	-3.6156638643607	-0.5572940298655	0.1337219345248977
677	0.0757029118039781	0.0283	0.3457	0.6385	0.1842	-1.81764801834	-2.8577203779252	-0.6379472428005	0.0924873909698386	0.0024	0.0057	-0.1942	0.0427	-0.9180302783538	-3.4761534774985	0.3774963795665	0.100282976503217	0.502	-1.394	-2.2299	-0.7698	-3.2011063498748	-6.334149256638599	-1.0761105757063998	0.1116728453910751	0.5784	1.1659	2.4812	0.5027	1.5004251618059	-0.8074763620868	1.7752755742760995	0.1182256020301562	0.0227	-0.0829	-0.5299	-0.0268	-3.1809233751257	-2.9954209853752	-1.7827507501090998	0.1236938369745589	0.0107	0.0884	0.3465	0.0447	-1.5317422142431	-3.6765275328536	-0.1882564018995	0.1314462810251433
679	0.0607804278406381	0.0457	-0.6323	-0.8214	0.2326	5.5826186842072	7.921601202352899	-2.3953610811388	0.0846483335773862	0.5493	-2.0153	-2.3105	0.5773	10.6431160079947	12.2423315198883	-2.4521724174696	0.0876415217284257	0.0006	-0.0262	0.0795	-0.0564	0.3604215042427	2.2294515206769	-1.0928707067846	0.1038399096983721	0.0058	0.1221	0.2259	-0.1354	1.9315854352472	2.4489856319829	-0.1003640713157	0.1075793899367928	0.0118	-0.3585	-0.142	-0.1274	9.336888045724	11.8765593634704	-2.9658743693195	0.1149455752393039	0.2549	1.3166	1.258	-0.1012	2.5414417541279	3.1911132200770003	-0.2013576311226	0.1200733645931286
680	0.0865802763105348	0.2263	-0.3255	0.2032	-1.9427	1.8914162009025	-2.7432715016189	9.2543857103461	0.1153845810043319	0.0003	-0.0531	0.008	-0.0284	-0.2042296723637	-1.3364434098483	-2.3431922224306	0.1201315435253189	0.0243	0.2564	0.1273	0.4701	1.2241584002305	-2.2528212809127	9.4569236323897	0.1279783689865253	0.0025	-0.0095	0.1156	-0.1263	-3.8026219462471	-0.9383312821949998	-4.0032320597864	0.1310662082881085	0.0125	-0.0506	0.344	-0.15	1.337269613493	-1.7344375084094998	6.4220809302531	0.1357520747168253	0.0036	0.0548	-0.0506	0.1864	-0.5010728389952	-0.4610609767732999	-2.1757482837714	0.1392978600093571
681	0.0906989359103096	0.0668	0.4304	0.843	0.457	-1.6555153888253	-2.7675854945915	-0.691650479706	0.0916780683066069	0.9283	1.3712	3.4828	1.0856	-1.9107729720069	-2.8347047049657	-1.1009360280780998	0.1015902721363268	0.0637	0.24	0.9395	0.0213	-1.1568424747028	-3.1769497290249995	0.7425603614317999	0.1099716015846574	0.019	0.2348	0.1382	0.4305	2.0708597639252	13.4342286349448	-4.793554860487999	0.1133681302971784	0.5427	-1.0578	-0.0421	-2.4616	-1.9821805727274	-3.7720524113932	-1.0657240156016	0.1187554954490817	0.0047	-0.0316	0.1432	-0.1948	-2.597820317121	-14.1309150225804	4.1477390115475	0.1235611003110347
682	0.0872119726628605	0.0017	-0.1627	-0.048	0.0297	-0.6183937565426	-0.0232910741744	0.0843908008515	0.1105496520319513	0.8947	3.2733	-1.0568	0.5548	-2.7673100933766	-0.2270486301696999	0.2745356682245999	0.1144757474620485	0.0727	-0.3752	-0.7186	0.5432	-6.8722045444918	0.4201442248453	0.0041703612542	0.1209910227467749	0.0035	-0.1512	0.1313	-0.0577	2.3178159676291	-0.0454805434892	-0.0404446355596	0.1327114615836354	0.1048	-0.1863	-0.8711	0.6251	0.7556615906549	-1.3271584546031	0.8875394295612999	0.1371445603910989	0.0243	0.0494	0.3961	-0.3266	3.8931502598878	-0.3542053053921	-0.0644438842866	0.1387834817808338
683	0.0771855398561802	0.0124	0.1281	-0.0515	-0.4704	-2.7136068564711	-7.675038428955999	0.3126984080035999	0.0866057994400219	0.0082	-0.0797	0.1185	0.3484	-1.4673770160178998	-3.8278408289258	0.0602735230323999	0.0947815256966551	1.785	-0.0175	-3.2641	-4.1946	-1.2596851569526	-5.558776807603	-3.2100765608744	0.1015849695786557	0.0153	-0.1304	-0.4024	0.2154	-1.3052050434725	2.6707622960388	7.7823268736749	0.1149007410833772	0.0416	-0.0105	-0.1936	-0.7109	-2.3671521281269	-9.128369983014	-4.0696824386387	0.1163109024398784	0.1595	0.0512	-0.8118	-1.1811	-1.3327845079932	-3.7580069494333	-0.4897420461535999	0.1196276491394209
684	0.0750012763733653	0.0112	-0.2824	-0.0841	-0.3691	-0.8305313780770001	0.0420183567876	0.2881483568468	0.0945838489632295	0.0042	0.1554	0.0533	0.1999	-1.5861142826705	-1.075638459338	-1.6016154367662998	0.1062991928760099	0.7904	-2.1866	-0.3802	-2.4956	1.0759925466143	-0.7258395733842999	1.111440617275	0.1145601459231151	0.1655	0.7898	0.3673	1.1867	1.8598630902811	-1.2280140172391	1.3140572253799998	0.1216109901899156	0.0002	-0.0145	-0.0415	0.0217	-3.4888612764146	1.1376037326905	-0.7947685631706999	0.1270587921515012	0.0411	0.5969	-0.2261	0.2781	2.6464876460969	0.437494501384	3.7723671556388	0.1289517515860715
685	0.0841975088673683	0.0107	0.1253	0.4136	0.0673	-1.6564596215621	2.619852414313	-0.3251701487355	0.1086905820743584	0.1821	0.1463	1.5694	0.1694	1.9229299684932	9.1097607294929	0.3527889562869	0.1099970615053345	0.5873	1.1794	2.5501	0.3398	2.2046260683052	8.293117441252999	0.3198194965602999	0.1265326754589729	0.0041	0.0347	-0.1971	-0.0945	-1.3543051457861	-1.9049108604326	-0.0347005530774	0.1392465620176222	0.0024	0.0217	-0.133	0.0896	-3.3971920148836	2.1750794522495	-0.4902535055527	0.1457542794396372	0.5963	0.7186	2.355	0.2724	-0.4136132817490999	4.3231302424081	-0.1125210678019999	0.1478530239749804
686	0.0761266041323057	0.0	0.0007	0.0173	0.0173	-0.8431604909317	0.6052138412581	-0.5591431523084	0.0964915422979111	1.1866	-4.272	-0.1698	0.4078	4.3693189604499	0.4144788284245	-0.6589170781636	0.0966347043726606	0.0001	0.0247	0.0286	0.0254	-8.8288908333256	-2.7548776956754	3.2437935381842995	0.1032423299337482	0.4283	2.3757	0.4681	-0.6002	4.579096000142299	0.9236563317439	-1.1798581476622998	0.1169763118725024	0.0233	-0.5437	0.056	-0.0261	0.6907062469692	0.319858839591	-0.3602641321198999	0.1181640296668525	0.0001	-0.004	0.0284	0.0285	2.7801359213848	3.0352361324436	-3.1877297194367995	0.1223716490518198
687	0.1154643711021582	0.162	1.0131	0.3954	0.9603	-2.6607298232103	-2.4251830984094	-5.443501727652	0.1293964909781551	0.0831	0.7351	0.3495	0.5483	0.0691257049399	0.3734440474044	-0.6537237981112	0.1318866380622315	0.0906	0.9736	-0.0237	-0.287	0.3526315841640999	0.1448610390374	-1.0949952304424	0.1339959730131935	0.0762	0.889	-0.2506	0.0111	0.0580309702825	-1.5941402609332995	-3.3873562572086	0.1382428579314255	0.0123	-0.3082	0.0972	0.1714	-0.4198294805996999	-2.7306817317949	-5.6078769099166	0.1395863949972335	0.0143	0.3874	-0.0588	-0.0129	2.6831553507093	-1.7426602018258	-4.895453310001	0.1429840875603432
688	0.1239052076026753	0.0964	-0.6992	-0.465	-0.6794	-0.8904508138331	-3.5806879100684	-5.6485182606297	0.1325665561217079	0.217	-1.4589	-0.2774	-0.4998	-2.2135569362741	1.2294303663442998	2.0596863432064	0.136110955965323	0.0112	0.3172	0.0936	0.1191	-0.0718010310274999	-3.715949249615	-5.7981791494125	0.1421330805243851	0.2354	1.0662	-0.6434	-0.966	1.3011527113104	-0.3241865729679999	-0.4437500432652999	0.1448023371214441	0.0011	-0.0472	-0.0318	0.0929	5.8213521944948	-3.0270134390273	-4.7956400411151	0.1471510445708434	0.0255	-0.1096	0.2652	0.4218	-0.8713301009129	0.2498675879757	0.4585823658392	0.1531517442832618
689	0.0791251701770979	0.0014	-0.0995	-0.0312	-0.1286	1.1257614804498	0.0071997746181	-1.3643769616453	0.0902739694834689	0.5898	1.8844	1.0311	2.2774	-5.941663182375399	-2.8184166902559	-5.0525500315861	0.1005903638861675	0.0001	-0.0057	0.0408	-0.0034	2.6468810764039	2.6251637234575	7.7114307323535	0.1095379799607644	0.7268	1.7115	1.0131	2.4489	1.212552206174	0.7743101872067	2.0467031430754	0.1177500505481586	0.0045	0.1551	0.1187	0.1393	0.7722643496103	-1.1466526297514998	-5.4249318171616	0.1181388420585487	0.001	-0.0393	0.0255	0.1043	-7.358209002728899	-3.2991885254099	-5.2963194498033	0.1205472528014399
690	0.089037600382556	0.0032	-0.126	0.0205	-0.1958	0.3888271724080999	1.6205787775637002	1.0526227863785	0.0934767279140193	0.9368	2.3059	-2.8227	-1.322	2.5811388721042	-2.6451499830531	-2.6102920578529	0.1046695764110953	0.1141	-1.0237	0.6413	-0.4197	1.2009460121175	2.287010374591	3.53693845993	0.1054948945781866	0.0024	0.1236	0.0003	0.139	4.6329172661399	-9.2110690335454	-7.481274002758499	0.1180652445866366	0.6399	2.1486	-0.7336	1.7248	0.9500555053436	3.5008609007781	5.079578693677	0.1217789731148736	0.0092	-0.166	-0.0695	-0.2839	-1.9616828537327	9.8948902501421	10.7783380045106	0.1254509621464222
691	0.0810803612575599	0.013	0.485	0.0659	0.0362	-0.4881683249255999	-0.7798575545354	-0.6637169279089999	0.1081046220734743	0.7643	3.2196	0.4007	0.2802	4.9483696862925	1.2959594312579998	0.9305807051471	0.1089313176046346	0.4538	-2.4695	-0.3507	-0.1652	5.9289553834593	1.9946523134593	1.3925859146572	0.1141319246100528	0.0125	0.3985	0.044	0.0586	-3.1361510061891	-3.2114142239181995	-2.6118264360502	0.1242593966995102	0.0004	-0.0158	0.0569	0.0307	-2.0469392012596	-2.6308291198783	-2.0908853665515	0.1314728592272669	0.0158	-0.1543	-0.3027	-0.2541	4.3936329534225	1.1922512023328	0.7739167568997	0.1350921916451588
692	0.0861030101058195	0.0014	-0.1369	0.0659	0.0355	2.4221143420148	0.2463267152126999	-0.0876169293689	0.1089250239181231	0.8613	-3.1846	-1.1697	-0.5926	5.2164530974823	0.6453043895414	0.0714076007205	0.1114280865465442	0.1296	-1.1275	0.4972	0.4759	8.32498529612	0.1594966464577999	-0.5169280803673	0.1220834951542687	0.0031	0.1637	0.1004	0.0274	-0.7039255052843999	-0.1348679092396	-0.1387235262482	0.1327815186272017	0.1062	-0.3445	-0.8505	-0.5977	0.6732379413384	-1.2563409993430998	-0.9828282499167	0.135178466893392	0.0018	0.0943	-0.0483	0.0931	5.9454007702919	7.025642364221799	4.8008726641982	0.1365494174730976
693	0.096346972357167	1.2189	-4.0949	1.0267	1.0748	-0.6901947875701	0.6594285375626999	1.0327938989057	0.1063876811675791	0.0001	0.0134	0.0316	-0.0239	0.6272852814808	1.9741545944646	3.5771470373054	0.1158759435086623	0.0054	-0.263	0.0288	0.0035	0.6610022587907	0.4644838204442	0.9268431172306	0.1229257150631583	0.2243	-1.6207	-0.0236	-0.332	-5.6518624182392	1.4738292730527	1.5839897590126997	0.1260278729976708	0.0093	0.2999	-0.0929	-0.1102	6.863037618338699	-0.3652213539880999	0.5603627862600999	0.1269367131548297	0.0001	0.0194	-0.0114	0.0323	-2.0903739071524	-0.596833775719	-1.4002971486744	0.1283481669844981
694	0.1503160655043614	0.317	-1.1995	-1.3128	-0.0313	1.3310140716117	1.0250433218578	-0.0411528101122	0.1549523269819691	0.5691	-1.9832	-1.2553	0.0217	2.5278290655057	1.0127682962793998	-0.1173996036087999	0.1618469591272077	0.0199	0.1709	-0.39	-0.0559	-4.4796761615634	-4.8200327201491	-0.1729913059879	0.1778632818373181	0.0502	-0.6229	0.1795	0.0568	-3.5489774273242	-3.3157519413346	-0.0850596323734	0.1813640620896404	0.0003	-0.0172	-0.0008	-0.043	1.4889369968414998	-1.3114999283845	-0.249434814638	0.1837285011828668	0.0206	-0.2566	-0.32	-0.0158	-7.552288173172	-7.246002679172499	-0.1745256841851999	0.18431800197959
695	0.0794599545367574	0.0006	0.1041	-0.0219	-0.0006	1.7113431493886	0.2444775927697999	-0.7940997316488	0.102933358655617	0.0025	-0.1636	0.0824	0.0556	-7.4384687853569	0.5412027303092	2.3235207070806	0.1049847689796009	1.3814	4.2179	-1.2912	-0.528	-0.4215212309197999	0.8997357690783	-0.5384093751295	0.1170380481377204	0.0001	0.0047	0.0296	0.023	6.0325455832924	1.1006606268632	-3.0991685573311	0.1192614514711662	0.0005	-0.0766	0.0058	0.0301	4.783719102813	0.9129550273935	-2.3898530568408	0.1268663775515078	0.0179	-0.2424	-0.261	0.292	-3.8464894254776	0.7968537437977999	0.8019683377888001	0.1284061750324057
696	0.1194011230966289	0.062	0.4535	0.7571	0.0043	-6.0220409940955	-0.7093941865517	0.3393336397875	0.1455518826250746	0.0504	0.6808	-0.2362	0.0152	-3.659688715714	-1.5968549300515995	0.4082626295739	0.1507522176856126	0.003	-0.0544	0.0238	0.1634	1.1895758762452	-0.0298613603012999	0.5956141417673	0.1741032359510779	0.0003	-0.0361	0.0345	-0.0117	1.6494565620975	-0.8142433633671999	0.6093055164508999	0.1825477947890161	0.5447	-2.0438	0.5446	-0.0473	-3.8925207713966	-1.1972477672317	0.3919746148640999	0.1926758930866841	0.1248	-0.2778	0.9453	-0.0228	-1.3673276889478	-2.9196856512777	0.4732573162903	0.2059913408300009
697	0.0892357886663507	0.0023	-0.1082	0.1148	-0.1184	0.9389607706862	2.7194296250147	-0.0071997746181	0.0945825608999793	0.9712	1.7596	3.376	-0.9534	0.1594179603964	-0.9369149330898	1.4525053504133	0.104364732815254	0.0252	0.5604	0.0658	0.2092	-1.2880121390566	5.7253158565561	-2.2810302339246	0.1084251800409679	0.0014	-0.0465	0.0982	-0.0872	0.0522082017389	-12.9156874903188	6.202900906223399	0.1179536115808029	0.6303	-2.6749	-0.2874	-0.8823	-1.1211583458579	4.6906728352075	-1.8289788111816	0.1195576850716042	0.0218	-0.479	0.0687	-0.1989	-0.7581795446196999	13.8575596452768	-5.8674622264752	0.1261685063525274
698	0.081827036640225	0.0164	0.538	-0.0876	0.0602	2.2290187473392	-0.992624664561	0.8574813541065	0.1092690433789173	1.13	3.873	-0.609	0.3764	-1.1091193784637	-0.2799650064612	0.3443695477171	0.1116149178241524	0.0011	0.106	-0.0494	-0.0385	-1.2655079254962	0.1806631969743999	-0.0413495252656999	0.113201188847613	0.0322	-0.6401	0.1189	-0.058	-0.4696377574659	-0.2362155563228	0.3011709000084999	0.1231201854194489	0.0133	-0.3582	0.1579	-0.093	3.1986277389407	-2.8057482343705	2.3561754225616	0.1290702423802965	0.0059	-0.0366	0.2452	-0.0816	7.591119744472899	-1.8749708140699	1.4353124459974	0.1322601095210457
699	0.0772777104284246	0.0021	0.1884	-0.0345	0.0709	-1.26291128547	-0.6032466897231	-0.6421962901161	0.0927491941434834	0.0103	-0.066	-0.3647	-0.1718	-10.1441283496266	1.6306505934229	-2.7576710508551	0.0960636770856447	1.4922	4.5999	-0.7666	1.2463	-4.7077083675006	0.6464846804623999	-1.3161817490378	0.0994672436581669	0.0025	0.1669	-0.0394	0.0888	7.291050449324	1.8507748501894	2.9844442798099	0.1146686493578678	0.1145	-1.1638	0.1143	-0.3605	-2.1880626523805	-0.6252001008536999	-0.8824641786009999	0.1174471043190964	0.0035	-0.2083	0.0093	-0.0278	-5.1140038455395	-2.7790736595559	-2.6299242301722	0.1243931476439389
700	0.0831695370080505	0.0019	0.1076	0.1529	0.0013	-0.9652812582245	2.8210133302821	-0.3692343431195	0.107381395689345	0.1363	0.4541	1.3009	-0.0769	4.4580374946784005	8.241538728005299	-0.9206662614107	0.1093631782016817	0.5786	-1.9138	-2.0606	0.1664	4.6017182427948	7.2057547587664	-0.8662941929833	0.1250293450515252	0.0021	0.0302	0.1274	0.0877	-1.8894097063368	-1.5772227577322997	0.2427071563882999	0.1389293482371691	0.0011	0.014	0.0362	-0.1003	-2.8003582391646	2.6983811035902	-0.3208424153585	0.1458376415702144	0.6754	1.5159	2.1497	-0.1664	0.2927908344693999	3.5326894126144	-0.4688902398826	0.1476249537262604
701	0.0971042859295514	0.0001	-0.0192	-0.0352	0.0051	-1.5649870751845998	-0.0278155227048999	0.0319071978977	0.1175793037077356	0.6965	1.4294	2.6136	-0.1066	1.6416272989882	2.1783842668283	-0.0919053197152	0.1198755640145346	0.0645	-0.8006	-0.4063	0.0252	3.7647739507137	4.802131641180599	-0.2084393766486	0.131547522061622	0.0103	-0.0659	-0.3356	0.0111	-0.9299512166559	-4.8483203592224	0.1314450655687	0.1421731306553786	0.0003	0.0149	-0.0108	-0.0493	-7.2004041065912	-3.4962971092169	0.2335795732658999	0.1531399565751839	0.0	-0.002	0.0007	-0.0126	-3.0637598297011	-4.307471716189499	0.1748404284308	0.1562015822277802
703	0.0849810776154579	0.0193	0.0157	-0.5065	0.2897	-0.174683056308	-0.6938536894252	2.2090324877436	0.1011782646180144	0.8779	-0.1724	3.1329	-1.7808	-0.0284843542268	1.5944156621482	0.1952988043948	0.1084397562865472	0.0128	0.1038	-0.1655	-0.3728	0.6829950129519999	-8.1665902545218	4.4624439141168	0.1149134886833836	0.1234	-0.0789	1.229	-0.3071	0.3778504668428	-2.236257864988	1.6219164406074995	0.1282177322976356	0.0088	0.0964	0.2262	-0.2066	-0.500443350504	2.2661979113507003	-1.4287028168398	0.1389046512321289	0.0041	-0.0587	-0.2028	0.0014	-0.744763571151	2.6213474494796	2.4199111322956	0.1464757087825986
704	0.0835463173745693	0.0098	0.0195	-0.4187	-0.0167	0.6680840043166999	-1.7384504975409	0.1308549201082	0.0999577888578843	0.794	1.1368	-3.2593	-0.0064	-0.9165745862179	2.7654609709337	0.2070623705740999	0.1075228474512938	0.0702	0.956	0.2517	-0.0453	1.6897438255343	-8.3164478584581	0.1220027382006999	0.1164134715963532	0.1945	-0.4973	1.501	0.0725	-0.9518652847558	-3.4238272466675	0.2838599665005	0.1246851506640242	0.0019	0.0413	-0.0311	0.14	6.605262081192301	-2.112327318283	-0.2537232049843	0.1262341799386191	0.002	-0.1487	0.0321	-0.0115	0.0546474696422999	1.1952806156967	0.1105145732362999	0.1280026290422917
705	0.0809159904220987	0.0018	0.0599	0.1185	-0.1289	0.5738181027595	0.3802897347462	-1.3806256333243998	0.0972880846542522	0.7647	-0.8612	-0.0529	3.3235	-0.7346917552918	-0.1170455163324999	3.0120630873613	0.1027791445939385	0.0944	-0.3878	-1.0963	-0.1602	2.5735850102098	1.9952031158891	-7.180968649425399	0.1135935950199515	0.1536	-0.3611	-0.1282	1.3718	1.6952518498323002	2.8448552068863	-2.044657305479	0.122397475363099	0.0051	-0.0786	0.0997	-0.2142	-0.6893685839253999	-4.4441494048413	-4.3307234473332	0.124602285384093	0.0004	0.0141	-0.0345	-0.0572	-0.6190625880644999	-1.5007005630208	0.1848729012592999	0.1258431673000452
706	0.0862860900140532	0.0279	0.3977	0.3733	-0.433	1.0703664932242	1.7675643402589	0.2082426614950999	0.1022565565699775	0.8081	-2.0213	-1.8012	2.127	-0.528770332608	-0.2882663859388999	1.5053036976127	0.1094108031000683	0.0153	-0.0208	-0.3254	-0.3208	5.387595281027299	4.3746696126251	-5.6864055991938	0.1156109034559569	0.111	-0.5792	-0.3683	0.9843	1.902628964652	1.3516691627292	-1.5769473565174	0.128614152964395	0.0115	0.141	0.291	-0.1705	-2.0270316277254	-1.3251126170067	1.4628525674874	0.1411073985144573	0.0064	0.0506	0.095	-0.2381	-0.1882564018995	1.7046941772003	2.8910439249281	0.1485022563621626
708	0.0773325227564966	0.0018	0.1479	0.0598	0.1016	-1.0814612278816	-0.9009947460606998	-0.5460025800545999	0.0832138291116822	0.6585	2.4317	1.0957	2.1809	-8.1439286688386	-4.422864825232599	-6.3601549999313	0.1000443650829511	0.0041	-0.1504	-0.1337	-0.1449	5.650564098226099	5.5463837529325	1.6897438255343	0.1013099723009107	0.8851	2.6593	1.6222	1.8445	-3.2747171603144998	-1.9300904000806	-2.4038198327393	0.1113912552874504	0.0723	-0.6898	-0.2863	-0.6452	-5.886110823027	-4.1984128350891	-3.6122016776591	0.1170918061281419	0.0006	0.0303	0.0458	0.0668	-4.3961509073873	-4.769949042068	-0.8756971773205999	0.1212819887013845
709	0.1323179893138678	0.0943	-0.5475	0.7073	0.5184	-3.6469415737672	0.5542252734709	2.4087377115768	0.155290712773826	0.2878	1.3922	0.5421	-0.7402	0.6064728182405	2.1950657118451	0.1430906026559	0.1696655927241701	0.0001	-0.0271	-0.0019	0.0205	-5.785392664434999	2.6495170594608	4.270843354607799	0.1700262864485452	0.1913	1.1054	0.0497	-0.6808	0.2835058792242	1.0589963573519	0.0631455642735	0.1827598298446237	0.0825	-0.692	-0.2402	0.3745	-1.3655572525662998	1.092949392846	1.1084112039110998	0.1840423432142985	0.0	0.0004	0.0048	-0.0169	-3.7586757809552	3.684868255362	3.2531178364602	0.1862817622637233
710	0.0893335627730999	0.0017	0.14	0.0678	-0.0679	1.5278472542038	1.9059337792308	-17.914652314091498	0.1007450461340316	0.0177	0.1482	0.1138	-0.4788	2.8985977868225	1.2133784098187	-11.1931709202114	0.1208428109495944	0.3525	0.5999	-0.0717	2.0026	-4.201914364821399	-1.9211595321117	-2.9203938258303	0.1245927202741712	0.6482	-1.8557	-0.6399	-1.9875	-3.5816714858359	-1.635883216506	-2.4471758525707	0.1278288400941412	0.0012	-0.0583	0.0173	-0.1042	-2.6507366934125	1.1201747700904	-12.676049090325098	0.1321083730977218	0.0013	-0.0022	-0.1088	-0.0549	3.1571601845829	0.3169474553192	6.5397165920461	0.1377457562876435
711	0.115371343536048	0.0044	0.2207	0.0893	-0.032	1.6348602977078	-2.2521917924215	3.5823403173577995	0.1184093860551338	0.0548	0.5392	-0.6356	0.004	-2.3211994682693	2.493561285766	-5.4368920984944	0.1241409720540398	0.0323	0.3232	-0.5002	0.1897	-4.941248597735799	5.839410645586099	-8.512258122252	0.1282191247289209	0.1752	-0.417	0.4524	-1.2927	0.163667007712	-1.493461445372	-3.6923040881643	0.1317167548305498	0.2087	0.6899	-0.6444	1.2189	-0.7323705164804999	-0.5150396148937	-1.6856128073108	0.134637672894687	0.0775	-0.2799	0.322	0.8257	-0.9421868992036	0.0859645220794999	-4.1339296077718	0.1371868360601932
712	0.1088404303182303	0.0008	0.0106	-0.0445	-0.096	-2.5009184325069	-5.2201119993374	-3.2982836357038	0.1097646768878393	0.0025	-0.1729	0.0184	0.067	-1.0902740667584	4.0056319846591	-2.7346553778956	0.1130091413732079	0.0336	0.0461	-0.6623	0.0714	1.0397182723089	-19.3778196258245	-10.3674000488491	0.1131414763667941	0.0274	0.0476	0.5536	0.2345	-7.608430677980899	19.4231034541602	-3.543626775149	0.1162951270643746	0.2755	-0.5042	1.7849	0.336	-1.9481488511719	0.6695396964525999	-3.4706061101698	0.1171479432687723	0.1582	0.0527	1.4205	0.0727	-0.5921912980964	0.5228295349723	-1.6734951538551996	0.1178462595018742
713	0.0841851724921199	0.0122	-0.0203	0.0002	0.4653	-1.9053436337703	-4.2920099051244	-1.8253592523572	0.0931981325115146	0.1228	0.1184	0.3829	1.3475	-2.6476679370179	-6.9520708968128	-2.8835687490951	0.0984163916796032	1.3761	0.7639	1.9758	4.0604	-2.4202258765412	-5.611024352372599	-6.8004821995257	0.1189042786980038	0.074	0.211	0.6443	0.6882	-0.3636082897294	-0.0061375127891999	2.7450812810311	0.1244385782411367	0.0746	0.1788	0.1185	0.9239	-3.2604749832011	-7.121639359129801	-8.2984680934282	0.1252044466849623	0.3273	-0.2467	-0.7025	-1.8348	-1.2332466403221998	-2.4658637921532	-1.5699442970528	0.1276972860233528
714	0.0718157158840367	0.0449	-0.4948	-0.6606	-0.5062	1.4779209482454998	3.2754253348671	2.2646635331534	0.0956108421884717	0.0109	-0.1073	-0.3702	-0.1473	-1.1429937278963995	-0.2226422107312999	-0.2552969262123	0.10117784310345	0.8327	1.9095	2.2597	1.8954	5.639980822967799	5.5529540390594	6.2330770107703	0.1149330330679299	0.0032	0.1465	0.0799	0.1164	2.7761622752841	3.722244134527	3.5400072163246	0.1209832943672737	0.0624	-0.641	-0.2467	-0.5491	1.5559381781236	2.8637398616223	2.3331597496021	0.1229592682839663	0.0144	-0.1487	0.353	-0.1704	1.197208424201	3.5337123314125995	1.8893703633061	0.1281459377467806
716	0.0947061278761373	0.0244	0.2088	0.3946	0.4319	-1.0920838461706	-0.5543039595322999	0.4920632849648999	0.1018561034016364	1.3308	2.4378	3.1975	1.8522	-0.9886510184603	-0.0133372874072999	1.1523573692029998	0.1167891678582819	0.0468	-0.5397	-0.5025	0.2389	-2.0896657325998	-4.1859017513265	-5.541859304402	0.125684302613422	0.0041	-0.1115	-0.1598	-0.1047	0.0006688315218999	0.8009454189906	0.8204989052485	0.127630410734885	0.0179	-0.1984	0.0849	0.4054	-0.6553762054005999	-2.3261960331682	-4.8164525043554	0.1323454590542069	0.0123	-0.2995	-0.214	-0.0586	-2.2434969826368	-3.4634850216131	-3.0228430777731	0.1340098513894113
717	0.1260531539492173	1.2085	3.7573	0.3294	0.394	-6.5190615009286	1.0600192761501	-0.5616611062732	0.1396339813088466	0.0236	-0.2069	0.4568	0.0434	-7.4479897987863	0.3904402366667999	-0.6981814228022	0.1414556103363237	0.0479	-0.6901	0.1524	-0.09	-8.7389133221147	0.4108199265694	-0.8103090602972	0.1480919863511389	0.1923	-1.3894	0.0029	-0.1314	3.4362596443687	1.1762779318686	0.4065708792538	0.1493847152934895	0.0408	0.6368	-0.0227	0.0569	-4.6383466043765	1.5075855933933	-0.3638050048828999	0.1573047865357292	0.0232	-0.4676	0.0343	-0.0313	-9.4317834357724	0.0644832273173	-0.9001685424159999	0.1576103504180099
718	0.1208363419688831	1.1269	-3.6978	-0.4733	-0.3017	-9.3209541182905	0.6674938588562	-0.6561237229839	0.1351874844386225	0.0936	-0.9496	0.3663	-0.0458	-6.8969906538328	-0.013770060745	-0.5065808632932	0.1393882405228022	0.0371	0.6142	0.1173	0.0889	-12.254606545466698	0.027146691183	-0.894267087811	0.1455509385353486	0.0042	0.2054	0.0277	0.0211	-11.2587164093576	0.9896345942278	-0.813613874876	0.1472953469766244	0.3807	1.9601	0.1174	0.1467	3.1459080778027	1.2326958378924	0.2861812053118	0.1557761424698507	0.0602	0.7579	0.0452	0.053	-10.7999766713956	-0.4701885598957	-0.8005913317143	0.1567739357973267
719	0.1164152664325626	0.9073	-3.3948	-0.3501	-0.2072	-11.51177078282	0.8372983793574	-0.6339735966997999	0.1303889398537488	0.1275	1.1624	-0.335	0.0577	-8.562735230640099	-0.0400118622219	-0.4812439515224	0.1408255210312429	0.021	-0.4651	-0.0711	-0.0442	-13.7755294262673	0.8331280181031999	-0.7906375449471998	0.1410373117039514	0.0372	0.618	0.0972	0.0628	-13.4500051902555	0.6220526583977	-0.7814706187941	0.1496304108778849	0.4865	-2.2049	-0.0228	-0.1207	1.1105357275689	0.8348984544847	0.0868300687549	0.1567311052136796	0.1747	1.2776	0.1766	0.0893	-7.376975628372799	0.080653212935	-0.4310815873798999	0.1573017168660205
720	0.1253023192798573	1.2827	-3.8865	-0.4098	-0.2881	-5.4979918251715	1.1014081444465	-0.3141147571088	0.1401662090438249	0.0484	-0.5805	0.4249	-0.0143	-3.5590099001527	0.4710934496018	-0.2113114178897	0.1456545054355393	0.2022	1.4363	0.0723	0.1197	0.5229869070951	1.235764594287	0.1014656761753	0.1486171358018771	0.0021	-0.1373	0.044	0.0147	-5.0409044944989	0.8259282434851	-0.3098657097932	0.1492351099625445	0.0461	0.6787	-0.0419	0.0271	-3.5461840721445	1.332155019502	-0.182551662448	0.1567940869129504	0.0366	0.587	0.0553	0.0525	-0.4365502686471999	1.6814031030258998	0.0462280610724999	0.1630362571418077
721	0.1234992379956898	0.9358	3.2349	0.0856	0.9454	-8.1906288462795	1.4745374476053	-1.5622724060662998	0.1371102111802767	0.0894	0.8962	-0.4161	0.0452	-5.0259541428329	0.5183444294724999	-1.1254073931735	0.1473964031640832	0.0006	0.0717	0.0031	0.0254	-9.2958926077346	1.9625877434388	-1.6848259466968	0.150002428166576	0.0618	0.7528	-0.1217	0.1902	-4.060633541577699	1.0621831428386	-0.5408093000022	0.1514748740879727	0.3473	1.797	-0.1068	0.4458	2.0549258364917	0.8959588381310999	0.9483244119928	0.1586645972976593	0.1473	-1.1232	-0.139	-0.3339	3.1000341040065	1.3930186879949	1.5077429655161	0.1592919300371368
722	0.0930270255278719	0.6324	-2.5421	-1.8787	-0.4537	-8.4315655662863	-7.275077178859799	-1.4503808267555	0.1013017217137409	0.0026	-0.0265	0.1269	0.1492	0.6720969934480999	1.032361125568	0.0785286892772	0.1013655423997165	0.0349	-0.1256	-0.7055	0.058	5.010374302675699	3.878435966406	0.8493373467515999	0.1126309149214139	0.1302	-1.0788	-0.7322	-0.1835	1.6757377066050998	-0.8601566801941	0.4508711318219999	0.1162886805007412	0.027	0.5185	0.2611	0.1085	-7.5432786191417	-4.582440157751799	-1.4399942666507	0.1185254249355199	0.0014	-0.1316	-0.015	0.0223	-14.6124343753177	-12.6287587674237	-2.5478153251013	0.1211673712842371
723	0.0872297832150489	0.5339	2.4811	1.7119	0.3085	2.0428868690975	1.4512463734308998	0.2053312772233	0.0962063224651217	0.133	-1.1904	-0.794	-0.1628	-5.2554813839367	-5.425403933529999	-0.5398650672654	0.1015956948642354	0.0018	-0.039	0.0134	0.1583	0.5286129604851999	0.8618877735449	0.0136126886222	0.1058888725184341	0.0036	-0.1118	0.1919	-0.0444	3.3148470516285	2.4379302403562	0.3625853709311999	0.11379145696989	0.2767	1.1302	1.538	0.0665	-11.6248426530518	-8.481059098906899	-1.4362173357035	0.1164922437383441	0.0089	-0.0313	-0.3342	0.043	-8.5343689055054	-6.211320314793199	-1.0627339452684	0.1180096520707528
724	0.0818886406079337	0.2926	1.6231	1.5855	0.4605	-10.5463714955034	-12.1342955575861	-3.3598948217799998	0.0894629695818138	0.1652	-1.2537	-1.0476	-0.3176	3.6993858336903	2.6914173871563	0.8587796741195999	0.1016907491546893	0.0018	0.0597	-0.0081	-0.1514	0.420183567876	0.9075256891569	0.0675126406812	0.1038405248817903	0.0913	0.9644	0.5526	0.2892	0.5974239211794999	-0.2894860198905999	0.1430906026559	0.1071480967490634	0.0323	-0.1846	-0.6458	-0.0204	-14.0136334480637	-14.3453738829261	-4.1679613293273	0.1107391630691089	0.1838	1.0788	1.1204	0.2656	-2.7557825853815	-3.5036149129271	-0.8646811287245999	0.1137201868316621
725	0.0670454326195992	0.0333	-0.6787	-0.5306	-0.058	-15.1129170688524	-12.3762551963911	-1.3361680086333998	0.0886588436382456	0.3479	-1.9364	-1.4212	-0.3404	5.239980229840899	4.0331721061491	0.8564190922775999	0.0941839033028337	0.0163	0.3707	0.3497	-0.0098	-19.444506062861	-15.290550852462898	-2.3894202835030995	0.1017054779098974	0.0018	-0.0651	0.1054	0.108	0.6021057418328	0.8013781923283	-0.1936857401361	0.1029081254781711	0.155	1.2431	0.7743	0.3378	3.1481506305526	2.2148945993179	0.6610416018213999	0.1038277849991386	0.0083	-0.2766	-0.0326	-0.2052	13.6474678613388	11.3367336392357	1.1981133139071	0.109328957980931
727	0.0567292756174312	0.2289	1.848	1.5928	0.3153	-18.3479764542213	-15.9297570722458	-3.094722794862	0.0915390875681372	0.241	-1.4294	-1.3629	-0.2216	-18.2967124852192	-15.5220452451017	-3.1631796682799997	0.0979822713675988	0.5764	2.42	1.6509	0.492	-6.5238220076433	-5.6755469227206	-1.0986934753282	0.1015313111788592	0.002	0.0925	0.0104	-0.1466	0.1626047458831	0.6728051680006999	-0.0663716927909	0.1019690340255403	0.0084	0.1794	0.3013	0.0013	-20.6897916705774	-16.9415417927577	-3.6891566457082994	0.1023285506695757	0.1625	-0.8924	-1.2581	-0.0545	-0.0783319741237	0.1563885470325	-0.0475263810856	0.1102571815606666
728	0.0712782344679671	0.1876	1.0025	1.7149	0.0533	-10.459344711595	-18.4084860354379	-0.1828270636629	0.0883716735196734	0.3412	1.5058	1.8774	0.0152	4.2705286103622	5.1134530431097	-0.0843121147900999	0.0973103323179051	0.0908	0.4461	1.0954	-0.0227	-13.8816769230959	-21.6318211976582	-0.3042789994338	0.1007578143136506	0.1304	0.9131	1.0481	0.0971	-6.6480279555632	-11.3127343905087	0.3273733584546999	0.1013611703345274	0.0039	0.1832	0.087	-0.1258	0.4738081187200999	1.2328138669845	-0.1951414322719999	0.1047343378793591	0.0187	-0.376	-0.31	-0.1759	-1.003640713157	-3.170654844113	-0.1228682848761	0.1079091102417911
729	0.0558436650654386	0.2324	1.8749	1.6206	0.3155	-18.347228936638	-16.0423174830785	-3.0193415480408	0.0815787976362135	0.062	-0.7105	-0.7927	-0.0818	-22.589981367326	-18.8674224885534	-3.9529516665518	0.0886558041029696	0.4471	2.1584	1.6538	0.413	3.6461940561839	2.9289312634922	0.7192299442267	0.1005707044762867	0.1648	-1.3011	-0.8249	-0.2906	-6.0183820922404	-6.2108088553941	-0.7907162310085999	0.1018135796747122	0.002	0.092	-0.0081	-0.1428	0.1101211429292999	0.6004533345434	-0.0752632177291	0.1028730842778767	0.4084	1.8322	1.583	0.3035	-14.7129558187562	-12.765239740922	-2.4389138161237	0.1073544198597073
730	0.0789148303670747	0.4695	-2.9425	-0.4221	-0.2963	-18.9202995218142	-0.4747523514569	-1.7017041068671002	0.090888907048805	0.1451	1.5409	0.0148	0.1435	-16.470684401340097	-1.3105556956477	-1.5387846167383998	0.106314630525372	0.0001	-0.0039	-0.0272	-0.0055	-23.626276795964	-0.2955448466183999	-2.1472639295446	0.1233100055182879	0.0096	0.3381	0.0381	-0.033	-11.6653266316421	-2.133179124554	-1.1620357547551998	0.1254075939203971	0.3368	-1.9687	-0.3329	-0.2047	-16.917896631307	-0.5278260998711999	-1.5542464278035	0.1283122577655455	0.0026	0.1701	0.0271	0.0255	1.2766420031843	1.6607480119083995	0.2171341864332999	0.1351451407833083
731	0.0908435697948499	0.2327	-1.9524	0.1749	-0.0117	-17.368334989791297	0.7413013844494	0.2423137260813	0.10977573622463	0.1898	1.5634	-0.3486	0.1647	1.5464565077249	0.0376512803798999	0.1991150783726999	0.1106459855658215	0.3343	2.1138	-0.2465	-0.0503	1.3893991291705	-0.0841153996365999	0.182945092755	0.1181029137299558	0.2527	-1.7879	-0.1146	0.0056	-16.465609150379798	1.1496427000846998	0.1184225224069999	0.1201825405402202	0.0237	-0.5357	0.09	0.0108	-3.8282342592328	-0.8398950193835999	0.0418609846648	0.1225435862023333	0.0031	0.1721	0.0581	-0.0706	-18.2300260481827	0.3938237373069999	0.6324785615331999	0.1252650536439413
732	0.0760413666845343	0.0292	-0.7529	0.0022	0.0921	-18.5083386473545	0.1755092599527	1.7908554144332998	0.1046871109759796	0.0467	-0.8126	-0.0517	0.0776	-18.8148208565075	0.5229869070951	1.7801934531136	0.1073410291468085	0.5952	2.8668	-0.1747	-0.2628	5.2733824629052	0.4310815873798999	-0.4679066641150999	0.1102866842727318	0.0094	0.273	0.1351	-0.1864	3.2305349368384	0.2401105163620999	-0.2269699441083	0.1111769785240464	0.1634	1.4687	-0.1523	-0.1572	5.9990646641667	0.4320651631474	-0.524836029538	0.1160920007760455	0.0644	-0.9071	0.0297	0.0937	3.4505805075435	0.2895647059519999	-0.3010922139470999	0.1181399838595525
735	0.0852486125786927	0.7325	2.1692	2.8607	-0.014	-8.8511589887018	-12.6663313617422	0.1680734271504	0.0992516909587845	0.0167	0.4144	-0.273	0.075	4.972447621080899	6.2831606888514	0.0197502014114	0.0996773056434206	0.0017	-0.0033	-0.015	-0.1572	1.0649371549876	2.2342120273916	-0.083013794777	0.1093020449926102	0.455	1.5441	1.9648	-0.0062	2.3791517524904	2.3675849014646	0.0786467183693	0.1138664887672988	0.235	0.9849	1.4581	-0.0168	-1.6091299556299998	-1.1267057131865998	-0.0786467183693	0.1178163463000371	0.8733	-1.6032	-2.9224	0.0908	-6.7434348050107	-8.9382644586716	0.0586998018043999	0.1218006614540566
736	0.0831572781738423	0.8311	-2.8721	-2.5003	-0.7011	-4.6866205030454	-4.4326612398769	-1.1607374347421	0.090355578672048	0.0048	0.1952	0.1969	0.0545	0.0279335517969999	-1.2104670255469	-0.0226615856831999	0.1000271822089457	0.0016	-0.0302	-0.0031	0.1535	1.3877860649118	1.8658432309475	0.3705720061632999	0.1033261694378381	0.0529	0.7475	0.4215	0.1782	3.2014604371511	2.7987058318752	0.7914637485918999	0.108372373490134	0.3005	-1.0791	-1.7075	-0.2822	-11.8260822550823	-10.435148747714498	-2.9003288801733	0.1147780652779416	0.0791	0.325	0.9578	0.1003	11.4659361520545	10.7304575361487	2.8363177692244	0.1170029503434914
737	0.0772064068483263	0.0127	0.4658	0.0474	-0.1651	0.8907655580787	0.5104364803018	1.0159944247967998	0.0926719386454393	1.4337	-4.4804	-0.4646	1.7075	10.7197168887676	1.1468886879357	-3.1123484726156	0.1070876529570126	0.0033	-0.2004	-0.024	-0.0729	14.010367976515598	1.4345649284141	-4.0843967321205	0.1165240407097163	0.0007	-0.0282	-0.0827	0.0324	-3.4805992399676	-0.3538512181157999	0.8232135743668	0.1197640427265977	0.4386	-2.1925	-0.2238	0.7981	-1.6264802321687	-0.1493068015065	1.4517971758607	0.1265986246648757	0.0287	-0.157	0.2127	0.5193	7.1408387581114	1.3233028375945	-0.8114500081874999	0.1321050597801002
738	0.1205325284561488	0.1621	-1.1117	0.647	0.6019	-2.3246616549709	3.3018245084668	4.0677939731651	0.130604234205495	0.1105	-1.0409	0.4292	-0.0437	-2.2429068371763	-1.5447647574048	-3.0515634901841	0.1340213528203788	0.006	-0.1994	0.0178	-0.1641	-0.6117447843542999	3.8171788676061	5.1054664078776	0.1358799601041823	0.0856	0.4787	0.2681	0.8021	1.6491811608826	1.1459444551989	3.0709202612885	0.1383249187690016	0.0547	0.5734	0.3642	0.363	0.9468293768262	1.4762291979254	2.2925970849504	0.1443320132285288	0.0378	0.0195	-0.3677	-0.5077	-0.077112340172	0.2480578085634999	0.7073876919859999	0.1464238128796204
739	0.1235645451911794	0.094	0.756	-0.2945	-0.6946	-0.9873133554165	2.7667986339775	6.12570987999	0.1327202314385291	0.2238	-1.5195	0.0567	0.466	-1.8612007533249	-0.9742908122548	-1.8375555918742	0.1358905586046489	0.0177	0.4146	-0.0493	-0.1441	-0.3011709000084999	2.7964239360946	5.9670000941462	0.1417886891605925	0.2368	-1.006	-0.6129	-1.0568	1.2823860856665	0.5536744710411	0.8952900066091999	0.1436500482325893	0.002	0.0794	-0.0197	0.1187	5.5685338792166	2.9547402916314	5.3693401147825	0.1470300566611305	0.0296	0.1641	0.235	0.4684	-0.7582582306811	-0.4056659895476999	-0.7713594599042	0.1529949390278666
740	0.0789117706196792	0.0013	-0.0881	0.0736	0.1032	1.2551607084221	0.1365203165289999	1.3916810249511	0.0905601124588787	0.5653	1.9193	-1.0353	-2.1467	-6.4517455754009	2.748897555009	4.8094887879215005	0.1003010167385813	0.0002	-0.0072	0.0465	0.006	2.9521043085745	-2.7793884038015	-7.589191935968599	0.1092875885497754	0.7735	-1.8357	1.1214	2.4474	1.0209123036343	-0.8196333585730999	-1.9686465701666	0.1175106277031691	0.0029	-0.1382	0.0222	0.1297	2.0994228042134	0.9790119759388	5.1892277202379	0.1188009565482052	0.0011	-0.1104	0.0319	-0.0185	-8.3974158156387	3.2668092111438	5.2066960258687	0.1203116706266438
741	0.0887884408083756	0.011	-0.0546	0.3916	0.1736	1.170061733018	-1.4726883251624	0.2983382017981	0.0930828605891893	0.9172	-0.9751	-3.6125	-0.8831	0.4476056602739	4.0426144335171	2.3182487409668	0.1041686175599311	0.0419	0.5765	0.5195	-0.0285	-1.1384299363352	11.8297411569374	4.1966030556769	0.1049009445427274	0.1105	-1.0605	-0.6642	0.1217	3.2303775647156003	-2.230356410383	-0.7596745797862999	0.1178920057756288	0.634	2.6944	0.6775	-0.5896	3.8558924098149	-5.2402162880251	-1.8508141932201	0.1220644928220174	0.0024	-0.055	0.1555	0.0432	5.4775334492075	-12.9688399247945	-4.723563608872699	0.124166518335591
744	0.0824356981587175	0.0033	0.0328	-0.2415	-0.02	0.0172715904772999	2.2662372543814	-0.3947286270131	0.1074526015162837	0.0816	-1.0648	0.0656	-0.0359	1.1641209353823	8.857925989982201	-0.4335208552833	0.1110014344289393	0.7766	-1.1016	-3.0463	-0.0182	-0.6584056187645	7.1386748914229	-0.4671198035011	0.1235479330339293	0.002	-0.073	-0.0163	0.1377	3.8413354884559	0.7109285647489999	0.0318285118363	0.1261484081559074	0.0019	-0.0695	-0.1241	0.047	2.2495164663339	0.8908442441401	-0.2426678133576	0.1271906222095936	0.0003	0.036	-0.0478	-0.0032	1.4224079319278	0.6504189835324	-0.2468381746117999	0.1338635002097018
745	0.1127213160144715	1.2317	-3.8741	-0.6287	0.9931	-6.8951021883592	-0.7817853630397	1.4721768657633	0.1158417615071921	0.034	0.5193	0.2623	-0.3191	1.2547279350843998	0.2413694933445	-0.0748697874221	0.1251612203112666	0.0729	-0.4491	0.6953	-0.4342	-2.4500872368425	-0.8137319039680999	0.9075256891569	0.1304001748522323	0.3794	1.6135	0.9422	-0.9343	-1.7811376858503998	0.1900661813116999	0.1087834798855	0.1323744171415255	0.0989	0.7963	0.5287	-0.4551	-2.0173532421732	-0.5792867840267999	0.4771129332988999	0.1349139284687426	0.0883	0.9191	0.1816	-0.323	-4.6044722549438	-0.4090101471572	0.9665008921762	0.140953817643358
747	0.1099353178902549	0.4765	2.5195	-0.3879	-0.0504	-0.7536944391199	0.4233703533627	0.0441428804454	0.1112274819957394	0.0741	0.978	-0.0052	-0.2074	1.8109203600903	0.1421070268884	-0.0374152221957	0.1202844199121812	0.0002	0.0183	-0.0412	-0.0296	-2.1364445961021	-1.1327645399144	0.1788927605929	0.1260347917899137	0.0031	0.1921	0.0072	0.014	2.5460448887198	-1.0662354750007	-0.0329694597265999	0.1277453011993919	0.0026	-0.1158	-0.1311	-0.0062	-5.4843397935186	-1.2730224443599	0.2752044997464999	0.1302876227462022	0.0089	-0.225	-0.2258	-0.0281	6.331041157213299	1.6129462296079	-0.3514906362737999	0.133481467264571
748	0.0678290373820109	0.0249	0.2861	0.6842	-0.0378	7.695536147950699	17.9245667578279	-1.5137624492131998	0.0999840833553492	0.3022	-0.3053	-2.1018	0.1539	-0.2271666592618	-1.6783736896619998	0.08262036447	0.1015019675912983	0.0018	0.0015	-0.0216	-0.1618	-0.7350851855988	-0.7677005580491	0.0673552685583999	0.1031687023274033	0.4444	1.1026	2.2819	-0.1974	-0.6663529109659	0.1441528644848	-0.0194354571658	0.1040519105771231	0.0767	0.5108	0.9161	-0.0782	7.1211278997307	17.462561548317797	-1.452544693444	0.1092907493577682	0.016	0.2374	0.402	-0.0361	-5.362848514717	-11.0327300410168	0.9757858474214	0.1125161262524906
749	0.0847749007670604	0.0089	-0.2021	-0.2902	0.1823	-4.9340488231177	1.3810190636314	4.029119773987	0.1003274185440259	0.9821	2.7937	0.8473	-2.4821	-7.4797002815305	-0.4037775240740999	6.5454606745283	0.1063574805861524	0.5798	2.2436	-0.0427	-1.7723	-8.2960288255248	-1.5307586384756	7.3185512277833	0.1144038257585873	0.0325	-0.3	0.5255	0.2445	-6.527874339805399	-4.9043841779699	6.4921902109605	0.121271611799246	0.0136	0.1469	-0.3832	0.0177	-9.9280170819915	-2.1029636769764	8.436208043908898	0.1301622069123519	0.0567	0.5628	0.1984	-0.5449	-5.0017188359217	1.862499073338	4.1049337941459	0.1335637122161808
750	0.0926828046808691	0.0056	0.0305	0.2653	-0.1414	-1.1536950322467998	1.4145393257878	1.0671797077374998	0.1052786542992489	1.2226	-2.2714	-1.2325	3.2774	-2.3858400677094	1.316417807222	2.7641233078899	0.1154439127623186	0.1124	-0.8421	0.2137	0.8402	-3.0564813690216	-3.7550562221308	5.405299644842299	0.1249519590934371	0.0237	-0.1301	0.5146	0.0484	-1.5377223549095	-5.0228460434076	4.2496374610605	0.1298824535391479	0.0091	0.0362	-0.3095	0.0911	0.8267151040991	2.2708403889732995	-1.6628331925354998	0.1302079715607607	0.0103	-0.0196	0.2711	-0.2109	-3.7009202118876	-2.631261893216	5.376618575462	0.1354618036916325
751	0.0793123843824969	0.0001	0.0188	0.0319	0.0226	-0.6925947124427999	-1.3448628184181	0.3716736110229	0.1015764944532132	0.0002	0.0213	0.0339	-0.04	1.1008573420166998	8.098369439288	0.9659500897464	0.1046525537640733	1.0338	-2.0538	-3.2346	-0.3712	-1.8006124860468995	-0.5612283329355	-0.4576774761331	0.1096531497200131	0.259	0.9026	1.6475	0.1156	-6.476689056864699	-2.5577297688377	-2.7605037490655	0.118057550383992	0.0003	0.026	0.0465	-0.0341	-0.300974184855	-6.3635778436022	0.1212945636481	0.1211996426891773	0.0017	0.0325	0.1409	0.0098	-0.4379272747216999	-3.986235870524	0.1353006825773	0.1262007189585745
752	0.1029742654129831	0.5319	2.0045	-1.9141	-0.2572	-3.6996612349052	1.6826620800083	2.3108915942259	0.107615640189325	0.0276	0.4683	-0.3464	-0.2143	-3.0277609566106	1.3005232228192	2.178423609859	0.1203717042964158	0.0441	0.6269	-0.3332	-0.2129	-3.5911138132039	2.0160155791294	1.8234707868836	0.1289986279010514	0.103	0.7732	-0.6941	-0.3443	-3.6308502742109	1.9200972702828	1.9273363879316	0.1296952250015187	0.0107	0.1254	-0.3137	0.1002	1.3028838046612	-1.7554073437726	-0.0304515057618	0.131293020975504	0.1765	0.9823	-1.0236	0.0625	3.3430953476710994	-2.8124758926202	-1.4851600658943	0.1378295641873283
753	0.096953373793209	0.758	-2.1466	-2.5987	-0.6055	-7.096381133420399	-6.189760333969599	-3.29694597266	0.110015893320796	0.0135	0.2742	0.1588	0.2888	-5.0655725747478	-4.0976946764971	-2.4466643931716	0.1117987801251563	0.1043	-0.5534	-1.0438	0.0596	-2.8747559102183	-2.9291673216764	-0.7962242553066	0.120411599345329	0.0301	-0.398	-0.4309	-0.1767	-3.3119356673567	-1.5359125754973	-2.3753748215432	0.1212584768615318	0.0052	0.0973	0.2035	0.1156	-12.8992814465169	-12.4026543699908	-5.882294549049099	0.123701420929279	0.143	0.8307	0.9747	0.3061	-0.2255535950031	0.6181576983584	-0.3198194965602999	0.128135230835855
754	0.0923578665633387	0.4178	-1.3061	-1.9436	-1.1409	1.0700124059479	2.7490549271318	1.9548765094216	0.1055449497083203	0.0301	-0.3318	-0.5634	-0.0185	-1.5887896087580995	-0.0963117391535999	-1.3503708427161	0.108717209520555	0.0429	0.2578	0.7091	0.1518	-2.3265894634752	-1.0849627576138998	-3.4540426942450995	0.1180881129461038	0.0361	-0.219	-0.5086	-0.3898	-0.5276293847176999	1.0136731859855	-0.3198194965602999	0.124255701189084	0.0073	-0.2956	0.0362	0.0021	0.3451564083310999	2.5756308478062	1.6298637328088998	0.1284500312892428	0.0608	0.0341	0.645	-0.5406	-0.553556441949	-0.9314069087918	-0.6824048674915	0.131438940718336
755	0.0920986623007654	0.6612	1.9198	-2.5993	0.5723	0.3138786989245999	-2.0954491581127	0.3173408856262	0.1007011975945491	0.1658	-0.9042	1.218	-0.411	-6.032624269353799	6.0650822696813	-0.1698832065626	0.1102841533478804	0.0138	0.2251	-0.3358	-0.1562	-2.7101446697694995	2.5459662026584	-0.8975325593590999	0.1118427010607758	0.0099	0.1228	0.0806	-0.3333	-4.7844666203963	4.635395877074	0.1567426343087999	0.1193024776637838	0.0078	0.0488	0.3016	-0.0683	-1.8436931046634	-0.2693030451415	2.6366125453912	0.1212414942712557	0.0313	-0.2361	0.38	-0.4324	1.6730230374867998	-2.8235312842469	0.2988890042279	0.1214485446507076
756	0.0952161435942916	1.2083	3.177	2.887	-0.7793	8.0660688110833	7.221570657107799	-0.6832310711362	0.1097815150533345	0.0736	-0.4968	-0.6323	0.5996	0.3460612980372	0.7343376680154999	-0.6664709400579999	0.1134464610799786	0.0359	-0.4911	-0.4739	0.0948	0.5487959352343	0.3709654364702999	0.8387540714933	0.1240814117153566	0.2487	-1.3839	-0.9855	-0.347	5.9274996913234	5.406912709100999	-0.6337375385156	0.1279980857253268	0.0075	0.2566	0.0874	0.1216	10.4896781882647	9.6864508734935	-1.6470172941941	0.1293735472826062	0.0059	0.11	0.1297	0.1979	0.2805551519216999	0.9381345670415	-1.7583580710750997	0.1358838231914536
757	0.0893701779462618	1.2677	-3.398	-0.0532	-3.1191	8.9350776731849	-1.2692455134127	7.488631149499399	0.1052366656422512	0.2687	1.329	0.2524	1.4143	-2.125703948721	0.0769156250185	-1.2214043880814998	0.1141926892235637	0.1576	-1.1856	0.3559	-0.733	4.9955026370711	-0.5982107817935	4.5550180653539	0.1152443765139013	0.0073	-0.0276	0.2035	0.229	2.1035538224369	-2.0408410315011	0.6913357354604	0.1219068206504433	0.0141	-0.3088	-0.0837	-0.2671	-3.5527543582714003	0.1371104619894999	-2.5042232470857	0.1240068341393964	0.0009	0.0833	0.0527	0.0362	12.0891691013732	-1.1571965619791	10.465010108015798	0.1290435289407189
758	0.0672763141903916	0.0701	-0.8377	0.926	0.0626	6.5735909414788	-4.990270013988	-2.0545324061847	0.0905611980334411	0.0027	-0.1705	0.0575	0.1144	-3.532217296246	2.1117371728225	3.06088778846	0.104387415223222	0.4391	1.6545	-1.884	0.1494	-2.5051674798225	1.7637087232503	1.3177554702658	0.1085970980818412	0.004	-0.1026	-0.0542	0.2059	-2.9333376829306	1.9528700148559	2.0330117683918	0.1094219752572349	0.0139	0.0745	-0.3501	0.2501	5.858570701536999	-4.6180062575046	-1.9913474988805	0.1130718525975707	0.0506	-0.3619	0.6358	-0.3685	-7.678500615657599	5.3215776755127	4.3595225458056	0.1216074898183156
759	0.0659234170758013	0.0859	0.9562	0.9801	-0.2838	7.337789969795599	5.5835235739133	-0.0782532880622999	0.0902092804113421	0.0028	0.1853	0.0781	0.0733	-3.8826850137216	-2.7290293245054995	-1.9869804224728	0.098240946440135	0.5803	2.0839	1.9959	-0.731	-1.9208447878661	-1.4174113670289	-0.4089314610958	0.1014365181759862	0.0636	-0.5768	-0.6935	0.3563	5.320751471867999	4.415114248184699	-0.6667069982422	0.1077061934245184	0.0433	-0.3007	-0.508	0.5052	-3.5370958320527994	-2.5754341326527	-1.4257127465066	0.1116858230417505	0.0392	-0.3297	-0.4486	0.4659	-8.5638368354997	-6.2982290696095005	-2.0881313544025	0.1142093061582238
760	0.1422997209971169	0.7762	-2.0367	-1.5213	-1.3112	-4.5977839397248	-2.2695814119909	-1.8738298661796	0.151440725895866	0.2422	-1.2534	-0.6473	-0.639	-5.3080043299212	-1.6144019217437997	-1.5384698724928	0.1604619412798405	0.004	0.1612	0.0614	0.0885	-1.2421381652604	2.893679907985	3.0774512043847	0.1670556634751808	0.1071	0.9265	0.1509	0.284	2.1216122735282	1.8877572990474	1.8148546631603	0.1791800609968856	0.0398	0.2942	0.4121	0.2771	-0.6823655244607999	-0.1919153037546	0.001967151535	0.1908349309831825	0.0035	-0.1577	-0.046	-0.0291	-7.0631756155096	-0.9007980309072	-0.4677492919923	0.1910129424268379
761	0.0786099889761919	0.1729	-1.7581	-0.4141	0.1908	18.278890092312096	7.989782674555999	2.2517196760531	0.0835933263545515	0.0001	-0.0036	-0.0311	0.0155	5.786336897171799	3.2081880954008	1.4680458475398	0.089530727588663	0.0001	0.0186	0.0289	-0.006	11.1360841826657	5.1268690165784	1.6273457788441	0.0956511918263265	1.1378	-3.7169	-1.862	-0.749	0.6285049154325	2.9261379083125	3.1872182600377	0.1075840729011287	0.5121	2.2996	1.2363	0.5682	-0.2574214498700999	3.8717869942177	4.6397629534817	0.1174819478081131	0.0145	-0.2712	-0.2627	-0.2057	-8.0236963670194	2.196914834288	5.6560721225241	0.1283566413749544
763	0.0722192034427507	0.289	1.5062	1.8129	0.6693	15.2371230167723	16.7692980043531	11.7579007828792	0.0879820426550853	0.1492	0.9517	1.1558	0.5497	14.9228508875407	17.220562566482098	13.4192782832788	0.0992357524163525	0.0578	0.5687	0.7272	0.1478	14.6258110057557	16.2172365975707	9.5382063338159	0.1144040164874966	0.8765	-2.0403	-2.3624	-1.3225	10.7159006147897	11.3891778991588	10.4855471700412	0.1158600924295837	0.1134	0.7337	0.876	0.403	14.5351646630229	16.9859994174487	11.4280488134904	0.1194047667905306	0.2521	1.0068	1.3919	0.464	9.747196512894298	10.7510732842355	8.7837643771127	0.1248862347933001
764	0.0709130169037605	0.3916	1.985	2.0023	0.5785	13.149424435707498	13.7333536973569	4.9162264302106	0.0811074370453158	0.0007	-0.0404	0.0021	-0.109	16.5100274320401	17.3127826304429	2.9740577197051	0.0964199535431817	0.0545	0.6631	0.6384	-0.0208	12.8594269564178	13.0127860900864	2.7963845930639	0.1098698302556623	0.0012	0.0794	0.0637	0.0774	16.923562027727797	17.3205332074908	1.1424035824359	0.1156797867266213	1.1832	2.5532	2.71	1.2164	6.6941773305743	7.414823623906199	3.5645572674814	0.1223996274025834	0.1784	0.955	0.9794	-0.5614	6.860755722558101	7.276493527965	1.4122180869765	0.1250607208758261
766	0.0855375867208014	0.0003	0.0217	0.0636	-0.0117	-0.4374551583533	-1.1426789836507998	-0.1169274872404	0.0949785277127832	1.3621	0.2659	-4.6143	-0.3857	-1.9367393722689	-7.9121982180156	-0.6735526855839999	0.1023785874250553	0.0156	-0.4786	0.0121	-0.0051	-2.5738604114247	7.6278661351467	0.6619858345582	0.1138451455041192	0.5139	0.2527	-2.5814	-0.2094	-2.268125719855	-1.4337387247694	-0.0788827765535	0.1156166797122098	0.0315	-0.1065	0.6247	-0.0874	-2.144982033764	-12.3688193635888	-0.6549040890322	0.1236255674173403	0.0219	0.5044	0.0904	-0.055	-0.023212388113	-6.2809181361015	-0.4033447507363999	0.1290032436141534
767	0.0872491850122796	0.0001	0.0096	0.0217	-0.0197	-0.8611009129308999	-0.1982101886666	-2.2211894842299	0.097781219210221	1.1117	-0.0206	0.2505	4.122	-2.8769197769068	-0.9628026472904	-10.0012738051549	0.1170542630349496	0.0913	0.4348	-0.0068	-0.9905	-2.9002108510812	-0.1366383456211	4.1612336710776	0.1233345239216905	0.303	-0.0734	-0.0763	-1.9168	-3.3607603684553995	-1.1158863797441	-8.6893411034327	0.1239216444657256	0.3173	-0.0982	-0.2647	-1.9392	-2.8731428459596	-1.1383512502738	-8.1372010105889	0.1264897820340089	0.0339	0.3556	0.0364	-0.5239	-1.1364234417695	-0.6355866609584999	-7.2477337725233	0.1322592422373737
768	0.0922443053213071	0.0005	-0.0868	0.0078	-0.0003	6.1490796402258	-2.9488781800571	1.6002384306918	0.1088535656234375	0.0011	-0.0116	0.092	0.0819	10.1967299816725	4.7044428959525	5.8336272200732	0.1101940466167809	0.0172	-0.1909	-0.4114	-0.1682	-1.6360012455980997	-6.026762157779499	-3.9744723043447	0.1273305180058359	0.0207	-0.2552	0.418	0.06	4.559975287222099	9.4387471522063	4.940304364999	0.131605780739811	0.0016	-0.0826	0.1025	-0.0324	-4.620445525408	-6.974417738250399	-3.9233657074654	0.1323965799142765	0.0005	0.0141	0.0596	0.0423	7.754904781276999	-4.769162181454	2.5160654993264	0.1396805739191676
769	0.0743581542936469	0.0117	-0.1663	0.3005	0.3439	0.5317604029412	-1.6828981381925	-1.4208342106998	0.088810636655504	0.0	-0.0021	0.0038	-0.0072	-3.8250474737461	6.0169657431352	7.7729632323683004	0.1019589371531297	1.0477	1.2618	-2.3383	-2.8904	2.3006624062439	-6.1992026613376	-6.8556017855364	0.1028364540374984	0.0758	-0.3423	0.6574	0.7456	-0.1441528644848	-7.762143898925799	-8.287215986648	0.1079866487095078	0.0047	-0.0639	0.119	0.2163	1.8406636912995	0.3754505419700999	0.7780084320924999	0.1229517196085819	0.137	0.3931	-0.7579	-0.9709	0.8217972252615999	-0.4047610998415999	0.0386348561474	0.126481580690912
771	0.0803498199236461	0.0004	-0.0834	-0.0075	0.0066	-2.5920368916081	0.7307574522217999	2.7561366726578	0.1018458885639467	1.3561	4.4517	0.2596	-0.297	-4.472279671791799	0.5447042600415	2.6643887250654	0.1065775137611829	0.0005	-0.0811	0.0116	0.0053	-13.8890734128675	-1.1033359529507998	-0.049178788375	0.1117798182171439	0.0011	0.1128	-0.0452	0.0075	-2.5696507071398	1.0410165923219998	3.7960910031509	0.1132752486258216	0.0003	-0.0576	-0.0319	0.0143	3.7412861613858	0.2626934159838999	-0.363923033975	0.1164688436163881	0.1212	-1.2388	-0.0494	0.1534	-3.2403706945134	1.1039260984113	4.1201202039961	0.1300092901012507
776	0.1003224415852249	0.1916	-0.15	-1.625	0.4486	-0.2367663587526	-1.6788851490611	0.4262030515730999	0.101850830978398	0.0019	-0.0804	0.0691	0.1308	-0.5133478645735999	-0.4780965090664	-0.1379366656342	0.1037645218001675	0.3778	0.9499	2.1289	-0.1645	-0.6078104812842999	0.2194160822138999	-0.3966564355174	0.1133664949529664	0.0606	-0.2784	-0.8417	0.126	2.1255465765982	2.0295102386595	0.5303047108053001	0.1188278934235763	0.0019	-0.0874	0.0975	-0.0855	4.073577398677999	8.0416367890186	-0.3154917631832999	0.1279219779081758	0.0081	-0.154	-0.2673	0.0025	-2.6628543468681	-0.7448029141817	-1.2348990476116	0.1328512078101935
777	0.0827312382997109	0.2335	0.7527	1.8694	-0.416	7.5912771165957	16.2842377788528	-2.9437635860661	0.1006572413795938	0.0664	0.1743	-0.9183	0.3403	-1.2843925802322	-4.5726830861382	1.3318796182871	0.1014168866955796	0.0019	-0.0673	0.0552	0.1431	-0.7454324026729	-0.8553568304487	0.1445069517611	0.1048535743170462	0.4844	-0.9692	-2.3737	0.5965	0.8393048739231	3.6099197818785	-0.7212364387924	0.1133081495464101	0.0285	-0.1843	-0.5687	0.1403	2.6940927132439	2.7505499622984	-0.3283962772529	0.1146561420983366	0.0012	0.0768	-0.0063	0.0976	7.8721863557936995	16.0485730249598	-2.4195177019886	0.1177445594665368
778	0.091955432974782	0.0041	-0.0584	-0.0817	0.2395	-1.9683711689517	-1.1618390396017	0.275794645207	0.1068260504345903	1.0812	2.2334	1.2768	2.9264	-3.8971632490192	-2.2973182486344	-1.5713999891886998	0.1150700098666269	0.1539	1.0292	0.8181	0.5269	-3.6268372850795	-1.3563903264132	-6.3455980785723005	0.1238979319746504	0.0263	0.3159	0.2358	-0.4037	-1.8916522590867	0.2775257385578	-6.858670541931	0.1283572833853676	0.0206	-0.0799	0.1136	-0.4702	-5.0183215948771	-2.7677428667143	-7.0534972299574	0.1307482948008284	0.004	-0.0469	-0.0675	0.1973	1.3639048452768998	1.0204008442352	3.8234344094874	0.1370893452906098
779	0.1078717802945859	0.0554	-0.7303	-0.3479	0.3402	-9.2948303459057	-2.7042432151645	-1.3690194392678998	0.1079564808349654	0.0185	-0.3459	-0.3668	0.0477	9.7365738946053	0.7274526376429999	-0.4726671708298	0.1098616028205567	1.2965	-4.131	-0.7804	-0.1664	0.0917872906231	-1.029213683112	-0.9558389308565	0.1146450570370302	0.0015	-0.0284	-0.1032	-0.0931	0.2791781458471999	-1.1845399683156	-1.1355185520634	0.1245459450197887	0.0748	-0.9341	-0.1598	-0.0501	-0.2970398817849999	-0.9614649842466	-0.8031092856791	0.1253191284133989	0.0006	0.0194	0.0644	0.0532	0.6736313716454	-0.8731792233557999	-0.8885230053287999	0.1262977470543685
780	0.0834179465288517	0.03	0.6716	-0.0976	0.2811	-0.7096695877665999	0.388709143316	-1.3907367922143	0.08495294014019	1.7646	5.0603	-0.8904	2.1812	-2.3066032038796	1.0145780756916	-4.5360547245565	0.0978618357999872	0.012	-0.0646	0.0653	-0.4184	1.8351950100322	0.3791881298866	-3.3235418614131995	0.1003734400700985	0.0006	0.0806	0.045	-0.0212	3.5784847003491995	-0.5770442312769	1.6910028025167	0.1074258954265677	0.0035	-0.2183	-0.0113	-0.0275	-11.8832083356587	2.7421698967593	-9.3253211946982	0.1131799620797402	0.0061	-0.2103	0.0702	-0.1763	11.4434712815248	-1.0947985152889	-0.4581889355322	0.1246822331364512
787	0.0791648333378767	0.0003	0.0067	-0.0662	-0.0192	-0.8169186894548	-1.1250533058972	0.0350152973229999	0.0920690835176324	0.6912	0.4068	-3.3277	0.1484	2.2968854752967	-7.5073584321126	0.3995284767585	0.101128003324262	0.0001	-0.0008	0.0037	0.0415	2.5027282119191	7.8887104286877	-0.3109279716221	0.1079486984339813	0.0897	0.1732	-1.102	0.0517	5.5631832270414	-9.3237474734702	0.5752344518646999	0.1112723793604761	0.4891	0.0854	-2.5642	0.1038	0.9063847412665998	0.8613369711150999	0.0134946595300999	0.1177674032039676	0.0009	-0.0064	0.0938	-0.0462	-3.654180691416	-4.741976147240299	0.1725585326502	0.1211461103395078
788	0.0793182220100944	0.0002	0.0012	0.0633	-0.0184	-0.8897819823112	-1.1725403439521	-0.0510672538485999	0.1017717100854729	0.0003	0.0021	-0.0547	-0.044	2.2957445274064	7.902362460340599	0.2713882257686	0.1069266902523879	1.2651	0.0223	4.2121	0.0761	-0.8330099890111	2.5052855089146	0.0251401966173	0.1179240566847202	0.0003	0.0017	-0.0482	-0.0396	-3.7497449129863	-5.3287774501308	-0.2665883760231999	0.1222425865841231	0.0069	0.068	0.2825	0.0075	-2.5833420818234	-2.7216721777646	-0.1384087820025999	0.1264770726532829	0.0184	-0.454	-0.1056	-0.022	0.0331661748801	3.4207191472421994	0.0804171547508	0.1294865690447943
789	0.0915494905622845	0.0011	-0.0934	-0.0499	-0.0813	-1.1891037598768	0.5792474409960999	-0.4522087948657999	0.1134811138400861	0.6656	2.4921	-1.4291	0.7385	-0.3383107209893	-0.2425104412347999	-0.3384287500813999	0.1139240087843942	0.1215	-0.1591	1.0732	0.6503	2.283862932135	-3.870567360266	-1.0304726600944	0.1276011182288624	0.0022	0.0896	-0.13	-0.0234	-2.7837161371785	2.6599036195656	0.0483919277609999	0.1285888653979731	0.0045	-0.1471	0.1698	0.0491	-2.4822698359551	2.7318620227159	0.1086654507934	0.1365897895280303	0.0034	-0.0504	0.1697	-0.076	6.036007769994	1.0971984401616	5.0706871687388	0.1413799673979206
790	0.0768009664313779	0.0022	0.015	-0.2053	-0.0002	-0.9596158618036998	-0.6484518319974	-0.1488740281688	0.0979108670943962	0.0326	0.4931	-0.5057	-0.0338	0.7196233745337	-9.2454548423772	-0.9743694983162	0.0981161972387343	0.01	-0.1037	0.3684	0.0772	2.0378903041986	7.887962911104399	1.209404763718	0.1008277445721039	1.4988	-0.3763	4.6818	0.4866	-0.4234883824547999	-0.4672771756239	-0.086948097847	0.1177159155858028	0.0012	0.0159	-0.1185	0.0269	-3.2980869205503	-4.6872106485059	-0.976494021974	0.1194230488363424	0.0046	-0.1035	0.2152	0.0167	-0.9770054813730998	-1.5758457516578	-0.2485692679626	0.1239651894559229
792	0.0805391530941523	0.002	-0.0093	0.1938	0.0015	-0.6966470446048999	-2.0624796983861	-0.0040916751927999	0.1105915083914397	0.0508	0.0467	-0.8277	0.041	2.2128881047522	6.687882445662299	0.0933610118511	0.1111448989504947	1.039	-0.2163	3.7374	0.0836	-0.647192855015	2.5087083525855	0.0821482481016	0.1133951366287419	0.0178	-0.0227	0.485	-0.0042	-2.7772638801437	-4.1080812366019	-0.0136913746835999	0.1251689292136344	0.0027	0.1113	0.1428	0.0127	-3.1918607376603	-3.2934837859584	-0.0237238475120999	0.1291925646573879	0.0082	0.273	0.1346	0.0475	-0.2824829604259999	-7.560982982956699	-0.0969805706754999	0.132954710399095
796	0.0789397463979913	0.0158	-0.163	0.4479	0.2694	0.0686142455407999	-1.0505376057514	-0.8891918368506999	0.0844030793521816	0.0278	-0.5552	-0.401	0.1605	-1.0495540299839	-4.1726431499806	-1.3813731509077	0.0866979031285256	0.0001	-0.0008	0.0409	0.0006	6.214546443310599	14.989301266392998	1.0378298068353	0.0870129446573748	0.0	-0.0008	0.0141	0.0159	6.074524597049299	14.722358803093496	0.9806643832282	0.0872682332811661	0.0035	0.101	0.2217	0.0179	-5.3355837944419	-15.5257828330182	-3.2648420596088004	0.0876222334865571	0.0116	0.0278	0.4218	0.1412	-4.7261995919296	-13.7977582386128	-2.9055615032564	0.0955733082826063
797	0.0792839209408658	0.0131	0.4228	0.1912	-0.1819	-0.447330259059	-0.001967151535	1.4095821039196	0.0846294462704694	0.0205	0.2881	0.2078	0.4861	0.9944737870039	1.079966192715	5.0425175587576	0.086162097480907	0.0015	0.145	0.0564	0.0354	-3.8042350105058	0.5990763284688999	15.5844826348226	0.0865201897217591	0.0047	-0.2156	-0.0722	0.1741	-4.2878788869009	0.4492187245325999	16.3850346235062	0.0871974033996497	0.005	0.2569	0.1299	0.0625	12.373461841211398	5.9497678466996	5.640216881152	0.0875666736775577	0.0009	-0.1083	-0.0646	-0.005	10.3829012029449	4.935071741915899	5.0132856869475	0.0956836642499822
798	0.0854299586545685	0.0028	-0.0061	0.2214	-0.0009	1.1508229910057	-0.110553916267	-0.031867854867	0.095863231291851	0.0557	-0.3849	0.8497	0.0267	2.6638379226356	-8.668607326253799	-0.3547954508526	0.1012090976550341	1.4279	-0.2001	4.591	0.2143	1.6685772750177	-2.5401827771455	-0.1123636956792	0.1044876441837547	0.003	0.0	-0.2057	0.0358	4.6780043793221	8.7498506846493	0.8608648547466999	0.117918130123797	0.0836	-0.006	-1.0303	-0.0424	-0.1120882944642999	-2.0777841373284	-0.3285929924064	0.1227763199382558	0.0028	-0.0079	0.1813	0.0356	-1.6945830183103998	-3.7626494270559	-0.5345931011516	0.1278818208366956
800	0.0940669919938724	0.0011	0.011	0.0843	0.1052	-0.772697122948	0.3899681202983999	0.0215599808236	0.1157273043170282	0.6506	-2.3957	1.6235	0.2408	-0.7603827543389	-0.8516979285935999	-1.2302959130197	0.1182609085604554	0.1597	1.2644	0.0012	0.6537	3.9399291233901	-2.831911349786	-0.625947618437	0.1281224387691857	0.0005	-0.0678	0.0176	-0.0333	-2.9624121826179	2.0692073566358	0.4584643367470999	0.130752795856089	0.0104	0.207	-0.2454	-0.1279	-2.5052068228532	2.2922429976741	0.6323998754718	0.1386654999645265	0.0032	-0.0251	-0.1838	-0.0112	6.2554631952386	1.7144905918446	4.777660276085199	0.1389626398029031
802	0.0869742976149659	0.0042	0.0812	0.2412	-0.0839	-0.189633407974	-0.9177548771389	0.3344551039806999	0.1120377402963563	0.7443	0.4199	-2.445	1.9519	-0.6047417248896999	-3.9946552790938	1.9233233988002	0.1142481795763708	0.1187	-0.676	-1.0467	-0.08	-1.6725509211183998	-6.4331363218798	2.3646735171928	0.1220106308310539	0.0053	-0.1314	0.1224	-0.1815	0.3686048546282999	1.7477747958168	-0.7787559496758	0.1358763178802529	0.079	0.7038	0.167	0.5906	-0.6722150225401999	0.85767806926	-1.1577080213782	0.1383957754775129	0.0495	0.556	0.1476	0.4533	1.9577485506627	-0.0988296931183999	2.248060774198	0.1386280406597567
805	0.0782612391444543	0.0684	-0.515	0.9965	-0.2299	0.9194859704897	-0.7798182115047	-4.2359854294076	0.0808291999485654	0.006	0.0579	-0.2045	-0.259	1.1938642665915	-1.3913269376748	-4.0699971828843005	0.0983543107058749	0.0363	-0.3883	0.6171	-0.149	7.320439693256899	-14.1471243512288	4.4144847596935	0.0990568384096893	0.0075	0.2159	-0.2534	-0.0483	-6.8584738267775	13.183928273631398	-4.595265985759999	0.1069786210672089	0.0122	-0.1971	0.3181	0.1764	4.4092914796411	-4.7620410928973	-3.8672232026565	0.107559969397415	0.0038	-0.1467	-0.0226	-0.1762	1.0298825146339	-2.7466943452898	-0.3649066097425	0.1092845773114667
806	0.075281493155345	0.0329	-0.7012	-0.1426	0.3784	0.3957122027806	-0.1541459942825999	-1.382907529105	0.0878471675493207	1.7452	-4.7412	-0.8836	2.5575	-4.557536019318699	-1.3591836815929	1.7003271007925995	0.1011040912844437	0.0021	0.1599	0.047	0.0585	2.6479039952021	-0.1350646243931	-2.3890661962268	0.1066818071951954	0.0018	0.1424	0.0607	0.035	10.9446016522488	1.1593997716982998	-7.0938631794556	0.108724783552962	0.0092	0.3418	0.0897	-0.0418	-7.7823268736749	-1.9305231734183	3.7468335287145	0.1093320908594496	0.0062	0.2552	-0.045	-0.1349	-0.6122955867841	-0.174683056308	0.4078691992668999	0.1202248702307974
807	0.081493875864999	0.0017	-0.1332	-0.0538	-0.1075	-2.4283698838961	1.6409584674662998	-4.735681262328299	0.0858361289127765	0.0024	-0.1432	-0.049	-0.1356	-1.7188576682523	1.071704156268	-4.1854689779888	0.0945049276190476	1.78	4.9315	1.3553	1.4474	-5.4362626100032	-0.0921413778994	-3.3304662348164	0.1010501528549192	0.0148	0.0478	-0.2929	0.3631	7.609807684055399	3.6299060414741	0.2619458984005999	0.1078533450041591	0.002	0.1446	0.0305	0.0776	-1.7066219857045997	-2.8074399846906	4.0514272723939	0.1105914602498461	0.0154	0.417	0.1862	-0.0026	-3.7495875408635	2.5268454897382	-7.858376952017999	0.1159352719592112
810	0.0824529027148148	0.1481	1.5801	0.0752	0.4381	-23.0451015464636	-1.0637568640666	-6.992082759034699	0.0998381257607298	0.0	-0.0061	-0.0052	0.0016	-24.769191837799	-1.1319383362697	-7.654973483299	0.1139658879284537	0.6246	2.7787	0.1369	0.6934	-18.0983055813991	-0.8736906827548999	-5.1139251594781	0.1143826743267962	0.703	2.9951	0.1771	0.4658	-13.242195302098098	-0.7155316993409	-3.0850444093098	0.1200364774750864	0.0017	0.038	0.138	0.0193	7.1223868767131	0.4043676695346	1.1336694296205	0.121166770065556	0.0263	-0.4977	-0.008	-0.2797	-22.1984395257996	-1.0830742921402998	-6.0975402700088	0.1308625212053372
811	0.0760498734143817	0.0031	0.1145	-0.2165	0.0303	-0.842334287287	0.3142721292316	-1.1451969376156	0.0942320000623368	1.2586	1.802	-4.0225	0.779	4.055282889402499	-9.9632684374987	0.9974245143064	0.1091774435234282	0.0035	0.0471	-0.1884	-0.1029	5.162395773300499	-12.4545871705148	1.2440659737647	0.1114241510631358	0.0021	0.0203	0.1593	-0.0557	-1.4643082596233	3.5580263243851995	-0.2610410086945	0.1273592412650755	0.4581	-1.1407	1.9053	-0.6815	1.5809996886795	-4.8764899692036	-0.1792468478692	0.129070375412792	0.3124	-0.638	1.7927	-0.1003	-0.2877942695705	-1.8682431558202	-1.2779009801666998	0.1312779831586145
813	0.0684936824290256	0.0006	0.0804	0.0617	-0.0486	-8.8249565302556	-6.876886365145099	6.8721652014611	0.0734972161246579	0.1276	0.9282	0.8951	-0.9708	-13.8256131043484	-10.7458800041831	11.5502876098753	0.0775975929436347	0.0004	0.0554	0.0499	-0.0523	-5.136232657885	-3.7973106371026	4.2681286854895	0.0904068197023552	0.0001	0.0096	-0.0019	0.0297	-5.7990446960879	-9.0880040335158	10.9608896669586	0.0996719997783119	0.0003	-0.0068	-0.0189	0.0633	-11.5533170232392	-13.5742111381754	13.9140955803927	0.1025905669892076	1.3858	-1.8723	-1.9814	3.5821	-3.0562846538681	-2.7422485828207	5.7559640774714	0.1132006688449029
814	0.0658200471519022	0.0044	0.0914	0.2812	-0.1102	3.0020306145328	5.908182263249699	-3.3622160605913	0.0897597169375795	0.7739	1.3766	3.1585	-1.0304	5.9509874806513	12.7946683278856	-5.5175846544601	0.0953529756007145	0.0009	-0.0618	-0.0992	0.032	4.8784964637693	12.7188543077267	-1.8349982948787	0.0970082247080546	0.0007	-0.0034	0.0925	-0.0449	2.3077834948006	4.1839739428222	-2.9927850023183	0.1161214241096051	0.0131	-0.1584	-0.3698	0.0871	-2.381827078578	-5.2823133308741	1.7109497190816	0.1171968808524455	0.0879	0.3367	1.0052	0.0403	4.422825482201899	10.7677153862216	-2.5729161786879	0.1205161334873098
826	0.088906644223011	0.0068	-0.1502	-0.2997	0.0517	-1.2710552928249	1.0468000178349	-2.6718245578677	0.0943718120701565	0.7635	-1.7766	-2.278	-1.9467	-5.0810343858129	-4.1871213852782	-4.961549601577	0.1047750259783418	0.0045	-0.133	-0.135	-0.1706	-8.2013301506299	-11.8813985562465	-2.8365538274086	0.1065636324450204	0.1308	0.2903	0.1352	1.3183	1.2020476169771	5.7081229521402	-4.5043048987816	0.1183113091340856	0.1234	0.2764	0.6335	-1.0425	1.1497607291768	3.3777565577178	2.4851418771962	0.120928297925168	0.5187	-0.1148	0.5631	-2.4706	0.1118915793107999	3.7941631946466	-4.717386753052799	0.1224598150519566
827	0.0830064090341904	0.001	-0.0688	-0.0603	0.1015	0.5973452351181	-0.5982894678548999	1.0161911399503	0.0936516064791561	1.5706	0.4519	-2.2267	4.4715	2.5280257806592	-3.0045879115283	5.7750847903916	0.1009572035648353	0.0147	0.4324	0.0454	-0.1721	1.0675731380445	3.4452298553683	-7.279640970420999	0.1040886216659793	0.2705	-0.4589	0.784	-1.7531	5.5814383932862	-1.5519645320229	3.4815041296737	0.1157127534284715	0.0629	0.1333	-0.4654	0.7619	3.0979882664101	-3.8274473986188	7.869196285460499	0.1172278568442739	0.1039	-0.2509	-0.4423	1.0348	3.1002701621907	-1.5003858187752	3.2944280186951995	0.1249873111928784
828	0.0713689200006698	0.0193	-0.5508	-0.1905	-0.2576	15.715140839777298	-3.9218706722988	1.8685579000658	0.0817844519094494	0.8088	3.5967	-1.0816	0.8533	14.3881791003277	-2.8864407903362	1.8518371120183	0.1146971881355806	0.4406	-2.3338	0.5028	-0.2506	12.3421054457435	-1.9117565477744	1.6250245400327998	0.1204357307785169	0.0106	0.0085	-0.3628	0.0112	2.9361310381103	5.5950510819084	-3.9914291505764	0.1221647254574809	0.1653	0.546	1.1707	-0.6004	3.5134900136328	3.5510232649206	-2.8448158638556	0.123286253705453	0.0213	0.3549	0.3575	-0.0755	14.447154303346998	-3.4829991648403	1.3721275386932	0.1292829958848782
829	0.0875476584830485	0.0172	-0.1345	0.1008	-0.5163	-0.4867126327897	0.9653992873166	-1.6574431973295998	0.0932908003018982	0.9018	-0.6367	-2.1763	3.0591	-2.6758768900298	-3.988989882673	3.2714910317971	0.103340603831088	0.0025	0.0397	0.0983	-0.1579	-5.5619635930897	-11.420494951595998	8.705393059958299	0.1057991994291706	0.1549	0.5055	-0.0526	1.3923	2.2307104976593	4.358106196700399	-1.657915313698	0.1165789934201453	0.0936	0.6519	0.3063	0.8283	-0.2951514163113999	3.3356201718381	-5.9301356743803	0.1203031455221423	0.3766	-1.1566	-0.7967	-1.6502	1.4760324827719	3.5334369301977	-2.3092785299672	0.1227482629439727
830	0.1433493087994807	0.4703	-0.0194	-2.2172	-0.0662	0.3763947747068999	-8.9436544538775	0.1277861637136	0.1521366949506572	0.5152	-0.229	2.2336	-0.1955	0.6922799681972	-7.0528677414662	0.4828963588118	0.1629400470856129	0.0271	-0.0817	0.4799	-0.1098	-0.0937544421581	-7.532852716006199	-0.0449297410593999	0.1693599693080102	0.0968	0.2468	-0.8553	0.2555	-0.2025772650743	0.8125909560778	-0.1938431122589	0.179470903841313	0.0512	-0.168	-0.6122	-0.1573	-0.2722144294133	-1.50290377274	-0.2727652318431	0.1900954452351612	0.0112	0.0428	0.2898	0.048	0.7820214212239	-13.7754507402059	0.7018796676879999	0.2051275115929408
831	0.0888474208754834	0.0359	0.293	-0.2833	0.6632	-1.0829562630482	-9.0281239407904	8.039827009606398	0.0962913184699386	1.1228	-0.5956	-2.9619	2.892	-0.1995478517104	-6.9504971755848	6.536136376252399	0.1166314600398789	0.0099	-0.3427	-0.0574	0.0782	3.8657281674899	4.018103725391	-4.0832557842302	0.1233195915753153	0.4245	-0.4272	-1.6359	1.5183	2.5810601860428	-0.7732872684084999	0.9534783490145	0.1345720628848983	0.1181	-0.6631	-0.8357	0.4229	-0.7816279909168999	-3.0972800918575	1.4785504367367	0.136637238397231	0.061	-0.008	0.4463	-0.6856	-0.9349871245855	-6.2972061508113	5.0532975491694	0.1389920069100213
833	0.0765516602274581	0.0164	-0.5622	0.0666	0.0411	2.8401340432023	0.5138593239727	0.4750277526718	0.1033118305927893	0.0474	-0.8187	0.0615	0.1221	10.6563352663099	-3.1174630666066	-3.0767430298320995	0.105242770804812	1.1657	4.0251	-0.4558	-0.4524	8.720186039501499	-0.5462386382388	-0.5365995957173	0.1137331152382646	0.0065	-0.2834	0.0131	0.0746	-0.4763260726849	2.8338391582903	2.7410682918997	0.1256374906097314	0.0457	-0.6163	0.2822	0.2935	6.563283067435401	-0.8437899794228999	-0.8261249586386	0.1291042689321933	0.0444	0.6592	0.2142	0.1885	2.2478247160138	1.6677117283423	1.6159756429718	0.1346523961374989
834	0.1246327891473119	0.0962	-0.5726	0.9109	-0.0039	-6.423497279358299	0.0970592567369	0.5572940298655	0.145068648700211	0.0019	0.0077	-0.0028	0.1403	1.1391381108878	0.1722831314353	0.4841553357941999	0.1566762623836819	0.0069	-0.2397	0.0944	-0.0048	-4.2541225665603	0.116061940565	0.5974239211794999	0.1794577464865208	0.0003	-0.0184	0.0019	0.0477	1.205077030341	0.4003940234339	0.4887584703861	0.1846323059498249	0.2693	1.4744	0.1114	-0.041	-5.0304785913634	0.2317697938536999	0.5329013508315	0.1916430706861854	0.4091	1.7554	-0.3471	-0.0191	-4.943491150485699	0.1737781666018999	0.5630774553783999	0.1990864512178752
836	0.1315533758589151	0.1013	-0.449	-0.9761	0.0266	-4.466889676585899	0.7481864148219	-0.3999612500962	0.1486965128374799	0.0022	-0.0013	-0.0444	-0.142	-2.023412068901	-1.9322936097998	-0.5295178501913	0.1599482642281165	0.0053	-0.0247	0.2205	-0.0199	-0.5600873850452	1.9092779368403	-0.5107905675780999	0.1751130863590604	0.0955	-0.897	-0.1138	0.0067	-3.6778651958974	0.7036107610387999	-0.4450877063090999	0.1835812139982791	0.0008	-0.0828	-0.0059	0.0019	-2.3136062633442	-2.4342713385011	-0.5382520030067001	0.1898761474137866	0.0653	-0.5962	-0.4002	0.0156	-3.2679895020648	0.7691955932157	-0.4080659144203999	0.1958853810505405
837	0.1546338159509387	0.0053	-0.0933	-0.1178	0.1706	0.4242752430688	-8.9114325117342	3.8527449673589	0.1665557262547829	0.0005	0.0551	0.0251	-0.0303	-3.2971426878134995	2.6554185140658	-0.0297826742399	0.1734865645533839	0.0335	-0.1359	0.516	-0.0679	-3.0257938050756	1.4586822062332	0.3143901583237	0.1762553217396883	0.0246	-0.1427	-0.4237	0.0989	-1.2910808954512	-1.9733283908199	0.561031617782	0.1849730517822503	0.0051	-0.0354	-0.1285	0.1524	-2.2743812617363	-0.4900961334299	1.084687356399	0.1890435628059974	0.0452	0.0108	-0.582	0.1397	-0.4127870781043999	-5.3265742404116	2.632835614444	0.2070812143264233
838	0.1439597250974367	0.7172	-0.9699	-0.3301	2.5343	2.5640246537497	0.410741240508	-5.3137877554341	0.1526683398416085	0.2726	-0.4132	-0.3597	1.542	1.9569616900487	0.4605101743435	-3.7443549177804	0.1540590086300879	0.0518	-0.2042	-0.1735	0.6578	2.648179396417	-2.0925771168716	2.850402574215	0.1672179939890543	0.1292	0.0903	0.4408	-0.9782	-0.6229968911345	-0.8351738556995999	3.1677434598412	0.1798439798775716	0.0328	0.3607	-0.1272	-0.3562	0.799056953517	-0.5253081459064	-0.0484312707916999	0.1855731683516148	0.0003	0.0377	-0.0325	0.0048	5.0498747054985	-0.6080465394685	-5.0926799229001	0.1880525666305544
839	0.0771178513055233	0.1708	0.033	-1.0957	1.4563	0.5500155691859999	-8.0271192106903	7.7196140827391	0.0835924509860317	0.0572	0.1846	-0.4803	0.8725	0.0272647202750999	-2.6747359421395	0.9148041498364	0.0945263388684473	0.3585	0.8306	1.8057	-1.3184	-1.603228501025	-8.183468414692099	6.3962325590832	0.0965116596041713	0.0097	0.0035	-0.3586	0.1508	0.2581296244227	-3.2833332840378	1.8991667779504	0.0981989735853398	0.0055	-0.0576	-0.1844	0.2162	-4.082232865431999	-15.2874427530376	9.6268068389523	0.1011523218114284	0.3848	-0.039	-1.217	2.0551	-0.3863092184432999	-7.4104172044678	6.612186454595499	0.1098153288267372
840	0.0983696958037263	0.1597	0.5408	0.9638	1.102	12.3076409508503	1.5740359722456	8.4720102018459	0.1111141724864686	0.1632	0.912	-1.1184	-0.3478	8.6060912504715	-3.4396824880396	2.1868823614595	0.1159728797311859	0.0137	0.3591	-0.2195	0.0229	15.401104768729898	-3.1494882935964	6.5393625047698	0.1206223511150964	0.1506	-1.1631	0.7033	-0.16	10.9944492721457	1.2939529366923	7.4522388461019	0.1233023476974584	0.0024	-0.1544	0.0488	-0.0512	-1.5283980566335995	-7.3304328230547	-7.135252047751999	0.1265709539058211	0.0109	-0.2736	0.2041	0.1104	14.2199483010545	-4.195580136878699	5.0198559730744	0.1313539366286713
841	0.0832022369099236	0.0011	0.0297	-0.1365	0.0325	-0.0052719661138	23.5166671124338	-10.5424371924334	0.0839976543699426	0.0011	-0.0683	-0.1162	0.0379	-7.856252428360199	-21.9859084739582	10.9840233690102	0.1040499165596636	0.169	0.6463	1.3848	0.3167	-7.1025579892403	-1.984069038201	2.7695133030958	0.1046170789219428	0.0897	0.6107	-0.885	-0.3606	-6.175518156856199	4.5362120966793	-1.9465751299439	0.1125494119383354	0.0088	-0.0843	-0.0634	-0.3257	-2.9551337219384	19.3487844691679	-8.7640141757013	0.1130279022625047	0.0076	-0.0592	0.1293	0.2838	-9.4476386771445	-16.9949696284483	9.546901143600598	0.122456212884773
842	0.1012226122131013	0.0202	0.0181	-0.5411	0.0746	-3.8433813260523	-0.1691356889792999	-0.2949940441886	0.1152768335028476	0.0022	0.0216	-0.1552	0.0623	-2.3694733669382	0.8404064787826999	-0.6882276360351	0.1319394596802817	0.2672	1.743	0.0044	-0.0187	3.5034181977736	-0.2907056538422999	-0.5902634895921	0.1342926759022964	0.0049	-0.2349	0.0019	-0.0079	-1.7765738942892	-1.8977897718759	-0.2775257385578	0.1426334903408856	0.0733	0.0061	-0.8683	0.1301	3.5484659679250994	-0.4446155899407	-0.563785629931	0.1556420067601658	0.0119	-0.3387	0.0026	0.0012	-5.3374329168848	-0.2669818063301999	-0.2777224537113	0.1614089330987346
843	0.0776124841307847	0.0499	-0.8062	-0.2276	-0.5134	-1.7861735937799998	0.7453143735808	-2.3541689279959	0.0832952108220439	0.0587	0.4416	-0.5086	-0.7772	-0.7036501040694999	0.5502909704009	-2.5709490271529	0.086420690234993	0.0042	0.2297	-0.0945	-0.1028	8.474370783687899	-1.1326071677916	-5.070962569953699	0.0875378482552415	0.0021	0.0493	0.1293	0.1322	7.4181677815157	-1.0515998675802998	-4.8489891907443	0.1069455147179878	0.0122	0.3701	0.0448	0.1789	0.6070236206702999	2.311796483932	1.9415392220143	0.1077058733380445	0.1718	-0.9008	-0.5841	-1.1135	-1.3354204910501	-0.9876280996621	-3.5023559359447	0.107983880751619
844	0.0799409651284787	0.4423	2.3845	0.5727	1.5119	-14.566324343337298	-1.4265389501513	-11.4348945008322	0.0829092078491551	0.0006	-0.0474	-0.0946	-0.0087	-2.5960105377088	1.1145093736696	-3.4970839698309	0.0888089777917347	1.0658	-3.2771	-0.1171	-2.6922	-7.074703123504699	1.7050089214459	-7.785277600977399	0.091818238987674	0.0194	0.4137	-0.0069	0.381	-9.8838742015461	-1.0438492905324	-7.8750977400655	0.0994859670631695	0.0378	-0.573	0.0383	-0.4908	3.3780713019634	4.2539258514068	-1.0909428982803	0.1118479113776834	0.0366	-0.576	-0.174	-0.3582	8.3850621039989	6.839628515072199	0.8295084592788	0.1175916569876657
845	0.0847430291945927	0.0007	-0.0859	0.0014	0.0652	-5.7781142037555	-0.8402491066598999	-1.2260468657041	0.0895301473170876	0.3182	-1.8509	-0.0327	-1.3798	-10.1452692975169	-0.9874313845086	-4.5677652073007	0.0902795726504805	0.0191	-0.4085	-0.011	-0.3873	-10.0992379515979	-1.0799268496843	-3.7410107601709	0.0990674828467911	0.2977	2.0649	0.3779	0.3178	-2.2389331910756	-1.2339548148748	2.8087776477344	0.107568718305203	0.0554	-0.1471	-0.2365	0.8339	-10.9061241682242	-1.8196545129057	-2.4360024318519	0.1115466060052295	0.3251	2.0092	0.3233	0.48	-2.3324909180802	-1.8004944569547998	4.6390941219598	0.1137598849042837
846	0.0946718804608986	0.004	0.169	0.1014	0.1588	-4.8300258499469	-3.5490954564162998	-3.3150044237513	0.0956801925428425	0.489	-2.035	-1.0566	-1.5517	-2.8127512938351	-3.01367615162	-1.5296176905853	0.0996551737400884	0.0001	-0.0019	-0.0054	0.0308	-7.2824343256007005	-4.0914784776465	-5.485205340194	0.1040119460720176	0.0679	-0.4187	0.6002	-0.6662	-1.8878753281395	-1.4520725770755998	-1.2927333027406	0.1121640597956937	0.0	0.0054	-0.0038	-0.02	-4.7166785785002	1.8931472942533	-5.461914266019599	0.1167444105084092	0.2039	1.1708	0.0898	1.114	5.9005890583246	5.042635587849699	3.620739115321	0.122765996322614
847	0.0840790860593634	0.069	-0.9149	-0.4212	-0.4662	-7.274290318245799	-2.7725427164597	-3.6662590018409	0.0878656524513134	0.1273	-1.0989	-0.7852	-0.5908	-9.3593529162537	-2.5688245034951	-5.1293869705432	0.0906258646884899	0.0979	-1.0666	-0.3822	-0.5806	-9.8023947849664	-3.5954808896116	-5.2106696719694	0.0989602005915477	0.4268	2.1598	0.0634	1.3417	-0.6769361862241999	2.9954209853752	-0.7311902255595	0.1068332103022945	0.0149	0.3112	0.3334	0.0419	-9.9485541440169	1.5754523213508	-6.6301268765947	0.1098682926646098	0.2954	-1.6876	0.0738	-1.0858	-2.5656770610391	4.7841912191814	-2.4059836994278	0.1133073171745808
848	0.1421724169838145	0.4284	1.9637	0.8115	-0.0748	1.3486004063346	-2.8633464313153	0.1361268862219999	0.1519544988632842	0.0136	0.337	0.1444	0.0036	2.8416290783689	-1.0633240907289	0.1920333328467	0.1677327639652023	0.0052	-0.1168	-0.1751	-0.0458	-2.3589687777413	-0.9521406859707	0.6327933057788	0.1680547408234831	0.058	0.3895	0.6049	-0.0175	1.1394135121027	-1.98682305035	0.2372778181517	0.1754114345146886	0.2671	0.7178	1.3297	0.0243	-0.8433572060852	-3.8612430619901	0.2688309287731	0.196274358879923	0.0275	-0.0304	0.4573	-0.0134	2.0406443163476	-1.7037106014327998	0.1448216960066999	0.2068358722703722
850	0.0894511340996353	0.4645	1.2113	1.0649	2.2778	-1.142128181221	0.2736701215492	0.902135693951	0.0900307467600181	0.0416	0.2048	0.2932	0.7514	-2.7765950486218	-0.631455642735	-1.1319776793004	0.0967920998219444	0.0225	0.4689	-0.1115	-0.3418	-6.5634797825889	-4.148250470946599	-8.4280246935233	0.0986343139743743	0.001	-0.0345	0.0429	0.1073	-7.0924074873197	-5.5185682302276	-11.9954146592151	0.1033235109928875	0.1218	0.4644	-0.3471	-1.1965	-7.0024299761088	-2.791388028165	-4.887978134168	0.1074401335785122	0.4038	-1.3594	-0.8694	-1.7418	-3.1793496538977	1.220420812314	3.872141081494	0.1128789396769589
851	0.096244348444223	0.0001	0.0129	0.0357	-0.028	5.0151348093904	4.2508570950122	-0.2302354156564	0.0997009082540645	0.8643	-1.8667	-3.0751	-0.2495	-2.0530373710181	-3.9829310559452	-0.4133378805341999	0.108358964035088	0.0002	0.0205	0.0308	0.0391	2.2368873534792	-3.1874149751912	-1.254649249023	0.118876322396825	0.0476	-0.2929	-0.7134	-0.0768	-6.713455415617299	-8.582288716897999	-0.3165146819814999	0.1236298483442452	0.0453	0.2703	0.6845	0.0901	1.3561149251982998	-1.6318702273746	-0.6924373403199999	0.1259351967549464	0.0002	-0.033	-0.007	0.0293	-2.64385166304	-1.6438305087074	0.2478610934099999	0.1303522041428561
852	0.0958254971022563	0.1317	-1.3411	-0.234	-0.4571	7.496027639271	0.9431311319404	-0.0179797650298999	0.1127511711524018	0.8591	3.3581	0.3906	0.0184	-3.0589993229864	-0.3847354972153	-0.0743189849923	0.1143664208427935	0.3581	2.1463	0.3006	-0.0002	0.7859950673246	0.3841453517548	1.7392767011855998	0.1271265501583504	0.0019	-0.0187	0.1175	0.0914	-12.419807931376	-1.6163297302481	-0.8184530676520999	0.1294844614719726	0.0896	-1.0114	-0.1221	0.0191	2.6506580073511	0.1190520108981999	-1.4878747350126	0.1364541004250904	0.0109	-0.1296	-0.0712	-0.3137	-3.3477378252937	-0.6002172763592	-1.2567344296501	0.1477212071466389
854	0.0919076845987201	0.0763	-0.1933	0.8521	0.6943	6.186337490298699	-7.175460625127399	-4.1831477391775	0.0964102723054462	0.0021	0.0423	0.147	0.095	2.2222517460588	3.000692951489	3.372091161297	0.0969565794353578	0.0022	-0.0353	-0.1709	-0.0629	2.8218395339268	3.4964938243704	4.7859223125322	0.1044670046698259	0.0502	0.1928	-0.6407	-0.5219	8.6528307709431	-8.0962449156302	-3.9166773922464	0.1105762188417895	0.0002	-0.0461	0.0341	0.0008	-2.3903645162399	8.1028938878185	6.728130366068399	0.1148557577252594	0.0001	0.004	-0.024	-0.0107	2.0680270657148	-7.190489662854799	-5.982107817935	0.119392704932614
855	0.0911923508634993	0.0	0.0028	-0.0009	0.005	12.8343261028312	-17.0022874321585	18.9890711394778	0.0938605156386136	0.0	0.0015	-0.0019	0.0064	-3.9729379261474	14.3041423867525	-21.7005928153218	0.115453986482665	0.584	-0.7406	-0.3118	-2.6348	3.5104999432996	-1.4757964245877	-6.638034825765399	0.1176675968604785	0.3654	-0.5999	1.0159	-1.8074	6.261994138334799	-3.695490873651	2.9914866823052	0.1186702862982776	0.0	-0.0022	0.004	-0.0041	13.0567322553783	-17.3464996077528	19.0948252059994	0.1211332139048034	0.0	0.0008	0.0006	-0.004	-3.8428305236225	14.3279842633567	-22.1121209164438	0.1224572852295844
856	0.0842184522980754	0.0	0.0132	-0.0086	0.012	-18.0906730334433	11.0026326225313	-4.4531196158409	0.0844576744918425	0.0	-0.0252	-0.0001	0.007	26.488757680603896	-10.5877210207691	1.27471419468	0.1053341887512258	0.1137	-1.1152	-0.3594	-0.4961	3.483038507871	2.4248290111331	-4.842458247648099	0.1054603700731645	0.127	0.2318	0.669	-1.1424	7.6198008138532	0.4657821404572999	-2.6113149766511	0.1120876076375254	0.0015	-0.0984	-0.0972	-0.0255	-13.552533128259698	11.9575666636817	-6.2271362131346	0.1127943703316095	0.0017	0.0998	-0.0989	0.0585	24.5809747789302	-8.4454536561234	-2.2785122799598	0.1205621550133825
858	0.0847165380883294	0.0	-0.0171	-0.0142	-0.016	8.3598038782895	21.9349592492017	6.8358909271557	0.0851920094568353	0.0001	-0.0047	0.0333	0.0036	-5.1088892515485	-22.4363468324425	-3.822568862812	0.105830238629809	0.1298	-0.2769	1.2618	0.4137	3.1359542910355995	-5.630145065292799	1.1052637614551	0.10637865663998	0.1143	-0.9628	0.0329	-0.827	5.478044908606599	1.7743706845699998	4.5002525666195	0.1111209339916726	0.0209	-0.3446	-0.1016	-0.3917	9.2857027627833	12.0822053849393	5.3633599741161	0.1122753124461881	0.018	-0.2355	0.4233	0.0753	0.9906968560567	-17.0936026064132	1.0316529510154	0.1161388723136153
859	0.1124379013076978	0.0	0.0076	-0.0211	0.0106	-3.5996905938965	19.3351717805457	-6.8857385470526	0.1142472472464234	0.0002	0.0001	0.0559	-0.0099	3.355567088403	-23.9924817257196	4.3740401241339	0.1307990613975676	0.2327	-0.1162	-1.614	0.2242	-1.7030024268801998	-6.3553551501859	-1.0417247668746	0.1323658530827573	0.1733	-0.9146	0.5065	-0.9332	-2.6708016390695	0.6085973418983	-2.4501265798732	0.1402588830815908	0.0	-0.0072	0.0012	0.0031	-3.7865699897215	19.5255920491337	-7.1572054588826	0.1415391165241888	0.0046	-0.1367	0.1249	-0.1188	-5.481271037123999	11.3816633802951	-6.815786638468	0.1417317938817354
864	0.1313320777726986	0.5012	-2.3802	-0.1743	-0.1684	-3.3447477549605	-0.6198494486784999	-0.2903122235353	0.149446729015984	0.4876	-2.2099	-0.0596	-0.0855	4.2357100281927	0.3168294262271	0.0885611621056999	0.1516366287401877	0.0817	0.8861	0.1267	-0.0817	-2.9656383111352995	-0.3435826871030999	-0.219140680999	0.1570315025107295	0.0026	-0.0989	-0.1202	-0.0322	-2.5606411531095	-0.5347111302437	-0.2464840873354999	0.1672695029218179	0.007	-0.09	0.1201	-0.2006	8.659951859499799	0.724305195187	0.3525922411334	0.1675341618841979	0.0251	-0.3372	-0.3302	0.0415	0.7921325801138	-0.2765421627903	-0.0443002525682	0.1707902917024483
865	0.0792103084017373	0.0589	0.9243	-0.1879	0.4757	1.3488364645187998	-4.3219892945178	0.1775944405798	0.0821257500839761	0.023	-0.5671	0.1828	-0.2556	3.0174530825672	-5.8862681951498	-0.0689289897864	0.0837884688556879	0.0035	-0.1986	0.011	-0.1531	7.975029038043499	-10.5850850377122	-2.5319600837292	0.0849057540285426	0.0185	0.433	-0.0104	0.3742	2.3636505983946	0.0661749776373999	4.8253440292936	0.0904655858884896	0.002	0.1297	0.0079	0.1273	-4.7180555845747	-4.8950992227247	-4.4323071526006	0.0978052150384619	0.0071	0.2873	-0.1562	-0.035	-1.9361492268084	-1.5159656589324	3.8082479996372	0.1064513453015019
866	0.1292847841062121	0.0037	0.0136	-0.199	-0.0512	2.3045967093139	-0.5793654700881999	1.1682126105751	0.1341969222725086	0.1686	0.9779	0.9618	-0.0583	3.3548195708197	-0.9999424682712	2.2615554337281	0.1420567180345287	0.0608	0.6419	0.0835	0.4717	0.1683488283653	-2.222487804243	0.6262623626826	0.1488395275475037	0.01	0.0182	0.1615	-0.2735	7.656940634833999	2.0290774653218	3.1847789921343	0.153219425116564	0.0143	-0.1518	0.1894	-0.2842	-0.0010229187981999	1.5285160857257	-1.9830067763721	0.1602522045259638	0.0116	0.2669	0.1278	0.1435	1.2579934066324998	-1.1120701057662	0.7680153022946999	0.1654812316088295
867	0.1123503534309239	0.1138	0.2777	1.2007	0.0002	6.372390682479	1.6974944025822	0.0184518813982999	0.1325629896013532	0.0431	-0.6664	-0.2085	-0.0	1.8354310682164	-2.7526351429255	0.0159732704642	0.1435252023805082	0.0001	0.0005	0.0003	0.0343	-2.5194096569359	-0.8021650529422999	0.016130642587	0.1559468720380989	0.0039	0.1655	-0.0982	0.0007	3.4563639330564	-0.4678673210844	0.0164060438019	0.1587855694051697	0.4882	-1.564	-1.4718	-0.0004	5.188952319023	2.3163209324625	0.016524072894	0.1638968105455405	0.0839	-0.6932	-0.536	0.0001	6.1013958870174	4.5226387510878	0.0179797650298999	0.1644929453273684
869	0.0997933595910231	0.6199	-0.7909	-2.9406	-0.2124	3.1788775375293	13.8883652383149	1.0973164692537	0.1144240907970662	0.0001	0.0064	0.0228	-0.0111	-0.8764840379345998	-3.2262465464921	-0.3043183424644999	0.1150882544281444	0.023	0.1273	0.5237	0.0959	7.129665337392599	18.5601927618171	-3.2511900279559	0.1235290699815559	0.0106	0.087	0.3389	0.0787	7.4151777111824995	19.5050549871083	-4.086363883655499	0.1366245088043855	0.7991	0.7515	2.8602	0.1662	0.180191080606	2.0416672351458	0.2817354428426999	0.138302084953884	0.0533	-0.4095	-0.6384	-0.0569	2.7436255888952	10.9273300617715	0.9371903343047	0.1463233987025747
870	0.0799511865810439	0.0417	-0.8439	-0.2618	0.0384	3.0728480697928	1.5282800275415	3.5943399417213	0.0839000030058826	0.0481	0.892	0.2472	0.0616	2.2098586913883	1.1899693065522	4.2178089492242	0.0862179086551742	0.0269	-0.615	-0.2863	0.0871	3.7182311453956	3.9477583864994	-1.1493672988698	0.0905240918895224	0.0039	-0.2215	-0.1152	0.0552	-3.6359255251712	-2.0603551747283	7.1100331650733	0.0989661822764331	0.0051	0.2396	-0.0651	0.1281	-0.1049672059075999	4.1947145902033	1.0590750434132998	0.1087621987585621	0.0053	0.2271	-0.1058	0.0999	1.6147953520507998	5.7082016382016	0.4627527270933999	0.1121365742531521
872	0.1199737585333688	0.0968	-0.026	-0.5734	0.9382	-0.0624767327516	1.9030617379897	0.3970892088551	0.134753173765202	0.0688	-0.1566	-0.82	-0.2631	0.5797195573645	2.0633452450615	-4.5368022421398	0.1379622810062261	0.0488	-0.0743	0.5415	-0.4813	0.2638737069049	2.9756707839638	0.3389008664498	0.1406475180399283	0.0292	0.1016	-0.5402	0.0953	-0.2392056266559999	-3.2183779403521	-0.4478417184581	0.1434928460846662	0.0177	0.0652	0.4061	0.1268	0.0516967423397999	4.772230937848599	0.7903621437323	0.1453075162631546	0.0158	0.0835	0.2927	-0.266	-0.0631455642735	3.6222341504876	-3.0298854802684	0.1461866067528976
877	0.0854843483655969	0.2829	-0.8648	-1.4507	-1.4533	6.414841812604299	11.0446116362882	13.5648081538381	0.0890806536670104	0.0303	0.2971	0.483	0.4348	5.8820978338956	10.474177034168898	16.3143351973383	0.0983470038409381	0.0006	0.0425	0.0697	0.0561	6.009254509118	11.2052098876056	22.546428632341097	0.1042321306541976	0.0468	-0.3036	-0.5334	-0.5453	5.5889922551806	9.1974956879539	7.0186786477879	0.1136410273519635	0.2578	-0.0148	-0.1697	-1.8369	0.5581202335102	1.0757564884301	2.8792410157181	0.1237702347437511	0.005	-0.1329	-0.2085	0.0002	0.8588977032117	2.6220949670629	15.1431718594607	0.125595060593543
879	0.1289605732574897	0.9757	-2.8521	-1.7898	0.1052	-0.1399431601999	0.4488252942255999	-0.2045050735786	0.1355249533352414	0.0004	-0.0044	0.0228	0.0606	-4.7456350490954	-2.1698074861357	-0.0998919549473	0.1505088821417858	0.0704	-0.6903	-0.4728	0.0392	3.3961690960854	2.8341145595052	-0.3866633057196	0.1527265338410152	0.0583	0.6346	0.4113	-0.0302	3.4829991648403	2.9106760972474	-0.398151470684	0.1586438372459998	0.0613	-0.7409	-0.1578	-0.0736	1.4377123708701	0.250615105559	0.1295566000950999	0.1609003517060768	0.0005	0.0012	-0.0245	-0.0633	-3.0403507264346	-3.2291185877332	0.5249147155994	0.1655535829117027
880	0.1173013381883723	0.1059	1.1516	-0.1331	0.1024	10.9407853782709	3.5553116552668995	0.2972365969384999	0.1234677706656116	1.071	3.5139	0.8011	0.1483	9.0894990686824	3.4837073393928994	0.1694110901941999	0.1247897002407145	0.0031	0.1649	0.0123	-0.0986	-7.512512369134299	0.3804864498997	-0.5819621101144	0.1437160224280216	0.001	0.0351	-0.0086	-0.0946	6.750241149321799	1.5156509146867998	0.2715455978914	0.1502176192527664	0.0093	-0.2552	0.1565	-0.0545	3.2639371699026998	2.3276517253041	-0.0925741512371	0.1614596952855568	0.0434	0.5549	-0.2884	0.1115	4.254712712020799	2.622999856769	-0.0705420540450999	0.1626466644965002
881	0.1172970304344726	0.1289	1.2241	-0.3869	-0.0005	-4.7432744672534	-0.2609229796024	0.0011409478903	0.1285152848307426	0.0996	0.9661	0.4787	-0.0	-3.8824096125067	-0.566933072387	0.0007475175832999	0.1320531829867622	0.0012	-0.0003	-0.0003	0.1191	3.5885565162084	-3.9705380012747	-0.0028720412411	0.1504203372562821	0.1129	1.0133	0.3144	-0.0001	-4.765621308690999	1.2469773580365	0.0018491224429	0.1520825103007682	0.0002	0.0002	0.0001	-0.043	-3.2916740065462	1.9459456414527	0.0018491224429	0.1572881549013458	0.023	0.367	0.2906	0.0	-0.3807225080838999	-0.1721651023431999	-7.86860614e-05	0.1652439891002917
882	0.100307433535275	1.0153	-2.6559	-2.8489	-0.1118	-2.0208941149362	-3.4147783496065003	1.2444987471023998	0.1108576465134723	0.0908	-0.7056	-0.8384	-0.165	1.2154242474151	-0.658995764225	1.6507155390799	0.1171289067596644	0.0749	0.7898	0.521	0.2523	3.3951068342565	1.7852293610432	1.5093560297748	0.1259451786020225	0.0451	-0.0549	-0.6859	0.2525	-3.1485047178289003	-0.2605295492954	-1.043377174164	0.1283982129273048	0.0429	-0.2253	-0.6603	-0.1213	5.4411804888407	6.9136720988496	0.612964418306	0.134045480946129	0.0321	0.4684	0.3279	0.1807	-5.6207814239862	-0.1668537931986999	-2.5104394459363	0.1355547250522421
886	0.0915377833351914	0.0019	0.0541	0.0475	-0.1629	-2.3838729161744	-1.0978672716835	3.0594714393548	0.0934368754943036	1.6215	1.3595	0.4978	-4.8924	0.8231348883053999	1.8077335746036	-3.522774968878	0.1089163584312645	0.1235	-0.3077	-0.0736	1.2652	2.2049801555815	2.955841896491	-6.361020546606699	0.1126807117039114	0.0125	-0.0665	-0.2239	0.3353	1.0916904158635998	2.0651943675044	-3.3698879515778	0.1195843492671089	0.0256	-0.2319	-0.1762	0.4859	2.072590857276	2.6841389264768	-1.5848946487188	0.1254640882643025	0.1332	0.5568	0.5516	-0.989	0.17704363815	1.9971702674241	0.1804271387902	0.1299255490853066
893	0.0687707953644401	0.0012	-0.045	-0.0736	-0.1342	-1.2250239469059	-2.8154266199227	-3.4700159647093	0.0871114158984992	3.5277	2.2726	3.4038	6.6329	3.0933851318181995	3.7935337061554	9.6278297577505	0.0993125000389582	0.0464	0.2648	0.2586	0.7504	0.8932441690127999	0.5349471884278999	2.9056008462871	0.1046104592690681	0.0057	0.0705	0.1805	0.2114	0.2842927398381999	-0.7274132946123	1.4922418114203	0.1106900457813189	0.0852	-0.3268	-0.4693	-0.9096	1.2577180054176	2.1694533988594	3.6965137924492	0.1113358851048809	0.0836	0.2933	0.5806	0.8387	1.1770647924826	1.60519565256	3.5607016504727995	0.1192761556043379
894	0.0828310876398906	0.0002	-0.0463	0.0093	-0.0291	0.9392755149318	3.2743237300075	2.645031953961	0.0902157214625792	1.0046	2.8126	0.8827	2.831	-1.4787471518902	-1.4985366963323	-2.2649389343683	0.111286181298133	0.016	-0.22	-0.374	-0.165	1.1575899922861	1.6387552577471	-1.508018366731	0.1129015155119334	0.0864	-0.7483	-0.1884	-0.7433	-3.1427999783774	-3.7996318759139	-1.2446954622559	0.1139901149098428	0.0237	0.4461	-0.172	0.2875	0.2020658056751999	1.7783836737013998	1.432479747787	0.1141524972402408	0.0005	-0.0435	0.0611	0.0238	-1.0178435472396998	0.5045350256968	-0.5466320685457999	0.115817629339018
895	0.0616033176134478	0.0009	-0.0951	-0.0322	-0.1081	-5.389916519838599	-0.3133278964948	-5.9291127555821	0.0866550093360685	1.3569	3.2217	0.3794	3.6007	-1.0589963573519	1.1170666706651	-0.5790507258426	0.0963117793822299	0.1743	1.1235	0.054	1.204	-0.0903709415179	2.1687058812761	0.1685062004881	0.0987542387266028	0.0688	-0.6897	0.1276	-0.7436	0.130225431617	4.2663189060773	-0.3510972059668	0.100426999246763	0.0002	0.0199	-0.0164	0.0546	0.5249147155994	3.9961503142604	-0.1195634702973	0.1040106319167586	0.0013	-0.0298	0.1252	-0.0395	1.6776655151093998	6.648932845269299	0.6324392185025	0.1066836005614325
896	0.0891018554453536	0.001	0.0865	-0.0107	-0.097	-2.5276323503522	0.3665983600626	2.920039738554	0.1065970937925581	1.5194	-3.208	-0.14	3.3271	2.9784641391435	0.1834565521540999	-2.8688151125826	0.1194217695929262	0.0074	-0.0667	0.2815	0.0934	1.3842451921488	0.2347992072175999	-1.6670428968204	0.1220142124186249	0.0171	-0.3267	-0.0517	0.317	0.7691169071543	0.2944432417588	-0.4643264483213999	0.1232686765113712	0.0416	0.4828	0.0222	-0.5223	1.2389907228044	0.1653587580320999	-1.4063953184329	0.1255533424114532	0.0003	0.0268	0.053	-0.0171	-3.9784459504454	0.4429631826512999	4.0623252918978	0.1256105596142496
897	0.0710442813900007	0.0001	0.0185	-0.0379	0.0171	-1.5691180934081	-2.135146276089	2.1579258908643	0.0809535463775489	1.8979	-2.2736	-4.5477	3.052	1.5870191723766	3.2147190384969995	-2.211471755647	0.1017705774717961	0.1271	0.4758	1.1032	-0.6557	-0.7715168320269999	-0.4417435486996	0.8205382482792	0.1026600103193281	0.0065	0.064	0.2648	-0.143	0.9345543512478	0.5273539835027999	-0.7014862373809999	0.1043555873824311	0.0033	0.1479	-0.0803	-0.1361	1.041803452936	2.17566959771	-1.2038180533586	0.1083078468499492	0.0049	0.1635	0.1439	-0.1419	0.8491012885673999	1.5981532500647	-1.0889364037146	0.1109681447006706
899	0.0689886893622439	0.0004	-0.0735	0.0278	-0.0503	10.9362215867097	0.3384680931120999	6.2303229986213	0.1015611938787705	0.0005	0.0154	0.0342	-0.0783	4.0085433689309005	-3.5160079675976	2.0483162073341	0.1040347960568308	0.0035	-0.082	0.0213	0.2083	6.190625880644999	4.0546140578806	3.6428892416051	0.1124195707527993	0.1852	1.3215	0.4124	0.7444	-2.3624309644429	-2.7811981832137	-2.5009184325069	0.1161774679069927	0.004	0.1365	0.0973	0.1524	8.391081587696	4.1411687254206	3.7418763068463	0.1197715403204438	0.014	-0.0068	0.3343	-0.253	6.0185788073939	-0.2743389530711	3.1939459182874	0.1204116394020749
900	0.1073478303412653	0.1149	0.9602	-0.8269	-0.0147	-2.4275436802514	-5.523722167249299	-2.0600797735134	0.1268965505709533	0.0093	0.2866	-0.025	0.1646	-11.967756508633	-3.4274074624612	-7.0078986573761	0.1342261592870759	0.0228	-0.3004	-0.4003	-0.0657	-4.2743448843401	-0.2172915585561	-1.4990088127006995	0.1402605445178117	0.001	-0.0949	0.0356	-0.0075	-6.032230839046799	0.2305501599019999	-3.5448857521314	0.1411026971754673	0.003	-0.1379	-0.0478	-0.1048	-10.6862753126726	-2.8684216822756	-5.9955237914037	0.1476050418486327	0.0096	-0.1736	-0.2236	-0.1329	-9.8930804707299	-3.7011562700718	-3.9540532714114	0.1503243190314758
908	0.1070228859763525	0.1156	-0.618	1.1119	0.0382	6.4751153356367	-0.5841653198336	-2.5507267093731	0.1223118608674261	0.0046	0.0262	0.2088	0.109	6.5393231617391	11.7507010082611	5.7841730304832994	0.1302965524605863	0.0007	0.0039	0.0727	0.0484	7.4324493016598	13.8890734128675	6.6598702078039	0.1340875802185442	0.0061	-0.2058	-0.1298	0.0937	5.387477251935199	13.591836815928998	5.2427735850206	0.1342087143905035	0.0147	-0.3314	-0.1804	0.1469	3.4676160398366	7.426783905238999	1.4524660073826	0.1389371284331947	0.0014	0.1225	0.0012	0.0005	3.6133426255494	9.848544159977498	4.3476016075035	0.1398403169142552
910	0.1368079062266415	0.3081	-1.6389	0.8321	0.0033	7.709817668094799	-5.4280399165869	-0.2378679636122	0.1396253639635816	0.981	2.7587	-1.7106	-0.0465	1.9914655279726	-1.5254079863004	-0.0901348833337	0.1456465492103277	0.0006	-0.0169	-0.0039	0.0743	-5.545046089888699	3.5094770245013995	0.1001280131315	0.1538307436100348	0.0041	0.1953	0.0328	0.0252	5.0038827026102	-2.6544349382983	-0.0319858839591	0.1625367715704068	0.1046	0.8752	-0.4465	-0.0029	3.3726419637268	-1.9586140973381	-0.0487460150372999	0.1657241404931888	0.0016	0.0091	0.0171	-0.1194	1.2215617602043	-1.0868512230875	-0.0761681074352	0.1677046485395193
911	0.1069160524301616	2.2461	-5.1718	-0.0853	-2.1813	10.7556370757967	-0.4387534783663999	4.0655907634459	0.1287037856294195	0.0198	-0.4342	-0.0175	-0.2036	8.162695294482498	-0.5314063156648999	2.9612712347276	0.1337488555980663	0.2054	1.3236	0.166	0.7242	8.164347701771899	-0.2453037964145	3.2099978748130003	0.1353920707769639	0.1084	1.0502	-0.2169	0.2248	6.2832000318821	-0.7562910791460999	2.0339560011286	0.1405933826341122	0.0001	-0.0287	-0.0052	-0.0054	15.801184047918198	-0.6399930803969	6.1042679282585	0.1580427357951772	0.0446	-0.5705	0.3121	0.0123	9.4532253875039	-0.2477824073486	3.724604716369	0.1617437178258871
913	0.1077441517848927	0.7441	2.4281	1.4984	1.4894	10.5025827023343	5.8750554314003	5.505270285851	0.1210784699304445	0.0309	-0.5038	-0.2227	-0.2826	12.2543704872825	13.2909019741047	6.973237447329399	0.1294344710206212	0.0134	-0.3309	-0.1315	-0.17	11.9967523222589	14.029567375497198	7.3145382386519	0.1404646542176265	0.6362	1.9423	1.2447	1.2134	0.7393342329143999	-0.2113507609204	-0.5281408441168	0.1468688756656155	0.0006	0.0021	-0.0279	0.0717	10.8684335448136	5.5269482957667	4.8218424995613	0.1482481231366191	0.0341	-0.4702	-0.3505	0.0289	8.733051210540399	4.6645490628227	4.0056713276898	0.1535348319335361
914	0.1269135144190823	0.2261	-1.628	-0.1476	-0.0022	-4.8369502233501	-1.9420900244441	0.7704939132287999	0.1411004268032107	0.0093	0.3063	-0.0723	0.0108	-2.0237661561773	-0.1107899744512	0.5275113556255999	0.1452329114927064	0.0925	-0.8745	-0.432	0.062	0.5650446069134	3.4335843182810994	-0.0018491224429	0.1673260913439521	0.0966	0.9301	-0.0189	0.0228	-1.0431804590104998	-0.0279335517969999	0.5337275544762	0.1688707004117643	0.0106	0.0163	-0.2897	0.1007	-5.0487337576082	-1.8942488991129	0.8847067313508999	0.1731274639115166	0.5536	-1.1013	-1.873	0.2748	-5.0606153528796	-1.7913275308016998	0.7012108361660999	0.1862915386821669
922	0.0841614919729428	0.0461	0.8589	0.264	-0.1177	-9.773084227094898	-0.8609435408080999	0.041310182235	0.0972059624453316	0.0417	0.7333	0.3217	-0.0527	-3.6789274577262994	-1.1893791610917	-0.1905382976801	0.0999399599310418	0.0196	0.5169	0.0302	0.1631	-17.931805875476698	-1.0444000929622	-1.6762491660042	0.1067960799038325	0.0333	-0.4948	-0.4674	0.0655	-10.0801959247391	-1.9529093578866	-0.1275894485601	0.1096904557801681	0.0184	-0.4508	-0.1878	0.1156	-14.465606184745296	-1.4327944920326	-0.9078797764332	0.1116766493119603	0.1065	-1.1813	-0.1802	0.0549	-9.0348122560094	-0.2954268175263	-0.6950733233769	0.1140355646166808
923	0.0711374489709749	0.534	-1.878	2.411	1.3859	11.9080731310611	-9.4049908318657	-8.907655580786999	0.0860178814360002	0.1285	0.9759	-0.9263	-0.6563	12.5440138792959	-10.4050906722597	-8.8979378522041	0.0942700326563136	0.0455	-0.365	0.677	0.3642	11.5872307157026	-14.7466334530354	-9.0389826172636	0.1059677207314928	0.6386	-1.3228	2.5555	0.8712	5.151891184103599	0.9130730564856	-3.7408927310788	0.1088284948779337	0.057	0.4292	0.7244	-0.2764	12.2980019083288	-4.8685033339715	-8.587796741196	0.112361690592484	0.0135	0.3188	0.1093	-0.2574	15.2964523070679	-6.645431315536999	-10.3248702326624	0.117988145273152
924	0.0995480965459845	0.9948	2.1255	-3.0935	-0.9496	-0.2943645556974	3.3796843662220994	-0.216780099157	0.1098768835503729	0.0284	0.2395	-0.5158	-0.2536	1.9342607613348	1.5496039501808998	-0.960756809694	0.1153161626124155	0.1471	-1.0661	0.7461	0.4698	3.4702126798627995	-0.8474882243087	-1.5334339645632	0.1262423011682242	0.0748	-0.1767	0.9061	0.1905	-2.2266188224665	0.8083419087622	0.2124917088107	0.1281809554275179	0.0485	0.125	-0.651	-0.3585	4.334343006157599	-6.6560932768567	-2.7170690431727	0.1321097644265279	0.0453	-0.6374	0.0308	0.3266	2.7521630265571	3.4465675184121003	-0.8555535456021999	0.1350922350093424
927	0.0879380669629967	0.0003	0.0106	0.019	0.0648	2.7165969268042995	2.767388779438	-0.3300486845422999	0.1105210423280739	0.0008	-0.0924	-0.0367	0.0171	3.0436948840441	2.0874625228806	-0.2008461717234999	0.1145881036942662	0.4765	2.3001	0.9717	-0.054	-8.5869311945206	-3.5272207313471	0.1962823801622999	0.1212641586720628	0.0017	-0.0542	0.0052	0.1343	0.4164853229901999	-1.5732491116316	0.2740635518561999	0.133436997661781	0.0072	0.0687	0.2726	-0.0492	-8.794150937217498	-2.7863521202354	0.0634996515497999	0.1376563970374714	0.34	1.7666	0.7629	-0.0405	-8.6174613863438	-4.360191377327499	0.3200555547445	0.1399285670703077
928	0.1085397496840147	0.122	-1.1022	0.6096	0.3158	11.2124490052544	-5.0121840820879	-0.9520226568786	0.1300068833890608	0.0136	-0.2447	0.2247	0.217	8.987876020384299	-4.1181923954918	-1.9619189119169	0.1380470642325489	0.4272	-1.896	0.9985	0.2247	9.5022468037561	-3.9916258657299	0.3234783984154	0.1491218103755869	0.0328	-0.4009	0.3722	0.1757	11.402947959903798	-6.045174696147099	-2.1051668866956	0.1518059276578701	0.0128	0.0894	0.3218	0.1239	-0.8005913317143	0.8681826584569	1.6622430470749998	0.1549841320381891	0.0936	0.8217	-0.4805	-0.01	-0.3072690697669999	2.3440971121367	3.7005661246113	0.1569535888325766
929	0.0973371887122913	0.3023	-2.0658	-0.1956	0.5935	-12.4337353642438	-1.1885923004777	5.4388985930601	0.109277271181516	0.0097	-0.2333	-0.1312	-0.2489	-0.5131511494201	-0.954461924782	-5.2257380527275	0.1130837218891127	0.0199	0.4934	0.1363	-0.0474	3.2726713227181	0.7396096341292999	-0.0592506042342	0.122719945764588	0.0439	0.6934	0.2319	-0.0488	-8.6310347319353	0.2373958472438	6.0156280800914	0.1262709446814652	0.0132	0.3517	0.1485	0.1066	-0.7303246788841	-0.9759038765135	-5.1858835626284	0.1314458154114092	0.1184	-1.1035	-0.1653	0.3252	-15.5400643531623	-2.1079602418753	5.745498831305199	0.1329106784805649
930	0.0966579097232835	0.3109	0.6721	-2.0909	-0.0293	-5.3118206038991	14.2302168320672	0.7494453918042999	0.113530460811052	0.0235	-0.0396	0.5559	0.0078	0.7043189355914	-1.4061986032793998	-0.5316030308184	0.1225990831700159	0.0722	-0.0208	0.9396	0.0207	-5.885560020597199	8.9736731863016	0.6653693351984	0.1360474425035635	0.0206	0.216	-0.4069	-0.1236	-1.1376037326905	-2.5056789392216	0.3517660374887	0.1372476315431229	0.0175	-0.1181	0.4214	0.0014	-4.6076196973998	18.6051618459072	0.7644744295317	0.1397277350412855	0.4893	-0.5336	2.2288	0.0173	-4.5543885768627	7.0980335407098	0.694011061548	0.1471509666623102
938	0.0638346338079216	0.0	0.0104	-0.0078	0.0178	1.4105263366563998	0.305301918232	3.9254115450618	0.084256935806063	0.0014	0.0826	-0.016	0.1348	5.1410718506611	3.3763402086125995	11.1586670822875	0.0936539407952089	0.0002	0.0318	0.0095	0.0387	9.0250551843958	0.2104458712143	13.3626636621015	0.0962363863391221	0.0388	-0.5896	0.1909	-0.4694	4.068856234994	0.6276000257264	7.0410254892255	0.1067724390739082	0.0	0.0041	-0.0098	0.0002	1.2776649219825	-0.7951619934777	2.8289212794528	0.1178297388504013	0.0027	-0.0034	-0.119	-0.1431	6.685443177758899	2.3165569906467	12.4624557766548	0.1228723800572734
939	0.0652189313688494	0.0006	0.08	0.0597	-0.0693	-0.4480384336116	-0.4738474617507999	2.320845380993	0.0814867681813123	0.0139	-0.3005	0.4036	0.0501	-1.8645449109344	-9.3036038417518	5.244189934125799	0.0969830099052628	0.0519	-0.1126	0.8477	-0.2662	-2.1366413112555995	-8.5664728185566	7.405538668660999	0.0991320138968928	0.0045	0.0818	0.1674	-0.184	-4.0529616505912	-12.138308546717498	9.921918912233	0.1045687094825733	0.001	-0.0079	-0.1035	-0.0608	-1.4174900530903	-5.3904673222684	4.8009120072289	0.1068404488135182	0.0256	0.421	0.1397	-0.4026	-0.4054692743941999	-5.4811923510626	4.3811218696599	0.1128008977437207
940	0.0636076513387225	0.0	0.0042	0.0072	0.0029	-1.6483549572379	1.1565670734879	0.7987422092713998	0.0847689694287271	0.0002	-0.0536	-0.0112	-0.0061	-14.2160139979845	2.9109514984623	2.4901384420951	0.0965186474851135	0.0554	0.734	-0.5443	-0.1617	-6.232054091972099	2.9077647129756	1.6481582420843996	0.1020331869252614	0.0007	-0.0849	-0.0538	0.0033	-10.5055334296368	1.3681538925925	2.2838235891043	0.1066061058253924	0.0003	-0.069	-0.0029	0.0046	-1.9827707181879	1.8174119601558	0.8856116210569999	0.1144937116263449	0.0001	-0.0187	0.0012	0.0363	5.7188635995213	1.5917796790912997	-0.6928701136577	0.1180142306670536
[truncated: 298 more rows]
[truncated: 111 more columns]
