# Supplementary material for: Data-Driven Recommendation of Optimal Tuning Scheme for Range-Separated Hybrid Functionals in Solution-Phase UV/Vis Absorption Energy Prediction
Source: J Chem Theory Comput. 2025 Oct 23;21(21):11106–25. doi: 10.1021/acs.jctc.5c01044 (PMC12613327; doi:10.1021/acs.jctc.5c01044)
Supplement: Supplementary file 2 [file ct5c01044_si_002.zip › SI-data/tddft_results/GP╬│T-╬▒0p00-TDDFT.csv]

	ΔE_1	f_1	Tx_1	Ty_1	Tz_1	Dx_1	Dy_1	Dz_1	ΔE_2	f_2	Tx_2	Ty_2	Tz_2	Dx_2	Dy_2	Dz_2	ΔE_3	f_3	Tx_3	Ty_3	Tz_3	Dx_3	Dy_3	Dz_3	ΔE_4	f_4	Tx_4	Ty_4	Tz_4	Dx_4	Dy_4	Dz_4	ΔE_5	f_5	Tx_5	Ty_5	Tz_5	Dx_5	Dy_5	Dz_5	ΔE_6	f_6	Tx_6	Ty_6	Tz_6	Dx_6	Dy_6	Dz_6	ΔE_7
8	0.1230174832304786	0.5057	-1.3643	2.0723	0.0997	1.6066120016651997	-3.0990898712697	-1.6358045304445998	0.133586015371289	0.5413	-1.6234	1.7848	-0.5067	0.2999512660567999	-0.7491699905893999	-1.8536862344612	0.1469001577791807	0.3927	-1.5533	0.2479	-1.2393	1.9308772606946	-2.2897250437092995	-0.9498587901901	0.1522898462223444	0.1835	-0.8925	0.9971	0.1281	-0.3697458025185999	0.6191412741259	-0.8767594391494999	0.1542848290861637	0.0433	-0.5133	0.3796	-0.1169	3.4678914410515	-0.6061580739949	1.7384111545101997	0.1621936381354318	0.1621	0.2838	-1.101	-0.4548	-2.5035544155638	3.1527931081752	-1.9270609867167	0.1713203317511132
9	0.1219114047591403	0.0981	-0.786	-0.7676	-0.0178	-3.8822522403839	0.2263404556171	-3.0131646922209	0.1241131719374206	0.003	-0.1194	-0.1483	0.0028	0.976887452281	0.021245236578	0.6076924521921999	0.1312683875467669	0.0001	0.0041	0.0338	0.0077	-0.4773489914831	-1.0381052080501998	0.2881483568468	0.1457658282772123	0.2525	1.2012	-0.2513	1.0452	-1.9516110378735	-0.1219240521393	-1.4097788190731	0.1551364733551249	0.004	-0.1308	0.0844	0.1218	-0.8197513876652	-1.9035731973888	0.6276000257264	0.1697226952691252	0.0001	0.0248	0.0107	0.0115	-1.1941396678064	-1.3780289932982	0.0176650207843	0.1744909330670717
12	0.1395888998300761	2.0129	-0.2678	-3.239	3.3268	0.262024584462	1.5648297030618	-1.6302178200852	0.1463254853282907	0.0538	-0.2043	0.6968	0.1545	0.4275800576476	-0.3811159383908999	-0.7564484512689	0.1673274308562337	0.017	0.1074	-0.0729	-0.3679	0.2350352654018	1.356154268229	-1.3825927848594	0.1689912965738525	0.3459	-0.0393	-1.34	1.1284	0.381233967483	1.2895858602846	-1.8280345784448	0.183154570333015	0.0926	-0.1568	0.8558	0.0319	0.0734534383169	0.1307368910160999	0.1513132960721999	0.1845650532459625	0.2652	0.333	-1.42	-0.1687	0.4715655659702	2.6897256368362	-3.2421017878642	0.193216487904139
16	0.1051826779686539	0.1942	-1.0021	-1.2506	0.4483	-1.8639941085046	0.4715655659702	0.8198300737266	0.1103589528896617	0.0016	0.0275	-0.1405	0.0308	2.3034557614236	-1.2326564948617	-0.61768558199	0.1190326462362836	0.0017	0.0803	0.1059	-0.0598	0.5388814914979	2.7115610188747	-0.0972166288596999	0.1292156027986587	0.0025	0.1522	-0.0457	0.0628	-0.9096502128147	-2.329500847747	0.2993217775656	0.1384475637050183	0.0847	0.1358	0.9288	-0.1898	0.3311502894019	1.2875793657189	0.0892693366582999	0.1487116759695102	0.4276	1.9694	-0.516	-0.4099	1.7075662184414	2.5144524350677	-0.7916998067761001	0.1520157570200034
19	0.0931390072846398	0.0187	0.2916	-0.4649	-0.0117	-7.4372491514052	5.018124879723599	-0.4727851999219	0.0943986269378246	1.8572	-2.8409	4.6218	-0.2818	-8.0393155502073	7.905470559765899	-0.6274426536036	0.1459822302531057	0.252	1.1421	1.1336	0.0129	-8.2617610457851	7.471595617206299	-0.6077317952229	0.1489753298383126	0.0004	-0.0071	-0.0303	-0.0551	-10.4811014075721	8.318100265747498	-0.7490913045279999	0.1505041392760777	0.0048	0.1948	0.1016	0.0003	-7.1908044071004	5.503067076131799	-0.4782932242198999	0.1575530472218325	0.3491	1.7422	-0.5284	0.0955	-6.2233986252181	7.844252803996699	-0.5178329700734	0.1630702285697423
20	0.0912857246080922	1.9596	1.8569	-5.362	0.0209	-3.9344997851535	9.5716872529416	-0.0529950623528999	0.0941695791575082	0.0335	0.2722	-0.6773	-0.0073	-3.2224696155449	7.235537433006299	-1.0602553343343	0.1128706328633477	0.0002	0.0465	0.0011	-0.0103	-1.0584455549221	1.8464864598431	2.3559393643774	0.1320351537761903	0.5513	-0.2442	-0.0212	-2.4905	-2.8445404626407	6.1375127892	0.0537425799362	0.1363193951011294	0.0036	0.0543	0.0164	0.1919	-0.8152662821654	4.0827836678618	7.5930475529772	0.139259491894197	0.123	0.3584	-1.0639	-0.2548	-4.0168840914393	9.6278297577505	-0.2099344118151999	0.1403055293459017
21	0.1517381505413806	0.0395	0.4617	0.3285	-0.2634	1.395103868622	-2.9409308878557	0.478017823005	0.1606544845024124	0.7509	2.1179	-1.5775	-0.1936	4.7646377329235	-5.1490191428625	-0.0099931297978	0.1637211951567756	0.2125	-0.5311	-0.4354	1.2147	1.3147260569019	-2.1692960267366	0.2371991320903	0.1698839405759294	0.018	0.2898	-0.2738	0.0017	0.0999706410087	-1.0313382067698	0.4035414658899	0.1712053927775196	0.061	-0.4819	0.4502	0.315	0.0671192103742	-0.8640516402334	0.1949053740877999	0.1747750221236498	1.0006	2.523	-1.459	-0.3055	2.2353529752819	-3.418122507216	0.3154524201525999	0.1843216085566905
22	0.150826068727751	0.0572	0.6794	0.1779	-0.2746	0.303728197004	-1.6928912679903	0.4158558344989999	0.1547504193006978	0.0053	0.1735	-0.1448	0.0072	-0.4493367536246999	-0.3820208280969999	0.2634015905365	0.1565107063830332	0.3344	1.513	-0.9566	0.026	1.5457089901416	-2.1085897303665	0.1591425591815	0.1573014724831214	0.4356	1.4965	-1.3814	-0.0764	1.811746563735	-2.3536574685968	0.247467663103	0.158684346375852	0.1355	-0.7582	-0.0631	0.8381	1.7622530311143998	-2.3308778538215	0.1255436109636999	0.1697852944080982	0.0427	-0.5268	0.2803	0.1469	-0.5810572204083	-0.2836239083162999	0.2873614962328	0.1707323986798752
23	0.0843575829737222	0.407	-1.9616	1.8409	0.0108	-5.7029690151185	7.548039125856399	0.1522968718397	0.0854744153951006	1.7365	4.0252	-3.7763	0.1019	-7.1980435247492	8.079878214858999	-0.1152750799509999	0.1330628779451713	0.1413	0.9663	0.7896	0.1885	-7.471752989329099	7.955672266939099	-0.0954068494475	0.1351699594285584	0.002	-0.1284	-0.0651	0.0366	-8.070435887491	10.5165888212635	0.0688896467557	0.1457081803725244	0.0026	-0.1016	-0.1285	-0.0164	-3.1223809454441	3.9116808273475	-0.0146749504510999	0.1481848639800719	0.0118	0.3001	0.1656	0.0453	-6.1941274103773	7.224560727440999	-0.0145175783283	0.1512653346778807
25	0.103573091714139	1.9434	0.2947	5.1357	-1.2972	0.4270685982484999	-12.9746233503074	1.8528600308165	0.1303080211846696	0.0282	0.4595	-0.0726	-0.3292	1.1186403918931	-12.869892202584	2.0662172863026	0.1413540973549647	0.1149	-0.3195	-1.034	-0.2182	0.8692449202857999	-9.7169023792553	1.1286335216909	0.1451230586233589	0.6098	0.1058	-2.4252	0.6405	0.2220914083014999	-15.374862967253	2.4315960124135	0.1549570077413465	0.2185	0.9432	0.9715	0.5311	2.6067511850899	-10.3370272291487	1.6129462296079	0.1590534233523991	0.0795	0.5131	-0.6972	-0.0007	1.3521806221283	-6.8987217471836	0.0553556441948999	0.1652472215694354
26	0.1101576089427772	1.9568	1.1172	5.039	-0.0742	-3.6153884631457993	-7.699667166174199	-2.2670634580261	0.1298014330744852	0.2954	-0.0389	1.7068	-0.706	-3.3265712747771	-8.5617516548726	-1.2159750498449	0.1374342426923754	0.2894	0.8413	0.6715	1.414	-3.4419643838202	-6.0718492709617	-2.7884766438932	0.1509155521905845	0.2919	0.3665	1.6133	0.4057	-4.7134131069521	-12.8096186795516	-2.4846697608278	0.1528790173777735	0.0805	0.5257	0.7163	-0.0093	-3.0334263530314	-4.8942336760493	-2.1566275708512	0.153761492846289	0.626	1.1231	0.8486	2.0311	-3.1055814713352	-6.010828230346	-1.5010939933277998	0.1584794403185298
28	0.0722593755814472	2.2856	-2.5979	-5.9944	-2.1825	4.8853814941418	14.9318210985403	4.7230914925043	0.1199938890693799	0.139	-0.56	-1.1872	-0.1225	2.4291960875408	11.4959548844786	3.5472069909426995	0.1274425269570917	0.0157	0.001	-0.3957	-0.1677	7.6184631508094	13.985660553236	-1.8837836529467	0.1331699613866576	0.2244	0.4182	-1.2397	-0.903	3.9058187157732	12.882796716653598	3.6871894941733	0.133583337449205	0.0073	0.2108	0.019	0.1921	0.8510290970716999	8.3534303073161	1.7808229416047998	0.1412796770660434	0.0611	0.4342	-0.5056	-0.4528	5.169831606102799	14.0870475433499	2.1989606718844	0.1417689172978289
29	0.1201856216022143	0.0697	-0.1317	0.9232	0.0106	-1.8305918754403	0.8641696693254999	3.8157231754702	0.1297170250585984	0.0036	0.1676	0.0912	0.0744	-0.6277967408798999	-0.0493755035284999	1.4744587615439	0.1438073389463449	0.3759	-0.8354	1.0925	1.4246	-0.3962236621797	0.2115868191045999	0.9408492361598	0.1480463889120822	0.0841	-0.1595	0.9013	0.1181	1.8190643674452	-3.5001527262255	-2.6982237314674	0.1645124356904318	0.0051	-0.0326	0.1549	0.1449	0.7071909768325	-4.636418795872199	-0.1680734271504	0.1671572334179674	0.0304	0.2544	-0.2863	-0.3547	1.669324792601	-0.2134752845781999	-3.1069978204404	0.1679846569529219
30	0.088779093254358	0.001	-0.028	-0.0481	0.1161	-0.8514618704094	4.4962789205188	3.6923827742257	0.0888358261012732	0.003	-0.1175	-0.1766	0.0698	-0.8131417585076001	4.5617063805729	3.6186539346939	0.1052581672949489	2.1894	2.608	3.3715	-3.6099	-1.0876380837014998	5.942961502388499	4.809764189136399	0.1246719653797579	1.0438	-0.5193	2.741	2.1853	-1.0766220351054998	5.8783995890098	4.7404024260123	0.1292793889402846	0.1855	-0.2089	1.1339	0.9074	-1.1712420239389998	6.307750083038899	5.0971256853692	0.1363607116132813	0.0795	-0.4321	-0.5677	0.6045	-1.2828188590042	7.015373833209099	5.6188929585126	0.1401698718473669
32	0.1024281027078525	1.5293	-2.0711	3.6941	-2.1119	13.3371693782079	5.8811536011588	-7.928525575756099	0.1128974150241316	0.9622	3.0237	0.923	-1.6703	11.3171408099471	5.3579699789102	-6.920557129222099	0.1322471002659653	0.3027	0.6068	1.3643	-1.0971	12.1401576691604	3.352813076254	-5.6005984492371	0.1327288961904016	0.294	1.6277	-0.799	0.1859	8.735529821474499	7.888356341411399	-7.983841876920299	0.1358918694524701	0.001	0.0733	-0.0695	0.0255	10.5898062013962	5.7871631008165	-6.9965678645345	0.1374345774785725	0.0129	-0.1943	-0.2083	0.244	11.2652473524538	5.998985978105299	-7.3666284112986995	0.140688282577472
33	0.1054711997267793	1.467	-3.5704	2.5699	-1.2294	8.106356074520098	-0.5630381123477	-4.6412579886483	0.1127850918662911	1.8092	-2.7929	-0.4923	4.0023	6.350830701655399	-1.2206568704982	-1.7013500195907998	0.1222843484978896	0.0001	0.0141	0.0009	-0.0243	2.8196363242076	-1.0396395862475	1.7721674748508	0.138204415582663	0.3272	1.2723	-0.9379	1.0262	7.2886505244513	-1.0777236399651	-2.4849845050734	0.1414806656471182	0.3106	1.2081	0.2917	-1.3221	7.6112240331606	-1.5104969776651	-2.0906099653366	0.1432141676287251	0.0009	-0.0691	0.0543	-0.0395	3.53300415686	-0.9605207515098	0.8409572812125	0.1455333896382341
34	0.0812897036913604	0.6375	2.1749	-2.5286	0.8	9.4595202724159	1.7068187008581	-8.652083253359798	0.0843786722991826	1.3005	3.2444	0.4643	-3.5181	8.7241203425715	-1.4041921087137	-3.931155627544	0.0957119693020952	0.0236	0.5244	-0.304	-0.0407	8.635952610772799	-2.1789744122888	-0.3464547283442	0.1006455003431372	0.1392	-0.4545	0.5331	-1.2586	9.5608285764684	-0.6072990218852	-5.9099133566005	0.1046917373463809	0.0794	0.7793	-0.7216	0.1013	11.3548314333577	1.6360012455980997	-11.315842489934	0.1061263494875578	0.0991	-0.391	-0.4436	1.025	8.2989008667659	2.3178946536905	-8.5553387408685	0.1098475032135039
35	0.0854528740531502	1.0494	-2.0633	-3.7314	-0.4901	7.9238437551028	-0.2411334351602999	14.2384395254835	0.0876265103710381	1.1803	-0.8861	2.1526	-3.8453	4.8122428000705	-1.8508535362508	10.096601968541	0.1127575842741647	0.0481	-0.2365	-0.4519	0.616	7.690814984266701	-1.0053718065078	14.142403187544796	0.1197539550415142	0.0287	0.2845	0.5151	-0.1145	8.375580433600199	-0.2382613939192	14.790815676511498	0.1225111611852851	0.2786	-0.9226	-1.5832	0.2303	4.4426937127054	-1.2322630645547	8.2204508635501	0.1245400118439901	0.0112	0.2983	-0.2054	-0.0622	7.0451171644183	-2.3588900916799	14.1150204381776	0.1270346849728566
37	0.1344756407851955	0.0001	0.0097	0.0286	-0.0129	0.0968625415833999	-1.6044481349767	-0.0527983471994	0.145281362883033	0.153	0.5163	0.3201	1.1003	0.9849527735744998	0.3611690218259999	2.1309365718041	0.1499294899772519	0.2582	-0.0197	1.5913	0.225	0.8394622460459	-0.7731692393164	1.6070447750028998	0.159238523370101	0.0053	0.2152	0.0077	-0.0569	-0.0496115617126999	-1.2456003519619998	-0.2908236829344	0.1918546261633218	0.01	0.0654	0.2477	0.1104	0.9622518448606	-1.0643863525578	1.8800067219995	0.1920145863468205	0.0011	-0.0088	0.0825	0.0395	0.1559951167255	-1.4763472270175	0.0723911764879999	0.2000109899444839
38	0.1376313325393499	0.0003	0.0353	-0.0095	-0.0497	-0.5589464371549	-0.9529275465847	1.051639210611	0.147720737857974	0.1938	0.3339	-0.6314	-1.2074	0.310416512223	-1.7661479911536997	-1.60519565256	0.1512228837145866	0.2318	0.569	0.8824	-1.0938	-0.0005114593990999	-1.7747247718463	-0.7833590842677	0.1620861228895748	0.0056	0.2097	-0.013	0.0888	-0.4804177478777	-0.5428157945679	1.0569898627862	0.1934254672547751	0.0031	-0.0861	-0.0587	0.1133	-0.5422256491074	-0.9243645062965	1.0209909896957	0.1951254582772783	0.1849	0.4474	0.3895	-1.034	-0.0698732225232	-2.3007017492746	-0.8365115187433999	0.201110920256571
39	0.1487181559750139	1.5844	2.1419	1.7049	-2.913	-0.4345831171122	0.6479797156289999	1.6225852721293998	0.1586369081639507	0.0003	0.0312	0.0162	-0.0375	0.0955642215702999	-0.4760900145006999	-0.7030993016396999	0.1729510076985815	0.0147	-0.0233	0.2083	0.2886	-0.3857584160134999	0.8352131987303	1.7223198549538998	0.1813289767901761	0.0103	0.087	0.2482	0.1276	1.1991362327053	2.4293141166328995	-0.0744763571150999	0.1853804490998569	0.0162	-0.0441	-0.2977	-0.2019	0.2645031953961	1.8150513783138	1.3113425562616998	0.1979787513670618	0.0005	-0.0502	0.0227	-0.0235	0.1992331074647999	0.4144394853937999	0.0056260533901	0.2050588958572396
40	0.1136213131856136	1.6119	3.0624	-2.9615	1.7695	-0.1201142727271	0.0854924057110999	0.2554542983350999	0.1224762464026106	0.3898	-0.6776	-1.5434	-1.3902	3.6540233192932	-2.9711069924026	3.1640452149553995	0.123891968296926	0.291	-1.2018	-0.6463	1.289	-2.7065644539758	2.730799760887	-4.0596499658102	0.1274580098081028	0.005	0.1837	0.0259	-0.1549	-0.2480971515942	0.6844113620572	-2.673358936065	0.1306040853707971	0.0751	-0.1205	0.6025	0.6966	0.4291931219063	-0.1313270364766	0.9878248148156	0.1313653454513824	0.0218	0.3358	0.1868	-0.3182	0.7524748051682	-0.3653787261108999	-0.6892505548333	0.1323371496681441
41	0.1354565823499324	1.2197	-0.1602	0.8867	-3.563	-0.1728339338651	-0.1019771355743999	0.6043876376134	0.1405104004913812	0.0672	0.0104	0.1534	-0.8328	-0.250221675252	0.0591325751420999	0.5811359064697	0.1421119798066392	0.0162	0.017	-0.1741	0.3743	-0.2019084335523999	0.0194354571658	0.3076231570433	0.1479365735270291	0.2227	-1.4113	0.4958	0.1441	-0.1729519629572	0.052326230831	0.3768275480445999	0.1578906535608638	0.0035	0.0604	0.0131	0.1716	-0.1526116160853	-1.1793466882631998	2.3383136866238	0.1646446964504156	0.0623	-0.2324	-0.2435	-0.6743	0.0335596051871	1.2192011783623	-1.6243163654801998	0.1661844998112028
43	0.1185473510427266	0.0074	-0.0143	0.0317	0.3036	0.3054592903547999	2.995971787805	-1.2867138190435	0.1212423788271025	0.1389	0.545	0.1976	1.1759	1.0503802336286	4.180315040967099	0.1997052238332	0.1388929792843716	0.2721	0.6786	0.9126	1.2826	-1.2047229430647	1.4669835857109	-4.1095762717685	0.1474414262114537	0.3184	0.6717	1.3665	0.9593	0.1566639482474	2.0836462489027	-0.7501929093876	0.1545204590350604	0.0041	0.194	0.0083	0.0421	0.1358514850070999	3.1974474480197	-2.2685584931927	0.1608501675858715	0.0009	-0.0653	0.0607	0.0203	-1.8619482709082	-2.5256651988172	-2.7283998360143	0.1656846540965822
44	0.0812245174010945	1.4444	-1.0658	4.6758	1.9173	1.4532528679966	-8.162105149021999	-1.0433378311333	0.1037649212651469	0.1445	-0.3465	1.1863	0.749	0.4825816145661999	-1.1254860792349	-0.5042989675126	0.1240711597608657	0.3455	0.5596	-1.3877	-1.3923	0.5365995957173	-3.4396038019782	0.2343664338799	0.1363238347850454	0.0079	0.1125	-0.1214	-0.2433	1.3297550946293	-4.914259278675599	-1.5322536736422	0.1408223903576827	0.0218	-0.015	0.1999	0.4381	0.2791388028165	-3.4313024225005	1.2772714916755	0.1455384849298072	0.003	-0.0165	-0.1067	-0.1392	1.2409185313087	-3.8550268631395	-2.3257239167998	0.1496184522855241
45	0.1265715356473689	0.9882	2.6344	1.2163	1.8143	5.5250204872624	3.9127037461457	3.5157719094134	0.1491290760812985	0.5187	-1.1534	-1.9025	0.5169	7.7159945239147	2.2632078410175	6.205812290495199	0.1540795092316319	0.9539	-0.0382	-2.1738	2.1353	2.9427406672679	2.9642219620301	2.2277204273261	0.1622392771012067	0.0234	0.4641	-0.0204	0.0273	3.3613111708851995	3.1067617622562	2.2521524493908	0.1653821914884151	0.0916	0.272	-0.168	0.8535	-0.2405039466690999	4.6975185225493	-0.7150595829724999	0.1704124121641231	0.0951	-0.3922	0.6236	-0.5424	1.9336312728436	2.9098892366334	1.7677217123817	0.181762932097787
46	0.10523961367175	1.6241	1.5586	-1.7642	-4.1961	2.0507948182682	-2.7738803795035	-9.5483961787672	0.1212496691548507	0.0003	0.0304	-0.0138	0.0494	-0.3414188204146	-0.3941778245833	-3.6750718407177	0.1546360084146621	0.0504	-0.6826	-0.0964	0.1174	1.4998350163454	-2.0276611162166	-7.643839405610899	0.1560988175649861	0.0157	0.3681	0.1059	0.0606	1.9025896216213	-2.6157607391202	-9.0037312617564	0.1575185646110217	0.0009	-0.021	-0.0018	-0.0879	2.9554878092147	-1.1398462854404	-6.6270581202001	0.1637798705721188	0.0542	-0.5288	0.0905	0.4571	2.2411364007948	-1.581196403833	-6.520635222156599	0.1668138578050517
47	0.1241718021511149	0.8864	-0.4707	-0.9784	-3.0869	12.1808777059349	-32.7988290024541	-16.322636576816	0.1243027241338033	2.0151	2.2751	-2.8928	3.2822	13.1331757640284	-34.3228206396493	-13.4865155227451	0.1667001414809398	0.0029	0.1171	-0.1099	0.0264	13.2771319133597	-35.2036324109609	-12.3901432862282	0.1670143973095811	0.0036	0.0943	0.0009	0.1541	12.1469640134715	-32.433371590281794	-17.7793122884835	0.1763903791220213	1.6649	2.6515	-2.2485	-1.4394	12.4165424598279	-32.519926257821794	-13.9957323690952	0.1769012985056627	0.0045	-0.0761	0.1792	0.025	10.851398012520498	-31.8498751019701	-14.165143459289398	0.1771322080059293
48	0.1052843195725913	1.6289	2.9807	3.1659	2.0735	1.6670428968204	2.9437242430354	1.6048809083144	0.1368363527635908	0.0328	0.349	0.4213	0.2461	1.3299124667521	3.3080013642866994	1.9138023853708	0.1393586426300289	0.003	0.014	-0.1531	0.0927	0.8995783969555	2.6693459469336	1.5464171646942	0.145774824140351	0.0258	0.0113	0.4274	0.2875	5.2871525236502	5.5625537385502	3.3977428173134	0.1563261678947596	0.0001	0.0245	0.0162	0.0238	6.040728933678	2.0607092620046	1.1866251489426998	0.1598531867855984	0.0007	-0.0423	-0.0274	0.0604	-2.0833315046571	-0.4580709064400999	-0.9485998132076998	0.1636471423609355
50	0.1361737160662657	0.0021	0.1151	0.0751	0.0666	0.4014562852628	1.4537249843649998	-0.6556516066155	0.1779223320956044	0.0466	0.5709	-0.0133	-0.258	-1.2692848564433998	0.4387534783663999	-1.4424335345541	0.1824724660571976	0.0094	-0.013	-0.1342	-0.2437	-2.4820337777709	-1.5017628248497	-2.0326970241462	0.1834635963676154	0.0391	-0.1442	-0.2838	-0.4669	-2.5521037154476	2.2595489391624	-0.3868206778424	0.185190588576779	0.0002	0.0186	0.0219	-0.0238	-0.7420095590019999	-1.4423155054619998	-1.0007293288852	0.1878931698139494	0.8122	0.4983	-2.1645	-1.2451	-2.5227931575761	1.4651738062987	-0.9500161623129	0.2006035188841975
51	0.0990697425617484	0.0961	0.6427	-0.7808	0.6572	-2.1953017700293	1.5153361704411998	-2.2702109004821	0.1174503040813558	1.063	-1.9741	2.5926	-1.7195	-4.689099113979499	5.2116925907676	-4.3341856340348	0.1353120197590499	0.024	-0.299	0.4049	0.1133	-3.7267292400268	4.4231008834168	-2.1694140558287	0.1377542266356759	1.0249	1.4868	-2.7008	-1.2863	-1.4063559754022	0.6727264819393	-2.4928531112134	0.144973815273099	0.0913	0.3956	-0.3441	0.8182	-4.6864237878919	5.7621409332913	-3.4109227325979	0.1570085422779918	0.0034	-0.0797	0.1607	0.0146	-1.7875505998544998	1.2916710409117	-2.078492311881	0.1602100442496971
52	0.1144062725275231	1.5438	-2.9752	0.5417	-3.331	-4.2820167753266	0.0024786109341	-8.224975312080598	0.1449161364989923	0.0543	-0.2371	-0.5647	0.4318	0.3501136301993	-0.9691368752331	-2.9738216615209	0.1476885733935204	0.0039	-0.0655	-0.1776	0.0633	1.120096084029	-0.6642677303387999	-0.9110665619199	0.1570441038484895	0.0105	-0.1302	-0.0288	-0.2873	-3.2776285445863	-0.2747323833781	-7.382916426008499	0.1622397563121848	0.142	0.9402	0.1729	-0.6319	0.0208911493017	-0.8247479525640999	-3.8970845629578	0.1630687920392872	0.0283	-0.4513	0.0581	-0.2312	1.4128869184984	-1.2229387662788	-1.4896058283634	0.1639006927424521
57	0.0978034554815883	1.0299	-2.5195	-1.9489	-2.377	7.2669725145356	8.7541390749956	6.852769087325999	0.1157120320395527	0.0002	-0.0028	0.0485	0.0163	0.9751563589302	5.0550286425202	-0.6435339531598999	0.1228128921147272	0.5531	0.4456	0.7423	2.4507	5.0486157285161	8.263295423982399	4.6437759426131	0.133832192739114	0.7319	-2.0281	-1.8241	0.8729	6.0120872073284	9.1893123375683	4.1649712589941	0.1502160669619907	0.051	-0.358	0.5991	-0.1498	4.0077171652862	6.340562170642699	5.1760871479841	0.1526359780333702	0.0017	-0.0015	-0.1306	-0.0043	3.7672525616478	4.2493227168149	3.0399179530969	0.1538292802525848
58	0.0721240392718654	2.2751	-3.6119	-4.934	-3.1506	6.02735230324	11.1849875698258	7.1728639851012	0.119470862993666	0.2083	0.5621	1.1047	1.0388	6.010041369732	12.1254433756786	7.6309348915413	0.1225523994214106	0.0132	0.1286	0.258	0.2801	10.3856158720632	14.609286932861698	1.9629024876844	0.1330839213339965	0.2085	-1.2234	-0.9222	-0.0533	5.5459903226255	10.859620705936798	6.758109755461799	0.1350847455003442	0.0997	-0.9423	-0.3587	0.3016	6.938143463945	13.3750960598027	3.6516627374512	0.1379657960775494	0.0716	0.6374	-0.3453	-0.5032	6.7086555658719	13.8795130564074	6.5615126310539	0.1439020896875137
60	0.0744655728888234	2.5139	-1.169	-6.7534	-1.9137	0.5819621101144	15.1680759978938	5.9606658662035	0.1083875336822196	0.0075	0.1276	-0.2806	-0.0902	-2.5364058461983	15.917718104851598	9.0448447288379	0.114576102105215	0.0023	-0.1051	0.1367	-0.019	-0.4182557593716999	15.5221632741938	7.2306588971995	0.1220051985483251	0.0059	-0.1499	-0.2222	0.0173	-3.8688756099459	16.3622550087309	10.6586565051212	0.134538413380903	0.0022	0.0936	-0.0085	-0.1261	-1.8050975915467	6.4043765664381	4.763575471094599	0.1384503063058846	0.0859	-0.5134	-0.242	0.7801	0.8535470510365001	16.4602191551739	6.282727915513699	0.1515269276454829
62	0.1347225913584638	0.5896	-1.2695	-2.0079	-0.96	-2.445562788312	-1.558770876334	0.7045549937755999	0.1484105627959378	0.857	1.3149	-0.9714	-2.4473	-0.3611690218259999	-1.7510009243341995	-1.6603939246320998	0.1569468118926631	0.327	-1.1816	-1.2889	-0.2598	-0.8711727287901	-1.4546298740711	-0.8391868448309999	0.1635823948574088	0.0521	0.5334	0.4365	-0.0475	0.7081745526	-3.1250562715317	-4.3231302424081	0.1705124228337654	0.4834	-1.6084	-0.4112	1.2234	-0.8399737054449998	-1.430119165945	-0.8033453438632999	0.1712583033288955	0.0008	0.0675	-0.048	0.012	0.7686447907859	-1.4671803008644	-2.4856139935646	0.17348890879175
75	0.072311910922387	2.165	-2.8392	-5.6115	-2.3149	4.7415433739026	12.6416239384626	5.5782122647688	0.1211560425750179	0.2654	-0.474	-1.5101	-0.8833	4.8900239717644	13.9085088700333	6.7637751518826	0.1342004840154532	0.3172	-1.2774	-1.3811	0.0762	5.211377846522	13.3002656154113	5.8841043284613	0.1388640057623436	0.1008	-0.8523	0.0189	0.6021	3.3518688435172	11.9266823845822	6.118549448402599	0.1476935848966711	0.0125	-0.0367	0.1118	0.3363	8.0028052177177	22.8623925118928	11.4153016715436	0.150063549983362	0.0012	-0.0672	-0.0875	-0.0095	7.466244965031099	20.8953590059849	9.7004963354534	0.1531284959359484
77	0.0965744263199894	1.8842	3.5414	4.0869	0.1473	-0.3361468543008	0.4103084671702999	-2.9785034821742	0.1248616377463781	0.0405	0.1164	-0.0803	0.6832	-0.2656834863171	0.3944138827674999	-2.4803813704815	0.1339778519293513	1.0184	2.2509	2.516	0.0714	-0.4029906634601	0.4991450304909	-3.6514660222977	0.1499413993255397	0.0104	-0.0364	-0.1404	0.2878	-0.1166127429948	0.4384387341208	-2.2208747399843	0.1522645707831941	0.0512	0.4317	-0.5106	-0.2395	-0.1956135486403999	0.0967445124912999	-1.2345056173045998	0.1528723242262826	0.0109	0.2265	0.2353	-0.0202	-0.0067670012804	0.5309735423272	-1.7540696807288	0.1532055673199588
79	0.1180236840590787	1.4674	-2.754	-3.326	-0.0554	6.195347044329	6.430618367914999	2.202422858586	0.1474603296880661	0.0038	0.1471	-0.1167	-0.0581	0.6494354077648999	0.1985249329122	1.1610521789877	0.1506730732731303	0.0317	-0.2313	0.4564	0.2326	2.5983317765201	1.9708104368551	2.1798399589642	0.1581118281694049	0.3122	-0.2611	0.06	1.7001	0.5351439035814	-0.4704639611105999	2.113901039511	0.1598741599832451	0.0497	0.4623	0.4946	0.087	3.2847889761737	3.3903463275418	1.1754517282239	0.167360321854509	0.0227	-0.2964	0.1403	0.3092	2.3582606031887	1.7900685538193	2.2097013192655	0.169185518137327
80	0.1351972443198775	1.038	2.47	2.3269	-0.0369	3.6646065945515	3.515693223352	-0.0622013315366999	0.1487754679910253	0.0145	0.2627	-0.2781	0.0007	1.5629805806189	1.5326864469799	-0.034228436709	0.1514229531954649	0.003	0.0816	0.0011	-0.1515	-0.4276194006782999	-0.3717129540535999	-0.0190420268588	0.1517481794275711	0.0693	0.1568	-0.194	-0.7891	2.9708709342184	2.8749132823411	-0.0262811445076	0.1534733286589317	0.006	0.1596	-0.1668	0.0712	-0.4808505212153999	-0.4101510950474999	0.001967151535	0.1563372687582685	0.2704	0.0885	-0.0747	1.6065	-2.3996494714851	-2.2101340926032	0.0226222426525	0.1653363063022756
87	0.1705496579677556	0.8528	-2.7363	-0.1096	-0.0353	3.2447377709211	0.9620157866764	1.7696101778552995	0.1752996442218161	0.0051	-0.0059	0.2094	0.0118	-2.3757289088195	0.714862867819	1.676406538127	0.185614070699064	0.1037	0.7127	-0.2409	-0.5219	4.105878026882699	0.8168793464240999	1.4016741547489	0.1924401337802228	0.0669	0.1942	-0.1346	-0.6822	0.5649265778213	0.8074370190560999	1.6718820895965	0.193819054549877	0.0002	-0.0093	0.0036	0.0384	-1.382120668491	0.7268624921824999	1.6288801570414	0.1966778030744534	0.004	-0.0335	-0.1683	-0.0323	2.4845517317357	0.1969905547149	0.1566639482474	0.2147421672994707
90	0.1330918779267012	0.599	0.7116	-0.5623	-2.4349	-0.5569399425892	0.8177448930994999	0.1624473737603	0.140944455022124	0.0024	-0.0712	0.1355	0.0483	-1.6183755678445	3.2371839090267	-0.1973839850219	0.1422123153401654	0.0002	-0.0173	0.0212	0.0418	-0.4251801327748999	1.5101035473581	-2.0472932885359	0.1497221867625599	0.1528	-0.4008	0.3575	1.1147	-1.6704657404913	2.7300522433037	1.0458164420674	0.1510229792381018	1.1716	-1.4776	2.3161	2.0222	1.3300698388749	-1.8127301395025	-3.3704387540076	0.1534003801798012	0.0071	0.0384	0.1746	0.1938	-0.9585929430055	0.989083791798	1.9973276395469	0.1619708954339124
92	0.1334731211292001	0.5932	2.2372	-1.2812	-0.1395	0.9294004142261	-0.9991949506879	0.4940697795306	0.1499165064466872	0.8679	0.7556	0.9813	-2.6739	0.0301367615161999	1.0893298340216	-2.3931578714196	0.1569126207038659	0.3913	1.528	-1.1207	0.3869	-0.2413301503137999	0.1987216480656999	-0.3817847699127999	0.1644579037595809	0.1298	0.9363	-0.0294	-0.5533	1.2651144951892	1.7500960346280998	-4.8483597022531	0.1701121927337247	0.2257	-0.0847	0.7596	-1.1858	1.7635906941581998	-0.2512445940501999	-1.6962747686304998	0.1730076766017005	0.0048	0.1585	0.081	-0.0976	1.6664134083292	0.7946111910478999	-2.7839521953627	0.1748300391453681
93	0.085245285296334	2.7428	-0.5034	-6.8662	-0.9305	-0.6738280867988999	14.096017754349498	2.1484442204656	0.1449861075491776	0.0111	-0.1202	-0.3162	-0.005	-2.1118158588839	10.991262486659	1.8648989982107	0.1600280763755277	0.0775	-0.8465	0.0349	0.0914	-1.8327557421288	13.9665398403158	2.2353529752819	0.1641363520907953	0.0472	-0.6164	-0.2227	0.0444	-1.0713500689917	16.5043226925886	2.5139016326379	0.1674916870338536	0.0	0.0017	0.0044	-0.0137	-1.9485422814789	17.9512806756732	2.7895782487528	0.1696325455413352	0.0023	0.0838	-0.1062	-0.0439	-1.6083037519853	18.7848808101448	2.8887620291475	0.1780624799921004
94	0.0765310155686262	3.3997	-0.5985	-8.1406	-0.0718	-0.2997152078726	16.4392493198108	0.585424296816	0.1299754888226128	0.0037	0.1916	-0.0444	0.0622	-1.7691774045176	13.8806540042977	0.5975419502716	0.1447531059107988	0.1419	-1.204	-0.1402	0.0238	-0.1447036669146	18.421980694968	0.6319277591034	0.1453827251922285	0.0032	-0.1484	0.1041	0.0063	-2.4037018036472	13.8797884576223	0.6564384672295001	0.1568400382478444	0.0135	-0.3241	0.1384	0.0731	-1.5864290269161	25.385303698561	0.5497008249404	0.1574338379786334	0.0	-0.0057	0.0029	-0.0114	-1.2145980437704	22.4413433973414	0.8841559289211	0.1626628286796841
95	0.0913555979051178	1.7708	2.3789	4.6574	1.3133	5.8625443476377	16.5064865592771	4.3164419271891	0.1195296843037625	0.0493	-0.1305	0.5077	0.586	3.4809139842132	14.715867203028	5.2276658612318	0.128188755835663	0.2648	0.9884	1.4545	0.0798	2.9262952804353	10.2383155651224	2.5422286147419	0.1411553387219077	0.135	0.3002	-1.093	-0.3876	0.7830049969913999	8.5007306142569	2.1846398087096	0.1428717533777103	0.4341	0.8919	1.8668	0.5258	4.0920292800763	14.9745082868498	4.3256088533422	0.1462160458886597	0.0099	0.0125	-0.2928	-0.1269	-0.5268818671344	13.1842036748463	8.0077230965552	0.1467821303937313
96	0.1079013829647692	1.8719	-1.623	-4.6548	1.3119	-2.7717558558457	-6.1912947121669	2.2879152642971	0.1502135827087607	0.1869	1.3567	-0.1182	-0.1072	-3.1396918789521	-7.105744774727	2.5680769859118	0.1589642768807213	0.0324	0.3723	0.3882	-0.1276	-1.2560262550975	-3.9232083353426	1.6013793785820998	0.1592351115643337	0.0047	-0.1547	-0.1438	-0.0004	2.1930198742487	-1.2293123372522	0.2877549265398	0.1601805536649036	0.0235	0.3339	-0.3198	0.0808	-1.8755609595304	-4.0899440994492	1.6532334930447	0.170356836185428	0.0969	-0.2608	0.8822	-0.0812	-1.5830061832452	-2.6496350885529	1.2669636176321	0.1802712199841066
97	0.0944925486146018	0.0127	0.2256	-0.1591	-0.3533	0.0277761796741999	-0.5388421484671999	1.0685960568427	0.1144943664990159	1.5999	-2.0926	1.9133	3.5945	-1.3304632691818998	0.6458551919711999	3.5464988163901	0.1569362703536242	0.0012	0.0622	-0.0568	0.0682	0.105832752583	-0.8715661590971	1.867220237022	0.1570263318830747	0.0013	0.0887	-0.048	-0.0462	0.7353605868137	-1.4920844392975	0.7523174330453999	0.1620193222022025	0.0071	-0.0039	0.0702	-0.2457	1.6794752945215998	-2.6062003826601	-0.6209510535381	0.1790142595108586	0.1543	0.1115	-0.3106	1.0882	-1.5031398309242	0.8275019647130999	3.5087688499488	0.1824388352953495
98	0.1225859383099885	0.5781	-0.7626	-2.4946	0.5189	1.0006506428238	5.0911062016721	-0.7138006059901	0.1356609706095029	0.7281	1.4048	2.455	-0.2234	0.4592118543303999	3.0626582248415	0.2241372458979	0.1464922551585871	0.6025	1.8853	1.4874	0.6341	1.7316048101991	5.1450848397925	-0.0861218942023	0.1538953529361629	0.0191	-0.3652	-0.1817	-0.1419	4.5720929406777	3.3175223777161	2.2504606990707	0.1594557213360088	0.4534	0.2492	1.9751	-0.5495	2.4118851540328	7.506886315744199	-0.3396090410023999	0.1628686736818291	0.0861	-0.1685	0.7309	-0.4804	-1.7605612807943	-1.6920650643456	0.846662020664	0.1704530565314292
99	0.1211738817916666	0.5244	-1.2909	-2.1327	0.5259	1.6619676458601	4.5292090372147	-1.6445386832599995	0.1257734637848232	0.1501	-1.1147	-0.6699	-0.3134	-1.1308760744408	3.0781200359066	-1.8390506270408	0.1428160774408972	0.1715	-0.7697	-0.1068	-1.0941	1.3312501297959	3.8189493039876	-1.0737499938644	0.1458935008860752	0.767	1.6222	2.2711	0.3109	0.9567438205626	3.2268760349833	-0.2015150032453999	0.1512079388734467	0.1406	0.7016	0.939	0.1433	3.1524390208989	3.0885852820727995	2.4283305408654	0.1536087046577663	0.0451	0.5345	0.3927	0.0121	2.7106561291686	7.563579622982899	-1.8943275851743	0.1628258853598864
100	0.1223844668430047	0.4791	-0.5795	-2.3313	0.3183	0.8172334337003999	4.3813579278441	-0.5017810135478	0.1272456418037635	0.1692	-1.0452	-0.9475	-0.066	-1.5507055550405	2.4001215878535	-0.1335302461957999	0.1447533885129784	0.1517	-0.9968	0.3225	-0.6884	0.5763360567243	3.417729076909	-0.1094129683767	0.1477880835375859	0.7037	-1.3256	-2.2693	-0.4851	0.9720089164742	2.5057182822523	0.6333834512393	0.1536980980847948	0.1071	0.4963	0.876	0.1777	3.950433712587	2.4590574478421	2.1594996120923	0.1656217903625905	0.0285	-0.2373	0.3187	-0.317	-1.5705737855439998	-2.0997768914897	0.2137113427624	0.1702535474774999
101	0.1214791898987628	0.5686	0.7498	2.4653	-0.6171	1.9908753825121	5.4723401691551	-0.9986834912888	0.1266725216436492	0.1629	1.0971	0.8503	-0.048	-0.4053512453021	3.4482986117629	-0.2117441912273999	0.1439675843044748	0.2462	-1.3667	-0.5469	-0.6309	2.0856527434684	4.915911685965	-0.5360487932875	0.1461536613656462	0.8861	1.3291	2.7064	-0.0511	1.8423947846503	3.9474436422538	0.2615918111243	0.1533572287746941	0.1123	0.5167	0.9115	0.0168	5.363005886839799	3.6232177262551	1.899481522196	0.1588280130186021	0.306	0.2283	1.6172	-0.4717	3.3718551031128	7.5153450673446995	-0.5386454333137	0.1654686684903499
102	0.1225831549173902	0.4687	0.4567	2.3029	0.4723	0.788040904921	4.8643329727173	0.8123155548629001	0.1275186322017912	0.1695	-1.0054	-0.9893	-0.061	-1.4737505869913	2.8869129067045995	0.1838499824611	0.1446673980718833	0.16	1.0952	-0.2064	-0.646	0.6453043895414	3.9638890290864	0.3716736110229	0.1480081031153724	0.6805	1.23	2.3047	-0.2696	0.935577270046	2.9996700326908	-0.3678179940143	0.1543268985916392	0.0868	-0.4254	-0.8089	0.0911	4.2582535847838	3.2231777900975	-1.7449027545757	0.1657959736308174	0.0328	0.256	-0.3554	-0.3239	-1.3642195895224998	-1.7118546087876998	-0.3752538268165999	0.1713395288546976
103	0.0928290367928203	0.0	-0.0	0.0	0.0	0.0	0.0013376630437999	-0.0	0.0933727938882403	0.0	0.0035	-0.0	0.0126	0.0	-0.0005114593990999	-0.0	0.137544430715413	0.0001	-0.0025	-0.0392	-0.0002	-0.0	0.0049178788375	-3.93430307e-05	0.1379676897693977	0.0	-0.0001	-0.0001	-0.0	-0.0	-0.0040523321621	-0.0	0.1395775556861474	0.3403	-1.8959	-0.0005	-0.2492	0.0	0.0001573721228	3.93430307e-05	0.1447591636667521	0.0	0.0001	0.0	0.0	0.0	0.0005901454604999	0.0	0.1625677839440502
104	0.1414501747461572	0.209	-1.3179	-0.2844	-0.6314	5.3624157413793	-1.6423748165715	4.995345264948299	0.1617741175885639	0.0105	-0.0235	-0.0573	-0.3065	3.6827437317042	-2.052919341926	2.9364457823559	0.185191365457153	0.049	0.568	0.1292	0.2406	4.1204349482417	-2.0793185155257	3.0014404690723	0.1919842762524556	0.209	-0.2679	0.1718	1.2378	5.1555894289894	-1.7851113319511	3.7941631946466	0.2061402159521932	0.1171	-0.7716	-0.4198	-0.2832	0.0810073002113	-5.0184789669999	2.5649295434558	0.2105864030257497	0.0784	0.708	0.0465	0.2347	2.6276029913609	-3.7102445101635	2.9256657919441	0.2167274420985596
110	0.0951111118666786	0.0004	0.0022	0.0418	-0.0641	-2.404252606077	-1.3440759578041	0.8583862438126	0.1124237553965168	1.6295	-1.7212	-3.4699	2.5959	-3.5335943023205	-3.8479451176135	2.6506580073511	0.157103105230196	0.0001	0.0068	0.0167	-0.021	-3.4163520708345	-3.5820255731122	2.4521724174696	0.1592618852727766	0.0007	0.0731	-0.0311	-0.0054	-0.1278255067443	0.4338749425595999	-1.5110871231256	0.1634306099249982	0.011	0.0058	-0.3154	0.034	-0.7208823515161	0.0581096563438999	-1.0259482115638998	0.1758376636477568	0.1437	0.3704	-1.0429	-0.0356	-3.7919993279581	-3.7922353861423	2.8737329914201	0.1825618076677017
112	0.1006856526372074	0.1621	1.3082	-0.2811	0.7898	-1.0472327911725998	-6.0680723400145	-1.0148928199372	0.1127978934877805	0.002	-0.1038	-0.0196	-0.1255	-4.3632207906914	-5.1943816572596	-2.6962565799324	0.1215722766312591	0.005	-0.1837	0.1647	-0.0325	-1.9273757309623	-1.8521911992946	0.5500942552474	0.1262911296064523	0.0077	0.2837	-0.0888	0.054	-0.1533591336686	-3.4159192974968	1.0536850482073998	0.1332810166933673	0.0947	-0.8622	0.1895	-0.5348	-2.6374780920666	-4.5643030205991	-1.00324728285	0.1458235085212912	0.2664	1.008	-1.2808	-0.2897	-5.9481941254716	-2.0022061753537	-1.5930386560737	0.148781148331584
113	0.0893021678391587	0.0259	0.4349	-0.4966	0.0001	-0.8388327575546999	2.8113349447299	1.790501327157	0.1147238990027066	1.5203	2.8116	-3.4564	0.1603	-3.0967292894277	5.115341508583299	1.0729631332504	0.1492141047929997	0.0147	-0.205	0.0235	-0.3242	-2.8150331896157	5.5867890454614	2.1651256654824	0.156877252067236	0.0012	0.0609	-0.0078	0.0851	0.5210984416215	-0.4295865522133	0.5250327446915	0.1601474157112775	0.0178	0.3116	-0.2633	0.0149	-0.2656834863171	0.6670217424878	0.4704639611105999	0.1697104445197647	0.1618	0.7831	-0.2195	0.8766	-2.5418351844349	5.0398815757007	1.728732768958	0.1790062503666432
114	0.1173768231047504	0.0031	-0.1131	-0.1104	-0.1229	0.5678773051238	-0.146749504511	-0.408380658666	0.1338134215600109	0.064	0.175	-0.69	0.459	2.2456608493253	-0.5507630867693	-1.5771834147016	0.1349042115841782	0.5277	1.9575	-0.4599	-1.3504	1.5446467283127	-0.3867813348116999	-1.0806350242369	0.1405758550515964	0.0064	0.035	-0.2208	0.1354	-4.0985995662032	0.9270791754148	2.7792310316787	0.1560189980677133	0.0366	-0.112	0.4824	-0.3266	0.4253375048976999	-0.1233010582138	-0.3146262165078999	0.1587008310130028	0.0008	-0.0717	0.0176	0.0476	-0.0705027110143999	-0.0120783104249	0.044457624691	0.16043626270078
115	0.1258732065520092	0.0046	0.1011	-0.0274	0.21	0.0567326502694	0.9714187710137	0.1395103868622	0.1423368785900669	0.4771	0.1188	2.2132	0.3404	0.1423824281032999	2.5232652739445	0.3720276982991999	0.1457971699246566	0.0384	0.6261	-0.0287	-0.0501	-0.3595559575673	-6.4533979826903	-1.0288595958357	0.1578320317995103	0.0304	-0.0177	-0.5308	-0.0807	0.0547654987343999	0.9727170910268	0.1408873929367	0.1637813085725462	0.0436	-0.6137	0.0796	-0.1281	-0.0215993238543	-0.3481464786643	-0.0711715425363	0.1651785745968223	0.0017	-0.0566	0.0895	-0.0663	1.7764952082277998	-3.7641051191918	-0.6315343287963999	0.165259956307184
116	0.1199145513555368	0.0026	-0.0187	-0.1009	-0.1485	0.7632941386107	-0.4257309352047	-0.7154530132795	0.1436349336096458	0.4795	-1.3962	-1.6774	0.4939	2.7774212522665	0.587784878658	-0.2250421356039999	0.1477004176955329	0.0196	0.0874	0.4301	0.079	-1.1881201841093	-1.4425909066769	-1.501723481819	0.1572229579537805	0.0003	-0.0251	-0.0438	-0.0109	0.3289077366519999	-1.2926939597099	-0.4765621308691	0.1618522547025102	0.008	-0.2636	-0.0079	-0.0696	0.0750665025755999	-2.2611226603904	0.0622800175980999	0.168256913099773	0.0097	0.1195	0.1621	0.2149	-2.0647615941667	-1.71535613852	-1.9873738527798	0.1778295735344297
117	0.1082007031395975	0.0015	-0.048	0.027	0.1311	0.1712602126371	-1.7526926746543	-1.1438199315411	0.1244960155722889	0.0084	0.0252	-0.2507	-0.1934	-0.5641790602379999	-3.6125164219047	-1.5918977081833998	0.1313558314229989	0.1352	0.7416	0.9293	0.3604	0.5477336734054	-1.9782856126881	-0.9367969039977	0.1331224437962508	0.4579	1.1664	1.7332	0.8918	0.6392062197828999	-3.7500596572319	-1.0545112518520998	0.1385140016767193	0.0023	-0.028	-0.1358	0.078	1.4353124459974	0.1944332577193999	-0.4344650880201	0.1429169583341561	0.0103	0.0229	0.324	0.0479	0.9740547540706	-0.7952800225697999	-0.8441047236685	0.1441116912039365
118	0.0948816241971438	0.0	0.0	0.0	-0.0001	0.0201829747490999	-0.0112521067802	-0.0001967151534999	0.0953726438304293	0.0	0.0001	0.0001	0.0135	-0.0194748001965	0.0116848801179	-0.0001967151534999	0.1380061486553488	0.1308	0.6029	1.0288	0.0007	-0.0051539370217	0.0026753260875999	-0.0003147442456	0.1396621628832842	0.0	-0.001	0.0	0.0001	-0.0081046643242	0.0038162739779	-0.0001573721228	0.1403343569731764	0.0	0.0004	0.0002	0.0	0.0075538618943999	-0.0055867103594	-0.0001573721228	0.1440831678609331	0.0	0.0006	0.0006	0.0001	0.0044457624690999	-0.0031867854866999	-0.0003147442456	0.1634954812736933
120	0.1081053563246508	0.0023	0.0035	0.1764	0.0293	0.4254161909590999	0.0297433312092	-0.0153044389422999	0.1182005165849291	0.0009	-0.1066	0.0007	0.0015	0.4769555611760999	-0.0335989482178	-0.0040523321621	0.1410178555177446	0.1242	-1.1496	0.0035	0.0085	3.1826938115072	-0.0422150719411	-0.0369037627965999	0.1522368302004541	0.0005	-0.0033	-0.0275	0.0627	-0.0068456873417999	-0.0045637915612	-0.0213632656701	0.1603444842436534	0.0995	0.9647	0.0005	-0.0023	-2.8710576653325	-0.0103865601048	-0.0050752509603	0.1691435680671029	0.1181	0.002	1.007	0.1817	3.1691598089464	0.0694797922162	-0.0313563954679	0.1707922206736324
125	0.1607267792113511	0.0883	-0.4199	-0.8011	0.0807	-0.9275119487525	-3.2256564010316	-0.6998338300915999	0.1776017351738441	0.0006	-0.0206	0.0311	0.0584	1.2655079254962	0.1805845109129999	-0.6475075992606	0.1830801033724723	0.0085	-0.2039	-0.1684	-0.0053	0.6307868112131	-2.9754740688103	0.099931297978	0.1912918538733926	0.016	-0.3346	0.1165	0.0182	-4.5279500602323	0.8956047508548001	-1.9723448150524	0.1929256413847808	0.0002	-0.0144	-0.0343	0.0074	0.7706906283823	-3.1028274591862	-0.0272647202750999	0.2037149567540006	0.0248	0.1484	0.1489	-0.372	-1.5057758139811	-1.2344269312432	-1.0789039308861	0.205890803910266
126	0.147572533043162	0.0048	-0.0688	-0.0913	-0.1885	1.2088539612882	0.4497695269623999	-1.3479709178434	0.1549626123783304	0.0035	-0.1231	0.1333	0.023	1.8063172254984	2.394023418095	-1.2623211400094998	0.1658054325352387	0.1207	-0.0191	1.0405	0.0965	4.3306841043025	-0.2180390761394	-3.9498042240958	0.176821578966508	0.0053	0.0852	0.0528	0.1877	1.5718327625264	-1.3872746055127	-1.4438105406286	0.1865358003085588	0.0576	-0.387	0.2613	0.4951	4.1287756707501	1.2092080485645	-3.7681967943846	0.2145255786370919	0.3281	1.0533	0.1218	-1.0816	3.6203063419833	0.5731492712376	-3.2256564010316	0.2348521321503487
127	0.16029999038632	0.0896	-0.4223	-0.8095	0.0685	0.1215306218323	-4.180236354905699	0.5713788348561	0.1774446120369336	0.0009	-0.0191	0.0517	0.0672	2.2336612249617995	-0.7053418543896	0.6345637421603	0.1890548918827098	0.0034	-0.1106	-0.1207	0.0014	0.1361662292527	-2.4697587521925	-1.4290175610854	0.1934983356204138	0.0021	0.0789	0.1019	-0.004	-0.2466021164276	-2.100524409073	-1.5258407596380998	0.1948513529052418	0.0086	0.2446	-0.0782	0.003	-2.768962500666	-0.5530449825499	-0.0129438571002999	0.2016374658135252	0.0443	0.3163	-0.4755	0.0585	-2.6553791710351	-0.6824048674915	0.0182551662448	0.2068264163058956
128	0.1334133891712479	0.0087	0.2358	0.0013	0.2061	-2.1578472048029	-0.0518147714319	0.0022032097191999	0.1540623087179586	0.8445	-1.3048	-0.0123	-2.5533	1.9257626667036	-0.0128651710389	4.3200614860135	0.172936733164822	0.003	-0.1245	0.0146	0.1004	1.5435451234531	0.3671491624924	0.0661749776373999	0.1734477069374395	0.0138	0.2349	0.1091	0.2294	0.2367663587526	-0.0393036876693	1.3892417570476998	0.177188351393942	0.6649	0.2637	0.0513	-2.3572	0.9011127751528	-0.0284450111961	3.2652354899158	0.1801426352574157	0.0163	0.2903	-0.2253	-0.0266	0.5256622331827	-0.0932036397283	-2.209504604112	0.1844336123630432
130	0.1637706362059703	0.0146	0.3625	0.0436	-0.0286	-1.9463784147904	-0.9727170910268	-0.1014263331445999	0.1734888849046997	0.9769	2.8822	0.2449	0.2807	-3.8642331323233	0.7714774889963	-0.4280915170467	0.1874434446432309	0.0312	0.4653	0.1037	0.1499	-2.5622148743375	0.5231049361871999	-0.2532117455852	0.1886239400960529	0.0044	-0.063	0.0301	0.1725	-2.5072133174189	-0.4681820653299999	-0.1916005595089999	0.1945907595188209	0.0938	0.8235	0.1959	0.08	-2.8908472097746	0.763648225887	-0.3587297539226	0.2287058074245495	0.0253	0.2821	-0.0142	0.2934	-4.4983641011459	0.8971784720828	-0.6134758777050999	0.234547160666915
132	0.1508452691387731	0.501	-2.0915	0.4367	0.6457	4.6786338678133	-0.907643718249	-1.3718521374783	0.158175362210777	0.0501	-0.6055	0.1058	0.3126	3.8726525408931	-0.3054199473241	-0.3954368015657	0.1676804050209416	0.1335	0.3571	-0.4812	-0.914	3.6099197818785	-0.2459726279363999	-0.2930662356843	0.1740298336179919	0.8277	2.2442	0.742	1.2441	4.5742174643355	-1.3278666291557	-1.4397582084665	0.1777569025125757	0.0242	0.3848	-0.2095	0.1111	3.6866780347742	-1.1686847269435	-1.5960680694376	0.1805242771899079	0.0796	0.5608	0.4069	0.4258	2.392843127174	0.3794241880708	0.5662248978344	0.1820769964625329
133	0.1603830327979164	0.0889	0.4059	0.8127	-0.0812	-0.7953193656005	-3.3627275199904	0.3663229588477	0.1771928322370831	0.0007	-0.0115	0.0226	0.0727	1.390776135245	0.0364316464282	0.4286029764457999	0.1840144905461686	0.0039	0.0903	0.1531	0.0032	0.4921026279955999	-2.7549563817368	-1.1983100290606	0.1911895379196509	0.0009	-0.0225	-0.0796	0.0065	0.7180496533056999	-2.9973487938795	-0.8951719775171	0.1938662722659295	0.0303	0.4449	-0.177	0.0703	-2.9498224127939	-0.1412021371822999	-0.5368749969322	0.2061796652319987	0.0588	-0.4385	0.3188	-0.3663	-0.627127909358	-1.744076550931	0.1078392471487	0.2094849483523611
138	0.1407376923897548	0.8925	-1.4428	-1.8236	-2.0261	0.2613950959707999	0.4353699777262	-0.2448710230767999	0.1432112666383408	0.0187	-0.1837	-0.3132	-0.2535	0.0451264562129	0.0210485214244999	-0.4316323898097	0.17127381521186	0.0024	-0.0063	0.1389	-0.0446	0.2633229044751	0.1540279651905	-0.1199962436349999	0.1776515764230045	0.3107	0.0117	1.581	-0.3517	0.8572452959223	1.9621943131318	0.2964497363244999	0.1807531805454433	0.2701	-0.0394	1.4427	-0.3986	-0.0604702381859	-0.2273240313845999	-0.6178822971435	0.189971976012163	0.2856	-0.3167	1.2133	-0.8263	0.7367375928882	1.5963434706525	0.2525429140633	0.1928729156824248
139	0.1302731339639763	1.2032	-1.6188	-2.5401	-2.1868	-0.0002360581841999	-0.0011802909209999	-0.0003934303069999	0.1385671397063126	0.0096	0.0961	0.2747	0.1395	0.0002360581841999	-0.0004327733377	0.0001180290920999	0.1625939024123291	0.0	0.0	0.0001	0.0001	-7.86860614e-05	-0.0004327733377	-0.0002360581841999	0.167638371897281	0.0	-0.0001	0.0014	-0.0005	0.0012983200131	0.0027146691183	0.0012196339517	0.1746980532702091	0.727	0.2299	-2.3952	0.6726	0.0009048897061	0.0015343781972999	0.0008262036447	0.1749484112393278	0.0	0.0001	-0.0012	0.0003	0.0022425527499	0.0035015297323	0.0020458375963999	0.1823371815641403
140	0.1478627801813045	1.3202	3.1794	-1.8122	-0.0061	-0.7976799474424999	-1.4054510856960998	-0.0023605818419999	0.149061519828151	0.0048	-0.0016	0.0017	-0.2189	0.5239704828626001	0.916299185003	0.001967151535	0.1554945608185669	0.0	-0.0023	-0.0041	-0.0002	-0.6905095318157	-1.2170766547045	-0.0022818957806	0.1601434574432981	1.7922	-2.0319	-3.5578	-0.007	-0.088128388768	-0.1670505083521999	7.86860614e-05	0.1693794809856722	0.5428	1.906	-1.0837	-0.0036	0.1967544965306999	0.3346911621648999	0.0010622618289	0.172866740800038	0.0037	0.0889	0.1548	0.0002	-0.8123548978935999	-1.4267356653047998	-0.0022818957806	0.1743293481966603
141	0.1130080811556681	0.0878	-0.7951	0.7074	-0.1803	3.40317215555	-4.3218712654257	-0.6891718687719	0.1374433726904888	0.0901	0.6835	-0.1603	0.7	0.5261343495511	-1.856204188426	-1.8385785106724	0.1518975289833316	0.1532	-1.0395	0.5137	-0.411	0.6669430564264	-1.7070547590422998	-0.9113026201041	0.1572054130990899	0.0743	-0.5858	0.5299	0.2908	1.8431816452643	-2.5212587793788	-0.1375432353272	0.1647440467349907	0.004	0.1306	-0.1059	-0.0896	1.0324791546601	-1.4314174859581	-0.3225341656786	0.171618972063741	1.0747	-2.464	1.1899	-1.3807	0.4543726615543	-1.1760812167151	-0.221107832534	0.1841702458738303
152	0.1038370947013688	1.1844	-0.2229	-4.1303	-0.0177	-10.7589812334062	0.5631561414398	3.1411869141187	0.1136183232619036	2.1267	-5.0771	0.2751	1.4912	-9.1847485460071	0.4879716097720999	2.6777260124727	0.1381345430206235	0.0034	0.1842	0.001	-0.0518	-7.0071511397928	0.2694210742335999	2.0373788447995	0.1392382452816978	0.0727	-0.0367	-0.8842	-0.0001	-5.0620710450155	0.3618771963785999	1.4686359930003	0.1498283389765781	0.5062	2.1553	-0.1797	-0.6244	-10.7083467528953	1.0118634065733	3.1376066983249995	0.1499110274923371	0.0343	0.2428	0.5011	-0.1811	-7.316229988971999	-0.0544507544888	2.1199992092695	0.1529977474099944
153	0.1369687472910562	0.6306	-2.1937	1.2736	-0.6866	-0.0927708663906	-0.2805551519216999	-0.1547361397431	0.1498315225691419	0.0476	0.576	-0.335	0.1816	-0.1256616400558	-0.2869680659258	-0.1762174345053	0.1632157679572351	0.0014	0.0289	0.0878	0.0669	-0.3622706266855999	-0.1130718702317999	-0.1288090825118	0.1661862141664274	0.3601	0.9721	0.4613	-1.4464	0.1018591064823	-0.3050265170171	-0.1071704156267999	0.1714005220489051	0.8753	0.9399	1.0226	-2.394	-0.1296352861565	-0.3364615985463999	-0.1954561765176	0.1740541767271947	0.0008	0.0496	-0.0468	0.0451	-0.0744370140844	-0.2285830083669999	-0.1170848593631999	0.1788047031960848
154	0.1614401104767716	0.2406	-0.8007	1.2566	-0.1222	0.2222881234549999	0.3244619741828999	-0.4413501183925999	0.1642771284004605	0.1096	0.3693	-0.918	-0.1458	0.6578941593654	0.4570086446111999	0.1591032161507999	0.1726563094842375	0.257	-0.94	0.1351	-1.1539	0.4714868799087999	0.0902922554564999	-0.3121476055738	0.1779118287758458	0.245	0.2513	-1.2191	-0.7183	0.7102203901963999	-0.1869187388557	-0.4000792791882999	0.1800601712799295	0.4497	0.1033	1.6083	1.072	0.8520520158699	0.0915118894082	-0.1613457689007	0.1829901719355726	0.0128	-0.084	0.2263	-0.2152	1.4414106157559	-0.1731880211413999	0.6974339052188999	0.1847945548802343
155	0.1268626699138098	0.8379	1.3199	-2.7501	0.776	-2.275207465381	8.3501254927373	-1.9882393994552	0.1499471355250467	0.1316	-1.1048	-0.0721	-0.3012	2.4623229193902	2.1257432917517	-0.1113014338502999	0.1502095446947826	0.0456	-0.4157	-0.4685	-0.2502	0.0185699104903999	3.9228149050356	-1.0781564133028	0.1524804884032063	0.3531	0.6052	-1.6854	0.5168	-1.0637175210359	5.9673148383918	-0.8374164084494999	0.160194963068624	0.0431	0.2098	-0.5411	0.2584	-0.5995091018066	-1.0328332419364	-1.0644256955885	0.1635555693324414	0.0269	0.0179	-0.0736	-0.4911	-0.732960661941	1.0955460328722	-0.6615530612205	0.1694364732827029
156	0.1240080542164266	0.77	-1.1205	2.8385	0.0327	-4.4707059505638	7.1074758680778	-1.4551413334702	0.1495646035243115	0.2982	-0.2181	1.5115	0.8114	-2.9425832951451	1.3795240284648	-2.7188001365235	0.1501695382954659	0.1384	0.5346	-0.4832	0.9293	-2.454218255066	0.6659201376282	-2.5711457423064	0.151163186300984	0.1805	0.5746	-1.186	0.2323	-2.5759455920517995	5.1372555766832	-1.0385773244186	0.1599026711989768	0.0302	0.1567	-0.5052	0.0617	0.1718897011283	-0.8135351888146	0.7167906763233	0.1625076988252468	0.0212	-0.1487	-0.104	-0.4039	-2.9138628827341	-0.6386554173530999	-0.9707105964611	0.1694995689048289
157	0.1257510044451555	0.7753	1.7063	0.0448	-2.5167	-5.132022953600099	2.7419338385750995	6.322110289244399	0.1506375488194339	0.1873	0.7265	0.0677	-1.1544	-3.4337023473732	3.2945460477873003	3.1402033383512	0.1520020462206307	0.2322	-0.5433	1.0285	0.9687	-1.8562828744874	2.5752767605299	2.5439990511234	0.1528562441990143	0.3139	0.8601	1.0754	-1.0883	-1.0618290555623	3.9350112445525993	1.2405644440324	0.1602957105618944	0.0351	-0.2637	0.0248	0.5078	0.0885611621056999	0.4261243655116999	-0.8155416833803	0.1627158564613529	0.0205	-0.1191	-0.4147	0.0552	-2.0675942923771	3.2064176590193	-0.641684830717	0.1669727313115088
158	0.1275030460852242	0.8433	1.5985	-2.5742	0.86	-2.6676148535828	8.2906388303189	-2.8456027244696	0.1480050907745844	0.321	-1.4976	-0.9818	0.2148	3.836338923557	1.9763971472145	-1.0218958794017998	0.1499833008866771	0.0245	0.1241	-0.4784	-0.0239	-1.014656761753	4.6704898604584	-2.056460214689	0.1535715760967696	0.4306	-1.2659	1.4767	-0.65	-0.9919951760698	6.2839475494654	-1.7286934259273	0.1624634001067397	0.0385	-0.2867	0.3397	-0.3973	-0.6296458633228	-0.5411240442477999	-0.7214724969766	0.163588492670108	0.0211	-0.1798	0.224	0.3335	-0.5859357562151	1.2482363350189	-0.7690775641236	0.1661435728417172
159	0.1270757699643672	0.7627	-0.9984	2.8287	-0.0706	-4.9483696862925	6.638703657287299	-3.4742650120249	0.1405297221751202	0.0748	0.3981	-0.0054	0.8002	-2.8457994396231	-3.4578196251923	-7.5324592856992	0.1507410767653579	0.1837	0.5498	-0.1284	1.2284	-2.4811682310955	-1.5051069824592	-4.913511761092299	0.1512011170993773	0.1322	0.1422	-1.0872	-0.3307	-4.3009014300626	3.3433314058553	-3.7858618151689	0.1538157517297805	0.4545	0.5856	-2.0104	-0.2185	-3.4217420660404	4.035768746175299	-3.2445410557676	0.1620769601845771	0.0239	-0.1896	0.2837	-0.3233	-2.0837642779948	-1.0336594455811	-1.7582793850137	0.1632555707653848
160	0.1256782716844637	0.7499	1.0008	0.1314	2.8163	-4.4563064013276	-2.2790237393589	-7.119042719103599	0.1505136672691983	0.1967	0.3931	0.0323	1.3434	-3.8700165578362	-2.3270615798436	-3.5714029548232	0.1525348652519769	0.2584	0.6512	0.3849	1.4032	-2.6236686882909	-1.7206674476645	-4.956828437893	0.1552420368452267	0.1809	0.2144	1.1239	-0.6625	-1.8644268818423	-3.6206997722903	1.2961168033808	0.1607575821139382	0.0371	0.1636	0.0767	0.56	-0.4913157673815999	0.0237631905428	0.6611989739442	0.1628411716020989	0.0279	-0.125	-0.4243	0.2483	-3.15531106214	-1.3997463462445998	0.2407006618226	0.1712591099762091
161	0.1318623588968249	0.7172	-1.605	1.4898	-1.8338	3.771029492595	-3.8726918839238	3.9337129245395	0.1444957931351153	0.306	-0.3608	1.744	-0.0713	3.5920973889714	-3.7779538659982	3.9226575329128	0.1576364089849166	0.1245	-0.1683	1.0246	-0.3271	1.5668755406582	-0.9421082131422	2.4897056687574	0.1598366374696652	0.1427	-0.1973	0.8441	0.7668	1.8700135922017	-1.1914249986881	2.4730242237406	0.169663744968957	0.4751	-0.2704	2.0093	0.3004	1.4397188654358	-1.7986453345118998	1.0624192010228	0.1719855934515185	0.0451	0.2213	0.4717	0.3491	2.2966100740818	-1.8578959387461	3.5527150152406994	0.1743755516318082
162	0.1504077337135636	0.3976	0.2405	1.5073	-1.2789	-0.7681726744174999	-0.7326459176954	-1.0139092441697	0.1581839688987426	0.205	-0.7302	-0.6836	-0.9714	0.2516380243571999	-0.3905189227282	0.5302260247438999	0.1605835704649804	0.2205	0.294	1.2676	-0.6055	0.4579135343173	0.7520813748612	0.9000898563545999	0.1732861003849362	0.4939	1.1001	1.6545	0.5726	0.0419396707262	0.3720276982991999	-1.0053718065078	0.1757258663725158	0.1672	0.5394	1.0027	0.3618	0.4635002446766999	0.5637462869003	0.7208036654547	0.1760990930809378	0.1284	0.6195	0.7985	0.2685	-0.1490707433223	0.0667651230978999	-0.8596845638256999	0.181066688525664
163	0.0798759611147812	0.0936	0.8803	-0.9877	-0.0893	-0.4912764243508999	-0.3982694997761	-0.5061874329862	0.0821431898356454	1.9354	3.9276	-4.449	-0.3493	-0.0136913746835999	-0.0081833503855999	-0.0310023081915999	0.1152259353435853	0.0001	-0.0066	-0.0258	0.032	-0.2291338107968	-0.1893973497898	-0.2519134255721	0.1276714369275026	0.0467	-0.4559	-0.3623	-0.4574	-2.0558307261978	-1.7095333699764	-2.1309365718041	0.129012993205602	0.0941	0.6766	-0.7962	-0.0498	-1.54224680344	-1.1552687534747998	-1.5300111208923	0.1331632866098208	0.2358	1.0048	0.7963	1.0062	1.6795933236137	1.405333056604	1.7114218354499997	0.1348084969086571
164	0.1356490105471698	0.6475	1.4624	2.2098	0.372	6.3858459989784	3.4983429468133	0.3961056330875999	0.153880972931889	0.5116	1.1543	-1.8271	-0.5621	1.4962941435824	-1.9988226747135	-0.6396389931205999	0.1630769073890031	0.0456	-0.3901	0.4793	-0.1926	3.3553310302187995	0.3109279716221	-0.2886598162459	0.1659896700466786	0.0058	0.1522	-0.0468	-0.1643	0.1984855898814999	-2.8297868261281995	-0.8360000593442999	0.173911587206666	0.7562	0.5118	2.4527	0.4943	4.4090160784262	1.6732984387016998	0.0370217918887	0.1795457522596741	0.0034	0.0672	0.1435	-0.0545	2.7926076621166995	-3.1791529387442	-0.9639435951807	0.1857334504590528
165	0.1406632423338938	0.6243	1.3689	-2.1649	-0.3116	5.386572362229099	-3.9793508401515	-0.6372390682478999	0.1550747668568465	0.5046	-1.1707	-1.8696	-0.1199	0.7923686382979999	0.3993317616049999	0.1161406266264	0.1659428709052459	0.009	0.2491	0.129	0.055	-0.4872240921888	1.5897731845255998	0.3691163140273999	0.1688809049596477	0.0172	0.2386	0.0805	-0.2986	2.6128493548484	-1.0025391082974	-0.2388515393796999	0.1775690341694918	0.7677	0.4195	-2.4974	-0.2688	2.9310164441193	-1.3933334322405	-0.1867220237022	0.1818019014316282	0.0206	0.1259	-0.3921	-0.0174	1.9114418035288	1.3460824523698	0.0951314482325999	0.1883784628025479
166	0.1361924016194808	0.6358	-1.5341	-0.3745	2.1235	6.138102934660499	0.5807818191934	-4.2225301129082	0.1552325470713865	0.4476	1.0564	-0.5908	1.6912	1.0484524251243	-0.4740441769043	1.1883955853242	0.1637712546968262	0.045	0.3896	0.1826	0.476	3.041609703417	-0.1215306218323	-1.0314562358619	0.167615138984677	0.0063	0.1841	-0.1492	0.0178	-0.145175783283	-0.6754411510576	2.0291168083525	0.1750988731966455	0.7505	-0.5889	-0.5182	2.4112	4.4250680349518	0.3567232593568999	-3.0444817446581	0.1834732996549358	0.0139	0.3271	-0.0196	0.0812	2.1298743099752	-0.6466813956159	1.4580920607727	0.1880248510373439
167	0.1370628607992218	0.7747	-1.5669	2.1495	-1.1847	5.7610393284317	-1.0710746677768	1.5612494872681	0.150425417848132	0.6297	1.123	2.1354	-0.677	1.6195952017962	3.3795269940993	-0.8931261399206999	0.163505262469547	0.0442	-0.3119	-0.3167	0.4558	2.7847783990074	0.8420195430414	0.4760506714699999	0.1672360345919117	0.0105	0.0819	0.2952	0.0144	-0.6266557929896	3.3007622466379	-1.087047938241	0.1713971646321138	0.4601	-0.4629	1.7453	-0.8753	1.8940128409287	2.5558413033641	-0.4183737884637999	0.178069419731449	0.0471	0.4393	-0.4241	0.1546	1.7319982405061	2.790601167551	-0.6164266050075999	0.1831321098908681
168	0.1351265724603861	0.7052	1.2206	0.4067	-2.4845	5.842833489257	0.2080066033108999	-3.1422491759476	0.1495996579543569	0.5675	1.4805	-0.5619	1.784	2.1404969282642	-0.6734739995226	2.045050735786	0.1640808154338599	0.0403	-0.3751	-0.2138	-0.427	3.1323740752419	-0.3175376007797	-0.3425597683049	0.1697564274590638	0.016	0.206	-0.0724	-0.3056	0.0079472922013999	-0.7195053454415999	2.5447859117374	0.1724569422826377	0.548	0.1846	0.4293	-2.1325	2.9332589968692	-0.3647885806504	0.3723030995141	0.183699176337453	0.1979	-1.1837	0.0337	0.462	3.7777964938754	-0.2048985038856	-0.8701104669611999	0.1939294237470039
169	0.1340554591182743	0.6527	-1.4406	-1.0634	2.0242	6.0272736171786	0.9151582371126998	-2.7592054290524	0.1485967079639631	0.554	-1.2333	1.2619	-1.5743	1.5868618002538	-1.1213944040420998	1.2727863861757	0.1638289048064725	0.0408	-0.3157	0.0002	-0.5229	2.9960898168971	-0.4193180212006	-0.2588377989753	0.1668181920184533	0.0096	0.2076	-0.0499	-0.2015	-0.5623692808258	-1.2881695111794	1.8434570464792	0.1708068557181047	0.5324	0.6005	1.0469	-1.7942	2.8503632311843	-0.1452938123751	-0.5092168463501	0.181435425938604	0.1944	1.2274	-0.0076	-0.317	3.2357675599215003	-0.1861712212724	-0.6034040618459	0.1870817362704582
170	0.1342091480323395	0.2527	-0.1521	-0.4719	-1.6057	4.4753090851557	0.9570192217775	-1.7978191308672	0.1395094566457186	0.1668	1.1709	0.4201	-0.4964	4.7727817402784	0.9781857722941	-3.0058862315414	0.1537739820986592	0.2895	-0.5406	-0.2117	-1.5771	1.2887203136091998	0.1228289418453999	1.1084505469418	0.1635760600116722	0.0041	0.0707	-0.0561	0.1711	0.4681033792685999	-0.2570673625938	1.7148446791208998	0.163767884417777	0.0485	0.1957	-0.3508	0.5321	2.295272411038	-0.1095309974687999	-0.9574126520845	0.1756515401618233	0.3508	-0.2848	0.2426	1.6898	2.3375268260098	-0.0060588267278	-1.0106044295909	0.1784108391786925
171	0.0825228660476453	0.058	0.4027	0.8055	0.494	-0.1140947890299999	-0.1169668302711	-0.0588178308964999	0.0840057792744785	2.1604	-2.4562	-4.879	-2.956	-0.0730206649792	-0.1708667823301	-0.11016048596	0.1163848207332506	0.0001	0.0318	-0.0159	0.0222	-0.1545394245896	-0.0994198385788999	-0.0107799904118	0.1306737488292732	0.0558	-0.5412	-0.5846	-0.0793	1.1671896917768998	4.4273499307324	3.8786326815595	0.1355045887061375	0.0594	-0.4559	0.1252	0.6589	-1.5417353440408998	-3.8224508337199	-2.7283211499529	0.1443540988277328	0.1599	0.544	1.0259	0.5594	1.9391392971416	3.6465874864909	2.0554766389215	0.1553356417429677
172	0.1361827178092937	0.3473	-0.2842	1.3081	-1.4262	0.7156890714637	0.2042690153943999	0.5191706331172	0.1364725353480241	0.1769	-1.0157	0.619	0.7279	0.7073483489553	0.2084787196793	0.5236163955862999	0.148169521511418	0.0063	0.1102	-0.2235	-0.0446	0.6642677303387999	0.1808205690971999	0.62555418813	0.1482179093254415	0.006	0.1643	0.0889	-0.1591	0.6462092792475	0.3292224808976	0.4565365282428	0.1639284568447493	0.0028	-0.1174	0.084	0.07	-3.5429186005964	-2.7575136787323	7.689437978192199	0.1644400123589146	0.0048	0.0294	0.0964	-0.1821	-4.4127536663427005	6.3643647042162	-3.3155158831503995	0.1850088977923929
173	0.1306275512740146	0.4093	0.1984	-1.0435	1.8898	0.0627521339664999	-0.5351439035814	-0.2846074840838	0.1328701539160034	0.1796	0.3081	-1.1846	-0.7272	0.0013770060745	-0.51932800524	-0.3048691448943	0.146922416467626	0.0	0.0083	-0.0046	-0.0036	0.0454018574278	-0.3167900831964	-0.1593786173657	0.1470072739275512	0.0	0.0067	0.0063	0.0034	-0.0258483711698999	-0.3107705994993	-0.1933316528598	0.1751327792108116	0.0007	-0.0311	0.0597	-0.0406	-1.7021762232355	6.1200838265999	-11.5280194544991	0.1757906278407796	0.0019	-0.0324	-0.0769	-0.0982	1.6733377817323998	-6.9969612948415	10.0329842878991	0.1808551525256609
174	0.1253427255116466	0.5972	1.6147	-1.283	-1.7008	-1.2714880661625998	1.7640234674959	4.891873094207299	0.1496492772376961	0.001	-0.0872	-0.0134	0.0438	1.0887003455303998	-0.6477043144141	-0.0256909990470999	0.1540327483094795	0.0019	-0.0303	0.0455	-0.1259	-1.1122668209197	1.5919763942448	2.5329830025274	0.1658189625280153	0.5335	-1.9734	0.4767	0.8392	1.7714593002982	1.2570885169264	1.1378397908747	0.1669899586521771	0.0011	-0.0915	0.0151	-0.0288	0.980428325044	-0.4938730643771	0.6861817984387	0.1728789066584966	0.0775	0.6532	-0.4639	0.1756	-1.1926839756705	1.7301884610939	3.0708415752271	0.1809480779286945
175	0.1209394381104365	0.865	-1.7621	1.1103	2.528	5.040629093283999	-3.635689466987	-7.189112656780299	0.144543572013103	0.0852	-0.5105	0.3029	-0.7292	5.899605482557099	-4.2772562686119	-5.5140831247278	0.1467586056916207	0.4034	1.0532	-0.7301	1.5751	3.63923033975	-3.0373213130707	-4.410825857838399	0.1515067945370202	0.3972	-1.5692	0.6871	0.9991	5.609529317206	-4.0008321349137	-7.4549928582508995	0.1570489782767208	0.0835	0.3477	-0.8131	-0.1258	2.901155083818	-3.1218301430143	-3.3781499880248	0.1597629650291645	0.2132	0.4389	-0.7187	1.137	2.3409890127114	-2.8192822369313	-2.8112562586685	0.167827893959231
176	0.1196275208843355	2.0935	-0.0018	5.1235	-0.0056	7.502833983582099	0.0015343781972999	-0.0011409478903	0.1375098147046137	0.6295	2.6204	0.0007	-0.0006	7.656861948772599	0.002754012149	-0.0012589769824	0.1501449655030872	0.0041	-0.0001	-0.0007	-0.2021	2.2207960539229	0.0002754012148999	0.0003934303069999	0.1603109174256014	0.2746	0.0003	-1.6031	0.0014	6.7047212628019	0.0032654715480999	-0.0009835757675	0.1650559285583263	0.0159	-0.0078	0.3799	0.0007	5.2901425939834	0.0221501262841	-0.0005508024297999	0.1650765184606891	0.0573	-0.7218	-0.0041	0.0003	5.2905753673211	-0.0202223177798	-0.0005114593990999	0.1671747576930454
177	0.1555226369224902	0.4326	1.9262	0.1682	0.6588	1.4203227513007	0.252188826787	0.5668937293563	0.1607261386709103	0.069	0.7929	-0.0804	0.0924	1.3611114900972	0.1504870924275	0.2925154332545	0.1681058804256999	0.2173	0.1949	0.6095	1.2369	1.2439086016419	-0.1292418558495	-0.1578442391683999	0.1761776491369968	0.5779	1.9125	-0.6702	-0.9017	2.4594115351184	0.7759625944960999	1.0776842969343998	0.1794986899931951	0.1176	0.7781	-0.4697	-0.3956	0.9415180676817	-0.250615105559	-0.4579528773479999	0.1804560943610566	0.1005	0.6854	-0.3241	-0.5107	2.0068486529763	0.4946992680218	0.9490719295761	0.1831826670165509
178	0.1333815778676455	0.0047	-0.1123	-0.1736	-0.1028	-1.3992742298762	0.5547367328699999	-0.0433166768007	0.1519018521719407	0.9321	1.9532	2.2155	-0.6935	2.0358051235715	5.459632370239	0.9334920894189	0.1725615991673077	0.0374	-0.3031	-0.301	0.3779	-0.0075538618943999	2.8208166151286	1.2056671758014998	0.1728677109817728	0.0034	0.0524	-0.1634	0.0004	0.6321244742569	1.3371515844009	0.1358908280377999	0.1753404205191384	0.4399	-0.4562	-1.8801	0.1421	0.9349477815548	4.8796767546903	1.4256734034759	0.1817123768095696	0.0111	-0.1788	-0.0329	-0.2427	-1.7446273533608	0.9045749618544	2.8395832407725	0.1843229818783356
180	0.1402606180164279	0.6564	2.3187	-1.2038	0.4402	-0.0244713650954	-0.1493068015065	0.2733553773036	0.154855036496115	0.0254	-0.4612	0.0084	0.1821	0.0105439322276	-0.1618965713304999	0.1940791704431	0.1736555011228881	0.0093	0.2416	-0.015	-0.1474	-1.319171819371	0.5611103038433999	0.2916105435484	0.17506177219763	0.1911	1.13	-0.0062	-0.6004	1.4727276681931	-0.6501435823175	0.0315137675907	0.1813614830231953	0.5719	-0.6733	-1.0349	1.7905	0.1704733520231	-0.3299699984809	0.3060494358153	0.1849617870168272	0.0167	-0.0907	-0.1311	0.3316	-0.4825422715354999	-0.0122750255783999	0.1875482273469	0.1868467593567671
182	0.1523068725442971	0.3966	-1.8682	0.364	0.5325	1.6515023996939	-0.3532217296246	-0.4385961062435999	0.1574664842265166	0.081	-0.8681	0.0396	0.1274	1.4828781701137	-0.3919746148640999	-0.4028332913373	0.1650786488180818	0.2065	0.2905	-0.6738	-1.1569	1.4863403568152995	0.0484706138224	0.2268912580469	0.1728709706454045	0.6259	-2.0037	-0.6015	-1.0265	2.7115610188747	-1.08586764732	-0.9931361239601	0.1768246574560507	0.1314	0.8357	0.4539	0.4581	1.034328277103	0.2492774425152	0.5330193799235999	0.1776966847287699	0.0912	-0.6542	-0.2714	-0.5181	2.2439297559745	-0.8314362677831	-1.0049390331701	0.1806110070270828
183	0.1511806304625703	0.3214	0.0321	-1.7573	-0.315	1.0875987406708	-1.050852349997	0.0978854603816	0.1561902612359156	0.1341	0.1022	-1.104	-0.2429	0.0913938603161	-0.8330886750725001	0.0501623641425	0.1636368856290346	0.3285	1.6698	0.2821	0.3786	1.1927233187012	-0.7453537166115	0.2121769645651	0.1696756756318436	0.9718	2.1428	-1.9999	-0.0134	0.2442415345856	-2.8934831928315	-0.1227109127533	0.1745739394643461	0.1456	-0.9502	0.5815	0.1014	2.0893116453235	0.4733360023517	0.4845881091319	0.1764006365889084	0.0102	0.2418	-0.1561	0.0604	-0.0211665505165999	-1.574508088614	-0.0505557944495	0.1779892264937124
184	0.1399444431389158	0.7405	-0.0155	-2.73	-0.6955	-0.3587297539226	6.1654856840277	1.7637874093117	0.1525197701061667	0.2975	1.3267	-1.0796	-0.0182	0.0718403740582	5.4939788360401	1.5662853951977	0.1599563674505606	0.0215	-0.4451	0.0065	-0.0568	1.6626758204127	2.8142856720324	1.1442133618481	0.1646405272414075	0.0651	0.3191	0.6223	-0.3229	0.2409760630375	2.9798804882487	1.1939429526529	0.1743257706515132	0.7332	2.0506	-1.4504	0.0232	-0.8792773931143	1.4725309530395998	0.7828476248685999	0.1753496651750933	0.0335	0.3591	-0.3542	-0.1805	1.6174706781384	3.5949300871818	1.2331286112301	0.1788048601156305
186	0.1397784751785229	0.0158	-0.0066	-0.4025	-0.0879	0.2754012148999999	-1.0132404126478	0.0741222698388	0.1435546429862426	0.5482	-0.0885	-2.3372	-0.5077	0.4019677446619	-6.3705022170054	-1.1394135121027	0.1530669915588648	0.0165	-0.1966	-0.2604	-0.2347	2.0504800740226	-3.8739902039369	-0.3700998897949	0.1609540067984355	0.0003	0.0419	-0.0196	0.027	0.3197801535296	-1.0932247940609	0.0624767327516	0.1632951100809952	0.0328	-0.4313	0.092	-0.3264	0.8544912837733	-3.5311943774478	-0.4564971852121	0.165579070761854	0.1021	-0.4588	-0.8448	-0.02	1.3000117634200998	-4.2150942801059	-0.5730312421454999	0.1683169673491575
187	0.1524384001555836	0.3158	-0.0589	1.7288	0.3394	0.8702284960533	0.9397869743309	0.5058726887406	0.1571024977641325	0.1658	0.4467	-1.1583	-0.2039	-0.0254942838935999	0.9633927927509	0.4019677446619	0.1630500355599074	0.3345	1.6701	0.3437	0.412	0.9695696485708	1.1023523771833	0.6115087261701	0.1713125420002675	0.7907	-1.927	1.7917	-0.0091	0.1150390217667999	-1.0298825146339	0.2129244821483999	0.1741750779085404	0.2474	-1.1739	0.8596	0.1151	1.7550532564962995	1.6096414150291	0.7391768607915999	0.17712367481658	0.0289	-0.4246	0.251	-0.0429	0.0525229459845	-0.0265565457225	0.2741815809483	0.1783480698904228
188	0.0945651641450005	2.189	4.1005	-4.2047	-0.4783	9.0408710827372	-9.2864109373359	-1.4085198420907	0.1159096440941959	0.0005	-0.0253	0.0701	0.0193	2.1495064822945	-3.7153197611238	2.2424740638386	0.1242374441328017	0.0281	-0.2003	0.4537	-0.3056	9.1070854034053	-9.4247016902464	-1.4355091611509	0.1263441353385363	0.2022	-1.0384	0.6393	0.9556	8.4242871056068	-8.4654005726883	-1.6971403153059	0.1381503044313903	0.0131	-0.25	0.2793	0.0381	0.2948366720657999	-1.6414305838347	2.3639653426402	0.143211217761761	0.0299	-0.3621	0.4263	-0.0102	1.2667669024786	-2.6385403538955	2.1644174909298	0.1456117204210343
189	0.1037336200419415	2.0211	-0.5322	-5.2794	1.0344	-0.2390089115025	-11.2073344112634	1.7555647158954	0.1203525384297433	0.1252	-1.0068	-0.7089	0.2092	-0.0047998497454	-10.8464407906523	1.6914355758544	0.1352926113469437	0.0666	-0.3747	-0.7667	0.1025	-0.7359113892435	-12.2312761282616	1.9563322015575	0.1478011486516147	0.0246	0.1079	-0.0329	-0.4864	0.3145868734772	-5.890989358833799	0.7493667057429	0.1517951942874427	0.2848	-0.264	-1.6256	0.3195	-0.4353699777262	-13.9848343495913	2.0954491581127	0.1540526642295311	0.0625	-0.0095	-0.7676	0.1397	2.8576416918638	-4.6151735592942	-0.4690476120053999	0.1561614648455528
190	0.0911786753434625	2.0691	-0.7939	5.695	-0.9884	-0.4809685503074999	9.541078375057	-1.8704857085701	0.114200350719324	0.0689	0.8937	-0.2607	0.196	-0.7725790938559	11.1539065755728	-2.1595782981537	0.1278970765769824	0.0131	0.1632	-0.3264	0.1438	-1.2867138190435	0.6843720190265	-2.3782468627843	0.130576186398539	0.1499	-0.0913	1.3068	0.0753	-1.0710353247461	13.992270182393598	-2.2233140078877	0.1450286691278891	0.0967	0.1443	-0.9887	0.0397	0.1631948913436	2.942465266053	-1.27864849775	0.146949506955105	0.0044	0.1513	-0.0987	0.1114	0.6743788892286999	-0.1444676087304	-1.2489445095715	0.1490076060206629
191	0.1124948917672631	0.5279	-0.481	-0.0743	2.6081	-2.4218782838306	-0.3828863747723999	0.10229187982	0.1452599483261956	0.1769	-1.1441	-0.2481	-0.6755	-4.8784571207386005	0.1072491016882	-1.4597444680621	0.1646927704253476	0.0403	0.0467	0.2334	0.5569	-3.1136861356594	-0.2632442184137	-0.5852275816625	0.1713909650238311	0.0502	-0.1283	-0.1219	0.6387	-2.9230691519179	0.481165265461	-0.3770242631981	0.1726508375122559	0.0661	0.2938	0.2234	0.662	-1.4577379734964	0.4086954029115999	0.2019477765830999	0.1778893786235051	0.1689	-1.0675	0.0937	-0.5253	2.3138423215284	0.4705033041413	0.7840672588202999	0.1855112281277366
192	0.1380012301279478	0.5345	-1.1583	1.9481	-0.8202	6.2008157255963	-3.578642072472	0.3086460758415	0.1520808771615146	0.4816	1.2288	1.4157	-1.1117	1.702766368696	0.417822986034	-0.7889457946271	0.1643742002279311	0.0279	0.2709	0.3815	0.1897	3.5703406929943	-0.690863619092	-0.5898307162544	0.1698559339281985	0.0064	-0.1386	0.1825	0.0619	0.0117635661793	2.1255859196289	-1.3778322781447	0.1757374185175286	0.109	-0.4305	-0.72	0.4764	3.1171876653917	2.1499785986629	-2.0565389007504	0.1804347981369914	0.5561	-0.995	1.7633	-0.7236	4.6628966555333	-2.4510314695793	0.0580703133132	0.1880175761443052
193	0.0920336152903774	0.8655	-0.8199	-0.4726	3.6346	0.4507531027298999	5.9850585452375	-0.8216398531388	0.106472003925071	0.6943	-0.8922	1.6868	2.4781	-1.318778389064	4.7134524499828	4.9385732716482	0.1538562744568765	0.1018	-0.7983	-0.596	-0.0034	-0.0251401966173	5.389916519838599	-1.710634974836	0.1579780470905435	0.0495	0.3535	0.5647	0.1617	0.5265671228888	4.7221472597675	-1.0029325386044	0.1605446139933971	0.0093	0.2211	0.1768	0.0815	-0.854530626804	4.1102057602597	4.5290910081226	0.1666357835200793	0.0252	0.154	-0.1107	0.4368	-1.1994903199815998	5.0272918058767	5.7246076820035	0.169522097700689
194	0.1277699750523679	1.3175	1.0416	3.3977	-1.6848	-0.9167713013714	-8.9651750916704	2.4840402723366	0.1556426825799425	0.2431	1.1307	-0.6948	-0.7627	2.3484641885444	-2.4763683813501	-1.2330892681994	0.1595173605830533	0.0081	-0.1798	0.1951	0.0756	0.4979647395699	-4.3171501017417	-0.3382320349279	0.1630327027487247	0.1875	0.5806	0.1248	-1.1715	-0.2148522906527	-3.3987657361116	-0.0429625895244	0.1660412848174496	0.0344	0.1844	0.0384	-0.5244	-0.3616411381943999	-1.4768586864166	-0.0273434063365	0.1706646164184825	0.1039	0.6031	-0.72	-0.176	3.2297874192551	-3.9824982826075	-1.4945630502316	0.1732727941954461
196	0.0796875525568678	0.0507	0.1707	-0.4463	0.8524	-0.8486291721989999	-0.5221607034504	-1.3781470223902998	0.0866210268833414	0.0726	-0.4883	0.8996	0.4573	-0.8133384736610999	-0.5400617824189	-1.3553280645843	0.1154600332138258	0.4402	1.0419	-2.1184	-0.3815	0.5534777558876	-3.8296112653073	3.74152221957	0.1157605738331774	0.7555	0.0039	0.294	-3.1151	-0.0741616128695	-1.9282412776377	-2.898007641362	0.1171393626728154	0.0355	0.307	-0.5518	-0.2373	0.5741721900358	-3.6537085750476	-0.5751557658033	0.1216688968097327	0.1716	-0.3011	0.2723	1.3965	-2.733947203343	3.8303194398598994	-3.3637897818193	0.1227573892671554
197	0.0830321250975452	0.0484	0.6086	-0.2492	0.6654	-0.6430618367915	-0.4459139099538	-0.6333047651778999	0.1260995753077624	0.0437	-0.2567	0.3695	-0.5639	-4.6005379518738	-3.1552717191093	-5.0690741044801	0.1313256157743558	0.1201	0.3268	-1.0761	0.3263	-0.2765028197596	0.7110465938410999	-0.3029019933593	0.1345780713967787	0.023	-0.274	0.1757	-0.3884	-4.5166586104214	-3.5510232649206	-5.9377288793054	0.1400840258310527	0.0627	-0.4352	0.5	-0.4819	-2.0346641756812	-0.9751563589302	-2.4514248998863	0.1470060152637475	0.2891	0.924	-0.6915	1.2721	-1.4348403296289998	0.4132985375035	-0.9962835664161	0.1557209218569654
198	0.1498337095204692	0.4478	-1.1838	-1.7417	0.2189	-2.1299923390673	-0.0825416784086	-1.2837237487103	0.1561793929955273	0.0115	-0.2001	0.2499	-0.0871	-2.1339266421373	-0.7390981747302	0.4562217839972	0.1579482287019215	0.1922	-0.4338	-0.0787	-1.2772	-1.55404971265	-0.2165046979421	0.3701392328255999	0.1651015631141842	0.2388	1.1256	0.859	0.4054	-1.6170379048007	-0.2283076071521	0.3040035982189	0.1734394552477905	0.2263	-0.7939	-0.3577	-1.0948	-1.2900186336223	0.4541366033701	-0.0191993989816	0.1751750574523574	0.382	1.0031	0.7305	1.3158	-0.9901460536269	0.7442521117519	0.1413988523358	0.1790729014843315
199	0.1327668769678539	1.4409	1.4753	-0.4363	3.7299	-0.6614350321283999	2.2853186242709	1.3965202177271998	0.1391715456549229	0.0063	0.1243	0.0674	-0.2194	-0.2779191688648	-1.2320663494012	0.2248060774198	0.1424661828682111	1.3754	-0.5648	3.6884	0.7475	-0.4652706810582	0.0067276582496999	0.4774670205751999	0.1450072295815222	0.1859	0.2038	-1.3386	-0.2999	-0.6964109864207	1.5242670384100998	0.8545699698346999	0.1484492359303554	0.3092	0.6642	-0.2397	1.6202	-0.0317891688055999	-2.5487202148074	-0.0023999248727	0.1509528365686476	0.0317	0.2915	-0.4127	0.2445	0.9783431444169	2.8470190735748	5.9464236890901	0.1520646549144238
200	0.1446407754030968	0.9033	-1.9201	1.5212	-1.8348	1.8620269569696	-0.7993716977626	3.3973100439757	0.1618503393285701	0.0405	0.3973	-0.4637	0.054	2.6750113433544	-1.4823667107146	4.0341163388859	0.1749909221039941	0.002	-0.0172	0.122	-0.0412	0.2398351151472	-0.6585236478565999	-0.7165546181390999	0.1868379457701967	0.001	-0.0368	-0.0711	-0.0369	0.1267632449153999	0.5666183281413999	1.7650463862941	0.1922668082408478	0.2731	0.8326	-1.1375	-0.3783	1.4705638015046	-0.402085773754	3.2469016376096	0.1981994809414814	0.0528	-0.3236	0.465	0.2809	-0.8892311798814	1.6920257213149	1.5912288766615	0.2101118162130906
201	0.1328637904058064	1.5539	-0.6368	3.3285	2.4616	-0.1146849344904999	-1.0478229366331	0.34228436709	0.1411356785770407	0.0045	-0.2175	-0.0065	-0.0098	1.0233515715377	0.9460031731815	-2.0380476763214	0.1433589036763421	1.8517	1.5009	2.573	-3.2406	0.7366589068268	0.4619265234486999	-1.4543938158869	0.1465441859734081	0.0001	-0.0122	-0.0185	0.0244	0.0666077509751	-0.7088827271526	-0.03147442456	0.1492996722495582	0.5014	-0.3441	1.7835	1.3185	1.5132116467834	1.7777541852102	-3.0785134662136	0.1584524387643764	0.0384	0.2312	0.3371	-0.4429	0.0609423545543	-0.7301279637306	-0.0227796147752999	0.1655374183610258
202	0.1586261924331911	0.0001	-0.0046	0.0226	-0.0101	0.4928501455788999	0.7095515586745	0.8535470510365001	0.175066726739353	0.6337	-0.5816	-1.3996	-1.7698	-1.7940815429507	-1.3579247046105	-0.1109866896047	0.1847824643578574	0.0027	-0.1273	-0.0664	0.0397	-0.9878641578463	-1.1753730421625	-0.7272952655202	0.2040044391390408	0.2039	-0.7862	-0.8009	-0.49	-1.0643863525578	-0.38162739779	0.7806837581800999	0.2303061196236629	0.0142	-0.1802	-0.0098	0.2454	-0.4537431730630999	-0.8382426120941999	-0.8079878214859	0.2312915306392554	0.3354	0.9286	0.0438	-1.1449	-1.5254473293311	-2.3701421984601	-2.2135175932434	0.2424382076730815
203	0.0794368678863998	0.0652	0.364	1.0344	-0.1686	1.0683993416892	-1.4769767155087	-1.2399349555412	0.0864821299332943	0.1	-0.4945	0.0632	-1.2189	1.0799268496843	-1.4534495831501	-1.2588982963386	0.1212148785848377	1.9647	1.9301	4.5054	-0.5374	1.0659207307551	-1.2487871374487	-1.5008579351436	0.1247034929787014	2.4108	1.9682	-0.4629	4.991	0.8887197204823	-0.8173908058231999	-2.3207666949316	0.126839848593457	0.0082	0.1193	-0.0381	0.2856	1.330974728581	-1.1132503966872	-1.0445968081157	0.1288468922127137	0.0021	0.1047	0.0604	0.1017	1.7288114550193998	-0.3865846196582	-0.6437306683134	0.1293783500496865
204	0.0793507326530306	0.0662	0.0391	0.5198	-0.9899	-0.0096783855522	0.3184031474551	0.0500049920197	0.0864445563381762	0.0967	0.455	1.095	0.5217	0.0308842790995	0.2801223785839999	0.0574408248219999	0.1220482860096361	1.971	0.3225	2.3398	-4.318	-0.0423331010331999	0.0479591544232999	0.1383694389719	0.1253569372040892	2.4579	1.7755	4.4965	2.4577	-0.0476837532084	0.0636176806419	0.1701192647468	0.1277124219608951	0.0029	-0.0494	-0.1783	0.0077	-0.0964297682457	0.1227502557839999	-0.3828470317417	0.1304663504338732	0.0122	-0.0216	-0.1632	0.3364	-0.872234990619	-2.0705450196796003	-0.3448416640854999	0.1311203988178868
205	0.079612371557268	0.0606	0.4172	0.9605	0.213	0.5936076472016	-0.4966270765260999	-0.6254361590379	0.0866822942273876	0.0869	-0.1215	-0.1775	1.2075	0.6240198099327	-0.413888682964	-0.6804770589872	0.1147344519340311	0.4747	0.952	2.0414	-1.0645	3.8123003317993	6.484951093311699	-5.8903205273119	0.1215618089583294	1.037	0.8003	2.0098	2.8488	2.8452092941626	4.346421316582499	-4.3007440579398	0.1233646712166204	0.8847	1.256	3.0075	0.3671	1.6518564869702	1.8056877370072	-2.2685978362234	0.1267008307381861	1.372	-0.6096	-0.9178	3.8767	0.4051151871179	-0.8241184640728999	0.0049178788375	0.1275398710969356
206	0.0850775419768651	0.0504	-0.6394	-0.0816	-0.6877	0.3729719310359999	-1.4457383491329	-0.8059419838895	0.1276426339222643	0.0474	0.3512	0.0903	0.6523	-2.4025215127262	-5.7793731807379	-3.6820749001823	0.1331900967000788	0.148	-0.6315	0.828	-0.7633	0.3496808568616	-0.4140067120560999	-0.8960768672232	0.1395724618645466	0.0705	0.5017	-0.422	0.573	-0.2792961749393	-1.8256739966028	-1.6326570879886	0.1484740681728495	0.2932	1.0595	-0.0343	1.3558	-0.6273639675421999	-0.7146661526654999	-1.4857108683240998	0.1561947167220341	0.1217	-0.4151	0.5158	-0.8548	0.7373277383487	-1.7847965877055	0.6685561206851	0.1588307023329716
207	0.1034954874651607	1.9634	0.1075	3.0767	-4.3565	-1.2541377896239	-6.9654081842201	8.774085991560499	0.1160716927408761	0.1621	-0.4677	-0.2264	-1.3509	-2.0455228521544	-8.1006513350686	7.1519728357995	0.1340973261350621	0.064	-0.0136	0.0191	-0.8457	-1.2024017042534	-7.0887879284953	9.620944727378	0.1471581276324937	0.0247	-0.477	0.1527	-0.0354	-1.2108211128231998	-3.746243383254	3.9911537493615	0.1503059359250666	0.3089	0.0191	-0.8543	1.5339	-1.6429256190013	-8.3231755167078	10.6659743088314	0.1526029146808397	0.0691	-0.0525	-0.4862	0.6632	-3.1493702645043	-4.7023970583561	2.3016459820114	0.1555651808615338
208	0.0796351267288662	0.0573	0.2295	0.8475	-0.5558	0.2049378469163	-0.4667263731940999	-0.5738967888209	0.0866753012015423	0.0851	-0.595	-0.5002	-0.932	0.2199668846437	-0.5208623834373	-0.5820801392065	0.1209723717379094	1.7508	-1.1108	-3.7529	2.5282	0.4285636334150999	-0.3319371500158999	-0.1164947139026999	0.1238253068894315	1.8675	-2.2761	-2.1091	-3.6046	-1.2462298404532	-3.4343711788951	-0.6604514563609	0.1267340837171466	0.0952	-0.3524	-0.1413	-0.991	0.5917978677893999	0.8535863940671999	-1.4705638015046	0.1273993435800865	0.1328	0.5243	0.3584	1.0774	-0.1879810006846	-1.2153455613537	-0.8974932163284	0.1277589274753559
210	0.1536425147562381	0.5765	-1.1468	0.5662	-1.9982	-1.5018415109111	0.7449209432738	-0.9227907850685	0.1604571726896167	0.0941	0.366	-0.8008	0.3233	-1.0606094216106	0.0032261285174	-0.4341503437744999	0.1655314748954208	0.1555	0.0836	0.8917	0.7793	-1.4283880725941998	-0.4789227127111	-1.2947397973063	0.176290228805008	0.0119	-0.2817	0.0695	-0.1296	-0.7227708169896999	0.5278654429019	0.0537425799362	0.1772012408462778	0.3294	0.6821	-1.4703	0.402	-0.6746936334743	0.0343858088318	0.1337269613492999	0.1795264327808936	0.447	0.6313	-1.7306	0.5839	-0.8384393272477	-0.2275207465381	-0.2837025943776999	0.1822245820515027
211	0.1472618437348754	0.9141	-0.6402	2.4348	1.7244	0.3312289754633	1.4401909818042	1.6713312871667	0.1733907987963245	0.0247	-0.2148	0.4018	0.0807	0.2711521675844	1.6776655151093998	1.8039173006257	0.1763234714941623	0.0108	0.1278	-0.1935	-0.1944	-0.8798281955441	-0.016524072894	-1.2405644440324	0.1868955760352166	0.0458	-0.2659	0.4442	0.3161	1.515886972871	-1.8246510778046	-0.9325871997128	0.1980854996548579	0.0209	-0.1938	0.3437	-0.0475	1.3641409034610998	-0.7600286670626	0.2591525432209	0.2024204781770897	0.1802	0.8812	-0.3759	0.6462	-0.5448222891336	2.7512187938203	2.0571683892416	0.2108714541792147
212	0.1003007304614709	0.9686	0.0041	-3.7566	0.6106	-13.1419886029052	-0.0039736461006999	0.2268125719855	0.1127856750778113	1.8963	5.0213	-0.0047	-0.0838	-10.8654828175111	0.0099537867670999	0.1878629715924999	0.1350149886986253	0.1193	0.0048	1.1361	-0.1868	-6.7468183056509	-0.0232910741744	0.1254649249023	0.1390427635844473	0.6003	2.5445	-0.0031	-0.0451	-11.997263781658	0.0264385166304	0.2029313523506	0.1458459270692269	0.243	1.5807	0.0002	-0.0237	-9.5871490640067	-0.0012196339517	0.1685848865495	0.1541655242947635	0.1337	-0.004	1.1283	-0.1675	-9.8705762571695	0.0101111588899	0.1705126950537999	0.1590208619954177
213	0.1374000654683152	0.0018	-0.1085	0.0822	-0.0271	-0.2750471276237	-0.2947973290351	-0.1673652525978	0.1601928893051658	0.0056	0.1802	-0.1362	0.0405	-0.4451663923704999	-0.5417141897083	-0.2364516145069999	0.1710040253110779	0.0007	-0.0599	0.0438	-0.0161	-0.1737388235712	-0.0191207129201999	0.2890925895836	0.1808614190176844	0.2457	0.0871	0.525	1.3247	-0.0150290377273999	-0.817941608253	-2.9889687283404	0.1995164673671469	0.1564	-0.5766	-0.8645	-0.3095	-0.1264091576391	-0.1596146755499	-0.3649066097425	0.2102339823056224	0.0001	-0.0135	0.0122	-0.0142	0.1193274121131	0.3628214291154	0.2645425384268	0.2321237811958336
215	0.1401515684869563	0.0008	-0.0166	0.0037	-0.0917	-0.7718315762725999	0.5255442040906	0.7018403246573	0.1581647464381356	0.0177	0.055	-0.3133	0.2583	-1.0549833682205	-0.9757858474214	1.4936581605255	0.169890519069579	0.1954	0.2035	-1.0726	0.7304	-0.9325085136514	1.5150214261956	-0.2020264626444999	0.1733532755477585	0.0257	-0.0697	-0.3669	0.2872	-1.0115486623277	-0.4287210055378999	0.5952993975216999	0.1807264461587601	0.0146	-0.032	0.3448	0.032	-0.963117391536	-0.7112039659639	3.2750712475908	0.1831893043090935	0.0106	0.1326	0.2135	-0.1532	-1.0184336927002	0.2122556506264999	1.0208336175729	0.1842008668673421
216	0.1613378680216461	0.0002	0.0299	-0.0172	-0.028	-0.7172234496609999	1.1914643417188	-1.0906674970654	0.1808657355914181	0.4826	-0.1374	1.9669	-0.3387	0.9971097700608	0.2432973018487999	0.7668743544044	0.1976735156561027	0.0435	0.3927	0.1448	0.3933	0.5033153917451	-0.4029119773987	0.3226521947707	0.214444760661117	0.216	0.8018	-0.3532	0.8623	0.3634509176066	0.9078010903718	0.044064194384	0.2314359546852462	0.0001	-0.0039	0.0083	0.022	0.0854530626804	-0.481558695768	-0.0983969197806999	0.2525497695170742	0.0	0.0041	0.0003	-0.0024	1.1564097013650998	0.2395203709016	0.9421475561729	0.2563832809452104
217	0.1166350118605103	1.021	3.6075	0.0873	0.3296	-1.4356665332736998	6.6082914945562	-1.4819339373769	0.135709509830676	0.2577	0.0286	1.491	-0.79	-0.4245899873143999	7.510151787292299	-1.8144612328533	0.1479145801685885	0.7526	-2.7555	-0.0792	-0.1817	-1.0358626553003	6.2414964193401	-0.7905982019165	0.1493326926053982	0.3259	1.8	-0.0817	-0.1631	-1.3897138734161	4.904777608276899	-1.1648291099349	0.1506681095440803	0.2371	0.4701	0.7426	1.2602	1.7764952082277998	4.8632313678577	2.0213268882739	0.1514887991358118	0.2342	-0.7872	0.734	-1.0775	-4.344296792924699	4.6486938214506	-0.6309835263665999	0.1527134882041197
218	0.1257561342810782	0.742	-2.6547	1.1862	-0.6295	-7.140484670835099	4.5199240819695	0.9906181699953	0.1502504764416783	0.3422	-1.5517	0.6117	-0.7965	-3.5320992671539	3.4023066088746	2.6264227004399	0.1508559705373025	0.1307	0.4255	-0.2487	-1.0278	-0.4486679221028	1.4025003583936	4.4402151017713	0.1532402917412171	0.2014	1.2447	-0.6468	0.0634	-5.134462221503499	2.7710476812931	0.9246792505421	0.1608921069987963	0.036	-0.542	0.1989	-0.051	0.5441928006423999	0.1842827557988	0.4782538811892	0.1638640665444976	0.0177	0.0237	-0.0666	-0.3966	-0.1956528916711	2.8088956768265	2.6738310524334	0.1704043964050323
219	0.1257843074031751	0.7479	-2.7478	1.0703	-0.4714	-7.114833014818699	4.1012355492601	1.4511283443388	0.150439400592385	0.3105	-1.6433	0.5908	-0.2165	-3.8364176096184	3.3832252389851	2.3686078202628003	0.1525559049658713	0.1987	0.4921	-0.3732	-1.2538	-1.2628325994085998	1.3778322781447	3.3441576095	0.1536093683502712	0.2811	1.3123	-0.4922	0.8837	-3.3729173649417	2.0880133253104	2.5823585060559	0.1614796112056084	0.0338	-0.5345	0.162	-0.0458	0.7278067249193	0.1763354635974	0.5408093000022	0.1638380590591293	0.0241	0.0507	0.0513	0.4638	-0.054686812673	2.6443237794084	2.7099872976467	0.169048017293496
220	0.0821312062537551	0.1817	0.275	-1.7622	-0.3713	0.1683094853346	-0.0452838283356999	0.2431792727566999	0.0845273791095437	1.8494	0.7453	-5.58	-1.0615	0.2166227270342	0.0077505770478999	0.2229962980075999	0.1161866199546911	0.0017	0.0724	0.0737	0.1067	0.2244519901434999	-0.0402872634368	0.1552082561115	0.1451921859094293	0.2723	-0.4861	1.5142	0.533	0.0016917503201	1.0507736639355998	0.4336782274061	0.1495051420412672	0.0032	-0.0427	0.1235	0.1239	0.4392649377655	-1.0588389852291	-0.1244026630733999	0.1564265023258066	0.004	-0.11	0.074	-0.1441	0.4010235119251	0.2754405579306999	0.6532123387121	0.1597964476913008
221	0.1765347421641606	0.0001	0.0238	-0.0147	-0.0051	-1.0043488877095998	-0.5237737677090999	2.0756596136706	0.1871739369771353	0.04	-0.4364	-0.2049	0.2974	0.2596246595893	0.0457559447041	1.2123554910205	0.1964487023751333	0.0043	0.1631	0.0705	-0.0355	-0.7449209432738	-0.0589358599885999	2.3285959580409	0.1994509988421945	0.059	-0.5496	-0.3751	-0.0306	-3.9045597387908	-2.0459162824614	2.4599623375482	0.2183499593321284	0.1049	-0.3523	-0.3885	-0.6676	-0.3867813348116999	0.4876962085572	4.0106678925887	0.226279207611596	0.0359	0.086	0.4718	-0.0897	1.9556633700356	1.0336201025504	0.5030006474994999	0.2341212685250024
222	0.1519604878980313	0.0004	-0.0116	-0.0586	-0.0016	0.7533796948743	-1.5200966771559	0.3561724569271	0.167661839637964	0.9654	-0.4399	2.8532	0.5503	0.8310821805067999	1.6278178952125	-0.9814512438422	0.1780979989334007	0.0369	0.1461	-0.4236	-0.3321	0.566933072387	1.7378996951111	-0.1175569757316	0.1898928970134491	0.0058	0.037	0.1931	0.0861	0.5264490937967	2.118622203195	0.0623587036595	0.1907468954430896	0.2385	-0.0235	1.311	-0.3955	0.9250333378184	0.2367270157219	-0.9691762182638	0.2252347441327588	0.0182	0.1335	-0.305	-0.1024	0.3555823114666	3.4410594941140995	-0.0013376630437999	0.2284185616024025
223	0.1427200573786254	0.0002	0.0307	0.0019	-0.039	1.1588489692685	0.5247573434766	0.6299999505991	0.1467583245594134	0.0002	0.0133	0.0008	-0.0385	0.8526815043610999	-1.6688133332018995	-0.8675925129964	0.1619846867142699	0.0027	0.1132	-0.0536	-0.0954	1.2217191323271	1.0885036303769	1.7271590477299998	0.1698268644904763	0.1566	0.0027	-0.0301	1.1755	1.0864184497498	-0.8116073803102999	1.1697076457417	0.1739542788779284	0.0969	0.1463	-0.3174	-0.8445	1.1246205325594998	-0.8709366706058999	-0.5743689051893	0.1769878309990528	0.1551	-0.0193	1.0751	0.3974	1.3771634466228	-1.5115985825246998	-2.1768892316617	0.187278804435341
224	0.1582399410349794	0.0002	0.0168	-0.0325	0.0097	-0.7484618160368	0.4380059607830999	-1.4759537967105	0.1899235352791357	0.1833	0.1874	-0.8444	0.8362	0.7592418064486	1.2664128152023	0.0238418766042	0.1925693597823407	0.1987	0.1459	1.0804	-0.5992	0.3010528709164	-0.0140061189292	0.3448416640854999	0.2197686152912055	0.2616	0.4952	-0.5599	1.1078	0.2784306282638999	-0.1611490537472	0.3831224329566	0.2338197411867274	0.0001	-0.0243	-0.0096	0.0102	-0.1845975000443999	-0.5662248978344	0.0212845796086999	0.2563121949210162	0.0008	-0.0617	-0.0262	-0.0193	0.391856585772	-0.1546574536817	0.5491106794799	0.259916654158919
225	0.1563689440894307	0.0007	-0.0068	-0.0525	0.0649	0.4428451535591999	-0.8188071549284	0.8426883745633	0.1820107007106543	0.1751	0.1617	-1.1659	-0.2399	1.1290269519979	1.1878447828944	-0.5964796884426999	0.1872363339949136	0.1765	0.2439	-1.1083	0.3547	1.5872158875301	-0.8521307019313	-1.1302859289803	0.2121440893348624	0.1871	0.1924	1.0067	-0.5221	0.9502522204971	0.7828476248685999	-0.7187578278583	0.2286489356652495	0.0067	0.0129	-0.0292	0.2075	0.6508910999008	0.180191080606	0.0732960661940999	0.2398689933500698	0.0214	-0.0845	0.3011	0.1897	0.163667007712	-3.158851934903	2.2204813096773	0.2437460817403013
226	0.1588199605102032	0.0014	0.0076	-0.1052	-0.041	0.2986529460436999	-0.1099244277757999	-0.9663041770227	0.1846029336978036	0.0833	-0.0971	0.1831	-0.7963	1.2560262550975	1.2697176297811	0.8703071821146999	0.1926536505679344	0.2154	0.2096	-0.3652	-1.2246	1.3832616163813	1.2827401729428	-2.4465070210488	0.2102924666245633	0.1038	0.3375	0.2818	0.7395	1.0337381316424998	1.423037420419	0.2313763635466999	0.2281293496922702	0.01	0.0609	-0.2194	-0.1168	0.5737394166980999	0.4312783025334	-0.984362628114	0.2316021648235798	0.0173	0.0051	-0.0448	-0.3321	-0.0564965920852	-2.217373210252	-2.7153772928526	0.2371702513131205
227	0.1514510153346512	0.1777	0.1078	-1.2012	-0.5525	0.4929288316402999	-2.5196063720894	0.4453631075239999	0.1620231103208853	0.0025	-0.0094	0.0286	0.1489	-0.3576674920936999	0.9677205261279	1.4699736560441	0.1905121283679479	0.1027	0.0753	0.2384	0.8636	0.6720183073867	-0.6562417520759999	1.3234602097173	0.2094103917235065	0.1046	-0.1428	0.5011	-0.6913	0.3798963044391999	-0.353300415686	2.185111925078	0.22306930585053	0.5601	0.5159	-0.2899	-1.8483	0.5797589003952	-1.6717247174737	-0.4881683249255999	0.228315677504357	0.035	-0.018	0.0646	0.4751	0.0757353340975	-0.8256921853008999	-0.2850009143908	0.2326462810214551
228	0.1574592141108879	0.0001	-0.0313	-0.0096	0.0025	0.7541272124576	0.4171541545121	0.0836432832682	0.1695389505659073	0.1879	-0.0165	1.2881	-0.0547	0.9379771949187	-3.1479539153991	0.5400617824189	0.1895409764514056	0.2984	-0.3963	-0.9528	-1.1387	1.434446899322	-0.4557496676288	1.9074288143974	0.212236432261362	0.1747	-0.0263	-1.1037	-0.1252	0.7397670062521	-1.7597350771496	-0.0530344053836	0.2382897476918457	0.0001	0.0184	0.0012	-0.0213	0.5922699841578	-1.5364633779271	-0.4229769230556999	0.2428016895674649	0.5275	0.5201	0.7695	1.5479	0.7340622668005999	-2.6831553507093	-0.0639324248875	0.2438317057907943
229	0.1552433454880894	0.0052	0.0057	0.2042	0.092	0.6455797907563	-0.5837325464959	0.4634215586152999	0.1574509017848805	0.2101	-0.1612	-0.9871	-1.0006	0.9854248899429	2.3446872575972	1.1824547876885	0.1820538730628671	0.1787	0.0737	-1.1913	-0.2178	0.6377898706777	-0.4778997939128999	-2.007674856621	0.2030883079191476	0.0511	0.1546	-0.0933	0.5875	0.7743888732680999	-0.172715904773	0.4016923434469999	0.2200087073410962	0.0304	0.0538	-0.3699	0.2593	0.4051938731793	1.0294497412962	-1.4463678376240998	0.2241082874350725	0.7163	-0.1668	1.6536	-1.4256	0.7573139979443	1.5699442970528	0.179797650299	0.2293218974481887
230	0.1451790292896233	0.0119	0.0008	-0.3513	0.0023	0.0749484734834999	0.8853755628728	-0.3078198721967999	0.1616199391737143	0.0021	0.0687	0.0683	0.1025	-0.9371903343047	1.5093560297748	-1.8193004256294	0.1663703304051505	0.0	0.018	0.0046	0.0073	-0.1728339338651	1.0213844200026998	-0.6159544886392	0.180874316554868	0.0493	0.0922	-0.0382	0.6316	-0.4886010982632999	3.288683936213	-1.2312794887871998	0.1856238283753604	0.0388	-0.0073	0.2172	0.5159	-0.7094335295823999	3.0541601302103	-2.7981943724761	0.1873112812689137	0.0476	-0.2141	-0.4141	0.4045	-0.0071604315874	2.9437635860661	-4.8620510769367	0.1994901758096266
231	0.1491588540456817	0.0001	-0.0278	0.0175	-0.0164	-0.734927813476	-0.8354099138838	0.2413301503137999	0.1791969767034209	0.0021	0.1098	-0.0754	0.0088	0.3583756666463	0.8233316034588999	0.3462186701599999	0.1853065616759036	0.2694	-0.091	-0.4374	-1.4076	-0.1114588059731	-0.2693817312029	-1.5306012663528	0.2001786763025252	0.0573	-0.2971	-0.4995	-0.303	-0.2028526662891999	0.1544607385282	1.1585342250229	0.2009034656347295	0.0034	-0.117	0.1076	-0.0036	-0.1490314002916	-0.2131605403325999	-0.9978179446134	0.2284572608288289	0.2561	0.3676	0.763	0.9819	0.2231143270997	0.9476949235016	1.8825246759643	0.2423846687085364
232	0.1527742028385716	0.0001	-0.004	0.0173	0.034	-0.1659095604619	-0.7769855132943	-1.4915729798984	0.1778805812066303	0.001	0.0544	-0.0487	0.0556	-0.2881483568468	-0.2977873993683	0.9057945958061	0.1901237161104177	0.3239	-0.0843	0.2529	1.5762	1.1901660217057	0.2479004364406999	-3.3850743614279994	0.192081993030284	0.0071	-0.1446	0.1412	-0.1195	-0.2113114178897	-0.3264291257179	0.4173902126962999	0.2007252491299347	0.0295	0.1541	0.2575	0.361	0.775451135097	0.3514119502123999	-0.7248166545861	0.2248020066972196	0.2698	0.2831	0.5787	1.1769	0.8338755356865	0.4456385087389	-0.4716835950623	0.2344067897021186
233	0.1609605716948411	0.0004	-0.0158	0.0426	-0.0391	-0.8690088621016	-0.1439168063006	1.476150511864	0.1831753024552003	0.5198	-0.6152	-1.4212	1.3631	0.5392749218049	-0.9239317329588	-0.9098862709989	0.2117634870402974	0.2165	0.5986	0.0303	-1.0837	-0.0335989482178	-0.7152169550953	0.0720370892117	0.2335726913903272	0.0001	-0.0141	-0.0193	-0.0168	-0.0542540393352999	0.8344656811469999	-0.2015936893067999	0.2386999500841424	0.0749	0.005	-0.6741	0.1264	0.7106531635341	1.5536169393123	-1.6528794057684	0.2671446006914917	0.0006	-0.0533	-0.0148	-0.0088	-0.5828276567898	-3.9192740322726	1.8158382389278	0.283338557797356
234	0.1523295159979986	0.0001	-0.0081	-0.0172	0.0332	-1.2171159977352	1.4854748101399	-2.1091011897656	0.1750430102058539	0.006	-0.1292	0.1513	0.1086	0.3312683184939999	-0.9989588925037	0.8967850417757999	0.1884289229100572	0.0822	0.2523	-0.6143	0.4621	0.1405726486911	2.6199311003744	-0.9588683442204	0.1928138419045814	0.2163	-0.4446	-1.213	0.1163	-0.2194160822138999	1.3124441611213	-0.73178037102	0.2014915107913574	0.0	-0.0014	-0.0114	0.0097	0.1583556985675	-0.5899880883772	0.5109479397008999	0.2323070150836683	0.2676	-0.4836	0.7812	-0.9399	-0.2379466496736	0.2251208216654	-0.3710047795009999	0.2359585288706955
235	0.1084681917987041	0.6722	-2.4493	-1.003	1.5137	5.771740632782099	0.2599787468656	-2.748110694395	0.1136108587424348	0.0009	0.0747	0.063	-0.0467	0.1559557736948	-2.8388750662199	0.0909610869784	0.123967764479944	0.4999	-0.7787	-1.8675	1.3981	7.0917386557978	-0.5482451328044999	-2.4948202627484	0.1394359525170491	0.6486	-1.1249	2.3369	-0.5009	5.3729596736069	-2.6330323295975	-1.8336212888042	0.140613286059399	0.009	-0.0787	0.1135	-0.2779	9.490561923638198	-2.242159319593	-2.6296094859266	0.1502790097069949	0.0876	-0.7996	-0.2966	-0.3831	3.728932449746	-0.7088827271526	-0.181371371527	0.15139684354702
236	0.1612704076841927	0.0896	-0.2504	0.1956	0.8558	3.3242106929350994	-0.8902147556489001	-2.5652049446707	0.1767256970816349	0.0005	-0.0377	-0.0492	0.0057	2.1832628026351	-0.3914238124342999	1.2636194600226	0.2002533836035432	0.018	-0.3353	0.1297	0.0735	2.4828206383849	-0.4030693495215	-1.3960087583280998	0.2251019203733743	0.8328	-2.1649	0.7079	-0.6013	5.4353183772664	-1.6282900115809	-0.7753331060048999	0.2286228745258913	0.4158	-1.1292	0.387	-1.1415	0.308055930381	0.3675425927994	-2.6493203443073	0.2304914085328087	0.0519	-0.4311	0.1498	0.3594	5.9688098735584	-1.9558207421584	0.8160137997487	0.2335059608941334
238	0.1131333121404984	0.0107	-0.3631	0.0313	-0.0978	2.4021280824192	4.9523826754239	0.0350546403537	0.1154977078695413	1.1473	3.6537	-0.9093	0.8508	-2.9852311404239	5.9489416430549	-1.1841071949778998	0.1184836714740943	0.193	-1.516	0.2841	-0.2536	-8.879840058082099	8.847539429877399	-3.6185752486325	0.1471142882803382	0.8157	-0.3948	-2.7322	0.8343	-1.5054610697354998	7.437642581712199	-1.9338279879971	0.1509197489615737	0.1459	0.8668	0.7038	0.4513	2.297239562573	2.9071352244844	-2.9099285796641	0.1519201761119638	0.0221	-0.3461	-0.2222	-0.2215	-0.1132685853852999	4.1438047084775	-3.187572347314	0.1574234401293892
239	0.137364844563904	0.6464	-1.3505	-1.8295	1.374	-1.2417840779840998	-5.217672731434	3.2629142511045	0.1435059031138472	0.3094	1.6794	0.6175	-0.1785	-0.5233016513407	-4.4092914796411	2.8613792797803	0.1490810351807438	0.6093	-1.0871	1.5939	-1.5517	0.0420183567876	-5.1293869705432	3.5848582713226	0.164289447136041	0.7768	-2.5766	-0.6543	-0.1591	-0.5757852542945	-2.9651268517362	2.4179046377299	0.1696226338854376	0.0459	-0.4952	-0.353	0.1901	4.0316770709825	1.4345649284141	0.9567438205626	0.1708527636888152	0.027	0.3155	-0.3121	0.2004	0.6946405500392	-5.1639301514978	3.6213292607815	0.1750778786844001
240	0.1299616225736667	0.9718	0.9489	-3.2036	-0.2283	0.5250327446915	8.218365682922999	-0.8789626488687	0.1561513767929762	0.2695	1.1374	-0.0989	-1.1337	3.2711369445208	1.2409578743394	-2.362548993535	0.165314958629179	0.0108	-0.1474	0.2722	0.0487	0.3960662900569	-0.0813613874876	0.4452844214625999	0.1693669340368882	0.0517	0.0368	0.6683	0.0983	2.1740171904206	4.4114553463296	-1.1847760264998	0.1730728518671739	0.0874	0.5499	0.1464	-0.6582	4.125392170109899	2.2247697000236	-3.2988737811643	0.1791234097334345	0.0597	0.6963	0.1234	-0.0036	0.9524160871856	5.836538604345	-0.9001685424159999	0.1896687545307829
242	0.1303578910982903	0.11	0.8207	-0.7313	0.2392	-10.2444137348809	5.7741012146241	-1.4341714981071	0.1429789893288254	0.9532	2.618	-1.7213	0.4284	-4.441041305416	4.0073630780099	-1.2422168513218	0.1524942319094633	0.6792	-1.24	-2.2486	0.2947	-3.5803731658228	4.556355728397699	-1.2640522333603	0.1628172724245384	0.1079	0.8728	0.4059	0.2596	-0.101505019206	2.0882493834946	-2.6026201668664	0.1718763800201326	0.0581	-0.3463	0.3667	0.5022	-5.8919729346012994	4.4018163038081	-1.1390200817957	0.1734154833065998	0.0302	0.042	0.2791	-0.426	-4.8537103544283	4.635159818889799	-1.0809497684825	0.1814483017936958
243	0.1550549053257709	0.375	1.8182	-0.2891	0.4879	-0.4418615777917	0.2607262644488999	-0.2533297746773	0.1594198304917102	0.0703	-0.7962	-0.1174	0.1173	-0.6640316721545999	0.1933316528598	-0.0799056953517	0.1661538920474419	0.2169	0.1767	-0.7089	1.1936	-0.3835552062942999	-0.1659489034926	0.4385567632129	0.1751121238946803	0.4134	-1.6299	-0.4539	0.8235	-1.6425321886942998	0.6260656475291	-0.4328126807307	0.17762855812636	0.253	-1.2206	-0.5282	0.6066	-0.6538811702339999	-0.1218453660778999	0.4716835950623	0.1797298001446841	0.0792	-0.5599	-0.3207	0.4945	-1.653587580321	0.7224954157747999	-0.8019289947581	0.1821548219423462
244	0.1341415476800221	1.2459	-3.1127	1.9534	0.6538	5.933322459866999	-6.288983457394999	1.1475181764269	0.1488524129574157	0.0238	0.0867	0.4545	-0.162	1.8652924285177	-3.667517978823299	2.0666107166096	0.154807617393854	0.2666	-0.4675	-0.1619	1.5293	-0.6790213668513	-1.5970123021743998	3.5331221859521	0.1627502990154178	0.0078	-0.1813	-0.0951	0.1718	-0.022032097192	-0.3656934703564999	-0.3710441225317	0.1663683525573865	0.1492	-0.6973	0.8995	-0.2235	4.524251815346499	-5.3564749437436	1.5542464278035	0.1700798709822323	0.0943	-0.3247	0.0253	0.852	0.1251895236874	-2.8424159389829	4.7963482156677	0.1777630495693477
245	0.1203918873839376	0.2029	-0.3214	-1.5512	-0.1364	0.3766308328911	-0.1670898513829	-0.623193606288	0.12076413141586	0.0829	-0.5355	-0.0162	0.8614	0.6762280116716	0.0316711397134999	-1.007968446534	0.1234659151930438	2.4208	0.3893	-5.376	0.598	0.1006001294998999	-0.0238812196348999	-0.116061940565	0.1287416605688644	0.0038	-0.0911	0.0711	-0.1761	0.6325179045638999	-0.7686841338166	-0.7044763077142	0.1287752064398107	0.0042	0.2035	-0.0819	0.0289	0.3844600960004	0.6401504525196999	-0.9500948483743	0.1392923057189253	0.141	0.6133	-0.0775	-1.066	-0.1037475719559	0.0153831250037	0.2222094373935999	0.1561929145359631
246	0.1134520455048431	1.9211	2.8139	-4.1808	0.0563	0.8319870702129	0.3790307577638	-0.8620058026369999	0.1169279552953908	0.0443	-0.578	-0.0292	0.4828	0.8648778438781	1.7011139614066	-1.8737511801182	0.1170977856080689	0.2277	0.4323	-1.5401	0.5983	2.2030916901079	0.4343077158973	-1.9181694617785	0.1253538432798372	0.0047	0.1909	-0.0451	0.1347	1.8396014294706	-0.1129931841704	-1.3451775626637	0.1254815985746434	0.0043	0.181	0.0122	0.1373	0.5841653198336	1.288484255425	-1.3089819744197	0.1297861159628538	0.0523	-0.3314	0.6512	-0.265	0.8552781443873	0.2251208216654	-0.7875687885525999	0.1309746657615401
247	0.1502040918324413	0.289	-0.6038	1.2048	-1.0345	1.5771047286402	-1.8556533859962	1.5631379527417	0.1595265758395616	0.2439	0.4857	0.4513	-1.3615	-0.3026659351751	-0.5797589003952	2.202816288893	0.1622399540234625	0.1668	-0.8908	0.8203	-0.2761	-0.2658802014706	-1.3064640204548998	2.2203239375545	0.1730612155662456	0.6741	1.3648	0.2991	-1.9724	1.1135651409328	-2.3159275021555	2.0404476011941	0.1762049913572367	0.1155	0.6166	0.2474	-0.7362	1.336089322572	-1.9493684851236	1.6135363750684	0.1770468419355794	0.039	0.3139	-0.0969	-0.4715	-0.7647104877159	-0.4079478853282999	2.0936000356698	0.1817754143677887
248	0.1103748076436711	0.0029	0.1038	-0.165	-0.0413	0.3587690969533	-1.6229000163749998	0.3128557801264	0.1330225051552524	1.2861	2.1025	-3.1536	-0.3692	0.4088134320036999	-1.8503814198824	0.3146262165078999	0.1465338171561173	0.0429	-0.579	0.2742	0.171	-2.1022555024238	-0.5876668495659	0.9400623755458	0.1593618900625296	0.3268	-1.5593	0.6997	0.3932	-2.3165963336774	-1.1495640140233	1.0493966578611	0.1695536377943972	0.0694	-0.7497	-0.0594	0.2193	0.6210297395994999	-4.7657393377831	0.4791587708952999	0.1709747375824654	0.0082	0.2488	0.0859	0.0545	0.1976200432060999	-0.1068163283505	0.2058427366224	0.1800217594330927
250	0.1178196816672436	1.4071	0.6908	-2.8083	-3.0905	0.1609129955629999	4.7714440772346	4.5363301257714	0.1506165998763306	0.0332	-0.4728	0.2972	-0.137	0.9093354685691	1.7646922990178	1.3265683091426	0.1589829874234659	0.2739	-1.5007	-0.557	-0.1493	1.6277392091510998	-0.2547461237825	-0.9854248899429	0.1655549845303151	0.209	0.1863	-0.9337	-0.9935	1.4937761896176	1.5014480806041	0.5987615842233	0.1666233218296902	0.0157	0.2206	-0.116	0.2813	0.8936375993197999	1.5156902577175	1.0214631060641	0.1735596942066035	0.0024	-0.0434	0.0721	0.1152	1.7229493434450998	0.3628607721460999	-0.3523168399185	0.175003188288064
251	0.1186678340169456	1.4562	1.5827	2.3244	3.2402	-0.2712701966765	-3.0001028060284995	-2.4993447112789	0.1501739684245617	0.0339	0.1141	0.262	-0.5069	0.8326952447654999	-0.8736119966934999	0.0891906505969	0.1562852526850526	0.0942	-0.463	-0.2856	-0.7799	2.3339859532468	-0.1922693910309	2.1662666133727	0.1576556678273387	0.2891	0.5943	-1.5085	0.3493	2.0716466245392	0.5755098530796	2.4081475661163	0.1665396998815045	0.0195	0.1385	0.3441	-0.1938	0.9693335903866	-0.6136725928586	0.2524642280019	0.1723367040588108	0.0349	-0.1259	-0.5034	-0.187	1.1546392649836	-0.9740154110399	0.4581102494708	0.1727798172940093
252	0.1163445629686662	1.5637	1.2042	-1.6202	-4.0106	0.4382420189672999	2.3111276524101	4.6839845199885	0.1488911577529842	0.0338	0.4065	-0.4178	0.0284	1.3877860649118	0.6767001280399999	0.8389507866468	0.1567801916320508	0.3007	-1.655	0.0738	0.3648	1.9306805455411	-0.3182064323015999	-1.9302871152341	0.1570037420833631	0.3032	0.2638	0.6148	1.5649	3.3427019173641	0.0172715904772999	-1.1173814149107	0.1651343739989679	0.0189	-0.2614	0.2155	-0.2383	1.3596557979613	0.6400324234276	0.5635102287160999	0.1698686300791736	0.0086	0.1841	-0.1107	-0.1718	2.3231666198042995	0.0771516832027	-0.7994110407932998	0.1715436889010646
254	0.1164121052570767	1.6421	0.5193	3.7691	-2.5851	1.7814130870652998	-4.0283722564037	2.2155240878091003	0.1490786622779175	0.0462	0.0958	0.6434	0.205	1.9014880167617	-0.6840179317502	-0.0659389194531999	0.1525462395303383	0.2856	0.6063	1.2423	-0.9473	3.8352766617281	2.4559886914475	-2.0643681638597	0.1568606968714135	0.2826	-1.1752	-0.4212	-1.0695	2.4032690303095	1.7611514262547998	-1.7969142411611	0.1652054493658627	0.0183	-0.0144	0.1902	0.3608	2.0186515621863	-0.7123449138542	-0.2310616193011	0.1691678001933951	0.0097	-0.1547	-0.1543	0.1967	2.5441957662769	0.7213938109151999	-0.9726384049654	0.171492211205213
255	0.1155727495892633	1.6814	1.5952	0.3755	4.3746	0.1169668302711	-0.6364128646031999	-5.4767465885935	0.1489582461874392	0.0463	-0.2054	0.5186	-0.3941	1.2843138941708	-0.2850009143908	-1.2537050162861998	0.1533911050219206	0.3548	-1.3654	-0.022	-1.2666	3.3722485334198	-0.2785093143252999	0.7009747779819	0.1568736440201631	0.2765	1.0581	-1.1746	-0.3809	2.4507560683644	-0.0515000271862999	1.6069267459107996	0.1577216695847521	0.0354	-0.3853	0.0013	-0.4342	1.1556228407511	-0.2370417599675	-1.4901959738239	0.1648896250767501	0.0167	0.0558	0.3854	-0.016	1.4185916579499	-0.1389595844324	-1.2172340268273	0.1671630692080994
256	0.1162993153830229	1.5789	-2.2829	-3.8111	-0.7926	-3.8741869190904	-3.4667504931612	-1.8090712376474	0.1491929269017067	0.0362	0.316	-0.4105	-0.3094	-1.5707311576668	0.1410447650594999	-0.9085092649244	0.1571760268823316	0.2771	-1.3221	0.8125	-0.486	0.0151077237887999	2.7854078874986	-0.3953974585349999	0.1581754992856963	0.3123	0.8013	1.5102	0.1984	-1.3742127193203	2.0720400548462	-1.1046342729639	0.1652939089929715	0.0167	-0.3217	0.0733	0.2065	-1.3744881205351998	0.2510478788967	-0.9195646565511	0.1701202647192569	0.0102	-0.023	-0.2957	-0.0415	-1.0272858746077	1.6424141596022	-0.8134958457838999	0.1717903976638853
257	0.1217941336744523	1.3676	1.3712	-2.0444	-3.2837	-0.3126984080035999	3.3837366983842	4.267499196998299	0.1535145103011227	0.0378	-0.0596	0.3166	-0.5151	1.0078504174419	1.3438792426506	0.9194859704897	0.1611257502800952	0.2897	-0.691	-1.4302	0.4174	2.2181994138967	-0.1927415073993	-1.378186365421	0.169418118473261	0.0254	0.0954	-0.0904	0.4558	1.4495939661414998	1.0139485872004	0.6844113620572	0.1698486913745509	0.1708	0.3088	-0.791	-0.8873	1.3150801441782	1.4178441403666	0.7023124410256999	0.1762897962656513	0.0024	-0.0864	0.05	0.1004	1.9991374189591	0.5014662693022	-0.782532880623	0.1785724857879416
259	0.1280541247453044	0.0059	0.2636	-0.0046	0.0001	0.0112521067802	0.6510091289929	0.0007081745525999	0.1607727492883924	0.2314	-0.0248	-1.4692	-0.0016	-0.0162486716791	-0.991837803947	-0.0010622618289	0.1646834603556243	0.1682	1.2377	-0.0205	0.0003	-0.0033048145788	-0.1378186365421	-0.0001180290920999	0.2036688580543809	0.0234	0.0071	0.4155	0.0004	0.0309236221301999	1.8389325979487	0.0020458375963999	0.211814485892664	0.0	-0.0	-0.0	-0.011	-0.0001573721228	-0.1017017343595	-0.0001180290920999	0.2222331760369849	0.0	0.0003	-0.0	-0.0	-0.0188846547359999	-0.9772415395573	-0.0010622618289	0.2271030903507115
261	0.1127768493639692	1.1047	2.0531	-2.0944	-2.468	-5.7785076340625	5.4573898174891	5.1415833100602	0.1547591196993992	0.0012	0.0375	0.0026	0.1016	-5.3819692276372	4.849658022266199	4.9591496767043	0.1762937809931326	0.0353	0.0537	0.1291	0.5298	-4.5261009377894	4.075583893243699	3.5082967335804	0.182724313475775	0.3105	0.0127	-0.3383	1.5602	-3.8919699689668	3.4279189218603	3.7102838531942	0.1953001369261789	0.0052	-0.0806	-0.0034	0.1832	-2.8822310860513	2.3753354785125	2.1768105456003	0.1966033688207949	0.0017	0.0992	-0.0388	0.0378	-5.276647934453299	4.424950005859699	6.3374147281867	0.2012032613456052
262	0.1608892192381629	0.4109	1.1456	1.5811	-0.1368	0.5507237437385999	-2.1267662105499	-1.3245618145768998	0.1760648651428324	0.2132	0.1381	1.2628	0.4504	1.0856315891358	-1.2128276073889	-1.3020182579858	0.1842857721013679	0.0016	0.0817	-0.0285	-0.0763	0.9804676680747	-0.9708679685839	-1.1277679750155	0.2049786272834214	0.9305	-1.306	-2.2586	-0.0516	1.3966382468193	0.4957221868199999	-0.783319741237	0.2054900280829995	0.0037	0.0024	-0.1419	0.0807	-0.699125655539	-1.2470560440979	-0.038949600393	0.2188518159688903	0.077	-0.1123	-0.6837	-0.2188	2.7607398072497	2.6529399031317	-0.8226234289062999	0.2220319092636474
264	0.1175737270002258	1.4396	1.62	-3.9015	-0.7217	-1.3673276889478	6.6383102269803	0.7221413284984999	0.1506873672840231	0.0366	0.0099	0.1751	0.5779	0.2568313044096	2.4422579737332	-0.0303334766697	0.1589829528791163	0.2687	0.704	0.6407	-1.2763	1.5700623261448998	-0.3525528981026999	-0.3839486366012999	0.1652147958174011	0.2313	-0.525	1.3386	0.1803	1.0115486623277	2.1002883508888	-0.3868600208730999	0.1664440024781582	0.014	0.1966	0.0188	0.2945	0.541753532739	2.2162716053924	0.0260450863233999	0.1734793576465652	0.0028	-0.0758	0.1342	0.0232	1.4205194664541998	0.4946599249911	-0.6053712133808999	0.1748529923957371
265	0.1709930501302029	0.0087	-0.2762	0.002	-0.001	-0.0004327733377	0.3700212037335	0.0017310933508	0.1790991353454379	0.2186	-0.0003	1.3532	0.006	0.0005508024297999	0.6196527335249999	0.0028326982103999	0.2299425715805249	1.6782	-3.3087	-0.0016	-0.0053	0.0007868606139999	0.4685361526063	0.0021638666884999	0.2336935514124478	0.1081	0.8329	0.0007	-0.002	-0.0008262036447	0.2434940170023	0.0011409478903	0.2379722505742268	0.083	-0.0007	-0.7233	-0.0032	-0.0001180290920999	0.0687716176636	0.0003540872762999	0.249732469802159	0.0277	0.4078	0.0068	0.006	-0.0031080994253	0.6211477686915999	0.0028720412411	0.2502528947618431
266	0.1627963065767534	0.3333	-1.7295	0.0421	0.2785	0.6824048674915	-0.5722443815314999	1.3733865156756	0.1815322684503919	0.1474	0.9594	-0.2612	0.4792	-0.1973839850219	-0.4225048066873	1.1623111559700998	0.1903240512887938	0.0063	0.1173	0.0567	-0.1803	-1.246780642883	-0.2825223034567	1.0327152128442998	0.2044636110869089	1.2043	-2.9538	0.3008	-0.139	-1.7658332469080995	-0.1781452430096	0.8740841130618998	0.2068449342822657	0.0019	0.0105	-0.1103	-0.0427	0.6309441833359	0.0879316736145	-0.3861518463205	0.2184393773811934	0.1611	-0.9106	0.258	-0.4589	-4.202622539374	0.1574114658307	0.5253474889370999	0.2252529839168663
267	0.145739762360444	0.5519	-1.9574	-1.1484	0.7277	-2.2532933972811	-2.2083636562217	-0.5757065682331	0.1530935866656702	0.4724	1.6579	0.5221	-1.2677	-2.6575036946929	-2.2257926188218	-0.1640210949882999	0.1600197923464875	0.2037	-1.0948	-0.4259	0.7274	0.071604315874	-0.9156303534811	-1.5467319089398	0.1635477156377995	1.0919	-2.5212	-0.8224	1.7266	0.0435527349849	-1.1438986176025	-1.9845018115387	0.1717787227761834	0.4282	-1.4169	-0.628	1.1564	0.2502610182827	-0.8095221996831999	-1.6666888095441	0.1773807071950424	0.0001	0.0169	-0.0068	0.0137	2.0672402051008	1.7050089214459	-0.0268319469373999	0.1837666109503907
268	0.144962790480658	0.6032	2.2809	0.9031	0.4726	-1.9803314502845	0.2227208967927	1.0519146118259	0.1561004771637416	0.1854	1.3079	0.2198	-0.1507	-1.8115498485815	0.4490220093791	1.3231454654717	0.1668625418184988	1.7397	-3.8574	-0.8596	0.1455	0.3909516960658999	0.2808698961672999	0.2834271931628	0.1766846311997645	0.0001	-0.0005	-0.0273	0.0205	2.2848465079025	-0.4140853981174999	-1.398644741385	0.1842064450448242	0.0101	-0.138	-0.1691	-0.1851	1.3155916035773	1.148423066133	1.1994903199815998	0.1873163651682013	0.0214	-0.3781	-0.148	-0.0818	0.1671291944136	0.5892012277631999	0.7823755085001999	0.1890042127493239
269	0.1594954028714416	0.0818	0.6505	0.4997	-0.311	1.4190244312876	1.0848053854911	-0.6750083777199	0.1784776075266737	0.2121	-0.9931	-0.7566	0.4733	-2.9007223104803	-2.2105668659409	1.3796420575569	0.1801208366703084	0.1811	-0.5742	0.072	-1.0832	1.1291056380593	0.8641696693254999	-0.5379766017918	0.1847030318307992	0.0096	-0.1834	0.188	-0.095	-2.2115504417084	-1.6887602497667995	1.0566751185406	0.1977550142292642	0.3042	0.7195	-0.1018	1.334	0.4564184991506999	0.3475563332037999	-0.2133572554861	0.2114669462156434	1.0383	-1.2972	0.2012	-2.3752	-1.0964115795476	-0.8367475769275998	0.5222393895117999	0.2131422508904059
270	0.1157229837008705	1.234	2.039	1.3666	3.1576	0.4575987900717	0.0294285869636	-0.10229187982	0.1289179958765757	0.0001	-0.0087	-0.0204	0.0301	0.3397270700945	-0.0089308679689	-0.2800436925226	0.1485593383275051	0.0546	0.0826	-0.6616	0.3261	-0.4760506714699999	-0.6646611606457999	-1.5703770703904998	0.1521256080518854	0.927	-0.2629	2.8115	-1.0803	0.5061087469248	0.6971978470347	-0.2927908344693999	0.1556371113848289	0.1161	0.1176	-1.0125	0.2827	1.2695996006889998	-0.4462286541994	1.0580127815844	0.1564252021352848	0.0003	0.0286	0.0325	0.0324	0.4586610519005999	-0.0912364881932999	0.0357628149063	0.163894139238332
271	0.1772117897351785	0.0075	-0.1016	-0.2019	0.1101	1.4311420847432	0.3066002382450999	-0.0087341528154	0.1792355021056198	0.1087	0.1498	0.7515	-0.5681	1.2073195830909	1.7119726378798	-3.85955131167	0.1855582948041327	0.021	0.3949	-0.1085	-0.0456	1.5444500131592	-0.3516873514273	-2.4227044874753	0.1962374519172544	0.0247	-0.0843	0.2536	-0.3428	1.0426689996113998	0.9584355708827	-3.1210039393696	0.2136911852283562	0.088	-0.0966	0.7556	-0.1933	1.476543942171	3.0976735221645	-3.6552036102142	0.2218602506728896	0.2791	-0.2874	1.1676	-0.6639	1.6930879831438	-0.6170560934988	-1.9486209675403	0.2253767000952152
272	0.1461803571655559	0.4284	2.0563	0.2223	-0.3443	2.653293990408	-0.5145674985253	0.939905003423	0.1551504285373967	0.4198	-1.7063	-0.5498	0.9192	2.4999348567393995	-0.4125510199202	0.7699037677682999	0.1690383948546535	1.4144	3.0192	0.9531	-1.5896	-0.3416155355681	-1.2966676058106	2.2380283013695	0.1779875834321456	0.0001	-0.0039	-0.0181	-0.0113	-3.2074405778175	0.0543327253967	-0.1556016864185	0.1840705001666997	0.0023	-0.0587	-0.0657	0.1061	-0.6801229717109	-1.2868711911663	2.2159175181161	0.1854459323245325	0.0042	-0.1456	-0.0618	0.096	-0.4288783776607	-0.9327445718356	1.6023236113189	0.18915625235444
273	0.1000305458731194	0.004	-0.1311	0.2064	-0.0235	1.5424828616242	-4.846274521626	-0.0974526870438999	0.1207546927235581	1.5449	2.245	-3.7522	-0.2665	2.4682243739952	-6.3843509638118	-0.2064328820829	0.1354305241505189	0.0204	-0.3048	0.3582	0.0716	0.1528476742695	-5.2326624261307	0.4666083441019999	0.1391227157467225	0.0	0.008	-0.0192	-0.0023	0.8267937901605	-2.3255272016463	-0.204190329333	0.1473446075867161	0.2706	-1.5131	0.5246	0.4363	0.0569293654228999	-4.9679625155811	0.4696377574659	0.1520657368140554	0.053	-0.5259	0.4776	0.1344	-1.329401007353	-3.8876422355898	0.8184137246213999	0.1572795188139337
274	0.1425123054548811	1.9562	3.6577	-2.6487	-0.4424	1.3644949907374	-1.1135257979020998	-0.4395009959497	0.1477505463242829	0.0644	0.7565	0.2386	-0.1571	-0.4754998690401999	-0.8677892281499	-0.1324679843669	0.1684401969666668	0.0148	-0.2345	-0.1434	0.2364	1.0025391082974	-0.7413013844494	-0.5038661941749	0.1704867802690269	0.3454	1.4928	-0.8752	-0.2098	1.2372989724842998	-1.6424928456636	-0.3849715553995	0.1841010094423147	0.1021	-0.868	-0.1998	0.1962	-0.1982101886666	0.244713650954	-0.2314943926388	0.1867874856626873	0.2656	1.3417	0.516	-0.2582	2.8576810348945	-2.6744998839553	-0.6440847555897	0.1942940059156728
275	0.13495296174638	0.0302	-0.4802	-0.2972	-0.1274	0.1972266128990999	-0.5203509240381999	0.4175082417883999	0.1418048893580984	0.0951	-0.8997	0.1682	0.4097	-0.8241184640728999	-1.2834483474954	1.0316529510154	0.1541516955301116	0.2911	0.1831	1.4987	0.7438	2.9774805633759995	0.8313575817217	2.5558019603334	0.1734794054206658	0.1369	-0.4486	0.9542	0.2683	1.2857302432759998	-2.6008497304849	0.6647398467072	0.1752627923831098	0.1812	0.133	-0.9603	-0.7817	1.7806655694819995	-2.788634016016	0.7294984752394	0.1787542805728697	0.0668	0.0812	-0.6382	-0.3835	0.3317404348623999	0.201829747491	2.2621849222193	0.1805712001765091
276	0.1163990408780341	0.0633	0.2843	0.1405	-0.846	0.3013282721313	-2.6843356416303	-0.5799556155487	0.1719760937553652	0.5975	-0.2641	-1.7971	1.3829	0.1718110150668999	-0.1447036669146	-1.9937867667839	0.1849994726973351	0.1006	-0.0839	-0.7291	0.5266	-1.5413419137339	1.7667381366142	-0.9991162646265	0.1908541652035681	0.0075	0.235	0.0379	0.0489	0.9901853966576	0.3660082146021	-3.9396143791445	0.1967395110427041	0.0045	0.0071	0.1563	-0.0998	-0.2704046500011	2.0354903793259	-2.8070858974143	0.2163018454210844	0.0595	0.1847	-0.6099	0.0802	4.4116914045138	-2.4497724925969	-3.1444130426361	0.2172101530807684
277	0.1153397512583222	0.072	0.9529	0.1564	-0.0601	-1.5867437711617	1.4510103152467	-1.2364334258089	0.1648253685439801	0.6897	2.1693	-0.8319	0.9373	0.9122468528409	0.2045444166093	0.2697358184792	0.184755309191596	0.0501	-0.5498	0.2186	-0.2386	-2.2377922431853	-1.2461511543918	3.9322178893729	0.1859103300240177	0.0026	0.0796	-0.0969	-0.0735	-0.2323205962835	0.8160137997487	-0.4957221868199999	0.1922517807137646	0.006	0.001	-0.1061	-0.1878	-0.4610609767732999	0.7431111638615999	-0.51539370217	0.2130603954814623	0.0568	0.2846	-0.3066	0.4741	2.2151700005328	0.922200639608	-4.8232588486665	0.2169716772654496
278	0.1139332872497126	0.0146	0.3209	0.1293	-0.269	-0.9288496117963	0.347792391388	1.6294309594712	0.122475552575673	0.0139	0.2631	0.0589	-0.3132	0.4443795317564999	0.2815387276891999	-1.6971403153059	0.1295313297021047	1.5601	2.7713	1.0398	-3.0504	1.6391093450233998	1.1234402416385	-1.5321749875808	0.1424681419738279	0.0245	0.3622	0.2771	-0.2244	1.7028057117267	1.0193385824063	-3.1480719444912	0.1447451772475683	0.006	0.1264	-0.0202	-0.2152	-0.8430031188089	0.3391762676647	1.3411645735323	0.1500463472647302	0.0013	0.0793	0.0613	-0.0513	-0.0214026087007999	-0.2084393766486	-1.7960880375164	0.1654239846390935
279	0.1069344847806437	1.6406	3.7137	-0.0574	-3.0361	5.758560717497599	-1.1036506971964	-4.5030065787685	0.1147695026891457	0.0633	0.7125	0.0187	-0.5652	0.4273046564327	-1.3498593833169998	-0.2029313523506	0.1207859792470403	0.0026	-0.1449	0.0599	0.0862	3.2966312284144004	0.5293211350378	-2.1036325084983	0.1319945343984138	0.0275	-0.4031	0.2928	0.254	6.999518591837	0.7076237501702	-4.8469826961786	0.1429864832477406	0.0017	0.0584	0.0891	-0.08	0.7004239755521	-1.602048210104	-0.2741815809483	0.1466699340210039	0.0011	-0.0171	0.1032	0.0094	2.3801746712886	1.4567937407596	-1.638637228655	0.1531648035174013
280	0.1224767961722603	1.625	-2.3699	3.499	1.4292	-5.401011254496	8.0408105853739	3.3469903077103997	0.1427067144398271	0.0657	-0.5042	-0.0934	-0.6535	-3.7521054948283	4.3090060943868	0.8847854174122999	0.1482772557831514	0.0	-0.0025	-0.0074	0.0008	-0.803778117201	1.7293622574491998	1.1268237422787	0.1654501225845056	0.0389	0.4269	-0.0315	0.412	-2.8237673424311	4.0913997915851	1.6310046806991998	0.1667049688700566	0.0001	0.0155	0.0164	-0.0147	-1.452151263137	1.7989207357268	0.507131665723	0.1729485410850194	0.0742	-0.3628	0.6349	0.3303	-5.0121840820879	6.916426110998599	2.4888794651127	0.1833593437253348
282	0.1295688926399235	0.1633	-0.3187	-0.3248	-1.2974	-1.3759831557018	0.6213444838451	3.1374099831715	0.1732468065547042	0.2419	-0.3871	-0.3425	-1.3519	-2.3858794107401	0.0109373625345999	0.8313575817217	0.1881841919950005	0.0001	-0.0014	0.0188	-0.0086	1.430512596252	0.512639690021	1.7849146167976	0.1958806602344173	0.2545	0.7531	-0.2112	-1.1564	-2.3480314152067	0.2454218255066	1.826696915401	0.1986612209310021	0.0064	-0.0181	0.2149	-0.0452	-1.793648769613	-0.1265665297619	0.0510279108179	0.2264912481795998	0.5003	0.8214	0.4255	1.5677	-2.4484348295531	0.2050165329777	1.6830948533459995	0.234994855438359
283	0.1193178973059849	0.7223	-1.8147	1.4933	1.8859	0.5612283329355	-1.218847091086	-4.70542647172	0.1353351064094075	0.0119	-0.1478	0.1594	-0.2915	-1.0780777272414	0.0328907736652	0.2761487324832999	0.1545500352457419	0.1789	0.8982	-0.6691	0.6944	-4.1237397628205	2.5901877691652	-3.64316464282	0.1639821420715407	0.0175	-0.3266	0.1678	-0.158	-1.6038973325469	0.6023418000169999	-4.7713260481425	0.1649499428186741	0.0075	-0.1583	-0.19	0.084	-5.0072268602197	3.5636130347446	-4.9290522582188	0.1739550010018332	0.2156	-0.0257	0.0314	-1.3629	0.5116167712228	-1.2112538861609	-5.4236728401792	0.1772481572180036
284	0.1273187578597391	0.1778	0.5094	0.8385	-1.064	-0.7167119902619	2.1049701715421	-2.0321462217164	0.1725510837202775	0.1526	0.6118	0.6111	-0.761	-1.6815998181794	0.8914343896006	-0.5704346021193	0.1830224874396826	0.1914	0.0963	-0.6953	1.0373	-1.0202434721124	0.0507918526336999	0.5200755228233	0.1840851458684714	0.0011	-0.0066	-0.0703	0.0609	2.1509621744304	1.6606299828163	-0.6747723195356999	0.195378286902383	0.017	0.2079	-0.2858	0.0775	-1.3399842826113	0.2547067807518	0.4315930467789999	0.1979518269864555	0.236	0.8067	-0.4891	0.9479	-0.9909329142409	-0.0381233967482999	0.9384099682564	0.2034697330307217
285	0.1149731526551158	0.0727	0.373	-0.0314	0.8992	-0.5259376343976	-2.4736930552625	-0.9316823100067	0.1672092454487593	0.753	-0.7775	-1.4355	-2.0224	0.3401991864629	-0.7548353870102	1.4668655566188	0.1756410633015666	0.0106	-0.1063	0.2442	0.1402	-0.2661949457162	-1.1896152192759	-0.8306494071691	0.185631911018192	0.0153	-0.244	0.2325	0.1011	0.4378092456296	-1.3174013829895	0.5416355036468999	0.2076737583333532	0.0227	-0.0406	0.4006	0.043	1.1521213110188	-3.0262265784133	0.2763454476367999	0.212344142278552	0.0182	-0.0012	0.3498	0.0787	-0.1627621180059	-2.1050095145728	-1.36126886222	0.2326820910172758
291	0.1162211705517219	0.0636	-0.8792	-0.1994	0.0876	0.9101616722138	-2.6445204945619	-0.1194847842359	0.1721271712635942	0.6154	-1.2685	-1.9254	0.217	2.06157480868	-0.0354480706607	-0.6080858824992	0.1849282793651612	0.0804	0.3991	0.6961	-0.092	0.00393430307	1.9411064486766	-1.7009959323145	0.1904786104264757	0.0077	-0.052	0.0015	-0.2408	4.0514666154246	0.6598613109004	-0.6952306954997	0.196020088211967	0.0022	-0.0425	-0.1209	0.0282	2.4635032103112	2.2901971600777	-1.2161324219677	0.2143913767786523	0.0657	-0.0512	0.6551	-0.1673	5.2275871751704	-2.5103607598749	2.6117477499888	0.2169503417196247
293	0.1583406300968499	0.0525	-0.0015	-0.7051	0.0027	0.0038162739779	2.3859187537708	-0.0089702109996	0.1779069874219919	0.2571	1.4722	-0.0026	0.0111	0.0043670764077	2.667064051153	-0.0101898449512999	0.1955281601357844	0.7138	2.3401	-0.0041	0.0188	0.0029113842718	2.0049601875027	-0.0092456122145	0.1981816711242792	0.0	0.0152	0.0021	-0.0002	-0.00393430307	3.7788194126736	-0.0116455370872	0.1995940150221906	0.0025	0.0171	0.0006	-0.1373	0.0171929044159	3.7255489491058	-0.0130225431616999	0.2154175604166362	1.3966	3.1184	-0.005	0.0229	0.0021638666884999	1.3268830533882	-0.005114593991	0.216332727334684
294	0.1338277905394923	0.0305	0.4534	0.201	-0.3095	-0.3323699233536	0.5989582993768	-0.5713394918253999	0.1413606607813979	0.0865	-0.9194	0.2686	-0.0159	-1.403365905069	1.2009460121175	0.1449003820681	0.1506111234944321	0.299	-0.1175	-0.8999	1.4677	2.3457101763954	2.9289706065229	-1.9026683076827	0.171795255922421	0.2684	0.6095	-0.6261	1.2571	-0.1149603357054	1.6248278248793	0.0112521067802	0.1752724486313157	0.047	-0.0702	0.5205	-0.3559	0.4978467104778	1.6270310345985002	-0.1129931841704	0.1768505469761399	0.0064	0.1072	0.0568	0.1998	0.3359894821779999	2.4365532342817	-0.6339342536691	0.1781814966689249
295	0.1360283200010746	0.0347	-0.4943	0.3713	0.0173	-0.2484905819012	-0.4903321916140999	-0.2277174616915999	0.1426974741937892	0.0933	0.9386	0.3035	-0.0872	-1.4475481285451	-0.2522281698176999	-0.8474882243087	0.1547127677970464	0.2729	0.1946	-1.5568	0.4299	1.9985866165293	-3.1970540177127	-1.3877860649118	0.1751046454104745	0.2427	-0.4108	-1.2729	0.5386	-0.2881483568468	-0.0775451135096999	-1.4601772413997998	0.1797527100308696	0.101	0.1094	0.9064	-0.0944	0.0064916000655	-1.1483443800716	-1.2373776585457	0.1807132017081076	0.0054	0.0333	-0.0032	-0.2089	0.6011221660653	-0.9291250130112	-1.8242969905283	0.1827307732691593
296	0.1479333410578854	0.0158	-0.2549	0.0277	0.3076	0.8980833617889	-1.3150014581168	0.3660082146021	0.1626246307138207	0.3082	-0.3453	1.169	-1.1648	-0.5970304908725	0.0782139450316	0.4490220093791	0.1811719837458164	0.7539	0.4945	-1.7295	1.7337	0.2305108168712999	0.4769162181454	-1.2607474187815	0.1851545940994315	0.001	-0.0396	-0.0419	-0.0675	1.6839210569907	-0.461887180418	-1.9529487009173	0.1855264930553505	0.3695	0.1179	0.9063	-1.4671	-0.3939417663991	0.2458152558136	-0.0802991256587	0.1878103537780911	0.006	-0.1119	0.1863	-0.0214	-0.9987621773502	-0.4453237644932999	1.8534108332463	0.1935603728624655
297	0.1498639975652492	0.1328	0.1231	-0.0506	1.1453	-0.6630087533564	-0.1480871675548	3.0110008255324	0.1750480470660271	0.1807	-0.8834	-0.0158	0.8761	1.1019589468763	-0.1190520108981999	1.3102016083714	0.1791463953231947	0.0031	-0.0258	0.1576	-0.012	-2.0111370433226	0.0754599328826	-0.1240879188278	0.1881136928572573	0.001	-0.072	-0.0472	-0.0242	0.0123930546705	-0.0212058935473	0.7028239004247999	0.1910267215799237	0.002	0.0334	0.1193	0.0203	0.5819621101144	-0.0568506793614999	1.1254860792349	0.1971571037208671	0.5163	1.7937	-0.0715	0.8398	0.1823549472945	-0.0100718158592	-0.8224660567834999	0.2070087638004181
298	0.1462012406948907	0.4834	-2.1857	0.2586	0.3391	-1.9716759835305	-0.5569399425892	-1.0593504446282	0.1554788060226756	0.3859	-1.6546	0.5303	0.8389	-1.8357851554927	-0.4666083441019999	-0.8948572332715	0.1671292399999873	1.5469	3.3094	-0.9246	-1.4411	1.2634620878998	-1.3560362391369	-2.2865776012533	0.1769480925021924	0.0001	0.0005	-0.0203	0.0119	3.703359479791	-0.0004327733377	0.1767682369351	0.1834030669496766	0.0048	0.1773	0.0385	0.078	0.6161905468234	-0.9644943976104998	-1.6365520480279	0.183599663620936	0.0056	0.2129	-0.0003	0.0084	1.1912676265653	-1.2921825003108	-2.1790530983502	0.18582585034698
299	0.1060833241325775	0.0036	-0.2191	0.0511	-0.0251	-1.411234511209	-0.2410154060682	0.4419009208223999	0.126253428858728	1.1976	3.6381	-0.9916	0.095	-0.385955131167	-0.7762773387417	0.5396290090811999	0.1351433999685818	0.1808	1.2372	-0.671	0.1606	0.0658208903611	-2.2453461050797	0.9273545766297	0.1488503487487776	0.3348	1.2644	-1.2935	0.32	-0.0572834526992	-2.7312325342247	1.0669043065226	0.1543663412565692	0.0496	0.3661	-0.5574	0.1932	-1.4960580853982	-1.8689119873421	0.8683006875489999	0.1546067004739301	0.0269	-0.2878	0.4154	-0.0751	1.6262441739844995	-2.9571402165041	1.1390200817957	0.1618804454642749
300	0.1218750207391265	0.7107	2.083	-1.6569	-1.2894	1.0415280517211	-3.8014809983568	-2.4295108317864	0.1378697852026046	0.0067	-0.2146	-0.162	-0.0146	-0.4689689259439999	0.5684674505843	0.3828863747723999	0.1584238500076046	0.1435	-1.0729	-0.4484	-0.0819	-3.2350987283996	-2.3510214855399	-0.922200639608	0.1655189073670243	0.0211	0.4316	0.0373	-0.0564	-1.6000023725075998	-3.7179950872114	-2.0311233029182	0.1779580627129195	0.2157	0.1918	1.1505	0.6766	1.8899211657359	-4.1325132586666	-2.7429174143426	0.1795564389584803	0.0099	0.0386	0.2559	0.1237	1.5799374268505997	-0.7083319247227999	-0.6290557178623	0.1842490426378577
301	0.1186283421079427	1.3388	1.0611	2.9708	2.6412	0.8143220494285999	-0.9908935712102	0.0221107832533999	0.1310512638144617	0.0	0.0098	0.0195	0.0029	0.8135351888146	-0.9904214548418	0.0145569213589999	0.1472603388507072	0.0021	0.1191	0.0293	-0.0806	0.8701498099919	-0.7678185871412	0.2650539978258999	0.1496542670587549	1.2451	2.6266	0.9568	-2.1599	0.2050165329777	-1.0364921437915	0.7783231763380999	0.1507949207491605	0.0115	0.2708	0.0522	-0.1962	1.4632853408251	-0.8425310024405	-0.5677592760317	0.1512558882682241	0.0053	-0.1206	-0.12	0.1521	0.484312707917	-1.5883174923897	-0.3406713028313	0.1607970887226644
302	0.1053290214310087	0.0023	0.1693	0.0311	0.0518	2.8226657375715	0.0233304172051	-0.1200355866656999	0.1260763978866137	1.3613	-3.818	-1.0773	-0.6776	2.4875418020689	-0.1545787676203	-0.2100524409073	0.1357722155426426	0.0533	-0.631	-0.3751	-0.2243	1.5930779991044	-1.9490930839087	-1.0199287278668	0.149108762901226	0.4003	1.2731	1.3895	0.6892	2.1366806542863	-2.0271496568175	-1.0147747908451	0.1530229408981875	0.0278	-0.1884	-0.4316	-0.2252	4.3027898955362	-1.0582488397685998	-0.5006007226268	0.1567131285546184	0.0009	0.0099	0.0297	0.0872	-1.7064646135817998	-2.8759362011393	-1.643751822646	0.1621567914416286
303	0.1417007943703498	0.031	0.136	-0.1388	0.539	-3.9755739092043	-0.7450783153966	-4.6907908642996	0.1427176238394406	0.7964	1.7746	0.1844	2.2776	-4.1848788325283	-0.0688109606943	-4.5191372213555	0.1604023394144391	0.0033	0.169	-0.0461	-0.0076	-1.0634421198209998	0.719584031503	-1.6068874028801	0.1626202443164014	0.0026	0.1469	0.0405	-0.0229	-0.6530156235586	-0.950134191405	-2.4732209388941	0.1664514552378483	0.0561	0.1426	0.6933	-0.0669	-3.606969054576	-3.8294932362152	-2.0933246344549	0.1696531295638087	0.0101	0.0215	-0.293	0.0533	-6.1729608598607	4.6680899355857	-0.9627633042597	0.1720993413800354
304	0.1451877065362606	0.3565	0.4097	1.2192	1.4242	0.421757289104	1.4242963974014	2.890139035222	0.1532903013022087	0.5853	-0.3892	-2.0177	-1.2267	0.4311602734413	1.6539416675973	2.8101546538089	0.1659902220212868	1.259	0.583	2.6339	2.0249	-0.031080994253	-0.8948965763022	1.4617509626277998	0.1747752246123376	0.2709	0.0888	1.5016	-0.2491	0.0644045412559	0.0801024105051999	1.1266663701559	0.1777948347809412	0.0	0.0176	-0.0051	-0.0081	-1.0595865028124	-0.5668937293563	-2.9753560397182	0.1838933699714534	0.002	-0.0027	-0.1244	-0.0287	-0.3340223306429999	-1.7146479639674	0.4784505963427	0.1866438572392176
305	0.1497315210868266	0.1329	-0.3332	0.3225	-1.0566	-0.1493068015065	-0.0081046643242	3.0475898440834	0.1740561130482404	0.1279	0.6705	0.1715	-0.7894	1.2816779111138998	0.3234390553847	1.4185916579499	0.1768872536550791	0.0032	0.0218	0.131	0.0958	-1.9752561993242	0.8251807259017999	0.3326846675992	0.1851288372443447	0.0027	-0.1242	0.0642	0.0459	-0.8455604158044	0.7825722236536999	0.2515986813265	0.1880915679362936	0.0019	-0.0675	0.1011	0.0119	1.7974650435909	0.2146949185298999	1.7010746183758998	0.1951197000281864	0.509	1.9537	-0.2031	0.2339	0.3998432210040999	0.8931261399206999	-0.3782045541191	0.2035314814232114
306	0.1481892147306622	0.0156	0.3509	0.0188	-0.1869	-1.1045162438718	-0.0750665025755999	-1.1721469136451	0.1628681110499216	0.3073	-0.2303	-0.0334	-1.6662	0.6776050177460999	0.0423331010331999	-0.1801123945445999	0.1814888847896573	0.7681	-0.3294	-0.0498	-2.4974	-0.6010828230346	-0.0210485214244999	1.2607080757508	0.1855198046812696	0.1091	0.2489	0.0756	-0.9026	-1.7554466868032998	-0.1578048961377	0.8594878486722	0.1859341579079204	0.2487	-0.3039	0.0396	1.3829	-0.3073870988591	-0.0274614354286	0.5080365554291	0.1886264982153923	0.0024	0.0939	0.0571	0.085	1.4031691899155	0.09048897061	-1.5306012663528	0.1939826889292033
307	0.1011692290656228	2.2033	-4.0686	-1.0636	-3.8708	-7.1143608984503	-1.8588008284522	-7.3965291146307	0.1207043450689317	0.1467	-0.7477	1.122	-0.0698	-9.236209230162698	-0.4581102494708	-8.185710967442	0.1290580096380971	1.0003	1.9858	2.5601	-1.0625	0.1498576039363	-1.2062573212619998	-1.0917297588943	0.1316909807032881	0.4821	1.7586	-0.0529	1.5477	-15.716203101606196	-1.6913175467622998	-13.792840359775298	0.1385059932674902	0.0561	-0.7629	0.1564	-0.0314	-2.8119250901904	-0.5609529317205999	-3.2755040209285	0.145070450886282	0.0003	-0.0435	-0.0308	0.0091	2.5929811243449	-1.0905101249426	0.4757752702550999	0.1497938306412516
309	0.0953390641501194	1.161	-1.5434	3.5498	-1.812	0.6816573499081999	0.1868400527943	0.420183567876	0.122594793055784	0.2462	-0.973	-1.3913	-0.3605	2.5721686611046	1.0306693752479	1.5102609194808998	0.1379620921147823	0.268	0.0242	-1.6661	0.3707	2.0181794458179	-0.0625160757823	1.3620163798032998	0.1399900030936782	0.5612	1.1441	2.1437	0.33	-1.4621837359655	2.0258119937737	-1.417922826428	0.1471508343648009	0.4203	0.9196	-1.5672	0.9915	0.5865259016755999	-1.0844906412455	0.6341703118533	0.1479975207846014	0.08	-0.1216	-0.8874	0.0922	-0.9720482595049	-0.8960768672232	-0.4433566129583	0.1494189035423421
310	0.1030502879717393	0.0003	-0.063	0.0264	0.0156	-0.0115668510257999	1.626440889138	2.2268942236814	0.117276766865966	0.0015	0.0036	0.138	0.0126	-0.4393436238269	2.5100066725986	2.282682641214	0.1329938531896706	0.8681	-1.7069	2.6201	0.11	0.1156291672272999	1.2173127128887	0.2641491081197999	0.1426218852768691	0.0006	0.0573	0.0594	0.0009	-0.7005813476749	2.8955290304279	1.9230086545546	0.1473843747480369	0.0	-0.0033	0.0027	0.014	1.0537637342688	3.3905430426953	-0.0056653964207999	0.1497513991550909	0.0008	-0.0444	0.0176	0.0746	1.2115292873758	3.5322566392766994	0.0464641192566999	0.1533848863039977
311	0.1026825313978334	0.8381	-3.2364	1.2857	0.3415	0.5216099010206	0.3704539770712	-1.4231161064804	0.1069115447600255	0.3319	1.8552	-1.0078	0.4467	-0.9565077623784	0.1634702925584999	0.6095415746351	0.1401731212211923	0.0147	-0.0421	0.1691	-0.3562	1.3155522605466	-0.4299799825202999	-0.3630968303303	0.1458841900813657	0.126	1.0184	-0.4962	0.1103	0.3977186973462999	0.0419396707262	-0.5168887373366	0.1496067935675178	0.0632	-0.3331	-0.1516	0.7072	1.5096707740204	-0.5286916465466001	-0.3309929172791	0.1577866655136018	0.0236	0.3534	-0.0236	-0.314	2.2694240398681	-0.8754611191364	-0.304515057618	0.1589331733687936
314	0.1293561622874059	1.3644	0.6734	-3.8337	-0.8188	0.6604121133302	6.1290146945688	1.3052050434725	0.1648524366143813	0.0358	0.3342	0.4607	-0.0369	0.6103677782797999	4.0167660623472	0.906463427328	0.1801772567806113	0.0134	-0.211	-0.1546	-0.2081	0.4271866273406	4.6489692226655	0.9900673675655	0.1853550663527269	0.0419	-0.0795	0.5686	0.0964	2.5489169299609	1.2984773852227998	0.3331567839675999	0.1938261306291588	0.1268	0.6982	0.6911	-0.127	0.2497102158529	7.423282375506699	1.6598431222022998	0.200428438565359	0.0513	-0.4697	0.4034	0.0255	1.615818270849	7.275549295228199	1.5907567602931	0.2097252638380452
317	0.1503333244494347	0.6347	2.054	-1.4533	0.0426	-5.0648250571645	3.2441082824299	-0.561031617782	0.1748859161008968	0.0082	-0.2625	0.0347	-0.0113	-4.089668698234299	2.5213768084709	-0.5580022044180999	0.1782324844964991	0.0003	0.0101	-0.0119	0.0457	-1.8467225180273	-1.1106930996917	-0.6931455148726	0.1972516883551631	0.0768	-0.6073	-0.4525	-0.1039	-4.8268390644602	2.0221530919186	-0.6291737469544	0.2247555515293109	0.1539	0.8959	0.464	0.0953	-3.4993265225807995	2.7835587650557	-0.4455991657082	0.2405322948423791	0.1105	0.6379	0.5187	0.1144	-4.2531389907928	3.0088763018746	-0.490607592829	0.2418923224252273
319	0.1079188870277278	0.2685	1.211	-0.248	-1.4846	0.4696377574659	-2.6010464456384	-3.8837472755504994	0.1151714126000614	0.0	0.018	-0.0006	-0.0046	-0.5204296100996	-0.262811445076	-0.4443401887257999	0.127145291938007	0.0	-0.0154	-0.0028	-0.0087	-1.3600492282683	-1.8429062440494	-1.277861637136	0.1503268547337372	0.0187	-0.2769	0.0424	0.3295	-0.4946992680218	-1.0364921437915	-1.2981232979465	0.160803093927107	0.0456	0.4833	0.0651	-0.433	-2.9157513482077	-1.1032572668893998	1.1234008986078	0.1707651882500601	0.1827	-0.3282	0.6854	1.0136	1.0324398116294	-3.8805604900638	-4.871493404304699	0.1722343263662314
320	0.1586331560595899	0.6136	2.0788	-1.2088	0.1402	-3.9589318072182	3.1850937363799003	0.1861712212724	0.1795300683899476	0.0496	0.6343	-0.0977	0.0466	-2.9614286068504	2.9816509246302	0.2488053261467999	0.1871461868395752	0.0002	-0.013	0.0075	0.0397	-0.8379278678486	-0.2530543734624	0.4284062612923	0.205548194520425	0.0828	0.5544	0.5444	0.0155	-4.5523033962356	2.1766531734775	0.1507231506117	0.2293194440643775	0.1488	0.551	0.8171	0.0459	-2.8379308334831	3.4105686453215998	0.2386154811955	0.2399943481800686	0.3608	-1.1991	-0.9004	-0.079	-2.6540021649606	3.5362696284081	0.2551395540894999	0.2473271074143777
322	0.1246023320557144	0.0003	0.0152	0.0401	0.0384	-0.1675226247206	-0.6428651216379999	-0.6276787117878	0.1304443567079396	1.1342	-2.4548	2.6318	-0.2996	1.8824459899029	-5.4904379632771	-2.4216028826157	0.1510044208374928	0.0914	-0.121	0.6798	0.6566	-2.6382649526806	-0.8957621229776	-3.3957756657783995	0.1674020510613913	0.0499	-0.4108	0.5135	0.1218	2.3651062905305	-5.2132269689649	-1.8091499237088	0.1705596534120757	0.1868	-0.3547	-0.5678	-1.0931	-1.0890544328067	-1.9698662041183	-2.6665132487231995	0.1786858761456903	0.0372	0.3132	0.1915	0.4209	1.1284761495681	-4.0934849722122	-1.9764364902452	0.1855868214545737
323	0.0995874877618831	1.9018	0.1969	-4.9615	-1.9974	0.3064428661223	-0.0414675543577999	2.1678403346007	0.1211688416240557	0.0092	0.2159	0.1653	-0.1994	0.5779884640137	0.5493467376641	1.7541877098209	0.1246663048838256	0.0137	0.0441	-0.1007	0.3913	0.1738175096326	0.1897514370660999	2.746536973167	0.1304805602888504	0.0093	-0.1228	0.099	0.2868	0.4476843463352999	1.2004345527184	2.1537555296101	0.1329428524998385	0.4027	-1.0135	1.1255	1.5	0.1749978005535999	-2.2101340926032	1.346318510554	0.1352294161341926	0.0897	-0.5065	0.218	0.8311	-0.2749290985315999	1.9805675084687	3.5003100983483	0.1414639623515839
324	0.1100088911076237	1.3806	-0.3907	-3.5694	2.4357	-0.71604315874	0.7018796676879999	0.9390394567476	0.12962439842744	0.0005	0.0362	-0.0482	-0.0434	-0.5882963380571	0.5637069438696	0.6919258809208999	0.1373863693686657	0.0033	-0.0653	0.1258	0.1252	-0.4259276503581999	0.5092561893808	0.5944731938769999	0.1444568568756515	0.0232	0.407	0.0625	0.2661	-0.4993024026136999	0.5618971644573999	0.6654480212598	0.1471984386835749	0.0331	-0.3843	0.1719	0.4004	-1.1084898899725	0.5898700592851	1.5853274220564997	0.1500021286597148	0.7268	1.6614	2.0957	-0.3406	-0.7716742041497999	1.2577573484482998	0.9416754398045	0.1540416353946662
325	0.1089625765661356	1.237	-0.3493	3.5336	2.1025	-0.3312289754633	0.2484118958397999	-0.4022038028460999	0.1215755091004028	0.0002	-0.0309	0.0165	-0.0373	-0.3488939962476	0.1069343574425999	-0.1897514370660999	0.1309794688961136	0.0019	-0.0101	-0.0049	0.1455	-0.0180191080606	0.1122063235563999	-0.0736501534703999	0.1362021949426062	0.0208	-0.2083	-0.4272	-0.0583	-0.0993411525174999	0.1506444645503	-0.2250421356039999	0.1463245463834678	0.0995	0.2413	-0.2092	-0.958	0.2409760630375	-2.5257438848786	-2.7719919140299	0.1473391730990289	0.4567	1.3205	-1.1047	-1.2983	-1.0918477879864	1.6410764965584	0.5454911206555	0.1476797410648029
326	0.1049282026070516	2.0867	0.1832	-4.2768	-3.392	0.2109966736441	-2.7656576860872	-2.0779021664205	0.1139626933110974	0.0	0.0081	-0.0067	-0.017	0.4583856506857	-0.4254161909590999	0.0497295908048	0.1223551794818852	0.0001	-0.0237	-0.0076	0.0274	-0.0390282864544	-3.4774911405423	-2.8852211563845	0.1267398114643128	0.0208	-0.3259	0.3709	0.0474	0.6401504525196999	-6.924766833506999	-5.192611220878099	0.1390592772535516	0.0567	-0.6489	0.0984	-0.4248	0.6792967680661999	1.0984574171439998	1.4931467011264	0.1458349868001946	0.0009	-0.062	0.0624	-0.0358	0.2722931154747	-0.537032369055	-0.1914431873861999	0.1511523074032963
327	0.1020042920467527	2.1285	-3.7526	1.2279	-3.9636	-2.6924796489852	0.8144794215513999	-2.7234819571768	0.1060635184604504	0.0003	-0.0428	0.0078	-0.0455	-0.729026358871	-0.2365696435990999	-0.1195241272666	0.1235778660803928	0.0001	0.0184	0.0124	-0.0139	-0.7229675321432	0.7976799474424999	-1.5149033971034995	0.1320505436514518	0.0355	0.238	0.4437	-0.3866	0.6924766833507	-1.0477442505717	1.8251625372037	0.1334604220382804	0.0279	0.4908	0.2626	-0.0583	-5.6249124422097	1.4797307276577	-5.417850071635599	0.1389453992324839	0.0006	-0.0714	-0.0057	0.0421	-2.6137149015238	0.6317703869806	-2.4472938816628	0.1445420476518015
328	0.100123814514691	0.0212	0.5027	-0.0769	0.2423	5.0131676578554	3.2630322801966	-1.4317715732344	0.104013384072445	0.3156	1.3554	1.6383	-0.1754	7.0197409096168	1.0546292809442	2.4114523806951	0.1131621316829254	0.0252	-0.1578	-0.5029	-0.2374	8.347017393311999	0.5545793607471999	3.1484260317674995	0.113354140570557	0.0502	-0.6359	0.2524	-0.4432	7.975225753197	-1.1221419216253998	2.9030828923222995	0.1215882431031652	0.1268	-1.2456	0.1145	0.0044	7.1038563092534	-0.6787066226057	3.5701046348100998	0.132628143552228	0.0108	-0.0874	0.2923	0.1709	5.9483908406251	3.1491342063201	-0.2284256362441999	0.1380235255657012
329	0.1264828279624302	0.4888	-0.4448	-0.0917	-2.3645	0.4577955052251999	-8.000680694059898	0.6113513540473	0.1329517164329611	0.3458	-0.0231	1.9739	-0.063	0.1784599872552	-8.226588376339299	0.4610216337425999	0.145166910102786	0.0216	-0.0095	0.4708	-0.0315	0.2975906842147999	-5.7001363169081	0.4169180963279	0.1541893536486385	0.2444	0.4369	0.0466	-1.4779	0.8093254845297	-8.3075956765506	0.7524748051682	0.1572963121452729	0.2896	-0.0394	1.6609	-0.0391	-0.1726765617423	-7.5816774171049	0.2744176391325	0.1613327888997685	0.9258	-1.5671	0.0204	2.4803	2.2113537265549	-5.9615314128789	0.6067088764247	0.1616563944873859
330	0.0866460843990944	2.0891	-2.4644	4.573	-3.03	-0.0223468414376	1.2637374891147	1.8871278105562	0.1148083206158374	0.0015	0.0553	0.0083	-0.1272	0.0709748273828	1.0661567889393	1.0405444759536	0.1154556655585537	0.0	-0.0008	-0.0001	-0.0043	-0.0283663251347	1.2236862838621	1.9589681846144	0.1189149010855206	0.2576	0.7528	-1.6369	0.0536	0.2919252877939999	0.5718509512245	1.3533609130493	0.1244161618981595	0.0002	0.0255	0.0466	0.0081	-0.0368644197659	1.1961461623721	1.9640827786054	0.1315948540680228	0.0007	0.0381	-0.0031	-0.0787	-0.0496509047434	1.2232535105244	1.9343787904269	0.1381439806104461
331	0.1313984040265028	0.4007	-0.9526	1.1618	1.5223	2.118622203195	-5.6553246049408	-1.3765339581316	0.1343544794187482	0.1148	-0.5319	0.5737	0.818	-5.2492651850861	-1.9350869649795	1.5035726042619	0.1405006913241715	0.5797	-1.8096	-1.03	1.3613	-3.5869434519497	-2.0841577083018	1.0759925466143	0.1536569484145019	0.0564	0.4385	0.5234	-0.2903	1.2053917745866	-4.929642403679299	-0.7645531155931	0.1617715954835465	0.0905	-0.1234	0.8018	0.4254	-0.1218453660778999	-4.1239758210047	-0.1548148258045	0.1699218022856234	0.2649	0.4364	1.278	0.7173	0.7727758090093999	-2.3968561163054	-0.0025179539648	0.1719220869721276
332	0.1065321787121862	0.5708	1.3764	-2.3977	-0.6276	0.6412914004099999	0.0792762068605	-0.2400318303006999	0.1278570356333159	0.1712	1.0297	0.9073	-0.3535	1.7894390653281	0.4278948018931999	-0.6656053933825999	0.1490446382984722	0.4755	-1.297	-1.7146	0.4046	2.7970140815551	0.5003646644426	-1.0586422700756	0.1540764031801082	0.003	0.148	0.0734	-0.041	-0.28326982104	1.1524753982951	0.1002853852543	0.1545883614666906	0.6401	2.1328	1.0197	-0.789	-1.3308566994889	0.1122850096177999	0.5290850768536	0.1573221046471886	0.0	0.0159	-0.0064	0.006	0.7804476999958999	-1.5750982340745	-0.3156884783367999	0.1582552511642422
333	0.1295652272639299	0.3723	-0.6904	1.9566	0.0713	-1.5383911864314	2.3193110027957	0.06294884912	0.1629425956501321	0.6577	-2.0367	1.3801	0.0424	-0.0414282113271	1.4943663350780998	0.0419790137569	0.173804351623044	0.6403	2.2742	-0.5951	-0.0127	-0.1360875431912999	-1.0757958314607998	-0.0570473945149999	0.1848882928104708	0.0096	0.1334	0.2443	0.006	0.9476949235016	-0.5570579716812999	-0.0353300415686	0.1864979599134635	0.0001	-0.0024	-0.0053	0.0206	-0.7915424346532999	-3.9987862973173	-0.1496608887828	0.1964182077992415	0.1389	0.266	-0.9942	-0.0349	-4.3453197117229	3.3804318838054	0.0886398481671	0.2138518120443045
334	0.1284829616092779	0.3735	-0.9757	1.8048	-0.3892	-2.7191148807691	1.5138017922439	-0.7482257578525999	0.1617274389848618	0.6393	2.2376	-0.9191	0.2783	-1.4899992586703998	1.1113225881829	-0.5996271308987	0.1727545113529333	0.5291	2.1383	0.0754	0.1266	-1.3583574779482	-0.8740447700312	-0.12589769824	0.177915785941346	0.0438	-0.5442	0.2637	0.0575	-0.5710247475797999	-0.6847654493334999	-0.0939118142809	0.1856937865632879	0.0004	-0.0365	0.047	-0.0083	-1.5245817826557	-4.262148544823099	0.4131805084113999	0.1908292748971672	0.2574	1.0197	-0.9585	0.255	-5.672871596633	2.2344480855758	-0.9120501376874	0.2076983366381281
335	0.1293566209187715	0.4027	0.9265	-1.6841	-0.9873	-0.7979160056266998	2.0333265126374	1.6654691755924	0.1598793034164119	1.1191	-2.3202	2.1666	-0.6499	1.5774194728858	-0.6397570222127	1.6550039294261998	0.1676588012051672	0.1693	-0.8137	0.3372	-0.8596	1.0654879574174	-0.6351145445901	0.7845000321579999	0.1799208462004425	0.0168	0.194	-0.2983	-0.1146	0.6657627655053999	-0.2568706474403	0.6789820238205999	0.1874190037808685	0.0002	0.0347	0.022	-0.0169	0.7605794694924	-2.5956957934632	-2.6723753602975	0.1959471853019786	0.1384	0.3714	0.209	0.9369	-0.6187478438188999	1.4489251346196	1.0847660424604	0.2043806131419754
336	0.1285597419387678	0.3935	0.8101	-1.9824	-0.0733	-2.5910926588713	2.4673194842891	0.0437887931691	0.1613397293741032	0.7879	-2.3588	1.3268	0.0183	-1.1832809913332	1.6741639853771	0.0376512803798999	0.1715799652456056	0.5775	-2.2203	0.3446	-0.0196	-1.1132110536565	-0.6438486974055	-0.0648766576242999	0.1825194584999912	0.0031	-0.1045	-0.1211	-0.0054	-0.6046630388283	-0.2851582865136	-0.0414675543577999	0.1851805776977495	0.0	0.0011	-0.0052	0.006	-2.1370347415626	-3.7157131914308	-0.1867220237022	0.1920118253713002	0.1687	-0.5152	1.0252	0.0342	-5.5499246256955	3.760800304613	0.0496902477740999	0.2083588172535448
337	0.1294260120648744	0.3862	0.8922	-1.5588	-1.1177	-1.1910709114118	1.9265101842869	1.1217091482877	0.1622019592812732	0.8233	1.9678	-1.9303	0.1237	0.2451857673223999	0.509885677872	1.2226633650638998	0.1713303746020408	0.5442	1.6427	-1.1983	0.794	0.7739560999303999	-1.0489245414927	-0.5416355036468999	0.182984094334993	0.0068	-0.0748	-0.0583	-0.2162	0.8972965011748999	-0.7984668080564999	0.1032754555875	0.1864099563452687	0.0001	-0.0227	-0.0194	0.0076	0.4439861014495	-2.4031116581867	-3.3468722786183	0.1962291730331174	0.0965	-0.1282	0.5263	0.6663	-3.1336330522243	3.5183292064089	0.4658214834879999	0.2104050073383079
338	0.1341970060609311	0.2909	-0.0068	-1.8026	0.0461	-1.1824154446578	2.390875975639	-0.0288777845338	0.168779289080226	0.2971	-0.852	1.3826	-0.0552	0.1013476470831999	1.1714780821231998	0.0233304172051	0.1953597104946131	1.0769	2.0306	-2.0325	0.1214	-0.4103871532316999	-1.210191624332	0.0722338043652	0.1968830126810607	0.0024	-0.0475	0.052	0.1166	0.4916305116272	-4.889748570549499	0.1456478996514	0.2199447896369472	0.0007	0.0007	-0.0015	-0.0679	-2.2879939503585	4.629691137622499	-0.094816703987	0.227350118832513	0.0023	-0.0022	0.0026	0.1234	-2.2077341677305	-3.3058374975982	0.0596440345412	0.231416844310029
339	0.164102716551537	1.3911	3.03	-1.4867	1.1511	1.3738979750747	-2.4564608078159	1.0478229366331	0.1795182634096948	0.2019	-0.9201	-0.2887	-0.8701	-0.3760406874306	-2.6662378475083	-1.0961755213634	0.1821783653866039	0.0042	0.0952	-0.1241	-0.1	2.2097800053269	-3.0810707632091	1.0208336175729	0.1862487918869424	0.1107	0.411	0.5064	0.6829	0.6979060215873	-2.3842663464814	0.3758833153078	0.1896034142609159	0.1518	-0.4134	-0.5989	-0.8196	1.637850368041	-1.2564196854044998	3.1161647465935	0.1899565038184513	0.0852	0.288	0.4175	0.6449	1.3947891243764	-1.6015367507049	-0.1406513347525	0.1903276861628616
340	0.1168734362267978	0.465	-0.7081	-2.0925	1.0432	2.2408216565492	4.4625619432089	-1.8343294633568	0.1360446800580709	0.0439	0.4852	0.4981	0.016	0.8395015890765999	1.3885335824951	-0.2957415617719	0.1524950256945191	0.2003	0.1133	1.0776	-0.8925	0.8522093879927	0.8296264883708999	-0.0213239226393999	0.1541445279450527	0.1802	-0.705	0.432	-1.0346	-0.0033048145788	0.5398257242347	-0.210878644552	0.1604843954746051	0.5535	-1.7115	1.4574	0.3457	-1.1201354270597	-1.3096901489723	0.3369337149148	0.1624519729093746	0.0475	0.0867	-0.6504	0.0912	0.4289570637221	0.2015936893067999	-0.4429238396205999	0.1660307565081616
341	0.1719537894977778	0.0	-0.0004	0.0001	-0.0003	0.0051932800524	-0.0018491224429	-0.0016130642587	0.172786997373833	0.0067	-0.0212	0.0052	-0.2397	-0.0049572218682	0.0021638666884999	-0.001967151535	0.1865440935249259	0.0491	-0.5488	0.3056	-0.0069	-0.0099144437364	0.0022818957806	-0.0030294133639	0.1866143420323877	0.0	-0.0031	0.0021	0.0001	0.0102685310127	-0.0019278085042999	-0.0023212388112999	0.1923869924431918	1.9	3.8183	-0.4826	0.0368	-7.86860614e-05	3.93430307e-05	-0.0033441576095	0.2008756945500638	0.0	0.0004	-0.0002	-0.0023	0.0003934303069999	0.0001180290920999	-0.0035015297323	0.2414307040759165
342	0.1370698946167992	0.6448	1.074	-0.3258	-2.4077	-0.2284649792748999	-1.0013588173764	0.0147142934818	0.1431502793240227	0.3817	0.5503	1.9221	-0.0479	-0.0779385438167	-0.757353340975	0.0263991735997	0.1482135457125933	0.1526	-0.3428	-1.1933	0.0522	0.182158232141	0.5015056123328999	-0.0268319469373999	0.1616626944212797	0.3872	-0.1277	0.0142	-1.891	-0.0584244005894999	-0.1774764114877	0.0035802157937	0.164978243093377	0.1013	0.2877	0.9153	0.0065	0.0088128388767999	-0.5443895157958999	0.079079491707	0.1708317809363484	0.4368	1.1115	-0.2847	1.5872	-0.3299699984809	-1.3040247525515	-0.0020851806271	0.1730315353550221
343	0.1293351508704788	0.3778	0.5567	-2.017	-0.0621	-1.2240010281076998	1.924267631537	0.0537425799362	0.1624686416605592	0.6923	2.0342	-1.5006	-0.0383	0.1461200160198	1.0361380565152	0.0324973433582	0.1723446742487595	0.471	1.9874	-0.3867	-0.0062	0.0016130642587	-1.0623405149614	-0.0415068973885	0.1817692228443538	0.1589	0.7088	-0.8992	-0.0148	0.8780971021933	-1.2502034865539	-0.0372185070422	0.1866279319265366	0.0	0.0026	-0.0104	0.0107	-1.166127429948	-4.3007834009705	-0.1238912036743	0.1940796023671558	0.1626	0.3244	-1.0724	-0.0326	-3.8462140242627	3.217079620339	0.0771910262334	0.2138217753647921
344	0.1344656317436314	0.4216	-0.5844	-1.8413	0.9855	-2.1749614231574	-4.1480930988238	0.6600973690845999	0.1420707768498494	0.0212	0.1716	0.4085	0.1653	-0.4066495653152	0.3158458504595999	-0.8877361447148	0.1511773413994921	0.1351	-0.0939	-0.8804	0.7464	-1.9829280903107	-3.2281743549963995	0.2341697187263999	0.157889087305351	0.107	0.4555	0.7994	-0.4121	-1.2986347573456	-2.1220843898966	1.8082843770334	0.1661173981469969	0.0684	0.182	0.5328	0.5484	-2.0900591629068	0.140454619599	-0.122356825477	0.1710804726918361	0.0164	-0.0764	0.3501	-0.1246	-1.4100148772572998	-2.7034563545505	4.562217839972	0.1780911360001062
345	0.1648805939342756	1.4467	-3.5539	-0.1238	-0.7185	2.6578184389385	-1.7792098773461	-0.8151875961039999	0.1801556735444495	0.2872	1.5068	-0.3477	-0.0166	0.5607168735364	-1.8478634659176	-0.9294397572568	0.1822776983990042	0.008	0.1615	-0.1811	-0.0812	3.6784159983272	-1.8076942315729	-0.5957715138901	0.1864089034775906	0.171	1.099	-0.3839	-0.1444	1.4810290476708	-1.9601878185661	-0.9703171661541	0.1892418425955695	0.0739	-0.7558	0.1183	-0.0216	2.4084229673312	0.3814306826365	0.8437112933614999	0.1909758017385696	0.4119	-1.7942	0.0481	-0.1152	3.6470596028593	-1.6738885841622	-0.7351638716602	0.1943558950580127
346	0.1641078250728611	1.191	3.0793	0.5831	1.0313	0.5360487932875	-0.8705038972682	-0.8312002095988998	0.1769423805572287	0.1378	1.0417	-0.164	0.2369	1.3716554223248	-0.9495440459445	-1.1795434034166998	0.17878204026525	0.3977	-1.8175	0.1573	-0.0922	1.3449021614488	-0.8249840107483001	-0.9065027703587	0.184886283725795	0.0272	0.4502	-0.1144	-0.0675	2.0234514119316995	-1.0467213317734998	-0.032261285174	0.1857828735010866	0.0153	0.3361	-0.1019	0.0028	0.6200855068627	-0.237238475121	2.1522211514128	0.1907643076327778	0.0242	0.4294	-0.0602	-0.0463	1.6704263974606	-5.562711110673	-2.6515628970572	0.1912990402005987
347	0.1666132889010758	1.2638	-3.1217	-0.498	-1.1768	1.8315361081771	-0.7330393480023999	-1.3584755070403	0.1801109882232208	0.4391	1.867	-0.2826	0.3026	0.5453337485327	-0.9486391562384	-1.659489034926	0.184288857205786	0.0109	0.1951	-0.0082	-0.2244	3.8303194398598994	-0.3541266193307	-0.6990863125082999	0.1859330701283995	0.0977	-0.8565	0.232	0.0202	2.3412250708956	-0.9888870766445	-1.2258108075199	0.1888579670401287	0.0236	-0.4121	0.1152	-0.0634	1.5247784978091998	-0.2556903565193	1.8111957613052	0.1915713393441404	0.5079	-1.848	0.4778	-0.5777	3.847354972153	-0.6246492984238999	-0.6602547412073999	0.1952436091404031
348	0.1659026120381821	1.3066	3.1957	0.8976	0.8915	1.1713600530311	-1.7737018530481	0.2634409335672	0.1781738730249519	0.0146	0.3394	0.0843	0.0309	2.5355009564922	-1.5523579623299	-0.3406713028313	0.1797376005528292	0.429	1.85	0.3421	-0.2019	0.262418014769	-1.7458469873125	0.0455985725813	0.1861302242866634	0.0417	-0.5543	-0.0638	0.1569	1.309729492003	-1.113014338503	1.8630498757678	0.1868290491301899	0.0992	-0.8616	-0.123	0.1974	1.0375937486511	-1.1693535584654	1.7336899908262	0.1894258735758977	0.0511	-0.5846	-0.1263	0.2165	1.1413413206069998	-0.3510972059668	0.4283275752309	0.1917583639231094
349	0.1673058053583676	1.4019	-3.2766	-0.9809	-0.933	0.6281901711869	-0.7459438620719999	-0.4241572139767	0.1806995441952317	0.3144	-1.5687	-0.3582	0.1458	-1.3145686847790998	-1.0086766210866	-0.7163972460163	0.1842978361642431	0.0116	-0.1443	0.0103	0.2707	2.2540015718337	-0.2689883008959	-0.2567132753175	0.1870799271020187	0.1496	1.0542	0.1727	-0.2408	-0.0599194357560999	-0.8311608665682	-0.4211278006128	0.1886672818625762	0.0372	0.5239	0.1194	-0.0839	0.1563885470325	0.0556310454097999	2.2313006431198	0.1907198295776469	0.0445	0.518	0.1559	0.2394	2.4903351572486	-0.5914831235438	-0.4161312357139	0.1927761610014834
350	0.1678931125888881	1.3798	3.3561	0.1131	1.0254	1.6665314374212998	-1.4196145767481	-1.0281907643138	0.1812426769199065	0.3134	-1.5782	0.2984	-0.117	0.4133378805341999	-1.3635507580006	-0.9639435951807	0.1847138695692618	0.0104	-0.0993	0.2325	0.1439	3.4769009950818	-1.5438992107293998	-0.5339636126603999	0.1874520825681084	0.2016	-1.2219	0.3373	0.0783	0.9100436431217	-1.4052937135733	-1.0409379062606	0.1900044601955973	0.0508	0.6229	-0.1116	0.0205	1.6917896631306997	0.7149022108497	1.0218958794017998	0.1923295698117628	0.3581	-1.6573	0.0407	-0.2117	3.0646253763765	-1.4301585089756998	-0.7895359400876	0.1991799315354616
351	0.0991104141235424	2.0692	5.5737	-0.5001	0.0019	3.2445803987983	-0.4261637085423999	-0.0123537116397999	0.1028570715018423	0.0001	0.0352	-0.004	-0.0065	-1.276287915908	-0.4037381810434	-0.0179404219992	0.1174152812557154	0.0001	0.0065	-0.0115	-0.0345	3.9584596908498	-0.3982694997761	-0.0068850303725	0.1205178118282124	0.0171	-0.2684	0.3749	-0.0004	8.717904143720899	-1.2701897461495	-0.0087734958461	0.1280155787634929	0.0152	-0.3331	-0.258	-0.0201	-1.7263328440853	-0.7067975465255	-0.0171142183545	0.1311758461740034	0.0004	-0.0193	0.0576	-0.0253	-0.6688708649306999	0.4404845717171999	-0.0102685310127	0.143288355294526
352	0.0862880759466649	1.5105	-2.1497	4.6502	-0.1144	-1.9058944362001	0.4689295829132999	1.0699730629172	0.1080519636223522	0.0026	-0.1742	-0.0424	0.0679	-1.5178147813752998	0.7307967952525	0.7700217968604	0.1094382640205734	0.0019	-0.1339	-0.0797	0.0468	-1.5739179431534998	0.7064434592492	0.9072896309727	0.1120849782245283	0.2819	-0.877	-1.7306	0.0914	-1.0148141338758	-0.9424623004185	0.6672578006719999	0.1168710960308556	0.0142	0.1452	0.3949	-0.0751	-1.8958226203409	0.1874695412854999	1.1080964596655	0.1307777776682672	0.001	-0.0254	-0.1054	0.0068	-1.973839850219	0.2269306010776	1.130325272011	0.1327784548373823
353	0.0962809375253762	1.5089	2.0149	-3.9976	1.862	-0.1273140473452	0.4680246932071999	-0.5362061654103	0.115797164751796	0.0004	0.0336	0.0262	0.0569	0.1948660310571	-0.9885329893682	-0.5294785071606	0.1191752794884889	0.1695	-0.1807	1.4419	-0.1494	0.1917185886011	-0.4995384607979	1.3917203679818	0.1208607155800116	0.2524	-0.2233	-1.5775	-0.7705	-0.9515898835409	2.5405762074525	-0.5152756730779	0.123230958123979	0.011	-0.1104	0.3109	0.1588	1.7943176011348998	-5.2248331630214	4.5619424387571	0.1323720394612891	0.3162	-0.163	-0.6657	1.7644	-1.0731205053731998	0.9708679685839	0.487460150373	0.1329104186629564
354	0.1356336721209398	0.4526	1.3604	-1.6771	-0.5846	3.2971820308441995	-0.5395503230198	-1.5630986097109998	0.1384280200554582	1.6074	1.4557	2.5885	-2.9324	3.2932477277742	-0.9674057818823	-1.6353324140762	0.1522905345368858	0.0973	-0.4628	-0.59	0.6291	4.2261103287019	-5.705644341206099	1.2770354334913	0.1551868041050696	0.2227	0.3545	-0.0012	-1.4237	0.4784899393733999	-3.4886252182304	2.9655202820432	0.1721291630760952	0.0123	0.1637	-0.2795	0.0461	3.0517208623069	0.0858464929873999	-1.1094734657399998	0.1726026573318234	0.0155	-0.2663	-0.1969	0.1586	3.743489371105	-1.5719114485878	-1.8842951123458	0.1780524084767125
355	0.100226935645774	1.4759	-4.6475	0.6795	0.1629	2.7889094172309	-0.5218853022355	-0.1009148737455	0.1165134076649	0.0	0.0101	-0.0036	0.0119	1.0957427480256998	-0.7008174058591	-0.0433953628620999	0.1225290081192886	0.0001	-0.0045	0.0033	-0.0365	5.0421634714813	-0.0524049168924	-0.1310909782924	0.1253844789730722	0.0258	-0.1754	-0.5264	-0.0259	8.669512215959898	-0.606276103087	-0.2893679907985	0.1315229683788836	0.3949	-2.0374	-0.5945	0.0018	1.0910609273724	0.0626341048744	0.0049965648989	0.1477701917694265	0.0002	0.014	0.0398	-0.0145	1.1837924507323	-1.0030899107272	-0.0649946867164	0.1507953532885173
357	0.0915888185693731	2.7303	-0.3127	5.367	3.9766	0.6227608329502999	-4.566230829103399	-3.0394064936978	0.1038860988012898	0.0001	0.0066	-0.0182	-0.0188	0.3298519693888	-0.3058920636925	0.0815974456718	0.1167333864509544	0.0001	0.0202	0.0157	-0.0252	0.2606869214182	-4.7603099995465	-3.5245454052595	0.1177287844585261	0.0175	-0.3258	0.3413	0.0091	1.0008080149466	-9.587739209467198	-6.7328121867217	0.1248848151675268	0.0257	-0.4575	0.0903	-0.3015	0.9700417649392	1.2517378647512	1.840466976146	0.1316883623150834	0.0001	0.0199	0.0083	-0.0137	-0.3734833904351	-0.2642671372119	-0.4449303341862999	0.1422300744433225
358	0.1111038514432784	2.0093	-2.4103	-2.1699	4.0755	0.5275506986563	2.3517296600925	-3.539692472079	0.1249384445353699	0.0394	0.6657	-0.1262	-0.117	-3.4106079883523	0.1968725256227999	1.1079784305734	0.1406563364039088	0.0031	-0.0406	-0.1328	-0.1159	0.5405338987873	-0.5321144902175	0.5568219134971	0.1576568676922493	0.0474	0.5489	0.1021	-0.373	0.7684480756324	3.925647603246	-5.8908713297417	0.1618711754512975	0.481	1.3769	-1.1288	1.1345	2.8622448264557	3.0604550151223	-5.478044908606599	0.1662013354042464	0.0014	0.0482	0.029	0.0954	0.9745662134697	1.0041521725560998	-1.8181201347084	0.1664528726586631
359	0.1106633496139161	1.8514	0.9434	2.2012	-4.4	0.3752931698473	1.8709578249385	-3.5941038835371	0.1231800055757407	0.0386	0.6468	-0.0107	-0.2278	-2.0408410315011	-0.7942177607408999	2.1226351923264	0.1351693945916923	0.0039	0.0334	0.1748	0.1069	0.6776443607767999	-0.268712899681	0.2961743351096	0.1435476367306464	0.2474	0.9745	0.4744	-1.1875	0.3418122507216	3.4396824880396	-6.5073766208107	0.1549302336654104	0.0025	-0.0166	-0.1392	-0.0647	0.8350558266075	0.4812439515224	-1.1509016770671	0.1637750112111039	0.3709	1.5948	-0.6121	0.6918	1.7588695304742	2.2702109004821	-4.7672737159804	0.1662230163935677
360	0.1104813163259782	3.7203	-0.1859	5.1674	-4.8758	-1.20389673942	0.8184924106828	-3.2075192638789	0.1167692971398794	0.3222	-0.6708	-1.9064	-0.2341	-0.8812445446492999	-1.1142339724547	-1.4683999348161	0.1256723528408952	0.0286	-0.0915	0.3802	0.4347	0.3389008664498	3.2411968981581	-4.4364775138548	0.1257294825803383	0.0289	-0.4202	-0.2737	-0.306	-1.3330205661774	-2.754799009614	1.5390993609839998	0.1415532462656742	0.0021	0.134	-0.0031	-0.0672	-0.0445363107524	-0.1172028884553	0.0839580275138	0.1457933443216796	0.0355	-0.1487	0.022	-0.5852	-0.2394810278709	-9.833593808311498	3.4266206018472	0.1496727655579916
361	0.1107352874870728	3.2665	-0.9135	-4.6614	4.6566	-4.8488711616522	-0.1456872426821	-1.7596170480575	0.1185134233464686	0.6498	-2.8318	-0.1958	-0.409	-4.731078127736399	-1.2247092026603	-0.7601073531239999	0.1288046937171665	0.0318	0.2531	-0.5472	-0.0853	0.5677986190624	0.6918865378901999	-3.1384722450004	0.1295489936245537	0.0348	-0.6301	0.0649	-0.0389	-3.7168934823518	-2.861025192504	2.3440184260753	0.1427635035131838	0.0034	-0.045	0.1228	0.1377	-0.5138593239727	0.3831617759873	-0.2686342136196	0.1476458942170229	0.2299	-1.3389	0.0238	0.7362	-4.3319824243156	-0.4439861014495	-1.4020675850559	0.1530745005449963
362	0.1061376726843808	1.517	-1.3343	2.4088	3.7224	1.503297203047	-0.0331661748801	0.4708573914176	0.12387340070899	0.0011	0.1141	0.0169	0.0086	1.0194172684677	-0.1504084063660999	0.3485792520019999	0.1304041996364595	0.023	0.4916	0.1208	0.0937	1.9736824780962	0.0758533631896	0.5288883617001	0.1356356025620962	0.0114	-0.3298	-0.1114	-0.0716	1.3353811480194	0.0035408727629999	0.5328620078008	0.1372410828164129	0.5068	-0.6032	2.2386	0.4055	2.1497425404787	0.0241959638804999	0.4643264483213999	0.1387455770744494	0.0201	0.0623	0.0873	-0.454	0.9115386782883	-0.219534111306	0.3682114243212999	0.1473961716434419
363	0.1053995297560789	2.0483	0.3447	2.6392	-4.6975	-0.4432779268969	3.1897362140025	-6.3951702972543	0.1192012237650472	0.0031	-0.1106	0.1532	0.06	0.7599499810011999	0.606669533394	-0.7416554717257	0.1222018951777026	0.0304	-0.569	0.0338	-0.2193	-2.233897283146	-1.3740946902282	1.7626071183907	0.136239871068294	0.1085	-0.701	-0.2006	0.8142	-0.9727957770882	1.827877206322	-4.2989342785276	0.1488407318223314	0.2274	0.236	0.8615	-1.222	-0.5305801120202	2.2266581654972	-4.9777982732561	0.1528299585213834	0.0063	-0.1366	0.1875	-0.0917	-0.3302453996958	-1.4546298740711	0.635783376112	0.1555554709593379
364	0.1669364255675214	1.2046	1.2136	-0.9358	2.9113	-0.654274600541	-0.9443901089227998	0.2696177893871	0.1818648812934335	0.2064	0.1688	-1.0745	0.7204	-1.1853661719603	-3.2328561756497	1.7352637120541998	0.1847692154972879	0.0064	0.1615	0.1528	0.0522	-1.7931766532446	-0.7459438620719999	-1.6282113255195	0.1899309303424121	0.0045	0.0312	-0.1501	0.1109	-0.1561524888483	0.7894179109955	-0.7138006059901	0.190476719307079	0.0107	-0.024	-0.2885	0.0151	-0.4834865042723	0.1003640713157	-0.4842733648863	0.1979404299235231	0.6303	-0.4298	-2.0605	0.5881	-0.9768087662196	0.3022331618373999	-1.3443907020497	0.199444298708335
366	0.1205529908384124	0.469	-1.2138	-0.7225	1.9596	2.9321967350402995	0.9855035760043	-3.5734094493889	0.1376204826736157	0.0386	0.5257	-0.0617	-0.3755	0.6072203358238	0.010229187982	-0.6694610103912	0.1534840539445114	0.2385	-0.3329	-0.9736	1.1279	0.8774676137021	-0.1703946659617	-0.4162886078367	0.1561991233315728	0.1602	-0.764	0.7707	-0.6011	-0.3937450512455999	0.1238518606436	-0.41703612542	0.1622496837702848	0.4344	1.0654	0.4469	1.6375	-1.1362660696467	0.0488247010987	1.5958320112533997	0.1648480252274325	0.0184	-0.357	-0.1727	0.1017	0.038162739779	0.3544413635763	-0.0734534383169	0.1692693377967905
367	0.1681422401911703	0.004	-0.0126	0.0299	-0.1855	-0.5438387133661	-1.987609910964	-2.7737623504114	0.1751565879850741	0.1764	-0.7015	-1.0087	0.0325	-0.0352513555071999	-0.6190625880644999	1.1475181764269	0.181944441708084	0.5881	-2.0811	-0.4554	-0.5567	-0.1883350879608999	2.3365432502423	0.0544900975195	0.1871005453013487	0.0026	0.0866	-0.0466	-0.1048	0.6904701887849999	0.3101411110081	-0.286417263496	0.1926864537353634	0.0009	-0.0778	0.0298	0.0079	-0.7589664052337	0.7204495781783999	-0.6916111366752999	0.1934812457221579	0.0564	-0.4611	0.0957	0.4638	1.3860943145917	-0.6822868383994	-1.7000123565469998	0.1942499427602309
368	0.1134373075623079	1.9113	-1.6866	-2.5146	4.0132	-0.9611108969703	1.7081563639019	-2.2483361754129	0.1236165443597135	0.0018	-0.0363	-0.1131	-0.0891	0.4616117792031	-0.9279447220902	1.2007099539333	0.1237637297487178	0.0496	0.7255	0.0405	-0.2695	-4.267145109722	-0.9135845158847	2.3006624062439	0.1353830818961937	0.0045	-0.0245	-0.1781	-0.1319	0.9130337134549	0.9695303055401	-1.6194771727040995	0.1403195209099886	0.1237	0.7288	0.4277	-0.7801	-0.329694597266	5.028511439828399	-7.1463467824094	0.1638664721542083	0.1298	0.8723	-0.4465	0.477	-0.9903034257497	1.4326371199097998	-1.8455028840756	0.165702141254859
370	0.1315985892677018	0.5297	1.8163	-0.8593	1.4144	0.2334222011431	0.2231143270997	-0.1409267359674	0.1331378465337701	0.3145	1.1151	1.2285	-0.8895	0.260057432927	0.2189833088762	-0.1413988523358	0.1461664655595872	0.0003	0.0103	-0.056	-0.0085	0.3516873514273	0.2352319805552999	-0.1182258072534999	0.1462756826659039	0.0002	-0.0328	0.0274	0.0223	0.2622999856769	0.2910990841492999	-0.2147736045913	0.1673424378037044	0.0305	0.2629	0.3885	-0.2318	2.0089731766341	0.6291344039236999	-0.005508024298	0.171140970872863	0.1118	0.702	-0.6883	0.1161	2.1561554544828	3.1089649719754	-2.4384023567246	0.1733403754381233
372	0.1283572477385387	0.5281	1.8275	0.5088	1.6038	-0.5003253214119	0.2859844901582999	0.5274720125949	0.1313530472954144	0.1672	1.0585	-0.5423	-0.7038	-0.4671591465317999	0.3360288252087	0.5567825704664	0.1445413692595733	0.0	-0.0186	0.003	0.0082	-0.5174001967356999	0.2874008392635	0.5081152414905	0.1446378648578923	0.0	-0.0053	0.0042	-0.0204	-0.3023118478987999	0.345038379239	0.6250033857002	0.1583126624033856	0.003	-0.052	-0.1253	0.0993	7.8192306364715	1.2700717170574	5.225777395758199	0.1596237557099982	0.0048	0.1224	-0.1018	0.1401	-7.338104714041199	-1.5424041755628	-5.6503280400419	0.1616300885976355
373	0.1146671345513864	2.0206	-1.6478	4.8436	-0.5057	1.0660387598472	-0.6175282098672	1.2073195830909	0.1148156936295288	1.9901	-4.7148	-1.7894	-0.7538	-0.1104752302055999	6.382069068031199	0.7259576024764	0.1164164835696481	0.0019	-0.1316	-0.075	-0.0371	1.2299418257433998	1.0000998403939998	-0.1904989546494	0.1165349677489976	0.0027	-0.0774	0.1685	0.0003	-1.0840972109385	3.4639177949508	-0.5694903693825	0.1165747797444743	0.0064	0.279	-0.0156	0.0628	1.1553080965055	1.2337580997212998	2.4366712633738	0.1294732606503456	0.0058	0.0764	-0.1299	0.2101	2.1620175660571	2.0308479017033	-0.0328514306345	0.1295332491184687
374	0.1272612132206071	0.0116	0.2026	0.275	-0.1397	3.6371451591229	0.8114106651567998	-0.0725485486108	0.1450211171450671	0.615	0.5716	1.8729	1.5895	3.4831171939323995	1.1717928263688	-1.0015161894992	0.1504724757046941	1.8756	0.1051	-1.6824	3.9819	3.1383542159083	-1.0711533538382	0.4972172219866	0.1538981524984568	0.0885	-0.0103	-0.7931	0.4832	3.8111987269397	0.7131317744682	1.3724422829388	0.1581233369502341	0.2322	-0.2923	-1.2762	-0.6993	3.5502757473373	0.1391169565552	1.4457776921636	0.1648755276746558	0.1171	-0.0196	0.6824	0.7742	4.1654040323318	1.4559281940842	2.3766337985256	0.1688704310393357
375	0.127081030627827	0.0428	0.3763	-0.4389	0.4129	-1.2858482723681	1.6176280502612	-0.243139929726	0.137707639170258	0.4574	-1.694	1.0905	-0.961	-4.0861278254713	5.4205253977232	-2.2603751428071	0.1487666749840675	0.0301	-0.1545	0.5106	0.1392	-2.0878952962183	4.1859804373879	-1.051639210611	0.1489237790113378	0.0011	0.0726	0.075	0.0203	-0.4102691241396	2.4586246745044	-0.2136719997317	0.1521182504729034	0.0774	0.7837	0.3496	0.1646	-1.3141359114414	1.922300480002	-0.4090101471572	0.1551622956239802	0.0091	-0.2735	0.0879	0.0726	-0.7361081043969999	2.1962460027661	-0.179010789685	0.1573577834479792
384	0.0908969084756656	2.6359	-5.2833	2.5981	-2.9725	-4.9734705398791	2.0026782917221	-2.5079608350022	0.1114237674003589	0.0	-0.0073	0.0005	-0.0069	-1.498576039363	0.2349959223711	-0.5281801871475	0.1270566540767538	0.0	0.0005	-0.0036	-0.0014	-2.2989313128931	1.7361292587295998	-1.7284967107737998	0.1323003882327358	0.0349	-0.3022	-0.4873	0.2587	0.5276687277483999	-1.3713013350485	1.0806743672675998	0.1375352577206091	0.0299	-0.5004	-0.2665	0.0667	-8.2837144569157	3.6489874113636	-4.3723090307831	0.1478123200737952	0.0003	-0.0045	-0.0371	-0.0354	-3.0210726413916	1.1983493720913	-1.5245030965942998	0.1510433835564586
393	0.1405637950311452	0.6531	-2.1584	-1.5132	0.1447	5.9992613793202	3.5965824944712	-0.3062854939994999	0.1618152238946733	0.0224	-0.036	0.4244	-0.1625	4.5021410320931	2.1517096920137	-0.1415168814279	0.1792251270409466	0.1297	-0.0158	1.0165	-0.2277	3.9197068056103	3.0951555681997	-0.4492974105939999	0.1811506761294657	0.0321	-0.028	-0.4949	0.1432	1.0690288301804	1.7411258236285	-0.4588184240233999	0.205708241432291	0.1486	0.1636	0.9602	-0.3671	5.3902706071149	2.4405662234131	-0.1177930339158	0.2197984119977357	0.1389	0.3596	-0.8462	0.3206	4.986689798194299	1.7716166724209998	0.0380447106869	0.2285500193900035
394	0.1314033482784195	0.6522	2.3782	0.5917	1.1997	6.6918167487323	2.0183761609714	3.94610597921	0.1565312433663923	0.0129	0.3441	-0.0317	0.0616	4.9103643186363	1.4811864197936	2.988496611972	0.1711058892483296	0.0134	-0.0266	0.1334	0.3143	0.5439960854889	1.5051856685206	2.4769978698413	0.1725426795209997	0.1257	0.0485	0.5046	0.9141	4.3007440579398	1.7932946823366998	3.1575929579206	0.2002634084473098	0.178	0.5422	0.5993	0.8245	5.085637520404799	1.4694228536143	2.7141183158702	0.2145872803579603	0.0758	0.5478	-0.3149	-0.3612	5.772566836426799	1.4752062791272	2.9415603763469	0.220045936227704
395	0.1295472509723618	0.6396	-0.232	-2.7061	-0.1707	1.0225647109237	8.121188397093999	0.0632635933656	0.1544042496378845	0.0177	0.0374	-0.4084	-0.0589	0.7470848099623	6.1433749007743	-0.0453625143971	0.168625434059288	0.0064	-0.1027	-0.0709	0.2036	1.4702884002897	1.6972190013673	-1.8689906734035	0.1712206297756593	0.1249	0.5156	0.5319	-0.7384	1.1017622317227995	5.6884514367902	-0.2678080099748999	0.1993322041311912	0.188	0.5172	1.0019	-0.3783	0.7272559224895	5.898582563758899	0.2713882257686	0.2106549544501616	0.0907	0.4751	-0.2344	-0.6042	0.5675625608782	6.6056161684686	0.4334421692218999	0.2166350400056739
397	0.142984380084836	0.0	-0.0165	-0.0058	0.0093	-0.202223177798	1.187766096833	-0.7195053454415999	0.1540505246848114	0.0904	0.5284	-0.7734	0.057	-0.3452744374232	7.925850249668499	-2.8639365767758	0.1626090942088197	0.3865	0.7032	1.7395	-0.2124	-1.4769767155087	2.4651162745699	-0.6967257306663	0.1650203328109721	0.0382	0.0275	-0.5883	0.02	-0.8823461495089	1.9760430599382	-0.5100430499948	0.1654269892625267	0.0357	-0.4939	-0.2003	-0.1984	-1.1057752208542	2.0278184883394	-0.7987422092713998	0.1663623491904094	0.2561	-0.7903	1.2186	-0.4464	-2.5088263816776	5.239154026196199	-1.666964210759	0.1727288676857155
398	0.1482646334982857	0.2511	-0.4118	1.4077	-0.6238	0.565359351159	2.0650763384123	-0.2165046979421	0.1581555782207416	0.0307	0.3147	-0.4283	-0.0924	0.8233709464896	2.4123179273705	0.1850696164127999	0.1607281870773459	0.0555	-0.0771	-0.6476	-0.3037	0.2754799009614	1.3022936592007	-0.8680252863341	0.1614293131625479	0.1082	-0.1311	0.9822	0.1535	0.0183731953369	1.5435451234531	-1.2174700850115	0.1702872620277707	0.0937	0.4714	-0.4436	0.6378	1.7982125611742	0.0540966672125	0.7752150769127999	0.1727323937818313	0.0076	-0.1971	-0.1573	-0.0519	-0.3278454748231	2.532904316466	-0.8975719023898	0.1752682334856725
399	0.1626113660510487	0.326	1.2071	1.1917	-0.3602	-1.1875300386488	-0.7551501312558	0.107013043504	0.1647963343855937	0.057	-0.3538	-0.6081	-0.1533	-0.7552681603478999	-0.1323106122440999	0.4101117520168	0.1698102868775758	0.1513	0.6308	-0.2662	-0.9314	-2.0177860155109	-0.7666382962202	0.780172298781	0.1777687060228561	0.0725	-0.3009	-0.5611	-0.4543	-1.0599012470579998	-0.0003540872762999	0.9530849187075	0.1796304693372423	0.3126	-0.2159	-1.2089	-1.0499	-0.6812639196012	-0.9232235584062	-0.627127909358	0.1807248714509064	0.2669	-0.4952	-1.33	-0.4487	0.1697258344398	0.4821881842591999	0.0486279859452	0.1836403127656521
407	0.0968339227395624	1.4479	-1.9531	-4.3134	-0.0926	-1.2229387662788	-2.5652442877014	-0.0743976710536999	0.1082147274105686	0.0	-0.0059	-0.0054	-0.0034	-1.0316136079847	-0.9210990347484	-0.0980034894737	0.1242830628864571	0.4346	0.0304	2.2897	-0.0447	0.1347105371167999	-1.5924878536438998	0.0524836029537999	0.1250726247117177	0.0038	-0.02	-0.2117	0.0028	-0.3944532257981999	-2.7109708734142	0.0390282864544	0.132432904032918	0.0368	-0.5854	-0.2625	-0.0748	-3.3032408575720003	-7.5547667841061	-0.2187865937227	0.1388463003131765	0.0003	-0.0327	-0.0004	0.041	-1.4762291979254	-3.4503444493593	-0.0837613123603	0.1523099264118033
408	0.1009146232439766	1.5477	-2.8233	3.8758	0.1085	-0.1003640713157	-0.0402479204061	-0.8950146053943	0.1229931349763727	0.0005	-0.0293	0.0385	0.0596	-0.0980428325043999	-0.0633816224576999	-0.8894672380656	0.1278449734079062	0.0	-0.0018	0.0029	-0.0005	-0.0944232736799999	-0.0522475447695999	-0.8930474538592998	0.138948204307174	0.0067	-0.0233	0.2577	-0.0714	-0.7035320749774	1.3312107867652	-0.9312888796997	0.1400052209821776	0.6048	-0.1347	2.5358	-0.1768	0.4005907385873999	-1.2477248756198	-0.8768381252108999	0.1410903108211599	0.3279	0.1057	-1.8595	0.1301	0.0218747250691999	-0.3336682433667	-0.8942277447802999	0.1525341604002468
409	0.1168936420988905	2.9617	2.0194	4.5345	3.6558	0.0358808439984	0.2942465266053	-0.2311403053625	0.1435096056066419	0.0079	0.0264	0.1492	-0.2433	0.0225828996217999	0.3170654844112999	-0.4250227606521	0.1565642607822877	0.0181	-0.1348	-0.2095	0.3344	-0.0553556441948999	-0.0097964146442999	0.0945019597414	0.1617460723540594	0.0225	-0.1816	-0.4141	0.0615	0.1192487260516999	0.4657034543958999	0.352513555072	0.161975392079256	0.0783	0.1432	0.3745	-0.751	-0.2370024169368	-0.3724211286061999	-0.3167507401657	0.1791728291005374	0.0016	0.008	-0.0813	0.0813	-0.0305695348539	0.1401792183841	0.0764435086501	0.1849156078362226
410	0.1217855369087999	1.6604	-1.3883	-4.2978	-0.228	1.2168012534896	1.2071622109681	3.58415009677	0.1218620449259165	1.6615	3.6873	-1.433	2.1912	-4.1214972100706	-0.7744675593295	0.9545406108434	0.131452078963488	0.0052	0.169	-0.1554	-0.0816	-2.4884073487443	-0.4925354013333	0.3443695477171	0.1316071547964422	0.0056	0.1778	0.152	-0.0959	0.4059020477319	-1.3891630709863	1.9667974477237	0.1316969065292252	0.005	0.022	0.0973	0.2164	-0.1899481522195999	1.9208054448354	1.5020775690953	0.1449523250126868	0.0187	0.2542	0.0004	-0.3594	-1.4272471247038998	0.2056066784381999	2.2342120273916	0.1460913764332577
411	0.1391551179791996	1.0318	1.4155	-3.0184	-0.0884	0.4347798322656999	-0.2608049505103	-0.3870567360265999	0.1421113752805203	0.0368	0.263	-0.5528	-0.1178	0.2253175368189	0.2030887244733999	-0.2763847906675	0.1656903792712968	0.3274	0.6514	-0.8491	-1.3487	-0.0149110086353	0.9509997380803998	0.4782538811892	0.1678974111554608	0.3744	-0.6609	0.9541	1.4136	1.2508723180758	-1.7667381366142	-1.3714587071713	0.1743972359285673	0.1024	-0.3009	0.33	0.8256	0.5712214627333	-0.6413700864714	-0.484312707917	0.1777374952029487	0.0386	-0.2218	0.2721	0.4496	0.0723911764879999	0.5808998482854999	-0.2805551519216999	0.181392731327397
412	0.1664422612959387	1.1395	1.9234	-1.6355	-1.9735	-1.2202240971605	0.5884537101799	-1.461593590505	0.1808260698581877	0.433	0.4292	-0.9898	-1.5583	-2.3730142397012	1.6382437983479998	-0.0626341048744	0.1845174386373821	0.0118	0.0615	-0.0816	0.2925	0.1075638459337999	-0.5174788827971	-2.9460848248774	0.1891946175296554	0.0002	0.0023	0.0247	0.0262	0.5844800640792	-1.2595277848298	-0.1521788427476	0.1898314723823641	0.0232	-0.0399	0.2545	0.3423	-0.398151470684	-0.3366583136999	-1.6978878328891998	0.1956152765756808	0.0406	-0.1852	0.3013	0.4312	-0.3062461509688	-0.3172228565341	-2.2436150117289	0.1973270082671476
413	0.1538210395877282	0.1427	1.0683	-0.0866	0.4923	0.4808111781847	1.7130742427393997	0.3280028469459	0.153974337856648	0.058	-0.05	0.75	0.0177	-0.0573227957299	1.8229593274845	0.0804958408122	0.1665666047849775	0.514	-2.141	0.211	-0.0246	-0.258090281392	-1.0885429734076	-0.1784599872552	0.1687506687190492	0.1738	0.1947	-0.0466	-1.2268	-0.2183144773542999	0.3705326631325999	-0.1206257321261999	0.1688480547531044	0.2467	-0.1697	-1.4704	-0.0322	0.1465921323881999	-1.7674856541974997	0.0237238475120999	0.1721158197698039	0.2782	-0.3437	-0.155	1.5109	0.1792075048385	1.6434370784004	0.2008461717234999	0.1740256357445234
414	0.1533472506025488	0.1331	-0.7538	-0.5684	-0.6405	-1.1134471118407	0.0591325751420999	-1.0476655645103	0.1541781520920254	0.1247	-0.0213	1.1001	-0.0497	-0.3628607721460999	1.3647703919523	-0.4422550080987	0.1674367843024836	0.5785	1.2714	1.6884	0.8459	1.8745380407322	-0.0025966400262	1.6394240892689995	0.1697298812288382	0.3141	0.7471	-1.2748	0.7697	0.8116467233410001	-2.2071046792393	0.6980240506794	0.1727799179871136	0.0976	0.7009	0.0588	-0.5936	0.5545400177165	-0.6132004764901999	0.4593692264531999	0.1747306135247113	0.0016	0.0317	-0.0612	0.0936	0.7241478230642	-0.3230849681084	0.5792080979654	0.1754877073362331
415	0.1549841445329538	0.0864	-0.3937	-0.3481	0.7482	1.3023330022314	1.0041915155868	-1.1693535584654	0.15880995514357	0.0727	0.4644	0.3707	0.5777	1.6639347973951	0.8721169615268999	0.1366776886518	0.1647507567911633	0.2369	0.7109	0.3255	-1.2432	-1.5613281733295	-1.4464071806548	3.9155364443560994	0.1690247965081637	0.0309	-0.3333	-0.3338	-0.2271	-1.4740259882062	-0.9452163125675	1.0849234145832	0.1705205543531768	0.019	-0.1022	0.0297	-0.3943	-1.8259493978177	-0.7388227735152999	-1.4455022909487	0.1744047485896297	0.2344	-1.1726	-0.1194	-0.7918	0.8467013636947	0.7346917552918	-0.9414393816203	0.1752948804090024
416	0.1617472093776532	0.0974	-0.4025	0.4648	-0.7247	-1.0530162166855	0.5653986941897	-1.4576592874349998	0.1731802333455493	0.3061	0.3105	-0.3678	1.5556	0.7619564755669	-1.2982413270386	3.4885858751997	0.1796981589903784	0.3109	0.3564	0.8558	-1.3174	-0.5780671500751	0.5225541337574	-1.2996183331131	0.1810121444675414	0.1569	-0.8562	-0.5696	-0.4925	-0.2843714258995999	0.0060194836970999	-0.0899381681801999	0.1857624754301122	0.0467	0.3976	0.4122	0.2219	-0.1460413299584	-0.2890925895836	0.0819121899174	0.1867335909648395	0.3091	-0.3772	0.0857	-1.5276	0.2441235054935	0.0117635661793	-0.9124042249637	0.1907198439098771
417	0.1254477781863652	0.2322	1.6396	0.2524	0.1566	0.0985936349342	0.3081739594731	-0.4930862037631	0.1344252104446258	0.0831	-0.6384	0.0095	-0.7207	1.0938149395214	-0.7137612629594	5.222787325425	0.142838853559601	0.0166	-0.1106	0.0331	-0.4017	-0.0269499760295	0.1199962436349999	-0.28326982104	0.1546201720353068	0.0676	-0.4225	0.2147	-0.6564	-0.8421769151642	0.8989882514950001	-1.5191131013884	0.1569765292206879	0.0298	-0.211	0.0948	-0.4813	2.4345073966853	-1.3584755070403	7.9180996726206	0.1679968959425037	0.0003	-0.0542	-0.0088	-0.0026	1.8707217667543	0.6048990970125	-0.7437013093221	0.1709317721288574
418	0.1047491313133495	1.1845	-0.1742	4.0099	0.9233	-0.8621631747597999	-0.3533791017474	-0.982788906886	0.1075517434322816	0.0247	0.3441	-0.187	0.4367	2.4662572224602	0.2783125991718	3.5502364043066	0.1121030563116799	0.9856	-0.2156	3.5565	0.7017	-0.996165537324	-0.7938636734645999	-1.2854548420611	0.1226274620882382	0.0463	-0.2608	0.6903	0.1486	-1.4854748101399	1.020951646665	-1.15275079951	0.1255746801622366	0.0005	0.0462	0.0574	-0.0192	2.2891348982488	0.0322219421433	3.3577702981222	0.1305352179023352	0.3974	1.0615	0.6184	1.7486	2.010035438463	-0.2948366720657999	3.1110894956332	0.1355905401929659
420	0.1245162390840496	0.7946	-3.021	-0.4818	-0.4623	-0.0254155978322	-0.2267732289548	-0.2287797235205	0.1259382043183243	0.0	-0.0002	-0.0009	0.0009	4.674738907774	0.6494747507956	0.606669533394	0.126042236464756	0.0001	-0.0339	-0.0043	-0.0064	-4.7228554343201	-1.1029425226438	-1.0646617537727	0.132024705580394	0.0019	0.1418	-0.0337	-0.0297	-0.0215599808236	-0.2256716240951999	-0.2280715489679	0.1436642235432168	0.0	-0.0067	-0.0079	0.0091	-0.0653487739926999	-0.2351139514632	-0.2359794981385999	0.143707488136193	0.0	-0.0026	0.0092	0.0074	0.0093242982758999	-0.2203603149507	-0.2229176119462	0.156415086153234
421	0.1268678170219075	1.1604	0.9792	2.6484	2.3973	-0.1423430850726	-0.6369243240022999	0.2224061525471	0.1336881244264259	0.0073	0.2551	0.0375	-0.1251	-0.1115374920344999	-0.5292031059457	0.3374451743139	0.1490517364273388	1.4557	3.3696	0.5712	-1.723	0.4663722859178	0.8282101392657001	1.4921237823282	0.1543819126734129	0.002	0.0691	-0.0014	-0.1217	0.1637456937734	-0.3207637292971	0.3717129540535999	0.1631090101146189	0.1491	-0.342	-0.7204	-0.8575	-0.4219146612268	0.1001673561621999	1.6881701043062998	0.165242495240916	0.004	0.1295	0.0857	0.1107	-0.3994891337278	-0.6826409256757	0.4067675944073	0.1665832603064112
422	0.1268944407931732	0.5537	2.452	0.6946	0.2243	0.0480771835153999	-0.2799256634305	-0.1108293174819	0.1434736280339761	0.0004	-0.0218	-0.0136	0.0574	-0.0002754012148999	-0.2958202478332999	-0.1147242775212	0.1567622998638914	0.0568	0.731	0.0816	0.0451	7.9540985457111	2.0421786945449	0.5585136638171999	0.1606447341759776	0.1545	1.1908	0.1564	-0.0113	-7.3556517057334	-2.3563721377151	-0.6197314195864	0.1664494740826466	0.0014	-0.006	-0.081	-0.0776	6.281429595500599	1.7515123837333	0.5961256011664	0.1686096678711112	0.72	2.5152	0.2555	0.1169	-0.8249446677176	-0.8999718272625	-0.3295372251432	0.1729211992322726
424	0.1220365993621555	0.2056	-0.7455	1.1921	-0.742	0.0245500511567999	0.3773783504744	0.2495528437300999	0.1265846253834341	0.0181	0.1319	-0.3861	0.2196	0.9947098451881	-0.2394810278709	0.2204390010120999	0.1314205193926464	0.9246	-2.1413	2.3309	-0.7315	2.1900691469462	-3.2549276158724	2.0318708205015	0.1552316507557611	0.0187	-0.1114	0.0578	0.4061	4.7795093985281	-6.2479880194056	1.7720494457587	0.1780811030714918	0.2796	-0.7301	1.1541	-0.7003	3.1394951637986	-4.2268578462852	1.5546005150798	0.1815330019665823	0.036	0.249	-0.4519	0.1756	1.065802701663	-2.8546909645613	3.4698585925865	0.1833052902704759
425	0.136425151892592	0.6975	2.4218	1.0962	-0.7759	6.6456280306905	2.9599335716838	-2.4756208637668	0.1650932941523604	0.0067	0.0579	0.0659	0.2298	4.6547526481784	2.0693647287586	-1.815680866805	0.171317317940353	0.0004	0.0066	-0.0426	-0.0414	0.7555042185320999	0.0710928564748999	-2.6538841358685	0.1802986029960785	0.0876	0.3649	0.0789	-0.7679	5.196427494856	2.2194583908791	-2.8151118756771	0.2089181630379834	0.3383	0.9028	0.3187	-1.2296	5.1601532205506	2.3114423966557	-1.7502927497816	0.2189670889936949	0.1271	0.2387	0.1703	0.886	6.182363844198	2.8002402100725	-1.7675643402589	0.2315703597673598
426	0.1385805950979938	0.7009	-2.2768	-0.0464	1.5494	6.0573710356641	-0.1630375192207999	-4.3361527855698	0.1665034499964654	0.0083	0.0139	-0.2555	-0.0952	4.2289430269123	-0.1916005595089999	-3.0477078731755	0.1732951337323693	0.0003	0.0367	-0.034	0.0183	0.7396489771599999	-2.1934919906171	-1.2795533874560998	0.1824531410660209	0.0908	0.3632	-0.5991	-0.5056	4.8578413726518	-0.9896739372584998	-3.813008506351901	0.2094765401106594	0.3077	-0.859	0.8645	0.8473	4.7942630350406	0.0851776614655	-3.3417576846273	0.2218891411414812	0.0995	-0.1397	-0.7936	-0.1536	5.6554819770636	0.2685161845275	-3.8123003317993	0.2353699229196255
428	0.1076166463853818	0.2696	0.5662	-1.7408	-0.6376	-3.7821242272524	2.9215347737206	1.0636781780051998	0.1152920943880375	0.0	0.0013	-0.0035	-0.0105	-0.5020170717319999	0.3926827894167	0.1587097858438	0.1272092901231409	0.0	0.0	-0.0028	0.0128	-2.3775386882317	0.1275501055294	0.0404446355596	0.1506381441582257	0.0194	-0.1132	0.3986	0.1456	-1.5206474795857	0.8573239819837	0.3233997123539999	0.1610473853204384	0.0441	0.0291	-0.6022	-0.2183	-1.0704451792856	-2.3391398902685	-0.8448915842825	0.1709285043803779	0.2302	1.0259	-0.9247	-0.3354	-3.7552529372843	3.7726818998844	1.3735045447677	0.1859156553662597
429	0.1435481152066383	0.2392	1.1458	0.6758	-0.8541	-0.7143514084199	2.5437236499085	0.8615336862685999	0.1613642330777826	0.0869	0.1962	0.8497	0.2167	-0.6755591801497	2.3996101284544	0.7545993288259999	0.18605844186308	0.2607	-0.6348	-1.3025	0.0451	-1.558770876334	-0.6926340554735	1.142128181221	0.1911746985490253	0.2574	-0.5484	-1.3094	0.0638	0.5143707833718	1.6828194521311	-0.7897719982718	0.1941033681447278	0.7985	-1.0756	-2.2381	-0.0686	-1.0564390603564	1.1030605517359	0.7130530884067999	0.2002325324135995	0.338	-0.8565	-1.3304	0.1698	-1.0063553822753	2.1311332869576	1.0043095446789	0.2040071732875662
430	0.1466175386949281	0.2255	1.181	-0.5461	-0.7836	-1.2909628663591	1.2560655981282	-1.1656946566103	0.1664964984973383	0.0496	0.1065	0.4148	-0.513	-1.2179422013799	1.1176961591563	-1.1060506220691	0.1881248503147007	0.1577	-0.477	-0.3982	0.9336	-1.9637286913291	0.3097870237318	1.6926945528367998	0.1935399762614635	0.0842	-0.2727	-0.2472	0.7194	0.1758240041983	-0.4793161430180999	-0.9853855469122	0.1983610015006036	0.9423	-1.1158	-1.0427	2.1895	-1.6538629815359	0.7946505340786	-0.2060394517759	0.2045646654369023	0.2961	0.7094	0.5003	-1.1906	-1.2858089293374	1.327040425511	-1.2428856828437	0.2092910472428535
432	0.1391315771073935	0.2065	1.0782	0.4751	-0.9154	-0.8047616929685	1.6588202034041	0.6274033105729	0.1613119623318613	0.0784	-0.0098	-0.7217	-0.4558	-0.7799755836275	1.4167818785377	0.4749097235797	0.178656562325069	0.1963	0.0023	-1.0081	-0.7951	0.4062167919775	0.0444969677217	-1.8879933572316	0.1821097268663317	0.0434	-0.3402	0.2378	0.4303	-0.8183743815906999	-1.4024610153629	-0.618472442604	0.1844411702257546	0.8862	0.6356	2.4865	0.7879	-1.6056677689283998	0.9275512917832	1.1645930517507	0.186679404109992	0.0082	-0.0123	0.2559	-0.0096	-1.1246205325594998	-1.6361586177208998	-0.6135152207357999	0.1932553627922583
434	0.1360812165877134	0.1066	0.8017	0.6278	0.3711	-0.077505770479	-0.2433366448795	1.1144306876082	0.1451454496093135	0.0002	-0.0065	-0.0407	-0.0147	1.4247291707391	0.8767200961188	1.3549739773079998	0.1565167215097891	0.1025	-0.5915	-0.5295	-0.5936	-0.2719783712291	-0.4647198786284	1.3061492762093	0.1761449558499992	0.0138	-0.1251	-0.2194	-0.2318	-2.5216128666551	-1.9426408268739	-2.1762990862012	0.1808559904098864	1.0337	-1.2554	-1.3069	-2.2999	-1.5630592666803	-1.7211002210022	-1.2089719903803	0.1879335903779689	0.8842	-1.5786	-1.508	-1.5136	0.4540972603393999	0.1245206921654999	-0.0838399984217	0.1885603351285162
435	0.10576288376287	1.5205	3.7538	-2.4476	1.2181	0.0935970700352999	-0.1019771355743999	-0.4811259224303	0.1220250924187918	0.0078	0.0737	-0.0425	-0.2985	0.2008461717234999	-0.1680340841196999	-0.4501236142386999	0.1309670303577886	0.004	-0.0826	-0.1406	0.1387	0.0866726966320999	0.0051932800524	0.4901748194913	0.1320434282504104	1.5051	0.9316	-0.6802	-3.9708	0.3225341656786	-0.2317304508229999	-2.3089637857216	0.132816807885326	0.0431	-0.1396	0.0506	0.6815	-0.3527889562869	0.2425891272962	2.0459162824614	0.1330613403541189	0.0157	-0.1097	-0.3245	0.2431	-0.2029706953813	0.1107899744512	-0.3639623770057	0.1402671799728888
436	0.117250313243997	1.5749	-4.0541	-1.649	-0.9969	5.4425968379459	1.8149333492217	1.3478135457206	0.1394852671486238	0.0047	0.0614	-0.0048	-0.2153	0.4984368559382999	1.0257908394411	0.0993411525174999	0.1495824537657527	0.365	1.339	1.3321	0.3046	7.9883663254508	2.6994040223884	1.9725021871752	0.1568062593862845	0.0129	-0.3235	-0.1123	-0.0796	-0.8623205468826001	-1.3257814485286	-0.1938037692281999	0.1585206032185737	0.0019	0.0289	-0.0065	-0.1296	1.3507642730231	1.3582787918867998	0.3079772443196	0.1903102295065106	0.1184	-0.8521	-0.4046	-0.2085	2.154424361132	1.0241384321517	0.5281015010861	0.2002558432347367
437	0.1214830408587624	0.0017	0.1071	-0.0808	0.0509	2.311403053625	-1.2065720655076	-0.1245206921654999	0.1219439278968412	0.0073	0.0963	0.0972	-0.267	2.147342615606	-1.5232047765811998	0.0269499760295	0.137864005638914	0.4662	-1.1648	-1.9272	0.0444	4.8654345775769	-2.9996306896601	-0.0998919549473	0.1474794169112192	0.1581	-1.0845	0.6571	0.0177	4.889827256610899	-3.0177284837821	-0.1006001294998999	0.151428404955327	0.0575	-0.6405	0.3995	0.0108	1.5641215285091998	-0.9748416146845998	-0.0320645700205	0.1584968723528444	0.0287	0.2201	0.3988	-0.2537	0.8901754126181999	-0.5484811909887	-0.0217960390077999	0.1713605777559191
438	0.1019487586972551	2.5395	4.7327	0.0076	-3.8685	-5.1865130511196	0.0627521339664999	1.9875312249026	0.120234226604649	0.0303	-0.2501	0.0538	-0.5589	0.3524348690106	0.1247960933803999	-3.7894026879319	0.1383087075467033	0.003	-0.0022	-0.18	-0.0065	0.8563010631854999	-0.0464641192566999	0.616898721376	0.1503002982137053	0.0658	0.0162	-0.0309	0.8098	-2.9881425246957	0.0855710917725	-0.2927514914387	0.1600037413511727	0.2095	1.1212	-0.0554	0.8388	-7.922033975690599	0.0578735981597	4.1615877583539	0.1609980464343203	0.32	-1.6143	0.0612	-0.6099	-7.457471469184999	0.0419003276955	4.2738727679717	0.1649839748829671
439	0.1282963519299978	2.207	-0.0167	5.0788	-0.0954	1.9993341341126	-0.0048785358068	-0.432379907393	0.1388729211444976	0.0032	0.059	-0.0315	0.1726	-1.2378104318833998	0.0010622618289	0.3382320349279	0.1470476706045204	0.2323	-1.4992	0.0001	0.3487	1.7721281318201	0.0021638666884999	-0.3691163140273999	0.1515770772213384	0.0	0.0104	-0.0097	-0.0023	0.5985255260391	-0.0005508024297999	-0.1037475719559	0.1585151746107757	0.4756	0.0067	-2.1211	0.0397	1.7107530039281	-0.0107799904118	-0.3574314339095	0.168169541252185	0.007	0.241	-0.0012	-0.066	4.1459292321353	0.0025572969955	-0.9492686447296	0.1721513802378223
441	0.132228170329851	1.5325	-1.5771	3.8597	0.0217	-1.2338761288134	3.9030647036242	-0.586604587737	0.1362078499261423	0.0552	0.1413	-0.7255	0.2485	-0.3999612500962	-0.3564872011727	-0.9107518176743	0.1364572487383185	0.0174	0.363	-0.2058	-0.132	1.7731117075876	0.9762973068205	0.8062960711657999	0.1412650490039396	0.9271	-2.78	-1.4489	-0.1289	2.3241108525411	-0.7937456443725	-0.5057546596485	0.1527631526891079	0.026	0.1082	0.1802	0.4597	0.7200168048407	1.1372103023834998	-0.5156691033849	0.1539843634354007	0.0014	-0.0502	0.0617	0.0866	-0.9703171661541	-0.6320851312262	-1.1252893640814	0.1554855943548746
442	0.1344539428911924	0.405	2.0062	-0.3714	0.5963	-4.6744635065591	-0.5627233681020999	0.3690769709967	0.1423703697045442	0.0144	0.3338	-0.0259	-0.1982	0.6026958872933	-1.3334533395150998	1.2384792634053	0.1508930825611105	0.1229	-0.8922	0.3207	-0.5683	-3.5170702294265	-0.9391968288704	0.7069155756176	0.1577007140267733	0.0803	-0.8492	-0.0533	-0.2008	-2.605688923261	-0.7800936127195999	-1.0686747429041	0.1660000484187895	0.0722	-0.5246	0.1065	0.605	-0.574014817913	-2.7273769172160995	0.6380259288618999	0.1710347492026525	0.0231	-0.3751	0.2334	-0.0874	-3.4612031258325	-0.6831130420441	-3.7562365130518	0.1775548088798052
443	0.1691212050106225	0.0023	0.0207	-0.0236	-0.1389	-0.2536445189229	1.0446361511464	-0.2992037484734999	0.1691899949380442	0.0046	-0.0839	0.1823	-0.0263	-1.1688420990663	0.4039742392275999	-0.3191506650384	0.1834926694802685	0.0521	-0.5171	-0.2782	-0.285	-1.3545412039703	-0.3442908616557	-0.8619271165756	0.1844866324273573	0.0161	-0.0064	-0.2741	-0.2359	0.4024005179995999	1.3202734242305998	-1.6673969840967	0.1991203237901709	1.5786	2.5654	2.3038	-0.0552	-0.5550908201463	0.6613956890977	-1.1842252240699995	0.207367876202064	0.0161	-0.2368	-0.1672	-0.181	-0.591719181728	0.5773196324918	-1.287697394811	0.2129058403862043
444	0.1239022180464584	1.6313	0.399	-4.4173	0.277	0.7398456923135	0.5200755228233	0.1746043702465999	0.1389790399166452	0.3672	-1.8926	-0.5832	0.2035	-0.4383600480594	0.7684087326017	0.4274226855248	0.1558890212772302	0.7982	2.1743	1.6599	-0.4443	1.7650070432634	1.4130442906212	0.0448903980286999	0.1622689312204214	0.025	0.4347	-0.1485	0.1419	3.149409607535	1.1510590491899	0.2781945700796999	0.1640675173292176	0.1345	-0.4491	1.0135	0.0196	-1.0745368544784	-1.3788551969429	0.5875094774431	0.167474661446887	0.3497	1.5633	0.8143	-0.1576	3.8789867688358	2.0601978026055	0.0273040633058	0.1681111043398515
445	0.1097212561103035	2.5575	-0.2232	5.8711	-0.666	1.0569898627862	0.4000792791882999	0.1116161780958999	0.130163652262641	0.3511	1.9124	0.5581	-0.2783	-1.4173720239982	1.0863397636884	0.5392355787742	0.1370193948200371	0.2033	1.0165	1.0343	-0.3499	2.5528905760616	1.2578360345097	-0.0445756537830999	0.1460994230617673	0.3393	-0.1558	-1.8399	0.2725	-1.5050676394285	-1.5384305294621	0.7762379957109999	0.1484665680065519	0.4364	1.5852	1.3492	-0.2753	5.1705004376247	0.8459145030807	-0.2216979779945	0.1530346977368466	0.0462	-0.0709	-0.6255	0.2382	3.2915166344234	1.5560562072156998	-0.0248254523717	0.1559883579645613
446	0.1223422834146739	0.0813	0.2283	0.9519	-0.1971	2.9866474895291	2.1763384292319	-0.2956235326797999	0.1264973501865265	0.0151	0.1103	-0.4077	-0.0263	-0.1088228229162	-1.1864677768199	0.2891319326143	0.132539479966459	0.1064	-0.0054	-1.0931	-0.0982	1.2115292873758	-0.268319469374	0.194354571658	0.1378672917620476	0.0504	-0.3463	-0.6482	0.0893	-1.3218078024279	-0.2665096899617999	0.2301960726256999	0.1399021862119687	0.3865	0.7939	-1.862	0.2156	0.6332654221471999	-0.5639430020538	0.2179210470472999	0.1482860506275747	0.8298	2.7362	0.8684	-0.3911	-2.1517490350444	-0.016524072894	0.2336582593272999	0.1654236333157077
448	0.1336782296752101	0.4312	-0.6175	1.8599	-0.9989	-2.2972002195423	4.2099403430842	-0.8929294247671999	0.1417035649006902	0.0186	-0.1791	0.3575	0.1929	-0.3686048546282999	-0.4102691241396	0.7618777895055	0.1505846235683347	0.1314	0.0945	-0.8655	0.742	-2.0424540957598	3.1477965432762995	-0.4568119294577	0.1568343549673411	0.09	-0.4307	0.7142	-0.4062	-1.2537050162861998	2.2437723838517	-2.1081963000595	0.1655411972923814	0.0728	-0.2476	0.5821	0.509	-2.0975736817705	-0.2239798737751	-0.0101898449512999	0.1694510414434344	0.0141	0.0539	0.3407	-0.0741	-1.3247191866997	2.7375274191367	-4.7239963822104	0.1769539639391533
449	0.0955754456223675	3.3729	-5.8705	3.6501	-2.2691	0.6349571724672999	0.8064534432885999	-0.3040429412496	0.1170776837365181	0.0021	-0.0924	-0.0932	0.0961	-0.773483983562	0.4755785551016	-0.1901448673731	0.1185445139961384	0.0173	0.2189	0.3319	-0.2463	0.0023999248727	2.7607791502804	-1.5805669153418	0.119496534957851	0.0771	0.6011	0.6656	-0.4036	4.138296684179499	0.8784511894696	-0.2929088635615	0.1292582764627601	0.0022	-0.0123	0.0926	0.1301	-0.7542845845803999	-0.868694117856	0.5223574186039001	0.1338689813690103	0.4673	-1.9249	1.0388	-0.6724	-1.524935869932	1.6326177449579	-0.8565764644003999	0.1345304049716739
451	0.1061904395459619	0.5718	-0.0779	-2.8235	-0.3142	0.9266464020771	0.2109179875827	-0.0814007305182999	0.1281071176151305	0.1625	1.3668	0.0914	-0.1628	-0.3612477078873999	0.5138986670034	0.1227895988146999	0.1485421190716847	0.8186	2.7928	0.6155	-0.2955	-1.2491805677557	1.0597438749352	0.2838206234698	0.1526402398506348	0.5726	2.327	-0.3115	-0.3387	2.3531460091977	-0.8005126456528999	-0.3675819358301	0.1530494669162936	0.0008	-0.0814	0.0188	0.0289	0.9978179446134	-1.4548659322553	-0.2017510614296	0.1563274555905167	0.0007	-0.049	0.0052	0.064	1.7148053360902	1.8230380135459	0.1166914290561999	0.1570685182513501
452	0.1066744859980284	0.5733	0.0973	2.8257	0.2589	-0.6304327239367999	0.2964890793552	0.1025279380042	0.1284847410107779	0.1651	1.3685	0.1943	-0.128	-1.690176598872	0.6429831507301	0.2534871468001	0.1493151290085604	0.4547	-2.0133	-0.7001	0.1562	-2.7914273711957	1.2225453359718	0.4125510199202	0.1545450483646277	0.0002	0.0411	0.0003	0.0101	-0.2406613187919	-1.1157290076213	0.0029900703331999	0.155364914771857	0.5938	2.3447	-0.3841	-0.2956	1.3460824523698	-0.9500555053436	-0.2186292215998999	0.1578283388615357	0.0005	0.0293	-0.0114	-0.0636	0.3598313587821999	1.6756983635743998	0.2293305259502999	0.1588675986383408
453	0.1008546329383882	1.1409	0.5795	4.0635	0.3476	1.0324398116294	0.1847548721672	-0.0952101342939999	0.1302398655503063	0.1458	-1.2842	-0.0983	0.1445	-0.2696964754485	0.5982107817935	0.1020558216358	0.1456399938687423	1.0094	2.9422	1.2986	-0.2303	0.6933815730567999	1.8172152450023	0.1112620908195999	0.1497264232228019	0.131	0.9637	-0.5918	-0.1837	0.5265277798581	-2.6746179130473995	-0.3278061317924	0.155395676882712	0.4149	1.0919	1.6766	0.0459	2.5207473199797	-0.1853450176277	-0.3047904588329	0.1595173076640496	0.1024	0.4794	-0.8443	-0.1423	2.8919094716035	0.5263704077353	-0.2661949457162	0.1598351763171737
454	0.0972495882840068	1.1057	0.5861	4.0761	0.3121	-0.4127477350736999	0.2763454476367999	0.0694404491854999	0.1253221488390347	0.1711	1.3937	0.3088	-0.0995	-2.2037998646605	0.9367182179363	0.2882663859388999	0.1396186862468001	0.3291	1.3661	1.2923	-0.01	-1.5233228056733	2.1369167124705	0.33441576095	0.142815733467373	0.4615	2.1388	0.4979	-0.1579	0.3256029220731999	-2.4591361339035	-0.2388121963489999	0.1491754820051342	0.4212	1.027	1.7822	0.0701	0.2529363443703	-0.9223973547615	-0.0947773609563	0.1519916807107776	0.1039	0.2153	0.9871	0.0678	2.1659125260964	0.3219046771874	-0.1487559990766999	0.1535154727655028
456	0.1207706930048277	1.6639	-3.8472	0.5909	2.3485	-3.3228730298913	2.6022267365594	2.3709684021048	0.1288720761460866	0.003	0.0832	-0.0236	0.1656	-0.1978167583596	-0.7848147764035999	0.0242353069112	0.1385185813754993	0.0035	0.0973	-0.0262	0.1677	-1.9322542667691	-0.1053212931838999	1.1351644647871	0.144332795253806	0.1964	1.233	0.2124	-0.69	-6.7466609335281	3.9303294238993	4.5636341890772	0.1570227161186471	0.013	-0.2907	0.0755	0.1845	2.528183152782	2.1654010666973	-1.126390968941	0.1937565101673731	0.1418	0.8526	0.4137	-0.4471	-1.2365907979317	1.9680564247061	1.0451476105455	0.2023137423840584
457	0.1179665947438745	1.8038	-0.1789	4.784	-0.132	0.0904496275792999	5.747229924656	1.3920351122274	0.1461753247152997	0.0034	0.1816	0.0078	-0.0371	-0.1902235534344999	0.5777130627988	-0.8271872204674999	0.1582384299034288	0.0159	-0.0101	0.388	-0.0001	0.4398944262567	-0.9533996629531	2.0600797735134	0.1631841312128464	0.0762	-0.1088	0.7101	-0.429	0.1510772378879999	9.4076661579533	2.2922036546434	0.169037791798507	0.0007	0.0792	0.0031	-0.0162	-0.1085474217012999	2.7749032983017	-0.0763648225886999	0.1935094482437013	0.1567	-0.1301	0.9707	-0.5054	0.1323892983055	2.9285378331852	1.1597932020053	0.1968505615720037
459	0.1586472321470855	0.3164	-1.1546	1.1981	0.4724	1.3932547461791	0.4565758712735	0.2133179124554	0.1613338755768101	0.0509	-0.4079	0.553	0.0268	1.1088046342181	0.9129943704242	-0.1172815745166999	0.1659749034396831	0.0935	-0.4857	-0.2229	0.7481	2.1690993115831	0.1913251582941	-0.4539005451858999	0.1742648333162541	0.2741	0.1948	-0.9806	1.166	0.8463866194491	0.2218946931479999	0.7402784656511999	0.1755390942612937	0.053	-0.4139	0.5092	0.1481	0.7689988780621999	1.5077036224854	-0.4367469838007	0.177254418932617	0.4583	0.5163	-1.7276	0.792	0.3813913396058	1.3446661032646	0.1539099360983999	0.1806265552918623
460	0.1655382749873984	0.5199	-0.0374	2.1694	-0.0613	1.7449027545757	0.0739255546853	3.3792122498537	0.168011092935223	0.1093	0.456	0.0537	0.8746	1.7238148901205	0.1358514850070999	3.2979688914582	0.1694335509777199	0.0072	-0.138	-0.1809	0.1094	0.6122169007227	1.5943369760867998	1.4851207228636	0.1694773304285031	0.0016	0.0877	0.0787	0.0119	0.9172827607705	-1.5082544249152	1.4666688414653	0.1957864603653775	0.8511	0.3524	-2.5271	-0.1024	1.0173320878405998	0.0603915521244999	1.945512868115	0.2022081116427227	0.0364	-0.2425	-0.0195	-0.4595	1.0892511479602	0.0688109606943	2.0885247847095	0.2330457901000702
461	0.1313779284144883	0.0848	0.6309	0.7148	-0.2431	-0.7315836558665	-0.5800343016101	0.4042889834732	0.1361721420933982	0.0124	-0.26	-0.2207	0.1412	1.2192798644237	0.6229575481037999	-0.379266815948	0.1544488791001649	0.0793	0.5578	0.6711	-0.0935	-0.42097042849	0.3800143335313	1.3431317250672998	0.166864936403417	0.4206	0.7572	1.6787	0.6243	-1.4869698453065	-2.2634832422324	-0.2280322059372	0.1741754942782016	1.1802	1.4396	2.7696	0.6488	-1.0851201297367	-0.8084599378542999	0.1670898513829	0.175725352617188	0.2557	0.6856	1.3024	0.1281	-2.4525265047459	-2.2702895865435	0.0488640441294	0.1797721155030311
462	0.134913216634644	0.0768	-0.8047	-0.0534	0.451	-2.0947016405294	1.3823567266752	1.3649277640751	0.1448702851222164	0.0001	-0.0249	0.0046	-0.0196	-0.4673165186545999	1.6334439486025998	0.3000299521181999	0.1556261630309489	0.1194	0.8168	0.5043	-0.4786	-2.4171964631773	1.8985372894592	1.970298977456	0.1630059323477195	0.0033	0.0878	0.1259	-0.0847	-2.1368380264091	0.9526128023391	1.1790712870483	0.1692316741658674	0.4986	0.9338	1.5656	-1.0471	-2.8266000406415	0.5920732690042999	1.7436437775932998	0.1763245331816744	0.4668	1.4829	1.2845	-0.3491	-4.4536704182707	-0.8545699698346999	2.5104001029056	0.1810018142370242
463	0.1175759529058197	0.1421	-0.9696	-0.0846	0.9305	-0.9413213525282	1.0759925466143	2.0186515621863	0.1276187990559931	0.0274	0.3319	0.3951	-0.2359	1.3721668817239	1.1668356045006	-2.3446479145665	0.1548294876421123	0.9494	2.8711	-0.7215	-0.6589	0.2332254859896	0.1738175096326	-0.5734246724525	0.1633300553655954	0.3699	-0.3213	1.8029	0.2079	0.0209698353631	0.2749290985315999	0.1808599121278999	0.1659815528594974	0.1732	0.9136	0.3568	-0.7765	-0.1535951918528	0.4122756187053	0.0492181314056999	0.171922707667942	0.0233	-0.1443	0.2853	0.3177	0.9612289260624	-0.777024856325	0.0223074984069	0.1725995556902167
464	0.1281534173334657	0.388	1.8139	1.1046	-0.1741	-1.2801435329166	-0.6191019310952001	-2.9022566886776	0.1414935440746616	0.0821	0.6876	0.1578	0.6104	-0.7172234496609999	0.7174595078452	-2.6947222017351	0.1499106475044909	0.973	-2.9235	-0.259	1.0593	-1.4658032947898998	0.7083712677535	-4.333202058267299	0.1553289901181949	0.4369	-0.0105	-0.1098	2.0511	-0.7103384192885001	0.16524072894	-5.0810343858129	0.1701348325124953	0.0259	-0.3407	-0.2958	-0.1567	-1.1207255725202	0.5670117584484	-3.2908871459322	0.1730285873255234	0.0165	0.0692	-0.3709	-0.0289	-0.4931648898245	0.2407006618226	-4.134913183539299	0.1737457037696818
465	0.1163482507617377	0.1961	-1.3934	0.488	0.5906	-2.3426414200008	-0.2806338379831	4.0982454789269	0.1260432198762417	0.0417	0.6472	0.2709	-0.0635	0.4814013236452	-0.8503209225191001	1.0543538797293	0.1466564503323555	1.4811	-3.1016	2.3249	-0.3527	-1.6803014981663	-1.8018714630293	2.0384804496591	0.152890758046737	0.5594	-0.8491	-2.1679	-0.26	-1.5987040524945	-2.2876792061129	2.4173538353001	0.1637149635765948	0.1345	-1.0953	-0.0459	0.1742	-1.6379683971330998	-1.1403184018088	2.2579358749037	0.1664154368734505	0.0145	-0.1262	0.2295	0.249	-1.0596258458430998	-2.5443924814304	2.5173638193395	0.1668720279174081
466	0.1016582627662965	1.4456	1.9599	-4.0214	-1.148	0.9565077623784	2.0254185634667	-0.5665789851106999	0.1233685273215232	0.0003	0.0291	0.0472	-0.0256	1.0541965076065	1.814107145577	-0.7210790666696	0.1284456794361733	0.0	-0.0094	0.0069	-0.0094	1.0188664660379	1.7699249221009	-0.7306394231297	0.1402037752890814	0.2649	0.113	1.3093	1.0523	-1.025279380042	8.6235595561023	2.5641033398111	0.1411390565734447	0.0012	-0.0597	0.0903	-0.0252	1.0899199794821	1.3997856892753	-0.9624485600141	0.1428650576537678	0.4768	-0.0721	-1.8389	-1.2727	2.6934632247527	-4.8821553656244	-4.040135822583	0.1539355383046103
467	0.1061998098845506	1.4099	0.5167	3.6128	2.5679	-0.410741240508	1.3046148980119998	0.7942964468022999	0.1233701303263441	0.0008	-0.0347	-0.0435	0.0847	-0.6188265298803	0.6101317200955999	0.88128388768	0.1303808256065122	0.0187	-0.0474	-0.3094	0.3421	-0.3921319869869	1.6376143098568	0.6412127143485999	0.1351220394332274	0.049	-0.2727	0.6715	-0.135	-0.2965284223859	3.8826063276602	2.5506480233117	0.1372784638451564	0.3251	1.1461	-1.4296	-0.4413	0.3829257178031	-3.3413249112896	-2.1993147591607	0.1382634493037606	0.0218	0.3969	0.0513	0.2768	-0.5365602526865999	0.5175969118892	1.006394725306	0.1470072202735614
468	0.1335217570010535	2.7164	-1.3069	-2.366	-4.8177	-0.0770729971412999	-1.115374920345	0.5698837996895	0.1601845835940339	0.0408	-0.011	0.5559	-0.2693	-0.0322219421433	-1.114194629424	0.5578054892645999	0.1648151459889357	0.004	-0.0641	-0.1538	0.0947	-0.1065802701662999	-1.101998289907	0.5661855548037	0.1769664936157625	0.0248	-0.0046	0.398	-0.2276	-0.036589018551	-1.1767107052063	0.6648578757993	0.1769728589634249	0.008	0.0046	0.2519	-0.0671	-0.065702861269	-1.2330892681994	0.5541465874095	0.1842332253681426	0.0001	-0.006	-0.0122	-0.015	-0.2942465266053	-1.5554267187245	-0.3953974585349999	0.1842465723493648
470	0.1434174445892176	3.9502	3.918	-3.966	-3.1992	0.1844007848909	0.4806144630312	-0.6292130899851	0.1529366266956877	0.003	0.0708	-0.1533	0.029	0.012983200131	0.6558876647997	-0.4880896388641999	0.1677655579453042	0.0373	-0.1421	-0.425	0.3648	0.0878529875530999	0.5788146676584	-0.5346324441822999	0.1763069243831876	0.0195	-0.2626	-0.3065	-0.0556	0.0073571467409	0.8097582578673999	-0.4065708792538	0.1763952660450173	0.0193	0.154	-0.0679	0.3689	0.2745356682245999	0.3485792520019999	-0.8251020398404	0.1767074470077211	0.0037	-0.113	-0.1371	-0.0008	0.6491993495806999	0.0060194836970999	-1.0095028247313	0.1769048690684413
471	0.1354291997054536	1.0705	1.5473	-1.5108	-2.6796	5.3257480367669	-1.3838124188111	-5.0290622422582	0.1403562669106875	1.0478	-0.7335	-3.2255	0.5065	2.8572089185261	-2.1812956511001	-3.5089655651023	0.1530600407947238	0.1031	-0.2176	0.929	0.3157	4.3705779374323	3.2503244812805	-4.6466873268849	0.1532572144301209	0.0756	0.7945	0.2518	-0.2132	4.0800296557128	3.2754646778978	-2.977087133069	0.1722812427379571	0.0183	0.0787	0.3073	0.2424	5.4269383117273	-1.3522593081897	-5.2104336137852	0.1738810081073655	0.0109	0.0106	0.1566	-0.2628	2.7781294268191	-1.8091892667395	-3.2200303476415	0.1819998508449201
472	0.1375074660563307	1.4407	2.1603	0.818	-3.2218	4.4384446653898	-1.5208048517085	1.5021169121259998	0.1398358522408097	0.6646	-1.2612	-2.0517	1.153	5.392749218049	-1.118128932494	0.627914769972	0.1454373269467649	0.1629	-1.0275	-0.4086	0.676	3.1727006817093995	-4.5979806548783	5.6847138488737	0.1493214282074682	0.4215	0.3107	-1.1457	-1.6808	5.6062638456579	-2.1616634787808	-1.0839791818464	0.1713111253144388	0.0405	-0.1007	0.3454	-0.4741	5.3213022742978	-0.9541865235671	0.8325378726426998	0.1714741794221896	0.0475	-0.462	-0.2975	0.3375	3.1796250551125995	-1.9293035394666	2.9316852756412	0.1801860214906019
473	0.132120966350634	0.7631	-2.1615	-0.5891	-1.9089	-1.0616716834395	-1.0001785264554	-0.6850801935791	0.1405312590311865	0.0146	0.2781	0.0456	0.2773	-0.7417735008177999	-1.0809104254517998	-0.6832704141668999	0.1444440247522363	1.2272	2.1207	1.8175	2.2234	-0.4026365761838	-0.8872640283464	-0.5278654429019	0.1515073748085957	0.0029	-0.041	-0.1648	-0.009	-0.7180889963363999	-0.8553961734793999	-0.4956041577279	0.1589430964169767	0.4014	1.0434	1.2819	1.0277	-0.6009254509118	-0.9635501648737	-0.4238031267003999	0.1645095468273192	0.0081	-0.1222	-0.129	0.2058	0.1832991800313	-1.6056677689283998	0.4289177206914	0.165879432412075
474	0.133735877947391	0.4182	1.723	1.2023	0.5258	1.0152075641828	-2.2891742412795	-3.3802351686518994	0.1372442950734371	1.2522	-1.4967	-1.6839	2.9343	1.8835082517318	-2.8123578635281	-2.1401034979572	0.1437619098191195	0.2703	0.8525	1.2132	-0.7881	2.8314392334175995	-2.1481688192507	-7.843387257321299	0.1473956461283355	0.3046	-1.5996	-0.7356	-0.0149	4.416648626382	0.5696870845359999	-4.5490379246875	0.1739760833449251	0.01	-0.1434	-0.2315	0.1085	0.5465927255151	-2.5619788161533	-3.2878183895376	0.1742920726384311	0.0057	0.0616	-0.0221	-0.2106	1.7966388399462	-2.9283411180317	-2.0136156542567	0.1758082888232839
477	0.174970050701931	0.0	-0.0004	0.0003	-0.0005	3.93430307e-05	-0.0114881649644	-0.0053113091445	0.1757830663031374	0.0079	0.0581	-0.1924	0.1641	0.0005114593990999	0.0110947346574	0.0049178788375	0.1809823135841546	1.1624	-1.1731	-2.7547	-0.8182	-0.0004327733377	-0.0001573721228	0.0001573721228	0.1833304639140426	0.0	0.0004	-0.0	0.0002	-0.0003147442456	-0.0002754012148999	-0.0	0.1864382408177692	0.7892	0.4909	2.3014	0.9013	-0.0003934303069999	0.0001573721228	-3.93430307e-05	0.1915237592799097	0.0	-0.0007	-0.0	-0.0	-0.0007475175832999	-0.0003540872762999	-3.93430307e-05	0.2375194465464726
478	0.1732481901661555	1.6481	1.8577	-0.3089	3.2747	0.0487066720066	-0.8633434656807999	-0.1663423337996	0.1763614669713379	0.0254	0.0456	-0.4599	-0.0445	0.1063442119820999	-0.8699137518077	-0.1035508568023999	0.184922348394321	0.0241	-0.1522	-0.3862	0.1518	-0.1517460694099	-0.9214531220247	-0.4383993910901	0.1851615125241813	0.0269	-0.2783	0.1892	0.3233	0.3526315841640999	-0.9756678183293	0.1925447922457999	0.1977939390964426	0.0041	-0.0124	0.1759	-0.0004	0.1592999313042999	-0.8834870973992	0.0682208152338	0.2292249347661632	0.0163	0.0171	-0.3111	-0.0996	0.0415068973885	-0.5857390410615999	-0.1166520860254999	0.2296516287779794
479	0.1199401534960364	1.2434	-1.914	2.181	-2.6703	0.720764322424	0.3864272475354	-0.1413595093051	0.131485099319328	0.0008	0.0793	0.0455	-0.0163	0.6792180820047999	0.3653000400494999	-0.1317598098143	0.14832651124834	0.0003	-0.0486	-0.0132	0.0162	0.6954274106532	0.2800436925226	-0.0620833024445999	0.1539314286294814	1.0392	2.6904	1.5695	-0.6518	1.8848852578063	0.4472515729976	0.1431299456866	0.154516360752217	0.0056	0.1907	0.1262	-0.0457	-0.5654380372204	-0.1249928085338999	-0.0816367887024999	0.1556373101985859	0.0081	-0.1949	-0.1769	-0.0953	-0.1214519357708999	0.7532616657822	-0.7679366162332999	0.1667547252283152
480	0.1628678523347922	1.1667	1.9869	-1.1742	-2.3278	-0.4016136573855999	-1.4224079319278	1.088621659469	0.1726501392754013	0.6457	-1.4161	1.3327	1.3524	-1.5482662871370998	0.2670211493609	2.4884073487443	0.1816599836884523	0.1363	0.277	-0.9922	-0.2536	0.0753025607597999	-1.2576786623868998	0.5855816689387999	0.1829693236855737	0.0062	-0.005	-0.2204	0.0491	1.1391774539185	-2.111540457669	-0.6277967408798999	0.1900861458227373	0.3623	-1.0233	0.9652	0.9383	0.5580808904795	-0.6409373131337	-0.0359595300597999	0.1904495431937119	0.1302	-0.5962	0.5755	0.5818	1.048491768155	0.4533497427561	-0.5478123594668	0.1956038019717083
481	0.1624856066111674	0.7194	1.6393	-1.3259	-1.4817	-2.3650669474998	1.3305419552433	2.2445592444657	0.1723843800387357	0.9339	-1.8378	1.9127	1.0444	-1.5919370512140998	1.9309166037253	1.3702390732196	0.1791976047490969	0.0875	-0.4053	0.703	0.2725	0.5485598770501	-1.7386865557251	-0.2037968990259999	0.1811488059571746	0.1101	0.2171	-0.9294	0.0244	0.1788140745315	-0.0955248785395999	0.4004727094953	0.187821929075168	0.0061	0.1456	-0.1659	-0.0073	1.5555447478166	2.5130360859625	-0.3027839642671999	0.1905051713564245	0.4638	-1.3417	1.3172	0.341	-0.0184518813982999	0.0610997266770999	0.8076730772403	0.1916869453176766
482	0.1653779678904309	0.7749	1.5139	0.8749	-1.9928	-0.8286035695727	-2.1380970033915	1.581196403833	0.17436514496273	0.9718	-1.3419	-0.399	2.5299	-0.6966077015741999	-0.8747136015531	1.6554760457945998	0.1817756999099129	0.1663	-0.351	0.4881	1.0054	0.1633129204357	-1.0329512710285	-0.0805745268736	0.1851111284877398	0.0124	-0.1653	0.232	0.1386	1.2876187087496	-0.6892112118025999	-1.6532334930447	0.1901491260520357	0.357	0.3541	0.0622	-1.6391	0.1008755307148	-0.2800830355533	-0.2037575559953	0.1908947103477422	0.0848	0.1827	0.0618	-0.7933	-0.4276194006782999	1.2756977704475	-0.1996658808024999	0.1959944728417165
483	0.1011427041499959	1.4853	0.805	-3.2728	3.2663	0.2657621723785	0.5304227398974	0.4802603757548999	0.1238164594934976	0.0003	0.0165	0.0431	0.041	0.2491594134230999	0.5066202063239	0.4437500432652999	0.1285023703888772	0.0	-0.0021	-0.0043	-0.0017	0.2488446691774999	0.5199574937312	0.4540579173086999	0.1407358089877128	0.0039	0.1555	-0.0141	0.132	0.6312982706122	0.0225828996217999	1.1164765252046	0.1412655072678121	0.2548	1.1178	-1.0547	0.5862	0.0461493750110999	0.9882575881533	0.0793155498912	0.1424731696466741	0.5918	-1.6674	1.6083	-0.9295	0.1624473737603	0.7837525145747	0.3417729076909	0.1540284842872565
485	0.1271983630838595	2.6896	-1.8926	2.8882	4.449	-0.0839973705444999	0.7278854109807	-0.5412420733398999	0.1549028653531618	0.0328	-0.0221	-0.4724	0.306	-0.0323006282047	1.2150308171081	-0.8093254845297	0.1590790251254056	0.0029	0.0752	0.136	-0.0605	-0.1390776135245	0.4980040826006	-0.3585723817998	0.1724540791440408	0.0235	0.017	0.4065	-0.1979	-0.0075932049251	0.8692055772550998	-0.7573926840056999	0.1726084659274675	0.01	-0.0506	-0.0761	-0.2796	-0.1205470460647999	1.0387346965414	-0.5737000736674	0.1860482053432986	0.0005	-0.033	0.0404	-0.0348	-0.0441822234761	1.0655666434788	-0.7498388221112999	0.1973665762472184
486	0.1361689342462909	0.0857	-0.8393	-0.4747	-0.1179	-2.8094464792563	-1.5166738334849998	1.9653417555878	0.1455592328541951	0.0001	-0.0215	0.0196	0.003	-1.0593897876588998	-0.311596803144	2.0693253857279	0.1554590856089433	0.0399	-0.5345	-0.2427	-0.2	-3.8207984264304993	-2.3897350277487	2.25042135604	0.1737403306533392	0.9837	2.1984	0.8017	1.737	-6.084399697755	-3.2095257584446	0.1133079284159999	0.1819082822263429	0.1706	1.0113	0.5243	0.3301	-4.3232089284695	-1.5983893082489	-1.434053469015	0.1826090077440862	0.0832	0.7974	0.1383	-0.1698	-3.2452098872895	-1.5797013686664	1.4404663830191	0.1863784923226283
487	0.1328896986680428	0.2118	0.2417	0.6267	1.3927	4.1096156147992	2.5670934101443	-1.3297157515986	0.1448887211476293	0.1769	1.3057	0.1339	0.3296	4.8155476146493	2.2486902626892	-3.761980595534	0.1473272916802152	0.6735	1.9885	0.6374	-1.5801	1.8124547382876	0.8832116961843	-5.6105915790349	0.1533537541276098	0.9637	-2.6279	-0.3478	1.5489	4.7954826689923	2.2639160155701	-5.0131676578554	0.1585708567949713	0.1494	-0.0469	0.6722	-0.9794	3.6020511757385	1.7761804639822	-4.480974481576499	0.1662166837527896	0.0885	-0.067	-0.4628	0.7616	2.5612706416007	1.4612395032287	-4.2800496237916	0.1699485238100488
488	0.0996122310710515	1.1345	3.7693	1.3338	-1.0471	6.9278355899016	3.5036149129271	-4.7609394880377	0.1134231072621509	0.0008	0.0858	0.0609	0.007	-1.9455915541764	-0.0476444101777	-1.6011039773672	0.1281278537797397	0.5225	-2.3136	-0.4856	0.7267	5.0883915325538	1.0534489900232	-3.8624626959418	0.1393359131829464	0.0126	0.1136	-0.1432	0.3196	10.0249583096363	3.6803438068315	-3.2880544477218	0.1423002538620849	0.0409	-0.6282	0.1702	-0.0875	2.4767224686264	2.2233533509184	-2.2979477371256	0.1440813719222445	0.0174	-0.4158	-0.062	0.0645	16.7800779947649	4.4659454438491	-1.4286241307784	0.1484217070236302
489	0.1367314592133764	0.1073	0.8232	0.6016	0.371	-0.8853362198421	-1.0167025993494	0.8941490587188999	0.145551387611894	0.0001	-0.0019	-0.036	-0.0115	0.6747723195356999	0.0977674312895	1.1398462854404	0.1572192808180084	0.0794	-0.5303	-0.4319	-0.5385	-1.1385479654273	-1.2936381924467	1.0060406380297	0.1773430373167369	0.0119	0.117	0.1956	0.2211	-3.2738516136391	-2.4445792125445	-2.3709684021048	0.1812165172924025	0.905	1.1258	1.0572	2.2597	-2.3460642636717	-2.3316253714048	-1.5051856685206	0.1910154648993484	1.0244	-1.6337	-1.4313	-1.8239	-0.7893392249340999	-1.0367282019757	-0.4124723338588	0.1937630214097888
490	0.1363123307816263	0.0915	0.7535	0.4624	0.4743	-0.6693823243297999	-1.2418234210148	0.6586416769486999	0.1453573497949602	0.0001	-0.006	0.0236	0.0203	0.7143120653892	-0.1803484527287999	1.2651538382199	0.155832017587914	0.0621	0.4843	0.1906	0.5719	-1.4329912071861	-2.0094846360332	0.5403765266645	0.1733958702008473	0.2326	-0.7541	-0.2344	-1.1785	-3.6977334264009	-2.3399267508825	-2.1570210011582	0.1789590072935682	0.9448	1.5853	0.4504	2.2809	-2.8389537522813	-1.6738492411315	-1.9684891980438	0.1863376278269665	0.188	-0.821	-0.8381	-0.3705	-2.5071346313575	-1.4917696950519	-2.0858101155912	0.1928462301723214
491	0.1314736875566723	0.082	-0.8365	0.4853	-0.0047	-1.4122180869765	0.9186991098757	-0.9561536751021	0.1362655404600275	0.0108	-0.3029	0.1466	-0.0723	0.420576998183	-0.2759520173298	-0.1231830291216999	0.1532074378597429	0.0368	0.48	-0.3599	-0.0209	-2.013182880919	0.3730112740667	-2.07337771789	0.166127651203967	0.5631	-1.2557	1.638	0.9081	-3.3305842639085	2.6669066790302	-0.3935876791227999	0.1713446623655512	0.1397	0.5441	-0.7646	-0.5849	-3.5188013227772994	2.1999049046212	-0.5316030308184	0.1741204765214971	0.981	1.8211	-2.0707	-0.9201	-2.0616928377721	1.6226639581907998	-0.5810572204083	0.1799987124719879
492	0.1385921957520933	0.2383	0.976	0.3574	1.2242	0.106619613197	-1.6242376794188	1.4146966979106	0.1616799555713115	0.1592	0.0853	-0.6777	1.0051	0.1108686605126	-1.4545905310404	1.2340728439668998	0.1737027746978889	0.0021	0.0653	-0.0717	0.0918	-2.2292548055234	-0.1706700671766	-3.4639177949508	0.1872745198335053	0.0029	-0.1112	0.1008	-0.0281	1.6717640605044	0.3252488347969	1.6652331174081998	0.1982045541834697	1.4198	-0.7503	1.2721	-2.9264	0.3467301295591	-1.1091587214944	1.1835170495174	0.2037198422070243	0.2371	-0.2627	0.5287	-1.1819	-0.5498188540325	-0.9609535248475	-0.539786381204	0.2057187300523263
493	0.1408502037040529	0.2619	-1.3726	0.0958	0.9462	-0.3901254924212	2.7860373759898	-1.3690981253293	0.1636862480347099	0.1191	-0.324	-0.7497	0.6516	-0.5709460615184	2.6605724510875	-1.1664421741936	0.1743590170155982	0.0004	-0.0531	-0.012	-0.0092	-3.1225383175669	-0.5109872827316	2.4921055936301	0.1876456466864604	0.0018	0.0713	0.0528	0.0806	1.0997557371571	0.9368362470284	-1.4219751585901	0.1986211491179168	1.4146	-1.6631	-1.7599	2.1954	-0.2732766912422	2.3872957598453	-1.2351744488265	0.2052488861053753	0.2399	0.7271	0.659	-0.889	-1.7731510506183	2.0257333077123	0.0802991256587	0.2098592870948472
494	0.1382609279337294	0.3051	1.3744	0.9035	0.7775	0.1177143478544	-1.0465639596507	3.4580163403458	0.1582143550641754	0.1456	-0.3748	0.1526	-1.1028	0.206550911175	-0.9197613717046	3.3407741088598	0.1707983669954182	0.0016	-0.0203	0.0355	0.1093	-2.6366912314526	-1.6437911656766997	-1.9503914039218	0.1838409242988254	0.0015	0.0737	-0.0674	-0.0448	1.3898712455389	0.7452356875194	2.144982033764	0.1916856866538729	1.3427	-1.6144	-0.1938	-2.8041	0.5247573434766	-0.6245312693317999	3.3258631002245	0.1995960178594841	0.2221	0.7799	0.2382	1.0019	-1.1985067442141	-1.5122674140466	1.7577285825838995	0.2019788102921801
495	0.1407686547843392	0.2907	1.3788	0.6136	0.9058	-1.0787465587632998	-1.1952019296353	2.3997281575465	0.1634099604887562	0.1104	0.1032	-0.1957	0.982	-0.9934902112364	-1.1084112039110998	2.2626570385877	0.1694014342873669	0.0007	0.0656	-0.045	-0.017	-2.6220949670629	-0.8390688157388999	-2.9537960588945995	0.1854161554626287	0.0016	0.0563	-0.0932	-0.0268	0.8910409592936	0.1948660310571	1.755879460141	0.1972008482598076	1.3496	-0.9985	0.1797	-3.0392	-0.6643857594309	-0.9049683921614	2.2716272495873	0.2037409462322079	0.1036	-0.4011	-0.0337	-0.775	-2.2001409628054	-1.3608360888823	0.3252488347969	0.2071188812647841
496	0.1333739009371758	0.2284	-1.365	-0.8249	0.1595	0.1090982241310999	1.8352343530629	3.3362496603293	0.1532378420323367	0.2229	-0.286	-0.6346	-1.3029	0.0481952126074999	1.3977398516789	2.2704469586663	0.1621385575374104	0.0092	0.1973	0.0028	-0.2154	-0.9719302304128	-0.5289670477614999	-0.7865458697544	0.1731340637197649	0.0058	0.1621	-0.0724	-0.1368	0.6538418272033	0.9480096677472	0.1426971723489	0.1798569476059338	0.0242	-0.2672	-0.3375	0.1279	-0.1221207672928	-0.0185699104903999	-1.9904819522051	0.1841407306670004	1.2435	1.3295	1.6142	2.3992	-0.9076043752183	1.0265383570244	3.1013717670503	0.1857035442395843
497	0.1364403830108423	0.2264	-1.2988	-0.6936	-0.5663	-0.3831617759873	-1.7326277289973	2.2881513224813	0.1577590693556428	0.1586	0.1548	-0.7526	0.9581	-0.6986928822013	-0.3467694725897999	0.3837912644785	0.1642731936520383	0.0042	0.1762	0.0231	0.0844	-1.142128181221	-0.1028033392190999	-0.450477701515	0.1748695545739282	0.0061	0.1501	0.1062	-0.1376	0.2902728805046	0.5904995477763	0.3318978069852	0.1810394337687775	0.0173	0.1092	0.3592	0.0515	-0.3526315841640999	2.1803514183633	-1.4915729798984	0.1873283788845243	0.1409	-0.126	0.6846	-0.8023	-0.0674339546198	0.5959288860129	-0.0360382161212	0.1889454484006549
498	0.1421291490834006	0.3959	1.2104	-0.7748	-1.4535	-1.0078504174419	1.3786584817894	1.6381651122866	0.15279430801756	0.2264	-0.3245	1.1247	0.9232	0.7383113141162	1.7324310138438002	1.0483343960322	0.1586428953612323	0.1174	-1.0481	0.1047	-0.0116	-0.4240785279153	0.7638055980098	0.1256616400558	0.1692284828559488	0.162	0.6253	0.5724	0.8467	-0.4757752702550999	-0.1668931362294	-0.8477636255235999	0.1731702897177536	0.0012	0.043	-0.0885	0.0232	-1.4951531956921	2.735914354878	2.8113349447299	0.1764753578546634	0.6339	-1.0165	-1.3633	-1.58	1.4851994089249998	0.3904008936361	-0.7695496804919999	0.1812060066227823
499	0.1263048411408112	0.0963	-0.3781	-0.598	0.8023	-0.6414881155634999	3.9213592128997	-2.5190949126903	0.1387855213674354	0.1683	-1.1357	0.6229	0.3755	-6.311369641863299	-0.1456872426821	1.15275079951	0.1516627663181068	0.1044	0.9346	0.3532	-0.1864	-2.1548964775004	0.3065608952144	-0.3171441704727	0.161852289981846	0.4684	1.9574	-0.6225	0.3486	-2.4922236227222	-0.2794928900928	-0.0415462404192	0.162884223416581	0.8974	-1.4697	2.4381	-0.3998	-1.3727176841537	0.6067088764247	-0.9421868992036	0.1663093993172738	0.33	-0.8414	1.4564	0.384	-2.8754247417402	0.1516280403178	0.1187766096832999	0.1714162489153222
500	0.132658499215735	2.4317	1.6476	4.7048	1.6266	1.6229000163749998	4.7507889861171	1.5831242123373	0.1429945254663333	0.0	0.0008	0.0119	0.0074	-3.0167449080146	-8.5855935314768	-3.0167842510453	0.1623061248276934	0.0326	-0.3516	0.2312	-0.3519	0.0080259782628	0.1299893734328	-0.0103865601048	0.1639853039820128	0.0533	0.4434	-0.3067	0.4433	0.3739948498342	1.1340628599274998	0.3485792520019999	0.1651619918390187	0.0496	-0.4766	0.0024	0.4722	-0.376512803799	-0.9057945958061	-0.3948466561052	0.1719335222543405	1.0349	0.9697	2.6742	0.9679	-0.6720969934480999	-1.7603645656408	-0.6902341306008	0.1846663240493808
501	0.120721703237137	1.7409	-2.197	-1.3576	-3.8681	-5.4849692820098	-3.4638784519201	-12.0672550332733	0.1613139100451925	0.033	0.5494	0.0005	-0.0698	-3.5498429739996	-1.3302272109977	-5.7167784188942	0.1650516347691636	0.0026	-0.1216	0.092	-0.0014	-2.9820050119065	-2.1559587393293	-7.8482657931281	0.1654133030851905	0.0464	-0.4267	-0.2793	0.401	-2.3134095481906995	-1.6009072622136995	-6.5868495428247	0.1693537200881615	0.0244	-0.4331	0.0149	-0.1681	-3.6906910239056	-1.6548465573034	-6.840887492054599	0.1747109813093185	0.0019	0.0708	0.0284	0.1045	-3.5368204308379	-2.3722273790872	-8.8788958253453	0.1775150479658667
502	0.1337275652538904	4.1197	5.149	3.259	-3.0128	0.1048491768155	0.0890726215048	0.1707880962686999	0.1406621975510635	0.001	-0.0216	-0.0369	-0.0949	0.0614144709226999	0.0665684079444	0.2123343366878999	0.1622949644303054	0.0475	0.3608	-0.0869	0.5489	0.7362654765197999	0.4793554860487999	-0.2389302254410999	0.162380460225713	0.047	-0.2234	0.5762	0.2286	-0.5781064931058	-0.3638836909443	0.5340029556910999	0.1682387945883824	0.0349	0.0478	0.3348	0.4441	0.1056753804602	0.0627914769971999	0.0941872154957999	0.174080455422457	0.0004	0.0012	-0.0372	-0.0419	-0.6166626631918	-0.3884730851318	0.5593005244311999	0.174097722084885
503	0.1090946572545095	1.7332	2.5525	3.5223	-2.2156	-6.9045838587579	-9.5845524239805	6.4139369228982	0.1533107934514118	0.0077	-0.014	-0.2294	-0.1494	-5.4233187529029	-7.6519834129658	5.2356524964639	0.1617931581400957	0.0207	0.2873	-0.2302	-0.2365	-1.1440166466946	-4.5631620727088	2.6521530425177	0.1648479701034703	0.0363	-0.4112	0.3914	0.0878	-4.0716495901737	-5.3602912177215	3.814306826365	0.1663183841556201	0.1403	0.385	0.975	-0.4079	-5.826624160608599	-7.9458365092641	5.3633599741161	0.1697238705119994	0.2226	1.0508	0.4194	-0.8291	-5.5277744994114	-7.8066015236168	5.1412292227839	0.1710256390491654
504	0.0927344716356577	0.1778	0.553	0.4678	-1.5334	-2.853943446978	4.1811805876424994	10.8803938261464	0.1213316006348621	0.8342	-1.3291	0.0654	2.9226	-2.8234132551548	2.1046947703272	9.218858953623998	0.1432619854609794	0.2491	1.2583	0.2436	0.9827	0.9503702495892	-0.5478910455282	7.519161341322599	0.147369836354245	0.0982	-0.5576	-0.5068	-0.6574	-1.5723048788948	1.2415480197998998	9.4359537970266	0.151997499596228	0.0176	-0.0116	-0.2957	0.2935	2.3807254737184	-0.7271378933974	8.1883862935296	0.1587454406306568	0.0998	-0.2764	0.7595	-0.5385	-1.0997163941264	3.6690523570206	8.4113039054758	0.1626542705008052
506	0.1545153203793036	1.8823	-1.9933	-3.763	-0.3728	0.0250221675252	-0.2376319054279999	-0.1127571259862	0.167973014037118	0.0461	0.3446	-0.1172	-0.5286	-0.6236263796257	-1.4757177385263	-0.2418022666822	0.1683269473587682	0.0465	-0.4905	0.2772	-0.311	0.8536650801286	1.2945037391221	0.0519721435546999	0.1741189628174949	0.0005	-0.0579	-0.0306	0.0155	0.1825910054787	0.0709354843521	-0.1138193878151	0.1744595969320236	0.0175	0.0284	-0.0553	0.3829	0.1102391720213999	-0.1126390968941	-0.05508024298	0.2118110630621042	0.0004	-0.0323	0.037	0.0085	0.0555917023791	-0.1770829811806999	-0.0838793414524	0.2139253768093325
507	0.0968461723864436	1.8733	-2.3647	-4.0164	-2.7001	-0.3994891337278	-0.1210978484946	0.2798076343384	0.121628836756426	0.0011	-0.099	-0.0003	0.0632	-0.6538418272033	-0.2914138283949	0.3006987836401	0.1245506063020328	0.0008	0.09	0.0188	-0.0409	-0.3678179940143	-0.1182651502841999	0.2233897283145999	0.128435642097642	0.4205	1.5275	0.225	1.5897	-0.242353069112	0.0958396227852	0.629881921507	0.1288361680296132	0.0004	-0.0341	-0.0067	-0.0597	-0.2381433648270999	0.0312777094065	0.3158851934903	0.1419360344090872	0.0017	-0.0778	-0.0688	-0.0859	-0.3011315569778	-0.0679847570496	0.2736307785185	0.151271465197464
508	0.1041006122302381	1.6953	0.3473	-3.6115	3.3563	-0.1606375943481	0.0503197362653	0.0891119645355	0.125284265814742	0.0001	-0.005	0.0261	-0.0208	-0.0902135693951	0.303334766697	-0.1603621931332	0.1321714312355535	0.0432	0.6353	0.2621	-0.1338	-0.1855810758119	-0.0474476950241999	0.2001773402016	0.1357461422760127	0.3518	-1.5037	-1.0718	0.6913	-0.184518813983	-0.0114488219336999	0.1283369661433999	0.1389239736508541	0.0	-0.001	0.0038	-0.005	-0.1526903021466999	0.1171635454246	0.0563392199623999	0.1468299632932019	0.0002	0.0228	0.0317	-0.021	-0.1107506314204999	0.1129144981089999	0.0674732976505	0.1530275073672166
509	0.1004645823967013	1.1744	1.8131	-3.7501	0.4291	1.1587702832070998	-2.5836961690997	0.2802797507068	0.1273836575054015	0.0002	-0.0113	-0.0446	0.0064	0.7428357626466999	0.0671978964356	0.0413888682964	0.1297038280145535	0.5098	-0.1691	2.4138	-0.2009	0.1641784671110999	-2.2105668659409	0.1688996307951	0.1518899145266856	0.0058	-0.2149	-0.1041	0.0138	-0.5476156443132999	-1.1424035824359	0.0165634159247	0.1555560078667298	0.6588	2.1291	1.348	0.051	2.4275436802514	-7.86073753386	0.8055485535824999	0.1591554320819249	0.0318	-0.4451	-0.3187	-0.0145	-0.3076231570433	1.1390200817957	-0.1343564498405	0.1647972472384078
510	0.089502436133794	2.6563	1.2703	-4.2367	-4.9955	-1.5513350435317	4.937156922542999	5.5219517308678	0.1064576059136361	0.0	-0.0011	-0.0037	-0.0011	-0.0765221947115	0.4415074905154	0.2527789722474999	0.1273301005336954	0.0305	0.2662	-0.3766	0.3822	-0.8318690411207998	1.5174213510683	0.2465627733969	0.1344344620829492	0.0	0.0118	0.0061	-0.0037	-1.1532229158784	2.6851225022443	1.2420988222296998	0.1378225252248478	0.4362	-1.1275	1.7101	-0.7427	-2.2167830647915	8.358859645552698	10.9754072452869	0.1414811081087881	0.0003	-0.0497	0.015	0.0049	0.4323012213316	0.6330293639629999	3.7489187093416	0.1487126946603317
511	0.1386999245114304	1.7099	-2.6827	-3.1651	-1.1303	-4.7718375075416	-7.3628514803515	-3.1563339809382	0.1665096304951079	0.0475	0.36	-0.1182	-0.5334	-2.0439884739571	-4.1448276272757	-1.9741152514339	0.1758918850469539	0.0012	-0.0387	-0.0027	0.0946	-2.3859974398322	-4.2931115099840005	-1.921907049695	0.1793684497101726	0.0006	-0.0647	0.0245	-0.0169	-0.7739167568997	-1.6526826906149	-0.7368162789496	0.1833178680886787	0.0004	0.0224	0.0502	0.0035	-2.5576117397456	-4.6166292514301	-2.1342020433522	0.1961766659891448	0.0011	0.0513	0.0617	-0.0435	-3.8346078302062	-6.2583352364797	-2.741815809483	0.2060701262017427
512	0.1020603064446939	1.4065	0.5157	-1.0062	4.4038	-0.0268712899681	-0.0814007305182999	-0.0201829747490999	0.1229903570961707	0.0003	0.0111	0.0607	-0.0096	0.0053506521751999	-0.0313563954679	-0.0148323225738999	0.1281895742427552	0.0	-0.0016	-0.0012	-0.005	-0.0178617359378	-0.0613751278919999	-0.0266745748145999	0.1407688117038849	0.0039	-0.1339	0.0049	0.1539	-0.0225042135604	-0.0235271323586	-0.0111340776881	0.1478212894774321	1.0362	1.3387	0.2193	-2.9453	-0.0697158504004	-0.1966758104693	0.1315237516301	0.1489500419043977	0.001	0.0144	0.0789	0.0594	-0.068456873418	-0.1910891001099	-0.2347992072175999	0.1536370545440352
513	0.1306779650773958	2.3427	-4.9758	1.4604	0.0022	0.2947579860043999	0.1628014610365999	0.9561930181328	0.1505437384930603	0.2339	0.0171	0.3325	1.4897	-0.1447823529759999	0.0576375399754999	0.3779291529042	0.161032095035802	0.0663	0.3634	-0.6884	0.1062	0.0027933551797	-0.0918659766845	0.194748001965	0.1636119762129934	0.0003	-0.0177	0.0489	-0.0027	-0.092849552452	0.2256716240951999	1.336876183186	0.165186043526208	0.0005	-0.0256	-0.0161	-0.0617	0.2547067807518	0.1397857880771	0.9594191466502	0.1710793103112197	0.0228	0.3882	0.1247	0.1835	-2.576575080543	0.3621132545627999	0.7487372172517	0.1718693281953943
514	0.1217267464681222	1.441	2.8548	2.2414	2.1407	0.2166227270342	-3.0352754754743	3.0182399431812	0.1404017089001708	0.0067	0.0938	-0.1038	0.2282	1.1462198564138	-0.9648091418561	2.4753848055826	0.1404114566541541	0.0059	-0.0627	0.1332	-0.2041	-0.8933228550742	-2.5598936355262	0.9872346693551	0.1409015057382116	0.1549	0.0211	-0.9576	0.8552	0.2039936141794999	-3.6834125632261	3.6231390401937	0.1501287936025486	0.0691	-0.005	0.6027	-0.5722	0.1210585054638999	-3.3648520436482	3.1890280394499	0.16183181179738	0.0011	-0.0024	-0.0387	0.091	-0.7243838812483999	-2.4444611834524	1.1237943289147998	0.1619232958925484
515	0.1291688734809114	0.9362	3.1041	-0.8409	0.7277	-3.0071452085238	1.1760025306537	-0.5147642136788	0.1448779219959403	0.3241	-1.7178	0.4132	-0.4838	0.5348291593358	0.4214425448583999	0.4384387341208	0.1543768618485026	0.0295	0.5132	0.0478	0.1443	-3.426384543663	1.3236569248708	-0.4423336941601	0.1638602052946917	0.307	-1.4995	0.7433	-0.0957	1.1945330981134	1.4207948676691	-0.5811359064697	0.1671175151332263	0.4669	-1.9043	0.2885	-0.694	-0.5916798386973	1.0186697508843998	0.2050952190391	0.1708843835285221	0.2778	1.4943	-0.1792	0.4162	-1.2507542889837	0.8998144551397	-0.0154224680343999	0.1799847109855878
517	0.1245301281175667	0.5713	-1.7412	-1.9397	-0.2957	-0.8755004621670999	0.1914038443554999	-0.9761792777284	0.1321761013376315	0.1896	1.1233	0.9363	0.1175	1.5899305566484	2.5831847097006	-0.2290944677661	0.1495686896798832	0.1592	-0.8716	-0.8936	-0.195	2.370811029982	0.6498288380719	-0.0736108104397	0.152553171184839	0.0196	0.2691	0.3465	0.0099	0.757353340975	-0.1692143750406999	-1.0456590699446	0.1533066878187068	0.0251	-0.4614	0.0665	0.1677	2.2814236642316	3.0303182536061	0.4195147363540999	0.1618607728246432	0.1479	0.9854	0.5851	-0.2384	0.8231742313360999	-1.8299230439184	0.1292025128188	0.1638654163465855
521	0.1234393972597855	0.3648	1.7314	1.1773	0.2218	-4.4706666075331	-0.2654080851022	-0.7354392728750999	0.14084653244817	0.591	0.9064	2.3319	0.1878	0.6077711382536	2.9556451813375	0.2210291464725999	0.1464379911301925	0.001	0.0886	-0.0205	-0.0428	-0.5618971644573999	1.6884848485518995	-0.8094435136217999	0.1639269144762868	0.0811	0.8315	-0.0274	-0.2233	1.9383524365276	0.2920433168860999	-1.0249252927657	0.1652194879690639	0.4702	-0.8121	-1.8992	-0.0529	-0.8507536958567999	0.1860925352109999	-0.3412614482917999	0.1697666253920717	0.0112	-0.2722	-0.1253	0.0961	-0.6733953134612	1.0706025514084	-0.0518147714319	0.1798406977968619
522	0.1321525667132077	1.4116	-1.4332	0.0127	3.7374	0.7875687885525999	2.6370453187289	3.5502364043066	0.1410993684231363	0.1122	0.3841	-0.1855	-1.0054	1.5999630294768998	2.2579752179344	1.3704751314038	0.154276601283565	0.3363	-0.0439	1.3495	1.203	0.8275413077438	2.493167855459	2.9172463833743	0.163372567332741	0.9646	-0.9063	-2.8223	0.2638	1.5781276474383998	2.9579664201488	1.6032678440557	0.1697907388180987	0.0133	-0.3162	-0.1226	-0.0503	1.4717834354563	2.0119239039366	0.9098862709989	0.1701172560533997	0.0912	-0.6594	-0.5995	-0.1003	1.3793666563419995	1.5468105950012	0.2948760150965	0.1770292169673971
523	0.1289697308175843	1.8024	-0.572	-4.4326	-0.994	1.8130842267788	-1.4536462983035998	-4.2129697564481	0.1389051929169308	0.7798	0.7601	-0.1403	2.797	1.8664727194387	-1.7487190285535998	-3.9251754868776	0.1421611342112304	0.6793	0.7191	-0.8148	2.4468	2.3586933765263995	-1.9719907277761	-2.7241507886987	0.1556037356631792	0.2004	-0.1163	-1.366	-0.2287	1.9130548677875	-0.8649565299395	-3.6120443055362994	0.1667474337980878	0.0617	0.1682	0.0258	0.7252	1.1505869328215	-1.1024310632447	-5.5230926787581	0.1687308873014654	0.0759	-0.439	-0.3748	-0.5844	2.2474312857068	-2.0893903313849	-2.3129374318223	0.1706419703923295
524	0.0839381164483373	3.0355	-6.3649	-2.0558	3.0833	9.3146198903478	2.0834495337492	-4.0352572867762	0.1106787376517121	0.0001	0.0194	-0.0274	-0.0016	2.6748539712316	0.0155011540957999	-0.9855035760043	0.1339591696835739	0.0018	-0.0482	0.1317	0.0211	4.1030059856416	1.3864090588373	-1.7236575179976998	0.1427326921582558	0.0023	-0.1444	0.0587	-0.0119	4.9676871143662	-1.5580233587507	-1.66814450168	0.1477595499047763	0.0098	-0.3105	-0.0345	0.0426	5.0694281917564	0.6237050656870999	-2.0935213496084	0.1514032217569402	0.0226	0.3236	-0.2897	-0.1865	10.9994458370446	2.1467131271148	-4.731786302289	0.1535328559232376
525	0.1177398430603305	1.8356	3.9148	-2.0472	1.9668	0.5046923978196	1.3655572525662998	1.7733477657717998	0.1387117118520153	0.1901	-0.2215	-0.93	-1.0684	0.8388721005854	0.8341509369014	1.5944156621482	0.1388713221821005	0.0338	-0.1159	-0.3985	-0.4395	1.5474007404616998	-1.3786584817894	0.2910203980879	0.1449083687977315	0.0075	0.175	0.049	0.2124	-1.1398069424097	1.4076149523845998	0.1575688379535	0.1567891595657154	0.1519	-0.9612	0.5197	-0.5096	-0.4507531027298999	1.173602605781	0.6330293639629999	0.1589712812988521	0.0797	0.6284	-0.587	0.1129	2.3879252483365	0.3283569342221999	2.702472778783	0.1643396000193343
526	0.1119533447752344	1.567	-2.5566	3.2475	-1.9781	6.1256705369593	-1.7482862552158998	0.9602846933255998	0.1193465319993919	0.0271	-0.4375	0.3602	-0.1388	2.1698468291664	1.6371028504577	-0.5921912980964	0.1477075533086938	0.2669	-0.7692	-0.8283	1.1969	5.0374029647666	0.6727658249699999	-2.0923410586874	0.1538635493499153	0.0013	-0.0425	-0.0961	0.0341	5.6050835547369	-1.4933040732491998	0.9493079877603	0.1560958221288799	0.0119	0.2239	-0.2484	0.051	6.4320347170202	-3.6452498234471	2.2710764471575	0.1615104986316042	0.0014	0.0611	-0.0794	-0.0553	2.4219963129227	-0.2980628005832	1.4612788462594	0.1634356559724984
527	0.1405491765238616	0.0004	-0.0256	-0.0023	0.0593	-1.6084611241081	0.4121969326439	-0.2706013651546	0.1533637841162795	0.9355	1.301	-0.8229	-2.6039	0.2507724776818	-0.6862211414693999	-5.757655827791499	0.1675758297197356	0.1216	-0.8681	0.039	-0.5772	1.0153649363056	-1.0892118049295	-6.8139768590558	0.1744545527219888	0.0104	0.2132	-0.0989	0.1857	-0.6229182050730999	-0.0579129411904	-3.5749044845555	0.2052637111437707	0.0602	-0.5204	0.4111	-0.0105	-1.7759050627672996	-0.006688315219	-4.722422660982399	0.2086453563864964	0.0025	-0.0888	-0.0346	-0.0961	-1.5937468306263	-0.1694504332249	-5.188204801439699	0.2116472699257668
529	0.1335406189509477	0.2548	0.2426	-1.6703	-0.1126	1.3441939868961998	-0.6109185807095999	0.1265271867312	0.1403857108238597	0.0126	0.0018	0.367	0.0151	2.7269048008477	-5.211849962890399	0.0272647202750999	0.1474928307761822	0.0043	-0.0678	-0.0065	0.1972	1.1969330229861	-0.2198095125208999	0.1507231506117	0.1555310043724598	0.001	-0.0937	-0.0127	0.0216	2.1718926667628	-7.5915131747799	-0.42490473156	0.1852054172901052	0.0053	-0.0934	-0.0114	0.1838	1.2013000993938	0.0882070748294	0.2107212724291999	0.1902822820251657	0.018	-0.2648	-0.2407	0.1173	0.6043089515519999	5.732673003296999	0.4786866545268999	0.1926606072119647
530	0.1004638815873951	1.1633	1.0971	-4.0206	0.0229	-1.0897626073593	-1.1928020047626	-2.4792404225912	0.1330773799571482	0.0417	0.154	-0.144	-0.6526	-0.9477342665323	-1.8148546631603	-2.1172451971205	0.1406383288754288	0.826	-1.0077	2.7849	-0.1987	-1.4515611176764998	0.753025607598	-1.6350176698306	0.1406987726674796	0.2431	0.2133	-1.5653	-0.3106	-2.621032705234	4.7660934250594	-1.7007205310996	0.1448809310292905	0.2661	0.2782	-1.629	0.1547	0.0285630402881999	-6.8609130946809	-0.9284561814893	0.1575725456697436	0.152	-0.0283	0.0762	1.2	-1.1831236192104	-0.7481470717912	0.2936563811447999	0.1587427689559553
531	0.1535157351555629	0.0284	0.5042	-0.1538	0.0003	0.0012983200131	-0.0056653964207999	2.6660017893241	0.1545108406386418	0.1464	-0.0054	0.0024	1.1922	0.0100324728284999	-0.0009048897061	1.8490830998693	0.154906876907638	0.0787	-0.8152	0.3103	-0.0339	-0.0171929044159	-0.0048785358068	1.5720688207106	0.1555032597472959	0.3705	0.0011	-0.0044	-1.8905	0.0192387420122999	-0.0109373625345999	2.4607885411929	0.1576238043397188	0.2363	-1.3498	-0.6534	0.0029	0.1743683120623999	-0.107013043504	2.1494671392638	0.1579369411519273	0.0132	0.0382	0.0183	-0.3513	-0.1679553980582999	0.1143308472142	1.7648496711406	0.1673633507324857
535	0.1415436532262782	2.1996	-4.8128	-0.3418	-0.1728	0.5602841001986999	0.3522774968877999	-0.1118522362800999	0.1567049533035304	0.0038	0.1745	0.075	-0.0212	-2.4633851812191	-0.0038556170085999	-0.1585917567517	0.1635410897375425	0.1753	-1.2611	0.068	-0.1138	3.4121817095803	0.773877413869	-0.1072097586575	0.1713361578406623	0.0071	-0.2221	0.1054	-0.0416	-0.8479603406770999	0.2035214978111	-0.1411627941516	0.1720995100593598	0.0041	0.0315	-0.0862	0.1644	0.4711721356632	0.3858371020748999	-0.1293205419108999	0.1779465186527545	0.1494	-0.1227	0.922	0.628	-1.8819345305038	0.0667257800672	-0.1502116912125999	0.1804827574540821
536	0.1433640335122649	1.6747	4.1832	0.1364	-0.0638	2.0911214247357	-0.0219534111306	0.1718897011283	0.1559113887436276	0.0045	-0.0939	-0.0744	0.17	-1.5122280710159	-0.0146356074203999	-0.0619652733524999	0.1561116166140239	0.0088	0.2552	-0.0537	0.1279	-2.3703782566443	0.0198288874728	-0.1771223242113999	0.1632307385228907	0.1255	-0.8571	-0.271	0.5873	2.6236293452602	-0.0625160757823	0.2809485822286999	0.1713937774483828	0.0033	-0.0198	0.0517	0.1614	0.9264496869236	-0.0511852829406999	0.1660669325846999	0.1772545295480345	0.1423	0.0618	1.0892	-0.1166	-1.7399455327075	0.0067276582496999	-0.1188946387754	0.178971801932689
537	0.1417723474782503	1.8822	-0.3781	4.4358	-0.3086	-0.0162093286484	-0.0132586013459	-0.0006294884912	0.1558822009731331	0.0	-0.0202	-0.0012	-0.0037	-0.0005114593990999	0.0084980946312	0.0004721163683999	0.1570431590237773	0.0295	0.0421	-0.5276	0.0345	0.0226222426525	0.0004721163683999	0.0054293382366	0.1585158754200819	0.0	-0.0049	-0.0011	-0.0016	-0.0243926790339999	0.0116455370872	-0.0008262036447	0.1722619302415451	0.0027	0.0433	0.0141	0.1461	0.0073178037101999	-0.2491594134230999	0.0164060438019	0.1724146162669913	0.0033	-0.162	-0.0099	0.0468	-0.0350152973229999	0.2438087612479	-0.0183731953369	0.1763786329406616
538	0.1292759977141298	0.1089	-0.7763	-0.7421	-0.3323	6.1951896722062	3.3218501110931	1.0350364516556	0.1309332643584864	0.6004	-2.5112	0.655	-0.3787	-2.6329929865668	2.2595882821931	-1.4955072829684	0.1500299868402408	0.0233	-0.333	-0.3395	-0.0841	2.2196944490633	0.9897919663506	0.2059607657144999	0.1502901429098949	0.0828	-0.8814	0.1526	-0.1608	1.0463672444972	1.5653805054916	-1.38880898371	0.1542421910688912	0.0457	-0.6449	-0.0656	0.1543	-1.2771141195527	1.4307093114054998	-0.5530056395192	0.1614892825210307	0.3318	-1.595	0.6913	-0.2459	3.3450624992061	1.3078803695601	-0.8878148307762	0.1651949478835695
539	0.0883538449603239	2.7964	0.5158	-4.7698	-4.9454	4.9128429295704	0.29113842718	-2.400711733314	0.0884500987481955	2.4303	-5.9834	-0.997	2.1023	-4.5750830110109	1.8519157980797	3.3685109455033	0.0985134087506047	0.102	-0.1309	-1.0975	-0.5758	0.2547461237825	1.6420994153566	0.7837918576053999	0.1072656522733963	0.0022	0.0007	-0.1758	0.0002	2.8556745403288	0.2523068558790999	-0.820695620402	0.1072750556863623	0.0022	-0.1041	0.0794	-0.1143	-0.6940897476094	2.0295102386595	2.1790924413809	0.1072957584091011	0.0022	-0.0662	-0.0467	0.1554	-1.5631772957724	-1.5331192203175998	-1.2236469408314	0.111905711792
540	0.1172943010633573	3.9146	0.2187	-6.8103	1.9062	-0.3616411381943999	0.5000892632277	1.4980645799639	0.1282215215187976	0.024	0.0929	-0.0159	-0.5215	-0.3550315090368	0.3438580883179999	1.5714786752501	0.139783055244796	0.0134	0.0737	-0.0862	-0.3611	-0.363529603668	0.4657427974265999	1.5488957756283	0.1444437204679649	0.0006	-0.0131	-0.0133	0.0738	0.0024786109341	-0.0758533631896	-0.1843220988295	0.1508531165860326	0.1009	-0.2143	-0.9519	0.2269	-0.0813613874876	-0.0022818957806	0.2443989067083999	0.1536310993186516	0.1865	-0.0561	-1.3009	0.3544	-0.2734734063957	0.2602541480804999	1.1607767777728	0.1600972672379012
541	0.124393563646107	2.1443	-0.2113	4.9646	-1.079	-0.4459925960151999	2.4255371856857	1.0124535520337998	0.1462996593845046	0.025	-0.0028	-0.4883	-0.134	-0.4651133089353999	2.6970827835771	0.9200761159502	0.1485671306508025	0.0056	-0.0089	0.2289	-0.0666	0.0347005530774	-0.6687528358385999	0.1009542167761999	0.1540761007333022	0.0041	-0.1789	-0.0702	-0.0574	0.0547654987343999	-0.1666177350144999	-0.6237050656870999	0.1599711921214629	0.0499	-0.0533	-0.5602	-0.3893	-0.4952107274208999	3.0326394924174	1.4426695927383	0.1648636745528094	0.0044	0.148	0.0301	-0.1308	0.0099537867670999	-0.4004727094953	0.1352613395466	0.1675856667745376
542	0.150107409547637	0.0029	-0.0555	-0.0905	-0.1336	-0.2011215729384	-0.6978666785566	-1.3532428839572	0.1513116083042071	0.213	1.3054	-0.6275	0.1157	0.1202716448499	0.2670998354223	0.0407987228359	0.1574670927950593	0.0039	0.0611	0.1654	-0.0755	0.2079279172494999	0.5515499473833	0.5900667744386	0.1583499052547305	0.9887	-2.7512	1.317	-0.2496	-0.1711028405143	-0.636570236726	-1.1902053647364	0.1687080465039792	0.0007	0.0244	0.0662	-0.0336	0.1630768622514999	0.3977973834077	0.2415268654672999	0.1704364627488332	0.0009	0.0793	-0.0381	0.0072	0.1928988795221	0.5256622331827	0.5290457338229	0.1774613822162086
543	0.1561308802338561	0.019	0.3114	-0.2917	0.013	-0.3685261685668999	-0.5962829732892	-1.1802515779693	0.157647625241253	0.0072	-0.2266	0.1152	-0.0645	0.2008461717234999	-0.208124632403	-0.2227208967927	0.1615435799912957	0.0066	0.0119	0.2155	-0.1204	0.2217766640559	0.3300486845422999	0.4470942008748	0.1688660336171241	0.4214	1.5648	-1.1147	0.2288	-1.2803795911008	-0.3902435215133	-1.8383031094575	0.1746590152151617	0.0016	0.0206	0.0141	-0.1155	-0.2313763635466999	0.5275506986563	0.1297533152485999	0.1758017783158544	0.0034	-0.0278	0.1457	-0.0841	1.2289975930066	-0.5281015010861	0.5274326695642	0.181694235881101
545	0.1097109982759234	2.9813	-2.5116	-5.2702	-2.5842	1.5703377273598	2.6276423343916	1.7615055135310995	0.1097795912270535	2.9384	-4.4474	3.2841	-3.096	-1.4001004335209	-2.916105435484	-1.4116672845466998	0.1261249959066797	0.0079	-0.1351	0.1889	-0.2009	0.1011902749603999	-0.0841547426673	0.215993238543	0.1266487194842621	0.0033	0.042	0.0984	-0.1652	-1.4253193161995998	-2.2553785779082	-1.1507836479749998	0.1266535420959689	0.0023	0.1281	0.0998	0.021	-0.9611895830317	2.2770959308546	-0.6018696836485999	0.1266757434554935	0.0031	0.1095	-0.0772	-0.1355	2.3909940047311	0.0970199137062	1.7705937536227998	0.1373093986777597
546	0.1444963032155122	1.453	-3.8562	-0.3175	-0.3362	1.5743113734605	-0.1260550703628	0.0750271595449	0.1571578528794857	0.0058	0.2307	0.039	0.0264	-2.2828793563675	-0.4935583201315	-0.2749290985315999	0.1675068233388889	0.1402	-1.1179	-0.003	-0.0754	2.9783067670207	0.0377693094719999	0.2107606154598999	0.171995373912386	0.0035	0.0092	-0.1484	0.092	0.5993123866531	-0.2097770396924	-0.0104259031354999	0.1782407872676864	0.1537	-0.1427	0.463	1.0288	-1.7370734914663997	-0.4363142104629999	-0.2238225016522999	0.1837249497297285	0.0006	0.0646	-0.0002	0.0303	-0.9498981332208	-0.3389795525112	-0.146749504511	0.186197049228579
547	0.1343987454303712	2.6929	5.4532	-0.4327	-0.3619	-0.8856903071183999	0.0529950623528999	0.0607456394008	0.1540549753935199	0.0493	0.687	-0.0799	-0.0458	-1.3983299971394	0.0858464929873999	0.0955642215702999	0.1556402023691363	0.1232	1.0838	-0.0925	-0.0679	-0.3709260934396	0.019278085043	0.0259270572313	0.1697055116601336	0.0028	-0.0163	-0.0948	-0.1251	-1.2668062455093	0.0711715425363	0.0852563475268999	0.1708906577379003	0.0004	-0.0069	-0.0539	-0.0263	0.9482850689621	-0.0844301438822	-0.0616111860761999	0.1751405660217127	0.0001	-0.0222	0.0008	0.0026	0.9452163125675	-0.0699912516153	-0.0622800175980999	0.176207413871629
548	0.1280402199095847	0.2257	1.1415	-1.1219	0.2865	-3.9318244590659	3.7177196859965	-0.3785192983646999	0.1371748205064048	0.6932	-0.4025	2.7233	-0.0415	-0.4387141353357	0.1962036941008999	0.5006794086881999	0.1502338907439301	0.015	-0.3566	-0.1419	-0.0466	-0.5720870094086999	2.1101634515945	-0.204190329333	0.1648420538323534	0.6501	0.8031	-2.2851	0.2206	-0.2919252877939999	1.1434658442648	0.5869193319825999	0.1674106658342047	0.0612	-0.6461	0.2688	0.2415	1.6170772478314	1.4437711975979	-0.3454711525766999	0.1697918714317754	0.0825	0.4057	-0.7353	0.1541	-0.9794840923072	1.3708685617107998	0.3753325128779999	0.1768273423605031
549	0.1684775614582216	0.803	1.9172	-1.1321	1.4805	-0.067276582497	1.0803989660527	0.6602940842380999	0.1761342680487138	0.0846	-0.2568	0.7224	-0.3638	0.3616804812251	-0.0234091032664999	1.059507816751	0.183402436699042	0.1919	0.4205	0.8516	0.8169	1.5975631046041998	-0.3676606218915	2.0326970241462	0.2030146487083977	0.0091	0.1309	-0.1898	0.1174	-0.1454905275286	2.53762548015	1.2269910984409	0.2073890831253104	0.002	0.0512	0.046	0.0999	1.4406630981726	1.0765040060134	2.4131834740459	0.2217277006958508	0.0327	-0.3816	-0.0864	-0.2608	-0.5771229173383	1.6775081429866	0.3064035230916	0.2254764630745207
552	0.1307329082330047	0.0753	-0.5759	-0.7177	0.1316	-2.3654603778068	-3.8195394494480994	-0.2677293239134999	0.1326271167765586	0.0262	0.2067	-0.1134	0.4906	0.8764840379345998	5.583720289066799	-1.2123161479898	0.1430405642645807	0.1423	-0.6113	1.054	-0.0878	0.2403465745462999	4.763536128063899	0.1053606362145999	0.1440477639449673	0.0365	0.2398	-0.2793	-0.4945	-2.2275630552033	-1.0836250945701	-0.5901061174693	0.1483780639127802	0.0358	0.4587	-0.1	-0.3761	0.1235764594286999	0.8245512374106	-0.1177143478544	0.1493365255582368	0.0157	0.1312	-0.1461	-0.345	-1.7292442283571	-3.9419749609865	4.0745609744455	0.1537223397659071
554	0.137104341213288	0.0544	0.152	0.7558	0.0264	-5.289277047308	-4.017788981145399	0.4606675464663	0.1435742050104569	0.0241	0.4599	0.119	-0.1618	-2.4114130376644	-0.1830631218471	-0.0081440073549	0.1533448012611615	0.0106	0.1702	-0.1068	0.2521	-4.7745521766599	-6.1903898224608	1.1186010488624	0.1658121962454012	0.0188	-0.0331	-0.4111	-0.0167	-2.4587033605658	-0.0935183839739	-0.0458346307655	0.1808673283064327	0.0854	0.0151	0.8247	0.1672	-3.2238466216194	-2.2422380056544	-0.2280322059372	0.1873637721431907	0.2019	-0.1664	-1.0865	-0.6392	-4.0276247388204	-1.3261748788356	0.1258583552093	0.1911586335889734
555	0.1423191308791954	0.7074	1.4132	1.4914	1.7986	3.3343611948556995	2.6755228027535	5.063408708059299	0.1432550030924335	0.1877	-0.7251	-0.7613	-0.9271	1.4412139006023998	0.7098663029201	2.6760342621526	0.1601597575989221	0.0994	-0.0001	-0.6406	0.7214	4.6647064349455	4.152145430985899	6.6001081441706	0.1644756492654939	0.0002	-0.016	-0.0393	-0.0192	0.9132697716391	0.1694897762556	2.0042126699194	0.170191879198502	0.0231	0.067	0.2793	-0.3482	2.5468317493338	1.9256446376115	3.9603481563234	0.1964345730011409	0.0076	-0.0269	-0.0303	-0.2381	3.0925195851428	2.2248090430543	5.0281573525521	0.2021318417611228
559	0.1261271935153063	0.5087	-0.3421	-2.4057	-0.3817	-0.4144788284245	-6.3001568781138	-2.2679290047015	0.1530383465756515	0.0003	-0.0381	0.0241	-0.0271	-0.3658114994486	-0.8623205468826001	-0.3252094917662	0.1564756677551904	0.0017	-0.0766	0.0417	0.0927	-1.124423817406	-4.5072162830534	-0.7946111910478999	0.1662261077453682	0.0	0.0051	0.0074	0.0059	-0.1580802973525999	-1.3790125690657	-0.8922212502145999	0.1726093662855168	0.0158	-0.2171	-0.2316	0.191	-0.7418128438485	-3.497988859537	-0.9767694231889	0.1861867480300152	0.305	0.3375	1.5293	0.0678	-1.8765445352979	-5.7549411586732	-0.3548347938832999	0.1889835346486216
561	0.1374279074791457	0.1699	0.7316	0.6316	0.9591	2.5113443356424	2.0580732789477	2.9037517238442	0.1426970563541557	0.0123	-0.1753	-0.1835	-0.2555	-0.5788540106891	-0.0226615856831999	0.7475569263306999	0.1606302700157881	0.0372	0.4131	0.3121	0.2812	2.1994721312835	1.9943769122444	3.3072931897341	0.1721068985077606	0.1042	0.0728	0.3535	0.8821	0.0561031617781999	-0.8642876984176	0.7538911542733999	0.1815908137731843	0.737	1.3739	1.3544	1.5381	1.7447847254836	1.6462304335801	3.405926167699	0.198094939449639	0.4038	-1.1007	-1.3334	-0.261	2.632835614444	2.3990593260246	3.0727693837314	0.2063883377259118
562	0.1380994283217128	0.0002	-0.0089	0.0275	-0.0401	-0.1884531170529999	-0.6603334272688	-0.7761986526803	0.1503510673828961	0.9601	1.6337	-1.786	1.9286	2.7302883014879	-3.713588667773	3.3097324576375	0.1649198124284259	0.1157	0.0106	-0.8115	-0.6272	3.5669571923541	-4.469761717827	4.3326512558375	0.1735229169689927	0.0175	0.1369	-0.2967	-0.2117	1.3936481764861	-2.1248384020456	1.8713905982762	0.2065434381809025	0.0754	-0.066	0.1265	0.7263	1.7875899428851998	-3.6360435542633	1.2887596566399	0.2096564794230197	0.0027	-0.0097	-0.1094	-0.0865	1.881383728074	-3.8619905795734	1.1654585984261	0.2124356473208261
563	0.1002958082591391	0.0007	-0.0686	0.0757	-0.0167	-0.2845287980223999	1.1080177736041	-2.6111182614976	0.138896562709408	0.0001	0.0171	0.0161	0.0079	-1.2295090524057	1.4197719488708995	-0.903709415179	0.1444714507608987	1.3568	2.6042	-2.5935	0.7608	-1.0116273483890998	1.7594596759347	-2.5850338321435	0.1591255390922073	0.126	0.7059	-0.4066	-0.7239	0.3732866752816	0.9390001137168998	-3.9441781707057	0.1774855485612393	0.0113	-0.0785	0.0143	0.2989	1.428938875024	-0.5849521804475999	-2.0972195944942	0.1793257576714172	0.0002	-0.0373	0.0082	0.0121	4.34347058928	-3.0569141423593	-2.7682543261134	0.1919372900570444
564	0.1148463212379161	1.4365	-0.9262	3.5236	-2.3427	0.6781164771452	3.4265419157858	-1.7474207085404998	0.1339410122179166	0.1248	-0.6371	0.1035	0.9906	-0.5005613795960999	5.1546058532219	-1.2854941850917998	0.1455263436933851	0.0761	0.2706	-0.4965	-0.6818	1.0186304078537	1.0852775018595	-0.2469168606732	0.1517977196998978	0.1189	0.3933	-0.7172	-0.7112	0.8822674634475001	4.8970663742597	-3.7287750776232	0.1635377988369989	0.0821	-0.1083	0.3359	-0.7927	1.9032584531432	0.8461505612649	-0.4398944262567	0.1716013772299914	0.1441	-0.1831	-0.6654	0.8853	1.324679843669	0.3320945221386999	0.7551107882250999	0.1748627151601908
565	0.1171461840793917	1.2931	-0.8941	-0.8542	3.8766	0.5976206363329999	-1.2707405485793	3.665590170319	0.1364698151642359	0.1008	-0.6553	-0.6335	-0.5265	-0.5784999234128	-2.5116197368573	4.9499434075205	0.1629134942405118	0.0335	-0.3334	-0.3813	0.2274	2.528183152782	0.0064129140040999	1.5110871231256	0.1700359581314606	0.0293	0.1355	0.4479	0.1996	0.6562810951067	-0.9700811079699	0.3810765953602	0.1742620377963841	0.231	0.0032	0.3623	1.3628	0.7654973483298999	-0.8744775433689	2.0017340589853	0.1782784417112824	0.0334	-0.335	0.2515	-0.3245	3.5516134103811	1.1226533810245	-3.6880550408487	0.1839369954426355
566	0.1157672622072582	1.1102	-2.8264	2.5185	-0.2302	6.579295680930299	-3.4575835670081	2.6122592093879	0.1308301619695506	0.2768	1.3487	-0.0552	1.1628	6.3734529443079	-2.049378469163	3.7817307969454	0.166456191856174	0.2242	0.5752	0.5899	1.1583	7.395034079464099	-4.995266578886899	1.9326870401068	0.1711744755845843	0.029	0.1874	0.1229	0.4511	5.4918543123823	-2.5216522096858	2.4098393164364	0.1801107015786173	0.0085	0.0228	0.0986	0.2454	6.4627616239969	-1.9079009307658	3.9291491329783	0.1939074542756136	0.2226	-0.0888	-0.7457	-1.076	5.0789885482165	-1.7521812152552	2.8772345211524	0.1953937760007764
567	0.1202104398799713	1.358	-3.018	1.0741	-2.5853	-5.060300608634	1.3569804718737	-4.520907657736999	0.1384969948318999	0.2468	1.2917	-0.6539	-0.7593	-4.6325631788636	1.4956253120605	-3.1886739521736	0.1437696657606017	0.0161	0.1725	-0.3712	0.0277	-3.4748158144547	1.0359806843924	-1.8637580503204	0.1483287356839615	0.1117	0.5656	-0.2187	0.8726	-0.3103378261615999	-0.3778504668428	-5.849128374169	0.1571268089014372	0.0348	0.468	0.2703	0.2015	-4.6690735113532	0.9074863461262	-6.0919142166187	0.1690195810463529	0.0452	-0.0351	0.2257	0.5909	-0.0228976438673999	0.0052719661138	-4.994440375242199	0.1736090463224725
568	0.147232267524194	0.2618	-1.2503	-1.0488	0.0617	-0.1077212180566	-0.1118915793107999	2.0632665590001	0.1581902026838818	0.63	1.5095	1.7096	0.8788	-1.3430530390059	-1.4214243561603	1.7447847254836	0.1761433969443481	0.1833	-0.158	-0.3404	1.1917	1.4335420096159	1.6985173213804	3.4311450503777	0.1801779605298621	0.4998	-0.7992	-1.4298	-1.2156	-0.215993238543	-0.518541144626	1.2539410744703998	0.1927894572686603	0.1439	-0.5032	-0.6437	-0.6726	0.4361961813709	0.7999225001924	3.8534531419115	0.2006242058047338	0.0535	0.3815	0.3369	0.3755	-0.3158065074289	-0.4010235119251	3.8160379197158	0.2037101558243856
569	0.1767521514385901	0.2177	0.3485	1.0829	0.7438	1.6967468849989	-0.0507131665722999	-0.026359830569	0.1836751577246411	0.994	-2.2592	-1.0667	-1.3695	-0.6076137661308	-2.3075867796471	-2.2817384084772	0.1862855213504526	0.3211	-1.5459	0.0245	-0.4419	0.0101111588899	-1.2446167761945	-1.2104276825162	0.1878281731501135	0.2003	-1.258	0.1272	0.0261	-1.3257421054979	-1.8593122878513	-1.3648884210444	0.1904642939985049	0.1586	-1.1111	0.0111	-0.1212	-0.3478317344186999	-4.463663548068499	-5.9169557590958	0.1954473752341868	0.0045	-0.0206	0.1692	-0.0739	-0.9651238861017	-1.4512857164616	-1.7221624828311	0.1968030028223718
570	0.1790815581513561	0.1391	-0.6999	0.4918	0.6583	-0.8872246853157	0.4331274249762999	-1.9631778888993	0.1863233937174459	1.1784	-2.1295	2.07	-0.8165	1.2606687327200998	-1.7523385873779995	-1.3094934338187998	0.1875665423307239	0.5554	-1.082	1.2231	-1.3324	1.0239810600289	-1.2465839277295	-1.75076486615	0.1878244985867929	0.0315	-0.0567	-0.4973	-0.0262	2.9036730377828	-2.6905911835116	-2.8120824623132	0.1904071767538266	0.0305	-0.429	0.1891	-0.1435	5.1571631502174	-4.103832189286299	-5.3711892372254	0.1910809889157561	0.0183	-0.0561	0.1801	-0.3293	1.197995284815	0.14163491052	-0.9615043272773	0.1939867107734857
571	0.1770875873634829	0.1291	-0.3942	-0.4671	-0.8487	0.6128463892139	-1.1736419488116998	-2.6625002595918	0.184921810751943	1.1871	2.568	0.0823	1.7402	2.8469010444827	-0.3995284767585	-0.1112620908195999	0.1865375749326487	0.3281	1.5088	0.0748	0.5968	4.419009208224	-1.0553374554967998	0.3073084127977	0.1868830169591609	0.4703	-1.6902	0.6019	-0.7457	3.9058187157732	-0.8521700449619999	0.1853450176277	0.1888882087807805	0.0382	0.4483	0.2444	0.2075	7.1292719070856	-1.7104776027131998	1.4089919584591	0.1953843310610923	0.0049	-0.0438	-0.0478	-0.1824	2.8943093964762	-0.6295278342307	-0.1629588331594	0.1964009503241405
572	0.1768009126255843	0.1928	0.8537	0.7655	0.5668	-2.6039184868795	-1.5162017171166	-0.1804271387902	0.1847198835935384	0.0255	-0.1716	-0.3995	0.1336	0.8629106923430999	-1.083507065478	0.6462092792475	0.1849948408145376	0.8177	2.5209	-0.0896	0.5166	0.8450882994360001	-1.0657240156016	0.6150889419637999	0.1866470731711726	0.8748	2.5394	-0.7622	0.0214	0.4337962564982	-1.1898119344294	0.6127677031525	0.1955043197571169	0.0053	-0.0037	-0.0409	-0.1974	1.4322830326335	-0.9297151584717	0.9380558809801	0.1956316197279953	0.011	0.0347	-0.2153	-0.1911	3.5032608256508	3.1055814713352	4.235670685162	0.1969274341422571
573	0.1264050991332973	0.1632	-1.1482	0.7045	-0.3484	-4.552027995020699	4.215212309198	-0.6329900209323	0.137983910179023	0.5081	-0.7028	2.2344	-0.1921	-0.2493954716073	-0.1153537660124	0.4934796340701	0.1494433635143448	0.0125	0.336	0.103	0.0493	-0.8051944663062001	2.0622042971712	-0.3464153853134999	0.1545289040260702	0.015	-0.1767	0.3338	-0.0507	-0.6519927047603999	0.3213538747575999	0.2301960726256999	0.1646509570625497	0.6386	-1.1463	2.0994	-0.31	-1.4591936656323	2.3391005472378	0.0832105099305	0.1665406891728796	0.045	0.5464	-0.1615	-0.2836	1.3292829782609	1.4959007132754	-0.4608642616198	0.1704782345849128
574	0.1441992471655582	0.0017	-0.0519	0.0163	0.1211	1.9399655007863	-0.4405239147478999	-0.0665684079444	0.1662112771945766	0.0002	0.0309	0.0006	-0.0219	1.8826820480871	-0.3691556570581	0.1290057976653	0.1699206542372372	0.4659	1.1468	-0.122	-1.6682	0.4103871532316999	0.646405994401	4.7348157156529	0.1782170979286753	0.0023	0.0761	-0.1068	-0.0473	0.4820308121364	0.2486872970547	2.943252126667	0.1847569952498533	0.0958	-0.2744	-0.2552	-0.7986	-0.4488252942255999	-0.7530649506286999	0.0991837803947	0.1857961341214346	0.0124	-0.177	0.0256	0.2611	-5.8014839639913	-0.3831617759873	0.5836932034651999	0.189869306530077
575	0.1430602876182576	0.0	0.0157	0.0054	-0.0025	0.1945119437808	-1.6104282756431	0.4651526519660999	0.1652275614245685	0.0	-0.0054	-0.0107	-0.0017	-0.0378086525027	-1.6651937743774998	0.4856110279300999	0.1670208398307905	0.7358	-2.4209	-0.7889	0.353	-5.2317181933939	-3.0257151190142	1.5577086145050998	0.1747661497381863	0.0242	-0.4196	-0.1088	-0.142	-3.5097130826856	-2.5619001300919	1.1962641914641998	0.1788926428204834	0.0781	0.0685	-0.2276	-0.7738	-3.6381680779211	-3.7762227726474	-0.8409966242432	0.1865059811849505	0.9193	2.1321	1.3943	0.9507	-1.3936481764861	-2.2037605216298	0.5269212101651	0.1876408045976203
576	0.1776306921586835	0.1649	0.3739	0.6377	0.9196	-2.3661685523594	1.0153255932749	-1.7021368802047998	0.1853417755979463	1.0716	2.5739	0.3024	1.3988	0.483525847303	1.4473907564223	0.4494154396861	0.1869006669168727	0.4324	-1.8307	0.1586	-0.3057	-0.0341104076169	1.5193885026032998	0.3523168399185	0.187186342441083	0.3283	-1.4436	0.2432	-0.6984	0.5672478166325999	1.5930386560737	0.6856309960089	0.1906270114825931	0.0101	0.1603	-0.154	-0.1733	-0.7194266593802	-0.0097570716136	0.4607462325277	0.1932935692104626	0.0333	-0.2029	-0.3045	-0.3523	-0.9951819615565	0.4590151391769	0.3058527206617999	0.1953512846132435
577	0.1443623905741277	0.0541	-0.2367	-0.707	0.0784	-0.1028033392190999	-5.0431470472488	0.0525622890152	0.1474409359756831	3.1751	5.41	-0.0518	-1.741	0.0244320220647	-4.347286863257899	0.0108193334424999	0.1642985844840161	0.2073	0.0018	-1.3758	0.0068	0.0252582257093999	-4.6647851210069	0.0119996243635	0.1718237020918772	0.4849	1.9599	0.0151	-0.6259	-0.0397758040376999	-5.257409192440999	0.0357234718756	0.1791888870782208	0.065	-0.6676	-0.1656	0.2669	0.270286620909	-4.6494019960032	-0.0803778117201	0.1792881642316727	0.0274	-0.3589	0.2824	0.1425	-0.2197701694901999	-4.594085694838999	0.0998526119166	0.1801301735670266
578	0.1303849951830134	3.1122	5.8219	1.3811	0.0466	-0.6891325257412	-1.0155616514591	-3.4225289266544	0.1398225353940203	0.0297	0.0794	-0.5432	-0.1323	-0.4726671708298	-1.5760424668112998	-3.4674980107444995	0.1455420786446499	0.2287	-0.5954	1.125	-0.8582	-0.7178135951215	-1.0920051601091998	-3.3343218518249995	0.1635825043703471	0.2098	-1.0461	-0.9106	-0.0036	-0.6145381395339999	-1.6888782788589	-3.2617733032142	0.173921880320382	0.0053	0.1605	-0.1424	0.0009	-0.5893585998859999	-0.6045843527668999	-3.5305648889566	0.1750776063720268	0.0697	0.2406	-0.247	0.6919	-3.0089156449053	-3.1998473728924	-2.504577334362	0.175379852526769
579	0.1454629162250066	0.0085	-0.037	-0.2929	0.0226	0.1382907529105	-5.4200139383241	-0.0084980946312	0.1464357501573824	1.9909	4.0153	0.0768	-2.0652	0.1609129955629999	-7.1313964307434	-0.0200256026262999	0.1587633250489546	1.2862	-0.0622	3.4854	0.0238	0.1026459670963	-6.210061337810799	0.0020458375963999	0.1641357754941506	0.6233	-2.1287	-0.0649	1.0776	0.1473789930021999	-5.8254438696876	-0.0194354571658	0.1742700715626359	0.0005	0.0228	-0.0334	-0.0499	0.0604702381859	-4.3025144943213	0.0312777094065	0.1752145037922182	0.1079	-0.0193	0.9609	-0.0063	0.1640604380189999	-5.0473960945644	-0.036982448858	0.1757977259696462
580	0.1065617321382966	1.8336	1.3025	4.654	-1.5668	0.2730799760887	-3.975613252235	0.9938836415433998	0.1306233170187311	0.097	-0.4428	-0.1171	-0.9506	-0.0745943862071999	-4.398157401953	-0.1137800447844	0.152081678663925	0.1767	-0.0541	-0.8654	0.9953	0.8887590635129999	-2.670211493609	1.1628619583999	0.1570442313685888	0.139	-0.2884	-0.943	0.5963	1.3804682612016	-1.2812451377762	0.5345144150902	0.1684970757083353	0.0356	-0.3846	-0.41	-0.0317	1.1550326952905998	-1.0239810600289	0.1664997059224	0.1711075822889554	0.0241	0.4278	-0.122	0.1175	2.8688544556133	1.0637568640666	-0.0713289146590999	0.1744079163799911
581	0.1768849660106476	0.1327	0.4747	0.8753	0.3657	-0.9739760680092	-2.070623705741	-2.3093178729979	0.1805180724367222	0.0555	0.3264	0.4549	-0.3839	1.7383324684488	0.0323793142660999	-1.3244437854848	0.1850072973600236	1.1716	-2.8678	-0.8862	-0.6995	1.8996388943188	-0.1102391720213999	-1.2557115108519	0.1865252095254469	0.8167	-2.5334	-0.1555	-0.354	1.4939335617404	-0.3464547283442	-1.3697669568512	0.1954010428089674	0.0049	-0.0124	0.181	0.0711	2.2587227355177	0.4272259703713	-0.7709266865665	0.1955873037373134	0.0049	-0.0062	-0.1928	0.0025	2.4673981703505	1.1955166738809	-0.4160525496525	0.1963988045320384
582	0.0803200290970051	0.0448	0.3951	0.6883	0.4541	1.4885435665345	0.6561630660146	2.0963540478188	0.0874860104161701	0.0598	-0.4902	0.3396	-0.8178	1.600081058569	0.8310821805067999	2.1803120753326	0.1158156757457975	0.6076	-1.5386	-0.9241	-2.1559	7.814076699449799	3.7028086773612	11.0481525090512	0.1236437215755598	1.2331	-0.7395	-3.7945	-0.1228	2.9445111036494	1.4893304271485	4.0998978862163	0.1273688034350527	0.0271	0.2649	-0.198	0.4581	1.46356074204	0.7917391498067999	1.9891442891613	0.1294382668566587	1.4083	1.9179	-1.3173	3.3024	4.1419949290653	1.6808523005961	5.8422433437965	0.1330516385367708
583	0.1266291637074303	0.3231	1.1296	1.5634	0.3276	-4.076882213256799	-0.9576487102687	-0.9871559832937	0.1411651754092166	0.4398	-1.3558	-1.6267	-0.4347	1.1014868305079	3.1802938866345003	0.4667657162247999	0.1533933287225559	0.0063	-0.0693	-0.2384	0.0037	-0.4887978134167999	-0.0402479204061	-0.4662935998564	0.1554398958552205	0.0247	0.2498	0.4048	0.1112	0.5934896181095	1.0161911399503	0.2682407833126	0.163629557082006	0.6128	1.5463	1.6934	0.599	-0.6501829253482	-0.0526803181072999	-0.3066002382450999	0.1663090869481546	0.3575	-1.6319	-0.7058	-0.2518	1.7811770288811	0.5089807881659	-0.3356747379324	0.1725207997179213
587	0.1320173884256509	0.3528	-0.1488	-1.7641	0.9353	0.3799356474699	0.2033641256883	-0.5388814914979	0.1457274568546144	0.0006	-0.0671	0.0241	0.0295	0.3067182673372	0.2466414594583	-0.5231836222486	0.1540668490949788	0.2146	1.2771	-0.6425	-0.2125	1.2124341770819	-0.3062068079380999	-0.9681926424963	0.1542992399598564	0.1255	-0.5043	0.8002	-0.5706	-0.2693817312029	1.2046442570033	-0.7707693144437	0.1702888415130344	0.1935	0.2044	-0.7141	-1.0734	1.3428169808217	-0.5921912980964	-1.3211783139367	0.1707331005916606	0.2324	-0.1571	1.3268	0.5068	-0.3462186701599999	1.6533121791061	-0.6094628885736999	0.1767726413828348
588	0.1285750799975048	0.3418	-1.1681	1.5448	-0.487	0.2356254108623	0.7807231012107999	0.2201242567665	0.1435004035798845	0.0004	0.0358	0.0364	0.0452	0.2012396020304999	0.8059026408587999	0.2012002589997999	0.1477388078602778	0.4493	0.3977	0.1517	2.0929	0.4180197011875	1.0722549586978	2.3718339487802	0.1482843344348846	0.2916	0.0125	1.2226	-1.2063	0.4730999441674999	1.9752168562935	-1.4683605917854	0.1605347321044391	0.6055	0.4184	-0.0456	-2.3411	0.2074558008811	1.0141453023539	2.4349795130537	0.1616503756856993	0.4029	-0.663	-1.0277	1.4975	0.6682807194702	1.9823772878809	-1.675226247206	0.1646455034652222
591	0.130143517684206	0.4743	0.5	-1.4221	-1.7871	0.0149896946967	-0.0305301918232	0.0366283615817	0.141548837083684	0.0769	-0.8314	-0.3519	-0.0146	-0.0954068494475	-0.1353006825773	0.0205764050561	0.1416379148341557	0.0307	-0.1509	-0.4458	-0.3212	0.0213632656701	-0.0868694117856	-0.0312383663758	0.1427645901902254	0.5502	-0.3749	-1.9179	-1.4007	0.0396577749456	-0.1636276646813	-0.1265665297619	0.1428925431963094	0.6686	-2.3054	-1.2619	-0.3331	-0.0633816224576999	-0.1882957449302	0.0241959638804999	0.1449319026871691	0.0002	-0.0375	-0.0185	0.0203	0.0170355322930999	-0.0314350815292999	0.0327334015423999	0.1669877389939656
592	0.1350513352343448	0.0336	0.4587	0.4004	0.0443	2.0025996056607	-0.2360581841999999	-2.1397494106809	0.1355896537996537	0.0227	-0.2199	0.2669	0.3623	-1.0442427208393998	-0.4163279508674	0.6068269055168	0.1454174242564643	0.0351	-0.4765	-0.3079	-0.2003	0.4275013715862	-0.1658702174311999	-0.6077317952229	0.1454939741677922	0.0143	0.0611	-0.2051	-0.3189	0.3706506922247	-0.2364909575376999	-0.6547860599401	0.1474415665938108	1.1197	0.8005	2.0477	2.5606	0.4561824409664999	-0.2304714738406	-0.7344556971076	0.1477210799940327	0.4039	-1.9522	-0.0908	0.5313	0.487066720066	-0.1480478245241	-0.6662742249045	0.1501006972865058
593	0.1688303261518731	0.2167	0.5788	0.4569	1.1755	-0.9345936942785	-0.2267732289548	-1.3401416547341	0.1696969641385541	0.4552	0.3444	-0.4982	1.9124	-1.0015555325299	0.1232223721523999	-1.4776062039998998	0.1708160537024382	0.8005	0.2573	-1.8646	-1.8672	-0.5210197555600999	-1.0580521246150998	-1.0868118800568	0.17264526006976	0.906	-0.0972	-1.6826	-2.243	-0.7461799202562	-0.9835757675	-1.4244537695242	0.1742783052451239	0.6456	-0.8581	0.8089	-2.041	-1.0312595207084	-0.4223080915337999	-1.6155035266034	0.1795235108434037	0.084	0.0093	-0.6051	-0.5794	-0.4726671708298	-2.4003969890684	-2.6282324798521	0.1876322816980773
594	0.0850248192144537	0.8469	-1.1446	3.3712	1.5052	5.1385145536656	-12.577927571759298	-6.8344745780505	0.1164273922342753	0.6585	0.5452	-2.7584	-0.7604	3.1063683319492	-7.423046317322499	-4.144788284245	0.1252129710544777	0.0012	-0.0947	-0.0722	-0.0131	2.8808540799768	-4.5009607411721	-4.4786532427652	0.1277161163688421	0.2463	0.4596	-1.4612	-0.7396	5.3837790070494	-13.988807995691998	-7.297266648174599	0.1421449215189598	0.0484	-0.7084	-0.0805	0.0543	1.6193984866427	-5.5380036873934	-1.7633939790047	0.1462544687602889	0.0167	0.2815	-0.1483	-0.2645	3.065215521837	-6.727579563638599	-3.6208178013824	0.1477059073071823
595	0.0795352755512212	0.0671	-0.3735	-0.8789	0.5944	0.4895846740307999	1.3633540428471	-2.9388457072286	0.086394345390976	0.0986	-0.5139	-0.132	-1.196	0.5966370605654999	1.574114658307	-3.1329248776717	0.1117551344418547	0.3823	0.0227	-1.1372	1.9588	0.0283663251347	6.9396384991116	-13.9645333457501	0.1206316766195292	1.5893	2.3589	3.7655	-0.137	0.3429138555812	2.5117771089800995	-5.379097186396099	0.1235727263221568	1.2907	-1.3885	0.034	-3.7065	0.6462486222782	4.3342643200962	-7.567081152715199	0.126357827763255	0.0527	0.0401	-0.3477	0.709	-0.0439068222612	0.7130530884067999	-3.3603669381484	0.1270384168650979
597	0.0850757188436884	0.4138	-1.323	-0.3705	-2.3254	-12.0415640342262	-2.9757888130559	-21.088454600660494	0.1091618221275255	0.055	0.494	-0.1438	0.7007	-13.2410543542078	-3.7189786629789	-23.6311553317708	0.1206135886100644	0.3685	1.1316	-0.277	1.7958	-8.0179916275679	-2.3191536306729	-14.6033067921953	0.1238239460625512	0.4979	-1.1666	-0.5399	-2.0928	-11.2672931900502	-0.2329107417439999	-18.2582350011946	0.1342174147892048	0.0084	-0.1017	-0.175	-0.2305	-1.6260868018616998	1.568213203702	-2.2372807837862	0.1352192068088992	0.2576	0.1237	-1.6546	-0.3226	-3.7873961933662	-0.4179803581567999	-6.6215894389328	0.1382891796993456
598	0.1231746787635263	0.9684	-0.738	0.484	3.3188	-3.1756120659812	1.333335310423	13.3050654651567	0.1418405266321709	0.0002	-0.0126	-0.0013	0.0408	-1.3326664789011	-1.2519739229354	3.0357869348734	0.156523717475579	0.6174	1.1344	2.0929	-0.4989	-2.2694633828988	0.4951320413594999	9.0110097224359	0.1617671197853085	0.0977	0.4293	-0.554	-0.644	-1.6554760457945998	1.5437418386066	8.8248385011635	0.1633053263886572	0.0139	-0.2773	-0.2251	0.008	-1.3851107388242	-1.1643963365972	3.3601308799642	0.1642017706366886	0.3299	-0.8767	-1.2847	-0.7713	-1.5769473565174	1.2695602576583	8.4002091708184	0.1673822259121308
599	0.1171760792740678	1.9476	2.2293	4.4678	-0.0091	-6.2529452412738	-12.576275164469898	-0.8945031459952	0.139774212258779	0.0	0.0065	0.0149	-0.0017	-1.5041234066917	-2.6000628698709	-1.7294409435106	0.1450402874216566	0.2136	0.6234	1.2459	-0.5181	-5.8487742868927	-12.4037166318197	0.0560244757168	0.1522116176026208	0.6244	0.9351	0.9258	2.1029	-4.6132457507899	-9.8521243757712	-0.0267926039066999	0.1575751232662163	0.1144	0.8852	0.5294	0.1578	-3.3457313307279994	-6.935153393611801	-0.7719889483953999	0.1591336989085859	0.5095	0.0101	1.529	-1.57	-6.655267073211999	-13.1316020428004	-1.1697863318031	0.1614327275407669
600	0.1214256788636919	1.9174	2.1341	3.628	2.4432	-6.5601356249794	-9.827102208246	-8.0626853104431	0.139902413322693	0.0001	0.0133	0.0258	0.013	-1.8044287600248	-1.0235482866912	-2.8970634086252	0.1491024467976366	0.2753	0.3638	1.6237	0.0357	-5.3844478385713	-8.560886108197199	-6.5975115041444	0.1545435912545601	0.5906	-1.166	0.4358	-2.0452	-5.1589335865988994	-8.863119270034598	-6.194953614022	0.1592553600656239	0.1058	0.923	0.0875	0.3696	-3.3107553764357003	-4.3952460176812	-4.468581426906	0.1609170197222753	0.5328	-0.0276	2.2226	-0.1611	-8.156990555031	-12.1337447551563	-9.8563734230868	0.1613089996026393
601	0.1136519698259542	1.4118	2.4475	0.8087	3.4624	-8.347096079373399	-1.9516110378735	-11.0940264828474	0.1405318841369179	0.0	0.0031	0.0039	0.0057	-2.5651262586093	0.921020348687	-2.3584966613729	0.1517181534053581	0.3734	-1.2412	1.0942	-0.9769	-8.172373680034699	-5.3567896879892	-12.4560428626507	0.1551092332979617	0.4208	0.383	-1.833	-0.7503	-5.0511730255116	-1.6723542059649	-6.785059731491299	0.1596428363182758	0.112	0.3114	0.9768	-0.0323	-4.3066061695141	0.1932923098291	-4.8457630622269	0.162167303213728	0.0003	0.0203	-0.0375	0.0263	-2.6970040975157	0.8474882243087	-2.5617821009998	0.1624616695818195
602	0.133717961189702	2.9491	-5.4197	1.7887	0.7138	0.4242752430688	-0.2044263875171999	0.5672478166325999	0.145918002384796	0.0854	-0.2837	-0.0618	0.8909	-0.3217079620338999	-0.1087441368547999	0.5697657705974	0.1608635050122736	0.125	-0.1973	1.0074	0.3342	0.0169568462317	-0.0689289897864	-0.0700305946459999	0.1630328056467875	0.0012	0.0606	-0.0202	0.0812	0.0683781873566	-0.1606769373787999	0.3460612980372	0.1699975484895823	0.0051	-0.2101	0.0166	-0.0301	0.0363923033975	-0.204190329333	0.4493760966554	0.1712770072567647	0.0103	0.2441	0.127	-0.1199	1.0410559353527	-0.2744569821631999	0.3117935182974999	0.1714704559822892
605	0.1372807981612093	1.5795	-2.168	-0.5728	3.4972	4.0827049818004	1.082720204864	-6.570246783869299	0.1403676121570955	0.0057	-0.1292	-0.0339	0.2083	0.0361562452133	0.0134159734686999	-0.060194836971	0.1586465923416309	0.0042	-0.0918	-0.0246	0.1739	0.6083219406834	0.1658308744004999	-0.943839306493	0.1615244144921163	0.1229	0.5626	0.1474	-0.896	4.346618031736	1.1462985424752	-7.0210785726606	0.1616871683580195	0.0001	0.0032	0.0095	-0.035	0.1374645492657999	0.0370611349194	-0.2146555754991999	0.1670494969412755	0.0207	0.3312	-0.2164	0.1719	1.8567156478251	0.4990663444294999	-2.9679595499466	0.1723511693214795
606	0.1368633682824813	2.5798	2.5413	4.639	0.543	1.7245230646731	-0.8643663844789999	-1.2555147956984	0.1544176899623494	0.2028	1.0621	-0.4992	-0.7696	2.1244449717386	-0.9398656603923	-1.493461445372	0.1700768582739513	0.0093	0.1021	0.2678	-0.0029	1.4581707468341	-0.7970898019819999	-1.0829562630482	0.1720443504503259	0.0035	-0.1295	0.0649	0.0998	1.5827307820302998	-0.7126203150691	-1.1164371821739	0.1840195876752072	0.0631	0.4214	0.5629	0.1425	2.2348808589135	-1.2234895687085998	-1.6659412919608	0.1859429751694216	0.1085	-0.6451	0.4719	0.4861	0.8125909560778	0.20851806271	-0.3101411110081	0.1867681775761923
610	0.1384649795696374	2.676	3.1821	-1.1968	-4.175	0.3828470317417	-0.142028340827	-0.0760894213738	0.1564115758593208	0.0019	-0.1181	-0.0649	-0.0043	0.4371797571383999	-0.2503397043440999	-0.1836139242769	0.1705280920037687	0.0004	-0.0171	0.023	-0.0492	0.3799356474699	-0.1120096084029	-0.025966400262	0.1727003950567575	0.0079	-0.1113	0.0834	0.2227	0.2310222762704	-0.0967838555219999	0.1969118686534999	0.1834953885615775	0.0795	-0.1008	-0.5431	-0.5869	0.7024698131485	-1.1291843241206998	-2.2332284516241	0.185966693172893	0.057	0.5842	0.3291	-0.0996	0.7586516609880999	-0.1967544965306999	-0.1421857129497999	0.1912509706355837
615	0.1079750704724863	1.8842	-2.2232	1.7111	4.2785	-6.477475917478699	4.3205729454126	11.823564301117498	0.1396670409864463	0.0001	-0.0089	0.0133	0.0204	-2.0526439407111	-0.3475563332037999	2.976693702762	0.1444769892491279	0.2571	-0.6809	0.4708	1.4085	-6.294334109570199	8.232135743668	12.3596917804664	0.1499126679814523	0.4329	-0.9112	-1.5772	1.0068	-6.0826686044042	3.5484266248944	10.8738628830502	0.1562761601712335	0.0769	0.5847	0.6222	-0.0933	-4.420504243390599	2.170948434026	7.717568245142699	0.1564405078546306	0.3904	-0.7106	1.0268	1.4777	-8.537398318869299	5.292817920070999	15.656165636757995	0.1587749804595232
616	0.1351516237287567	2.1056	-2.4725	2.6114	3.2307	-0.4959189019734999	0.1717716720361999	-0.5619365074881	0.1626336556089129	0.0088	-0.1441	0.0398	-0.2431	-0.8079484784551999	0.4355666928796999	-0.6023024569862999	0.1678080739548737	0.0312	0.1755	-0.3679	-0.3359	-0.4260456794503	0.0965477973378	-0.5632348275011999	0.1873198945717547	0.1918	0.3654	-0.9003	-0.7691	-0.9745662134697	0.9170467025863	0.646405994401	0.1882434032152564	0.046	-0.3756	0.4315	0.1983	0.3437400592259	-0.7439373675063	-1.0902347237277	0.1981770833406514	0.0508	0.4888	0.2291	-0.3057	-0.6495140938263	0.1595359894885	-0.8830936670922	0.2004530297323917
617	0.038159043936162	0.0591	0.4466	-1.1743	-0.8631	0.5550121340849	2.530543734624	2.9578877340874	0.0766654133008782	0.0906	0.9934	-0.0718	-0.8831	0.3145868734772	1.5707705006975	2.3832040846525	0.0869472442442881	0.2541	0.8631	0.8295	1.7177	0.5078398402755999	1.415168814279	9.4040072560982	0.1000716242497546	0.0395	0.2519	0.589	0.4264	0.6626940091107999	2.4015772799894	10.068629073713298	0.1027604050192404	1.2747	3.0218	1.6347	-2.6083	0.3399631282786999	-1.149996787361	1.0528588445626998	0.106056217842896	0.1813	-1.0943	-0.6451	0.9753	0.8574026680451	0.8884443192674	0.9827102208246	0.1092175186439512
618	0.1386534017247949	2.0237	-2.9039	-3.5058	1.0819	1.151963938896	-1.2174700850115	-0.6113120110166	0.1654742518127351	0.0433	0.4558	-0.3447	-0.2563	1.0180796054239	-1.0678878822901	-0.5268818671344	0.168160101824897	0.0609	0.5305	-0.4176	-0.2956	1.5399649076594	-1.5705344425133	-0.7892605388727	0.1910889616781563	0.0389	0.2659	-0.057	-0.4814	-0.4933616049779999	-1.583950415982	0.2178030179552	0.1934522942497148	0.0353	-0.1312	0.3925	-0.3199	1.3644949907374	0.1287697394811	-0.4932042328552	0.2010157182338983	0.1291	-0.5796	-0.7731	0.1734	1.9925277898015	-1.5196639038181998	-1.0123748659724	0.2031262971489408
633	0.1155434636981161	1.1371	0.5875	-2.8974	-2.454	0.8313969247523999	-10.0910152581816	-5.9620035292473	0.1308599447113438	0.0434	-0.4361	0.5501	0.0692	2.9400259981496	-4.268679487919299	-3.0373606561014	0.1424548442366787	0.0791	0.4691	0.6439	0.4449	11.6468354072131	-13.1931738858459	-9.8863528124802	0.1465767576201958	0.2748	1.5999	0.4391	-0.2443	-0.5478517024975	-4.6062033482946	-2.2592341949168	0.1526839851245615	0.41	-1.8621	-0.7437	-0.0869	1.0646617537727	-6.3913540232764	-2.4400154209833	0.1541247685770537	0.3	-1.6885	-0.0519	-0.2579	0.4626740410319999	-5.7361745330293	-3.205276711129	0.1577748281939579
639	0.0897368011715047	1.107	0.7619	-3.6338	-2.1722	-1.3493085808872	8.7250645753083	7.655917716035799	0.1184059830692003	0.5221	-0.6124	2.3794	0.7596	-0.6905882178771	5.1961914366718	5.092522550777299	0.1245640378066637	0.0061	-0.005	-0.271	0.0064	0.2363335854149	2.6207179609884	5.0411798957138	0.1312592388065063	0.303	-0.3134	1.5442	0.99	-1.225535406305	8.5895671775775	7.7565178455357	0.1459534136506234	0.0002	0.0234	0.0089	-0.0391	-0.8243151792264001	-0.0190420268588	-2.5198030872429	0.147029191582417	0.0366	-0.0641	-0.0508	-0.6054	-0.2436907321557999	2.390089115025	2.4792797656219	0.1475907015336117
642	0.1196637990663418	2.0149	-5.0237	0.1177	-0.0736	12.8471912738701	-0.258090281392	-0.6108005516174999	0.1500660059396248	0.5379	-1.8634	0.2995	-1.3473	9.2634346074071	-0.4064921931923999	0.0178223929071	0.1529489586610192	0.6087	1.4279	0.4024	-1.9412	9.3068693132999	-0.4290357497835	0.2170555003718999	0.1562844508151491	0.1891	0.1426	0.8759	-1.0137	5.3569077170813	-0.0775451135096999	-1.0641502943736	0.1622011577788627	0.0089	-0.2749	-0.0138	-0.0784	7.919673393848599	-0.0441428804454	-1.1957133890344	0.1635275071932552	0.0816	-0.3577	-0.32	0.7198	15.1815313143932	-0.4719983393079	0.0108980195038999	0.1642967396687476
643	0.1189815907899824	1.5316	4.35	-0.5251	-0.3328	12.3938021880833	-1.8214249492872	-1.3087065732048	0.152521794993045	0.5911	-0.3354	1.6208	1.7531	8.047380871500799	-1.2883268833022	-0.9936475833592	0.1566637058800778	0.1387	1.0423	-0.4322	0.2349	9.271067155362898	-0.0203796899025999	0.3420089658751	0.1588560435533834	0.3593	1.1791	1.2088	0.7357	8.3749116020783	0.0115668510257999	0.2045050735786	0.1637765149927929	0.0304	-0.3431	0.3458	0.2037	5.8128147568329	-1.2743994504343998	-1.0344463061951	0.1674245982319055	0.3129	1.5492	-0.5334	-0.3442	12.810484226227	-3.5886745453005	-3.0960211148751	0.1697540446339242
644	0.0822950699487641	0.9565	1.0533	2.9533	2.7575	-1.6210115509013998	-8.9519951763859	-9.8791530378621	0.1125930616640608	0.6396	1.2339	2.1265	1.5736	-0.1784993302858999	-4.3911543424884	-5.4300070681219	0.1207965861998478	0.006	-0.0915	-0.127	-0.2248	1.6098381301826	-2.5491529881451	-4.6612049052132	0.123372550635778	0.3358	0.5572	1.4362	1.3077	-1.9749807981093	-9.9409609390918	-10.7720824626293	0.1314188814759827	0.9178	2.6796	0.8563	-1.6005	-0.4469761717827	-0.5247966865073	-0.3379172906823	0.1371852698046804	0.3872	0.3378	1.413	1.4568	-1.3622130949568	-4.6147014429258	-4.6553034506082	0.141463718703671
646	0.1664547380535441	0.1991	1.0728	-0.2071	-0.7748	1.389595844324	-0.212845796087	-0.0684962164486999	0.1688009777869021	1.1162	2.7544	-1.3383	-0.7353	2.3935119586959	-0.5626840250713999	-0.6051744982274	0.176290047998412	0.7361	0.7288	1.5198	-1.8499	0.2803584367682	0.8729038221409	0.0066489721882999	0.1765333295207559	0.0479	0.5798	-0.0395	-0.2635	2.7054628491162	-1.0249646357964	-0.276581505821	0.179570773026119	0.15	0.5979	-0.8817	-0.3442	2.4063771297348	-0.3237537996303	-0.777418286632	0.1815670718826627	0.1402	-0.7331	0.6277	0.4764	1.3171259817746	-1.1340628599274998	0.9022537230431	0.1863327412714636
647	0.1695213384599829	0.056	0.2059	0.6625	-0.1211	0.9227514420378	-0.5263310647046	-0.1987216480656999	0.1799717307624609	1.1695	2.2507	-1.7374	-1.2897	2.3616441038289	-1.7323129847517	-0.6852769087325999	0.1908941969599075	0.0063	0.1078	-0.1901	0.0381	1.2127489213275	-0.5648478917598999	-0.2731980051808	0.2011416059288651	0.0265	0.3064	-0.2884	-0.1437	0.8517372716242999	-0.3702572619177	-0.1544607385282	0.2088555205348267	0.0566	-0.453	0.1178	0.4327	0.7367375928882	0.5083906427054	-0.8143613924593	0.2103352505365891	0.0496	-0.2367	-0.0977	0.5366	0.5603234432294	-0.659782624839	0.7482257578525999	0.2125726726286098
648	0.1553128373272966	0.891	1.6842	0.1024	-2.3997	0.8703858681761	-0.6039155212449999	0.8694416354393001	0.158805168178692	0.7537	-1.2991	2.1482	-0.9038	1.2510690332293	-1.1957527320650998	0.8727071069874	0.1653924338880858	0.0122	0.2319	-0.1463	0.188	0.6139479940735	-0.3819421420355999	1.1259188525726	0.1654429935862202	0.006	0.0296	0.0794	0.2177	0.7748609896365	-0.3860338172283999	0.2808305531366	0.1681890128731012	0.0615	0.3747	0.1571	-0.6193	0.8210890507090001	-0.762861365273	0.7920538940523999	0.1753633186455452	0.6682	-1.2793	1.9269	-0.6053	1.7606399668557	-2.6022660795901	2.011609159691	0.1770877700075443
651	0.133644861303422	1.4361	-3.8992	0.1179	-0.9493	12.0654059108304	-0.3583756666463	3.1158893453786	0.1543040563241808	0.6117	0.855	0.9789	-2.0633	4.8048856533296	-0.5404945557565999	2.1452180919482	0.1579450700988871	0.2869	0.252	1.2426	-1.0569	4.6034099931149	-0.4659788556107999	2.1807055056396	0.1635336046384612	0.0999	0.87	-0.2075	0.341	5.1625138023926	-0.5659494966194999	2.2757976108415	0.170109854742741	0.1596	1.1334	0.2714	-0.2216	9.5636612746788	0.2137900288238	1.7205100755417	0.171155085179639	0.2642	-1.4825	-0.0092	-0.3434	12.594490987684	1.0977098995606998	0.644832273173	0.177447630992597
652	0.118965428811757	0.7221	-0.0965	-2.289	-1.9637	0.0023212388112999	-4.3101076992464	-3.2707828572444995	0.1511743522107683	0.0004	0.0204	-0.0414	0.0377	0.3877255675485	0.8381245830021	0.7186397987662	0.153592805437094	0.0015	-0.0942	-0.0757	0.0153	0.8629106923430999	-1.8899605087666	-2.330287708361	0.1650833516270441	0.019	0.1601	0.3476	0.163	0.4422550080987	-0.8501242073656	-0.7114400241480999	0.1681299299079307	0.0386	-0.1848	-0.4709	-0.298	0.6455404477255999	-1.4821306525304	-1.6391486880540995	0.1770429913430729	0.2405	0.5096	-0.4484	-1.2558	1.6515417427246	-2.2108816101865	-3.6148770037467	0.1777704574948819
653	0.1230056187163467	0.7796	-1.398	-1.1767	2.4836	2.159538955123	1.582376694754	-3.6918319717958994	0.1499365980284316	0.0004	0.0635	0.0199	-0.0032	-0.9067388285429	-0.8256134992395	1.2816385680832	0.1528196327007832	0.0172	0.0976	0.2892	-0.2744	-0.0486673289759	1.0947198292275	-0.6895259560481999	0.1540610919483661	0.0101	-0.1701	0.14	0.2229	0.5537925001331999	1.5840291020434	-1.527689882081	0.161388086686201	0.0962	0.7446	0.1807	-0.5537	-0.6531729956814	1.0587602991677	0.9299905596866	0.1645648155817982	0.0053	0.0533	-0.1927	-0.0889	-0.4898994182764	-0.4540185742779999	0.7003846325213999	0.1683190385401641
654	0.1531143463498366	0.0527	0.4531	-0.4516	-0.3269	-0.6814606347547	3.2472950679166	2.726078597203	0.1652754593703146	0.8108	-2.6829	0.0684	-0.395	1.549328548966	0.3559363987428999	-0.2245700192355999	0.1769313370226405	0.1947	1.0902	0.196	0.6512	2.3167930488309	0.6640710151853	0.636176806419	0.1785549787850384	0.0157	0.2403	-0.0995	0.2533	-1.4708392027195	1.6318702273746	1.5161623740858998	0.1858220416486848	0.0204	-0.0836	-0.3818	-0.1103	-0.739255546853	1.0973164692537	0.2114687900125	0.1926077312049385	0.0958	-0.2426	-0.4496	-0.6967	-0.5250720877221999	1.9007011561477	1.3627638973866	0.1974244332554694
655	0.1384850843811328	0.1486	-0.1951	1.0909	0.6175	-0.0894267087811	-1.1992149187666998	-1.6452075147819	0.1520093957147649	1.2257	0.3552	3.029	1.6716	0.2522675128484	3.6928155475634	1.048098337848	0.1619459264839921	0.478	-0.45	-1.8111	-0.9721	0.2766208488516999	1.7720101027279995	-0.0153831250037	0.1750794243603003	0.0024	-0.0517	-0.0925	-0.0965	0.8170760615775999	2.8762116023542	0.5033153917451	0.1805104366654775	0.0005	-0.0242	-0.0142	0.0554	2.0126714215199	0.1383300959412	-1.0548653391284	0.1823359706744372	0.0016	-0.1127	-0.0056	0.0125	0.611784127385	2.0679877226841	0.0859645220794999	0.18407109771045
656	0.1380750087739491	0.1343	0.2002	0.3583	-1.1361	-0.3080952734117	1.2299811687741	-1.0735532787109	0.1529526357967913	1.2177	0.3702	-0.8552	3.3277	0.0474870380548999	-0.124323977012	3.9928848427123	0.1620806597374273	0.4944	-0.4772	0.4818	-2.0286	0.0988690361491	0.4079872283589999	2.0928525180865	0.1732340909265959	0.0018	0.0269	0.0064	0.1233	0.5654380372204	0.0754599328826	3.6843174529322	0.1798304553971911	0.0014	0.0119	0.0837	-0.0698	1.8087171503711	1.2546099059923	0.2488446691774999	0.1815092920479586	0.006	-0.2129	-0.0078	-0.066	0.2760700464219	-0.0588965169579	3.9839933177741	0.1840399625941174
657	0.1341350599571637	1.3854	0.9969	1.9296	-3.2826	-0.8938343144733	-2.6466843612504	4.699525017115	0.1676751234103762	0.016	-0.0385	-0.3368	0.169	-0.5885323962412999	-2.9948701829454	4.7392221350913	0.1731259252179849	0.1731	0.1849	-1.1391	0.4102	-0.2555329843964999	-0.7967357147057	2.7262753123565	0.1742233058630735	0.2483	-0.1303	-1.2087	0.8123	-0.4620838955715	-1.2059819200471	3.9990616985322	0.1823695374924893	0.0051	0.0598	-0.0332	-0.1931	-1.3237749539629	0.6722150225401999	8.0313682580059	0.185403890381038	0.0625	0.5254	-0.4482	0.1702	0.46424776226	-0.3228489099241999	2.1126027194979	0.1891736281623131
659	0.1389196129779506	1.3658	-0.2075	-2.9414	-2.4602	-0.4832111030573999	2.3673881863111	1.7554466868032998	0.1693833290057272	0.0137	-0.0456	-0.0715	-0.3382	-0.3996858488813	2.2564801827678	2.449103661075	0.1775481330004891	0.0232	0.0943	-0.1994	0.384	-0.7780477751232	-0.4067282513766	-0.6737887437682	0.1809702480513072	0.2138	-0.2759	-0.3116	-1.2645	-0.7289083297789	1.7864489949949	0.9397476313002	0.1854899249213029	0.047	-0.3679	-0.4258	0.2511	-1.2120014037442	0.0521688587082	-0.5698837996895	0.1906086111040091	0.1364	-0.4728	-0.0865	-0.918	-1.224355115384	2.7130167110106	0.1628801470979999	0.1924202156552127
660	0.1366192238863824	0.447	0.2354	1.4272	1.6777	-4.7389467338764	0.9435245622474	-4.2019537078521	0.14348151774294	0.059	0.1572	0.4496	0.6244	-2.7397699718866	0.4176262708805	-2.5175211914623	0.1598651468479315	0.2021	0.8974	-1.0428	-0.0591	-2.5733489520256	-0.4239998418539	-3.0903163754236	0.1682388776418187	0.0459	-0.0751	-0.6354	0.0002	-0.8386753854318999	4.8014628096587	2.6570315783245	0.1730302131149153	0.4147	1.3133	-0.1244	1.362	-3.15137675907	-0.0650340297471	-3.4869728109409994	0.1765757889363908	0.0236	-0.0214	0.4436	-0.0551	-1.1861136895436	5.4644715630151	2.7338291742509	0.1784390674247515
661	0.1250053032866491	0.5587	-0.6926	1.1308	2.2239	0.9155516674197	-4.462679972300999	-3.401991864629	0.1543536796499438	0.0006	0.0547	-0.0401	-0.0275	0.8087746820998999	-1.5196245607875	-0.7351245286295	0.1546904583945559	0.0003	0.0452	-0.0017	-0.0241	0.8771135264258	-1.3951432116526998	-0.7566058233917	0.1682963825916979	0.0048	0.1267	0.1354	-0.0919	0.4597626567602	-1.5293422893703998	-0.2149309767141	0.17370642904909	0.0696	-0.4679	-0.2684	0.557	1.0349577655942	-2.3643587729472	-1.9209234739275	0.181754395968493	0.2498	-0.5901	0.2168	1.2908	2.2892922703716	-1.8326770560674	-3.9261984056758	0.1860032139003331
662	0.1642605136707588	1.3874	0.1797	-3.5367	0.3593	-0.2185111925078	-5.393260677448099	-0.3815093686979	0.1742406449216385	0.0819	-0.0729	-0.2392	0.8016	-0.8350951696381999	1.327040425511	-1.5914649348456995	0.1781418173384505	0.0314	0.2202	0.0716	-0.4588	-0.3350845924719	-3.5873762252874	-0.7077417792623	0.1862657612474675	0.0474	0.1967	-0.5754	0.1079	-1.2842352081094	-1.3457677081242	-3.3522229307935	0.1900492502523542	0.0025	-0.1318	-0.0142	0.0422	-0.2341303756956999	-4.5259829086973	-0.4690476120053999	0.1906782514104211	0.0205	-0.3584	0.0369	0.1775	-1.7418733412117997	0.1884137740222999	-5.6965954441451	0.1990850433518805
663	0.163354573401505	0.2929	1.1964	-0.6281	0.9291	0.1612670828393	0.3447236349934	-0.5805457610092	0.1749493273995796	0.442	-1.2544	1.4806	0.1539	0.7878048467368001	-0.6043089515519999	-1.0523080421329	0.210605016917814	0.2072	0.737	-0.1427	0.955	0.4978467104778	0.3168294262271	-0.1445856378225	0.2113467888402944	0.0	0.0065	0.0154	0.008	-1.1001885104948	-0.0723518334573	-3.075444709819	0.2164342134890479	0.5663	1.4561	-1.3057	0.3159	1.0753630581231	-0.5404552127258999	-0.5348685023665	0.2190470701879235	0.0001	-0.0036	0.0114	-0.0145	-1.1300498707961	-0.0571654236071	-3.0945654227392	0.225204633587137
664	0.1565230501081433	1.9008	0.7638	0.531	4.1654	2.2863022000384	0.1402972474761999	6.557263583738299	0.1722460335933245	0.0648	0.5692	-0.3983	-0.2859	2.044263875172	-0.6280721420948	-0.7612483010143	0.1766886864859174	0.0317	-0.4429	0.2376	0.1287	2.1169304528749	-0.1717323290054999	4.1903868568263	0.1824757955445148	0.0023	0.1381	0.0053	-0.0076	1.9086091053184	-0.1363236013754999	4.589915333584799	0.1832810202923963	0.0376	-0.1177	0.08	0.5363	6.314792485534199	-1.0001785264554	-1.1404364309009	0.1885266679848529	0.0327	-0.1041	0.4103	-0.285	3.4677734119594	-0.281302669505	2.6731228778808	0.1915384678229983
665	0.1896826589990095	0.1616	0.5804	-0.7469	-0.619	0.7042009064993	-2.9428980393907	0.2194160822138999	0.2084803534629351	0.1322	-0.2646	0.9096	0.2313	1.1357939532783	-2.9893621586474	-0.2235077574067	0.2444154049742419	0.4081	-0.9867	0.4939	1.1345	1.5880027481441	-2.6732015639422	-0.7902047716095	0.2455119624348282	0.555	1.2469	-0.4011	-1.2944	1.4952712247842	-2.8323834661544	-0.6436913252827	0.2538164494473383	1.0115	0.5429	-2.3502	-0.3995	1.2143226425555	-3.9416995597716	-0.2875582113863	0.2737410305758554	0.0122	-0.1665	-0.1485	0.1315	-0.1919153037546	-1.7727182772805998	0.942265585265	0.2812868758959849
666	0.1243092688180893	0.5132	-0.7664	2.1936	0.8905	-0.8285642265419999	6.277967408799	2.3308385107908	0.1579102038252994	0.0027	0.109	0.0336	0.113	-1.4292142762389	4.648379077205	0.7223380436519999	0.1613899807455424	0.0004	0.0313	0.0186	-0.044	-0.2030887244733999	1.4923598405124	-0.4155410902533999	0.1736885413233545	0.1323	0.8302	-0.6311	0.234	-1.73896195694	5.4650617084756	1.0915330437408	0.1777596745128884	0.0201	-0.3119	0.2609	-0.0661	-0.0834072250839999	2.266551998627	0.2252388507575	0.1855814413558626	0.2606	-0.0629	1.2128	0.7947	-1.9655384707413	5.545282148072899	0.9158270686346	0.1902265428795425
668	0.1384148777678824	0.0169	0.3305	-0.0875	-0.2578	2.5574543676228	-2.4166063177168	-0.7070336047096999	0.1414993126135598	0.5548	-2.0272	0.5647	1.2052	-0.2160325815737	-1.7753542603375	0.8833690683070999	0.1474402689757405	0.0345	0.432	-0.0846	-0.3961	1.5495252641195	-3.6338010015134	3.9380406579165	0.1503836408671492	0.0112	-0.2542	-0.0964	0.1947	1.8179234195549	-3.8262277646671	4.0149956259657	0.1628943445435349	0.1369	0.4748	-0.7573	-0.6796	0.2737488076106	-0.7621138476897	1.435233759936	0.1670363502437827	0.0006	0.0218	-0.0254	-0.0661	0.1334909031650999	-2.8592547561225	1.1178535312790998	0.1760776476546815
669	0.1471008233338369	0.0354	0.0306	0.3893	0.4566	-1.0660781028779	-0.2036788699339	0.5373077702699	0.1604703781860025	0.6716	0.0595	1.5831	-1.9411	-0.6873620893597	-1.4569904559131	2.0666500596403	0.1637722998471496	0.2501	-1.0471	-1.0313	-0.362	-0.9943557579118	-1.897907800968	2.3127800596995	0.1698324084911017	0.6878	-0.9638	-2.1635	0.682	-1.0034439980035	-0.5041022523591	0.6198101056477999	0.173946915419057	0.2492	-0.3114	-1.1984	0.7848	1.8203233444276	-0.3061674649074	3.5498429739996	0.1745718440187962	0.308	-0.8886	-1.3556	-0.1404	1.1095128087707	0.0311596803144	2.8387176940971	0.1798235410148652
671	0.0954067324886568	0.0284	0.2415	-0.2282	0.5796	-0.4160918926832	1.6775474860172996	2.709554524309	0.1249344520905339	1.1129	-1.4105	1.2168	-3.1452	0.9711827128295	0.4809685503074999	4.7500808115645	0.1492668220430148	0.0858	-0.6026	0.6071	-0.3607	2.8773918932752	-1.1945724411441	7.1030694486394	0.1552077739952785	0.0025	0.1414	-0.0435	0.0506	-1.2493379398784998	0.921413778994	-0.5882176519957	0.1777512894232509	0.194	0.6619	-0.5962	0.9183	1.0860643624735	0.1842040697374	3.6700752758188	0.1862937734075947	0.1312	0.6142	-0.7823	-0.2589	-1.692143750407	2.7290293245054995	2.2385397607686	0.1876653557079071
672	0.0942411675447446	0.0096	-0.2014	-0.1238	0.3124	0.6979453646179999	-0.5435633121511999	-1.8798493498767	0.122107686856322	1.0931	1.8457	0.6405	-3.1002	1.5184836128972	-0.6025778582012	-3.8593939395472	0.1411690642210036	0.1587	-0.3743	-0.8349	-0.9215	2.2924003697969	-1.1649077959963	-6.843208730865899	0.1502284996204264	0.0027	-0.1617	-0.0129	0.0146	0.0788434335227999	0.9583568848213	1.4551413334702	0.1694963941320989	0.0702	-0.3536	-0.1874	0.6787	1.9176973454101	-0.3134852686175999	-4.241690168859099	0.1703366755149843	0.0438	0.4197	-0.0048	-0.4578	3.7722884695774	2.2904332182619	-2.8742051077885	0.1717102749848204
673	0.094014336482695	0.0171	0.2184	0.4682	0.0738	0.5506844007078999	-1.7877079719773	0.0873808711846999	0.1213456521003212	0.9595	-1.3061	-3.1273	-0.6119	0.1724011605273999	-3.9643611454548	-0.0042883903462999	0.1392192701439345	0.2467	-0.8336	1.1857	-0.7465	0.8755791482284999	-6.909659109718199	0.7832017121449	0.1499280596941792	0.0029	0.0407	0.0933	0.138	-0.6979060215873	1.7063072414589997	-0.4535071148789	0.1680141030710525	0.0057	-0.0917	0.1756	0.1077	-3.5938678253529	-3.6192047371237	-2.8046466295109	0.1689472918498104	0.1666	-0.0132	-1.2141	0.0711	1.2833303184032998	-3.9807671892567	0.8341509369014	0.1726387172229394
675	0.0964384145581241	0.0058	0.2938	0.0485	0.0304	-1.6539023245666	-0.4851389115617	-0.1356941128843	0.1218905113074923	1.2852	-3.902	-0.6322	-0.4372	-1.2062966642927	-0.3286716784678	-0.0450477701515	0.1577947433790233	0.003	0.0673	0.046	-0.1479	0.9522193720321	-0.8689695190708999	-0.2088328069556	0.1585787288642672	0.0018	-0.0911	0.0909	0.0111	-1.2831336032498	0.2429825576032	0.2237044725601999	0.1598557698944674	0.0198	0.4263	-0.0623	0.0137	-2.5895976237047	2.0226645513177	1.0055685216613	0.1676108194709986	0.0045	0.1808	0.0862	0.0027	-4.2464113325431	-0.7584549458345999	-0.3873714802722	0.1702788629733961
676	0.0901726942701336	0.0139	-0.2157	0.429	0.0242	0.2863779204653	-0.6298425784763	-0.5927814435569	0.1251957591485188	0.9305	-1.7015	2.8625	0.2445	1.0816579430351	-1.4168605645991	-0.8398950193835999	0.1432986851575501	0.1108	-0.3508	1.0177	-0.0293	0.6683987485623	0.0199075735341999	-0.9714581140444	0.1526769796039514	0.0087	-0.1901	0.217	0.051	-2.9550156928463	3.4430659886798	0.0282089530118999	0.1621324292227856	0.0619	0.5496	0.3668	-0.3692	-0.2174882737095999	-1.8151694074059	-0.0859645220794999	0.1695241181776503	0.0124	0.3117	0.1048	-0.0417	-0.7469274378395	1.8244150196204	-0.5014269262715	0.1718404248645448
677	0.0914255689553031	0.037	-0.3406	-0.6809	-0.1675	0.4539005451858999	-0.2050952190391	0.673946115891	0.1210706478402076	1.042	-1.7398	-3.0165	-0.8853	0.5183050864418	-0.5061874329862	0.7796608393819	0.138711882368805	0.1164	-0.2607	-1.0912	-0.019	-0.1509592087959	-2.0590568547152	0.5993910727145	0.1503416735247502	0.0152	-0.1901	-0.3191	-0.1165	-2.3005443771518	-3.8518794206835	-0.7531436366900999	0.1597210425209214	0.0217	-0.2826	0.1522	-0.3173	-0.8430031188089	-0.1426184862874999	-0.4721163683999999	0.1669216946073548	0.0557	-0.0708	-0.703	-0.0326	0.2954268175263	-2.2367693243871	0.9635895079044	0.1687811202982505
679	0.0852766688379896	0.0562	0.6052	0.7607	-0.2074	2.3825745961613	3.6922647451336	-0.6923193112279	0.1180144978345237	1.0758	2.3968	2.7464	-0.622	4.51264562129	5.5711698622735	-0.7654186622685	0.1399097451771593	0.0006	0.0465	0.0621	-0.0189	1.159832545036	2.0007504832178	0.1630768622514999	0.1413011445418845	0.0444	0.3727	0.5339	-0.2171	2.022625208287	2.9133120803043	-0.1933316528598	0.1493369496452527	0.0052	0.2056	-0.0357	0.0947	3.4616752422009	5.537452884963599	-1.7592629607811998	0.1576049449622761	0.0981	0.6503	-0.102	0.7071	3.5808059391605	5.377090691830399	-1.2729831013292	0.1592422372551813
680	0.1180383492379837	0.4985	0.5037	-0.1278	2.4627	1.6815998181794	-1.4498693673564	5.4986213136627	0.1524526904915456	0.0017	-0.0156	-0.0557	-0.1158	1.1293416962435	-0.0461100319804	2.8561073136665	0.1535807362293157	0.0004	-0.0533	-0.0217	0.0325	0.0718797170889	-0.1447430099452999	-1.1138405421477	0.1644622820721523	0.0244	0.2597	0.1993	0.3403	1.1836350786095	0.3699818607028	4.5187437910485	0.168746846791003	0.009	-0.0591	-0.1295	-0.2437	0.2505364194976	-0.5215705579899	-0.4568906155191	0.1737292408146228	0.1971	-0.104	-1.1938	-0.5153	1.1440559897253	-0.2711128245537	3.7233457393866	0.1782587778914847
681	0.1030886593943371	0.0178	-0.2395	-0.3179	-0.3168	-1.3117359865687	-0.8535077080058	-1.07799904118	0.1086313984160836	1.1808	-1.6349	-3.1971	-1.8466	-1.0725697029433998	0.2455005115679999	-1.1626259002156998	0.1466279203744767	0.6453	-0.58	1.2767	-2.1528	-0.4807324921233	3.1560585797233	-1.4768980294472998	0.1631989580887072	0.1076	-0.0452	0.77	-0.6279	-1.674832816899	-1.2731011304213	-1.5855634802407	0.1644697032274374	0.0437	0.1449	-0.3893	0.475	0.590932321114	1.8899605087666	0.5906962629298	0.1655828662303984	0.0293	0.0252	0.4458	-0.2564	-1.1324891386995	-0.4298619534282	-1.3222799187963	0.1666595864144525
682	0.1034501546211226	0.0021	0.1742	0.0175	-0.0072	-0.9222399826387	0.7668350113737	-0.4970205068331	0.1299918599044015	1.0519	3.265	-1.0744	0.5686	-2.1473819586367	0.9525341162777	-0.5927421005261999	0.1616752314477506	0.2817	1.0307	0.982	-0.7661	-4.7469727121392	0.3496415138309	-0.0543720684273999	0.175278474782864	0.209	-0.76	-0.8803	0.6601	0.7015649234424	0.7697857386761999	-0.6276393687570999	0.177234699988857	0.4909	1.054	1.3668	-1.0844	0.7844213460966	1.0434165171947	-0.8533896789136999	0.1851253405476755	0.1083	-0.4299	0.6822	-0.4767	-1.8358244985234	0.3661655867248999	-0.2606869214182	0.1852609811415286
683	0.0921736918932157	0.0015	-0.0177	0.0392	0.1507	-0.8984374490651998	-1.6425321886942998	-0.2046231026707	0.1066287658162825	1.8258	-0.0241	3.0443	4.0516	-0.9270398323841	-3.0745004770822	-1.6603545816014	0.1250755010800655	0.025	0.2061	0.5055	0.0413	-2.7889487602616	-8.1283094856507	0.3169081122884999	0.14197418460085	0.0417	-0.1852	-0.5149	0.3754	-1.1418527800060998	1.7163003712568	5.5444166013975	0.14927959095762	0.0005	-0.0677	-0.0091	-0.0196	-1.3421874923305	-0.8494160328129999	3.3895201238971	0.1562337606569708	0.0419	-0.1538	-0.5709	0.2303	-0.9448228822605	-4.3967410528478	-3.3607997114860995	0.1577539038728911
684	0.0893744956224748	0.0131	-0.2809	-0.0828	-0.366	0.9365215027828	-0.0610603836464	1.7286147398659	0.1228221404456129	1.045	-2.294	-0.4693	-2.698	1.9123860362656	-0.2286616944284	2.4441070961761	0.1423348334910691	0.099	-0.5166	-0.2768	-0.8368	1.0625372301149	-0.7350064995374	1.1005032547404	0.1521416230328783	0.0059	0.1868	-0.0227	0.1522	-3.0940933063708	-0.2244519901434999	-1.9996095353275	0.1607074494427643	0.0738	-0.4754	0.6134	0.2938	1.048885198462	0.7732872684084999	2.8385209789436	0.1695243596206048	0.0056	0.1433	-0.1282	-0.1122	1.0729631332504	0.1216486509243999	1.9777348102583	0.1715539085161643
685	0.0982529811035636	0.0239	-0.1563	-0.5762	-0.0905	-2.0368673854004	2.8458781256845	-0.4712901647552999	0.1275750791390891	1.0545	0.9679	3.3615	0.4022	-0.8609041977774	5.2659859731336	-0.2017510614296	0.1571836475863599	0.0953	0.7693	0.5527	0.1095	1.0355872540854	7.9129850786296	0.1364022874369	0.163986578815512	0.0018	0.0928	0.0818	-0.033	-1.0678878822901	-0.0160912995563	0.1781452430096	0.1851046466447706	0.1863	0.798	0.9237	0.1393	-1.1472821182427	4.3117994495665	-0.2812239834436	0.1936093916621097	0.1911	-1.196	0.2111	-0.0773	-3.7417582777542	2.1188582613792	-0.6011221660653	0.1963325800738177
686	0.0925144950545618	0.0001	0.0026	0.0212	0.021	-0.8422556012256	0.5366389387480001	-0.4907256219211	0.1172266463220639	1.4518	4.265	0.3045	-0.5418	-2.4705456128065	0.258877142006	-0.1218847091086	0.1584849986513855	0.0267	0.0188	-0.3563	0.3545	-2.8443830905179	-0.0084194085697999	0.1653981010627999	0.1592667791781412	0.0032	-0.0067	-0.1234	-0.1208	-3.1632190113107	-0.923380930529	1.0979853007756	0.1594368891530541	0.0569	-0.2689	0.4882	-0.4741	4.341503437745	1.0076143592577	-1.2499674283696998	0.1630231295539551	0.0	0.0004	-0.0003	-0.0001	1.2570491738957	-0.2066689402670999	0.1369530898667	0.1690913263531351
687	0.1493663634239922	0.4827	-1.5276	-0.6363	-1.4522	-2.7434288737417	-0.7045549937755999	-2.2214648854448	0.1610333088654497	0.0322	0.2224	-0.4488	-0.2212	-1.8336212888042	0.5214131858671	-0.1780665569481999	0.1701397738244674	0.5524	2.1806	-0.0953	-0.325	-2.1383724046064	0.8440260376071	0.1160225975343	0.1776288274987886	0.0962	-0.4489	0.3521	0.698	-0.7807624442415	0.4260850224809999	-0.6622612357730999	0.1796789740140657	0.0056	-0.2091	-0.0153	-0.049	0.9872346693551	-0.1804271387902	-0.9869592681402	0.1841109115433921	0.183	-0.7108	-0.3033	-0.9452	-1.3210996278752998	0.7752150769127999	0.4153443750999	0.1853935230337196
688	0.1594941250979977	0.4541	1.4983	0.7785	1.1917	-1.8776461401575	0.2202029428278999	0.4107805835387	0.1718108798907753	0.1919	1.0673	-0.4734	-0.5587	-2.9562746698287	-0.9858970063113	-1.4862616707538998	0.1775686677788897	0.2322	-1.1762	0.3525	0.6737	-0.6464846804623999	0.0195141432272	0.1327827286125	0.1787841603328364	0.1537	1.0514	-0.2596	-0.3412	-0.2067476263284999	0.0636963667032999	0.0690076758478	0.1863032216547166	0.0027	-0.0713	-0.0229	0.1261	-1.0717434992986998	0.3093542503940999	0.4153837181306	0.1867401995929217	0.0053	0.0848	0.1678	0.084	-0.5312882865728	-0.7761986526803	-1.1989001745211	0.1910128527585261
689	0.0912291244261794	0.0015	0.0907	0.0247	0.1248	1.3796420575569	0.1492674584758	-1.0771728375352998	0.1132941131481673	1.23	2.2167	1.3004	3.1113	1.5755310074122	0.3532217296246	-0.4383207050287	0.1495905474333767	0.002	-0.0414	0.1293	-0.0426	1.5478728568301	1.208224472797	3.0108041103789	0.1516867584714169	0.0103	-0.2771	-0.0942	-0.1268	-2.0239235283001	-1.0488458554313	-2.1711451491795	0.1532856073130804	0.0128	0.206	-0.025	-0.2865	2.0971015654021	0.7826509097151	0.8171940906697001	0.1548399027635313	0.0001	-0.0248	-0.0051	-0.0063	-1.3174407260202	-0.9327839148663	-2.4939153730423	0.1618443804282558
690	0.1013638897833295	0.011	-0.3071	0.2342	-0.1146	0.6033647188152	0.9310528215154998	0.3386648082655999	0.1104044485331349	1.172	2.8938	-2.7259	-0.3439	1.8906293402885	-0.5331374090157	-0.1836139242769	0.144529502907976	0.6485	1.1522	0.472	2.2759	3.1387083031846	-2.6295307998652	-1.8593122878513	0.1610916799965217	0.0127	-0.1163	0.0083	-0.324	4.084357389089799	-2.1846791517403	0.6312195845508	0.1647648854301696	0.0471	0.0785	0.3381	0.5552	2.007281426314	-1.4018708699024	0.6951520094382999	0.1660737616510223	0.0277	-0.0655	0.3164	0.3813	1.3696095847283998	-0.4388715074584999	-0.7649465459000999	0.1665170997919866
691	0.0946209389374526	0.0147	-0.4776	-0.0618	-0.0289	0.2044263875171999	-0.4273046564327	-0.4087347459422999	0.1253384306200047	1.1947	-3.7408	-0.4753	-0.2791	2.3822991949464	-0.1786567024087	-0.2543920365061999	0.1563393943382511	0.0027	-0.0234	-0.098	0.1242	3.1890673824806	1.0757958314607998	0.7670317265272	0.1583026897436365	0.0045	-0.0478	0.1504	0.1315	1.6610234131233	-0.2340516896342999	-0.3053412612627	0.1630145732125417	0.0178	0.2757	0.2454	0.1668	0.2713882257686	-3.2105093342121	-2.7243475038522	0.1703076442965425	0.0061	-0.0052	0.2223	0.0652	-2.4208160220017	-0.6606481715144	-0.5878242216887	0.1766529937203897
692	0.1028385583028823	0.0016	0.1516	-0.0279	-0.0098	2.3885547368277	0.8723530197110999	0.4164459799595	0.1292169232013001	1.0663	3.2916	1.1167	0.5442	3.8825276415988	1.1419314660675	0.5320751471867999	0.1601994490566682	0.3002	-1.0972	0.9688	0.8179	6.464768118562599	0.5579235183567	-0.0705813970758	0.177124316092007	0.3746	-0.9955	1.1359	0.9439	1.4424335345541	0.9802709529212	0.6041122363985	0.1797785903636317	0.3124	-0.9207	1.0083	0.8618	1.1280433762304	1.2184930038097	0.8529175625452999	0.1853112865344507	0.1129	0.2634	0.7785	0.4886	3.2735368693934994	0.9518259417250998	0.3937843942762999	0.1857661330887511
693	0.1095535322679679	1.0549	-3.393	1.0938	1.3168	-1.0506162918128	0.7021157258722	1.0448328662999	0.1346945733184473	0.0003	-0.0093	-0.0495	0.0311	-0.3402778725243	1.8456602561984	3.1799004563275	0.1462497655838336	0.2103	1.4595	-0.0613	0.1513	-0.6835851584125	0.9001685424159999	1.4543938158869	0.1578643109218052	0.0001	-0.0083	-0.0249	0.0194	-1.1729731172898	-0.4748310375183	-1.0273645606691	0.1623233661330988	0.0065	0.2287	0.0265	0.0849	-0.8716841881891999	0.8129057003233999	1.2722355837458998	0.165487087243588	0.0163	0.2312	-0.1704	-0.256	1.6940715589113	0.2194947682752999	0.6777623898688999	0.1662013614962551
694	0.171516555416895	0.708	1.8604	1.6524	0.0182	0.1475363651249999	-0.0088915249381999	-0.049965648989	0.1829825806309909	0.2938	-1.4221	-0.6204	0.0393	1.1155716354985	-0.2528183152782	-0.1351826534852	0.2022241758677884	0.0009	-0.0088	0.045	0.0698	1.3257027624672	-1.3159850338843	-0.2411334351602999	0.2025919780108364	0.0235	-0.1937	0.3648	0.0559	-2.7175411595411	-3.3235418614131995	-0.1630375192207999	0.2123976933703687	0.1473	0.5024	-0.8804	-0.1126	-0.4915124825351	0.103865601048	0.0018491224429	0.215787448450414	0.0002	-0.0217	0.034	-0.0092	1.5753736352894	-1.5707705006975	-0.2835058792242	0.2211830072280594
695	0.0927020253040107	0.001	0.1261	-0.027	0.001	1.2260862087348	0.393430307	-0.7290657019017	0.1167463791688461	1.2539	-3.8083	1.1788	0.4667	-0.0200649456569999	0.8681433154261999	-0.6469567968308	0.1531451441075205	0.0026	0.0604	0.0886	0.1177	-0.214419517315	-0.4787259975576	0.4350158904498999	0.1559603101576052	0.0006	-0.0183	-0.0184	0.0705	1.4870091883372	-0.8950146053943	0.1111834047582	0.1560229519257757	0.0099	-0.0928	-0.2179	0.1967	-0.50752509603	0.788040904921	-0.4109379556615	0.1634325142741458	0.0237	-0.2756	-0.245	0.285	3.1957163546689	2.6302389744178	-3.2012637219975995	0.1686834906162823
696	0.1521893078326372	0.1625	-0.8032	-0.9782	-0.0062	-4.6608114749062	-0.8131024154769	0.4018497155698	0.1626770910861719	0.0371	0.5322	-0.2433	0.0116	-2.4579164999518	-1.6057071119590998	0.4657821404572999	0.174720689374049	0.0052	0.0601	-0.0326	-0.1999	0.1312483504152	-0.1186192375605	0.5746443064042	0.2047225919136887	0.3351	1.4064	-0.6904	0.0218	-0.4291537788755999	-0.7245412533711999	0.5530056395192	0.2052036006679447	0.6471	1.9812	-0.8946	0.0654	-1.6749115029604	-0.9169286734942	0.5033153917451	0.2229183036783827	0.14	0.3002	-0.9226	0.0306	-2.2599030264387	-1.9698662041183	0.4403271995944	0.2327911328293926
697	0.1016490012056599	0.0044	0.2224	0.1053	0.0607	0.9596158618036998	1.6379683971330998	0.5005613795960999	0.1109029536329947	1.1502	-2.5929	-2.9433	0.4128	0.0483525847303	0.1285730243275999	0.8465046485412	0.1468264276422661	0.645	1.8724	-1.1866	1.2946	-0.4942271516534	-2.5354616134615	2.0027963208142	0.162043333832646	0.0042	0.177	-0.0074	0.0861	3.6615378381569	2.6511694667502	0.9794447492765	0.1637129629442599	0.0055	-0.1591	-0.1426	-0.0667	-2.2128487617215	-1.0695009465488	0.4518547075895	0.1650793771893691	0.0564	0.3634	-0.4285	0.4434	-0.7680546453253999	-0.7259576024764	0.3632935454838	0.1679228030899178
698	0.0954947764810906	0.019	-0.5375	0.082	-0.0482	1.2361186815633	-0.4975319662322	0.4736114035666	0.1262267510659793	1.1674	3.6664	-0.5654	0.3326	-0.5605201583829	-0.3258783232881	0.3757259431849999	0.1575372902209827	0.0026	0.0013	0.084	0.1334	-1.3225553200112	0.6454617616642	-0.4780571660357	0.1589909914227781	0.0018	0.0369	0.0915	-0.0829	0.1093342823152999	-0.4924960583025999	0.5294785071606	0.1617197267750562	0.0206	-0.3202	0.256	-0.1514	1.015837052674	-3.0179645419662995	2.7762016183148	0.1658645107229991	0.0111	-0.0344	0.2993	-0.0977	4.6758405126336	-0.959576518773	0.7872933873377	0.1754979346686875
699	0.0933809889839548	0.0021	-0.1661	0.0353	-0.0706	-0.9301872748401	-0.5533990698262	-0.5150002718629999	0.1170357920976939	1.4547	-4.1146	0.6587	-1.1319	0.026359830569	-0.4797095733251	-0.1597720476727	0.1514270974149435	0.0545	-0.097	0.6847	0.2471	-6.5666665680756	0.5452157194406	-1.9839116660782	0.1594035303360862	0.0127	-0.0173	-0.2847	-0.1961	0.4606675464663	-0.0528376902301	0.1338843334721	0.1594612421845701	0.0068	-0.0715	-0.2357	0.0544	-0.1063442119820999	0.4648772507511999	0.1380153516956	0.1619455520085422	0.0005	0.0229	0.0189	-0.0581	-0.8861230804560999	0.7498781651419999	-0.0015343781972999	0.1654054626202995
700	0.0976128412302004	0.0047	0.1457	0.2243	0.0041	-1.3048509561962	3.1492915784429	-0.4575987900717	0.1278427133254558	1.03	-1.9285	-2.8845	0.2123	0.4576774761331	5.1206134746971	-0.6377111846162999	0.1589705187507082	0.1184	1.0023	0.3319	-0.0528	3.2757400791127	7.1399338684053	-0.8606681395932	0.1629171937933619	0.0011	-0.0681	-0.0263	0.0676	-1.0748909417547	0.0524836029537999	0.1471035917873	0.1852077328640109	0.1843	1.0366	0.6428	-0.0717	0.0882070748294	4.3123502519963	-0.5760999985401	0.1959188611402254	0.0043	-0.039	-0.1234	-0.1266	-0.6010828230346	2.6208753331112	-0.2512052510195	0.1975544423853437
701	0.10525532657343	0.0001	-0.0172	-0.0321	0.0089	-1.6331292043569998	0.2407400048533	0.0261631154155	0.1370794442920116	1.0068	1.5765	2.9183	-0.1203	-0.2555723274272	2.1097700212875	-0.0520901726467999	0.1646103101227921	0.1179	0.918	0.4803	-0.0294	2.3270222368129	4.0191659872199	-0.1587491288745	0.1844183195059552	0.1546	-0.9618	-0.5758	0.0332	-1.9036125404195	-0.7621925337511	0.0562605339009999	0.1906071837608811	0.1312	-1.011	0.1018	0.0127	-3.0767036868014	-1.8573451363163	0.0988690361491	0.1923970268417785	0.0001	-0.0137	-0.0009	-0.0273	-2.6199704434051	-3.4711175695689	0.1393530147394	0.1938693599427991
703	0.0952273558082041	0.0217	0.0049	-0.5048	0.295	-0.1513526391028999	-0.7166726472312	2.6364551732684	0.1203672058136068	1.2537	0.1579	-3.423	1.9702	0.038162739779	-2.3544443292108	2.9617040080653	0.1473393957998362	0.0731	-0.1593	0.8392	0.1194	0.5081545845212	-6.5848823912897005	4.2582535847838	0.1572549471240343	0.001	-0.0831	0.0267	-0.0414	-0.5414781315241	1.0854742170129998	-0.4529169694184	0.1630970805542116	0.0204	-0.0092	0.2577	-0.3478	0.0609423545543	0.9807824123203	0.6324392185025	0.1832937215882745	0.2543	-0.1905	1.4183	0.1832	-0.1884531170529999	-0.4486285790721	3.1260791903299	0.1858383509916358
704	0.0944352542382582	0.0128	-0.0684	0.4444	0.0278	0.8537831092207	-2.0786890270345	0.1928988795221	0.118160522312884	1.2133	1.4491	-3.647	-0.0379	1.118128932494	-2.9491142382413	0.1469462196645	0.1403242597332728	0.1517	-0.9737	-0.8195	0.0446	1.2029918497139	-7.199931990222799	0.1814107145577	0.1526850350522949	0.0011	-0.0036	0.0109	-0.1051	1.6470566372248	1.6059825131739998	-0.4625166689091999	0.158388641230465	0.0176	0.0686	0.4007	-0.0345	-0.8644057275096999	0.1454905275286	0.2814600416278	0.1692018671695308	0.0099	0.2266	0.0577	-0.1815	6.622966445007299	-2.9687464105606	-0.0356447858142	0.1708517277258188
705	0.0926098576717109	0.0025	-0.0474	-0.0942	0.1693	0.6723330516323	0.2072984287583	-1.9079796168272	0.1159889729882051	1.1253	-0.8796	0.1138	3.7103	0.850202893427	0.2162292967271999	-2.8213280745277	0.1370860003685832	0.2308	-0.6431	-1.3765	0.4657	2.3440971121367	2.0532340861716	-6.065121612712	0.1511933596879227	0.0013	-0.1065	0.0197	-0.0398	-1.1913856556573998	-1.9213169042345	0.7557009336856	0.1566554736675621	0.0236	0.1912	0.2215	-0.3752	0.3467301295591	1.1084505469418	0.748697874221	0.1666970953307884	0.0081	0.1094	-0.0303	0.2443	-0.0697945364617999	-4.1322772004824	-5.6251485003939	0.1718453525792729
706	0.0965786263984164	0.0287	-0.3747	-0.3696	0.4111	1.353006825773	2.1020587872703	0.3270586142091	0.1229029716513387	1.1844	2.2077	2.0208	-2.3446	2.2184354720809	2.5713424574599	-1.0328332419364	0.150646180496929	0.0983	-0.4161	0.0133	0.8972	4.5907415372295	3.9439421125215	-4.3820661023967	0.1582295817725087	0.0009	-0.0916	0.0055	-0.0181	-1.1922512023328	-0.3300093415116	0.7579041434048	0.1647376461079925	0.0201	-0.2673	-0.3306	0.0501	0.1303434607091	0.2367663587526	0.9090207243235	0.1848467028834664	0.2514	-0.5325	-0.0296	1.3249	1.5127788734457	2.4035837745551	0.6517959896069	0.1889971936314698
708	0.0893571701611538	0.0014	0.1268	0.0445	0.076	-0.7400030644362999	-0.5914044374824	-0.4194753933234	0.1097567074328768	1.4724	-3.2298	-1.6695	-2.6275	-1.0800055357457	-0.4681820653299999	-1.0369642601598998	0.1389566845775196	0.0567	-0.4182	-0.6333	0.1914	-4.9169739477939	-3.0917327245287995	-3.3255483559789	0.1481525378186626	0.0022	0.1097	-0.0751	-0.0658	1.8866950372185	2.4444218404217	-0.1340810486256	0.1523936450106694	0.0185	-0.0995	-0.3407	0.2378	1.0228007691079	0.913938603161	0.3413401343532	0.1524961480183896	0.0012	0.0077	0.091	-0.0617	-2.0311626459489	-0.4763654157156	-2.4371827227729	0.155512478678735
709	0.1616450786404245	0.1885	-0.7353	0.8671	0.6755	-1.0030112246657998	1.3589869664394	0.9460818592429	0.1765075719306829	0.4694	1.6581	0.6958	-0.869	0.0897021099959999	2.2079702259147	0.4696771004965999	0.2102252212705626	0.0625	0.2182	-0.5665	-0.278	-0.5121675736526	0.7379965698705999	0.4832897891187999	0.2122024597309481	0.0	0.0083	-0.0065	0.0041	-2.0236874701159	3.4379907377195	2.1010358684721	0.2164816976375844	0.8823	-2.1124	-0.3071	1.2477	0.3101804540387999	1.5675837152108	0.1724405035581	0.2255526142558553	0.0	-0.0079	0.0037	-0.0107	-1.6581907149128998	3.740735358956	1.9461816996369	0.2355072683138831
710	0.1498635837680396	1.0281	-2.01	-0.6445	-2.4154	-2.9407735157329	-1.2700717170574	-2.4109015782653	0.1533881338403578	0.6021	0.3532	-0.2845	2.3838	-3.5201389858211	-1.8787477450171	-1.2060999491392	0.165241433920897	0.0034	-0.0102	-0.1714	0.0372	-0.4689689259439999	0.2622212996155	-3.5601115050123	0.1717871166856549	0.0042	-0.0513	0.1749	0.0566	0.3279635039151999	-0.3553069102516999	2.0253398774053	0.182677215194974	0.2257	0.5804	0.4393	-1.1503	1.6644855998248995	0.5417928757696999	-7.0942959527933	0.1843320251480818	0.0141	0.2765	0.1369	-0.1396	-1.8051369345774	-0.9343576360943	-1.0497114021067	0.1897957347826805
711	0.1478977677276091	0.0414	0.5935	-0.165	-0.2018	-1.1182469615861	1.4830355422364998	0.1125210678019999	0.1587604615428646	0.7252	1.397	-1.916	1.1086	-2.0173138991425	2.0291168083525	-1.5514137295931	0.1614093314612348	0.5053	-0.3988	0.2538	-2.1149	-1.2361580245939998	0.8415474266729999	-2.0360411817557	0.1678733546908615	0.4674	1.229	-1.5269	0.5783	-1.877055994697	2.0324216229313	-1.7998256254329	0.1715622366443743	0.4144	0.3008	0.2177	1.8669	-1.1925659465784	1.1323317665767	-0.6800442856494999	0.1784738870267179	0.0222	-0.4171	-0.0666	0.0913	-0.5679559911852	-0.2571067056245	-1.0372396613748	0.1853563286914614
712	0.1451717676263355	0.005	0.133	0.0528	0.1775	-2.2595095961317	-0.2253962228802999	-4.0030746876636	0.1460064116653527	0.0614	-0.6799	-0.3277	0.2472	-2.2253205024534	-0.3705720061632999	-4.031086925522	0.1554515810327287	2.3461	0.886	-4.6219	-0.7013	-2.3112456815022	-0.1945512868115	-4.0271132794213	0.1632399666416569	0.0404	-0.1855	-0.0999	-0.5718	-2.1764958013547	-0.2120982785037	-4.0900621285413	0.1659879902358037	1.2081	0.4469	-3.2538	-0.3608	-2.0623223262633	-0.1516280403178	-3.7727212429151	0.1669418041962603	0.0474	0.1775	-0.514	0.3605	-2.0807348646309	-0.5242458840775	-3.4718257441215	0.1677978602196633
713	0.0986762192104425	0.0006	0.0172	0.0084	-0.0971	-0.9122075098102	-1.4037593353759998	-0.5081545845212	0.115537727498609	1.7297	-0.7333	-1.9206	-4.2697	-1.2200667250377	-2.2053735858885	-2.9438029290968	0.1434709357796621	0.0409	0.2739	0.5881	0.0811	-2.8186134054094	-7.1955255707844	-2.0679090366227	0.1535317203696162	0.0234	0.1078	0.4418	-0.1486	-0.5101610790869	-0.5050464850959	2.7621954993856	0.1695126784855204	0.0233	0.0321	0.3726	-0.2574	-1.5979171918804995	-3.2557144764864	-3.7577708912491	0.1733246147623427	0.0055	-0.0213	-0.0535	0.2097	-1.1608948068649	-2.34091032665	-0.4132591944727999	0.1768907591715822
714	0.0866030564716626	0.0549	-0.4907	-0.6764	-0.5032	1.6308079655457	2.8973388098401	2.4292354305715	0.120582201760971	1.0413	-1.9432	-2.3197	-1.9484	2.9663071426572	3.6712555667398	3.7325126655397	0.1417956869638479	0.0758	0.4247	0.6626	0.427	1.419103117349	1.863285933952	2.2804007454334	0.1538892779080349	0.0328	0.3747	-0.3097	0.2883	-0.1771616672420999	2.0592535698687	0.8105057754506999	0.1603034826730723	0.0519	0.3844	-0.4842	0.3217	0.8205382482792	2.5207866630104	1.648866416637	0.1665937412090918	0.0049	-0.0268	-0.1363	0.1572	1.6638561113336998	2.9674874335782	2.5665819507452	0.1701994716055631
716	0.104785694669987	0.0127	0.1635	0.2872	0.2689	-1.0817759721272	-0.4184918175559	0.7286722715946999	0.1122532617588269	1.2813	-2.2725	-2.9893	-1.7383	-1.7822786337407	-1.1935101793152	0.3039642551881999	0.1534590328105735	0.0901	-0.4929	-0.2188	0.7683	-2.1688239103682	-3.0815822226082	-3.0811494492705	0.1641167022357346	0.0147	-0.2766	-0.2395	0.02	0.0477624392697999	1.3142932835641998	1.8617515557547	0.1658524944342246	0.0293	0.3741	0.2463	-0.2542	-0.3888665154387999	0.4624773258785	0.997739258552	0.1693020792253818	0.0126	-0.0609	0.0448	0.3251	-1.144095332756	-1.1865464628812998	-0.9692549043252	0.1696290510496245
717	0.1517903882129246	1.5185	-3.8442	-0.2653	-0.3968	-1.1531048867863	1.162193126878	-0.0464641192566999	0.1726327190008653	0.1378	0.9163	0.5822	0.1384	-0.3390975816033	1.0025784513281	0.025572969955	0.1819247573086737	0.039	-0.5614	-0.0493	-0.0638	0.1401792183841	1.5815898341399997	0.1009935598068999	0.1836142887430951	0.01	-0.2532	0.1306	0.0268	-1.4730817554694	1.3687833810836998	-0.0382807688711	0.1952248772830597	0.0037	-0.0093	-0.1127	0.1251	-0.1946693159036	-0.3236751135689	-0.0434740489235	0.1968304483081675	0.0868	-0.3937	-0.7035	-0.1084	-0.5301866817131999	1.0403477608001	-0.0039736461006999	0.2007906798030997
718	0.1490742692656228	1.6382	4.0255	0.4182	0.3223	-2.3418152163561	1.0012407882843	-0.1368744038053	0.1705153752731811	0.1123	0.7693	0.6224	0.0938	-1.5917796790912997	0.7945718480171999	-0.0827777365928	0.1809201510269622	0.0151	-0.353	-0.018	-0.0259	-1.135439866002	1.2962348324729	-0.0431986477086	0.1815340838662138	0.0307	-0.4961	-0.0784	-0.033	-1.1475181764269	1.4514824316150998	-0.0070424024952999	0.1912839887864652	0.0027	0.0141	-0.0541	0.1349	-1.1960674763106998	-0.5407699569715	-0.1198782145429	0.1931254179736733	0.0729	0.4149	0.6249	0.0629	-1.0710746677768	1.0578160664309	-0.0396577749456	0.1974386148134794
719	0.1485472974166942	1.5553	-3.9461	-0.2782	-0.2368	-3.3662290497227003	0.9486784992691	-0.1807812260665	0.1694662258900634	0.0921	-0.6703	-0.6022	-0.0568	-2.5079608350022	0.7234396485115999	-0.1279041928057	0.1814105135826182	0.0294	0.493	0.0094	0.0132	-1.0751269999389	1.3838911048725	-0.0478017823004999	0.1828940419928696	0.0098	-0.1034	-0.2563	-0.0622	-1.7622923741451	1.2729437582985	-0.0716830019353999	0.1889265169945684	0.0027	-0.0468	0.0411	-0.1315	-1.9564502306496	-0.6138693080120999	-0.1379760086649	0.1927335891329656	0.0374	0.107	-0.5285	0.0111	-2.0450900788167	0.9431704749711	-0.1036295428638	0.1965953548991695
720	0.1506893105874374	1.6035	-3.9688	-0.3549	-0.2906	-0.2556510134886	1.3172833538973998	0.0347398961081	0.1719830809013212	0.1337	0.9096	0.574	0.0964	0.5722050385008	1.1576686783475	0.0905283136406999	0.1812976968815695	0.045	-0.6084	-0.0245	-0.0365	1.1146667457924	1.7721281318201	0.1452544693443999	0.1831981840444185	0.008	0.2262	0.1154	0.0332	0.2636769917513999	1.6207361496865	0.0974133440132	0.1940703058946765	0.0085	0.119	0.2009	-0.1072	0.7006993767669999	-0.0765221947115	0.0579522842210999	0.1950832307497778	0.1032	0.5964	0.6543	0.0987	0.5361668223796	1.1560949571194998	0.0609030115236	0.1996865758720875
721	0.1532569821744935	1.436	-3.6144	0.0337	-0.995	-0.6789426807898999	1.1619570686938	0.3513332641509999	0.172696752465335	0.1348	-0.8378	-0.4909	-0.4771	0.364316464282	0.9382132531029	0.5430125097214	0.1823267083788145	0.0354	-0.4037	0.3319	-0.1332	1.1640815923516	1.3788158539122	1.0261055836867	0.1826033876723929	0.0331	0.4418	0.2612	0.0931	1.0693042313953	1.6220738127302998	0.9904607978725	0.1930915626735524	0.0058	0.1286	-0.1314	0.1078	0.7054205404509999	-0.315137675907	0.0877349584609999	0.1973275999310086	0.0691	0.1043	0.6266	0.349	-0.703846819223	1.0039161143719	0.2619065553699	0.2006697194553679
722	0.1238613844202155	0.0035	0.0493	-0.0143	-0.198	-0.1334122171037	0.2457365697522	-0.0511852829406999	0.1295224404119595	1.2572	3.0891	2.1706	0.5523	-1.4543938158869	-0.6998731731222999	-0.2953087884342	0.1410089449130007	0.0379	0.0082	0.6318	-0.061	0.5333734671999	0.3028233072979	0.0934396979125	0.1546540343177962	0.1508	-0.488	-1.1062	-0.0349	1.4412925866638	0.827777365928	0.2597426886814	0.1648017718132256	1.5754	2.8899	2.3981	0.4862	-1.0385379813879	-0.3852076135837	-0.2200455707051	0.165859501057314	0.0	0.0039	0.0022	-0.0076	-0.8702284960533	-0.2068656554206	-0.1862892503644999	0.1710716822573298
723	0.1165144744973152	0.9252	-2.8526	-1.9092	-0.3589	1.1411446054535	1.0652518992332	0.0891119645355	0.1175341671050029	0.0031	0.0655	-0.0011	-0.1871	-0.0784500032158	0.2940498114518	-0.0509098817257999	0.1315849508644661	0.0789	-0.8494	-0.3984	-0.1388	-0.4347798322656999	-0.9790513189695	-0.0037769309471999	0.14353915278537	0.3815	-1.6376	-1.1235	-0.2081	0.3165540250122	0.5523368079972999	-0.0219140680999	0.150035100138975	0.4116	-1.102	-1.7027	-0.0335	-0.4269112261257	-0.3583756666463	-0.0592112612034999	0.1524961017142613	0.0363	0.5015	0.3163	0.0739	-1.6800260969513998	-0.5751557658033	-0.2730012900272999	0.1526259462072351
724	0.1166995778224549	0.8986	2.5049	2.1941	0.6795	1.1592030565448	1.3308566994889	0.3060494358153	0.1174500483061712	0.0037	-0.1354	-0.0466	0.164	-0.0714469437512	0.3229275959855999	-0.0315137675907	0.1316676459951006	0.0805	-0.769	-0.5147	-0.2455	-0.3411040761689999	-0.9637075369965	0.0245107081260999	0.1433687197840384	0.4454	-1.5273	-1.4613	-0.4384	0.0132192583152	0.3154130771219	-0.0224255274989999	0.1500207418167929	0.4091	-0.8779	-1.8176	-0.1281	-0.3255635790425	-0.3520020956729	-0.0359988730905	0.1523953509135531	0.0393	0.4444	0.4203	0.1147	-1.5413812567646	-0.7387834304845999	-0.4381239898751999	0.1526417160703427
725	0.1174406739251586	0.9435	-2.7813	-2.0222	-0.4757	1.4467612679311	1.3184243017877	0.0991050943333	0.117873096051634	0.0068	-0.0762	-0.24	-0.1533	0.0715649728433	0.3124230067887	-0.1921120189081	0.1303033073509149	0.3152	1.5001	1.1605	0.1785	-0.3557003405587	-0.2686342136196	-0.0159339274335	0.1334296849169549	0.0126	0.1435	0.3091	-0.1613	-0.2823255883032	-0.2513232801116	0.0509098817257999	0.144474370125937	0.1283	-0.946	-0.637	-0.1762	-2.8232952260627	-2.0921836865646	-0.3646312085275999	0.1458869095301678	0.0194	0.3698	0.2332	0.0908	-0.2716636269835	0.0402479204061	-0.2062361669294	0.1490795916679202
727	0.1162996115824465	0.0038	0.025	0.0945	0.1978	-0.3050658600477999	0.1583163555367999	-0.1251501806567	0.1186123337418253	1.6424	-3.5881	-2.7293	-0.6681	-4.3523621142182	-3.3322366711978995	-0.8134565027532	0.1315713815499297	0.0907	-0.3903	-0.9377	0.0537	1.2398169264491	0.9248759656956	0.2565559031947	0.1356066352874506	0.2847	-1.0981	-1.3903	-0.1041	-4.1162645869875	-3.3006835605765	-0.7428357626466999	0.1436889646474267	0.1056	0.9347	0.415	0.238	-0.1190126678674999	-0.4435533281118	0.0589358599885999	0.147233934105318	0.0279	0.0179	-0.0074	0.5332	-0.6835458153818	-0.2827190186102	-0.1542640233747	0.1526272471327431
728	0.1202159313290862	1.2408	2.2946	3.1941	0.1219	0.5528089243657	0.9373870494582	-0.1526116160853	0.1211286625029906	0.0051	0.1727	0.0705	-0.1688	-0.1153537660124	0.2642277941811999	-0.1354580547001	0.1351325218058803	0.3739	0.6001	1.9179	0.3345	-0.2323992823448999	-1.1121487918275998	0.2115474760738999	0.140637006635322	0.6666	0.118	2.6236	0.4611	-0.3039249121574999	-0.0651127158085	-0.2309042471782999	0.1426024900945139	0.0087	-0.1144	-0.2792	-0.0129	-0.3582969805848999	-0.2188259367534	-0.1618178852691	0.1493767564958264	0.1604	-1.2338	-0.2234	0.1972	-0.4402878565636999	-0.0771910262334	-0.1831418079085	0.1544171210830594
729	0.1192381031657347	1.4176	-3.3063	-2.5509	-0.628	-0.5408093000022	-0.1264878437005	-0.1377006074499999	0.1212494431466056	0.0035	-0.1045	0.0065	0.1785	-0.3541266193307	0.1103572011135	-0.1338843334721	0.1340402419647611	0.3318	1.4839	1.2016	0.2593	-1.7873145416703	-2.168587852184	-0.1426578293181999	0.1413231088683716	0.5917	1.787	1.739	0.25	-2.3824565670692	-1.3895565012932998	-0.5150789579244	0.1500580287673076	0.0284	-0.1039	-0.5161	0.0838	-1.5597151090708	-0.9589470302817998	-0.3280028469459	0.1534012948700807	0.0338	0.1013	0.0669	0.5622	-0.7312689116209	-0.3108492855607	-0.1646505834794999	0.1540505985509208
730	0.1369247653515852	1.5457	4.0659	0.4893	0.403	-8.0585936352503	0.3179310310867	-0.6864965426842999	0.1413128028923977	0.0002	-0.0506	-0.0064	-0.0035	-0.7132104605295999	1.4485317043125998	0.0370611349194	0.1623833038871766	0.0027	0.0164	-0.1571	-0.0176	-1.6672002689431995	1.2649571230663998	-0.0639324248875	0.1627958078886419	0.0154	0.003	-0.3772	0.0015	-6.801898548630899	0.3191506650384	-0.5640216881151999	0.1676665626590457	0.0448	0.026	0.6177	0.1369	-4.5548213502004	0.8453637006508999	-0.3365009415771	0.1746022371665975	0.037	0.54	-0.1536	0.0516	-4.8749162479756	0.5574120589576	-0.3920533009255	0.1824573363670378
731	0.1257803605274812	0.0123	-0.2872	0.1602	-0.1965	0.7568812246065999	0.1568213203702	0.0693617631241	0.1320227872665093	1.2135	-3.6793	0.4988	-0.0298	-1.2445774331638	0.4822668703205999	-0.0290744996872999	0.1477082004640101	0.0538	-0.7355	0.0164	0.0745	-2.0488276667332	0.0201436317184	0.0350152973229999	0.1562896585596051	0.1101	-1.0274	0.0272	0.0027	-0.2792568319085999	0.2917679156712	0.0229369868980999	0.1583132544347396	0.6089	2.4	0.0899	0.033	-2.5323928570669	0.6089907722053	0.1517067263792	0.1640717041778936	0.0968	0.9392	0.0363	0.0397	-0.3303634287879	0.2429825576032	0.0304515057618	0.1647011757271046
732	0.1266099908583893	0.0141	0.3515	-0.1377	0.1564	0.779385438167	0.2235471004374	-0.0069637164339	0.1300012725046945	0.9994	3.3731	-0.1418	-0.3645	-0.5053612293415	0.3140360710474	0.0953281633860999	0.1360377087143174	0.3087	-1.8235	0.2063	0.189	-0.2720964003211999	0.3255242360118	0.0866726966320999	0.1460702922527005	0.0001	-0.0315	0.01	0.0008	-0.2224061525471	0.2907843399036999	0.0748304443914	0.1496744457363596	0.0066	-0.2339	0.0246	0.1048	-3.075838140126	0.0209304923324	0.4121575896132	0.154876738065049	0.0014	0.0274	-0.1097	0.0222	-10.9606536087744	0.4797882593865	1.161406266264	0.1577249016864027
735	0.1162948573244529	0.003	-0.044	-0.0024	0.1915	-0.0266745748145999	0.4684181235142	-0.0411528101122	0.1207187441828458	1.6848	2.9047	3.5351	0.0115	-1.7229100004144	-1.7607973389785	-0.0284843542268	0.13161002160997	0.0718	0.0152	0.8994	-0.0949	1.4698949699827	1.7480501970317	0.0253369117707999	0.1420102132550541	0.3264	-0.6712	-1.7293	0.0834	1.1317809641469	0.6330293639629999	0.0948560470177	0.1485870315036377	1.1855	1.9638	2.8477	-0.0411	-1.2193585504851	-0.8666482802596	-0.0562605339009999	0.1556576972447678	0.0	0.0012	0.0024	0.014	-0.6563991241988	-0.1267632449153999	-0.0631849073042	0.1602950115900537
736	0.1145868567902411	1.267	3.0819	2.5561	0.7443	0.8762873227811	1.0347610504407	0.2274420604766999	0.1165988343716083	0.0029	0.0389	0.0039	-0.1901	0.0468182065329999	0.4596052846373999	0.0339530354940999	0.1297530147585359	0.2478	-1.3283	-0.9969	-0.327	-0.1187766096832999	-0.9789332898774	-0.0379266815948	0.1397729800544772	0.8344	-2.0701	-2.098	-0.5175	0.4802997187856	1.0318890091995998	0.1384481250332999	0.1483286967296949	0.8747	-1.5905	-2.4792	-0.4116	-1.0464065875278998	-0.9429344167869	-0.2494741576687	0.1502252807485267	0.1193	0.8959	0.5845	0.2178	0.1557197155106	0.4880896388641999	0.0609030115236	0.1514873897998448
737	0.0909665539269808	0.0285	0.6392	0.0815	-0.2325	1.9378409771285	0.6114693831394	0.8246692665026999	0.1094622304493678	1.573	-4.3159	-0.4456	1.6524	5.9478006951646	1.002853852543	-0.6426290634538	0.1478318920203226	0.0005	0.0046	-0.0547	0.0484	-1.3560362391369	-0.1273140473452	-0.0821875911323	0.1500321197700851	0.0552	-0.3382	0.2615	0.6072	6.0006383853947	0.8872640283464	-0.8678679142113	0.1657851924862893	0.0378	-0.5359	-0.2288	0.047	3.8651773650601	0.5908142920219	-0.2365303005683999	0.169314830500319	0.0647	-0.5493	-0.2503	-0.4573	8.985279380358099	1.1054998196392998	-1.8742232964866	0.1778342774458712
738	0.153401314347214	0.4674	-1.663	1.0322	0.8597	-2.4313206111986	0.9167319583407	0.6286622875553	0.1630981143122495	0.0164	-0.086	0.251	-0.2832	-1.6580333427900995	0.1041410022628999	-0.2409367200068	0.170949687416574	0.5195	-1.7629	-0.2693	-1.174	-1.5160050019631	-0.6672184576413	-0.8164859161171	0.1761018103247814	0.0073	0.166	0.162	0.0937	-1.0877954558243	0.7870966721842	1.1720682275836998	0.1825008688624703	0.0105	0.2503	-0.0428	-0.1471	0.1631555483129	0.2317697938536999	0.5129544342666	0.1843176337515224	0.0526	0.4013	-0.2103	-0.4716	-0.3893779748379	0.6793754541275999	1.1871366083417998	0.1849301958415805
739	0.1594399297908094	0.453	1.5814	-0.4745	-1.2391	-1.6942682740648	-0.2968038236008	-0.3665196740011999	0.1715661214137374	0.2008	1.0534	0.4931	0.6347	-2.8341145595052	0.4867519758204	1.522968718397	0.1772075789994522	0.2944	-1.3089	-0.4146	-0.7793	-0.3287110214985	-0.1389989274631	-0.3252094917662	0.1784494329346045	0.111	0.8865	0.2575	0.2838	-0.1780272139174999	0.1195241272666	0.3421663379978999	0.1864199646518466	0.0038	0.1182	-0.1296	0.0039	-0.6155217153015	0.206944341482	0.5967550896575999	0.1865158094199186	0.0039	-0.0237	0.0835	0.1551	-0.6842539899344	-0.0053506521751999	0.1861712212724	0.1910360187873893
740	0.0906193556510327	0.0008	0.0568	-0.062	-0.0745	1.521394997169	-0.0035802157937	1.0965296086397	0.1130686976694672	1.2384	2.311	-1.3888	-3.0264	1.7622530311143998	-0.2551002110588	0.4057840186398	0.1481291733435355	0.0019	-0.0135	-0.1374	0.022	1.7837343258766	-1.2533509290099	-3.151770189377	0.1515218555059738	0.0086	0.2722	-0.0911	-0.0565	-1.5642395576013	0.838793414524	1.6833309115302	0.1525475779401406	0.0128	0.1775	0.0443	0.3041	1.9078615877351	-0.5458058649011	-0.4879716097720999	0.1538905935332661	0.0001	0.0148	0.0013	0.0262	-1.2990281876526	0.9681139564349	2.4873057438847	0.1608607348494262
741	0.1043001716307195	0.002	0.1483	0.0496	-0.062	0.8908049011094	-0.7061680580342999	0.6084793128061999	0.1128979908857901	1.1901	2.0771	3.3609	0.4494	1.6365520480279	1.0128076393101	0.9186991098757	0.1508335780813756	0.7343	2.3014	-0.9839	-1.0188	1.4656065796364	3.6666524321479	1.9160842811514	0.1677281056229029	0.0141	0.2959	-0.0602	-0.1857	3.5525183000872	2.7026694939365	0.7310721964674	0.1706211813087166	0.024	0.2863	-0.3312	-0.1395	2.2168617508529	1.5756096934736	-0.0106619613196999	0.1727059386898899	0.0079	-0.1405	0.197	0.0986	0.2032460965961999	0.1386448401867999	1.1088833202795	0.1729364840045128
744	0.0971012030300918	0.0077	0.0459	0.3413	0.029	0.1360482001605999	2.5351862122466	-0.4774670205751999	0.1251610464870391	1.0393	1.4576	3.2142	0.0124	0.5702772299965	4.716442520316	-0.480378404847	0.1483539328470854	0.1791	-0.9761	0.9255	-0.0341	0.3808011941452999	7.5145975497614	-0.4993810886751	0.1583768972540638	0.0009	0.0193	0.0475	-0.0738	1.2374170015764	-0.6195347044328999	0.1976200432060999	0.1768195636344499	0.1129	-0.2128	0.9506	-0.0923	0.7714774889963	4.4247926337369	-0.4533497427561	0.1786093916481309	0.2739	1.4645	-0.3644	0.1518	1.8449520816458	3.2372625950881	-0.3105738843457999	0.1788837109011408
745	0.1258544247156067	0.0351	-0.6459	0.0352	-0.015	0.6931061718418999	0.2693423881721999	-0.0123537116397999	0.1292974141084325	1.8073	4.3176	0.8364	-1.2749	-1.6914749188850997	0.0924561221449999	0.3875681954257	0.1393741574529381	0.2453	0.341	1.2213	-1.016	-0.0114488219336999	0.1359695140992	0.0941085294344	0.1402707711152799	0.0096	-0.1851	-0.198	0.1702	-0.3679360231064	0.1479691384627	0.2215799489024	0.1487187428614649	0.0226	0.0046	0.3975	-0.2647	-2.4692472927934	-0.1549328548966	0.4265177958187	0.1562048815806647	0.0488	-0.6802	-0.005	0.0768	-0.1665390489530999	0.3167507401657	0.0869874408777	0.1612185426506333
747	0.1275791976340519	0.0067	0.1569	-0.1301	0.1942	0.6198887917092	0.1916005595089999	0.0185699104903999	0.1362799164218774	0.8278	-2.9871	0.4086	0.1468	-0.5170067664287	0.3913057833422	0.0452838283356999	0.1512465227070455	0.0072	-0.2462	0.0702	0.0747	-2.6015579050375	0.2730799760887	0.1904202685879999	0.1590513598787473	0.0275	-0.5068	0.0372	0.038	-0.1937644261974999	0.3404745876778	0.035802157937	0.1684992130480965	0.4006	-1.8823	-0.0958	0.1177	0.4055086174248999	0.0020851806271	-0.0350546403537	0.1751525246140734	0.3263	-1.6443	0.2838	0.1002	-2.3320581447425	0.7523961191068	0.1312876934459	0.1758942197304999
748	0.1177051748655137	0.003	0.0102	0.0234	0.1924	-0.3633328885144999	-0.1164553708719999	0.0117242231486	0.1247127523343795	1.271	1.1665	3.7207	-0.2887	0.1653981010627999	1.4815405070699	-0.1192880690824	0.1323802577090677	0.0622	0.4778	0.6879	-0.0611	-0.1951020892413	0.300187324241	-0.0274220923978999	0.1336277026839599	0.0763	-0.7685	-0.5108	0.0701	-0.5297932514061999	-1.6924584946526	0.1124030387099	0.1455850180062491	0.0159	0.3984	0.0703	-0.0042	0.6425897204230999	0.9799562086756	-0.1099637708065	0.1461285773903914	0.0068	-0.254	-0.0743	0.0068	-0.1431692887173	-0.0802597826279999	0.0065702861269	0.1490595842420914
749	0.0981425821394972	0.0048	0.1678	0.1657	-0.1334	-3.7641838052532	1.8127694825332	3.0207972401767	0.1104256628062429	1.4041	3.2668	0.6811	-2.8173	-5.6662226244447	1.6843144872977	4.7130983627065	0.1424094228268079	0.1076	-0.4452	0.9561	0.1467	-6.2235953403716	-1.8296476427035	5.7295649038717	0.1577175701994295	0.01	-0.2284	-0.1921	0.0761	-6.5115076390342	-2.0258119937737	5.9548037546292	0.1611589543824759	0.0058	-0.0973	0.0954	0.1893	-5.8123032974338	-2.0318708205015	5.325236577367799	0.1639662219037628	0.008	-0.0112	-0.2683	0.0334	-2.3289107022865	1.6579546567287	1.9077042156123	0.1725364784427447
750	0.1029657807327206	0.0014	-0.0084	-0.1338	0.0517	-0.9974638573371	1.6477254687467	0.8229381731518999	0.1144023646060958	1.2411	2.2294	1.1084	-3.174	-2.156391512667	1.3377417298613998	2.4541789120353	0.1513307455064193	0.1025	0.4584	-0.8908	-0.1114	-2.4517789871626	-1.6747147878069	4.019598760557599	0.1627903925105949	0.0053	0.0332	0.1954	-0.0993	0.9988015203809	1.9902852370516	-1.7165757724717	0.167482551890837	0.0088	0.2234	-0.1249	-0.1145	-2.7948895578973	-1.4011626953498	4.2528242465472	0.1699985895974818	0.0125	0.2408	-0.1803	-0.1418	-1.0682026265357	-0.7547173579180999	1.9866263351965	0.170879925469952
751	0.0980438470383403	0.0002	-0.0241	-0.0368	-0.0272	-0.4445369038792999	-1.0292923691734	0.4125510199202	0.1237046195890592	1.168	-1.9735	-3.1876	-0.3275	0.4961943031884	0.3441728325636	0.522475447696	0.1642261832020837	0.0106	-0.2634	0.1655	-0.0094	0.2317697938536999	0.091275831224	0.5066202063239	0.1679013010697271	0.0041	-0.0047	-0.0006	0.1913	-0.2909417120265	1.251501806567	0.5276293847176999	0.1708936061348921	0.0001	0.0119	0.0149	-0.0141	-2.6595495322893	-1.9958326043803	0.2428251854803999	0.1762468852010194	0.0518	0.3311	-0.5744	-0.0408	0.3959089179341	-3.4723372035205995	0.298220172706	0.1818956628814219
752	0.1209653493126175	0.6512	1.9616	-2.0559	-0.0268	-2.2254778745762	0.806138699043	1.3981726250165998	0.1342827947483246	0.0005	-0.0015	0.0254	0.0708	-0.8344656811469999	1.4123754590993	-1.1120701057662	0.1586438563556401	0.5607	1.8091	-1.0804	-0.928	-0.620439594139	-0.7908736031314001	1.4055297717575	0.1641240171855192	0.0188	0.2239	-0.3177	0.1426	1.9536175324392	-2.3165569906467	-0.1718110150668999	0.1675669551293137	0.1976	0.9903	-0.7767	-0.4297	-0.8502815794884	-1.0942870558898	2.2568342700441	0.170546692298589	0.114	-0.0784	0.6305	-0.774	0.8954080357013	-0.5892012277631999	-1.0681239404743	0.1800836805473306
753	0.1180394215827951	0.7945	1.8061	2.6066	0.1988	-3.1650681337536	-2.4069279321646	-1.4271290956118	0.132633852557247	0.0402	-0.3234	-0.5907	-0.0373	-1.4377123708701	-2.8497730857238	0.8162105149022001	0.1544537369912075	0.746	-1.8316	-1.7336	-0.9407	-2.4803813704815	-1.2558688829747	-1.6013400355513998	0.1607952780842525	0.0756	0.5719	0.5306	0.3106	-2.1242482565851	0.6383013300768	-2.6219769379708	0.1613566737450988	0.153	0.6053	1.0274	-0.0237	-0.0602735230323999	0.77899200786	-0.3603428181813	0.1642836741872258	0.1019	-0.775	0.0099	-0.5744	-0.7573139979443	-0.2837812804391	-0.3252094917662	0.1701436233144947
754	0.1139815806180142	0.4758	-1.2204	-2.0255	-0.8179	-0.3298126263581	0.0398938331298	-0.0187272826132	0.1334324194329733	0.0948	-0.2679	-0.9783	0.1927	-0.9900673675655	-1.3386072765368	-0.4992630595829999	0.143468049489001	0.1465	-0.5563	-0.531	-0.9698	0.4577955052251999	2.4360024318519	1.2130243225424	0.1566214070589194	0.0528	-0.1752	-0.5603	-0.4016	-0.3746243383254	1.4853567810478	-0.6689102079613999	0.1591809533739465	0.0606	0.5481	0.3962	0.3374	-1.3400629686727	0.4676706059309	-2.1663059564034	0.1661369068847143	0.1071	0.0972	-0.6184	0.7582	-0.2031280675040999	-1.1725403439521	-0.3955941736885	0.1768156637978704
755	0.1134991562804089	0.6949	-1.6828	2.381	-0.8265	-1.4319682883879	0.9262529717701	-0.1098063986837	0.1272105983985105	0.1166	0.4247	-0.8415	0.6977	-2.1827120002053	2.37631905428	-1.042196883243	0.1417919106049438	0.1844	-0.8616	1.0678	0.2622	-0.5238524537704999	-1.0277186479454	-0.1167701151175999	0.1544274024369968	0.02	-0.0773	-0.4088	0.1451	-0.9566651345012	-0.6570286126899999	1.1124635360731998	0.1561414794693089	0.1724	0.7215	-0.9861	0.4046	-2.9390030793514	2.0853379992228	1.2832516323419	0.1597662904740578	0.1469	0.5221	-0.9272	0.4965	-2.7259212250802	2.2625783525263	1.3730324283992998	0.1648500152024681
756	0.1119620227568577	1.3571	-3.0136	-2.8367	1.0264	2.6905911835116	2.7581038241927995	-0.6600973690845999	0.137046398579149	0.0038	0.1243	0.1616	-0.0018	1.1618783826324	0.6080071964378	1.8845705135607	0.1416378549327834	0.2449	1.2382	0.7359	0.7205	1.2992642458368	1.6083037519853	-0.8055092105518	0.1595354430801219	0.0644	-0.0511	0.1971	-0.7511	3.2401739793599	3.057740346004	-0.0434740489235	0.1615977238494527	0.0129	0.0539	-0.0705	0.3348	3.3444723537456	3.1297774352157	0.0351726694458	0.1676862845427503	0.0087	-0.2356	-0.1459	0.0267	-0.8314756108138	0.2691456730187	-2.9146890863788	0.1798477797560329
757	0.1091902991664006	1.5804	-3.3183	-0.3014	-3.2572	1.7170085458094	-0.3082919885651999	1.891219485749	0.1346211162288922	0.0301	-0.462	0.2726	-0.2184	0.3446056059012999	-1.7991174508802998	-0.7269018352132	0.1399330600407205	0.1713	1.1237	-0.6925	0.307	0.2870074089565	-0.3449990362082999	0.6266951360202999	0.1530138068576502	0.0807	0.2145	0.4352	0.7453	3.0960998009365	-1.0781564133028	2.4099180024978	0.1587275679721376	0.0027	0.0525	-0.1426	-0.0529	1.3838911048725	-0.3314650336475	1.5453155598346	0.1645452869994544	0.0117	-0.2207	0.0621	-0.2322	-1.8939341548673	3.2072045196332994	1.401005323227	0.1697622599417582
758	0.1041755936810947	0.0126	-0.0654	0.3435	-0.2436	-1.0047816610473	0.4317504189017999	1.6263622030765998	0.1127348952513211	0.1474	-0.7459	1.1518	-0.2805	3.0481013034824995	-2.2751681223503	-0.4347404892349999	0.1256747386059795	0.4585	-1.3345	1.8311	-0.5813	-1.7213756222171	1.181471211921	0.8845887022588	0.1389299975974438	0.0128	0.1783	-0.2311	0.2295	-0.6888177814955999	0.9722056316277	-0.5473402430984	0.1547580528669839	0.4476	-1.5893	0.9047	0.9971	0.4510285039448	-1.4932253871877998	0.5042989675126	0.1647754016121859	0.0298	-0.4009	0.3325	-0.0078	-2.5777160284333	0.5144494694332	3.4432627038332995	0.1732305585830977
759	0.1030116956857996	0.0218	-0.1451	-0.3904	0.3798	-0.7015649234424	-0.4960369310655999	-1.2103096534240998	0.1098209132516016	0.1567	0.8029	1.0603	-0.6091	2.6200097864358	1.8883474445079	-0.6326752766867	0.1226092542760289	0.5951	1.6069	1.8223	-1.1736	-1.7969929272224998	-1.3078016834987	-0.3785586413954	0.1370196711748343	0.0198	-0.2082	-0.2275	0.3491	-0.6514812453612999	-0.8640122972026999	0.7714774889963	0.152009283261882	0.5748	1.954	1.279	0.4668	0.1229076279068	0.9172827607705	-0.8035027159861	0.1581345708462384	0.0708	0.5837	0.4914	-0.2991	-2.8693265719817	-1.5018021678804	-2.0380870193521	0.1666508680085902
760	0.1616793234832116	1.1255	-2.3879	-1.6264	-1.4473	-2.1305037984664	-0.6745362613514999	-0.4152263460077999	0.186685248352465	0.001	0.0589	0.0499	0.0477	-2.4119638400942	-0.3983481858375	-0.1989970492806	0.1912111421029182	0.0009	-0.0596	-0.0145	-0.0545	-2.1724434691926	1.5760031237805998	1.825910054787	0.2191930593869479	0.0018	-0.099	0.0452	0.0212	-4.8807783595499	-0.5166920221831	-0.1520608136555	0.2235080124761899	0.0828	0.7075	-0.1508	0.1793	-4.379744863585399	-1.6094053568448998	-1.3702390732196	0.2295102361824167	0.2986	1.2642	-0.4634	-0.3725	-1.9974063256083	-0.8284068544191999	-0.6087547140210999	0.238120601283792
761	0.0947093643877048	0.0002	0.0161	0.0417	-0.0198	2.6204819028042	2.7245835620364	2.1304644554357	0.1081884090260535	1.5975	-4.1102	-2.1117	-0.8919	4.754841318279199	4.0084253398388	2.8431241135355	0.1431250104997479	0.4431	0.7948	-1.1486	-1.6409	6.760430994273099	3.6382467639825	1.6203033763488	0.1537360773922748	0.1475	0.8571	-0.3722	-0.7521	-0.6336588524542	2.0292741804753	2.6159967973044	0.1561846025774487	0.0018	0.112	-0.0293	-0.06	4.9159510289957	4.1563944783015	2.9302295835053	0.159051494013722	0.0548	-0.659	0.0271	0.2863	5.7641080848263	4.1559617049638	2.6135181863703	0.160368261781004
763	0.1312349148069438	2.1754	-2.9786	-3.6101	-1.7202	4.7301732380303	4.1226381579609	6.505606184429199	0.1516818116470487	0.0187	-0.1959	0.1468	-0.3533	2.9763396154857	2.1614667636273	6.2507026885239	0.1636907156481001	0.0057	-0.1817	-0.1347	0.0311	3.6500496731925	2.9323934501938	6.150141902054699	0.166081112982622	0.0314	0.0392	-0.1709	-0.5028	3.3107553764357003	3.0859492990159	7.005734790687599	0.1686849914580266	0.0045	0.1839	-0.0753	0.0228	4.7031839189701	4.2584502999373	6.969853946689199	0.1717594102797714	0.3537	0.7392	0.8575	1.3442	4.9499434075205	4.542152894315	6.240355471449799	0.1776474810801057
764	0.1291717998283183	1.8237	3.1175	3.2244	1.0305	3.7170901975053	4.056423837292799	1.0074176441042	0.1521377996348598	0.1766	-0.103	-0.1227	-1.3099	0.7583762597732	1.2601572733209998	0.2884631010924	0.161602350219854	0.0108	-0.0327	-0.166	-0.2678	2.3115604257478	2.8380882056059	0.0281696099811999	0.1648279832572541	0.0152	0.0795	0.1217	0.3428	1.9619189119169	2.4203439056333	0.0526409750766	0.1683863125586252	0.2841	-0.7087	-0.8965	-1.1066	3.3377446954959	3.5675079947839	-0.1945512868115	0.1693339320557023	0.0232	0.0841	0.2464	0.3714	4.2475522804334	4.8522546622924	0.2490413843309999	0.1781784949854363
766	0.1007124513351798	0.0011	-0.0307	0.1206	0.0331	-0.7038074761922999	-0.8578354413828	-0.1063048689514	0.1155258501222193	1.6994	-0.3755	4.6653	0.3987	-0.823056202244	-2.625753868918	-0.3007381266707999	0.1619743131195691	0.0683	-0.7943	-0.0392	-0.0017	-1.5178147813752998	4.0729872532175	0.3367369997613	0.1633035815315069	0.0336	-0.4454	-0.325	0.0709	-0.5334128102305999	-5.1948931166587	-0.3800930195927	0.1669876188237281	0.0007	-0.0125	-0.0277	-0.0714	-2.4159374861949	1.6360799316595	0.1091375671617999	0.1760641059021263	0.0572	-0.6925	-0.0839	0.0333	-1.7567056637856997	-0.8889557786665	-0.136913746836	0.1940735387313133
767	0.0985265598580145	0.0001	0.0097	0.014	-0.0251	-1.4200080070551	-0.2237438155908999	-1.1868218640961998	0.1168813520277704	1.5386	0.1079	-0.2576	-4.4348	-1.7747247718463	-0.3619165394093	-3.4750912156696	0.1517563407139221	0.0425	-0.5455	-0.1029	-0.3347	-2.2051375277043	-0.1314844085994	2.429038715418	0.1560003996103584	0.0481	0.4409	0.1826	0.4848	-1.7121693530332998	-0.6283082002789999	-5.7729996097645	0.1723138209996202	0.0762	0.7794	0.1276	-0.1995	-2.7950075869894	-0.5567432274356999	-3.7138640689879	0.1793913224795569	0.2184	-0.8899	-0.3143	-0.967	-0.3488153101862	0.353300415686	2.0154254336689	0.1814226882609108
768	0.1145039532910295	0.0002	0.0479	-0.002	-0.0124	2.7419731816058	-0.4753818399480999	1.5919370512140998	0.1615243218838598	1.0457	2.1514	-2.2506	-0.1319	-0.054686812673	1.9151400484146	0.5706313172727999	0.1719052682837658	0.0846	-0.392	-0.7367	0.2043	-0.1417922826428	1.4670622717723	-0.0777811716938999	0.1733841537864272	0.4726	1.9619	-0.3608	0.3313	0.2567526183481999	0.5515106043525999	-0.4495334687782	0.1768428219040765	0.0061	-0.1203	-0.192	0.0144	-1.1040834705340998	-2.4265994475146	-2.1797612729028	0.1880008125799055	0.9167	2.5823	0.7893	-0.1495	1.8193397686601	1.0422362262737	0.3771422922901999	0.1899180772718913
769	0.0915830305533416	0.0134	-0.1575	0.2861	0.3355	-0.1903415825266	-0.8980046757275	-0.3973646100699999	0.1225707362236916	1.2733	1.2977	-2.3527	-2.8919	0.7197807466564999	-2.5965219971079	-2.4700734964381	0.1342593259051624	0.0002	-0.0118	0.0169	0.0469	-0.9606387806019	1.3678391483469	2.0262841101421	0.1545739799924444	0.0023	-0.0249	0.1121	-0.0958	-0.6821688093073	-3.3641832121263	-3.1760841823496	0.1571424560218557	0.0081	0.2612	0.0785	0.0568	0.1875875703776	-1.9648302961887	-1.666177350145	0.1605965242286055	0.0253	0.3733	0.3073	0.053	-0.984362628114	0.3799749905005999	1.2837237487103	0.1626786220623489
771	0.094838943918167	0.0004	-0.0798	-0.0047	0.0055	-1.7525353025315	0.6384193591689	2.2482968323822	0.1200219479011284	1.4011	-4.168	-0.2385	0.2868	-1.1272565156164	0.666864370365	2.1909740366523	0.1565613167952129	0.0026	-0.0064	0.1507	-0.0464	1.1088833202795	0.3743489371105	0.6699331267596	0.1580967422109218	0.002	0.0065	-0.0388	-0.1309	-0.8654286463079	0.7772215714785	2.4832534117226	0.1596120635501214	0.0257	-0.477	-0.0014	0.117	-2.4759749510431	1.5812357468637	5.5215189575301	0.1653674752279717	0.0074	0.1569	0.0827	0.1881	-4.3337135176664	0.5404945557565999	2.591918862516	0.1676484022534438
776	0.1261103024308075	0.0036	-0.1016	0.0448	0.1762	-0.2231930131611	0.064522570348	-0.1491887724143999	0.1332904090815409	0.9518	-0.8991	-3.1047	0.5134	-0.0064916000655	0.9659894327771	-0.3123049776966	0.1435735277207079	0.038	0.5482	0.206	0.2318	-0.0773877413869	-0.3370910870376	0.0675913267426	0.1584926436099571	0.0701	-0.6526	-0.431	-0.2277	-0.4399731123181	-1.5417353440408998	0.2609229796024	0.1689642509205293	0.0002	0.0118	0.0407	0.001	-0.0107406473811	0.8917491338461999	-0.2995578357498	0.1699781841766459	0.8777	0.8992	2.6095	-0.3574	-0.2724898306282	0.2202816288892999	-0.2231930131611	0.175425654659472
777	0.1167645498642543	0.003	0.0264	-0.0722	-0.1789	-0.3346518191342	-0.0887972202899	-0.0437887931691	0.1232800574046081	1.1352	1.083	3.4421	-0.8895	0.4076331410827	1.9616828537327	-0.5958895429822	0.1322326515404852	0.0845	-0.7739	-0.596	0.0684	-0.5402191545417	-1.7545024540665	0.4623986398171	0.1436946258783452	0.0677	0.668	0.5107	-0.0027	0.1675226247206	-0.9587503151283	0.3456285246994999	0.1535427628017251	1.0231	1.3184	2.8167	-0.5685	0.8635008378035999	3.0693071970298	-0.5847948083247999	0.1561399293834917	0.0006	-0.0279	-0.0721	0.0064	-0.1038262580173	0.870661269391	-0.316711397135	0.1622359299742216
778	0.1025804737917279	0.001	0.0675	0.0557	-0.0871	-1.8575025084391	-1.0971197541002	0.5969518048111	0.1156641120442218	1.1684	2.3072	1.3662	2.8219	-3.4424365001886	-2.059607657145	-0.8826608937545	0.1506960963471849	0.1114	0.5532	0.6231	-0.6441	-3.2622060765519	-1.3599705422069	-3.9709707746124	0.1644568089976915	0.0079	0.0013	0.0397	-0.2656	0.3632935454838	0.4457171948003	2.480184655328	0.1679154451434427	0.0099	0.1621	0.2495	0.0082	-3.3602489090563	-1.4452268897338	-4.3084946349877	0.1705364870157195	0.0031	0.1499	-0.019	-0.0683	-1.9432703153651	-0.2955055035877	-4.2291397420658	0.1720506415643858
779	0.1355234991651184	0.004	0.0947	-0.129	-0.1351	0.2445956218619	-1.1796220894781	-1.1147454318538	0.1411942555042382	1.7767	4.2596	0.8448	0.1333	0.258090281392	-1.0401903886772998	-0.99537867671	0.1548538241364396	0.0033	-0.0234	0.1249	0.1244	0.2460119709670999	-1.1194272525070998	-1.0563997173256998	0.1635210779017966	0.037	-0.0073	-0.5658	0.1372	5.473953233413799	-0.1737781666018999	-0.7331180340637999	0.1636564766852022	0.0817	0.115	0.4675	-0.7188	-5.022295240977799	-1.9879639982403	-1.3059919040865	0.172377213923649	0.0038	-0.0093	0.1221	0.1335	0.2066689402670999	-1.0664321901542	-0.9783038013862	0.1730859390307876
780	0.0961361077670235	0.0021	0.1656	-0.0196	0.0738	-0.9511964532339	0.5234983664942	-2.1494277962331	0.1034322128739041	1.7743	-4.5201	0.827	-2.1483	-3.2931296986821	1.0253187230727	-3.7539152742404993	0.1326674535521556	0.0003	0.021	-0.0449	-0.0258	1.7823966628328	-0.3057346915697	1.0577767234002	0.144975829870171	0.0642	0.7972	-0.053	-0.161	0.7221806715292	0.5373471133005999	-3.4468035765963	0.1508304279306822	0.0741	0.4448	0.0416	-0.7332	-3.138000128632	1.0207942745421998	-3.8650986789987	0.1668261743356737	0.0214	-0.4316	-0.028	-0.0708	-6.2069532383855	1.617785422384	-5.9843503706849	0.1693832896839675
787	0.0914777904571514	0.0003	-0.0047	0.069	0.0224	-0.8459538461113999	-0.6933422300261	0.0150290377273999	0.113488430259843	1.2093	-0.2711	3.9852	-0.1689	-0.6889358105877	-0.1337269613492999	0.0012983200131	0.150235082891486	0.0021	0.0013	-0.011	-0.1435	1.0329119279978	2.6060430105373	-0.1009542167761999	0.1517057365491249	0.0153	0.2139	-0.3251	0.0142	1.3535969712335	-3.540479332693	0.2015543462760999	0.1538136673090229	0.0118	-0.3171	-0.1199	0.0044	-0.5685461366457	1.4842551761882	-0.0699912516153	0.1542981474029255	0.0	0.0055	-0.0069	0.0102	0.7846967473115	-3.1118370132165	0.1674439386592	0.162192677141024
788	0.098855301161444	0.0004	0.0002	0.0734	-0.0216	-0.9319183681909	-0.8128663572927	-0.0411921531429	0.1253565053997186	1.1587	-0.0231	3.7229	0.065	-1.0781564133028	0.9915624027321	-0.0080653212935	0.165369102119843	0.01	-0.3011	0.0008	-0.0137	-0.9913263445479	0.3988989882672999	-0.0185699104903999	0.1697058332165797	0.0043	-0.0057	-0.0098	0.1949	-0.0033835006402	1.0933428231529998	0.0342677797396999	0.1725438768134588	0.0001	0.006	-0.0069	-0.0193	0.4767981890532999	-2.6569528922631	-0.0633816224576999	0.1785021321774587	0.0536	0.5787	0.3397	0.0233	-3.5195488403606	-2.1121306031295	-0.1769649520885999	0.1858255258505892
789	0.1025691476549602	0.0005	-0.0639	-0.0417	-0.0447	-0.2214619198102999	0.4374551583533	0.1417135965814	0.130400182569587	0.8998	2.6674	-1.6572	0.6992	0.9360887294451	-0.950921052019	0.022032097192	0.1491306353544428	0.2543	-0.0468	1.3222	0.8983	2.3014492668579	-3.4765862508362	-0.7541665554883	0.1730349276836562	0.4823	-0.1058	1.7027	1.1274	-1.1559375849967	1.7954978920559	0.4730606011367999	0.1754646375905573	0.3156	-0.7845	-0.8543	-1.163	-0.8303740059541999	0.5628807402249	-0.1326646995204	0.1759788629419587	0.0068	0.1207	-0.1539	0.1396	0.5483238188659	1.5880027481441	1.501723481819	0.1793877838886764
790	0.0935011265146774	0.0026	-0.0168	0.2021	-0.0065	-0.8681826584569	-0.5055186014642999	-0.1224748545691	0.1191116385066302	1.3712	0.4116	-4.1135	-0.4221	-0.8283281683577999	1.194847842359	0.0649553436857	0.157179294263318	0.0638	0.7797	-0.0024	0.0254	-0.3249340905512999	-5.9917075174258	-0.6752050928733999	0.1598935647204205	0.0178	-0.3967	-0.0775	-0.0587	-0.5949846532761	1.4464858667162	0.1288484255425	0.1606985498628129	0.0032	-0.0216	-0.0217	0.1714	0.5899094023158	0.6993223706925	0.14163491052	0.1632635093509285	0.0003	0.0083	-0.0041	-0.048	0.5188165458409	-1.0206762454501	-0.1043770604470999	0.17118067556036
792	0.0948653659357311	0.0025	0.0131	-0.1964	-0.0053	-0.364709894589	-1.0649764980183	0.013770060745	0.1274276978762724	1.1156	-0.242	3.6151	0.0689	-0.6293311190772	1.197601854508	0.0454018574278	0.1582632309090109	0.0028	0.0056	-0.0025	-0.1634	0.6740641449831	2.1053636018491	0.0434347058928	0.1595258272561549	0.0033	-0.1752	0.0273	0.0019	-0.6108398946482	0.2067476263284999	0.0376119373492	0.1646620891629705	0.0222	-0.2475	-0.3747	-0.0185	-3.9852129517258	-1.4742227033597	0.0468182065329999	0.1677320881454257	0.0152	0.3369	0.137	0.0616	-0.0090095540303	-4.5651685672745	-0.0353300415686	0.1773457398608573
796	0.081696508977613	0.0084	0.1278	-0.3138	-0.1991	0.2353106666166999	-0.7000698882758	-0.8629106923430999	0.088908834849269	0.0151	-0.4264	-0.2257	0.1481	0.2191800240297	-0.6973945621882	-0.8431211479009999	0.121891471934407	1.2803	1.1382	-3.3237	-1.8476	-0.0440248513533	-0.8048403790299	-0.6979060215873	0.124754984271797	0.0068	-0.132	0.2046	0.1509	0.6214625129371999	-0.4834078182108999	-0.989083791798	0.1289771762274128	2.5464	4.2889	2.9604	-1.5672	-0.0225042135604	-0.8520913589006	-0.7442914547826	0.1320779178435897	0.0574	-0.4352	0.5065	0.4542	-0.8561830340934	-1.3618590076805	-0.4813619806145	0.1326731133131017
797	0.0819180275596783	0.0071	0.3031	0.1383	-0.1383	-0.5797982434259	-0.0902529124258	1.2370629143001	0.0892139507574836	0.0123	-0.2349	-0.1598	-0.3549	-0.5790900688733	-0.0984756058421	1.2344662742739	0.122091567507294	1.2499	3.192	1.3321	-1.8418	-0.6183544135119	-0.1468281905723999	1.1180895894632998	0.1248767376695984	0.0013	0.0643	0.0187	-0.1046	-0.4686935247291	-0.0317498257748999	1.4127295463756	0.1295022154302265	2.4089	2.1642	1.7026	4.5076	-0.437494501384	-0.0781746020008999	1.213732497095	0.1322394666996792	0.017	-0.3918	-0.1956	-0.0383	-1.1307973883794	-0.4812439515224	-0.1824729763865999	0.132588759686191
798	0.0980844620061998	0.0038	-0.0105	0.2422	-0.0045	1.3881008091574	0.4152656890385	0.0147142934818	0.1161470310275147	1.4137	0.2508	-4.2612	-0.1903	1.5500760665493	1.1183649906782	0.0695191352469	0.1460001422333846	0.0537	-0.5241	-0.5248	-0.0425	2.4173538353001	-5.9500825909452	-0.2288977526125999	0.1528700509140812	0.0024	0.0215	0.0278	-0.1479	3.1901296443095	4.4343136471663	0.4602347731285999	0.1554693405033788	0.0113	0.3261	0.0217	0.0452	1.6418633571723995	2.5963646249851	0.158158983414	0.1623278782131518	0.0339	-0.2344	-0.5055	-0.0558	-0.6178822971435	-1.5184049268358	-0.3381926918971999	0.1647379092330388
800	0.1070736996122062	0.0006	-0.0258	0.0562	0.0665	0.053899952059	0.3289470796827	0.384381409939	0.135601980620082	1.0098	-2.9201	1.6255	-0.0283	1.3555247797377998	-0.8820707482939999	-0.0784893462465	0.1605666349138187	0.1806	-0.0193	-0.95	-0.8857	2.933416368992	-2.6381075805578	-0.9227907850685	0.1794973177740293	0.6224	-0.2137	-1.6171	-1.5939	-0.3909910390966	1.078392471487	0.8340329078093	0.1849427277231482	0.1088	-0.8641	0.1241	-0.3471	0.6085579988676	-0.1308155770775	0.1944332577193999	0.1881413658212704	0.0127	0.2224	-0.0952	-0.2069	1.4959400563060998	0.8649171869087999	1.6348996407385	0.1936215303260803
802	0.1030098394782456	0.0053	0.0557	0.2452	-0.1153	0.4081839435125	-0.9850708026666	1.0653699283253	0.1313902151781708	0.9667	-0.319	2.6557	-1.9702	0.2721750863825999	-2.4095245721908	1.8458963143826	0.1612342978140176	0.2867	-1.0895	-1.1243	-0.4646	-0.8392261878617	-4.668798110138299	2.1466737840841	0.1766099826976396	0.2741	1.0763	0.9565	0.5043	0.7525928342603	0.4384387341208	0.5838505755879999	0.1783723905825476	0.4371	1.3328	1.0863	0.8483	1.024885949735	0.728632928564	0.7898113413024999	0.1852569681170801	0.011	-0.2091	-0.2003	0.0699	1.3348696886203	-0.4602741161593	1.6976517747050002	0.1858590188025319
805	0.1197924245847647	0.3235	-0.9408	1.7407	-0.3691	0.1396284159542999	0.4649165937819	-2.9505699303772	0.1220271110582878	0.0358	0.4202	-0.47	0.207	-0.5458058649011	-0.1655161301549	0.4406026008092999	0.1267481366525781	0.0967	-0.125	0.795	0.7044	0.8332460471953	-1.2499674283696998	-3.0433014537370995	0.1360770800855895	0.3253	-0.4854	0.0488	1.8297	-1.7003271007925995	0.0961937100614999	1.5770260425788	0.1386701145751492	0.0583	-0.309	0.4833	0.549	-0.1766895508737	-0.2087934639248999	0.2434153309409	0.1392925037976962	0.3151	1.3055	-1.2682	-0.2837	-0.0854530626804	-0.1959676359167	0.1878236285618	0.1397777523196318
806	0.0898194375032462	0.0444	-0.7498	-0.1426	0.3985	-0.5738574457901999	-0.4980040826006	-1.1497213861461	0.1067407398556957	1.7903	4.3408	0.8122	-2.3783	-3.5241519749524994	-1.1378004478439998	0.5039448802362999	0.1372513005940472	0.0013	-0.0591	-0.0741	0.0746	2.2997575165378	0.7010141210126	-0.6623792648651999	0.1478675344392981	0.0625	0.603	0.0967	-0.5107	-1.1053817905472	-0.7315443128357999	0.0077505770478999	0.1526512194414268	0.0435	0.4716	0.0325	0.4512	-2.1047341133579	-0.937937851888	-0.6816966929388999	0.1683357179486481	0.0279	0.3068	0.2451	0.3076	-7.634908537641999	-2.139474009466	2.8219575630189	0.170737532925715
807	0.0924531435545999	0.0005	-0.0793	-0.0198	-0.0353	-0.6868506299606	0.3051445461091999	-1.0144600465995	0.1064854795288716	1.8131	4.6804	1.3179	1.3773	-2.5996694395639	0.0439461652918999	-1.8671415509606	0.1232021194719119	0.0012	-0.0586	-0.0972	-0.0433	-3.1262365624527	2.6264227004399	-7.136629053826501	0.140606601360249	0.0409	0.009	0.4356	-0.4969	5.456799672028599	2.6706836099774	0.0730600080099	0.1480826729739779	0.0003	-0.0065	0.0337	0.0474	2.4501265798732	2.2954297831608	-1.4122967730379	0.1516021354720776	0.0041	0.0151	-0.0995	0.1758	-2.5304650485626	-2.9325901653473	2.6918895035247	0.1522852000073166
810	0.1384748732183739	1.9395	4.5012	0.2524	0.8279	-3.134459255869	-0.2150096627755	-0.4766014738998	0.1474083433817898	0.0037	-0.0055	0.1944	0.015	2.0173138991425	0.0705813970758	0.7537731251812999	0.1556132614513413	0.064	0.6993	0.0184	0.3571	0.5264490937967	7.86860614e-05	0.0941872154957999	0.1615594340103189	0.0755	0.5906	-0.0149	0.5929	-6.709403083455199	-0.3032560806356	-2.3588507486492	0.1677400509855127	0.0009	-0.0041	0.0872	0.0061	0.3352813076254	-0.0182158232141	0.2892106186756999	0.1737966636677818	0.0024	-0.1346	-0.0363	-0.0348	-1.4294109913924	-0.0867120396628	-0.5254655180291999	0.1754055436005943
811	0.091438241954214	0.0105	-0.1644	0.3749	-0.0629	-0.3700605467641999	-1.0148141338758	-1.1885923004777	0.1122720035384835	1.4674	-1.7848	3.9778	-0.7723	1.324679843669	-4.9882635194223	-0.5628807402249	0.144431214678406	0.001	-0.0983	0.0032	0.0205	-0.8288789707875999	2.2597849973466	0.1437200911471	0.1536875425810187	0.0513	-0.4972	0.1549	-0.479	1.5304832372606998	-4.987516001839	-0.3878435966406	0.1711296322413305	0.0085	-0.0163	-0.2675	0.0527	1.484019118004	-4.848713789529399	-0.3922106730483	0.1744698231619988	0.0724	-0.0737	-0.6061	-0.5	2.4815616614025	-7.0731687453074	-0.0210485214244999	0.1802437939754443
813	0.0933478333906608	0.0005	-0.0627	-0.0499	0.0476	-0.9142140043759	-0.2564772171333	1.9180514326864	0.1175889911928535	1.3475	1.7219	1.7627	-3.3342	-1.9302477722034	-1.1383905933045	4.0312836406755	0.1440658273323957	0.0	0.0116	0.006	0.0054	-0.0077505770478999	0.5331374090157	2.3486609036979	0.1593164664477004	0.0247	-0.2057	0.4353	-0.0297	-1.5625871503118998	-1.3792486272499	3.697458025186	0.1614383887716853	0.0031	0.1269	0.0693	0.0868	-1.0458951281287998	-2.4150719395195	3.6295519541978	0.1642227871985188	0.0	0.0083	0.0043	0.0055	-0.1873121691627	0.4114100720299	2.2763090702406	0.1644054055354423
814	0.0900011018281304	0.0058	0.1038	0.2769	-0.0981	0.9476949235016	1.6277785521818	-1.4328338350633	0.1198204650418592	1.274	1.5249	3.5066	-1.1517	2.2953904401301	4.7596805110553	-2.4309271808916	0.1403546176017383	0.0	0.0021	-0.0067	-0.004	0.1703159799003	0.0694404491854999	-0.6586416769486999	0.1538228145793112	0.0021	0.1355	-0.0324	0.0372	1.9849739279071	5.323151396740699	-0.6478223435061999	0.156236611668296	0.013	0.0281	-0.1658	-0.3101	1.6252999412476998	3.4863039794191	-1.6083037519853	0.1599974542795366	0.0252	0.1285	-0.2945	-0.3651	0.7655366913606	1.158652254115	-1.4235095367873998	0.1615058693212582
826	0.1012418409210908	0.0057	-0.0601	0.0369	-0.2819	-1.6997369553320998	0.3882370269476	-2.6821717749418	0.1118246825075033	1.0445	-1.528	-1.568	-3.036	-2.7635331624294	-0.7119514835472	-4.3843479981773	0.1448846930559645	0.6866	0.808	1.7834	-1.8099	-4.2655320454633	-2.7533433174781	-5.394204910184899	0.15913060094191	0.009	0.1009	-0.0389	0.2697	-1.0450295814534	0.5493073946334001	0.5162592488454	0.1615272526411836	0.0094	-0.0497	0.189	-0.2209	-3.3630816072667	-0.6909029621227	-6.9264585838271	0.1643417108995937	0.042	-0.3559	-0.4714	0.1855	-1.5760424668112998	-1.1517278807118	-2.18747250692	0.1666528745208145
827	0.0936931162926688	0.002	-0.0481	0.0802	-0.1514	0.3985449009909999	-0.5011121820259	0.7579041434048	0.10782364384583	1.8074	0.4502	-2.2181	4.4745	0.9204302032265	-1.4259488046908	2.5606804961402	0.1425150061615361	0.0369	0.5376	-0.0638	0.3089	4.0168840914393	-1.934890249826	4.0600827391479	0.1447250213545346	0.0429	0.6614	-0.0096	-0.0834	0.6309048403051999	2.3457888624568	-4.984565274536499	0.1514743551877418	0.0006	0.0329	0.0575	0.0419	1.7437224636547	0.8650352160008999	-2.2370053825713	0.1601813617821895	0.0379	0.5823	0.0418	-0.1171	1.3735045447677	-0.8988702224028999	1.5089232564371	0.1673397815637123
828	0.1025401035742605	1.0714	3.7505	-1.0641	0.6893	9.0031411162959	-2.32517311437	0.0562998769317	0.1198097981876794	0.0941	1.0027	0.2605	0.3245	12.1048276275918	-3.2495376206665	0.7331573770944999	0.1458226868067613	0.2818	-0.6482	-1.3253	0.8501	4.2028585975582	2.0086584323885	-1.8818951874731	0.1534471796887271	0.132	0.5062	-1.0112	0.1064	6.2699414305362	-0.3414188204146	-0.8319870702129	0.1550401196091352	0.0118	0.1189	0.1772	-0.2622	4.1300346477325	4.281623345019599	-3.316224057703	0.1636710183864319	0.1373	-0.9647	-0.0927	-0.5648	7.499293110819099	-0.9330199730505	-0.3915418415264	0.1753426074704656
829	0.0997634338944213	0.0346	-0.1763	0.136	-0.686	-0.8640909832640999	0.1086654507934	-0.9796021213993	0.1097592839268703	1.0947	0.1703	-1.4303	3.5897	-0.9297545015024	-0.8483931140148	1.0145387326609	0.1428042423262117	0.5733	-1.6324	-1.6809	-0.7292	-1.6766032532804998	-2.6179246058087	2.9579664201488	0.1553173979164363	0.0358	-0.2705	-0.5217	-0.0014	-1.9016060458538	0.332448609415	-4.036949037096299	0.1594204552299485	0.0057	-0.1921	-0.0666	-0.1116	0.2627327590145999	-0.8365902048047998	3.7318831770485	0.16369561139093	0.0243	0.3786	0.2696	0.0836	-1.1512164213127	-2.2907873055382	2.2726895114162	0.1652594840785745
830	0.167921995340125	1.1654	0.1229	-3.2231	0.0841	0.0843121147900999	-3.937843942763	-0.1000886701008	0.1896172389831438	0.0008	-0.0619	0.0174	-0.0466	0.1360088571299	-4.0459585911266	0.0259270572313	0.1948211776808377	0.0006	-0.0159	-0.0355	-0.0545	-0.2849615713601	-5.5809269338871	-0.1412808232436999	0.2272301029420003	0.1639	-0.4648	0.7478	-0.5535	0.4038955531661999	-6.6672666975755	0.1917972746625	0.238259330289501	0.063	-0.4846	-0.1849	-0.3573	0.081833503856	-3.0359443069962	-0.0173502765387	0.2403542521618117	0.0094	-0.1854	-0.0189	-0.1539	0.0896627669653	-4.7815552361245	-0.0056653964207999	0.2450252116011759
831	0.1141058814778556	1.1973	0.5962	2.8798	-2.6628	-0.5748803645884	-4.512566935228599	3.0103713370412	0.126357755734611	0.3038	0.2025	-1.1136	1.5249	-0.8958801520697	-6.7649160997729	5.37032369055	0.1546348408891426	0.2333	-0.7065	-1.1185	0.7161	-0.2488053261467999	-3.0058862315414	1.82945092755	0.1576194686563448	0.0291	0.502	-0.1378	0.0791	2.1494671392638	1.8713905982762	-2.213832337489	0.1644857024062278	0.123	0.0319	-0.544	0.9081	0.9824741626404	-1.1785991706799	0.2835058792242	0.1654250724186143	0.0102	0.129	0.0543	0.2702	1.6298637328088998	-0.9004832866616	-0.0380447106869	0.1751531780167721
833	0.0974909037183653	0.0175	0.5134	-0.0584	-0.0399	1.9449227226545	0.3993711046356999	0.4012202270786	0.1298501949964655	1.2546	3.7683	-0.3794	-0.3853	4.619658664794	0.1034328277103	0.0911578021318999	0.1651061082686146	0.0076	-0.0864	-0.1772	-0.1745	3.0322067190797	0.2748897555009	0.2781158840182999	0.168345265418902	0.0039	-0.0005	0.1231	-0.14	4.2871313693176	-0.5851882386318	-0.5800343016101	0.1768923177097403	0.0373	-0.3562	0.3274	0.2864	2.1517883780751	2.6205999318963	2.5464383190268	0.1778742739228748	0.0179	0.0396	0.3729	0.1029	0.4186885327094	0.5726378118384999	0.6467207386466	0.1926270198143002
834	0.1571518447350984	0.1534	-0.5584	1.0733	-0.0031	-3.6064575951769	-0.4964303613726	0.574801678527	0.176049281598717	0.0044	-0.0054	-0.0013	-0.1943	-0.0239599056963	0.3435826871030999	0.5411633872785	0.1833689793939283	0.039	0.2813	-0.4896	0.0116	-3.1936705170725	-0.3729719310359999	0.6168593783453	0.216571515886615	0.0037	0.1535	-0.0244	-0.0353	0.4616904652644999	0.5861718143993	0.5267244950116	0.216841409052953	1.3354	3.0031	-0.4625	-0.0717	-3.6213686038122	-0.3577461781550999	0.5853456107546	0.2301289626014216	0.3137	-1.3577	0.4486	0.0092	-3.3458100167894003	-0.5266851519808999	0.548835278265	0.2382388017584828
836	0.1591511184481358	0.1647	-0.5619	-1.1119	0.023	-2.5901484261345	0.9655173164087	-0.4837619054872	0.1764073132032106	0.0044	0.0028	-0.0215	-0.1931	-1.0294497412962	-0.8299412326165	-0.5479303885589	0.1878150742267213	0.0575	-0.2707	-0.6209	0.0236	-1.32586013459	1.5071134770249	-0.5431698818442	0.2177347068252217	1.1619	-2.7181	-0.785	0.0084	-1.1223779798096	1.0032079398193	-0.4940697795306	0.2229610872229154	0.5356	-1.8955	0.1013	-0.0015	-3.2228630458519003	0.5467107546072	-0.4761293575313999	0.2275444319017648	0.0037	0.1541	0.0086	0.0194	-1.4784717506752998	-1.7340834211332	-0.5563497971286999	0.2436252540575719
837	0.1897718723544281	0.0693	0.1403	0.6904	-0.2273	-0.9967950258152	-1.9402409020012	0.2890139035222	0.202326743921784	0.0084	0.1107	-0.2236	0.0125	-0.7019190107187	-1.1243451313446	0.3413401343532	0.2244492611132083	0.1173	0.3738	-0.5203	-0.6111	-1.0724516738513	-2.8089350198572	0.6185117856347	0.2556653776983647	0.1437	0.4496	-0.2117	-0.7721	-0.0505557944495	-4.9908995024792	2.0900591629068	0.2601293293874744	1.0832	0.0407	-2.4952	0.1369	-1.3901466467538	-1.8848852578063	0.7374851104715	0.2649307694503363	0.3927	-0.6563	0.0098	1.3389	-1.0220139084939	-2.9020206304934	1.1927626617318998	0.2699954514222563
838	0.1646427707866692	1.1624	-1.0981	-0.481	3.0254	1.2107030837311	-0.1250714945953	-1.789714466543	0.1879039358912611	0.0007	-0.0462	-0.0076	0.0597	1.3273945127873	-0.2389302254410999	-1.3633933858777998	0.1923931508922493	0.0011	-0.0497	-0.0472	0.0597	2.5812175581656	-1.7431323181942	1.7340440781024995	0.2124673178745783	0.0012	0.0328	-0.0726	0.0497	3.6526856562494	-0.8343869950856	-2.5644574270874	0.2259124976579859	0.2037	0.3125	-0.7372	0.8435	2.0740465494119	0.3448810071162	-4.0808165163268	0.2361305567920001	0.0575	-0.4416	0.1464	-0.3856	1.0463672444972	0.2558870716728	-2.6297668580494	0.2373700686937449
839	0.0986970141739447	0.1105	0.2691	-0.4451	1.1872	-0.5331767520463999	-1.4200866931165	-0.7625466210273999	0.1089108214130075	0.9104	0.1397	-1.7135	3.0957	-0.3459432689450999	-3.0948014809234	2.007281426314	0.1298421402831081	0.0157	-0.2115	0.05	0.3661	0.0976494021974	-4.1081599226633	2.5510807966494	0.1319343276394005	0.1061	0.4876	0.8007	-0.5718	0.4420582929451999	-5.415686204947099	4.8607920999543	0.1409787696885966	0.4853	1.3537	1.4545	1.1024	-0.7689595350314999	-3.8483778909512	2.7814342413979	0.1437334559323085	0.0786	-0.3972	-0.6124	-0.5365	-0.2835452222549	-2.0516603649436	0.5018203565785	0.1559835544624947
840	0.1411090474559133	0.0218	-0.103	0.3926	0.259	2.3087277275374	-1.9146679320462	-0.4505170445456999	0.1434201302286562	0.807	1.0696	-2.3732	-1.2902	5.001915551075199	-3.1891854115727	0.1964790953158	0.162326406403361	0.0002	0.037	-0.0173	-0.0168	2.3967380872133	-1.8109990461517	-0.3237144565995999	0.1664528925032895	0.6716	-1.9791	-0.1313	-1.4554	6.1234673272401	-0.0281302669504999	3.3638684678807	0.168058981693642	0.4077	1.802	-0.5115	0.3606	4.9820473205717	-2.3524378346451	0.9014275193984	0.1690085437591472	0.0176	0.141	-0.3513	0.1155	5.0400389478235	-2.4576804417676	0.7556615906549	0.1885309882335175
841	0.1322745979357786	0.1982	0.4667	1.2443	0.6942	-3.4261484854788	0.0280515808890999	1.0611208810097	0.1328973131246887	0.1722	-0.1314	1.0879	0.8619	-3.2402526654213	1.2727863861757	-0.7105744774727	0.1471024336885195	0.02	0.1813	-0.2109	-0.3554	-2.2291367764313	0.4021251167847	0.2149703197448	0.1471282456675685	0.0249	-0.2322	-0.0933	-0.4373	-2.2342120273916	0.5245999713538	-0.0249434814638	0.1770656373692259	2.1059	0.7711	3.7509	-1.782	-3.0380294876233	0.5507237437385999	0.216780099157	0.1793298585267122	2.1764	4.164	-0.8902	-0.2695	-3.0237086244485	0.6996764579688	0.0623980466901999	0.1920364610049957
842	0.1544659612810661	0.0032	0.0192	-0.174	0.012	-0.0886791911977999	-0.3311896324325999	-0.4559463827823	0.1580803997935934	0.4438	-2.052	-0.018	0.0196	3.4182798793388	-0.4243932721608999	-0.5947879381226	0.1615698439868348	0.0234	0.0828	-0.459	0.012	0.7105744774727	0.0669618382514	-0.6419602319318999	0.1661034870638948	0.11	-0.0073	-0.9799	0.1808	0.6225641177968	-0.4452057354011999	-0.4883650400791	0.1767770748193684	0.0009	-0.0095	-0.0866	-0.0017	0.0596440345412	-1.2535476441634	-0.4061774489467999	0.2160281347366172	0.38	-0.0252	1.6053	-0.2472	3.1505112123945995	-0.5604808153522	-0.5520220637516999	0.2224563457654647
843	0.0805039450519989	0.0429	0.7334	0.209	0.4671	-1.980134735131	0.7497601360499	-2.3198618052255	0.0877967879227962	0.0525	0.4101	-0.4774	-0.7072	-1.9916229000954	0.7347310983224999	-2.3105768499803	0.1199442242168987	0.1921	1.5413	-0.072	0.1494	5.7375121960731	-0.3992137325128999	-4.546677342845499	0.1234238339277896	1.5005	3.3509	1.0053	2.4488	-1.4491218497731	0.6518746756682999	-2.4135375613222	0.1270224485557264	0.1659	0.764	-0.6917	-0.9473	-0.7590450912951	0.6534483968963	-2.5097312713837	0.1281580767782443	0.9971	1.6514	-1.7382	-2.4335	2.7994926924892	-0.1836139242769	-3.7738621908054	0.1295696618029428
844	0.0939369339874184	0.0002	0.053	-0.0148	0.0022	-1.2030311927445998	1.7042220608319	-2.8119250901904	0.1077575961517814	1.6446	-3.7223	-0.2224	-2.9981	-3.3204337619879	1.803484527288	-4.733202651394199	0.1434147302853186	0.2147	0.5401	1.2483	-0.6286	-2.1877872511656	1.1682126105751	-3.1422098329169	0.1523015953436487	0.4254	-1.1559	-1.6071	0.5205	0.3633328885144999	2.1445099173956	-1.8348802657866	0.156200583381585	0.0006	-0.0109	0.0316	-0.0689	-3.3172469765012	2.0018520880774	-4.9787818490236	0.1585127649586412	0.0003	-0.0111	0.0341	0.0359	1.8710365109999	2.2586440494563	-0.6436519822519999	0.1619915621423292
845	0.0949165389798183	0.0005	-0.0269	0.0176	0.081	-3.9231689923119	-1.141734750914	1.3650064501365	0.1127989908221215	1.0169	-3.4618	-0.4609	-1.1518	-3.9591285223717	-1.1605407195886	1.220027382007	0.1389319298760657	0.1712	0.1904	-0.2781	1.317	-8.4153955806686	-1.8271296887387	-0.285630402882	0.141339546098915	0.5185	-1.0184	-0.7673	1.9689	-7.301515695490199	-0.9816873020264	-2.081639754337	0.1528324486545027	0.0727	0.1733	-0.1819	0.8067	-1.0144600465995	-1.2559869120668	3.8308702422897	0.1566807333045098	0.0615	0.2724	-0.1361	0.7045	-5.220544772675099	-1.5223392299058	1.5389026458305	0.158177417232088
846	0.1063371056672422	0.0002	0.0025	-0.0136	-0.0465	-2.0028356638449	-1.4768193433858998	-1.3995496310911	0.1215023316730826	1.091	2.7081	0.6485	2.3904	-1.2394628391728	-1.7528107037463998	-0.529557193222	0.1466506160121957	0.6141	-0.1713	-2.3577	0.8326	-4.0635449258495	-3.4641145101043	-2.5860567509417	0.1524425693645917	0.0	-0.0148	0.0113	0.0095	-3.3798417383449	2.2190649605721	-4.2859510783966	0.1612832489949349	0.0552	-0.5297	-0.182	-0.447	-2.265371707706	-1.1002278535255	-1.8154448086208	0.1666967811242038	0.103	0.6669	0.5456	0.4296	1.6923404655605	0.9733859225487	1.2132603807266	0.1675368118768077
847	0.0946252749883197	0.0185	0.483	0.0257	0.2428	-3.0558518805304	0.3844994390310999	-1.6141658635596	0.1152411796915865	1.1283	-3.2696	-0.495	-1.9366	-3.5601901910736995	0.6761886686408999	-2.0841970513325	0.1441243891923769	0.3	0.0006	-1.7545	0.2107	-6.1944814976536	-0.6972765330960999	-3.4982249177212	0.1468423220855283	0.3383	0.3658	-1.7163	0.6131	-7.0424811813614	1.4137918082045	-4.5780337383134	0.1580431569422485	0.0661	-0.3637	-0.6938	-0.1165	-0.3157671643981999	3.1582224464118	-0.5253868319677999	0.1606392835185948	0.0242	0.3654	0.2487	0.1736	-4.6054558307113	0.1116555211265999	-2.5184654241991	0.163203030647035
848	0.1620202100654872	0.6427	2.2064	1.0372	-0.0782	1.8952718179111	-1.93961141351	0.1965577813771999	0.186767010785659	0.0424	0.4847	0.3252	0.0033	1.6484336432993	-1.6003958028146	0.2951907593421	0.1959122580245393	0.0004	0.0038	-0.0074	0.0544	-0.724698625494	-0.6890538396797999	0.5398257242347	0.2169242136965257	0.1399	-0.0616	-0.9809	-0.035	0.5534777558876	-2.8810114520996	0.2491594134230999	0.2239076329052086	0.2159	-0.1018	1.1979	0.0331	1.9460636705448	-1.0955066898415	0.2716636269835	0.2441911665758814	0.1528	0.6163	0.7468	0.0293	2.2433789535447	-1.2344269312432	0.2162292967271999	0.2530362836851821
850	0.0983641947997913	0.0017	0.1393	0.0638	0.0539	-2.6594708462278995	-0.7222987006213	-1.3701997301889	0.111206198266439	1.0556	-1.7648	-1.3978	-3.0282	-2.2204813096773	-0.68456873418	-1.2934808203239	0.1347590429972045	0.115	-1.0476	-0.0624	0.4232	-6.0997041366973	-2.2383430456151	-3.758833153078	0.1425058835132842	0.4714	1.074	-0.681	-1.8289	-3.8373224993245	-2.6264620434706	-5.5836416030054	0.1471716627701735	0.21	-0.3086	-0.6012	-1.2976	-2.5575330536842	0.3422056810286	1.537919070063	0.1586438445958615	0.0232	-0.3283	-0.1623	-0.292	-3.1972507328662	-1.1634914468911	-2.320451950686	0.1613411354026325
851	0.1124855508281209	0.866	1.4184	3.0678	0.3543	-0.8009060759598999	-3.1518488754384	-0.5212558137443	0.136229162319903	0.0005	0.0149	-0.0029	0.0711	1.5456696471109	-3.7454958656707	-1.2136144680029	0.1493570235873293	0.1885	1.0506	0.887	-0.0543	0.1375825783579	-3.043183424645	-0.7208036654547	0.1497252839942497	0.0015	-0.0998	-0.0681	-0.0182	1.9093959659324	1.3375056716771998	-0.1489527142301999	0.1603306767936003	0.0003	0.0132	-0.03	-0.0397	-1.7239329192126	-1.1637275050753	0.1417529396121	0.1632251504230955	0.0138	-0.2755	0.2063	0.0909	-3.0179251989356	-5.5099521065043	-0.5202722379768	0.1669170792617459
852	0.125559195106267	0.6032	-2.5853	-0.408	-0.597	3.6086608048961	0.4381239898751999	-0.1607949664709	0.140022823533282	0.0208	-0.4717	-0.0041	0.0177	1.3362073516641	0.4952107274208999	2.1810595929159	0.142569520085226	1.0318	3.2679	0.3818	-0.1744	1.468675336031	0.0496115617126999	-1.0062373531831998	0.1650340708048328	0.0142	-0.1633	-0.0669	-0.3124	-1.6648790301319	-0.3656541273258	-1.0915330437408	0.1763646593837357	0.1666	1.1639	0.1067	-0.2246	0.7320164292042	-0.1090982241310999	-1.4114312263625	0.1856330980208448	0.0034	-0.024	-0.1083	-0.1235	-1.9276511321772	-0.3416942216295	-0.7752150769127999	0.1946760370233382
854	0.1098498485543491	0.0002	-0.0152	-0.0289	-0.0349	1.381333807877	1.2830155741576998	1.8904719681657	0.1476866988113124	0.618	1.1197	-1.8645	-1.2437	1.2411545894929	-1.5579053296585998	-0.9670123515753	0.1612708902026085	0.5536	-2.169	0.4231	-0.5155	2.0138123694102	-0.954855355089	-0.0400118622219	0.16729004027267	0.0003	-0.0033	-0.0182	0.0487	2.2266188224665	-1.3613475482814	-0.2851582865136	0.1737931904906698	0.0036	0.0395	0.1556	0.0742	3.0848476941563	3.4732420932267	3.8719050233098	0.1763205491891793	0.2297	-1.331	0.2499	-0.3466	2.6879945434854	-0.2283862932134999	0.9818840171799	0.1827997991271393
855	0.1372695142861459	0.9144	1.1037	0.4521	2.9273	3.808011941453	-1.2222305917262	-2.2072620513620995	0.1386186023349479	0.4913	0.3732	-0.9559	2.0647	4.5123702200751	-1.1267450562173	0.0475263810856	0.1424109288134554	0.189	-0.2416	-0.0355	-1.3896	4.2490866586307	-0.9065421133893998	-1.3576099603649	0.1427211076738519	0.1137	0.3442	-0.6863	0.778	4.3932001800848	-0.9349084385241	-0.8468587358174999	0.1655289138361368	0.0188	0.1383	0.0645	0.3833	4.431323576833099	-0.936757560967	-2.1849545529552	0.1668311821638935	0.0122	-0.052	0.1162	-0.3054	4.785174794948899	-1.4674557020793	-0.3987809591752	0.1805436209232318
856	0.1326119484996252	0.1692	-0.0461	0.873	-1.0724	4.604865685250799	-0.5516286334446999	-0.7364228486425999	0.1326698753315618	0.1754	1.141	0.6653	0.4889	3.1787988514679	0.5052432002494	-1.7208248197873	0.1464197763356146	0.0215	-0.4497	0.0927	-0.0973	3.2507572546182	-0.4736900896279999	-0.5971091769339	0.1464275477118063	0.0254	-0.0852	-0.4569	0.2109	3.1087682568219	-0.3850108984302	-0.6836638444738999	0.1768648931710502	1.856	-3.5761	0.8718	-1.4807	3.7441188595962	-0.0995772107016999	-1.242846339813	0.1782856853674093	2.0814	1.8479	1.8389	-3.2734	3.7072150967996	-0.0693224200933999	-1.2555541387291	0.1912331696382154
858	0.1321707524758322	0.2741	-0.0271	-1.486	-0.9498	1.5342995112386	-0.2602148050498	1.4189457452261998	0.132498397914893	0.2571	1.335	-0.5993	0.877	1.5881207772361998	-0.0662930067295	1.5435057804224	0.147648604845991	0.0	-0.0001	-0.0136	0.0067	1.2326564948617	-0.0070817455259999	1.2675144200618995	0.1477144632811027	0.0001	0.0256	-0.0189	0.0041	1.3019002288936998	0.1089015089776	1.3108704398933	0.1681824692912944	0.0042	0.1424	0.1324	0.0034	3.8409814011796	0.6305900960595999	3.810372523295	0.1691683341608423	0.0043	-0.0417	-0.1719	-0.0809	2.7029448951514	-3.2974574320591	1.0662354750007	0.1813312232753825
859	0.1615937677864317	0.5279	-0.1872	2.1199	-0.6093	0.2508118207124999	-2.6954697193184	-0.9963229094468	0.1624538478590757	0.255	1.1484	0.0455	1.0169	0.120389673942	-1.525722730546	-1.1082144887576	0.1654822286175592	0.0145	-0.3621	-0.0221	0.0086	1.5323323597036	-2.2915348231215	-1.0447935232692	0.1656759055562872	0.0127	-0.2881	0.0633	0.1674	1.478117663399	-1.6306505934229	-1.1347316914494	0.2085729212952005	0.2598	-0.9047	0.9311	0.428	0.4387928213970999	-0.5934109320480999	-2.0889182150165	0.2094570644473193	0.5833	2.0083	0.327	-0.1916	0.0557884175326	-4.0289624018642	-1.6037793034547998	0.2097776992208669
864	0.1545011421287314	0.4953	-2.1795	-0.1583	-0.1824	-0.9959688221705	-0.5616217632425	-0.2190619949375999	0.175119443621875	0.7291	2.496	0.1189	0.0361	2.4096032582522	0.1586310997824	0.0942659015572	0.1820362234726483	0.0608	0.6605	0.2519	0.0385	1.5295390045239	0.0035408727629999	-0.0035408727629999	0.1879248778519958	0.0015	0.0577	-0.0844	0.0432	0.1380546947263	-0.0158158983414	-0.1090982241310999	0.2169378660644985	0.0159	-0.2367	-0.2025	-0.1122	-1.2793960153333	-0.0249041384330999	-0.1207437612183	0.2268055010682964	0.1137	-0.0832	-0.6309	0.5891	-2.6718639008984	-0.3740735358956	-0.2689096148345	0.2280100452683631
865	0.1018865994475005	0.1487	1.2788	-0.2587	0.6976	-1.3634720719392	-4.8430877361393	-2.0185728761249	0.1122101676826404	0.0021	-0.1051	-0.0028	-0.1289	-4.774276775444999	-4.0520174178544	-3.5158505954748	0.1204009060316474	0.003	-0.1603	0.1109	-0.0018	-2.9827525294898	-1.1966182787405	0.4241572139767	0.1252061999944535	0.0033	0.1632	0.0654	0.0942	-1.0948378583196	-2.4358450597291	0.5998631890828999	0.1326200370223461	0.0804	0.16	0.4817	0.807	-3.8569153286131	-3.0723366103937	-1.6341127801245	0.1411893193371693	0.8439	2.2343	-1.8494	-0.7437	-5.3798840470101	-1.7740165972937	-1.4010840092883998	0.1458848195970141
866	0.1497398885367963	0.0049	0.0005	0.2058	0.0811	2.1550145065925	-0.8578747844135	1.2115686304065	0.1558839145933715	0.2731	-1.2288	-1.0553	-0.0677	2.2052555567964	-0.6624972939573	0.9110272188892	0.1639944993938947	0.051	0.1109	-0.4341	0.5153	-0.4816373818293999	-2.5759062490211	0.4089314610958	0.1786827278324622	0.03	0.3247	-0.0781	0.375	-0.0784893462465	0.5686248227071	-1.2182569456255	0.1850392483109968	0.0398	-0.3938	-0.162	-0.3763	3.4147783496065003	0.4482744917958	1.0645830677113	0.1881820689874694	0.099	-0.7564	-0.4203	-0.2016	2.4456808174041	-0.5535170989183	1.1325284817302	0.1888196235470051
867	0.1402941341204347	0.215	-0.4365	-1.452	-0.0002	4.3415821238064	1.0854742170129998	0.0175863347229	0.1630438528563065	0.037	-0.5825	-0.0296	0.0001	2.5097312713837	-1.6330898613263	0.0155798401572	0.1810267049109183	0.0002	-0.0028	-0.0019	-0.0387	-0.5856996980308999	0.7636875689177	0.0166027589554	0.1837964278690405	0.7835	2.0771	1.4421	0.0007	3.5305648889566	0.05114593991	0.0171535613851999	0.195699036333772	0.1583	0.9741	0.5144	-0.0002	4.982165349663799	1.2376924027913	0.0170748753238	0.2133243837689689	0.1034	-0.3032	0.797	-0.0011	3.8605742304682	0.9734252655794	0.016917503201	0.2240782698652003
869	0.1326492795493097	1.1934	0.9025	3.5502	0.2765	0.9616616994001	5.6396267356915	0.586998018044	0.1361608593208141	0.0633	-0.2166	-0.8053	-0.0384	-0.3504677174756	-0.1461200160198	0.0417036125419999	0.1753481066369352	0.0145	-0.2427	-0.1443	-0.2102	0.5646118335757	3.4955889346643	0.3379959767436999	0.1829380853036852	0.1613	-0.591	0.9374	-0.3073	0.8522093879927	3.6437941313112	0.3846961541845999	0.1849916575894667	0.0207	0.2771	0.2918	-0.0748	0.878136445224	6.0387224391123	0.4020464307233	0.1887941294494715	0.0796	0.2224	0.7629	0.0321	1.3658719968118995	5.0678151274977	0.6235083505336	0.1991029825266473
870	0.104440917438459	0.1589	-1.4258	-0.4924	0.08	-0.1960856650087999	-0.4515399633438999	5.8371680928362	0.1150391103133594	0.0025	-0.1418	-0.1031	0.0479	-3.6527643423108	-1.3676817762241	5.8983465055747	0.1233105997546004	0.0035	-0.1831	0.0012	-0.094	-1.8743806686094	0.9877461287542	1.9917802722182	0.1292054287527011	0.0061	-0.2626	-0.0131	0.0346	0.3177343159331999	1.0333840443662	3.0157613322471	0.1362045450608615	0.0988	0.9624	0.3854	-0.1159	-2.0633059020308	-0.1411234511209	4.7016495407728	0.1481882820332217	0.1923	1.0676	-0.3322	0.8345	-6.0318767517705	-0.1906956698029	3.1527144221138	0.151779121610036
872	0.1369412121369487	0.1594	-0.0262	0.7287	-1.1017	-0.1788927605929	0.7738380708383	0.3902828645439999	0.1660235058696662	0.2016	0.223	1.3029	0.272	-0.0549228708572	1.2055098036787	-2.0421393515142	0.1759200622114746	0.002	-0.064	0.083	0.08	0.5993910727145	-0.3896533760528	-1.1217878343491	0.1787257513499771	0.2229	-0.1062	0.9876	-0.94	-1.2207355565596	0.6075350800693999	0.6680840043166999	0.1809327703718832	0.0083	0.0552	-0.0485	-0.2523	0.3438580883179999	-0.8507143528261	-0.6534483968963	0.1844390056915053	0.1534	-0.0248	-0.0121	1.1165	-0.3278848178537999	2.2447953026499	-0.4727458568911999	0.1848256264202639
877	0.1360522823874451	0.5874	0.3487	0.7324	2.4122	0.3289077366519999	0.7446061990282	2.8996207056207	0.1411808916183343	0.0009	-0.055	-0.0823	0.0143	-1.2958020591352	-1.8036812424415	2.3390218611764	0.1518903900627329	0.5783	1.1073	1.7969	1.1207	2.000593111095	3.6136180267643	6.355748580492899	0.1560573977872784	0.0462	-0.0876	-0.4394	-0.4935	0.0806925559656999	0.2109573306134	0.5444682018572999	0.1580203216571585	1.0696	-0.8838	-1.5333	-2.6496	-0.0479591544232999	0.3062854939994999	4.7868272022383	0.1628634618949492	0.0005	-0.0535	-0.0311	0.0288	-1.1848940555919	-1.6188870272435998	2.4570116102457	0.1677729827755202
879	0.1522708251479459	1.2051	-2.8895	-1.8724	0.1268	2.451464242917	2.1050095145728	-0.312777094065	0.182237559334685	0.0015	0.0135	-0.0356	-0.1057	0.8351345126688999	1.7526926746543	-0.4516973354666999	0.1832028140897507	0.0004	0.0214	-0.0442	0.0238	4.1228348731144	2.4865975693321	-0.1481265105855	0.1923985162912373	0.0496	0.5778	-0.1683	0.1571	4.1787806627698	3.0930703875726	-0.3431499137654	0.2045177516376281	0.0001	-0.0015	-0.005	-0.0245	2.450283951996	1.6001990876611	-0.1336482752879	0.2066983666491312	0.0042	0.0188	-0.0566	-0.1642	2.5194096569359	2.08124632403	-0.2942071835746	0.2091046764340762
880	0.1501393939404806	1.452	3.7294	0.7553	0.1653	3.5912711853267	2.3917415223144	-0.0752238746984	0.1681201942812191	0.0039	-0.0304	0.0355	0.1796	-3.455104956074	1.2029918497139	-0.4129837932579	0.1750880828647904	0.0483	-0.0159	-0.6371	0.0867	5.8122639544031	2.7518089392808	0.0366283615817	0.1822902379979266	0.0023	-0.011	0.0147	0.1372	3.6926975184713	0.9775956268336	0.1275894485601	0.1836101599583259	0.0314	-0.0374	0.4935	-0.1068	-0.8337181635637	1.5833209274908	-0.2847648562065999	0.1918012176588207	0.0001	0.0042	-0.0091	-0.0252	-1.4959007132754	1.6208541787785995	-0.3239111717530999	0.1997734541764672
881	0.1510923733241494	0.2977	1.6532	-0.4715	-0.0007	-1.5490138047203998	0.0228583008367	0.0003934303069999	0.1599943610902708	0.1258	-0.9195	-0.5781	0.0	-0.5486385631115	-0.3931155627543999	-7.86860614e-05	0.1705007104617692	0.0042	0.0001	-0.0002	0.1923	2.2556146360924	-2.665096899618	-0.0018884654735999	0.1945027078090324	0.4873	-1.9383	0.0302	0.0006	0.3468088156205	-0.0689683328171	-0.0001573721228	0.1953743058498326	0.0005	0.0012	0.0002	-0.0607	1.4963334866131	-1.9757283156926	-0.0012983200131	0.1964810542610583	0.0005	-0.0014	-0.0004	-0.0594	-1.4367681381333	1.2027951345604	0.0010229187981999	0.1974198013726719
882	0.1205986926455042	1.2962	2.6677	3.0002	0.0669	-0.8833297252764	-1.5316635281817	1.0462098723743998	0.1425074832106674	0.0185	-0.4012	-0.1047	-0.1527	0.3228489099241999	-1.4240603392172	1.0076930453191	0.1474643728469473	0.0732	-0.5315	-0.5675	-0.3744	-1.0834677224473	-2.9271608271107	1.2674750770312	0.1630328552583535	0.1667	0.9038	-0.0641	0.8442	-0.4253768479283999	1.1027458074903	-0.1046918046927	0.1695565913362922	0.0535	-0.4296	0.532	-0.0757	-0.9354592409539	0.5554842504533	-0.3926827894167	0.1715916507906069	0.0658	-0.5247	0.3193	-0.4453	-0.0129045140696	-1.8962553936786	0.9941196997276	0.1746851402983161
886	0.0959054676391856	1.6521	1.2837	0.5257	-4.8903	1.9674662792456	1.9298149988657	-6.889240076784899	0.1279272165220507	0.0002	-0.0084	0.0425	-0.0126	0.2770929652201	0.459920028883	-3.8364962956798	0.1426341900477125	0.0111	-0.0953	0.1348	0.2987	1.7862522798413998	3.1556258063856	-4.3972918552776	0.1464003627786053	0.002	-0.0817	-0.0994	0.0652	2.8584678955085	2.6825652052488	-6.915835965538099	0.1479269760777161	0.0228	-0.2189	-0.3579	0.2358	2.7422879258514	2.9148858015323	-6.0901437802372	0.1566731214203155	0.0125	-0.0849	0.3246	0.0814	1.6666888095441	0.3066395812758	-7.802745906608199	0.1634087925957436
893	0.086120775823852	2.7938	2.0268	2.9307	5.9969	3.0960211148751	3.8388175344911	9.845986862982	0.1201505046983451	0.0	0.001	0.0084	0.0111	1.2823860856665	1.1770254494519	4.1124483130096	0.1429449627769286	0.0007	-0.0071	0.0178	-0.0823	1.6864390109555	1.0458951281287998	5.930961878024999	0.1493419927528083	0.0217	0.0455	0.1604	-0.4356	3.5877303125636995	5.0235935609909	10.680059113822	0.1521421536928878	0.0027	-0.0153	0.1534	-0.0514	1.720470732511	3.8301620677371	4.389305220045499	0.1583712970269968	0.0334	-0.1077	-0.5387	0.119	3.6793208880333	5.023278816745299	11.6121348541357	0.1634312280483611
894	0.102025922689522	1.2084	-2.8519	-0.9502	-2.9545	-4.228588939636	-2.181571052315	-4.9341668522098	0.1259283771858355	0.0	0.007	-0.0186	0.0019	-4.193219555036699	0.2410940921295999	-3.4305942479479	0.1445752727012878	0.1606	-0.4062	-0.8808	-0.8518	-6.017319830411499	-5.0857555494969	-4.0079532234704	0.1468870922976588	0.0007	-0.0431	0.062	0.0401	-5.1081810769959	0.2977087133069	-3.8560497819377	0.1556874660218239	0.0635	0.2338	-0.5154	-0.5403	-5.234668920696399	-5.443895157959	-3.7322372643248	0.1589575399975537	0.0022	0.0144	0.1349	0.0521	-4.3529522596787	-4.1408933242057	-3.4907890849189	0.1594178089122696
895	0.0937519096732912	1.4946	3.2613	0.3325	3.6286	3.0362983942725	1.80191080606	4.1750430748533	0.1094970037472059	0.0005	-0.0541	-0.0189	-0.0592	-0.7531829797208	-0.0650340297471	-0.6920439100129999	0.1323784900673463	0.0442	-0.4384	-0.1146	-0.5432	1.4390500339139	-0.3352813076254	1.8495552162377	0.1340960898883363	0.1531	-0.8189	-0.2042	-1.0003	4.3478376656877	0.5091775033193999	5.1425668858277	0.1406319473580708	0.0003	0.0	-0.0416	-0.0421	0.8884049762367	3.7570627166965	1.1908741962582998	0.1427478358131528	0.0062	0.0883	-0.2201	0.0917	3.4123390817031	7.311587511349399	2.6067905281206	0.1492047454792035
896	0.1160986858426886	1.5216	-3.0887	-0.1696	3.1765	4.548801866503299	0.2165046979421	-4.5163438661758	0.1260158850058635	0.0	-0.0119	-0.015	0.0073	2.0237661561773	0.4156984623761999	-1.8191037104759	0.1505836894009219	0.0007	0.0374	-0.0488	-0.0521	3.2836873713140995	1.3199586799849998	-2.2633652131403	0.1598946142806609	0.0041	-0.0009	-0.1883	-0.0584	2.5916828043318	-1.4999137024068	-3.7661116137575	0.1615269413745437	0.0177	-0.1271	-0.365	0.1221	3.2019325535195	4.3398903734863	-2.8241214297074	0.168154063178584	0.0131	0.2382	-0.1277	-0.2096	2.6997581096647	-3.6004381114798	-3.5818682009894	0.1691763881392136
897	0.0880511930932199	1.9614	-2.1284	-4.4934	2.9484	3.7661509567882	7.137179856256299	-5.0267803464776	0.1188366967203404	0.0025	-0.0952	-0.1263	0.081	1.81371371527	4.8729884394713	-2.9421898648381	0.1386391554880026	0.0095	-0.1228	-0.2523	0.1562	1.7746460857848998	6.532320102274499	-3.9439027694908	0.1445337022514167	0.1261	-0.3293	-0.9254	0.5863	3.8380306738771	11.1764894751946	-5.9410336938842	0.1457214310705593	0.041	0.3312	0.3438	-0.4404	1.8475880647027	10.051200111113198	-3.76906234106	0.1492856810529644	0.158	0.8969	0.6733	-0.5739	5.040550407222599	8.500258497888499	-6.1105628131705	0.1517936930782053
899	0.1354676185346589	0.0207	-0.2426	-0.1497	-0.3851	2.6053348359847	2.4022067684806	1.6360799316595	0.1422091152104129	0.4055	1.633	0.5335	1.1514	0.9244431923579	-0.0723518334573	0.3376025464366999	0.1426697082540266	0.2473	1.2804	0.7955	0.5723	1.1366594999537	-0.2698145045405999	0.4798669454479	0.1602892878853114	0.0075	-0.1348	-0.0272	-0.227	5.177660869212099	-1.9702596344253	2.6054922081075	0.163572391695734	0.1838	0.7677	0.8681	0.5851	0.7986241801792999	-0.4283275752309	-0.2347205211561999	0.1702449319697004	0.0115	0.2537	-0.0896	-0.1706	1.9061304943843	0.4372191001691	1.5169098916692	0.1727923183061581
900	0.1354542178994469	0.222	-1.1474	1.0677	0.0422	-2.2255959036683	-3.2938378732347	-1.7224772270767	0.1622807802998439	0.0245	0.3931	0.2633	0.05	-3.7895600600547	-0.2906663108116	-1.445069517611	0.1719013103832794	0.0009	-0.0345	0.0726	0.0313	-0.6476256283526999	1.9175006302566	-0.8251413828711001	0.179316434371943	0.6601	-0.1145	2.3252	0.3199	-3.0237873105099	-1.7745673997235	-1.5864683699468	0.1878159936944108	0.187	-0.2823	1.1792	0.1532	-2.4016166230201	-3.3998673409712	-1.7566269777243	0.2030585817712889	0.0369	0.4634	-0.24	0.0057	-1.756272890448	-3.138000128632	-1.687029156416	0.2072518318092817
908	0.1349610807710266	0.2247	0.7978	-1.3632	-0.0471	4.3338708897892	-0.1613851119313999	-1.9592042427986	0.1621423408786831	0.0238	-0.2988	-0.319	0.1713	1.8102515285684	2.0707023918024	-1.5555054047858998	0.170548435685767	0.0005	-0.0633	0.0188	0.0031	-1.0270104733927998	-0.3534184447780999	-0.3881976839168999	0.1789579320088121	0.6546	2.1879	-0.6395	-0.5393	3.0069091503396	1.0275612758226	-1.7430929751635	0.1868039133384106	0.1778	1.0435	-0.5446	-0.2045	4.3877708418482	0.0596046915105	-1.9807642236222	0.1998085335960421	0.0013	0.053	0.0787	-0.0219	2.0185335330942	0.7439373675063	-1.4276798980416	0.2021387421787116
910	0.1587847227011102	1.4136	3.1149	-1.91	-0.0516	1.9568043179259	-1.3812157787849	-0.0707387691985999	0.1790218901372001	0.0065	-0.188	-0.1356	-0.0294	5.0873686137556	-4.0940751176727	-0.2340123466035999	0.1820256514316836	0.0024	0.0105	0.0168	-0.1384	1.2857695863067	-0.9225153838536	-0.0509098817257999	0.1832745244846901	0.0021	-0.0934	-0.0884	-0.0268	3.4663177198235	-1.7540303376981	-0.0130618861923999	0.1918053361537835	0.0015	0.0127	0.0111	-0.107	0.4777030787593999	-0.6523861350674	-0.0669618382514	0.2015499726932204	0.004	-0.0091	0.0385	-0.1687	1.6829768242539	-1.1466526297514998	-0.0529950623528999	0.2213543799091999
911	0.1069564296299975	2.056	-4.969	0.0082	-2.0355	8.276986798666	-0.6876374905746	2.8747559102183	0.1694787129374751	0.0037	0.1566	-0.0854	-0.0291	6.3642073320934	-0.8256134992395	2.017510614296	0.1729547256260857	0.0001	0.0047	0.0065	-0.0197	11.4859617546808	-0.2271273162311	4.7255701034384	0.1744221916487367	0.1119	-0.9167	0.2642	-0.2284	9.7959818709623	0.0629095060892999	4.1240151640354	0.1864976045476539	0.1002	-0.4386	0.6729	0.4009	8.0998644744546	-0.3134459255869	3.1361903492198	0.1908442564876153	0.0511	-0.5502	-0.1508	-0.2765	8.4713807133547	-0.2001379971709	3.3931003396907995	0.2024851856238705
913	0.1354529886350897	1.2558	-2.8226	-1.6919	-1.7541	5.1620810290549	2.4330123615187	2.3507067412943	0.1799443110011809	0.0332	-0.3003	-0.0956	-0.421	3.975219821928	1.8913375148411	1.1724616578907	0.1867652670309879	0.0602	0.2063	0.147	-0.6477	4.641494046832499	2.2570703282283	2.1855840414464	0.1894408077597382	0.0013	0.0034	-0.0464	-0.0916	5.3242136585696	2.3175012233835	1.5739572861842002	0.1905997273262601	0.089	-0.6149	-0.438	-0.3614	4.2981080748829	2.0414705199923	1.2503608586767	0.1924448939181057	0.0693	0.018	0.2218	0.7004	3.6454071955699	1.6225459290987	0.9676811830972	0.1989171835371047
914	0.1504369203815788	0.3581	1.8855	0.1217	0.008	-1.8194971407829	0.5006007226268	0.4763654157156	0.1691819402246868	0.1992	1.1724	0.6204	-0.081	-1.6031891579943	1.2537443593169	0.3515693223351999	0.1888240555135664	0.1077	0.7578	0.5263	-0.065	-0.6996371149381	-1.1907955101969	0.7596745797862999	0.198664630531811	0.0054	-0.1062	-0.126	0.1169	-2.7173837874183	-0.2364122714762999	0.6640710151853	0.2065926686565616	0.078	0.4007	-0.6235	0.1304	-1.5622330630356	1.8898424796745	0.2226815537619999	0.2119898025095538	1.1977	-0.88	-2.7419	0.4263	-1.8377916500584	0.8456391018657999	0.4005907385873999	0.22363570860461
922	0.1131916005856271	0.0837	0.7347	0.7248	-0.2111	-5.0878013870933	-0.4547660918612999	-0.3257209511653	0.1234253031651289	0.007	-0.0251	-0.2895	0.03	-4.5903087638918	-0.6667069982422	-0.4141640841788999	0.1330161059982265	0.0703	-0.0532	-0.8805	0.1233	-4.334028261912	-0.5801916737328999	-0.2761487324832999	0.1421672147517547	0.01	0.076	0.3109	-0.0508	-5.8946089176582	-1.3028051185998	0.2593099153437	0.1465283205620993	0.0355	0.5947	0.095	0.0167	-4.0299459776317	-0.8254954701473999	-0.5368356539015	0.1558744556889502	0.6779	2.5538	0.0138	0.0433	-6.1868489496978	0.1284156522048	-1.0460525002516	0.1642401200097015
923	0.1134425362538696	1.3637	2.0189	-3.419	-1.5052	4.8182622837676	-2.0291954944139	-3.9452404325345993	0.1401433348044683	0.0013	0.0675	0.0859	-0.0462	0.7616417313213	0.8031486287097999	-1.0486884833085	0.142147112880204	0.0964	0.7309	0.48	-0.5028	3.8797736294498	0.3850895844915999	-2.656048002557	0.1456674955809795	0.0881	0.2632	0.8326	-0.3803	3.483431938178	0.6472321980457	-2.484118958398	0.159198845509599	0.1732	-0.7429	-0.9587	0.4006	3.3262171875007995	-0.7008960919205	-2.5502939360354	0.1613775072953746	0.0034	0.0179	0.1769	0.0012	3.1706941871437	-0.1756272890448	-2.6526251588861	0.1619016494475767
924	0.1193233376735614	1.2651	2.1102	-3.2411	-0.9727	-0.1425004571954	2.0295102386595	-0.4197114515076	0.140617612922939	0.0391	0.5899	-0.182	-0.1892	1.0589570143212	1.7002877577618998	-0.3103771691923	0.1464416899480565	0.0752	-0.5496	0.4688	0.4984	-0.0148716656046	3.4206011181501	-0.0399331761605	0.1625414093330937	0.2097	-1.215	-0.2953	0.61	0.571260805764	-0.5242065410468	-0.7501535663569	0.169066697701808	0.0339	0.406	-0.1722	-0.3256	0.4614544070803	1.7574925243997	-0.2662342887468999	0.1699436593041307	0.157	0.9594	0.6818	0.0299	-0.4856503709607999	-0.1241666048891999	-0.2281895780599999	0.1739426385345761
927	0.1155651127155394	0.0006	0.0088	0.0215	0.0831	1.0407018480764	0.6924373403199999	-0.0683781873566	0.1423469199710222	0.0027	-0.0422	0.0126	0.1621	0.945019597414	1.6249851970021	-0.2218553501172999	0.1542419448485267	1.1875	3.0826	1.4272	-0.0931	-3.2304169077463	0.0120389673941999	-0.1456478996514	0.1600399644092168	0.0034	0.0391	-0.0156	-0.1736	0.0546474696422999	1.2168405965203	-0.197895444421	0.17987884027127	0.0022	0.0392	-0.1267	0.029	-1.8002583987706	0.4733753453824	-0.1582376694754	0.1866689786987667	0.1142	-0.2055	0.9222	-0.1585	0.8742414851847	1.9296576267429	-0.270286620909	0.1901113268161656
928	0.1563389037349875	0.7259	-2.3105	1.2266	0.3494	6.301691256311099	-2.039149281181	1.0739467090178998	0.1800133669935935	0.0474	0.0397	-0.5468	-0.3071	3.2652354899158	-1.1447641642778998	1.0368462310678	0.1841610743489987	0.1335	-0.2283	0.8352	0.5812	3.7321192352327	-0.3372878021910999	1.9202152993749	0.1889430299286865	0.0348	0.4679	-0.1415	0.1941	2.8482780505572	0.2772503373429	2.7173837874183	0.1893331616863444	0.1771	1.15	-0.2634	-0.1051	4.268325400643	-0.9962442233854	0.9884936463375	0.1929148580352943	0.0364	-0.4768	0.2187	0.0879	2.8675167925695	-0.3801717056541	0.8359607163135999	0.1992620206700049
929	0.1345933447767333	0.6904	-2.6605	-0.2867	0.7303	-5.0126168554256	0.6575794151198	4.9916076770318	0.1454277963811927	0.0232	0.4511	0.1892	0.0044	1.2022443321306	0.7735626696233999	1.1431904430499	0.1549353675437571	0.3394	-1.7358	-0.4651	0.2378	-4.0589811342883	0.7771428854171	4.640903901372	0.1719212590102153	0.3221	1.4848	0.5947	0.5017	0.1562311749096999	0.7464553214710999	1.2592523836149	0.1723549122385133	0.0906	-0.7767	-0.3895	-0.1839	1.1690781572504998	1.1780090252194	1.8018321199986	0.1753942049690618	0.2587	1.3828	0.4795	0.2646	-0.9170073595556	0.8125516130471	2.651326838873	0.1769678842095824
930	0.1359868384845292	0.7	0.8446	-2.6469	-0.0441	-4.6977152377028	6.3777019916235	0.6459732210632999	0.1484087014434807	0.0466	0.0292	0.6852	0.0199	-0.973740009825	0.9490325865454	-0.2300387005028999	0.1561572577847573	0.2848	-0.1367	1.6478	0.0437	-3.9764394558797	4.992079793400199	0.4563004700585999	0.1755497324510131	0.014	-0.1177	-0.3061	0.1079	-3.4186339666151	-1.0894872061444	0.5195247203935	0.1792104302576366	0.866	-0.4227	-2.6588	-0.0179	-3.5795076191474	3.8837866185812	0.6100530340342	0.1840763572714305	0.1077	-0.1901	0.9172	0.0009	-3.2713336596743	1.1953199587274	0.5694510263518	0.1902027153631329
938	0.0872857277893046	0.0	-0.0085	0.0043	0.0042	1.8150513783138	-0.4236457545775999	3.7476990753899	0.1224905190989048	0.0831	0.7808	-0.3919	0.5045	4.0607515706698	0.0686929316022	6.593773916227899	0.1330703097577558	0.0001	0.0106	-0.0213	-0.0062	1.5501154095799998	-0.6225641177968	3.2827037955466	0.1549605176677666	0.0013	-0.0153	0.0043	0.1113	3.8164706930535	1.9279265333921	8.0882189373674	0.1598530144313433	0.0735	-0.5081	0.6565	-0.0213	5.1413079088453	-2.8615366519031	5.3000570377198	0.1775124075280771	0.4215	-0.7961	-0.748	-1.5389	5.1850573589837	-1.2828975450656	6.6359103021076	0.1904881273948039
939	0.0869738290612872	0.0002	0.0356	0.0345	-0.0418	-0.0885611621056999	-1.1217484913184	2.4351368851765	0.1231087280876511	0.1095	-0.6732	0.9299	0.1277	0.3091181922098999	-4.6940563358477	4.239683674293399	0.1325926778974245	0.004	0.1171	0.1292	-0.1218	-0.0571260805763999	-0.8697957227155999	2.2070653362086	0.1536731199475474	0.0609	0.7265	-0.1754	-0.1905	2.3426020769701	-5.0212329791489	2.8579170930787	0.1607774396025899	0.0351	0.2224	0.4382	-0.2936	-0.1785780163473	-6.018303406179	3.0163908207383	0.1678395791367392	0.3427	-0.3385	-1.4711	0.8855	0.6392455628136	-5.1714840133922	3.8515253334072	0.1902239314737064
940	0.0868941080521602	0.0	0.0039	0.0016	0.0058	-1.9043994010335	1.8658432309475	0.8741234560926	0.1236185460945277	0.0935	-0.659	0.8217	0.1584	-5.2950998158516	3.1857232248711003	1.5080970527924	0.1327757107665438	0.0	-0.0007	0.0145	-0.0018	-1.3467512838917	1.8092286097702	0.778598577553	0.1550427332199299	0.002	0.1124	-0.0194	-0.0796	-5.0683265868968	1.8025402945512	1.4718621215177	0.1600773013387905	0.0746	0.144	0.8223	-0.0446	-3.5119162924047997	5.9357223847397	1.1632947317376	0.1752980529767738	0.0496	-0.6476	0.0416	0.0562	-5.1604679647962	4.4356513102101	0.6100530340342	0.1770628892559635
[truncated: 298 more rows]
[truncated: 111 more columns]
