# Supplementary material for: Data-Driven Recommendation of Optimal Tuning Scheme for Range-Separated Hybrid Functionals in Solution-Phase UV/Vis Absorption Energy Prediction
Source: J Chem Theory Comput. 2025 Oct 23;21(21):11106–25. doi: 10.1021/acs.jctc.5c01044 (PMC12613327; doi:10.1021/acs.jctc.5c01044)
Supplement: Supplementary file 2 [file ct5c01044_si_002.zip › SI-data/tddft_results/CAM-B3LYP_TDDFT_LRPCM.csv]

	ΔE_1	f_1	Tx_1	Ty_1	Tz_1	Dx_1	Dy_1	Dz_1	ΔE_2	f_2	Tx_2	Ty_2	Tz_2	Dx_2	Dy_2	Dz_2	ΔE_3	f_3	Tx_3	Ty_3	Tz_3	Dx_3	Dy_3	Dz_3	ΔE_4	f_4	Tx_4	Ty_4	Tz_4	Dx_4	Dy_4	Dz_4	ΔE_5	f_5	Tx_5	Ty_5	Tz_5	Dx_5	Dy_5	Dz_5	ΔE_6	f_6	Tx_6	Ty_6	Tz_6	Dx_6	Dy_6	Dz_6	ΔE_7
8	0.1320566458740679	0.6297	1.4502	-2.2431	-0.1365	1.6586234882506	-3.4206404611808	-1.9068780119676	0.1428986931930261	0.6131	1.7222	-1.7685	0.5856	0.4710541065711	-1.0561243161108	-1.9575124924785	0.1594993765741305	0.5392	1.7925	-0.4291	1.2935	1.9432309723344	-2.6534907055615	-1.3063066483321	0.1655635673312304	0.157	0.7544	-0.8929	-0.2364	-0.7992930117012	0.3374845173446	-1.6093660138142	0.1771229872370248	0.2112	-0.3127	1.2129	0.4687	-3.0967292894277	3.4466068614428003	-2.32517311437	0.1820805023465291	0.4663	0.8852	-1.7076	-0.3773	3.1837954163668	-3.9915471796685	-1.2401316706947	0.1859150581900025
9	0.1268909073471959	0.102	-0.7271	-0.821	0.0591	-3.9819868232084	0.0893480227197	-2.9989618581382	0.1404085299392541	0.0002	-0.0014	0.0372	-0.0269	1.2512657483828	0.6683594055316	0.3778504668428	0.1499918564931044	0.2954	1.3032	-0.2207	1.0987	-1.8879146711702	-0.2065902542056999	-1.3122474459678	0.1509750133061357	0.0004	-0.0505	-0.004	-0.0407	-0.9234596165904	-1.5832422414294	0.3265864978407	0.1751101427394787	0.0071	0.2019	-0.1027	-0.099	-0.8889557786665	-1.7745280566928	0.4848241673160999	0.1816406781744088	1.9058	-3.2476	-0.0925	-2.2765	-3.843027238776	0.0862005802636999	-2.8968666934717	0.1938961369586798
12	0.1456619280607967	2.0144	0.2606	3.1724	-3.2576	0.2554936413658	1.6297457037168	-1.7029630838495	0.1559190807413137	0.0602	0.2247	-0.6907	-0.2282	0.3658508424792999	-0.4417435486996	-0.5556022795454	0.177053113205013	0.2775	0.0482	1.1357	-1.029	0.3760800304612999	1.1626259002156998	-1.7725215621271	0.1793630108125684	0.195	-0.0704	1.1442	-0.5629	0.2004527414164999	1.2601572733209998	-1.251895236874	0.1931148764346343	0.2828	0.325	-1.4316	-0.2032	0.1068163283505	0.9142926904373	-0.5916404956665999	0.1947705518339487	0.0921	-0.2369	0.7729	0.2355	0.3509791768747	3.5437841472718	-3.4914579164408	0.2035911178329625
16	0.1130395176163275	0.2229	-1.0619	-1.2732	0.4579	-1.7313294089842	0.2850009143908	0.7485011590675	0.1261188484824146	0.0013	-0.1247	0.0021	0.0144	2.4003576460377	-1.3744094344737998	-0.6503796405016999	0.1361747391670042	0.0014	-0.0618	-0.0975	0.0481	0.8835264404298999	2.7601103187585	-0.2274027174459999	0.1463643591139307	0.002	-0.1246	-0.0238	-0.0652	0.0461887180418	-1.2611015060578	-0.2255929380337999	0.1478767507982857	0.1121	-0.171	1.0455	-0.12	0.5754311670182	1.4599411832156	-0.0763648225886999	0.1584219364711299	0.473	-2.0266	0.4274	0.4341	1.4797307276577	2.2644274749692	-0.7047910519598	0.1622970903777811
19	0.098657974648925	1.9216	-2.8031	4.6132	-0.2758	-7.859635929000399	7.709738982033399	-0.5918765538508	0.1123786129138948	0.0002	0.0173	-0.0347	0.0368	-6.5788629075926	4.2446015531309	-0.4245113012529999	0.1539617269640678	0.3225	-1.383	-1.1083	-0.0243	-8.362282489223599	7.6429345159048	-0.6196920765556999	0.1631557644218958	0.0087	0.2538	-0.123	0.0085	-6.6481459846553	5.1480749101257	-0.4396583680724999	0.1652113241102614	0.3378	1.7204	-0.3155	0.0874	-6.5628502940977	7.273267399447599	-0.5168887373366	0.1739366292877096	0.0155	-0.1052	-0.3495	0.009	-7.315325099265899	10.1224503397109	-0.6379472428005	0.1796547227781332
20	0.0978948873927392	2.0351	-1.8206	5.2781	0.1037	-3.8613610910822	9.1633459373063	-0.1135439866002	0.1140519735502569	0.001	0.0628	-0.0951	-0.0052	-2.7472844907503	5.7739044994706	-0.8975719023898	0.1245088958372977	0.0002	-0.0427	-0.0108	0.0041	-1.3517871918213	2.3131341469758	1.6187296551208	0.1409413842499361	0.627	0.2933	-0.1014	2.5644	-3.2432427357544995	7.093194347933699	-0.3876075384563999	0.1518143980059025	0.1455	0.4221	-1.1034	0.2044	-4.2318150681534	10.0890481066466	-0.3337862724588	0.1595639792853831	0.0004	-0.0459	0.0204	-0.0299	-0.4855716848993999	3.2637404547492	8.0803109881967	0.1625016186522156
21	0.1608824489131249	0.0549	-0.6053	-0.2438	0.2931	1.467101614803	-2.852763156057	0.415462404192	0.1677038654117629	0.7004	-1.9303	1.5897	0.1055	4.7045215820139	-4.9654445616163	-0.0498082768661999	0.1709558873923497	0.2747	0.6277	0.4163	-1.3575	1.3225553200112	-2.1460836386236	0.2341697187263999	0.1810018752408757	1.235	2.752	-1.5783	-0.4122	2.1348315318434	-3.2568947674074	0.2938137532676	0.1874121709820067	0.0318	0.4916	0.093	-0.0622	0.0057440824822	-0.8475669103701	0.2827190186102	0.1913244269901526	0.1838	-0.5557	0.9353	-0.5073	1.3445874172032	-2.2694633828988	0.4833684751801999	0.1917190612730434
22	0.1602645703006587	0.1074	0.946	0.0242	-0.3319	0.581883424053	-1.7327851011201	0.316711397135	0.1646186999898397	0.7023	-1.892	1.677	-0.0859	3.5029067383745	-3.6940745245458	0.1483625687697	0.1666343811664808	0.1813	0.8497	0.0427	-0.9529	1.4957826841833	-2.0203039694757	0.0950134191404999	0.1775610051806501	0.0785	-0.4378	0.6854	0.0447	-0.4961156171269999	-0.3154130771219	0.2704439930318	0.1795302043623877	0.9243	-2.4133	1.3598	0.2238	0.4885617552326	-1.3626852113252	0.2224454955778	0.1797579670193985	0.1342	0.8449	-0.6302	0.0931	-0.1663029907689	-0.6988895973547999	0.3073870988591	0.1816396550736703
23	0.0885731769585552	2.179	-4.4793	4.1022	-0.0964	-7.354707472996599	7.9404465140582	-0.0679060709881999	0.1080516887375273	0.0014	0.0902	-0.0891	0.0543	-4.9374716667886	6.7409561940766	0.0808105850577999	0.1406054253823886	0.1941	0.9577	1.0535	0.2082	-7.682238203574099	8.326401645225198	-0.0941872154957999	0.1575108873130589	0.0997	0.287	0.9229	0.1239	-5.8584920154756	6.320261166801499	-0.0549228708572	0.1607352271423056	0.2156	-0.2135	-1.3922	-0.1693	-5.0730870936115	5.6996642005397	-0.0354480706607	0.1622882565790912	0.0069	0.2519	-0.007	0.0208	-6.1419192086384	6.9533692168259	-0.0364709894589	0.1696521472548022
25	0.1101603067094876	1.9603	-0.2699	-5.0079	1.2409	0.4804177478777	-12.746709173462298	1.749191144922	0.1383538933935088	0.0356	0.4424	-0.2623	-0.3489	0.8009454189906	-13.0908033199645	1.9619975979783	0.1522259637975312	0.6915	-0.0128	-2.5297	0.6439	0.2624573577997	-15.4818366677263	2.4315960124135	0.1542851859219457	0.0474	-0.3814	-0.4227	-0.3694	0.8381639260327999	-9.7490849783679	1.0518359257645	0.1685135618154585	0.279	0.8938	1.1263	0.6451	2.1240908844623	-9.6196857503956	1.1016442026307	0.1732222811689331	0.0771	0.5278	-0.6214	-0.0514	1.5221425147523	-6.406422404034499	-0.1319171819370999	0.1787727886269266
26	0.1131856887244271	1.9267	1.0882	4.9337	-0.0873	-3.9204149801629	-8.862096351236401	-2.3132128330372	0.1348966235870342	0.1693	0.214	-1.0835	0.8142	-3.8164313500228	-10.5195002055353	-1.3163784641913	0.1446256519603193	0.3299	0.8543	0.9195	1.3587	-3.6971039379097	-6.867758782022699	-2.8985584437918	0.1507158439554052	0.4736	-0.221	-2.1011	0.5002	-5.3805135355013	-16.918526119798198	-1.8602171775574	0.1596694707468409	0.778	-1.1055	-1.2573	-2.1228	-3.3526557041311995	-5.7065098878815	-2.2003770209896	0.1639093317698088	0.0978	-0.7031	-0.4004	-0.4905	-2.7539334629386	-2.598213747428	-2.5909746297792	0.1682927716046804
28	0.0777326881777551	2.1939	2.4333	5.6627	2.0853	4.6683653368006	14.5095130070065	4.5514378495602	0.1337077588467771	0.1407	-0.7019	-1.0411	0.036	2.8830179466653	12.391874379579	4.0168840914393	0.1469209332655496	0.3838	-0.4033	1.5828	1.1183	3.8063201911329	12.977534734579198	4.0160185447639005	0.1520434318214818	0.0058	0.0053	-0.2319	-0.0561	7.971920938618199	13.9760608537452	-1.8521125132332	0.1568185773868788	0.0536	0.1322	-0.7002	-0.0683	1.3110671550467998	9.024897812273	2.179210470473	0.1622602429489917	0.0158	0.2711	-0.1276	-0.2366	4.7141212815047	12.2710519322993	3.0328362075709	0.1672621130034447
29	0.1276295783630557	0.0648	-0.089	0.8667	-0.0472	-1.9369360874224	1.2469380150058	3.8965731035587	0.1468949474622731	0.0044	-0.1999	-0.0341	-0.0589	-0.5945912229691	0.0649553436857	1.3599311991762	0.148948941630112	0.4992	0.8924	-1.4455	-1.4632	-1.1016442026307	0.957609367238	2.1740565334513	0.1634124825937736	0.0395	-0.0862	-0.5253	0.2816	2.1473032725753	-3.6725538867529	-3.3436461501009	0.1755013810188046	0.0105	0.0596	0.2351	-0.1756	0.0520508296161	-0.3746243383254	0.1456872426821	0.1794407010549278	2.4947	1.8505	-2.6944	-3.1891	-1.5530661368824998	0.8778610440090999	3.1610551446222	0.1845879568847656
30	0.1009420510901044	0.0068	0.1349	0.1976	-0.2102	-0.817154747639	4.5885383275103	3.6401352294561	0.1009605220273601	0.0032	0.1213	0.1752	-0.043	-0.8743988573075	4.5250386759605	3.701392328256	0.1099450406547086	2.2385	-2.5796	-3.3344	3.5731	-1.1522393401109	6.1650135676593	4.9723689350195	0.1289019669308457	1.1801	-0.5447	2.867	2.2839	-1.1437412454796998	6.165957800396099	4.9501794657047	0.1355939523662264	0.09	-0.1419	0.7708	0.6179	-1.2626358842550998	6.689023393552599	5.3903492931763	0.1433359416061391	0.0643	0.3781	0.4982	-0.5304	-1.3602459434218	7.333776980664199	5.8592001900282	0.1501876586443219
32	0.1123614226900277	1.5679	2.0017	-3.5722	2.0407	13.1227105178622	5.8263881024244	-7.86073753386	0.1236774236310658	1.2135	-3.2494	-0.9867	1.7849	11.252618239599098	5.3382591205295	-6.924766833506999	0.1468590867524072	0.5526	1.7532	1.0804	-1.1848	11.6654053177035	5.2988767467988	-6.942077767014999	0.1486916270169631	0.3757	-1.4416	1.2058	-0.508	11.7025451386843	7.004003697336799	-8.2260769169402	0.1518642120605749	0.0251	-0.3029	0.3367	-0.206	10.709959817154	6.8110261317533	-7.8457084961326	0.1533946053935206	0.1982	0.6595	-1.0719	0.595	11.5252260993194	4.0308508673378	-5.9984351756755	0.1564407011559914
33	0.108384089537061	1.4718	-3.5299	2.5424	-1.2019	8.2514531717417	-0.6664709400579999	-4.6604573876299	0.1183292071496274	1.8548	2.6843	0.5499	-4.0005	6.666401150900099	-1.2122374619284	-2.0886428138016	0.1367066398331401	0.0001	-0.0141	0.0215	-0.0144	2.6272095610539	-1.0754024011538	2.1449426907333	0.1439725491360041	0.3465	1.4923	-0.9106	0.7441	7.113810096020499	-0.9874313845086	-2.6234326301067	0.1473020291033228	0.4047	-1.3159	-0.3711	1.5007	7.966609629473699	-1.5818258923242	-2.4143637649669	0.1525511731249556	0.0083	0.2036	-0.0426	-0.1956	7.1896241161794	-0.7541272124576	-3.4091522962164	0.153840093736504
34	0.1007430568939822	1.2164	-2.5412	-1.1062	3.2294	6.6573522538391	-0.0340710645861999	-3.165146819815	0.103159401445007	1.0652	-3.1969	2.269	0.3468	9.7778840768403	-0.6650545909528	-5.9157754681748	0.1221056325699972	0.5836	-0.2937	-0.9337	2.4921	7.024265358147299	-0.1411627941516	-4.818458998921099	0.1369644858412847	0.2739	-0.5187	1.084	-1.2471	8.487629385033799	0.4044070125653	-6.1859440599917	0.1381398532956493	0.0237	-0.2869	0.2053	-0.3649	9.137300850982898	-1.1128176233495	-3.5092016232865	0.1452050235452407	0.2749	-0.7686	-0.3717	1.4529	8.7106256830414	0.6833097571975999	-6.569774667500899	0.1480491219581284
35	0.0976291524106169	1.073	2.0211	3.4386	0.7597	7.496224354424499	0.1864466224872999	13.3449592982865	0.099192698396912	1.3691	-0.6786	2.4058	-3.802	4.701885598957	-1.6332078904184	9.9197157025138	0.1302762054711503	0.0551	0.6458	0.4569	-0.0919	7.6328233570149	-1.1185617058317	14.198230948108096	0.1399142807767696	0.0185	-0.1875	-0.3779	0.1439	8.837624986141	0.3300093415116	15.312110833286498	0.14454777686894	0.265	-1.329	-0.6152	-0.7778	7.080958665386	-2.0579552498556	14.206335612432298	0.1460512325915285	0.1238	-0.286	-1.0906	0.0167	7.3144595525905	0.2280322059372	12.4687113185361	0.1473909627965066
37	0.1462008640144823	0.1465	-0.5233	-0.1987	-1.0907	1.0018309337448	0.5473009000676999	2.1939641069855	0.1514164232109021	0.0045	-0.0523	-0.188	-0.0823	0.1684668574574	-1.5562922653999	0.1079572762407999	0.1535278899892291	0.3007	-0.0182	-1.6829	-0.3248	0.8777036718862999	-0.7910309752542001	1.685062004881	0.1755470773135002	0.0067	0.2245	0.0229	-0.0782	0.046424776226	-1.0582094967379	-0.0692043910012999	0.1962199868085625	0.0156	0.0646	0.3146	0.1272	1.0387740395721	-0.9754711031758	2.0636993323378	0.2053078022286869	2.527	-0.1169	-4.1954	-0.9206	0.9553668144881	-0.0587391448350999	1.9577485506627	0.2125603454406884
38	0.1485414708138891	0.1673	0.2372	-0.774	-1.017	0.4420582929451999	-1.634702925585	-1.8964127658014	0.153888081718055	0.0075	0.122	0.1801	-0.1618	-0.5379372587611	-1.0851594727674	0.9004046006002	0.1546502660437399	0.2877	0.6372	0.7738	-1.3365	-0.073178037102	-1.9182481478399	-0.6482551168438999	0.1776267496929066	0.0071	0.2278	-0.0276	0.0873	-0.3904795796975	-0.6191806171566	0.7694316513999	0.199221945916975	0.1455	0.3925	0.3318	-0.912	-0.0795909511061	-2.3687651923856	-0.8497307770586	0.2061742050197958	2.2365	1.5536	1.6787	-3.3226	0.1783026151323999	-1.7992748230030997	-1.2811664517148	0.2132209965728949
39	0.1503305274595924	1.5901	2.1322	1.6854	-2.9119	-0.4640903901372	0.6803983729258	1.7253492683177998	0.1778008157308405	0.0	0.0115	0.0043	-0.0034	0.1086654507934	-0.3541266193307	-0.6117054413235999	0.179651510521109	0.0212	-0.0275	0.2477	0.3384	-0.4114887580913	0.8372983793574	1.7772033827804	0.1874851326908881	0.0149	-0.0912	-0.2898	-0.1633	1.2544918769002	2.55336269243	-0.0568506793614999	0.1887316846575926	0.0154	0.0408	0.2902	0.1902	0.286417263496	1.8231953856687	1.2699143449345998	0.2063413904847672	0.0193	-0.2113	-0.1765	0.254	-0.8494553758437	0.4373371292611999	2.3034951044543	0.2118968793114787
40	0.1304826880737915	2.3032	3.363	-3.2796	2.1003	0.0064916000655	0.0326940585116999	0.0778598577553	0.1425696329056019	0.4839	-0.4694	-1.4278	-1.6828	0.7111646229332	-0.4632248434618	0.6245706123624999	0.1450874070170563	0.9394	2.2737	1.981	-0.7859	-0.2314550496081	0.0644045412559	-0.3117148322360999	0.1467926458407615	0.5769	-0.6536	0.9138	2.1523	-0.0206944341482	0.1556410294492	0.1500936621205	0.1483981367523776	0.0519	0.5568	0.2921	-0.3599	-0.0389102573623	-0.0079472922013999	-0.1124423817405999	0.1485617634143491	0.0206	0.3433	0.0752	0.2915	0.0736894965010999	0.0595260054490999	0.0539786381203999	0.1487420606649706
41	0.141955242169971	1.3556	-0.1782	0.9029	-3.6712	-0.1579622682605	-0.0784500032158	0.4963516753112	0.1485535319368195	0.0482	0.0291	0.1171	-0.6874	-0.2028920093199	0.0406413507131	0.4756178981323	0.1501851600588617	0.0102	-0.0368	0.1651	-0.2706	-0.1683488283653	0.0118422522407	0.2896827350440999	0.1549350004181688	0.2411	-1.4368	0.4982	0.1471	-0.1365990025904	0.0352906985379	0.3180097171481	0.1663253426371158	0.0025	-0.0815	-0.0049	-0.1272	-0.1582376694754	-1.1462591994445	2.2701322144207	0.1729029899500909	0.0619	-0.2392	-0.2831	-0.6321	0.0412708392043	1.2027164484989998	-1.7876686289466	0.1796972332753065
43	0.1277092126438155	0.1384	0.4693	0.1358	1.1775	1.4098575051345	4.4646864668667	1.0209909896957	0.1385184395231699	0.0173	-0.3108	-0.1334	-0.2701	0.1908530419257	2.33304172051	-1.0566751185406	0.1479691087920017	0.6867	-1.0232	-1.7137	-1.7255	0.7552288173171999	2.9309377580579	0.2247667343891	0.1581247977352325	0.0318	-0.0941	-0.5339	0.088	-1.6786884339075998	0.4816767248600999	-4.596524962742399	0.1726325980956415	0.0337	0.1953	0.1711	0.4744	0.5403371836337999	1.9020781622222	0.2694604172643	0.1742044273759906	0.0083	-0.2282	-0.0413	-0.1326	0.4376125304761	3.335895573053	-1.4839010889119	0.1820808246379615
44	0.08743854611226	1.626	-1.0995	4.7677	1.9885	1.4545511880097	-7.800424667796899	-1.1699437039259	0.1179695126389406	0.1987	-0.3997	1.2406	0.9101	0.4057840186398	-0.520901726468	-0.4490613524097999	0.1331143493936406	0.2972	-0.5042	1.2117	1.2755	0.5576087741111	-3.7026119622076994	0.3416942216295	0.1517138846057249	0.0003	-0.0482	-0.0167	-0.0173	2.025379220436	-9.1758963640996	-2.162686397579	0.1547170479889651	0.0168	0.059	0.1243	0.38	-0.9095321837226	4.9060365852593	1.9453948390229	0.1617470858999778	0.0154	0.1673	-0.0799	-0.3298	0.5500549122166999	-1.9245036897212	-0.6171347795602	0.1648755515617061
45	0.1323173384836207	1.0217	2.6093	1.124	1.8737	5.1878507141634	3.5426431993815	3.6145622595011	0.1553955093058669	0.7858	1.2091	2.3069	-0.8949	6.791630017618199	2.1499785986629	5.8335878770425	0.1598976247839834	0.8038	-0.1321	1.8191	-2.0529	4.1753184760682	2.4139309916292	3.5479151654952994	0.173280232622906	0.0232	0.4269	-0.1189	0.0641	3.0945260797085	2.8273869012555	2.3353236162906	0.1761451873706405	0.041	-0.2118	-0.0796	-0.5461	-0.876562723996	4.9840144721067	-1.3380958171377	0.1787425233667176	0.0844	0.3936	-0.5488	0.502	1.7977404448058	2.8099579386554	1.8244937056818	0.1972688414622289
46	0.1102953552719866	1.6603	1.5364	-1.7402	-4.1462	1.8581319969303	-2.7231672129312	-9.5742445499371	0.1284861801136846	0.0002	0.0304	-0.02	0.0368	-0.4612970349575	-0.4354486637876	-3.9049925121285	0.1657087381231626	0.043	0.5847	0.1844	0.1169	1.1206468864588	-2.4139309916292	-8.5991275340376	0.167077822573001	0.008	-0.1971	-0.1172	-0.1387	1.7119332948491	-2.8465469572064	-9.708246912501298	0.1722143920715257	0.0145	0.2149	-0.0725	-0.2733	2.3079015238927	-3.1165975199312	-10.5811900776729	0.1768392950729746	0.0124	0.225	-0.0162	-0.2334	2.6401140751235	-0.7427570765852999	-5.852708589962699	0.1830629701100329
47	0.1272350473457208	0.8725	0.4118	1.0417	3.0052	12.1507409444187	-32.912805762392	-16.3964047593785	0.1273623906807828	2.0984	2.2845	-2.8706	3.3547	13.2277564098312	-34.500965882658896	-13.474791299596498	0.1726618005658593	0.0058	0.1832	-0.1281	0.0138	13.3311498945108	-35.2563127290682	-12.3923858389781	0.1729685915075387	0.0065	0.1593	0.0117	0.1769	12.1206828689639	-32.51308057048	-17.7022786343729	0.1802705415918784	0.0007	-0.0694	0.0225	0.0284	19.6678171051142	-19.6482242758256	-29.562156552826497	0.181129860953844	0.0031	-0.1306	0.0437	0.0834	11.416954078833	-32.36597697869269	-14.0523076472418	0.1813577856753037
48	0.1106783010699315	1.7303	2.9998	3.1812	2.0813	1.6664527513598997	3.044363715566	1.7050876075072998	0.146451601603954	0.0465	-0.355	-0.5456	-0.2286	1.3656359386277	3.7662689858803	2.0978884260161	0.1518024452934311	0.0069	-0.1479	-0.047	-0.2097	1.0018702767755	2.2755222096266	1.4013594105033	0.1592340807462404	0.0176	-0.0106	-0.3344	-0.2312	4.7361927217274	5.6231813488589	3.4652554579946	0.1714796363269548	0.0008	0.0587	0.0583	-0.0169	-1.959676359167	-0.3219440202181	-0.8008273898984999	0.1776146525556542	0.132	0.636	-0.7351	-0.4127	2.5023347816121	6.033843903305499	3.7430172547366	0.1862302231965271
50	0.143535069937236	0.0023	-0.1182	-0.0747	-0.0683	0.3337862724588	1.5656559067065	-0.6357440330812999	0.1805393348514239	0.0582	0.6356	-0.0355	-0.2803	-1.3653211943821	0.581489993746	-1.4122967730379	0.1854512308397797	0.073	-0.081	-0.443	-0.6226	-2.776437676499	3.0057288594186	-0.0354874136914	0.1882636134972662	0.714	0.5273	-2.0389	-1.1195	-2.7302883014879	2.172915585561	-0.590538890807	0.1917905000905957	0.001	-0.0461	0.0058	-0.0741	-2.5455334293207	-1.4402696678656	-1.9977210698539	0.1946492151733016	0.0004	0.0347	-0.0153	-0.0418	-0.7851295206491999	-1.1740353791187	-0.9168499874328	0.1998814331985928
51	0.1096757057103613	0.1015	0.6225	-0.7596	0.6508	-1.8148153201296	1.0445968081157	-1.9332771855673	0.1232514024990816	1.0639	1.9223	-2.5273	1.6929	-4.660103300353599	5.238917968012	-4.3359167273856	0.1427177315149134	1.1382	-1.5092	2.7704	1.4179	-0.6094628885736999	-0.7905588588857999	-2.9768510748848	0.1516259402039162	0.1131	-0.5442	0.695	-0.5826	-4.7761258978879	6.146443657168899	-2.6440090351628	0.1595248078303472	0.0533	0.2802	-0.1273	0.6376	-4.4288056228683	5.4354364063585	-2.7349307791105	0.1694168406998171	0.0104	0.0292	0.1943	0.2314	-0.9804676680747	-0.0553163011642	-2.0335625708216	0.1721090685544061
52	0.1239912711748936	1.6232	-2.9619	0.5562	-3.2488	-3.7407747019867	-0.1230256569988999	-7.6735040507587	0.160471166458662	0.0678	-0.2797	-0.607	0.433	0.5386847763443999	-1.0096601968541	-2.8884472849019	0.1709548826662653	0.0303	0.2744	-0.0276	0.4358	-2.862992344039	-0.4066495653152	-7.1020858728719	0.1720870406516159	0.0057	-0.0926	-0.1989	0.0352	0.9763759928819	-0.6520320477910999	-1.1077817154199	0.177456357115814	0.2446	1.1306	0.193	-0.8673	0.3763947747068999	-0.9094534976612	-3.2238466216194	0.1787561683848287	0.2179	1.0657	-0.3658	-0.7477	1.9707710938244	-1.3429350099138	-1.5586528472419	0.1797834710392453
57	0.1042182890272879	1.1083	2.5216	1.9449	2.4105	6.855523099475	8.7056291181425	6.853988721277699	0.1239894903034213	0.0001	-0.022	0.0219	-0.017	0.9757858474214	5.2713366253088	-0.1076425319951999	0.1308351128363428	0.5746	0.3461	0.6581	2.4566	5.3082010450747	8.481806616490198	5.2053190197942	0.141005143564567	0.7423	1.9926	1.7867	-0.8564	5.8126573847101	9.1150720386374	4.6053771446499	0.1649807196292523	0.0622	0.2482	-0.6647	-0.249	3.8771376463929	7.2260164195769	6.4340018685552	0.1713939648698543	0.058	-0.0677	0.5873	-0.3976	3.3253516408254	7.391847293977399	3.4353547546626	0.1726326664493547
58	0.0781258175764777	2.1986	-3.4742	-4.6429	-2.9302	6.4694105961852	11.8975291988335	7.6308955485106	0.1332742441633708	0.1938	0.2014	0.964	1.1006	6.895652990789	13.316435601029	8.896796904313799	0.1475233698187368	0.4258	1.786	1.0658	-0.0581	7.783703879749399	13.1145271674766	8.3885636337312	0.1503578050010499	0.0016	-0.0803	-0.0691	-0.069	10.8349919687186	14.8834291707793	1.9458669553913	0.1593955384640457	0.0794	-0.2435	0.5958	0.5772	4.893918931803699	11.6374324228758	8.103838120555299	0.164350655313701	0.0017	-0.0806	0.0499	-0.0814	8.937162853812	16.0162330537244	3.4547508687977	0.1686022812601758
60	0.0783440132861013	2.4109	1.1207	6.4516	1.811	0.4947386110525	15.0837638831037	5.994500872605499	0.125232515439024	0.0059	0.0569	-0.2141	0.1461	0.0937937851888	15.6436545529954	6.7385562692039	0.1376849383876358	0.003	-0.0686	0.1029	0.1319	-3.0260692062904995	16.247097957872	9.766907371275	0.1540844773705989	0.0653	0.4798	0.2235	-0.5966	-1.4738292730527	16.1283213481887	8.303936774695499	0.1545820957096533	0.0346	0.2892	0.1231	-0.487	-1.6064939725731	16.357927275353898	8.52563475269	0.1608735059689899	0.0593	-0.0921	0.5509	0.491	-1.2997363622051998	7.9968250770513	4.9602512815639	0.1737929034785733
62	0.1424604132268337	0.7192	1.1456	2.1618	1.2597	-2.0936393787005	-1.2897825754381	0.6537237981112	0.1556382531858327	0.8289	1.4693	-0.7066	-2.3087	-0.4603921452513999	-1.7772820688418	-1.5810783747409	0.1670641907846408	0.4112	1.4286	1.2848	-0.0046	-0.4975713092628999	-0.7522780900146999	-0.4121182465825	0.1747875470228489	0.076	-0.5951	-0.5462	-0.0127	0.4753818399480999	-2.9748839233498	-3.9069990066942	0.1805665190496387	0.4409	-1.3376	-0.0377	1.3682	-1.2173127128887	-2.0258906798351	-1.0820907163728	0.1847840460480796	0.2317	-0.1291	0.8435	1.0736	-0.8523667601154999	-2.0774693930828	-1.5117952976782	0.1908565575835278
75	0.0790960026187229	2.1237	-2.7331	-5.3126	-2.14	5.057743311638499	13.3937446563545	5.9559447025195	0.1339192092208923	0.2223	0.1909	1.2659	0.9225	5.5140437816971	15.1328639854173	7.3053319694681	0.1479264803295493	0.492	1.6155	1.5333	-0.1674	6.481095476303099	15.365578012007798	6.6173797346479	0.159895527133475	0.0695	-0.3102	0.4801	0.5701	3.9647152327311	13.354047538378198	6.8692144741586	0.1673576468723698	0.0024	-0.0826	-0.1146	-0.036	7.4215512821559	20.5127086893967	9.5442651605437	0.1695232806609179	0.0447	0.1185	0.4349	0.4386	7.0395697970896	20.296085962362497	10.1492036005869	0.1711425103013809
77	0.0986185477861975	1.8575	3.476	4.0186	0.1451	-0.3438974313487	0.4205376551522999	-3.0455833495177	0.1272849007221528	0.0368	0.0994	-0.0864	0.6454	-0.2823255883032	0.5260950065204	-3.0248102293081	0.140552660725766	1.0648	2.2428	2.5153	0.0823	-0.4248260454986	0.4731786302289	-3.6478071204426	0.1529547635817324	0.2502	-1.0083	-1.1981	-0.0375	-0.378479955334	0.4999712341355999	-3.3644979563719	0.1547726754166915	0.0308	-0.0511	0.1032	-0.5339	-0.3455498386380999	0.197108583807	-2.2517983621145	0.1632927360756896	0.0732	0.265	-0.7218	-0.2847	-0.3081739594731	-0.0923774360836	-1.179110630079	0.1635501653466799
79	0.1265046783660621	1.5478	2.7205	3.3093	0.0041	6.0038251708814	6.1728034877379	2.2414511450404	0.1648978370771463	0.0401	0.2711	-0.4463	-0.3042	2.5670147240829	1.9188776363311	2.2092292028971	0.1712579453906343	0.0063	0.0911	-0.2123	-0.0412	0.968625415834	0.5349471884278999	1.2206568704982	0.1716073559749321	0.3265	0.2239	-0.0572	-1.6735	0.6646611606457999	-0.3179310310867	2.214619198103	0.1720936897039371	0.0705	0.5312	0.574	-0.056	4.090101471572	3.935089930614	2.012002589998	0.1816743820673802	0.0285	0.3201	-0.2038	-0.3022	2.2932659164723	1.6805375563504998	2.2207960539229	0.1846315724336345
80	0.1475041172236971	1.1143	-2.4503	-2.308	0.0372	3.4356301558775	3.3017064793746997	-0.0577162260368999	0.1629533573175269	0.0504	0.1445	-0.1416	0.6505	3.2749532184987	3.1423672050397	-0.0541753532738999	0.1664329920179474	0.1381	-0.2959	0.325	1.0253	0.0006294884912	0.0670405243128	-0.0068850303725	0.1712939736773453	0.2306	-0.1157	0.1049	-1.4125	-2.2239434963789	-2.0404869442248	0.0209698353631	0.1766617411582055	0.3709	0.1495	-0.1302	1.7634	1.8685579000658	1.820795460796	-0.0309236221301999	0.1777308443131621	0.1506	-0.1547	0.1744	1.1032	0.2825616464873999	0.3263897826872	-0.0125897698239999	0.1798775694801947
87	0.1708531528639883	0.9172	-2.8359	-0.1005	-0.0033	3.7443549177804	0.9711433697988	1.7469879352028	0.184914213934965	0.0319	0.2685	-0.3189	-0.2912	0.03147442456	0.7925653534514999	1.6254573133705	0.1864240449275291	0.0494	-0.426	0.0988	0.4538	2.5283011818741	0.8221513125379	1.5557021199394	0.1957165451741407	0.0695	-0.1199	0.155	0.7032	0.4503596724229	0.8187678118977	1.7201166452347	0.2117015938555336	0.0041	-0.0183	-0.161	0.0562	2.7485434677327	0.1954561765176	0.1230256569988999	0.2133717547296363	0.0001	-0.0176	-0.0049	0.0107	-1.2882481972408	0.7376424825943	1.631162052822	0.2179287615468372
90	0.1418883069801309	0.8314	0.905	-0.8788	-2.6829	-0.6021057418328	0.9494653598831	0.0544114114581	0.1504120289726986	0.0163	0.1802	-0.3403	-0.1213	-1.4504201697861998	2.9244461579924	-0.3441728325636	0.1514090402748975	0.0004	-0.0219	0.0249	0.0549	-0.5790113828119	1.6980845480426998	-1.749978005536	0.1539403271069536	0.3732	-0.8483	1.5634	0.6875	1.2537443593169	-1.6727476362718998	-3.3222435414001	0.1563939317814982	0.9256	1.2074	-1.6744	-2.1485	-1.7555647158954	2.8703888338106	1.1760025306537	0.1701275293224893	0.4811	0.7449	-0.9325	-1.6785	-0.8961555532846	1.5986647094637998	-0.0623980466901999	0.1706802844860066
92	0.1414553622784938	0.688	-2.3754	1.2259	0.3868	0.4407206299014	-0.5612676759662	0.208124632403	0.1567246112434388	0.8956	0.7354	1.009	-2.6482	0.0938724712502	1.1382725642124	-2.4913187330161	0.1661343109135875	0.4713	-1.5297	1.2421	-0.6102	-0.7536944391199	0.6137119358893	-0.5995877878679999	0.1745909966557178	0.1004	-0.8274	0.0221	0.4217	1.0104077144374	1.8920850324244	-4.8743261025151	0.1809789451425708	0.229	0.3649	0.5137	-1.2252	1.4424728775848	0.0989477222105	-1.9983899013758	0.1853397955452239	0.3237	-1.3515	0.3253	0.8294	0.7813132466713	-0.0324580003275	-1.0735532787109	0.191458921740578
93	0.0889275336322351	2.8117	-0.5119	-6.8056	-0.9212	-0.6774476456233	14.2347412805977	2.1656764679122	0.1509825167798711	0.0144	-0.1565	-0.3445	-0.0055	-1.6623217331364	13.7179312293225	2.1978984100555	0.1689496261658633	0.1294	-1.0627	-0.1015	0.0974	-0.7543632706418	15.459843913565	2.3421299606017	0.1712310651091977	0.012	0.0481	0.3193	0.021	-2.1178746856117	13.9813721628897	2.2589587937019	0.1769301265004305	0.0	-0.0008	-0.0041	0.0137	-1.7548171983121	17.9726439413433	2.7701821346177	0.178184423751318	0.0032	-0.1073	0.1152	0.045	-1.5684492618862	19.5745741223552	2.9917227404894	0.1864218039547189
94	0.07976662420572	3.2912	-0.6057	-7.8433	-0.0688	-0.3030593654821	16.6852219477472	0.5943551647848999	0.1404539936108291	0.0151	-0.3974	-0.015	-0.0576	-1.1575506492554	16.9950876575404	0.6093842025123	0.1560729714090805	0.1453	1.1646	0.1971	-0.0404	-0.1539099360983999	17.462758263471297	0.6390488476601	0.1649000552653855	0.0234	-0.2681	0.3749	0.0118	-2.3645554881007	14.3784220287141	0.6144987965033	0.1741080416581029	0.0	-0.0003	0.004	-0.0136	-1.1694715875575	21.614549607180894	0.8509897540409999	0.1764394626004478	0.0065	-0.1483	0.1775	0.0453	-1.5068774188407	23.964430144830494	0.6098563188807	0.177718315004046
95	0.0984156882978455	1.8318	2.3457	4.5575	1.2833	5.7364105912135	16.2188103187987	4.2748956867699	0.1303289602054597	0.0969	-0.184	-0.8566	-0.5892	4.3837185096861	15.283783851182498	4.7816732652166	0.1417023819404613	0.2533	-1.0931	-1.2117	0.1339	3.8869734040679	11.6160691572057	3.0970440336733	0.1518113136364706	0.5526	0.6618	2.1547	0.6163	4.6207602696536	15.0109005902473	4.0622466058364	0.1608800036141615	0.0896	0.266	-0.8486	-0.2103	-0.0011802909209999	7.2738575449080995	2.0314380471638	0.1640560397853004	0.0397	0.5098	-0.0094	-0.3215	3.3243680650579	14.3144896038266	5.3526980127964	0.1670042173837341
96	0.1124215989471153	1.9094	-1.6304	-4.5986	1.2927	-2.8579170930787	-5.9796292070009	2.2436150117289	0.1562939383840307	0.2036	1.3613	-0.3112	-0.0646	-3.008561557629	-6.5902723864956005	2.425891272962	0.1661834950851183	0.0342	0.3026	0.4474	-0.1309	-2.2551031766933	-5.1516551259194	2.0141271136558	0.1716256589678496	0.0202	-0.3368	0.2438	-0.0631	-1.8285853808746	-3.9479551016529	1.6130249156693	0.1820868500545235	0.0006	-0.0166	-0.0583	-0.0406	1.743289690317	-1.5083331109766	0.398938331298	0.1831992795412941	0.1278	-0.2713	0.9815	-0.0979	-1.7196051858355998	-3.1110501526025	1.3706718465573	0.1970803465434413
97	0.1063097178778603	0.0269	-0.2993	0.2243	0.4892	0.1006394725306	-0.6142627383190999	0.8817560040483999	0.1203546632747398	1.6066	2.0298	-1.8452	-3.5353	-1.2005132387798	0.533884926599	3.336682433667	0.1684847253683498	0.0007	0.001	-0.0243	0.0745	-0.8806937422195	0.1651226998479	3.0527831241358	0.1699094405533524	0.0093	-0.079	0.1432	-0.2344	1.7008385601917	-2.5310551940231	-0.8025191402185999	0.1803220942563187	0.0029	0.0967	-0.0315	-0.1171	1.8241002753748	-2.7035350406119	-0.7089220701833	0.1919689547309072	0.2243	0.675	-1.0403	0.4635	-2.3560967365002	2.3181307118747	3.2337610653558	0.1927679975101739
98	0.1319705187255465	0.7271	0.8208	2.6978	-0.5592	0.7726184368865999	5.1064893266758	-0.8193973003888999	0.1445570759138709	0.7648	-1.506	-2.3775	0.1241	0.2858664610662	2.9190561627865	0.1553656282342999	0.1589814347651972	0.7417	-1.959	-1.6602	-0.6352	1.5168705486385	5.6115751548024	-0.3268225560248999	0.1702054863648257	0.3385	-0.1834	1.5797	-0.6739	2.0121993051515	6.6409855530679	-0.3015643303154999	0.1786375214060441	0.1165	0.1127	-0.8205	0.5405	-2.1517096920137	-1.8412931797907	0.6533303678042	0.182048588144864	0.0584	0.1283	-0.6538	0.1927	-0.3959482609647999	2.1514736338295	-0.0335596051871	0.186681192698819
99	0.1311223876904432	0.6111	-1.2751	-2.24	0.5895	1.5123067570773	4.3534637190778	-1.7050876075072998	0.1392243639655354	0.3304	-1.4322	-1.1964	-0.2777	-0.635389945805	2.8746772241569	-1.5617609466671998	0.1570675300624543	0.3989	1.3026	0.7527	1.2435	1.3752356381184998	3.9344210990920994	-1.13701358723	0.1602473003307929	0.6915	1.3119	2.1759	0.1304	-0.4448909911556	2.8444617765793	-1.3596557979613	0.1686308189354093	0.0976	0.6329	0.6646	-0.1609	2.5057182822523	6.8802305227546	-1.728732768958	0.1765715076419929	0.2375	-0.2799	-1.2129	0.6842	2.6487695418775	6.076334376461499	-1.1137618560863	0.1797862176825355
100	0.1314755551565118	0.5556	-0.5309	-2.4372	0.3425	0.6767788141014	4.315537037483	-0.5689002239219999	0.1392884856283445	0.3289	-1.211	-1.4383	-0.0842	-1.0264990139937	2.2932659164723	-0.131405722538	0.1579028388964557	0.2918	1.4186	0.3056	0.8164	0.5290063907922	3.4506198505742	-0.1668144501679999	0.1606640521847858	0.7036	-1.0996	-2.2716	-0.447	-0.5645331475143	2.1557226811451	0.0340710645861999	0.179675741544922	0.0273	-0.2827	-0.323	-0.2085	-0.8389114436160999	-0.4133772235649	0.1648079556023	0.1809637426887808	0.5048	-0.0766	-1.9824	0.4981	0.2936957241755	3.5551149401134	-0.1652013859093	0.1853538775126087
101	0.1310215755183904	0.6705	-0.7114	-2.5972	0.6517	1.862892503645	5.3715433245017	-1.0394428710939998	0.1394672956344658	0.3406	-1.3103	-1.3915	0.0981	0.1845581570136999	3.3185452965143	-0.1959676359167	0.1570627129631438	0.6772	-1.8734	-1.613	-0.597	2.3435069666762	5.5535441845199	-0.6190625880644999	0.1600063178451661	0.5978	-0.6497	-2.2675	0.2013	0.2538805771071	3.3753959758758	-0.1829057497243	0.1697687531770128	0.2041	0.1509	-1.1997	0.5839	2.8867555345818	6.578115390009299	-0.4977286813856999	0.1812074446232097	0.0715	0.2011	-0.5708	0.4747	-1.0320857243531	-0.937937851888	0.3316617488009999	0.1862992056903234
102	0.1316205517567235	0.5509	0.4035	2.4211	0.504	0.678667279575	4.9456550171742	0.8833297252764	0.1394918842290469	0.3236	1.1499	1.4668	0.0744	-0.8997357690783	2.9185840464181	0.2209504604111999	0.1577469681759664	0.299	-1.4741	-0.4149	0.7059	0.6078104812842999	4.0776690738708	0.4298226103974999	0.1607661450702271	0.6717	-0.9992	-2.2818	0.2489	-0.4788833696804	2.74220923979	0.0816761317332	0.1799646296936496	0.0243	0.2686	-0.1718	-0.3171	-1.4288601889626	-1.3391974219973	-0.2153637500518	0.1825611961592143	0.4932	-0.0264	-1.945	-0.518	1.1689601281584	5.2520978832965	0.3201735838366	0.1859660548374107
103	0.098916188517644	0.0	0.0	-0.0	0.0	0.0	0.0011016048595999	-0.0	0.0995195313087699	0.0	0.0075	-0.0	0.012	0.0	-0.0002360581841999	-0.0	0.134115608548367	0.3165	-1.8654	-0.0006	-0.2454	0.0	0.0001180290920999	3.93430307e-05	0.1385779157059375	0.0	0.0001	0.0	0.0	0.0	0.0006688315218999	0.0	0.1427609854505903	0.0003	-0.0005	0.0521	-0.0002	0.0	0.0037769309471999	-3.93430307e-05	0.1432908895268151	0.0	0.0	-0.0001	0.0	-0.0	-0.0029113842718	-0.0	0.1595935400613551
104	0.1509712531169272	0.2395	1.3675	0.2921	0.6513	4.925157298179499	-1.7644955838642995	4.8134624340222	0.1691978383428798	0.0042	-0.0429	-0.0416	-0.1834	3.3405773937063	-2.1557226811451	2.7694739600651	0.1937366104170171	0.0304	0.4607	0.0808	0.128	4.6486938214506	-2.0182187888486	2.953087884342	0.2048881265997387	0.4166	-0.2786	0.2316	1.7084	5.0224132700699	-1.815287436498	4.075544550212999	0.2190671985189761	0.1081	-0.7849	-0.2744	-0.2209	4.352676858463799	-2.2355890334661	2.934203229606	0.2258490242529723	0.0337	0.2393	0.3204	0.2527	-1.1802515779693	-5.965465715948899	2.5672114392364	0.2346737587260081
110	0.1069972889807561	0.001	0.0191	0.0776	-0.0899	-2.3636899414253	-1.1287908938137	0.6976306203724	0.1173021657827916	1.6554	-1.6754	-3.4449	2.5484	-3.4798517223843	-3.6602395181438	2.4762896952887	0.1679171102545944	0.0002	-0.0272	0.0032	0.0295	-3.2273481513517	-3.2548095867803	2.1233040238483	0.1705727273459384	0.011	0.0769	-0.3009	-0.01	-0.5760999985401	0.4344650880201	-1.2941496518458	0.181210936909962	0.0016	0.0628	0.0973	-0.0156	-0.4409566880855999	0.2424710982040999	-1.3175194120816	0.1890467519109575	0.2893	-1.1187	0.7431	0.7011	-6.2692332559836	-4.917485407193	5.395896660505	0.1917965894509539
112	0.1097985685697753	0.1895	-1.3587	0.307	-0.8058	-1.2077523564286	-5.9909599998425	-0.8430031188089	0.1317519496429522	0.0005	0.022	-0.0525	-0.0534	-4.4025638213914	-4.526336995973599	-2.1287333620849	0.1380975699092004	0.0238	-0.4371	0.1751	-0.1911	-2.9604450310829	-2.510478788967	-0.0909610869784	0.144028219192928	0.0635	0.6427	0.0721	0.4931	-2.5485628426846	-3.8413748314866	-0.7036107610387999	0.1464821641660659	0.0252	-0.3675	0.0243	-0.35	-1.8246904208353	-3.7522628669511	-0.107406473811	0.1576613286907641	0.4489	1.2587	-1.5932	-0.3847	-5.9177426197098	-2.3835975149595	-1.6975730886435998	0.1597761933101213
113	0.1014390410159897	0.0482	-0.556	0.6354	-0.0153	-0.7191512581653	2.6449139248688995	1.8841770832537	0.1211822984857092	1.5505	-2.7814	3.3799	-0.1778	-2.8166855969051	4.801344780566599	1.2550033362993	0.1628761506960626	0.0088	0.159	-0.0393	0.2337	-2.5506086802809995	5.0240656773593	2.0083436881429	0.1684319879062152	0.0073	0.2216	-0.0731	0.1038	0.2652507129794	-0.0300580754547999	0.6581302175496	0.1800480715702254	0.0045	0.1144	-0.1378	-0.0762	0.4030693495215	-0.2055673354074999	0.8557896037863999	0.187241177553726	0.242	-0.8967	0.1772	-1.0501	-2.4509134404871995	4.854064441704599	1.867220237022	0.192491591631448
114	0.1332907938467971	0.0041	-0.1253	-0.1156	-0.1298	0.6101317200955999	-0.1563492040017999	-0.4371010710769999	0.1360524484943179	0.0477	-0.1428	0.5868	-0.401	3.7639870900997	-0.9106731316129	-2.6143050469843	0.1386744741455735	0.6028	2.0643	-0.4895	-1.4209	1.9001896967486	-0.4668444022862	-1.3271584546031	0.1523891807047169	0.0032	0.0198	-0.1534	0.0868	-3.5031427965587	0.7905195158550999	2.3730142397012	0.1604154761896187	0.0717	0.151	-0.667	0.4499	-0.7374457674408	0.1473396499714999	0.4803390618163	0.1723770588415687	1.5111	2.9329	-0.6942	-2.0162	2.024198929515	-0.4948566401446	-1.4161523900464998	0.1770108989072633
115	0.1411187367784966	0.0054	0.0842	-0.0029	0.2246	0.0494935326205999	0.9205875753493	0.1319565249677999	0.146833920091209	0.547	-0.1231	-2.3337	-0.3564	0.1714962708213	3.0232758511108	0.4502416433308	0.1583163193270382	0.0156	-0.37	-0.0007	0.1031	-0.2583263395762	-4.656247683345	-0.7451963444886999	0.1683768940784429	0.1047	0.9498	-0.103	0.1418	-0.0701486237380999	-1.0546686239749	-0.1845581570136999	0.1737145624059668	0.4536	0.1054	1.9531	0.302	0.0686929316022	0.5605201583829	0.0770336541106	0.1784808796850701	0.0384	0.0321	0.5615	0.081	0.1855810758119	4.4160191378908	0.6522681059752999	0.1819256855961972
116	0.1376257756764666	0.0059	-0.0604	-0.2048	-0.1353	1.1347316914494	-0.5559957098524	-0.3795815601935999	0.1483616582866419	0.5623	-1.4768	-1.7943	0.5336	3.0141876110191	0.7210790666696	-0.1891612916056	0.1661558055839166	0.0093	0.1652	-0.211	-0.109	0.5934502750788	-1.3122081029371	-0.1498182609056	0.1686558187547485	0.0044	-0.0412	-0.1932	0.0191	-0.1793648769613	-1.2281713893619	-0.8256134992395	0.1784377558419441	0.0165	-0.2136	-0.3051	-0.0116	0.719190601196	-1.2675537630926	-0.2181964482621999	0.1840292483333301	0.0515	0.5279	0.3626	0.0977	3.9843474050504	2.4610639424078	-1.3048116131655	0.1867307212113671
117	0.1223617414383461	0.0025	0.0451	-0.061	-0.1594	0.3582969805848999	-2.1240908844623	-1.1229287822394	0.1325186827979983	0.5423	-1.2378	-1.9302	-0.9387	0.7479896996684	-5.0053383947461	-1.2310827736337	0.136151139496305	0.0994	-0.7085	-0.7065	-0.3063	-0.1017017343595	-3.7032807937296	-1.4138311512352	0.1429003652865463	0.0135	-0.0234	0.3482	0.1421	0.4409566880855999	-1.8004157708934	-0.846662020664	0.1435799489273186	0.0416	-0.1927	0.6037	-0.1815	1.022525367893	-4.8323077457275	-1.116555211266	0.1499213062738229	0.002	-0.0481	0.0495	0.1227	1.7148446791208998	0.4140460550868	-0.3512939211203	0.1603269937779388
118	0.0992314226128679	0.0	0.0	0.0	-0.0001	0.0083013794777	-0.0043670764077	-0.0001967151534999	0.0998494059608623	0.0	-0.0004	-0.0	-0.0122	-0.0080259782628	0.0049965648989	-0.0001967151534999	0.1294660607258955	0.1189	0.5936	1.0127	0.0007	-0.0086554667539999	0.0047605067147	-0.0003540872762999	0.1344849181480346	0.0	0.0009	0.0011	0.0001	0.0075145188636999	-0.0049178788375	-0.0003540872762999	0.1431687131444771	0.0	-0.0008	0.0012	0.0001	-0.0309629651609	0.0171929044159	-0.0001573721228	0.1440413228937302	0.0	0.0003	-0.0001	-0.0	0.0300580754547999	-0.0187666256438999	-0.0001573721228	0.1555106143863333
120	0.1185316285862264	0.0031	-0.0042	-0.1959	-0.0375	0.6166233201610999	0.0379660246255	-0.0173896195694	0.1271509983705745	0.0044	0.2283	-0.0009	-0.0027	0.922594069915	-0.0421757289104	-0.0092062691837999	0.1456695517047697	0.1214	-1.118	0.0035	0.0083	2.9445897897108	-0.0461100319804	-0.0338743494327	0.1572353678276452	0.0012	0.0039	0.0862	-0.0633	-0.010622618289	-0.0053506521751999	-0.0215206377928999	0.1660755678795172	0.1156	1.0218	0.0001	-0.0025	-2.9120531033219	-0.0103078740434	-0.005508024298	0.1730688568498865	0.0876	0.002	0.8472	0.2034	3.211571596041	0.0469362356251	-0.0344644948932	0.1769162374669134
125	0.1661374041028533	0.0983	0.411	0.8433	-0.086	-1.1725796869828	-3.0622254515038	-0.7813919327326999	0.1870557728842597	0.0007	0.0158	-0.0446	-0.056	1.0212663909106	0.1346711940860999	-0.6997551440301999	0.1918343409127234	0.0128	0.2789	0.1502	-0.0034	-0.1900268382809999	-2.45500511568	-0.217173529464	0.1954053711424797	0.0123	-0.2655	0.1501	0.0354	-4.7059379311191	0.8556715746943	-1.9407523614003	0.2072182925532107	0.0224	-0.2025	-0.2064	0.2796	-1.9420900244441	-1.1293416962435	-1.2088539612882	0.209820827841403	0.0529	0.1033	-0.3152	-0.5175	-1.1123848500118	-1.440348353927	-0.9555241866109	0.2104867910861007
126	0.1512361366175799	0.0124	0.0542	0.2728	0.2126	1.4274044968267	0.4814800097066	-1.5894584402799998	0.1574488610957997	0.0107	0.1606	-0.2707	-0.0514	2.0395820545187	2.5217308957472	-1.4231161064804	0.1598146918853253	0.0937	0.0026	-0.9368	-0.0444	4.448713196402499	0.1753518878299	-4.0923833673526	0.1780962684084805	0.0743	0.4272	-0.2128	-0.6306	4.6873680206287	1.1394528551334	-4.2112386630973	0.181580663614277	0.0104	0.2814	-0.0319	-0.0768	1.8595090030048	-1.1919758011179	-1.748797714615	0.2100064647664968	0.2182	0.878	-0.003	-0.8877	3.256816081346	0.8380458969407	-2.9061909917476	0.2302191281314142
127	0.1658874408213041	0.1001	-0.416	-0.8525	0.0712	-0.0944626167107	-4.0385227583243	0.5476943303747	0.1870550026187611	0.0012	-0.0197	0.0697	0.069	1.9998849365424	-0.7723430356717	0.6244525832704	0.1989823661524397	0.005	-0.1102	-0.1588	0.0019	-0.337169773099	-2.2025015446474	-1.2364727688395998	0.1995392225387451	0.0051	-0.1913	0.0425	0.0076	-3.3729960510031	-0.3128557801264	-0.1398644741384999	0.2048695935561523	0.038	-0.262	0.4554	-0.0468	-3.1387476462153	-0.4867913188511	-0.0599587787868	0.2100633582078886	0.0043	-0.1694	0.048	-0.0004	-0.1484805978617999	-2.278748338144	-1.4669048996495	0.211167436414385
128	0.1440384351330969	0.021	0.3137	0.0031	0.3468	-1.9976030407618	-0.066489721883	0.1731880211413999	0.1576280062556111	0.8463	-1.3106	-0.015	-2.5171	1.7697282069474	-0.0370217918887	4.26478452788	0.181119929085827	0.0181	-0.2303	-0.1159	-0.2886	0.1652800719707	-0.0600374648482	1.4055297717575	0.1846862043226035	0.6196	-0.3308	-0.0528	2.2182	1.0281514212831	-0.0553163011642	3.4790255187396	0.1868100332006946	0.0096	0.1164	-0.0052	-0.2512	1.3192505054324	0.2785093143252999	0.0897807960573999	0.1886106860905804	0.0198	-0.3116	0.241	-0.0457	0.3750964546938	-0.1061474968285999	-2.0694827578507	0.1923982641909835
130	0.1731438276434437	1.0006	2.9204	0.2666	0.2614	-3.9871801032608	0.6789426807898999	-0.4448123050942	0.179392835816066	0.0357	-0.5265	-0.0307	-0.1422	-1.7873932277317	-0.8416261127344	-0.0805745268736	0.190316446386968	0.0231	-0.3937	-0.1432	-0.081	-2.8758181720472	0.6859457402545	-0.2913351423335	0.1973353617523802	0.0455	-0.5465	-0.1538	-0.1537	-3.1552323760786	0.6915717936446	-0.3921713300175999	0.199676705007922	0.009	0.2086	0.0128	-0.1542	-2.6593528171358	-0.366283615817	-0.1986823050349999	0.2282232059552789	0.0283	-0.3051	0.0518	-0.3002	-4.230123317833299	0.8653499602464999	-0.5805851040398999	0.2338002107669182
132	0.1576291906858123	0.687	2.3911	-0.4749	-0.7712	4.839114090038599	-1.2443020319489	-1.8379096791505	0.1735621858096952	0.0345	-0.3021	0.282	0.3565	4.0654333913231	-0.6752444359041	-0.7922506092059	0.1798774324052753	0.6585	1.652	0.7601	1.4779	3.7097330507644	-0.6237444087177999	-0.8178629221916001	0.1847127086586178	0.3324	1.3998	0.6179	0.5988	3.8218213452287	-1.0159550817661	-1.2567737726808	0.1879552805546173	0.0777	0.7536	-0.0199	0.2283	3.9864719287082	-0.5169280803673	-0.7181283393671	0.1908187403404967	0.1159	0.9465	0.102	0.0712	4.2727318200814	-0.7288296437174999	-0.9802709529212	0.1929584974712135
133	0.1659169045791027	0.0992	-0.3954	-0.856	0.0871	-1.0477835936023998	-3.1939065752567	0.3125410358807999	0.1867368429111165	0.0009	-0.0001	-0.0303	-0.0779	1.1466526297514998	-0.0214026087007999	0.4013775992014	0.1937906513771113	0.005	-0.0495	-0.1905	0.0051	0.087341528154	-2.5456121153821	-1.1023130341526	0.1981335004986667	0.0296	-0.4378	0.167	-0.068	-3.5111687748215	0.0741222698388	-0.6636775848783	0.2080794717976611	0.0019	-0.1059	-0.0486	-0.0181	0.3914238124342999	-2.8589006688462	-0.8901754126181999	0.2104215459969418	0.0769	-0.5355	0.322	-0.3968	-0.7972471741048001	-1.7420307133346	0.0823056202244	0.2123232756538989
138	0.1435108319310545	0.9481	1.4722	1.8674	2.0627	0.2081639754337	0.3364222555157	-0.3308355451563	0.1483174911306579	0.0047	-0.0745	-0.1812	-0.097	0.0858464929873999	0.0442215665067999	-0.4028332913373	0.1791063143227824	0.0301	0.0001	-0.4872	0.1221	0.1416742535506999	-0.2418022666822	-0.254942838936	0.1830674443382985	0.4866	0.0337	1.9573	-0.3936	1.2825828008199998	2.6309078059397	0.7485798451289	0.1883909972565672	0.1609	0.0402	-1.0874	0.3121	-0.4808111781847	-0.7051844822668	-1.175176327009	0.1961872167155108	0.138	0.0347	-0.9846	0.29	0.2923580611317	0.2831124489172	-0.2517167104186	0.1962655364735186
139	0.1353917617152825	1.2925	-1.6524	-2.5732	-2.2288	-3.93430307e-05	-0.0009442327367999	-0.0001967151534999	0.1455309741062103	0.0057	0.0584	0.2202	0.0851	0.0002754012148999	-0.0003934303069999	0.0001180290920999	0.1737875796063035	0.0	0.0001	-0.0009	0.0003	-0.0001180290920999	-0.0001180290920999	-0.0004327733377	0.1754931337390725	0.0	-0.0001	0.0019	-0.0007	0.0007081745525999	0.0010229187981999	0.0006688315218999	0.1834786275696294	0.9452	0.1932	-2.7009	0.6285	0.001967151535	0.0035408727629999	0.0020064945657	0.1858896269337858	0.0	-0.0002	0.0021	-0.0005	0.0014950351665999	0.0019278085042999	0.0011409478903	0.1909048843936999
140	0.1487647026486998	1.3817	-3.2427	1.8484	0.0061	-0.8096402287753	-1.4266963222741	-0.0023999248727	0.1612701996831087	1.782	2.0189	3.5354	0.0068	-0.0902529124258	-0.1716929859747999	-3.93430307e-05	0.1630496978337656	0.0062	0.0029	0.002	0.2381	0.5209410694987	0.9105551025208	0.0020458375963999	0.1705668367993372	0.4647	-1.7578	0.9985	0.0034	0.6682413764394999	1.1531835728476998	0.0026359830569	0.1720391504232246	0.0062	-0.1145	-0.2032	-0.0006	-0.8461505612649	-1.4791405821972	-0.0024392679034	0.1728139478464481	0.0	-0.0022	-0.0058	0.0001	-0.7120301696086	-1.2556328247905	-0.0022425527499	0.1790224707762686
141	0.1234911432255865	0.1141	0.8781	-0.7523	0.2216	3.0823690832222	-4.1818887621951	-1.0422362262737	0.1425693730879934	0.135	0.8494	-0.2343	0.8024	0.2499069310064	-1.8835869377932	-2.3022754705026	0.1572675084050484	0.1494	-0.9967	0.4283	-0.4977	0.0017310933508	-1.4594297238165	-1.5496826362423	0.1644298526451871	0.2501	-1.2566	0.834	-0.0813	1.8986553185513	-2.560051007649	-0.3685261685668999	0.1701642771606536	0.0528	0.576	-0.3625	0.0456	1.0773695526888	-1.6834489406223	-0.6356653470199	0.176638411227428	0.7935	-2.0508	0.943	-1.282	0.9090994103849	-1.2982806700693	0.3256816081345999	0.189964894052992
152	0.108112628645238	1.167	0.2164	4.018	0.0175	-11.0136486711273	0.5777917488601999	3.2175910797381	0.1184195027721707	2.1764	-5.031	0.2722	1.4777	-9.6965226893527	0.5154330452007	2.8296687970361	0.1459518598898754	0.0022	0.146	-0.0015	-0.0411	-7.309148243446	0.3364222555157	2.1281432166244	0.1492246037028413	0.139	-0.0513	-1.1809	0.0027	-7.9188865332346	0.4796308872637	2.3086096984453	0.152474177077027	0.6117	-2.3499	0.1253	0.6927	-11.3211537990785	0.5627233681020999	3.3070571315499	0.1593203163052208	0.0027	0.0072	-0.1538	0.0404	-8.0332567234795	0.4361961813709	2.3439003969832	0.1645870367859492
153	0.1486336898952203	0.7748	2.253	-1.4067	0.8742	-0.1128751550783	-0.3329600688141	-0.1847942151978999	0.1616391458321189	0.0589	-0.6173	0.358	-0.193	-0.1394317008008	-0.33048145788	-0.2006887996007	0.1786889222958418	1.1854	-1.5108	-0.9264	2.6096	-0.0596046915105	-0.3589658121067999	-0.1718897011283	0.180173493283965	0.0038	0.0331	0.1302	0.1154	-0.3346518191342	-0.2278748338144	-0.1865646515794	0.1885172572220253	0.1662	0.2556	0.485	-1.0107	-0.0865153245093	-0.3937057082149	-0.199469165649	0.1896931002124372	0.0004	-0.0513	0.0251	-0.0056	-0.1019377925436999	-0.2951120732807	-0.1317598098143	0.1935453056461294
154	0.170297032933818	0.4823	1.0722	-1.7496	0.1934	1.0495933730146	0.6984961670478	0.8288789707875999	0.1775134199715163	0.1556	0.6949	0.0715	0.9093	0.9963229094468	-0.4271472843099	-0.143208631748	0.1853178301162575	0.7057	-0.1612	-1.8167	-1.5446	1.4881894792582	-0.086161237233	0.4348191752963999	0.1906306731836559	0.0822	0.1223	-0.7562	-0.2455	0.6025385151705	0.1384087820025999	-0.3431892567960999	0.1918668140713653	0.0113	-0.061	0.2437	-0.1597	1.4526233795054	-0.2232323561917999	0.5892405707939	0.1938281375088761	0.3436	0.2758	-1.4666	-0.6572	1.0179222333011	-0.0438281361998	0.4850208824695999	0.1974117069700617
155	0.1356459158879317	0.9662	1.3091	-2.8828	0.8122	-2.2277597703568	8.2645937439955	-2.1351069330583	0.1601954312548096	0.1994	-1.1547	-0.6676	-0.2975	2.4758175789203	2.1742532486048	-0.0565359351158999	0.1641491481998884	0.0487	0.3034	-0.5929	0.0349	-0.5839686046800999	4.1000946013698	-1.4042707947751	0.165057404043048	0.282	-0.8224	1.2417	-0.5872	-0.3205670141435999	6.5360183471603	-0.6469174538001	0.17804889230291	0.0435	0.2282	0.1469	0.541	-0.2151670348983	2.2506574142242	-0.7696283665534	0.1807891018916677	0.1011	-0.6822	-0.6102	0.0344	1.6655478616537998	3.3944380027346	-0.3400418143400999	0.1838518237761256
156	0.1332035333496128	0.8928	1.2051	-2.9323	0.0545	-4.5195306516625005	7.042992640760499	-1.6013793785820998	0.1605260974869993	0.2223	-0.6208	0.2577	-1.275	-2.0439097878957	0.6895259560481999	-2.5594608621885	0.1633625652735455	0.3626	-0.3492	1.6722	0.6414	-3.1130173041375	2.4385203858167	-2.3402414951281	0.1648995371001408	0.0508	0.2318	-0.6327	-0.0918	-2.9510420467456	4.5680012654849	-1.6041333907311	0.1774923302785628	0.0128	-0.1578	-0.001	-0.2886	-2.9772051621611	0.1240485757971	-1.4231947925417998	0.18110789699485	0.103	0.3502	-0.1755	0.8365	-2.9083155154054	1.2497313701855	-3.055773194469	0.1837931832726251
157	0.1348097224980834	0.9075	1.7846	-0.0507	-2.6286	-5.108299106087999	2.9451012491099	6.3123925606615	0.1610282598780049	0.2588	-0.2463	1.4084	0.605	-1.1848547125612	3.5976447563001	1.1929593768854	0.1646403133604341	0.2737	0.7892	0.7912	-1.1157	-2.781158840183	3.854003944341299	2.5030429561647	0.165831526013988	0.2277	-0.7949	-0.5017	1.0845	-2.7158100661903	2.8234132551548	3.9154577582947	0.1774442834981188	0.007	-0.0015	-0.2298	-0.0811	-1.9245036897212	3.8444435878812	0.0057834255128999	0.1796069663172235	0.0942	-0.0598	-0.8829	-0.0621	-1.0372396613748	5.1370588615297	0.4590151391769	0.1840340106761716
158	0.1363810630126343	0.9797	-1.5844	2.7206	-0.9288	-2.7371339888296995	8.2048710233929	-2.9995913466294	0.1575312071080069	0.3684	-1.582	-0.9786	0.2175	3.0487701350044	2.6506973503818	-1.2301385408969	0.1640879973511491	0.0334	0.2865	-0.4728	0.0039	-0.92849552452	4.525196048083299	-2.0842757373939	0.1663036304108824	0.3705	1.3374	-1.1064	0.5732	-0.6867719438991999	6.682295735302899	-1.8414898949442	0.1783276251478271	0.0279	-0.0008	0.0168	-0.4845	-0.4546874057998999	2.1803514183633	-1.0527014724399	0.1803269752994254	0.0036	-0.1165	0.0307	0.1238	2.5103607598749	3.0113549128087	-1.4231161064804	0.185707332358267
159	0.1359592110896582	0.9004	1.0962	-2.9503	0.1692	-5.107512245473999	6.801151031047599	-3.6317158208863	0.1567231835328177	0.2353	0.6117	0.0561	1.3691	-3.1117583271551	-2.0907673374594	-6.879758406386199	0.1625975325089869	0.0826	-0.3843	0.3877	-0.6811	-2.7615266678637	-0.5110266257623	-4.8713753752126	0.1651263244305136	0.2066	0.1538	-1.2739	-0.48	-4.3509851081437	2.9190168197558	-4.016136573856	0.1665811130443368	0.3028	-0.367	1.559	0.4014	-3.4474724081182	4.0749937477832	-3.6875435814496	0.177908537140316	0.0482	0.2365	0.1235	0.5789	-3.9079038964003	0.1343564498405	-2.9751986675954	0.1853063867491968
160	0.1344445457256088	0.8739	-1.0808	-0.2047	-2.9223	-4.555529524753	-2.478217503793	-7.1319472331732	0.1622437024528925	0.2693	-0.6912	-0.8181	-1.1587	-2.9173250694357	-2.2109209532172	-2.9260592222511	0.1648718270193264	0.0575	0.1855	0.6107	-0.3407	-3.2563046219469	-2.6305930616941	-3.612870509181	0.1667433906392066	0.3187	-0.1396	0.8695	-1.4463	-2.5225964424226	-3.3523803029163	-1.3262142218662998	0.1773287866700277	0.0231	-0.1846	-0.3978	0.0551	-3.321732082001	-1.8776461401575	-0.1628801470979999	0.1821809249759156	0.0901	-0.3224	-0.7407	-0.2987	-3.2329348617111	-3.978760694691	-1.3134670799194998	0.1839850113536607
161	0.1428324437452758	0.8526	-1.6476	1.6198	-1.9013	3.0796937571346	-3.4525870021092	3.1407147977503	0.1581476146456684	0.3885	-0.2157	1.9002	0.1644	3.0022273296863	-2.9001321650198	3.3888512923752	0.1730326907532699	0.0706	0.063	0.161	-0.763	1.6513450275711	-1.1656159705489	1.7032778280951	0.1785058611297553	0.844	0.3879	-2.5849	-0.5096	0.9697663637243	-1.5975631046041998	0.7062074010649999	0.1858898018604925	0.0124	0.0762	0.2371	-0.196	1.1920151441485998	-0.3248554044898999	1.6211295799935	0.1868933177902316	0.0737	-0.0899	0.708	-0.2863	1.4465252097469	-0.7049877671133	2.0392279672424	0.1886824376447448
162	0.1604039460941908	0.5797	0.3081	1.8007	-1.4434	-0.4750670957025	-0.4247473594371999	-1.0500261463523	0.1698482257608169	0.2506	0.793	0.7516	1.0096	0.1750371435843	-0.3859157881362999	0.1524542439624999	0.1819428908872806	0.7153	-1.1667	-2.0801	-0.4578	0.3204489850515	1.1342989181117	-0.8000405292845	0.1882667349834993	0.0331	0.3263	0.3565	0.1745	-0.0684962164486999	0.1706307241458999	-0.9085486079551	0.1889147932302866	0.2235	-0.7635	-1.0015	-0.4343	0.0913545172853999	0.2612770668787	0.0071997746181	0.1919303279006179	0.0366	-0.2632	-0.4618	0.0596	0.3029019933593	0.5846767792327	-0.6545500017559	0.1957122374202409
163	0.0856100508440506	2.0553	-3.9603	4.4953	0.3449	0.1216879939551	0.1002460422236	0.1047311477233999	0.1166507199847802	0.0009	-0.0681	0.0864	-0.0072	-0.3828470317417	-0.3169474553192	-0.3996071628199	0.1425891559755496	0.251	-0.999	-0.7976	-1.0031	1.6863996679248	1.3778322781447	1.6987533795646	0.1442954766988863	0.0694	-0.5187	-0.4203	-0.5249	-1.7807835985740998	-1.3815305230305	-1.7899505247271998	0.1460439334439464	0.0909	0.6281	-0.7335	-0.0308	-1.2669636176321	-1.0862217345963	-1.3397482244271	0.1510081516272549	0.022	0.2715	-0.3795	0.0333	1.0540391354837	0.8288396277569	1.0375937486511	0.1563922229386699
164	0.1446347260994844	0.7272	1.4356	2.3062	0.4032	6.0986812178991	3.1577109870127	0.3772209783515999	0.1616100966065161	0.6763	-1.2519	2.0801	0.6191	1.9732890477892	-2.4617721169604	-0.7391375177609	0.1760744886841541	0.0422	-0.3508	0.4355	-0.2166	3.034134527584	-0.248647954024	-0.3233210262925999	0.183543749181113	0.5852	0.5151	2.0739	0.4648	3.568019454183	0.2964103932938	-0.1897514370660999	0.1863086351952982	0.0844	-0.2738	-0.7778	-0.0032	2.2615554337281	-1.9891442891613	-0.676306697733	0.1899302552576216	0.0043	0.1615	-0.0667	-0.0608	1.1254467362041998	-2.9972701078181	-0.8516979285935999	0.1964409886953554
165	0.1488770191916647	0.6939	-1.3527	2.2501	0.314	5.2085058052809	-3.8118675584616	-0.6233116353801	0.1628169288185073	0.6637	-1.2474	-2.1301	-0.1458	1.2243944584147	0.817154747639	0.1070523865346999	0.1809404193728788	0.0203	-0.3146	-0.0291	0.262	2.4453267301278	-0.6911390203068999	-0.1872728261319999	0.1856568836430432	0.3282	0.2733	-1.583	-0.2668	1.2407611591859	0.901348833337	0.1197208424201	0.1875334194443142	0.3386	-0.483	1.5716	0.071	1.4623411080883	-0.617292151683	0.0217960390077999	0.190622074580538	0.0188	0.0052	-0.3814	-0.048	1.3395515092736	1.4795733555349	0.1449790681294999	0.1982119257271888
166	0.1439369912404372	0.6818	1.5288	0.3881	-2.1489	5.9240375046218	0.6214625129371999	-4.1484471861001	0.1631393088166983	0.5967	1.1075	-0.6532	1.9579	1.4065526905557	-0.5539105292252999	1.5228900323355998	0.1759985646135438	0.0414	0.3536	0.2035	0.4319	2.7282818069222	-0.1358908280377999	-0.5962829732892	0.183901525010422	0.6858	0.6356	0.4821	-2.2265	4.1411687254206	0.4084200016967	-2.9980176254013995	0.1880957018659659	0.0139	0.2836	-0.1022	-0.1409	0.4048397859029999	-0.6146955116567999	1.8004157708934	0.1924199786221752	0.003	0.1391	0.062	0.0036	1.5873732596529	-0.5975812933022999	1.5016054527268998	0.1980083187579093
167	0.1454564924459443	0.8764	1.5224	-2.2842	1.2259	5.396250747781299	-0.7837918576053999	1.3468299699531	0.1574648668894655	0.6968	1.1879	2.1786	-0.6932	1.8418833252512	3.4470396347805	-0.9234596165904	0.1763583381352431	0.0438	-0.2795	-0.2899	0.4583	2.3686865063242	1.1931954350696	0.1860925352109999	0.1815297059211355	0.3566	-0.5003	1.4747	-0.7222	1.7977404448058	2.3982724654106	-0.4539792312472999	0.1869473201635522	0.1324	-0.6059	0.7279	-0.4063	1.8733577498112	2.0851412840693	-0.280909239198	0.189928825342042	0.0047	0.0499	-0.016	0.1863	-0.3994891337278	3.1053847561817	-0.9879821869384	0.1946936689738891
168	0.1418464829600336	0.7684	-1.1694	-0.436	2.5628	5.6714945905585	0.1997839098946	-2.8836474351565	0.155357566380202	0.6734	1.5465	-0.5935	1.9385	2.4379695833869	-0.7348097843838999	2.3244649398174	0.1759993231192637	0.0397	-0.3386	-0.2192	-0.4195	2.8461535268994	-0.3484218798792	0.199862595956	0.1816423091087039	0.4996	-0.4382	-0.359	1.9505	3.0512487459385	-0.2127277669948999	-0.2991644054428	0.1907573715683601	0.0193	-0.3473	0.1295	0.1186	0.1334909031650999	-0.6557696357075999	2.5497824766363	0.1933594515326246	0.1162	-0.8865	-0.0081	0.3399	3.5205717591588	-0.281302669505	-0.3928008185087999	0.206074205742439
169	0.1409843037669089	0.7136	-1.3834	-1.1296	2.0982	5.8202505896352	0.8509504110103	-2.5517496281713	0.1542147599153257	0.6492	-1.2822	1.3399	-1.6957	1.8882294154158	-1.2840384929559	1.4981432660253	0.1759686315670803	0.0435	0.2499	-0.0067	0.5556	2.6771358670122	-0.5962042872278	0.2068263123898999	0.1797173814509855	0.4847	0.8395	0.8906	-1.596	3.0121417734227	0.1476150511863999	-0.9511571102032	0.1879914992027445	0.0189	-0.3451	0.0975	0.1479	-0.3830437468952	-1.2616916515183	1.8829181062713	0.1906236496558848	0.1103	0.885	0.0721	-0.2815	2.8243181448609	-0.3166720541042999	-0.3125016928501	0.1951510435130962
170	0.1436228886564109	0.3419	0.0291	0.4314	1.8395	4.3034193840274	0.5750377367112	-2.8218395339268	0.1497801768033065	0.1921	1.2807	0.5327	0.0087	4.2202875601583	0.9318003390988	-1.7545024540665	0.1638148011569958	0.3299	0.4601	0.1541	1.6689	2.0140484275944	0.4755392120709	1.6400929207909	0.1770724852353041	0.0738	0.2067	-0.3436	0.6812	2.4825058941393	-0.0615718430454999	-0.9376231076424	0.1832318302409761	0.0502	0.0415	-0.0721	-0.6357	0.8973358442056	-0.0349366112616	1.9311920049402	0.1866253440402576	0.2404	-0.3812	0.2113	1.3199	1.436807481164	-0.2070230275434	-0.0202616608104999	0.1885127591067094
171	0.0874515233954423	2.2489	2.5091	4.8826	2.905	-0.0799450383824	-0.2519527686027999	-0.151470668195	0.1182674605946031	0.0003	0.0241	0.0466	0.0243	-0.1280222218978	-0.1670111653214999	-0.0734534383169	0.1455472511097702	0.0105	0.0124	0.2184	0.2463	-0.7920145510217	-2.2202452514931	-1.6550432724568998	0.1464355513436254	0.112	-0.8616	-0.5416	0.3338	0.4572840458261	2.256716240952	2.1735450740522	0.1560238379515949	0.0005	0.0036	-0.0081	0.0674	-0.145175783283	-0.1632735774049999	-0.0528376902301	0.1602125046158768	0.068	0.0769	0.5747	0.548	1.8705250516008	3.6521741968503	2.1716172655479	0.1692622845020798
172	0.1387204467950663	0.3634	0.286	-1.3237	1.4475	0.693224200934	0.2447923370153999	0.5737787597288	0.1390110500340046	0.1869	1.0334	-0.6383	-0.7361	0.684962164487	0.2495135006993999	0.577949120983	0.1533141383734384	0.007	-0.1105	0.2333	0.0442	0.6747723195356999	0.2419989818356999	0.6225247747661	0.1533573265278537	0.0066	0.1739	0.0898	-0.1619	0.6595072236241	0.32261285174	0.5378585726996999	0.1747600747100583	0.0046	-0.1348	0.1258	0.0769	-3.9899341154098	-3.1507866136095	8.7056291181425	0.1753859507069612	0.0073	-0.0612	-0.1155	0.2138	-4.9406584522753	7.2455699058348	-3.8897274162169	0.1939129582194932
173	0.1342191126072408	0.4338	-0.2	1.0534	-1.923	0.0483919277609999	-0.4555529524752999	-0.2475856921951	0.1364970559563852	0.1927	0.3176	-1.2158	-0.7338	-0.0021638666884999	-0.4476056602739	-0.2583656826068999	0.1525584248659302	0.0	0.0032	-0.0012	-0.0021	0.0429625895244	-0.2848435422679999	-0.1489920572608999	0.1526280637023699	0.0	0.0029	0.0013	0.0013	-0.0298220172706	-0.2855517168206	-0.1709454683915	0.1711767860135868	0.0002	0.0187	-0.0306	0.026	-1.8104482437219	7.097089307973	-12.8393226677301	0.1720418051932443	0.0006	0.033	0.008	0.0635	1.8616728696933	-7.9967070479592	12.3015034380611	0.1940248124561618
174	0.1326736965246218	0.6712	-1.6819	1.3358	1.725	-1.3884942394644	1.825123194173	4.441119991477399	0.1618158857497128	0.0002	0.0197	0.0064	-0.0349	-1.2094441067487	1.6459943753959	2.3964626859984	0.1681402333114529	0.0009	-0.0823	-0.0211	0.0316	0.7662448659132	-0.3396483840330999	-0.0206550911175	0.1742242499527996	0.6573	-2.1126	0.5332	0.9547	1.1239517010376	1.3024510313235	1.1160437518669	0.183869200686478	0.0939	-0.7459	0.4025	-0.2176	-1.5530267938518	2.0296282677516	3.1806086308801	0.1841507709454764	0.0137	-0.305	0.136	-0.0089	0.2645425384268	0.1547361397431	1.1583375098694	0.1857196073621708
175	0.1252887286507222	0.8557	-1.6851	1.082	2.4968	5.2726349453219	-3.6714522818932993	-7.7078898595905	0.1510273145539827	0.1151	-0.4952	0.2608	-0.9107	6.8188553948626005	-4.5792140292344	-7.1194754924413	0.1536997760582043	0.4927	1.0948	-0.7983	1.724	4.2040782315099	-3.1118370132165	-5.1835229807864	0.157371070160336	0.5049	-1.6829	0.9202	1.0647	6.5882265488992	-4.3496081020692	-8.5653318706663	0.1659631995200278	0.1381	0.0929	-0.7981	0.776	5.090398027119499	-3.5025133080675	-6.789269435776199	0.1776560675559518	0.4465	-1.7435	0.8242	0.226	5.1046008612022	-3.7868060479057	-5.7050541957456	0.1790016585405916
176	0.1249805320480065	2.1359	0.0017	-5.063	0.0055	7.3850409496663	0.0014556921359	-0.0011409478903	0.142214440552655	0.6242	2.566	0.0007	-0.0006	7.464985988048699	0.0029113842718	-0.0012196339517	0.1692916582240735	0.2918	0.0002	-1.6081	0.0017	6.8521395988348	0.0044851054998	-0.0010229187981999	0.1706570857502592	0.0053	0.0001	0.0033	0.2155	2.4144031079976	0.0003147442456	0.0003147442456	0.1738125992702691	0.0225	0.4406	0.0001	-0.0001	8.1051364405684	-0.0006688315218999	-0.0013376630437999	0.1769607908581259	0.018	-0.0015	0.3903	0.0006	5.098778092658599	0.0036195588244	-0.0005114593990999	0.1769823994513103
177	0.1633375397296906	0.6332	2.2566	0.1896	0.8284	1.3774781908684	0.693224200934	1.2668849315706998	0.1738512588074427	0.114	-0.1802	0.5105	0.8307	1.6416666420189	0.1623293446682	0.3581789514928	0.1825214624397639	0.669	-1.7162	0.871	1.3393	2.1418739343387	0.4830537309345999	0.7889064515963999	0.1877100641812001	0.1425	0.9987	-0.3084	-0.215	1.7391980151242	0.478017823005	0.7865852127851	0.1905755095321981	0.0367	-0.4152	0.1597	0.3021	2.2617128058509	0.2640704220584	0.5880996229036	0.1925577852202499	0.3025	-1.4037	0.5051	0.3614	2.0919869714111	0.2536051758921999	0.8843919871053	0.1955729402702281
178	0.1440900197694352	0.0133	0.2154	0.2942	0.0735	-1.3591836815929	0.7767494551101	0.1392349856473	0.1555523619678696	0.9326	-1.937	-2.1901	0.6667	1.9556240270049	5.5010605815661	0.9703958522155	0.1802883286245097	0.0499	-0.3046	-0.4251	0.3759	-0.0687322746328999	2.9547796346621	1.3220832036428	0.1829954109169406	0.3989	0.3569	1.7714	-0.0683	1.0479803087559	4.981614547234	1.3838517618417998	0.1868776081959893	0.0098	0.0646	-0.2654	-0.0651	0.4395796820111	1.4049002832663	0.3693917152422999	0.1904331783593056	0.0155	-0.1836	0.0005	-0.2969	-1.7521812152552	0.9994310088721	2.8398192989567	0.1923796664686147
180	0.1483254513982933	0.7655	-2.4016	1.3006	-0.5315	-0.0275007784593	-0.1588278149358999	0.2811846404129	0.1626940626516556	0.03	0.4874	-0.0075	-0.1974	0.0051539370217	-0.1763354635974	0.2099737548458999	0.1836430329494403	0.076	-0.5195	-0.1786	0.5649	-1.5990974828015	0.7492880196814999	0.1949840601491999	0.1848997229477805	0.5362	1.2833	0.6005	-1.5306	1.8293722414886	-1.0619864276851	0.2991644054428	0.1902228808109867	0.2706	-0.0099	-0.837	1.1972	-0.2380253357349999	-0.0431199616472	0.1755879460141	0.1942403467808902	0.0054	0.0704	0.0499	-0.186	-0.0810073002113	-0.1830631218471	0.2263011125864	0.2016883819799485
182	0.1632813731896137	0.6407	-2.286	0.4271	0.6912	1.5863503408546995	-0.8923392793067	-1.1860743465129	0.1739076160764288	0.1065	0.1439	0.5293	0.7859	1.8485716404702	-0.3433072858882	-0.2979054284603999	0.1823321281667785	0.6954	-1.7382	-0.8243	-1.4211	2.2709584180654	-0.7245019103404999	-0.6877161766359999	0.1876942311092825	0.1495	1.0323	0.2507	0.2572	1.8489257277465	-0.6312195845508	-0.6383406731075	0.1904687935837932	0.0336	0.3856	0.1308	0.3147	2.3974069187352	-0.5110266257623	-0.4999712341355999	0.192502128393077	0.3004	1.4209	0.391	0.411	2.2783155648063	-0.4823062133513	-0.7741528150839	0.1958502090227091
183	0.163715727594711	0.6232	0.0107	2.3412	0.4784	-0.1921120189081	-1.6016941228277	-0.1592212452429	0.1739873124635193	0.1867	1.257	-0.0343	0.1679	0.9048897061	-1.1713600530311	0.0897414530266999	0.1795344136281416	1.0082	-2.4883	1.4824	-0.186	0.2119802494115999	-2.0893509883542	-0.0542146963046	0.1867788363455242	0.1825	0.7575	-0.9307	-0.1614	1.0242958042744998	-1.0429837438569998	0.1602835070717999	0.1895024440668381	0.0186	-0.2893	0.2508	-0.0295	0.4913157673815999	-1.5598724811935998	0.0014556921359	0.1905091865858316	0.1789	0.8334	-0.8418	-0.0734	0.5243245701389	-1.6254573133705	-0.1396677589849999	0.1967107951333261
184	0.14765011340509	0.8455	-0.033	2.8426	0.7126	-0.5655560663125	5.5900151739788	1.5555447478166	0.1622797623440085	0.3531	-1.522	0.9725	-0.0438	0.2605688923261	4.967490399212699	1.454905275286	0.1762191192612567	0.0726	-0.4975	-0.5227	0.3112	0.2814993846585	2.4366319203431	1.0334233873969	0.1806650321849744	0.561	-1.6747	1.356	-0.1207	0.50359079296	0.7896933122104	0.7473208681464999	0.1848760475735066	0.2791	1.3594	-0.6403	-0.0799	-0.5044169966047	3.0135187794972	1.0283874794673	0.1887266092106459	0.0044	-0.0627	0.1499	0.0929	0.2984955739209	1.9896557485604	0.866333536014	0.1901505875720203
186	0.1495673101108558	0.269	0.0403	1.6021	0.3601	0.3835552062942999	-3.6950187572826	-0.5274720125949	0.150909506929396	0.4161	0.0644	1.9825	0.4491	0.3133278964948	-4.6536903863495	-0.7623499058739	0.1697370642486066	0.0024	-0.0812	0.1156	-0.0302	0.3833191481101	-1.5488957756283	-0.0500049920197	0.1716917081318705	0.1483	0.4602	-1.0381	0.0764	0.983969197807	-5.3004111249961	-0.7189938860424999	0.1741871055896004	0.1716	-0.9813	0.6421	-0.3196	0.7813525897019999	-3.0602189569381	-0.441428804454	0.1776392110158026	0.9171	-2.4219	1.3669	0.0984	0.3636082897294	-4.1065075153739	-0.6011221660653	0.1826982828383426
187	0.1644378551745269	0.622	0.0631	-2.3273	-0.5039	-0.4505563875764	0.6509304429315	0.2701685918168999	0.1727454750655556	0.2947	-1.5704	0.2296	-0.1999	0.7315836558665	0.6373177543092999	0.4371797571383999	0.18059461757064	0.8358	2.2412	-1.3751	0.1667	0.1397857880771	-0.527590041687	0.2669424632995	0.1872948598405728	0.1595	0.7036	-0.8761	-0.1223	0.6465240234931	0.5107512245474	0.4635002446766999	0.1899236370747193	0.0038	0.1537	-0.0804	0.0159	0.3343764179192999	-0.1090588811003999	0.2825223034567	0.1907805078302837	0.2607	-1.0642	0.955	0.0732	0.3903222075747	0.0779778868474	0.1701192647468	0.195980361107392
188	0.100351392690175	2.2687	4.0509	-4.1551	-0.4861	8.6516898230528	-8.816379749563	-1.4929499859729	0.1337353443474368	0.1091	0.766	-0.6651	-0.4412	11.1304187862449	-11.555953006296098	-1.3329812231467	0.1414641699851749	0.1065	-0.4593	-0.0539	0.9566	7.4750184608772	-7.3225642169147	-2.0678303505613	0.1525813009427522	0.0004	0.0014	-0.0626	-0.0184	2.3362678490274	-3.5398105011710994	1.5425615476855998	0.1569125383854157	0.3393	-1.1976	1.3337	-0.1744	8.6111665014318	-8.796314803906	-1.4478628727907	0.1636545609437691	0.0302	0.3772	0.3663	0.0018	4.5396742833809	-4.4314022628945	-1.3474988014749998	0.1666941513437135
189	0.1075636582929657	2.0697	0.549	5.2454	-1.0231	-0.3067576103678999	-11.2907022933167	1.8088351794632	0.1350816750956493	0.11	1.039	0.3474	-0.1448	-0.270680051216	-10.6361916345915	1.7130742427393997	0.1427437276079962	0.0471	0.4353	0.548	-0.0678	-1.0774088957195	-14.7770849587972	2.4568542381229	0.157506741623608	0.4023	-0.3597	-1.8874	0.374	-0.9872346693551	-14.503336151186598	2.3979970641957	0.1629455304498799	0.0312	-0.15	0.1276	0.4985	0.2670211493609	-5.801680679144799	0.7923686382979999	0.1703607385944591	0.3554	1.7329	-0.3501	-0.0601	0.7521600609225999	-2.8886046570247	0.1916792455704	0.1798200784950526
190	0.0927690137803476	2.1392	-0.7911	5.7433	-0.9891	-0.5742115330665	10.440460056859	-1.9648302961887	0.1237817567543311	0.0785	-0.9287	0.2053	-0.2171	-1.0013194743457	11.5832570696019	-2.2419626044395	0.1312561051930015	0.0236	-0.0891	0.487	0.1554	-1.5473220544003	19.2510957239398	-2.8543762203157	0.1495123199161324	0.5947	0.2489	-2.4247	0.1587	-0.8774676137021	10.8160286279212	-1.993511365569	0.1551703562172268	0.0095	-0.2401	0.0371	-0.1801	-0.7533403518435999	2.3463003218559	-1.8361785857997	0.160428232241966	0.0088	-0.2523	0.072	-0.117	-0.0952494773247	4.9976665037596	-1.4497119952336	0.1630843667635687
191	0.1183191091747376	0.5908	0.4816	0.0615	-2.6933	-2.286616944284	-0.2354286957088	0.0852956905575999	0.1521143340991353	0.1946	1.1906	0.2648	0.6567	-4.7141606245354	0.1264091576391	-1.4713900051493	0.1744490803825141	0.0543	-0.0601	-0.2601	-0.6292	-2.8011057567479	-0.1319171819370999	-0.4039348961969	0.1807219340787071	0.1515	0.0668	0.0242	1.1191	0.4299799825202999	0.6219346293056	0.4175869278497999	0.1825039491894783	0.0721	0.4152	0.2763	0.5864	-5.4236728401792	0.3363435694543	-0.7732085823471	0.1873927276580577	0.212	1.225	-0.0814	0.4353	2.1370347415626	0.4334421692218999	1.1176568161256	0.1977509027166699
192	0.1459274634941758	0.6076	-1.0846	2.0623	-0.9031	5.9361158150467	-3.2684616184332	0.2332254859896	0.1593696709935414	0.5888	1.3527	1.5084	-1.1987	2.1511195465532	0.532311205371	-0.9378985088573	0.1770718259527162	0.0322	0.2968	0.3839	0.194	3.1698286404683	-0.1739355387247	-0.7474388972385999	0.1840907850498049	0.0472	-0.4141	-0.373	0.2719	2.9207479131066	2.5005643452306	-2.1932952754636	0.1891830290028276	0.5116	-0.8517	1.6909	-0.6872	3.7120936326064	-1.5058545000425	-0.2348778932789999	0.191123272302205	0.0463	-0.1696	0.4745	-0.3311	0.3695884303957999	1.8590368866364	-1.2667669024786	0.1953023826763991
193	0.0985737400897727	0.9867	0.8725	0.3964	-3.7545	0.4243932721608999	5.8939007431056	-0.3629394582074999	0.1106496270547648	0.6618	0.8516	-1.6998	-2.3144	-1.0983787310826	4.6826468569447	4.470155148133999	0.163642894508408	0.1456	0.859	0.7695	-0.0687	-0.134946595301	4.881683249256	-0.458346307655	0.1682676196432055	0.0204	0.0828	0.3972	0.1312	0.4159345205603999	4.9049349803997	-0.9611895830317	0.1704815769344879	0.0036	-0.1143	-0.0859	-0.1079	-0.8889164356357999	4.203999545448499	4.7995743441851	0.1774394792610661	0.0109	-0.2941	-0.0712	-0.0277	-0.6509697859622	5.372566243299899	4.8275865820435	0.1825599058910056
194	0.1336721384773864	1.3462	0.9484	3.4319	-1.5584	-0.8963522684381	-9.0975250469452	2.5984104625815	0.1643373340569946	0.3739	-1.3772	0.6503	1.0455	2.3042032790069	-2.9113842718	-1.0417641099053	0.1714162577351561	0.0119	0.1808	-0.2501	-0.0964	0.6012008521266999	-4.364755168888699	-0.1098850847450999	0.1745885223248009	0.2263	0.553	0.3652	-1.2269	-0.2048591608549	-5.598041152241599	0.3897320621142	0.1810764509793705	0.0932	0.479	-0.7352	-0.0461	2.6565594619561	-4.343116502003699	-0.9899493384734	0.1862715628607431	0.0019	0.1112	-0.0177	-0.0475	-0.2831124489172	-0.6506943847472999	0.2387728533182999	0.1872357085216892
196	0.0833200684215606	0.0193	-0.1009	0.2811	-0.5077	-0.907250287942	-0.4375731874454	-1.5341027960851	0.0903739037145503	0.0306	-0.3234	0.5746	0.2696	-0.8901360695875	-0.4408386589935	-1.5162410601473	0.1305561730928208	2.6999	-0.809	2.0406	-5.1187	-0.7651826040842999	-0.6928701136577	-1.7006418450382002	0.1328008935974375	3.0798	-2.4833	4.8675	2.2196	-0.7365408777347	-0.8037387741702999	-0.9294791002875	0.143600591381192	0.0337	0.2148	-0.4229	0.3571	-0.8315149538445	-0.6348784864058999	3.3856645068884994	0.1441263383756805	0.0489	-0.3312	0.5922	0.2202	0.2976693702762	-3.0912212651297	-1.5093166867441	0.1451747744547273
197	0.0854901477739139	0.0645	-0.699	0.2657	-0.7561	-0.5121675736526	0.1754305738912999	-0.4659788556107999	0.1439818731704645	0.0472	0.2253	-0.6641	0.004	-0.5267638380423	0.7609728997994	-0.2011215729384	0.1470957368620978	0.3891	0.9696	-1.162	1.2951	-3.2327381465576	-0.2167014130955999	-3.988203022059	0.1540402852250853	0.0298	-0.4069	0.2056	-0.2871	-3.2135780906067	-2.1266875244885	-3.7677640210469	0.1618950823462127	0.0729	-0.5287	0.1349	-0.6145	-4.8931714142204	-3.1535012827278	-6.119533024170099	0.1693764568851057	0.1812	-0.4822	0.6349	-0.9843	-1.7962454096391998	-0.3617985103171999	-1.0408985632299	0.1722487761941907
198	0.1602050088594962	0.5462	-1.2966	-1.8347	0.2576	-1.4445187151812	0.7664809240974	-1.122456665871	0.1699068364973778	0.2236	-0.6078	-0.0155	-1.2665	-1.242452909506	0.3573527478481	-0.0001180290920999	0.177673352960527	0.0669	0.0668	-0.151	-0.733	-2.0498899285621	-0.4066102222845	-0.1974626710832999	0.1825345095466316	0.7911	-1.6314	-1.0516	-1.6533	-0.1722437884046	2.0287627210762	-0.3004627254559	0.1887337345340005	0.0385	-0.3191	-0.1761	-0.4165	-0.8016535935431999	1.2972970943018	-0.3219046771874	0.1918346304972716	0.0478	0.4276	0.292	0.3257	-0.4166033520823	1.5265489341907	-0.1360088571299	0.1931885698222407
199	0.1438779012928981	1.6152	1.5034	-0.4632	3.79	-0.7562123930846999	2.3648308893156	1.3004838797885	0.1544453974707121	1.6597	-0.6017	3.8934	0.7738	-0.5711034336412	0.2599000608042	0.4582676215936	0.162873858274221	0.0524	-0.0456	0.1024	-0.6858	-0.2806338379831	-1.5079790237003	0.1371104619894999	0.1646938986291074	0.1804	0.5739	-0.4181	1.0671	0.2431792727566999	-1.9765151763066	1.2582294648167	0.1648534751498292	0.1086	-0.1869	-0.693	-0.688	-1.0501048324137	0.8016535935431999	-0.52719661138	0.1682232863803487	0.051	0.2935	-0.5895	0.1466	0.7026665283019999	2.645425384268	5.2135023701798	0.1700421683970426
200	0.1503513793845222	1.0022	1.9913	-1.599	1.8645	1.5757670655964	-0.5895946580702	3.1159286884093	0.172364906212861	0.0183	0.2398	-0.3173	-0.0378	2.597033456507	-1.3900286176617	4.0479257426616	0.1904861010379532	0.0029	-0.0224	-0.1487	-0.0066	-0.2278748338144	0.4161312357139	0.4884830691712	0.1951345915828296	0.0002	0.0284	0.006	0.0315	0.4755392120709	-0.1389989274631	1.1390200817957	0.2014190841524024	0.1423	0.555	-0.7999	-0.3348	-0.0569293654228999	1.0464852735893	2.3730929257626	0.2076945069927272	0.2219	0.6776	-0.9442	-0.5016	0.7082138956307	0.2997545509033	2.8166462538744	0.2185892234201068
201	0.1422799958059745	1.7414	-0.6526	3.4036	2.5195	-0.1921907049695	-1.2079884146128	0.5031186765915999	0.1529875395546733	1.8732	1.4647	2.5076	-3.1516	0.6501435823175	0.2720964003211999	-1.2673177049084	0.1630238277908098	0.3669	-0.28	1.4548	1.0868	1.6247097957872	1.9135269841559	-3.3270433911455	0.1645425840878409	0.0072	0.1938	-0.1194	0.1169	0.9672090667288	0.8116860663716999	-1.8942882421436	0.1652406059589847	0.0438	-0.2587	-0.3518	0.4545	0.1342777637791	-0.5751164227726	-0.2052919341926	0.1743936547084894	0.0	0.0036	-0.0042	-0.0084	0.0876562723996	-0.7023517840564	-0.0780565729088	0.1810687442819611
202	0.1647866266883563	0.0001	-0.0045	0.0267	-0.0069	0.4307275001036	0.6489239483657999	0.8161318288407999	0.1810276074739261	0.677	0.6545	1.4431	1.7604	-1.8165070704497	-1.545394245896	-0.4175082417883999	0.1905838523601313	0.0038	0.1241	0.1108	0.048	-1.0295677703883	-1.1944937550827	-0.7173021357224	0.2093331340205039	0.1397	-0.7051	-0.6404	-0.3067	-1.0553767985275	0.0232910741744	1.478511093706	0.2326471758671082	0.0007	0.0272	0.002	-0.0611	-0.4883650400791	-0.8332067041646	-0.7608942137379999	0.238271443596449	0.4149	-1.0096	-0.04	1.2615	-1.4865764149995	-2.1466737840841	-1.8714299413069	0.2598392972327845
203	0.0829311493910712	0.0311	0.2266	0.7064	-0.1137	1.1306400162566	-1.6282506685502	-1.1853661719603	0.0899307456451959	0.0506	0.3396	-0.0497	0.8522	1.1385086223966	-1.6161330150946	-1.1919758011179	0.1305414851293448	2.8909	2.1182	5.2756	-0.9485	1.1331973132521	-1.6207361496865	-1.2075556412751	0.1333084011753115	3.4558	2.469	-0.1648	5.7238	1.0825234897105	-1.6439485377994998	-1.2728650722371	0.1447620337877175	0.0001	-0.0159	-0.0285	0.0039	1.2029131636525	-1.5793079383593998	-1.1289482659365	0.1504907110788846	0.2795	0.6379	1.5371	-0.1288	0.7718709193033	0.4893092728159	-4.2724957618972	0.1508430483780825
204	0.082799239219487	0.0331	0.0166	0.3612	-0.6851	0.0163667007711999	0.3281995620994	0.0463067471339	0.0897935575379771	0.0498	0.3309	0.772	0.3554	0.0407593798051999	0.3039642551881999	0.0551195860106999	0.1307359113864656	2.8178	0.3795	2.7027	-4.9882	0.0173502765387	0.211665505166	0.1012296179910999	0.1333215897670156	3.3478	2.015	5.0776	2.7971	-0.0026359830569	0.2125310518414	0.1111440617274999	0.1448104149868656	0.0002	0.0136	0.0459	0.0018	0.0465428053181	0.2800436925226	-0.0703059958609	0.1502428094335218	0.2453	0.045	0.6952	-1.4014	-1.0649371549876	-3.4547508687977	1.5465351937863	0.1513348026300375
205	0.0831296864258002	0.0276	0.2753	0.6314	0.1538	0.5796802143338	-0.6060400449028	-0.5761393415707999	0.0901739106722329	0.0401	-0.0698	-0.102	0.8077	0.5941584496314	-0.5650446069134	-0.5916011526359	0.1301615652694319	2.5523	-2.1958	-4.9388	0.4473	1.235764594287	0.8317903550593999	-1.7378603520804	0.1327623274035065	2.9704	0.0549	0.757	5.7433	1.0818546581886	0.4671591465317999	-1.3319189613178	0.1400643796509229	0.448	-0.5827	-1.1534	1.7686	2.8225870515101	4.2694663485333	-4.0197561326804	0.1448085139451557	0.0226	0.0631	0.0253	-0.4792	0.9327839148663	0.1683881713959999	-1.3142932835641998	0.1474577010100551
206	0.0875967081521116	0.0675	-0.731	-0.1092	-0.7809	0.3752538268165999	-0.8502815794884	-0.8695990075621001	0.1452054035330868	0.0612	-0.3892	0.6556	-0.2249	0.1279828788671	-0.3840666656934	-0.8892311798814	0.1480788113566789	0.3164	1.0481	-0.3529	1.4078	-2.6028955680813	-4.6024657603781	-4.132828002912199	0.1523742321886462	0.1467	-0.8217	0.2347	-0.8447	-0.8555142025715	-2.0038979256738	-2.6258325549794	0.1694955202335515	0.2169	-0.6557	0.2765	-1.1886	-0.7045943368062999	-1.6300604479624	-1.1584161959308	0.172902651488963	0.0374	-0.0552	0.5529	-0.1269	0.4573627318875	-0.6382619870461	-0.3238324856917	0.1768866314892923
207	0.1080133562691962	2.03	-0.0861	-3.0285	4.3602	-1.1764353039914	-6.8381334799056	8.825940106023099	0.13105920533995	0.1503	0.5271	0.5522	1.0666	-1.9186415781469	-7.7826022748898	7.0714769949873	0.1422631815275297	0.0475	0.0279	0.0716	0.7035	-1.1589669983606	-8.1682820048419	11.5580381869232	0.1571054939352249	0.4188	-0.0236	0.9204	-1.775	-1.1851301137761	-8.552466699627399	11.9889624021803	0.1630070796611195	0.0316	0.5306	-0.0936	0.0094	-1.1144700306389	-3.6064969382076	3.9991010415629	0.1704095806299312	0.3515	-0.8789	-1.3273	-0.7481	-1.0662354750007	-2.1365626251942	1.3603639725138998	0.1744410999027592
208	0.0831350356550926	0.0257	0.144	0.561	-0.3594	0.2351926375245999	-0.4643657913520999	-0.6309835263665999	0.0901469219803374	0.0391	0.4054	0.3259	0.617	0.2434940170023	-0.4992237165522999	-0.6302360087833	0.1308572315099241	2.7477	1.3074	4.4897	-3.103	0.261631154155	-0.5019383856706	-0.5606775305057	0.1336134630620431	3.4051	2.9032	2.6015	4.799	0.1132685853852999	-0.7273739515816	-0.6291737469544	0.1448277018614131	0.0015	0.0324	0.0086	0.1185	0.2977087133069	-0.3840666656934	-0.7102990762577999	0.1492248124389115	0.1519	0.124	0.8018	-0.9322	-2.504183904055	-5.4632912720941	-1.3504888718082	0.1508872258238727
210	0.1610894393912046	0.7097	-1.2299	0.6035	-2.1752	-1.4133983778975	1.0244531763973	-0.3881189978554999	0.1711162624755373	0.173	-0.2086	1.1918	0.23	-1.1341808890196	0.0083800655391	-0.3743489371105	0.1830017336354055	0.532	-0.6943	1.9572	-0.2181	-0.4283669182615999	-0.068456873418	0.711321995056	0.1861687452789453	0.0732	0.4666	-0.5453	0.2741	-0.5048497699423999	0.2931449217457	0.6678479461325	0.1907349434656043	0.2395	-0.4305	1.1824	-0.548	-0.9095715267533	-0.2023018638594	-0.0585817727123	0.1911787692698876	0.0392	-0.1407	0.3881	-0.3709	-0.4255342200511999	0.1153144229817	0.8662548499525999	0.1939103909128268
211	0.1508392643018236	0.9684	-0.6414	2.4864	1.7425	0.5090594742273	1.2721962407152	1.6585054591584998	0.180031123524299	0.0138	0.1854	-0.2819	0.0288	0.4135739387183999	1.6450894856898	1.8909834275648	0.1878252174032601	0.0396	-0.2235	0.373	0.3562	1.0229187982	-1.5591249636103	-1.1997657211965	0.1950846749975875	0.0198	-0.161	0.2913	0.2039	0.126291128547	-0.4128657641658	-0.6505763556552	0.2033119976503376	0.0218	0.1849	-0.3461	0.0827	1.4830355422364998	-0.8943064308416999	0.2465234303662	0.2113720514171868	0.2657	-0.9509	0.4367	-0.8892	-0.0519721435546999	2.6413337090752	2.4153866837651	0.2161244465883956
212	0.1080057598197112	0.9985	0.0034	-3.6753	0.5993	-12.7245983902089	-0.0040916751927999	0.2194554252445999	0.12103298604675	2.2023	-5.2236	0.0049	0.087	-10.6460273922665	0.0101111588899	0.1836532673075999	0.1516516367901377	0.4106	-2.0147	-0.0165	0.0398	-11.0344217913369	-0.1747223993386999	0.2188652797841	0.1523327304599813	0.1295	0.031	-1.1139	0.1823	-8.1862617698718	0.1727552478037	0.1172028884553	0.1569202715423269	0.2834	-1.6458	0.0012	0.0246	-10.4812194366642	0.0079866352321	0.1814107145577	0.1707001636567501	0.1207	-0.0033	1.0206	-0.1373	-8.4423455566981	0.0047998497454	0.1475363651249999	0.1733560714351215
213	0.1410985867653523	0.0019	0.1098	-0.0831	0.028	-0.3172621995648	-0.3856403869213999	-0.2882270429082	0.1636430653926909	0.0058	0.1815	-0.1374	0.0401	-0.4280915170467	-0.5267638380423	-0.2693030451415	0.1780290748710042	0.2204	0.068	0.4802	1.2734	-0.1241272618585	-1.1062473372225998	-3.4651374289025	0.17810182122894	0.0009	-0.0599	0.0575	0.0167	-0.0562211908702999	0.1502510342433	0.3250521196434	0.1992310200561401	0.1918	-0.5905	-0.9336	-0.4729	-0.0721944613345	-0.0247074232795999	-0.1707880962686999	0.2129931409401345	0.0001	-0.0168	0.0108	-0.0173	0.0529557193221999	0.2172915585561	0.0718403740582	0.2243871628673052
215	0.1507363474968938	0.0004	0.0105	0.0177	0.0563	-0.8422556012256	0.4867913188511	0.990264082719	0.1742773674027802	0.0303	0.0801	-0.4017	0.3043	-0.8650745590315999	-0.7694709944306	0.7363048195505	0.1785276156176929	0.1318	0.2108	-0.8538	0.5782	-0.8518946437470999	0.3538118750851	-0.0313563954679	0.182934055742048	0.1005	0.0183	-0.7592	0.4969	-0.5883750241185	0.2897220780748	-0.1424217711339999	0.194354889229449	0.0359	-0.0116	0.5238	0.0528	-0.7301279637306	-1.5168705486385	4.1858624082958	0.1980721754582068	0.0292	-0.1963	0.4136	-0.1088	-0.5816867088994999	-1.3603246294832	2.9844442798099	0.1986682091794374
216	0.1626308935309133	0.0003	0.0318	-0.0232	-0.0278	-0.7162792169241999	1.3489151505802	-1.1075850002663998	0.1766052181498397	0.4886	0.1668	-1.9958	0.3724	1.036295428638	0.5518253485982	0.7730512102243	0.1930217125285909	0.0351	-0.3177	-0.2841	-0.302	0.5730312421454999	-0.5573727159269	0.4073970828985	0.2096628800500179	0.2127	0.7984	-0.3782	0.8612	0.374152221957	0.7291050449323999	0.0712502285977	0.2300583208763629	0.0	-0.0059	0.0081	0.0135	0.1671291944136	-0.6925160263814	0.0067276582496999	0.2472151701242727	0.0003	-0.031	-0.0009	0.0281	1.7354604272077	0.7614843591985	1.4876386768284	0.2498743533684784
217	0.1280331405228652	1.2123	-3.7587	-0.0725	-0.2659	-1.5421287743479	6.823419186423799	-1.3517085057599	0.1458509326924882	0.3397	0.0	-1.6873	0.8039	-0.3291044518054999	7.5765628231139	-1.6068874028801	0.1605637074639325	0.4452	1.5618	-0.1444	-1.3036	-0.571260805764	5.2340394322052	-0.0068850303725	0.1623566147021423	0.139	-0.1501	-1.122	-0.0531	-1.5071921630863	5.2221184939031	0.2953087884342	0.1638693250029989	0.8085	-2.3958	0.0821	-1.286	-1.5258801026688	6.1093431792188	-0.3370910870376	0.1654956123480895	0.3053	-1.4854	0.0192	-0.7486	-1.7417553121197	5.398335928408399	-0.7916211207147	0.1672552728547212
218	0.1336545767180141	0.8624	2.7818	-1.2681	0.5766	-7.3675726440355005	4.656837828805499	1.1159650658055	0.1599463029175412	0.1912	-0.6794	0.3984	1.0829	-1.4246898277084	1.7630005486976998	3.5829304628183	0.1623739342835741	0.3699	-1.4766	0.5885	-0.9435	-3.1544455154645994	3.0871689329676	3.1008603076512	0.1652904394907903	0.0941	0.7999	-0.4291	0.1721	-5.2232987848241	2.9862540592221	1.4474694424837	0.1772228012978685	0.0077	-0.0932	0.103	0.2145	-0.9251513669105	2.8477665911581	2.9491929243027	0.1806785463755486	0.1217	-0.3991	0.2252	0.8948	-2.1120125740374	2.5147278362826	4.2937409984752	0.1836684046717779
219	0.1338409155548933	0.8721	-2.8792	1.1478	-0.4082	-7.3170561926166995	4.2209957347109	1.6064546295423998	0.1603094261386772	0.2673	1.0068	-0.5317	-1.0976	-1.9115204895902	1.9202939854363	3.0363770803339	0.1634464694564176	0.3283	-1.2141	0.3177	-1.1993	-2.7732508910123	2.7782474559112	3.4553410142582	0.1657480995721216	0.1994	1.114	-0.44	0.6083	-4.575987900717	2.4696407231004	2.1112650564541	0.1773794066370274	0.0186	-0.0762	0.1087	0.3739	-0.6578941593654	2.6857519907355	3.0512487459385	0.1803990068833179	0.0774	0.1635	-0.1383	-0.7732	-1.1747042106405998	2.023412068901	4.9785851338701	0.184317455884871
220	0.0875761770486418	2.0943	-0.7671	5.8372	1.1002	0.2380253357349999	0.0049178788375	0.2087541208941999	0.1157649073115928	0.0003	-0.0234	-0.0519	0.016	0.1588278149358999	-0.0684962164486999	0.2047411317627999	0.1509492174967823	0.0015	-0.0551	-0.0842	-0.067	0.1916005595089999	0.1014263331445999	0.1562311749096999	0.1590559976414341	0.0034	-0.0997	0.1317	-0.07	0.088128388768	0.694797922162	0.3345731330728	0.1636641051065853	0.1736	0.4604	-1.0628	-0.4993	0.3696671164571999	-0.8888770926051	-0.0860432081409	0.170498649928062	0.0049	-0.1115	0.0796	-0.1559	0.3832404620487	0.1204683600034	0.5404158696952	0.175286762486835
221	0.180169920516228	0.0001	-0.0316	0.0103	0.0038	-1.028033392191	-0.5499368831246	2.0668074317631	0.1938643789415743	0.0552	-0.528	-0.2446	0.2974	0.3077805291661	0.1069343574425999	1.2934021342625	0.2015407159099939	0.0011	0.0805	-0.0003	-0.0393	-0.7744675593295	-0.0876562723996	2.452251103531	0.2112120835163333	0.0581	0.5116	0.3796	0.0836	-4.2271725905308	-2.1802727323019	2.5809421569507	0.2268757778727254	0.1086	-0.3541	-0.3813	-0.6686	-0.5496614819097	0.3751751407552	3.9632201975645	0.233348874506531	0.1074	0.5108	0.623	-0.2041	0.6739067728603	0.3617591672865	1.4025003583936	0.2355741097929874
222	0.1604123517634409	0.0007	0.011	0.0826	0.004	0.7495240778657	-1.1475181764269	0.3534971308394999	0.1728797000760593	1.1134	-0.4285	3.0456	0.4483	0.6194560183715	2.875188683556	-0.5561924250058999	0.1844952552850186	0.0219	-0.1239	0.2648	0.3046	0.6288590027088	1.6636593961802	-0.1962036941008999	0.1951883624355089	0.0032	-0.0485	-0.0345	-0.1441	0.4982401407847999	2.5715391726134	0.0028720412411	0.1990001182732282	0.0962	0.0762	0.6802	-0.5066	1.2435938573963	-0.8401704205984999	-1.4739866451755	0.2295658694900325	0.0112	0.1161	-0.2447	-0.0105	0.4403665426250999	3.0912212651297	-0.0935970700352999	0.2324151455129435
223	0.1520493164881938	0.0004	0.0305	0.001	-0.0503	1.23930546705	0.8182956955292999	0.5025285311311	0.1546749972256366	0.0002	0.0047	0.0008	-0.0389	0.9386460264406	-1.4198112919016	-0.8826608937545	0.1772341061200375	0.0112	0.1451	-0.0866	0.2573	1.2492985968478	0.7442914547826	1.212552206174	0.1794598117976381	0.2264	-0.0887	0.0884	1.3699	1.2177061431957	-0.6119414995078	1.5136837631518	0.1849683221462931	0.1933	-0.0422	1.1494	0.4947	1.445462947918	-1.0645043816499	-2.1519064071672	0.1897650656475751	0.0061	-0.0736	-0.1224	0.167	1.1355185520634	-0.9884936463375	-0.5665789851106999	0.1941627281996817
224	0.1613081789905886	0.0002	-0.0183	0.0368	-0.0118	-0.7324098595112	0.5122856027447	-1.5083724540072998	0.1878799904095723	0.1877	-0.2169	0.8348	-0.8687	0.7866638988465	1.2662554430795	0.0618079012296999	0.1915532149528604	0.2137	0.1446	1.1189	-0.6326	0.4025972331531	-0.1397071020157	0.5732673003297	0.2162158027959718	0.2293	-0.4974	0.4828	-1.0538	0.3195047523147	-0.0004721163683999	0.322219421433	0.2339587946888272	0.0003	0.0256	0.0268	-0.0173	-0.1186192375605	-0.6235476935643	0.1522181857783	0.2547900720198666	0.3664	-0.7423	-1.2674	-0.0096	0.3587690969533	-0.078292631093	0.4614150640496	0.2601983034289299
225	0.1625920153353563	0.0007	0.0042	0.0509	-0.0639	0.5081152414905	-0.6740641449831	0.7170267345075	0.1870944291139955	0.1274	-0.0975	0.9547	0.3172	1.0655666434788	1.6940715589113	-0.7662842089438999	0.1938165872013288	0.2681	-0.2418	1.3719	-0.367	1.7325096999052	-0.9387640555327	-1.2434758283042	0.2152414492797046	0.1293	0.2435	0.7592	-0.5154	1.1116373324284998	0.1991937644340999	-0.6977879924952	0.2313143648218661	0.0062	0.0039	0.0199	0.2003	0.724698625494	0.3810372523295	-0.1000493270701	0.2490556489743724	0.3247	-0.1303	0.2339	1.3726	1.0413313365675998	1.9657351858948	-1.0974738413765	0.2535448540530474
226	0.1645518779878687	0.0012	0.01	-0.0978	-0.0338	0.3739161637728	0.0627127909358	-0.8489439164445999	0.1901151608714835	0.0695	-0.1257	0.2396	-0.6895	1.2607080757508	1.4728456972851998	0.9207842905028	0.1995779261750884	0.2635	-0.1631	0.3893	1.3426	1.4741440172983	1.4754423373113998	-2.2528606239434	0.2141840720939881	0.0736	0.3677	0.2839	0.5476	1.0851988157981	1.3770847605613998	-0.3206457002049999	0.2309586396039511	0.0081	0.0581	-0.1964	-0.1045	0.6484124889666999	0.6643070733694999	-0.7880015618902999	0.2435602426940128	0.6002	0.0847	-1.8522	-0.5084	1.1559769280274	1.5938648597183998	0.7370916801644999	0.2474940716485142
227	0.1566527711234417	0.1846	-0.1167	1.2216	0.5119	0.5565465122822	-2.447529939847	0.2859844901582999	0.1674750333498853	0.0036	-0.0118	0.0579	0.1698	-0.3014856442540999	0.9180302783538	1.3671309737942998	0.1957618802231372	0.1072	0.0342	0.3027	0.8536	0.6990469694775999	-0.7804870430266	0.9533996629531	0.2140616270742076	0.111	-0.1679	0.4679	-0.7285	0.4391469086734	-0.1671685374443	2.5697687362319	0.227148925925285	0.6135	0.5366	-0.2763	-1.9203	0.5882176519957	-1.6718427465657997	-0.3620345685014	0.2307358219338431	0.0298	-0.021	-0.0713	-0.4341	0.1548541688352	-0.8506356667647	-0.4215605739504999	0.236466937174112
228	0.1637194028930177	0.0001	0.0336	0.0078	-0.003	0.7579041434048	0.2248847634811999	0.0096390425215	0.175125211425787	0.1892	0.0337	-1.2683	0.1051	0.9006013157537	-3.2525276909996994	0.3426384543662999	0.1954271866342689	0.3334	0.4003	1.032	1.155	1.4351550738746	-0.6387341034145	1.8331491724358	0.2136989915163906	0.1424	0.0008	-0.9985	-0.049	0.8504389516112	-1.5731310825395	0.1914038443554999	0.2406892176955603	0.0002	-0.0259	-0.0017	0.0212	0.5987615842233	-1.7039860026477	-0.4818340969828999	0.2477253563592169	0.6501	0.533	0.9957	1.6312	0.7470061239008999	-2.5583592573289	-0.1006001294998999	0.2545773548971
229	0.1614445575105492	0.0059	-0.0057	-0.2113	-0.1029	0.6701691849438	-0.4345437740814999	0.4071216816835999	0.1631282524198523	0.2075	0.1708	0.9425	0.9952	0.980034894737	2.4249470402252	1.0541178215451	0.1878329964968064	0.2036	0.059	-1.2487	-0.2509	0.6623792648651999	-0.3139180419553	-2.003347123244	0.2076081564084123	0.0312	0.1437	-0.1232	0.435	0.7685661047244999	-0.3097476807011	0.0311203372837	0.2207074667708542	0.0099	0.0356	-0.2108	0.1468	0.4057053325783999	1.0695009465488	-1.6553973597332	0.2281400051541644	0.7738	-0.186	1.6227	-1.5557	0.8147154797356	1.5073888782398	0.327727445731	0.2337797193527012
230	0.1500634481877785	0.0153	0.0007	-0.391	0.0004	0.1253075527795	1.1224173228403	-0.2860631762196999	0.1671227449272672	0.0024	0.0707	0.0824	0.0999	-0.6071416497623999	1.5560955502464	-1.3716160792941	0.170729701280658	0.0001	0.0191	0.0021	-0.0217	-0.2522281698176999	1.2480002768346998	-0.7466520366245999	0.1814662799227294	0.0955	-0.076	0.0378	-0.8845	0.1659882465233	4.0792034520681	-1.4142245815422	0.1842050346063779	0.0181	0.1948	0.2901	-0.16	-0.0609030115236	3.2350593853689	-4.9861783387952	0.191681744188096	0.0605	-0.0289	-0.6876	-0.0118	-1.0204795302966	3.3703600679462	-2.5066231719584	0.1983577355895895
231	0.1524820972879166	0.0001	0.0259	-0.0153	0.0184	-0.7735233265927	-0.8994210248326999	0.1900661813116999	0.1835922196810798	0.2651	0.091	0.4461	1.3994	-0.1585130706903	-0.3915811845570999	-1.830631218471	0.1839570524800303	0.003	-0.1274	0.0679	-0.0632	0.3858764451056	0.8574813541065	0.3165146819814999	0.1996711474100525	0.0808	-0.3069	-0.5565	-0.4503	-0.1385268110947	0.3032560806356	1.3613475482814	0.2073260951786573	0.0028	-0.1148	0.0816	-0.0109	-0.1197208424201	-0.1797189642375999	-1.0449902384227	0.224342548104748	0.2224	0.3568	0.7306	0.9089	0.2633229044751	1.0089520223014998	1.8625384163687	0.242848133710581
232	0.1561614909375616	0.0002	-0.0022	0.0169	0.0389	-0.1471822778487	-0.8042108905386999	-1.6697575659387	0.1839959832270979	0.003	-0.0691	0.0534	-0.1288	-0.2511265649581	-0.2217766640559	1.0611208810097	0.1885398558415709	0.3172	0.0777	-0.2552	-1.5661	1.1822580725349998	0.1608736525323	-3.7177196859965	0.1966927552654549	0.0059	0.1408	-0.1435	0.0693	-0.0991050943333	-0.2173702446174999	0.4348585183270999	0.200211352317348	0.049	0.1449	0.2842	0.5151	0.8647991578167	0.491394453443	-0.4957221868199999	0.2218910943672087	0.2359	0.2622	0.5416	1.1102	0.8877361447148	0.4755785551016	-0.5639430020538	0.2346455675967503
233	0.1645117844926916	0.0005	0.0151	-0.049	0.0467	-0.8574420110757999	-0.1466314754188999	1.4533708970887	0.1836191613338609	0.549	0.6552	1.4148	-1.4332	0.5775163476452999	-0.8343869950856	-0.9968737118766	0.2105861454130996	0.2051	0.5888	-0.0198	-1.0556	-0.0957215936930999	-0.9216498371782	0.2145375464071	0.2343665958813303	0.0001	0.0153	0.0188	0.0149	0.0269499760295	0.9325871997128	-0.3667557321854	0.2384608131487702	0.0792	0.0043	0.6906	-0.1461	0.7283575273491	1.595359894885	-1.696078053477	0.2648933759268279	0.0005	0.0497	0.0134	-0.0013	-1.2874613366268	-5.7321222008672	3.6008708848175	0.2792759846241663
234	0.1549572716013789	0.0002	-0.0087	-0.0191	0.0336	-1.200355866657	1.5606593418076	-2.1175205983354	0.1763826342053315	0.0067	0.1287	-0.1776	-0.0957	0.4194753933234	-1.077212180566	1.0395609001861	0.1856483798531404	0.0869	-0.2503	0.6395	-0.4802	0.1360088571299	2.8521730105965	-1.059507816751	0.1913038866993558	0.2136	0.4601	1.2048	-0.1069	-0.1474576790636	1.1383905933045	-0.5673658457247	0.2112390130418428	0.0	-0.0003	0.0102	-0.0098	0.1713782417292	-0.5171641385515	0.4950926983288	0.2282016958502403	0.2434	-0.4831	0.7308	-0.9125	-0.1904596116186999	0.2724111445668	-0.3337862724588	0.2361429725457541
235	0.1145512334809058	0.717	2.4663	1.0217	-1.5041	5.7388892021476	0.3959089179341	-2.941678405439	0.1211712575235726	0.0003	-0.0374	-0.0416	0.0249	0.3185605195779	-2.4893515814811	-0.3221407353716	0.1314808981384218	0.5464	-0.7992	-1.8926	1.4188	7.560628895680399	-0.4887584703861	-2.7529105441404	0.1467617628246827	0.4922	0.9206	-1.9392	0.6501	7.8998445063758	-2.1209434420063	-2.5684704162188	0.147540000718134	0.2758	-0.7445	1.4904	-0.1686	8.3915537040644	-2.3777747464159	-2.6457794715443	0.159808570920562	0.0475	0.4661	-0.2246	0.4221	5.2006765421716	-1.0617110264702	-2.4289206863259	0.1655111878073571
236	0.1676059997992365	0.1007	-0.2821	0.2099	0.8816	3.0870902469062	-0.8222299985993	-2.6495170594608	0.1867243213193551	0.0005	0.0357	0.0474	-0.0211	2.2488082917813	-0.4586610519005999	0.9564684193477	0.2050575916242938	0.017	0.302	-0.1084	-0.1466	2.25435565911	-0.3711228085931	-1.6659412919608	0.222359711622254	0.1099	0.8082	-0.258	0.147	9.5459175678331	-3.2962771411381	-0.3957515458113	0.2303191854726778	1.3618	2.6389	-0.8169	1.1126	3.2346659550619	-0.9460031731815	-1.5934714294114	0.2340197617910259	0.1043	0.0737	-0.0983	0.8082	0.5003253214119	0.2399138012085999	-1.8042320448713	0.2382307264655128
238	0.1203834475378309	0.0317	-0.6027	0.0919	-0.1527	1.914038443555	5.083552339777699	-0.0588965169579	0.1215342058180018	1.1417	3.5422	-0.8935	0.8635	-3.5722685014986	6.227490300410899	-1.4724916100089	0.1245473345111294	0.2589	1.7052	-0.3365	0.3115	-9.0635326684204	9.1258913720799	-3.6006741696639994	0.152804822362111	0.8928	-0.7556	-2.7772	0.6934	-1.6709771998904	7.5267545462477	-1.8571877641935	0.1676999133911659	0.0397	-0.3336	0.2011	0.4514	-8.6350870640974	8.705825833296	-3.3861759662876	0.1714877468992605	0.0097	-0.2217	-0.0193	-0.1886	-0.4677099489616	4.4323071526006	-2.9374293581234	0.172993262053077
239	0.1439580254419354	0.778	-1.2953	-2.01	1.5453	-1.0455410408525	-5.030675306516899	3.2117289681638	0.1524177235248536	0.4232	1.8963	0.7318	-0.1828	-1.1869005501576	-5.045153541814499	3.058920636925	0.1558993162284116	0.6201	1.6268	-1.2018	1.3697	-0.4304520988887	-5.3126074645131	3.5422891121052	0.1727152204626459	0.5933	-2.1801	-0.6223	-0.111	-0.5508417728306999	-2.8987551589453	2.4408022815973	0.1803047019112569	0.0379	-0.2768	0.4156	-0.2565	0.4480384336116	-5.3202793554996	3.5898941792521994	0.1821441583956042	0.0135	0.2171	0.2126	-0.1385	4.3436279614028	1.6827407660696998	0.8440260376071	0.1856462410434068
240	0.1342038623793502	0.9674	0.8235	-3.1801	-0.1454	0.5207443543452001	8.2162805022959	-0.9094928406919	0.1637747054568602	0.3655	-1.2946	0.2436	1.2697	3.3135880746461	1.6835669697144	-2.470348897653	0.1771796814971664	0.0633	0.0451	-0.7208	-0.12	1.3049689852883	5.579392555689799	-1.1116373324284998	0.1816889013515319	0.0605	0.3863	0.1556	-0.5712	3.739948498342	2.6145804481992	-3.0126925758525	0.1855414926529595	0.0398	0.5256	0.1996	-0.0738	0.7699824538297	2.9999847769364	-0.3660082146021	0.1866472010587649	0.0677	-0.7358	-0.0402	0.0346	1.0238630309368	3.309535742484	-0.4824242424433999	0.1966454427361875
242	0.1321510419844131	0.0874	0.7227	-0.6473	0.2254	-10.9866593520671	6.141053661962999	-1.4404270399883998	0.1469706561819377	1.0095	-2.5974	1.8228	-0.4834	-4.5260615947587	4.1688662190334	-1.1612488941412	0.1571198713670472	0.7798	-1.6063	-2.1939	0.2266	-4.071610247143	4.5400283706572	-1.0916510728329	0.1771456123160722	0.0463	0.2507	-0.464	-0.338	-8.3123168402346	7.1511466321548	-1.2921825003108	0.1803301232451604	0.0525	-0.2583	0.0864	-0.6022	-4.0210151096628	3.6420630379604	-1.3447054462953	0.1826837128401457	0.0298	-0.4254	-0.1924	0.1645	-2.0531947431409	3.1616452900827	-2.0305725004884	0.1855854047687451
243	0.1647127190522835	0.5595	-2.1464	0.3333	-0.6142	-0.5430125097214	0.7610122428300999	-0.9865658378332	0.1734785609215648	0.1518	-0.2745	-0.6183	0.9246	-1.0932247940609	0.1956528916711	-0.0998526119166	0.1833428940000267	0.6547	-1.7189	-0.8119	1.3201	-1.7549745704349	0.6642283873081	-0.5636676008389	0.1885335452503777	0.0899	0.8253	0.1013	-0.1537	-1.2807336783771	0.5292424489763999	-0.4961549601577	0.1910732847907983	0.0165	0.2147	0.1268	-0.2598	-1.8635219921362	0.4494941257475	-0.4188459048321999	0.1931467821839585	0.3579	1.4925	0.5303	-0.5206	-1.5299717778615998	0.344644948932	-0.6058433297493	0.1967402030321763
244	0.1391851645810252	1.2362	-3.032	1.9672	0.5098	6.0062644387848	-6.3157760613017	1.1577473644088998	0.1577045546969667	0.0218	0.1063	0.4216	-0.1339	2.3598736674474	-3.8712361917879	1.9973669825776	0.1636374960350428	0.3969	-0.6785	-0.135	1.7777	-0.2316911077922999	-2.0062191644851	3.5862746204277998	0.1749315072925711	0.1773	-0.8424	0.9006	-0.0046	5.0479075539635	-5.6914415071234	1.5247391547785	0.1804048621505833	0.0689	0.1836	0.0074	-0.7341	0.509885677872	-2.9433701557591	4.395914849203099	0.183994782259708	0.1899	1.0011	0.4574	-0.5805	4.5170126976977	-4.7847026785805	1.1230074683008	0.1852265793791957
245	0.1288467680000522	2.4401	0.1014	-5.3121	0.4221	-0.2344451199413	0.0153437819729999	0.4324192504236999	0.133996476846208	0.1025	-0.546	0.0349	0.9212	0.527590041687	-0.0915512324389	-0.8518946437470999	0.1343570801672851	0.3631	-0.5467	1.8872	-0.4404	0.6615137181898	-0.0600374648482	-1.0207942745421998	0.1469885064233789	0.1765	-0.6672	0.0829	1.1617	-0.0739255546853	0.0089702109996	0.1659095604619	0.1499812657099925	0.0046	0.1065	-0.032	0.1831	0.3819421420355999	-0.7614056731371	-0.4845487661012	0.1500154936480979	0.005	0.2183	-0.0394	0.0257	0.3038068830654	0.6706019582814999	-0.6279934560334	0.1670168330537244
246	0.1256455004889329	2.8835	3.3798	-4.7954	0.074	0.7959488540916999	0.2975513411841	-0.7942571037716	0.1336538193147734	0.1208	-0.4254	-0.7153	0.8141	1.1832023052718	1.0503802336286	-1.6373389086419	0.13369832787183	0.157	-0.6973	1.1166	-0.1689	1.7068187008581	0.64522570348	-1.7223591979845998	0.1422362273799838	0.0254	0.0051	-0.4001	0.3289	0.8293117441253	0.3606969054575999	-0.8547273419574999	0.1458897090924616	0.8087	2.5017	-1.3858	-0.3687	0.9645337406412	0.2708767663695	-0.9267250881385	0.1495891608819807	0.0038	-0.0725	-0.1019	-0.1511	1.5353224300368	-0.1988396771577999	-1.0442427208393998	0.1496745265848375
247	0.1601543267861657	0.4816	0.6181	-1.4552	1.4182	1.5075855933933	-2.1842070353719	1.8248871359888	0.1723950479953947	0.202	1.0885	-0.4135	-0.6337	0.1478904524013	-1.1217091482877	1.4440465988128	0.1802331326336607	0.7614	-1.2099	-0.4499	2.1612	0.3263504396565	-2.0030717220291	2.9560386116445	0.1875506522973787	0.0542	-0.3894	0.0019	0.5312	0.8476849394621999	-1.6542957548735997	1.6641315125485998	0.187882680826421	0.2217	-0.8913	-0.2522	0.9548	0.5494254237255	-1.3115786144458998	1.891219485749	0.1917494114241542	0.0573	-0.2515	-0.3139	0.535	0.3354780227789	-1.8791411753241	2.2253991885148	0.1958602430538027
248	0.1169499916505219	0.0053	0.1399	-0.214	-0.0485	0.3916598706185	-1.5676230582415	0.2999119230261	0.1336935144474503	1.26	-2.0586	3.1263	0.3534	0.0931642966976	-1.3697669568512	0.3797782753471	0.1461823758050519	0.1512	1.0135	-0.6742	-0.2641	-2.1951837409372	0.0095603564600999	0.9168106444021	0.1622848521231854	0.3191	1.5256	-0.6951	-0.373	-2.0184155040021	-1.4628132244567	0.988690361491	0.1727909383696376	0.0319	0.4902	0.1219	-0.1478	0.8155023403495999	-5.0000270856016	0.4435139850810999	0.1812886808063112	0.0068	0.1679	0.1554	-0.0605	-0.6497894950412	0.4430025256819999	0.450477701515	0.1816220613423999
250	0.1268025939823334	1.493	-0.659	2.7984	3.0653	0.2503790473748	4.5008820551107	4.2353559409164	0.1652656770719816	0.0403	0.5169	-0.2711	0.157	0.9596945478651	1.8211495480723	1.3571378439964998	0.1734480387836919	0.29	-1.4871	-0.5321	-0.1144	1.5242670384100998	-0.0705027110143999	-0.7858770382325	0.1763006803082421	0.1731	0.0568	-0.8625	-0.8521	1.2256534353970998	2.1115011146383	1.3600492282683	0.1817991654456374	0.022	-0.2502	0.1662	-0.3017	0.9835757675	1.4244537695242	0.9023324091045	0.1872330629389964	0.0181	0.0223	0.2458	0.29	0.8707006124216999	2.1675649333858	1.7480108540009998	0.1893775563205458
251	0.1275906799553792	1.5344	1.5443	2.3283	3.199	-0.2063148529908	-2.8489468820791	-2.3447266006279	0.1647062239795634	0.0426	-0.1011	-0.3335	0.5164	0.8364721757127	-0.993804955482	0.0352120124765	0.1687937767599727	0.0891	0.344	0.4231	0.703	1.7852687040739	-0.7525141481989	1.2006706109026	0.1717554420894788	0.3087	-0.6407	1.4612	-0.3874	1.9097893962394	0.5258196053055	2.125703948721	0.1814148558808676	0.0265	-0.1857	-0.3648	0.2276	1.0463279014665	-0.7268231491517999	0.3437400592259	0.1847231649392619	0.0419	-0.1118	-0.5533	-0.148	0.8030305996177	-1.2713306940398	-0.1612277398086	0.1884629711440459
252	0.1262830396137591	1.694	1.1833	-1.6249	-4.0102	0.6256328741914	2.0803414343239	4.1264937749695	0.1649023230651906	0.046	-0.492	0.4179	-0.0375	1.4441252848742	0.7008567488898	0.8871459992543	0.1681537596292988	0.2667	0.6619	-0.4701	-1.3115	2.5382549686412	0.4218753181960999	-0.2572247347166	0.1722848640147809	0.3047	1.4881	0.3091	0.5854	2.3034557614236	-0.3069936685521	-1.7024909674811	0.1814333676098553	0.0255	0.2568	-0.2745	0.264	1.5377223549095	0.5735820445752999	0.4153443750999	0.1834166855082859	0.0111	-0.1803	0.105	0.2175	1.8639154224432	0.4313963316255	0.1091375671617999	0.1886142239464747
254	0.1262384197062989	1.7684	-0.4959	-3.7573	2.5787	1.8301591021026	-3.5903662956206	1.8982618882443	0.1642676452414958	0.2612	0.5795	1.2715	-0.6576	3.083706746266	1.1977592266308	-1.5269423644976998	0.1652663323121457	0.0454	0.1218	-0.0883	-0.6242	2.347992072176	-0.5054399154029	0.0966264833992	0.1724227091996291	0.3034	1.1709	0.3979	1.0538	2.3555065910397	1.4081657548144	-1.6059431701433	0.1815147416028623	0.0261	0.0774	-0.2231	-0.4	2.0782169106661	-0.5823161973907	-0.3079772443196	0.1825749396654713	0.0153	-0.1748	-0.21	0.226	2.2241795545631	-0.1611490537472	-0.3800930195927	0.1885999637449454
255	0.1255175563026828	1.8251	-1.603	-0.3731	-4.3705	0.3637263188214999	-0.5847948083247999	-4.7909582204618	0.163435906970273	0.3283	1.4078	-0.2019	0.9955	2.8454060093161	-0.1650833568172	0.1331368158888	0.1653574162073486	0.0351	-0.1329	-0.5435	0.0705	1.5349289997298	-0.4472515729976	-1.3100048932178998	0.1675945432024249	0.0224	0.3523	0.0047	0.2761	1.211371915253	-0.2593492583744	-1.5070741339942	0.1727414749033649	0.2937	-1.0406	1.1502	0.3805	2.355467248009	-0.0411134670814999	1.308942631389	0.1775677303040391	0.1848	0.6126	-0.3417	-1.034	1.5082150818845	-0.3460219550064999	-1.4212276410068	0.1815247054427773
256	0.1260340042522403	1.7059	2.2922	3.7958	0.8002	-3.5645572674814	-2.8980863274234	-1.7013106765600998	0.1650472175023256	0.0478	-0.3732	0.4587	0.2918	-1.6303358491773	0.1552869421728999	-0.9441147077079	0.1691003159688915	0.2589	0.5642	1.4019	0.1123	-1.6011433203979	1.2862417026751	-1.1669929766234	0.1726392103986546	0.2965	1.3748	-0.6496	0.5136	-0.2520314546641999	2.6058462953838	-0.4898600752457	0.1815302876626833	0.0234	0.3424	-0.0666	-0.2682	-1.3358926074185	0.5190919470558	-0.9045749618544	0.1834399926544923	0.013	0.0526	0.3195	0.0334	-1.3820813254603	0.7604614404003	-0.9171253886477	0.1888355503296584
257	0.1284421662023154	1.4366	1.3515	-2.0506	-3.2781	-0.2106425863677999	3.2958050247697	4.0886064364054	0.1653118169308264	0.0457	0.0429	-0.3717	0.5237	1.1003852256483	1.3631573276936	0.8590944183652001	0.1727078603112123	0.2972	0.6914	1.3927	-0.4047	2.1975443227792	-0.1325073273976	-1.2660193848953	0.1774073063442717	0.1551	0.1884	-0.7023	-0.8847	1.2419021070762	1.7215723373705998	1.2578360345097	0.1817273275305988	0.0256	0.2098	-0.3604	0.1929	1.3378597589535	1.0575013221853	0.5991943575609999	0.1885729860778422	0.0044	0.1355	-0.0968	-0.0831	2.0302577562428	0.6927127415348999	-0.3771029492595	0.1890686254666535
259	0.1306587407793233	0.009	-0.3211	0.0056	-0.0001	0.0121569964863	0.7024698131485	0.0007475175832999	0.1619898621193348	0.2376	-0.0253	-1.4831	-0.0016	-0.0162486716791	-0.9633534497202	-0.0010229187981999	0.1680915669376737	0.1837	-1.28	0.0215	-0.0003	-0.0043277333769999	-0.2271666592618	-0.0002360581841999	0.2077786702582217	0.0267	0.0075	0.439	0.0005	0.0316711397134999	1.8822492747494	0.0020851806271	0.2279919172021523	0.0	0.0	-0.0	0.0141	0.0008262036447	-0.0391069725158	-3.93430307e-05	0.2303897257696461	1.3021	-2.9112	0.0504	-0.0006	-0.0093636413066	-0.5478910455282	-0.0005508024297999	0.2388552250983468
261	0.1162633528775735	1.1586	2.0686	-2.1071	-2.4956	-5.6866023143473	5.3299970840825	5.0805622694445	0.1621697301380373	0.0013	0.0247	0.0172	0.1048	-5.325118548275699	4.7670770008269	4.9484090293232	0.1863409029253076	0.0226	0.0121	-0.3497	0.2436	-4.1696924226781	3.5946546859668995	3.1677828028719	0.1894259819863567	0.3542	-0.0712	0.2694	-1.6513	-4.0589024482269	3.6300634135969	3.9904849178396	0.2026374299226329	0.0031	-0.1073	0.037	-0.101	-5.2444653353407	4.4254614652588	6.117054413236	0.2064284911224611	0.0042	0.0936	-0.0436	-0.1418	-2.4025215127262	1.700799217161	2.2410970577641	0.2166256545998689
262	0.1646405382661999	0.4692	-1.2016	-1.6772	0.1349	0.5761393415707999	-2.1382150324836	-1.3487971214881	0.1801228832392785	0.1962	0.0969	1.1923	0.4507	0.9101223291831	-1.1674257499610998	-1.1593604286676	0.1892379262218013	0.0091	-0.0932	-0.2499	-0.0371	1.0303152879715998	-0.8539011383127999	-1.1114012742443	0.2085472702781211	0.812	1.2942	2.0406	-0.0423	1.4325977768791	0.5009941529338	-0.8105057754506999	0.2195867624423705	0.217	-0.0821	-1.1319	-0.4408	2.4025608557569	2.061181378373	-0.8242758361957	0.2252398063499546	0.0752	-0.1186	0.5905	0.3711	-0.0295466160556999	-3.1823397242308995	-1.3601279143297	0.2254473951067707
264	0.1267148296521346	1.5319	1.5864	-3.8879	-0.7083	-1.1712813669697	6.2190315488104	0.6305114099982	0.165574825114285	0.0436	0.0037	-0.135	-0.6136	0.3058527206617999	2.5321961419134	-0.0718403740582	0.1737362518476291	0.2856	0.7143	0.5965	-1.2647	1.4732391275922	-0.0837219693296	-0.316317966828	0.1762385409031139	0.1869	-0.3595	1.2064	0.0803	0.5452157194406	2.9475405170133	-0.2060394517759	0.1818889572351662	0.0211	-0.2465	0.0125	-0.3361	0.6378685567390999	2.0594109419915	-0.0743976710536999	0.1874303600520689	0.0181	0.0766	-0.3642	-0.08	0.1041410022628999	3.1621174064511	0.0910397730397999	0.1895595771137189
265	0.1738670617449276	0.0102	0.2968	-0.0033	0.0012	-0.0006688315218999	0.343071227704	0.0016130642587	0.1782852248985783	0.2081	-0.0	-1.323	-0.0059	0.0008262036447	0.5345537581209	0.0024392679034	0.2320690802181653	1.5704	-3.1859	-0.0015	-0.0059	0.0007081745525999	0.3199768686831	0.0014556921359	0.2349893430421385	0.318	1.4247	0.0008	-0.0012	-0.0003934303069999	0.2347992072175999	0.0010622618289	0.241905622367335	0.1629	0.0004	1.005	0.0045	0.0001573721228	-0.0258877142005999	-7.86860614e-05	0.2496494512776129	0.3885	0.0019	1.5279	0.0069	-0.0066096291576	0.6415668016249	0.0029507273024999	0.2501257388482525
266	0.1661810608109474	0.392	-1.8623	0.0614	0.2573	0.6579728454268	-0.6047810679204	1.465527893575	0.1829875822118283	0.1494	0.9592	-0.2632	0.4853	-0.2814206985971	-0.391856585772	1.0991262486659	0.1946431750570162	0.0099	0.1814	0.0594	-0.2003	-1.2641702624524	-0.2810666113208	1.0304726600944	0.2076862218612078	1.0688	2.766	-0.255	0.0587	-1.7894390653281	-0.1709848114221999	0.8611402559615999	0.2181725976162409	0.2182	-1.0236	0.3197	-0.5917	-3.3427412603948	0.0279335517969999	0.6760312965180999	0.2260343256568828	0.0029	-0.0047	-0.1324	-0.0441	0.4579922203786999	0.0635389945805	-0.2817747858734	0.2279086689944304
267	0.1516978850594415	0.5915	1.9844	1.1758	-0.7271	-2.1307791996813	-2.14419517315	-0.6445175289274	0.159543568719644	0.6274	1.8682	0.5745	-1.4418	-3.1569634694294	-2.4831353826305	0.0594473193877	0.1671839520024481	0.3952	-1.4953	-0.5272	1.0156	0.3683294534134	-0.8093648275604	-1.7491124588606	0.1694506548407128	0.5184	1.7366	0.5165	-1.143	-0.5587890650320999	-1.3855435121619	-1.6162903872174	0.1792538653674026	0.6802	-1.7659	-0.6971	1.4448	0.6333047651778999	-0.6986928822013	-1.9786790429951	0.1921135834705444	0.0049	0.1525	0.0455	-0.115	0.4994597747365	-0.9430131028483	-2.2396413656282	0.1938102501506337
268	0.1503783199348241	0.6854	-2.3889	-0.9428	-0.4909	-1.7904226410956	0.2510085358659999	1.0249252927657	0.1637033360955004	0.2984	-1.6202	-0.2856	0.1664	-2.0320281926243	0.4699525017114999	1.4349977017518	0.1746043043151802	1.6039	3.6208	0.8058	-0.1387	0.5236163955862999	0.3077411861353999	0.2731193191194	0.1924665003063316	0.0151	-0.1839	-0.199	-0.2096	1.3716554223248	1.1446854782165	1.1753730421625	0.1946483416422472	0.3144	-1.5161	-0.3409	0.0872	-0.045637915612	0.4246686733757999	0.6183544135119	0.1956282961205674	0.0446	-0.5611	-0.0508	0.1561	0.2460513139977999	0.8146761367048999	1.1367775290458	0.2046437999270714
269	0.1662700430132179	0.0855	0.6513	0.5005	-0.3114	1.3402596838262	1.0244138333666	-0.63735709734	0.1833298090413716	0.2488	-0.676	0.0996	-1.2524	1.0617503695009	0.8121975257708	-0.5055579444949999	0.1855831726157689	0.2266	1.0065	0.7669	-0.4798	-2.9180332439883	-2.2241795545631	1.3876680358197	0.1924827313732563	0.0074	0.1474	-0.1897	0.0179	-2.125703948721	-1.6234114757740998	1.0157190235819	0.2037620487874193	0.2534	0.6461	-0.09	1.1998	0.1633916064971	0.1238125176128999	-0.0741616128695	0.2177276314809261	1.1126	-1.3142	0.1893	-2.4294	-0.9185810807836	-0.7006993767669999	0.4375731874454	0.2206921096024769
270	0.1248618439099968	1.3755	2.0754	1.3848	3.2092	0.4541366033701	0.0180191080606	-0.1578442391683999	0.1396642109222267	0.0001	0.0148	-0.0261	-0.0055	0.3732079892202	-0.0120389673941999	-0.2699325336327	0.1663951181809817	0.878	0.2626	-2.6116	1.0126	-1.4205194664541998	-0.9891624778594	-3.1849757072878	0.1675262247686266	0.4836	0.1605	-1.9466	0.7175	1.2795140444254	0.7454324026729	1.0530949027469	0.1701141433870006	0.1554	-0.142	1.1097	-0.3449	1.2814811959604	0.1977380722982	0.9901460536269	0.1734965967470121	0.0104	-0.0285	0.2886	-0.0734	0.729813219485	-0.3211571596041	0.3087641049336	0.1789266987718268
271	0.1848838292395045	0.1308	0.1972	0.8199	-0.5919	1.1211976888886	1.6271884067213	-4.127438007706299	0.188145510408242	0.0039	-0.021	0.1113	-0.1351	1.4224079319278	0.0471329507786	-0.2156784942974	0.191780777693635	0.0222	0.3998	-0.1002	-0.0582	1.5029431157706998	-0.3317797778931	-2.6274062762074	0.2022588120907072	0.0357	0.1046	-0.2683	0.4266	1.0277186479454	1.1545605789222	-3.4204437460273	0.2194152423965043	0.1044	-0.1672	0.7165	-0.415	1.3249159018532	2.1534407853645	-3.7508465178459	0.2241843221211003	0.1678	0.0064	-1.0541	-0.1078	1.241666048892	-0.7914637485918999	-2.8034663385899	0.2271545103501494
272	0.1518124767520732	0.4843	-2.1418	-0.2401	0.374	2.3371333957028	-0.5585923498786	1.0077323883498	0.1623399025867742	0.5135	1.8058	0.6235	-1.0462	2.5610345834165	-0.3808405371759999	0.7146268096348	0.1770648946657085	1.3071	2.8298	0.9007	-1.5014	-0.5714575209174999	-1.3467512838917	2.316911077923	0.1920799343340422	0.0026	-0.1077	-0.0509	0.0778	-0.8411933393967	-1.3325877928397	2.2902365031084	0.1942843055682971	0.0114	0.2964	-0.0028	0.0214	-0.518541144626	-0.9924279494075	1.700405786854	0.1954540143641948	0.7719	-2.1462	0.5424	-1.0119	0.2792568319085999	-0.9504095926199	1.6552793306411	0.2050536796604427
273	0.1129997030483991	0.0116	0.2137	-0.329	0.0121	1.5539710265886	-4.5360940675872	-0.1397857880771	0.1249720786046558	1.6129	-2.3225	3.725	0.2985	2.8555565112367	-6.5267333919151005	-0.3342583888272	0.1467739386054545	0.0081	-0.0538	-0.2794	0.0391	-0.6986141961399	-3.3831858959544	0.507918526337	0.1492335363571701	0.0	-0.0055	0.0101	0.0021	1.1884349283549	-2.859058040969	-0.2574214498700999	0.1589260726674755	0.2405	1.398	-0.37	-0.4221	1.2252993481208	-6.6440936524932	0.2815780707199	0.1670909200264209	0.0524	-0.4191	0.5368	0.0783	-0.3967744646094999	-5.0435404775558	0.6296458633228	0.1684096733588216
274	0.1484256796238398	1.9623	-3.5939	2.5918	0.4452	1.4795733555349	-1.2161324219677	-0.4525235391113999	0.1571068959213303	0.0643	0.6802	0.3575	-0.1517	-0.5701198578737	-0.6789426807898999	-0.1334909031650999	0.1781753047779969	0.2865	-1.3638	0.7391	0.0738	1.0460131572209	-1.4363353647956	-0.3642377782205999	0.1799717972787086	0.1925	-1.1682	0.355	0.3369	1.0505769487821	-0.8925359944602	-0.4958402159121	0.1938786626626608	0.1881	1.1233	0.3655	-0.2454	0.1236158024593999	0.1064622410741999	-0.273434063365	0.1965930632123142	0.1998	-1.0739	-0.5731	0.2063	4.2433819191792	-3.1251743006237995	-0.8503602655497999	0.204144582993113
275	0.1444866642394811	0.0456	0.6147	0.2945	0.0932	0.4439861014495	-0.5454911206555	0.5917585247586999	0.1512608611846012	0.1125	0.9439	-0.1785	-0.4388	-0.4339536286209999	-1.3056771598409	0.9710253407067	0.1636960193082504	0.316	-0.1352	-1.5153	-0.7626	3.0638778587932	0.6333441082085999	2.4136555904143	0.1845266733710238	0.0906	0.4981	-0.6988	-0.0071	2.2801253442185	-3.0634450854555	0.6576581011811999	0.1852069508387338	0.3431	-0.4652	1.3784	0.8136	1.6433977353697	-3.0409802149258	0.4588971100848	0.190676390057964	0.0668	-0.2573	-0.2599	-0.626	1.5440959258829	-2.4509134404871995	0.3745063092332999	0.1967347747918715
276	0.1196589415427923	0.0715	0.2845	0.1935	-0.882	0.2473496340109	-2.5702015095696	-0.5659494966194999	0.1756825257084718	0.6352	0.2563	1.8485	-1.3931	0.1896727510047	-0.1162979987491999	-2.0169991548968995	0.1893514385872531	0.0819	-0.0702	-0.6624	0.4529	-1.0194172684677	1.8938554688059	-1.676406538127	0.1995143322323441	0.0089	-0.2411	-0.0881	-0.0292	0.8048010359991999	0.4410747171776999	-3.6744030091958	0.2007253726076101	0.0092	-0.0294	0.219	-0.1423	-0.8217578822308998	2.0094452930025	-2.0240022143615	0.2224724375525117	0.0029	0.0439	-0.004	-0.1337	0.7722250065796	1.6529187487991	-1.5128969025378	0.2357903621991968
277	0.120621269582958	0.0867	-1.0305	-0.1257	0.0186	-1.4907467762537	1.3517085057599	-1.0942870558898	0.1700162689546402	0.7308	-2.1628	0.8912	-0.9877	0.9574913381459	0.1735814514483999	0.3103378261615999	0.1945830039448318	0.0403	0.4683	-0.2139	0.2131	-2.1314873742339	-1.3928219728414	3.9903668887475	0.1971021392506595	0.0038	-0.0485	0.1107	0.1181	0.6264197348054	0.6000992472671	-0.1863285933952	0.202662822224583	0.0052	0.0089	-0.1066	-0.1636	-0.9650058570095998	0.7473208681464999	-0.5177149409813	0.2229972786765545	0.0025	0.1152	0.0524	-0.0295	0.8195546725116999	-1.6675936992501998	0.7792280660441999	0.2364760374052859
278	0.1333725037284804	1.1296	2.3564	0.8874	-2.5227	1.2243157723532998	1.167307720869	-0.8229775161826	0.1372634873996115	0.1192	0.7355	0.2534	-0.8354	-0.7497601360499	-0.5657134384353	-0.5663035838957999	0.1376750803857281	0.4124	-1.3834	-0.5496	1.5091	1.0471541051112	1.3146473708405	-0.6577367872426	0.1549788335229419	0.0111	-0.2318	-0.2162	0.081	1.9112450883753	1.1033752959815	-3.3662290497227003	0.1762639497422526	0.126	-0.6365	-0.4453	-0.6846	-0.3191506650384	0.4011415410172	0.1266452158233	0.1772619032967121	0.0097	0.1172	0.049	-0.2561	2.8600022737058	1.7905406701876998	-2.275600895688	0.1783947495966041
279	0.1135067361927051	1.754	-3.7345	0.0441	3.0381	5.5502393699411	-1.073671307803	-4.2919705620937	0.1371358721196693	0.0091	0.2533	-0.0757	-0.1711	3.0844542638493	-0.6754411510576	-1.8257133396335	0.1386394810868727	0.0058	-0.192	0.0318	0.1568	0.9916017457628	0.2947186429737	-0.7158071005557999	0.1446577113217515	0.0158	-0.2632	0.2732	0.1421	7.086742090898899	0.6141447092269999	-4.8772768298176	0.165467842365903	0.0224	0.225	0.39	0.0155	3.6076378860979	-0.733747522555	-2.619852414313	0.1682533149750133	0.3	0.8663	1.3759	-0.1769	2.3394152914834	-0.4142034272095999	-1.4958613702447	0.1781809932034034
280	0.1205633501008831	1.5729	2.3264	-3.4734	-1.4468	-6.119572367200799	9.0876499462395	3.7634756307006	0.1494840641080923	0.0751	0.633	-0.0861	0.5879	-3.5791535318711	4.3035374131195	1.0666289053077	0.1552257557992429	0.0	0.0007	0.0037	0.0002	-0.8367475769275998	1.9896164055297	1.388022123096	0.1708752068587873	0.1169	0.7481	-0.6826	0.0189	-4.1440407666617	6.0815276565139	2.4692472927934	0.1740237030984085	0.0001	-0.016	-0.019	0.0146	-1.6382831413787	1.9606205919038	0.4911583952587999	0.176470807922823	0.1326	-0.3092	0.8221	0.5966	-4.1888918216597	5.821194822371999	2.13239226394	0.1797909094667053
282	0.1348259201231378	0.1892	-0.315	-0.3423	-1.3744	-1.3068181077312	0.5986042121005	3.0174137395365	0.1769938020266389	0.2429	-0.4084	-0.3396	-1.3329	-2.2218976587825	0.0179404219992	0.8090500833148	0.198912804122054	0.0001	-0.0063	0.03	-0.0023	1.1848153695305	0.4007874537408999	1.3816485521225998	0.1999556565112225	0.2695	-0.7705	0.2146	1.1755	-2.2856727115472	0.2319665090072	1.7490337727991998	0.2076434960130889	0.0073	0.0178	-0.2238	0.0494	-1.6219557836382	-0.101111588899	0.1071310725960999	0.2316081134340878	0.4801	0.7061	0.4152	1.5615	-2.3507854273557	0.2051345620698	1.6535482372903	0.2423064591984531
283	0.1241562998229705	0.7747	1.8004	-1.4813	-1.981	0.5789326967505	-1.2580720926939	-4.7189604742808	0.1524514513048752	0.0221	0.2573	-0.2458	0.3012	-1.4793372973507	0.3483431938178	-0.1205863890954999	0.1681622314473035	0.2236	0.9726	-0.724	0.7242	-3.9717182921957	2.4520937314082	-3.7044217416199	0.1780648021808816	0.045	0.3609	-0.2467	0.4338	-1.2287615348224	0.2587197698831999	-4.7720735657258	0.1824213819464361	0.0079	0.1844	0.173	-0.0333	-4.4998197932818	3.0956670275988	-4.592118543304	0.1885090882183196	0.2512	-0.1606	0.1482	-1.3969	0.4156197763147999	-1.1387446805808	-5.3849199549397	0.1912936112253077
284	0.1347633191466993	0.2114	0.5335	0.8899	-1.1296	-0.6180790122969999	2.0101534675551	-1.8574238223777	0.1783874544914459	0.1548	-0.6065	-0.6098	0.7495	-1.4955859690298	0.8211283937396999	-0.4092855483720999	0.191401936793409	0.2273	-0.0886	0.739	-1.1078	-0.9543438956899	0.0316317966828	0.6086760279596999	0.1975977576923651	0.0049	-0.0715	0.1275	-0.1266	1.6400142347295	1.2755010552939998	-0.2185505355384999	0.2058631210239398	0.0795	0.4797	-0.445	0.3889	-0.87341528154	0.2942465266053	0.5168493943059	0.2070698903946141	0.1908	0.7035	-0.3637	0.8689	-1.0973558122844	0.194748001965	0.507131665723	0.2120406716368627
285	0.1206506407325	0.0894	0.3975	0.0126	0.9765	-0.5065021772318	-2.3092785299672	-0.8001585583765999	0.1717222890686364	0.7616	0.7437	1.4709	1.9838	0.3032954236662999	-0.6375144694628	1.4892910841178	0.1904582292601831	0.0084	0.1873	-0.1682	-0.0532	0.1406119917218	-0.9031979557799	0.4673165186545999	0.199150200977686	0.0088	-0.221	0.1168	0.0588	-0.0783319741237	-0.5280228150247	-0.0845088299436	0.227789896700505	0.0572	-0.0607	0.6035	0.095	1.8941308700208	-3.3809040001738	1.4724129239475	0.2320970754736107	0.0215	-0.021	-0.358	-0.1018	-1.0279153630989	-1.907743558643	-2.9384129338909	0.2449792793759221
291	0.1197645601568563	0.0723	-0.9105	-0.2579	0.0998	0.8663728790447001	-2.5235406751594	-0.1552082561115	0.1759380094710893	0.6535	-1.2664	-1.9791	0.2258	2.071803996662	-0.0009048897061	-0.6051351551967	0.1897212049808209	0.0637	0.3313	0.6225	-0.0781	0.9852675178201	2.1096519921954	-1.4688327081538	0.1993703576303917	0.0085	-0.0725	-0.0749	-0.2301	3.5693571172268	0.8029912565869999	-0.7876081315833	0.2003119811103532	0.0065	0.0533	0.1895	-0.0988	1.5168312056078	2.1286153329928	-1.3719308235397	0.2223822349057179	0.0038	0.1552	-0.029	-0.0191	1.6846292315433	1.7541090237594998	0.2212258616261	0.2346379399103534
293	0.1638822806040894	0.0573	-0.0015	-0.7243	0.0028	0.0036982448858	2.3354416453827	-0.0087734958461	0.1803748284110155	0.2953	-1.5669	0.0027	-0.0118	0.0042490473156	2.6152492797211	-0.0098751007057	0.198849672118113	0.0001	-0.0242	0.0022	-0.0006	-0.0076718909864999	3.9080612685230993	-0.0153831250037	0.200171981681062	0.0042	-0.1108	0.0008	-0.138	0.0228976438673999	3.8739508609062	-0.0132586013459	0.2010488076784377	0.7334	-2.3392	0.004	-0.0112	0.0013376630437999	1.9742726235567	-0.0057047394515	0.219682437796132	1.3973	3.0887	-0.0048	0.0228	0.0016130642587	1.4576986304656998	-0.0055867103594	0.2217110363545831
294	0.1441171062144904	0.046	-0.58	-0.1923	0.324	-0.0264385166304	0.7801329557503	-0.5354979908577	0.1516778596264516	0.1073	-0.9891	0.2867	-0.014	-0.9873920414779	1.1693142154347	0.1586310997824	0.1614259454559503	0.3246	0.0642	0.9251	-1.4683	2.3925677259591	2.7615660108944	-1.6997369553320998	0.185420352968604	0.4002	0.7542	-0.6797	1.4856	0.8912376744470999	0.7909522891928	1.5318995863659	0.1875027275246377	0.0859	-0.0316	0.6585	-0.5029	1.9492897990622	0.7998438141309999	1.7100054863448	0.1909293807475176	0.0433	-0.2982	-0.5013	-0.0145	1.2736519328510998	0.5599693559530999	1.4306306253441	0.1971284241933042
295	0.1449336276996931	0.0537	-0.6437	0.3749	0.0326	-0.0891513075661999	-0.7237543927571999	-0.3761587165226999	0.1516645979036244	0.1082	-0.9747	-0.3338	0.0915	-1.0829169200175	-0.2740242088255	-0.8644450705404	0.1635066082292109	0.2823	-0.1559	1.5474	-0.4133	2.0513849637287	-3.1029061452476	-1.3576886464262998	0.1861783342759174	0.3673	-0.5273	-1.5111	0.6309	0.1885711461450999	0.4407993159628	-1.7329818162736	0.1903934398624451	0.0358	0.0304	-0.5018	-0.1723	1.6108217059500998	0.6560450369224999	-2.504577334362	0.192155056902242	0.0278	0.1717	-0.2761	-0.3339	1.0064340683367	1.291631697881	-2.1450213767947	0.1976878096669955
296	0.1569058070146443	0.0127	0.2351	-0.0476	-0.2534	0.7027452143634	-1.0104470574681	0.2161899536965	0.1669449091453047	0.356	-0.3098	1.2125	-1.2778	-0.5513532322297999	0.2448316800460999	0.1629981761900999	0.1884399006633838	0.9432	0.4359	-1.8409	1.9821	0.2226422107312999	0.5329406938622	-1.3204307963534	0.1932475373945837	0.2211	0.2468	0.5581	-1.1593	-0.4070429956222	0.3747423674175	-0.2302354156564	0.2002837032527282	0.3224	1.1828	-0.6364	-0.7815	-0.5186198306874	1.1287122077523	-1.0935001952758	0.2004110631249789	0.0532	-0.5305	0.2142	0.2664	0.8449702703438999	0.3766308328911	-1.9621943131318	0.2013457123212422
297	0.1551165467777739	0.155	-0.0526	0.0526	-1.222	-0.6242952111476	-0.1464741032961	2.8974568389322	0.1784823463499579	0.1706	-0.9017	-0.0113	0.7877	1.2014181284859	-0.1169668302711	1.2025590763762	0.1900133792526821	0.0038	-0.0411	0.1688	-0.0099	-1.6559875051937	0.0719584031503	-0.2099344118151999	0.1990999687158871	0.0074	0.2069	0.0801	0.0799	-0.6661168527817	0.0223468414376	0.0147929795432	0.20198738170081	0.5196	-1.7498	0.0693	-0.8901	0.2048198178241999	-0.0046031345918999	-0.8966276696529999	0.2025353704790619	0.0045	-0.1115	0.1308	-0.0623	1.5522792762684998	-0.0966658264299	1.2078310424899998	0.211621427444792
298	0.1522289217493431	0.5358	-2.2529	0.2725	0.3596	-1.7607973389785	-0.5961256011664	-1.1172633858186	0.1631107832687365	0.5089	1.828	-0.6161	-0.9792	-1.9485422814789	-0.4319471340553	-0.8404851648440999	0.175383429704423	1.4375	-3.1344	0.8504	1.3214	1.4193391755332	-1.3988414565385	-2.3530673231363	0.1917343827945918	0.1993	-1.0755	-0.2952	-0.5616	1.132292423546	-1.2405644440324	-2.0913968259506	0.1924855357129602	0.02	0.2797	0.1322	0.2447	0.6378685567390999	-0.9897526233199	-1.6793179223987995	0.1926035006245858	0.4895	1.5981	0.5286	0.9894	0.5407306139408	-1.1069555117752	-1.8927538639463	0.2048797459200181
299	0.1174451132415815	0.0062	-0.2689	0.0738	-0.03	-1.3540690876019	-0.0655848321768999	0.3865059335968	0.1325188261203	1.3251	3.7098	-1.1048	0.1264	-0.7660088077289999	-0.396577749456	0.460706889497	0.1453409518861765	0.1755	-1.0489	0.815	-0.2164	1.2880121390566	-2.1877085651042	0.8520126728391999	0.1625798006003179	0.2942	1.0771	-1.2078	0.3088	-0.3964597203639	-2.3922136386828	0.993018094868	0.1737306453731797	0.0295	0.0432	-0.4793	0.1533	-4.855008674441399	-0.6338555676077	0.7485798451289	0.1803593062382448	0.0028	-0.1257	-0.0754	0.0469	0.6030106315389	-0.4017316864776999	0.4031873786135999	0.1815758634196482
300	0.1268672624748477	0.7674	-2.0851	1.7205	1.3284	0.9354592409539	-3.8537285431264	-2.4439103810226	0.1543720976681958	0.0186	0.3589	0.2257	0.0277	-1.1095914948321	0.1361268862219999	0.2124917088107	0.1693567184642124	0.2034	1.2034	0.5772	0.1433	-3.8528236534203	-2.5689425325872	-0.9491506156375	0.1790366449844169	0.0265	-0.413	-0.2195	-0.0538	-1.5112838382790998	-3.8392503078288	-2.109573306134	0.1916163212322858	0.3063	-0.2322	-1.3374	-0.7454	1.1590063413913	-4.5721322837084	-2.8735362762666	0.1918717667756229	0.0121	-0.0449	-0.1222	-0.279	-4.6741094192828	-3.5607409935034995	-1.4310240556511	0.1975789696085803
301	0.1306955018472386	1.5286	-1.0827	-3.0296	-2.6821	0.7965389995522	-0.9858183202499	0.011409478903	0.1432964342624267	0.0012	-0.0798	-0.0145	0.074	0.7933915570961999	-0.9901460536269	0.0044457624690999	0.1681995066380396	0.0002	0.0153	0.0314	-0.0231	0.7769461702636	-0.9887690475524	0.0306088778845999	0.1702366703577382	2.0879	-3.1942	-1.154	2.6197	0.9065027703587	-0.5007974377803	0.5543826455937	0.1723523879285373	0.0114	0.1889	0.1452	-0.2068	0.5841259768028999	-1.5562529223692	-0.4643264483213999	0.1738693005127793	0.0012	0.0886	-0.036	-0.0283	0.7630187373958	-1.0458557850981	0.0260450863233999	0.1842614786037311
302	0.1169739951961175	0.004	-0.2129	-0.0501	-0.0629	2.7009777436164	0.1765321787509	-0.0593686333263	0.1319341655749516	1.4514	3.8237	1.1679	0.7188	2.7285965511678	0.170355322931	-0.0651914018699	0.1464463721774062	0.0804	0.6007	0.5978	0.3247	0.1484019118004	-1.9651450404343	-1.1103783554461	0.1624846783236438	0.3229	1.0212	1.2485	0.616	2.3934332726345	-1.7971109563146	-0.9113419631348	0.1712146378009676	0.0182	0.1178	-0.3465	-0.1608	5.6104735499428	-0.5852669246932	-0.2368450448139999	0.1815636740416324	0.0143	-0.3113	0.0448	0.1382	1.3702390732196	0.2596246595893	-0.0486279859452	0.1820345421918011
303	0.1588849586440114	0.0236	-0.0501	0.1907	-0.4285	-4.1088680972159	-0.6040728933678	-4.8282160705347	0.1599324660680416	0.9878	1.8428	0.1861	2.4153	-4.2251267529344	-0.2116261621353	-4.6690341683225	0.1806692723201473	0.0019	0.1247	-0.0154	-0.0097	-1.376219213886	1.0336201025504	-2.2739878314293	0.1819556910387977	0.0031	-0.1538	0.0391	0.021	-0.8819527192018999	-1.0452656396376	-2.8426913401978	0.1845554914434784	0.1234	0.0349	0.9748	-0.2277	-2.6630904050523	-1.4787078088595	-2.8031515943443	0.1872735408319366	0.0805	-0.1525	0.5459	0.5687	-2.5265700885233	0.0533098065985	-3.0260692062904995	0.1946518813356069
304	0.1510763116715352	0.4104	0.4297	1.2927	1.4898	0.3189539498849	1.1593604286676	2.6618707711006	0.1606081197378018	0.659	0.3894	2.1345	1.2031	0.4427664674977999	1.7941602290121	2.9541501461709	0.174610314664526	1.2828	-0.5724	-2.6113	-1.9682	-0.1794435630226999	-1.3438792426506	1.1888283586619	0.1851814460839008	0.2401	0.0417	-1.1759	0.7487	-0.0047605067147	-0.1245600351961999	1.2026377624376	0.1921387016226558	0.0025	0.0025	0.137	0.0267	-0.3925647603245999	-1.8760330758988	0.4081446004818	0.1941162219502347	0.468	0.3774	-0.0796	1.8621	-0.0262811445076	-0.2382220508885	1.2560262550975	0.1977672455014913
305	0.1567781538829147	0.1598	-0.2994	0.346	-1.1489	-0.1096490265608999	0.0584244005894999	2.8588219827848	0.178912431955422	0.145	0.7742	0.1575	-0.7691	1.4843732052802998	0.4304914419194	1.0915723867715	0.1896218344841263	0.004	-0.0783	-0.1457	-0.0654	-1.5009759642357	0.878529875531	0.0561425048088999	0.1978698675769699	0.0123	0.2782	-0.1257	-0.0111	-0.9987621773502	0.8947785472101001	-0.0327334015423999	0.2016914104904321	0.339	1.54	-0.256	0.2903	1.1518065667732	0.7266657770289999	0.079472922014	0.2022438455674755	0.1818	1.1352	-0.0524	0.2393	1.470642487566	0.6107218655561	0.4926927734560999	0.2116571826841436
306	0.1568657344665729	0.0126	-0.3195	-0.0177	0.1335	-0.8984374490651998	-0.0580703133132	-0.8594485056414999	0.1670034213937199	0.3527	-0.1691	-0.0308	-1.7716	0.5848734943862	0.0410741240508	0.1281402509898999	0.188500201500626	0.9468	-0.2209	-0.0436	-2.7355	-0.586604587737	-0.0179404219992	1.3395908523043	0.1932720311759498	0.2189	-0.4944	-0.0149	1.2059	0.3413401343532	0.0310416512222999	0.4998925480741999	0.2003103064443814	0.2031	-1.2231	-0.1407	0.0711	-0.9424623004185	-0.0851383184347999	2.1860561578148	0.2008893153136315	0.2768	-1.4348	-0.0567	0.0695	-0.2673752366372	-0.0013376630437999	2.0131041948576	0.2014196273071767
307	0.1078754067163128	2.1722	3.8599	1.1412	3.742	-6.722150225401999	-1.8111170752438	-6.9958596899819	0.1303393503373492	0.1003	0.4729	-0.9556	-0.1341	-14.1680155005305	-1.003640713157	-12.1702157446152	0.1410275158083745	0.6583	-2.0106	0.56	-1.6266	-12.2118800141265	-1.4050183123584	-10.6995732570492	0.1430687770759303	1.1408	2.1304	2.5461	-0.9692	-0.2067476263284999	-0.9889264196752	-1.4297650786687	0.1569036038936215	0.0343	0.4493	-0.1741	-0.3097	-2.4610639424078	-0.7477142984535	-2.9929030314104	0.1600472631893058	0.0147	-0.0561	-0.1396	-0.3394	-5.235534467371799	-0.8571666098609	-5.456091497476	0.1678812036080933
309	0.1047024857840247	1.2645	-1.5593	3.5195	-1.8157	0.6063547891483999	0.1692143750406999	0.3752538268165999	0.1355572736167614	0.3019	-1.1044	-1.3851	-0.4501	2.0371427866153	0.8337181635637	1.194847842359	0.1529202567163783	0.9064	1.1209	2.757	0.1826	0.4507531027298999	0.5289670477614999	0.1915612164783	0.1608927640764258	0.3159	-0.9096	1.146	-0.897	0.5431305388135	1.9384704656197	-0.0484706138224	0.1623220876246687	0.0838	0.0286	0.8613	-0.1789	0.7990176104862999	-1.7980551890513998	0.9458851440894	0.1681844067148194	0.1607	-0.984	0.1248	-0.6704	-0.537425799362	-0.1454511844978999	-0.3069149824907	0.1701800881829863
310	0.1053643250213632	0.0003	0.0609	-0.0298	-0.0167	-0.0711715425363	1.6587808603733998	1.944332577194	0.1175303308447265	0.0008	-0.0361	-0.0934	-0.0111	-0.325366863889	2.2074194234849	1.7376242938962	0.1374854216163519	1.0458	1.8184	-2.8391	-0.2086	-0.2630081602294999	1.71929044159	-0.0126684558853999	0.1429727265117328	0.0	-0.0093	0.0151	-0.0096	0.8911983314164	3.2329742047417995	-0.2659195445012999	0.1449241790850781	0.0008	-0.081	-0.0384	0.0079	-1.0885036303769	3.4491641584382995	1.8642301666888	0.1518620350315608	0.0009	-0.0496	0.0229	0.0792	1.2346236463967	3.515299793045	-0.1458052717742	0.1542049191855928
311	0.1083982799149049	1.0927	3.5893	-1.4706	-0.2725	1.3905794200914998	-0.1176356617929999	-1.1787171997719998	0.1129176378009061	0.2124	-1.3567	0.8283	-0.5431	-1.551689130808	0.5960075720742999	0.2076525160346	0.1488573300148443	0.0151	0.0224	-0.1599	0.355	1.4384598884534	-0.463854331953	-0.4123936477974	0.1545546399340514	0.121	0.9824	-0.4548	0.0498	0.4847848242854	-0.0030687563945999	-0.5030399905302	0.1586029018241734	0.0684	0.2485	0.2019	-0.7377	1.5354798021596	-0.5113413700079	-0.4004333664646	0.1668168326615454	0.0138	-0.1566	-0.0619	0.3099	3.0421998488775	-1.1726190300135	-0.4108986126307999	0.1691994898567875
314	0.1337717335123537	1.4049	0.6589	-3.8281	-0.8151	0.6896833281709999	5.9091658390172	1.2572852320799	0.1744620396585354	0.034	0.3248	0.43	-0.0411	0.7308754813138999	3.8651773650601	0.8709366706058999	0.1871137397729421	0.0161	0.2051	0.1876	0.228	0.2787060294788	5.139891559740099	1.0957820910564	0.192421883706309	0.0369	0.033	-0.529	-0.0797	2.4026001987876	1.5479515428914998	0.3748603965095999	0.2068254758911004	0.1584	-0.6338	-0.8545	0.1309	0.3085280467494	7.1990271005167	1.5881207772361998	0.2076950453700914	0.0654	0.6738	-0.128	-0.0444	1.1872546374339	7.4731693384343	1.6441845959837	0.2165194939335099
317	0.1503404872570836	0.6594	2.0993	-1.473	0.0468	-5.371425295409599	3.4843368278841	-0.5681920493693999	0.1763320116658802	0.0008	0.0701	0.0411	0.0028	-4.375495816269799	2.6834307519242	-0.5809785343468999	0.1864798362571698	0.0003	0.0043	-0.0097	0.048	-1.8343688063875	-0.9474195222867	-0.6801623147415999	0.2004660327400897	0.0785	-0.5911	-0.4767	-0.103	-4.4820367434054	2.205963731349	-0.5847948083247999	0.2240261236994336	0.1028	0.7733	0.2902	0.0769	-3.4004574864317	2.732373482115	-0.4466220845063999	0.2395108739147297	0.1624	-0.419	-0.9124	-0.096	-4.509301463680499	3.3588719029818	-0.4930075177017	0.2540564172845674
319	0.1139945413640078	0.2874	1.219	-0.2483	-1.4947	0.6019090266793	-2.3791910955211	-3.8111987269397	0.1275736889127623	0.0	-0.0101	-0.0014	-0.0036	-0.470149216865	-0.0940691864037	-0.3374058312832	0.1387684175044425	0.0	0.0113	0.0033	0.0121	-1.4113131972704	-1.8454635410449	-1.2520919520275	0.1551794957701605	0.0128	-0.2479	-0.0073	0.2491	-0.552376151028	-0.9971097700608	-1.2186503759325	0.1661120456102668	0.061	0.5427	0.0547	-0.5037	-2.9907785077526	-0.9980540027976	1.2868711911663	0.1764222367297519	0.1782	0.4671	-0.5354	-1.0051	0.8956047508548001	-2.2355890334661	-3.9719543503799	0.1884381014172574
320	0.1601092897740581	0.6556	2.1439	-1.2352	0.142	-4.1757512494059	3.4255583400182994	0.1737781666018999	0.1823038683163144	0.0226	-0.4297	0.0129	-0.0321	-2.9738610045516	3.0364164233646	0.2564378741026	0.195605910279516	0.0002	-0.0102	0.0057	0.0393	-0.8184137246213999	-0.0234091032664999	0.4294291800904999	0.2091951444108747	0.0903	0.5813	0.5558	0.0187	-4.3730565483664	2.5087870386469	0.1635096355892	0.2289656922843095	0.076	-0.4009	-0.5798	-0.0306	-2.7280064057073	3.422450240593	0.2491987564537999	0.2408393275945061	0.3527	-0.7392	-1.2836	-0.0514	-2.6948402308272	3.7399878413727	0.2517167104186	0.2546502089305086
322	0.1362545347772267	1.1277	-2.3674	2.5985	-0.2409	1.8530174029393	-5.4006571672197	-2.3662472384208	0.1400263477919323	0.0072	0.2119	-0.1679	0.0621	-0.1190126678674999	-0.9020963509203	-0.7928014116357	0.1588988745045235	0.1057	-0.0464	0.6683	0.7409	-2.6231965719225	-0.9337281476031	-3.4283910382287	0.1760190832222488	0.1923	-0.1809	-0.7049	-1.0532	-1.0344069631644	-2.0118058748445	-2.6373207199438	0.1769377777063846	0.0606	-0.5688	0.3389	-0.275	2.3355990175055	-5.1274591620389	-1.7790525052232995	0.1869455492143931	0.0505	-0.2637	-0.3027	-0.4943	1.8537649205226	-4.6337828128153005	-1.6693641356317	0.1943055569582064
323	0.1084014991542977	2.0352	-0.1027	4.9567	1.8928	0.2981414866446	0.0737288395318	2.215799489024	0.1373564436720639	0.0223	0.0872	-0.2723	0.4026	0.2897220780748	-0.0059801406663999	2.5397893468385	0.149572939002383	0.7367	1.3108	-1.269	-2.0148	0.2435727030637	0.3024692200216	2.4513855568556	0.1541169916884658	0.1957	-0.5297	0.8948	0.9074	0.3335895573053	0.3073870988591	2.0742826075961003	0.1558700354821675	0.0125	0.0204	0.1343	-0.3184	0.3124623498193999	0.3358321100552	2.1041046248667	0.1598798241541082	0.0036	0.0718	-0.155	-0.0711	0.3066789243064999	0.3972072379472	2.137900288238	0.1645193390479652
324	0.1148294988746234	1.5581	0.4581	3.7241	-2.5048	-0.7485798451289	0.7209610375775	0.9823167905176	0.1496866501815918	0.0261	0.2723	-0.2581	-0.3475	-0.933216688204	1.0406625050457	1.2371809433922	0.1548254514655997	0.0023	0.0827	-0.0639	-0.1074	-0.6624972939573	0.6091088012974	0.7609728997994	0.1605542691391238	0.6668	1.76	1.7643	-0.1401	-1.1302859289803	-0.4183344454330999	2.0289594362297	0.1614535383064716	0.0417	0.2491	0.5443	0.1703	-0.4072397107756999	1.847942151979	0.0350152973229999	0.1644602362381683	0.0006	-0.0079	-0.0479	-0.054	-0.7545993288259999	0.7437013093221	0.94029843373	0.1662271315810929
325	0.1182943022892661	1.423	-0.3037	3.6597	2.135	-0.3569199745104	0.2823255883032	-0.3876468814870999	0.1529348105448796	0.0048	0.1062	-0.075	0.1747	-0.3704933201018999	0.1509198657652	-0.3211178165734	0.1567120760544334	0.0112	0.0938	-0.0845	0.3023	-0.2975513411841	0.099144437364	-0.4588577670540999	0.1631668248611656	0.0199	-0.2412	0.1965	-0.2932	-0.3511758920282	0.250615105559	-0.3240292008452	0.1655893521157914	0.2209	1.0605	-0.3035	-0.8858	-0.3036495109426	0.3705326631325999	-0.3556216544973	0.1685046100514894	0.5823	1.2537	-1.106	-1.5456	-0.2219340361787	-0.8385573563398	-1.3872746055127	0.1687629418854876
326	0.1088580420566617	2.1681	0.1979	-4.2858	-3.3864	0.2523068558790999	-2.6806373967445	-1.9723841580831	0.1337981213530613	0.0001	-0.0206	0.0013	0.0196	1.0761105757063998	-1.9488570257245	-0.725092055801	0.1351979168322164	0.0183	-0.32	0.3176	0.007	0.6100530340342	-7.0007382257887	-5.2820772726899	0.1378337756580408	0.0001	-0.024	-0.0021	0.0166	-0.8896246101884	-2.0208941149362	-2.3423660187859	0.1476730181463723	0.1625	-1.0877	0.3485	-0.588	0.572441096685	0.3860338172283999	0.820695620402	0.1573156544086244	0.3771	1.5315	-0.9998	0.5	0.3346124761035	-5.0611661553094	-3.852862996451	0.177202899342554
327	0.1067169681982344	2.16	3.7083	-1.1981	3.8953	-2.7401240591629	0.7608155276766	-2.6798898791612	0.1341381557188811	0.0	0.007	0.0081	0.0066	-1.6586234882506	-0.0689289897864	-0.9120501376874	0.1426410191716436	0.0002	0.026	0.0282	-0.0121	-1.5905993881703	1.1824547876885	-2.5652442877014	0.1476329496407248	0.1829	-0.8639	-0.8837	0.5756	-0.5107118815167	-0.3630968303303	0.1794435630226999	0.1510000755992988	0.0476	0.5704	0.359	-0.1377	-5.461914266019599	1.5047528951829	-5.3520685243052	0.1562164554077693	0.3523	-1.5154	-0.9716	0.3771	-4.3766367641601	1.2561049411588998	-4.3599159761126	0.1780910029676107
328	0.1117679158512246	0.3817	1.5139	1.6751	-0.1578	6.996135091196799	1.1043982147797	2.3875711610602	0.1209201539109918	0.0523	0.4083	-0.6172	0.3179	5.1628285466382	2.4917908493845	-0.7886703934121999	0.1239043608986159	0.0182	0.3878	-0.2572	0.0653	6.488177221829099	0.3610903357646	2.3152586706336	0.1253416627216552	0.0556	0.5869	0.2065	0.5271	9.189351680599	-0.0591719181728	3.0614779339205	0.1334555005709347	0.1537	-1.2952	0.2248	0.0102	6.961395195088699	-0.5698051136280999	3.3163814298258	0.1477328555748389	0.0583	-0.2749	0.6668	0.2671	5.8799733102378	2.1710664631181	0.6025385151705	0.1501059447202146
329	0.1360104304378737	0.6094	0.2884	0.0875	2.5749	0.4468974857212999	-7.5247873947127	0.5884930532106	0.1424315477477716	0.4296	-0.0283	2.1261	-0.058	0.1663816768303	-7.615197679261299	0.4159345205603999	0.1562872540523737	0.0282	-0.0093	0.5192	-0.0353	0.2929088635615	-5.4618355799582	0.4016530004162999	0.1653257651307297	0.4592	-0.7136	-0.0424	1.9119	0.8779397300705	-7.2780279061623	0.7088040410912	0.1682655892439309	0.2435	0.0556	-1.472	-0.034	-0.216780099157	-6.7200257017442	0.2590738571595	0.1723364857679205	0.7929	1.6175	-0.1392	-2.0654	0.8504782946419001	-7.059123283347499	0.7405145238354	0.1739943220265533
330	0.0922923612890782	2.0647	-2.3507	4.3702	-2.9888	-0.0284450111961	1.2535476441634	1.9189563223925	0.1283612534131256	0.0017	0.0574	0.0142	-0.1269	0.0547261557037	1.1697076457417	1.372284910816	0.1347564576833771	0.0008	0.0237	-0.0778	0.0423	-0.1338449904414	1.3967956189421	1.7644562408336	0.1351364980810207	0.4134	0.8935	-1.939	0.1768	0.3878435966406	0.4679460071458	1.5636887551715	0.145243026739771	0.0006	-0.0366	0.0065	0.0669	-0.0421757289104	1.1932347781003	1.8767412504514	0.1558417219777137	0.0006	-0.0349	-0.0645	-0.0022	-0.0779385438167	1.2571278599571	1.9035338543581	0.158734484559422
331	0.1386513555233178	0.5166	1.003	-1.2346	-1.7489	2.0549258364917	-5.4241056135169	-1.4661573820662	0.1431032843087775	0.1786	-0.901	0.1521	1.0184	-5.2552846687832	-1.6861636097406	1.6891930231044998	0.1463385882941068	0.5327	1.6756	1.1984	-1.1031	-3.7964844334578993	-2.2423953777772	1.1119914197048	0.1621669603426831	0.0593	0.3872	0.5847	-0.2386	2.0699155311884	-5.413679710381399	-1.1820220143508	0.1717436554838801	0.1068	-0.1087	0.8336	0.4756	-0.8036207450782	-3.6778651958974	0.182158232141	0.176520525694308	0.2309	0.3405	1.2669	0.4905	0.8828969519387	-2.4426514040402	-0.1780665569481999	0.1805269587869226
332	0.1145056878583736	0.6358	-1.4463	2.4112	0.651	0.5741721900358	0.0862005802636999	-0.2144982033764	0.1381474431302588	0.2262	-1.1547	-0.9816	0.3991	1.5450401586196998	0.3478710774494	-0.5747623354963	0.1622140740581935	1.2849	-2.4201	-2.3155	0.8143	1.6261654879231	0.3540085902386	-0.6125316449682999	0.173157979067021	0.4645	-1.7213	-0.8198	0.6231	0.3534184447780999	0.6489632913965	-0.1324679843669	0.1732261641008308	0.2417	-1.2354	-0.5938	0.4629	0.0679454140188999	0.7764740538952	-0.0103078740434	0.1762597298191993	0.0001	-0.0095	-0.0214	-0.0093	0.7217478981915	-1.3146080278098	-0.2931449217457	0.1779129055305742
333	0.1345247834300082	0.4549	0.8214	-2.0957	-0.0759	-1.6270703776292	2.134752845782	0.0553163011642	0.1704889668528611	0.7939	-2.3096	1.2843	0.0376	-0.0450477701515	1.3082344568364	0.0351333264151	0.1802102470020186	0.4346	1.8882	-0.228	-0.001	0.0432379907393	-0.9783431444169	-0.0533491496291999	0.1915424323383601	0.0161	-0.1143	-0.3359	-0.0085	1.0280727352217	-0.5965583745041	-0.0368250767351999	0.1975868832045944	0.1521	-0.3904	1.0004	0.0348	-4.734500971407299	3.6511512780521	0.0968625415833999	0.2109946106656008	0.0002	-0.0015	0.003	0.0329	-0.6680053182553	-3.9084153557994	-0.1465921323881999	0.2189360126762553
334	0.1336159399654115	0.4516	-1.1082	1.9158	-0.4144	-2.8685397113677	1.3310140716117	-0.7308361382831999	0.1694220991583183	0.7178	-2.4005	0.7302	-0.244	-2.0709384499866	1.1571572189483998	-0.6348784864058999	0.180128468031636	0.362	-1.6993	-0.3552	-0.0321	-1.5483843162292	-0.7487372172517	-0.2365303005683999	0.1863327306141642	0.0058	0.0954	-0.1567	-0.1159	-0.5725984688078	-0.5967550896575999	-0.1063442119820999	0.1923348933165395	0.3639	1.3375	-0.992	0.2557	-5.4822546128915	2.0025996056607	-0.8937556284118999	0.210701620559099	0.0282	0.2353	-0.3793	0.0407	-1.3760224987325	-4.139280259947	0.3771422922901999	0.2144685742127896
335	0.1346208769908962	0.4914	1.038	-1.8315	-1.0214	-0.8526815043610999	1.9534995033471	1.4518365188914	0.1669780739259257	1.1572	2.3374	-2.0489	0.8568	1.75863347229	-1.0045456028631	1.4075756093539	0.1757430742360508	0.0851	-0.3957	-0.0605	-0.7525	0.9024897812272998	-0.3543626775148999	0.9381739100722	0.1888415742762482	0.0111	-0.1679	0.2355	0.0656	0.5691362821062	-0.1961250080394999	0.6093448594816	0.1987103624733355	0.1224	0.2688	0.2841	0.8782	-1.6700329671535998	2.5737817253633	1.0065520974287998	0.2114934413643307	0.2454	-0.1891	0.8707	0.9728	0.0675519837119	0.694797922162	1.0950345734731	0.2122738805413394
336	0.1336689056407496	0.4783	-0.9423	2.115	0.0767	-2.7381962506586	2.2988526268317	0.0340317215554999	0.168884148821077	0.9118	2.5983	-1.1607	-0.0076	-1.4174113670289	1.5560168641849998	0.0287204124109999	0.1787505409632737	0.3679	-1.7569	-0.0097	-0.0268	-0.9627633042597	-0.514213411249	-0.0572047666378	0.1900958645447671	0.0133	-0.0031	0.3237	0.0115	-0.7771035423864	-0.1685062004881	-0.0394217167613999	0.1934636413335881	0.1976	0.6781	-1.0348	-0.0323	-5.682904069461499	3.7799603605639	0.0484706138224	0.2103181180091358	0.0	-0.0009	0.0036	0.0121	-2.047804747935	-3.6058281066857	-0.1818828309261	0.2145437879192736
337	0.1346121222032188	0.4747	1.0172	-1.7084	-1.1559	-1.2101522813013	1.8263428281247	0.9188958250292	0.1696792932337366	1.0006	-2.1767	1.9903	-0.3819	0.433560198314	0.1810172842507	0.9888083905831	0.1782042525755093	0.3042	1.1777	-0.7088	0.8195	0.7927227255742999	-0.9351051536775998	-0.3121082625431	0.1900926897720372	0.0115	0.06	0.1092	0.2746	0.9150008649899	-0.8214431379852999	0.0958396227852	0.1980022095529247	0.1006	0.2033	-0.5766	-0.6235	-3.5944186277827	3.9909963772387	0.4734146884130999	0.2112968737250247	0.0003	0.0354	0.019	-0.0266	0.5038661941749	-2.3870203586304	-3.2180238530757994	0.2157330006754787
338	0.1381474071159368	0.3499	-0.0511	1.9479	-0.0508	-1.2929300178941	2.2693846968374	-0.0307662500074	0.1750939373970697	0.3242	0.9269	-1.3839	0.0565	0.2442415345856	1.0564784033871	0.0272253772444	0.2015612095291694	1.0608	2.0206	-1.9488	0.1162	-0.5309735423272	-1.2146767298318	0.0627521339664999	0.2164552480580392	0.0031	0.0051	-0.0096	-0.147	0.3995678197892	-4.707354280224299	0.1432479747787	0.2309456840028606	0.0015	-0.002	0.0019	0.0996	-2.2253598454841	-3.3456526446666	0.0585424296815999	0.2354783183114123	0.0622	-0.6272	0.0505	-0.0143	-1.1021163189991	1.3519052209134	-0.0124323977012	0.2392420711003642
339	0.1699277832355226	1.3672	-2.9517	1.5092	-1.0388	1.5793866244208	-2.6461729018513	1.1025097493060998	0.1871188222022574	0.2944	0.9846	0.4618	1.0852	-0.4721163683999999	-2.834665361935	-1.2949758554905	0.1905485730243201	0.0054	0.0705	-0.1361	-0.1378	2.2269335667121	-3.1449245020352	1.0541965076065	0.1946934543579295	0.3982	0.7625	0.8377	1.3361	1.3922711704116	-2.5315666534222	1.0396395862475	0.1973299937809406	0.3191	0.7056	0.5978	1.2533	0.5390388636207	-2.2994427722922	0.6086366849289999	0.2041347852600707	0.0194	-0.2132	-0.2896	0.1149	1.577262100763	-2.5023347816121	0.6399143943355	0.2074623998325084
340	0.129177909400796	0.5872	0.684	2.2242	-1.1846	1.980134735131	3.9721117225027	-1.5935894585035	0.1456378168397283	0.0371	0.4051	0.4654	-0.0301	0.4879716097720999	0.8742021421539999	-0.2210684895032999	0.1621882716339646	0.2417	0.3144	-0.9289	1.1284	1.178323769465	1.3115392714152	-0.3122262916352	0.167292483366675	0.1275	-0.8465	0.0472	-0.6513	-0.1252682097488	0.5055972875257	-0.1751551726764	0.1728896139369153	0.5762	-1.5848	1.5216	0.4149	-0.9279053790595	-1.3984480262315	0.3152163619683999	0.1770641953263746	0.0239	-0.1658	-0.374	0.1862	0.3393336397875	0.4500842712079999	-0.4147148866087	0.1812310380465266
341	0.1802096608505539	0.0	0.0006	-0.0001	0.0003	0.0048391927761	-0.0019278085042999	-0.0014556921359	0.1809553583341294	0.007	-0.0532	0.0108	-0.2349	-0.0046424776225999	0.0022032097191999	-0.0018097794122	0.1918770164142902	0.2552	1.3507	-0.4131	0.0144	-0.0049178788375	0.0017310933508	-0.002754012149	0.1921074867603245	0.0	-0.0035	0.0014	0.0001	0.005508024298	-0.0012983200131	-0.0022818957806	0.1940995153472628	1.6229	-3.5184	0.4025	-0.0332	-0.0002754012148999	-7.86860614e-05	-0.0029113842718	0.2020951527218515	0.0	0.0005	-0.0002	-0.0022	0.0003934303069999	0.0001180290920999	-0.0031474424559999	0.2404675388865115
342	0.1446384183024729	0.715	1.037	-0.303	-2.4996	-0.1842040697374	-0.7283575273491	-0.0003934303069999	0.1507071836134497	0.4541	-0.5768	-2.046	0.0366	0.0270680051216	-0.4702672459571	0.0210485214244999	0.1575492087565976	0.1442	-0.3213	-1.1257	0.0482	0.2355467248009	0.6863391705615	-0.0337563203406	0.1701057417601743	0.3333	0.0823	-0.0352	-1.7121	-0.1269206170381999	-0.179797650299	-0.0048391927761	0.1747822804794998	0.0844	0.2465	0.8144	0.0128	-0.0740829268081	-0.9397869743309	0.0672372394662999	0.180737917822788	0.6071	-1.4229	0.3498	-1.7004	-0.3434253149803	-1.0351544807477	0.0158158983414	0.1833973083330916
343	0.1342122364441953	0.4599	0.6684	-2.1654	-0.066	-1.3601279143297	1.7056777529677998	0.0479198113926	0.1699672876392903	0.7857	-2.2359	1.3905	0.0335	-0.1127177829554999	0.9716548291979	0.0311596803144	0.1797688415071692	0.3664	1.7431	-0.1375	0.0016	-0.1168094581482999	-1.0696976617023	-0.0378086525027	0.1893114623223689	0.072	-0.3694	0.6587	0.0081	1.0010047301001	-1.2530361847643	-0.0358415009676999	0.1949283618154283	0.2382	0.6044	-1.2109	-0.0347	-4.1128810863473	3.2920280938225	0.0807318989963999	0.211077024296535	0.0	-0.0036	0.0069	0.0157	-1.0830742921402998	-4.2550667992971	-0.1210978484946	0.219330009726143
344	0.1412972461752774	0.5403	0.695	2.0338	-1.0564	-2.3294221616856	-4.8497367083276	0.7834771133598	0.1560814053752979	0.0121	0.0758	0.0995	0.3165	-0.3750964546938	0.3616411381943999	-1.2224666499104	0.1627347441357628	0.15	-0.119	-0.8896	0.7595	-2.0220744058572	-3.2850250343579	0.0840760566059	0.1681338367268787	0.1658	-0.5039	-0.9827	0.5096	-1.2604326745359	-2.5051281367918	1.1784811415878	0.1784175326976765	0.0697	0.1545	0.3255	0.6755	-2.0199498821994	-0.4180197011875	-0.2232323561917999	0.186489403204557	0.0786	0.1301	-0.6748	0.4004	-1.7476961097553998	-3.6205030571368	3.7220080763428	0.1903666073551091
345	0.1709760984093456	1.4044	3.4382	0.1024	0.6996	2.8650381816354	-1.6446173693214	-0.6610022587907	0.18821793741469	0.3947	-1.7216	0.4208	0.0674	0.2357434399543999	-1.7718527306051997	-0.8863197956096001	0.190821690942447	0.0096	-0.1467	0.209	0.1005	3.6578789363018	-1.7545811401279	-0.568506793615	0.1949576374167692	0.4115	1.7443	-0.3433	-0.0729	2.7232852420233	-1.7980551890513998	-0.7830836830528	0.1980030139952798	0.1788	-1.1383	-0.1557	-0.1856	2.007281426314	-2.0149533173005	-1.1954773308502	0.2029382083100081	0.0018	0.0321	-0.0755	-0.0792	2.9026501189846	-2.143014882229	-0.7466520366245999	0.2071202442966229
346	0.1707905981916781	1.1978	3.0263	0.583	1.0107	0.7730118671936	-0.6942471197322	-0.5651626360055	0.1855888294367703	0.375	1.703	-0.2698	0.241	-0.6144201104419	-1.029213683112	-1.2388333506816	0.1877999665861463	0.1873	1.2147	-0.1269	-0.0688	2.8103513689624	-0.4218753181960999	-0.5746836494349	0.1943542178195893	0.0909	0.8117	-0.2056	0.0152	2.0624403553554003	-0.8613369711150999	-0.3310716033405	0.1972502367574917	0.5011	-1.853	0.3236	-0.5221	2.7313112202861	-0.7422062741555	-0.1455298705593	0.2015876903456265	0.0029	0.0181	0.0454	-0.1392	1.657521883391	-5.1108957461142	-2.38025335735	0.2035076958010131
347	0.1724982624697204	1.2421	-3.0426	-0.502	-1.1366	2.0680664087455	-0.5871160471361	-1.1108504718145	0.1874790231184103	0.5123	1.9723	-0.3695	0.2694	0.1332155019502	-0.8247479525640999	-1.7349489678086	0.1921924224962761	0.0145	-0.201	0.0181	0.2688	3.8671051735644	-0.3006987836401	-0.6661955388431	0.1946930923772444	0.2126	-1.2288	0.3376	-0.1169	2.692243590801	-0.6982994518943	-1.0692648883646	0.1974283121449433	0.361	1.5276	-0.3216	0.5527	3.1577896730741	-0.8263216737920999	-1.0831923212324	0.2030978980185989	0.0031	-0.0149	0.1067	-0.1052	2.89958136259	-0.6632054685098999	-0.8012995062669	0.2063591554678136
348	0.1716881846082064	1.2778	-3.1018	-0.8841	-0.8723	1.3448234753874	-1.694110901942	0.4585823658392	0.1859897754133336	0.3383	1.6194	0.3019	-0.1228	-0.7889064515963999	-2.0513849637287	-0.1723618174967	0.1877718511604633	0.1822	-1.1669	-0.1777	0.2496	3.0925589281735	-1.3212569999981	0.1388022123096	0.194739529537992	0.2482	-1.351	-0.2335	0.1792	2.0845117955781	-1.5174213510683	0.5895553150395	0.1976557550829733	0.3214	-1.5105	-0.3918	-0.065	1.6433977353697	-1.6849046327582	0.3724998146675999	0.2022187678396031	0.0498	0.1743	-0.137	0.5657	2.2444412153735995	-0.9444294519535	0.6344850560988999	0.2046639664774045
349	0.1726198291810364	1.3521	3.1643	0.961	0.9016	0.8020863668809	-0.6318884160727	-0.2257896531873	0.1875984605748129	0.4167	-1.7754	-0.3686	0.2102	-1.8970815973233	-1.1153355773143	-0.7531042936593999	0.1919736174831236	0.0157	0.1424	-0.0167	-0.3191	2.2642701028464	-0.2536051758921999	-0.1982495316973	0.195095259533317	0.2906	1.4623	0.2624	-0.1646	0.7696283665534	-0.7169873914768	-0.3490120253397	0.1987376918313175	0.2589	-1.3413	-0.2777	-0.2787	0.5823948834521	-0.9020570078896	-0.6851982226712	0.2028009867609189	0.0745	0.2056	-0.5614	0.4397	1.2586622381544	-0.3495234847387999	-0.2355860678316	0.2054608142204962
350	0.1730663332748967	1.3271	-3.2381	-0.103	-1.0032	1.8688333012807	-1.3413219456551	-0.8533109928522998	0.187854014528609	0.435	-1.8239	0.3763	-0.0727	-0.2639130499355999	-1.3724816259695	-1.0547079670056	0.1921617937854096	0.0144	-0.0914	0.2714	0.1747	3.5328074417065	-1.5302471790765	-0.4891519006931	0.1949534222711259	0.3556	-1.627	0.2978	-0.0067	2.275207465381	-1.413201662744	-0.8118040954638001	0.1980896416693779	0.1769	1.1284	0.0895	0.2418	1.6781769745085	-1.6023629543496	-1.2099555661478	0.2061667096309082	0.0011	0.0182	0.0794	0.036	2.564378741026	-1.3900286176617	-0.6198887917092	0.2146829351321092
351	0.1039653475818072	2.1026	-5.4845	0.5068	-0.0015	3.1644779882931	-0.5127183760823999	-0.0142421771134	0.1312335844819892	0.0	-0.0036	0.0054	0.0158	0.337563203406	-1.024492519428	-0.0206944341482	0.1351866774238159	0.0153	0.1962	-0.362	0.0007	8.5126122095283	-1.1765139900528	-0.0081046643242	0.1367217092544346	0.0001	-0.0027	0.0158	0.0272	2.6318126956458	0.601161509096	-0.0026753260875999	0.1443500016473687	0.0497	0.2691	0.6658	0.0288	-1.2250632899366	-0.6268918511738	-0.0162486716791	0.1584037790054727	0.4188	0.2931	-1.9696	-0.0227	6.674112384917299	-0.7854442648947999	-0.0276188075513999	0.1756348688381871
352	0.0924189339911486	1.5164	2.2556	-4.4176	0.0956	-1.8853573741747	0.3647885806504	1.0658813877244	0.1212260856538471	0.0031	-0.1721	-0.0542	0.0754	-1.2269517554102	0.6421569470854	0.6377505276469999	0.1262462645811068	0.4138	-0.8758	-2.0345	0.105	-0.8732185663865	-0.6043089515519999	0.6244132402396999	0.1268647833665208	0.0018	0.0698	0.1255	-0.0126	-2.0342314023435	0.3841846947855	1.0949952304424	0.1467215800286868	0.0023	0.1356	0.0198	-0.0708	-1.7671315669212	0.4013775992014	1.0060406380297	0.1474970073350519	0.0017	-0.0319	-0.1037	0.0748	-1.8752462152848	0.2386548242262	1.0996770510957	0.1531910263537153
353	0.1031481116900544	1.5497	-2.0788	3.8306	-1.8819	-0.1607556234402	0.4756178981323	-0.7232429333581	0.1323121373540401	0.3197	-0.0362	-1.8765	-0.3194	-0.6507730708087	2.6877191422705	-0.2054886493460999	0.1344012576130754	0.1193	0.0211	1.1421	0.1643	-0.5784999234128	0.6773689595619	-0.9189745110906	0.1372945174129228	0.104	-0.0913	-0.723	-0.7779	1.9143925308313	-8.0302666531463	6.3396572809366	0.14831436192707	0.7483	-0.4468	-1.1146	2.475	-0.3280028469459	-1.1636488190138998	1.6185722829979998	0.1496607907959353	0.0599	0.2134	-0.2167	0.7126	-0.1430512596252	1.5056577848889998	-0.0133372874072999	0.1528361423274636
354	0.1451411712548602	0.4617	-1.2578	1.7344	0.4257	3.373271452218	-0.430806186165	-1.3478528887513	0.1477772627038051	1.6311	1.4961	2.4505	-2.8832	3.4889793055067	-1.0246105485200998	-1.5125034722308	0.1644361139923074	0.1253	0.526	0.6108	-0.7021	4.1269658913379	-5.3324363519859	1.3459644232777	0.1676261777418551	0.2223	-0.2626	0.148	1.3777	0.8158170845951999	-3.3355808288074	2.9671726893326	0.184699697566072	0.0073	-0.1229	0.2068	-0.0343	2.9968766775111	-0.6335408233620999	-0.4550021500455	0.1852194764729191	0.0097	-0.2037	-0.1518	0.119	3.4962577661862	-1.7510009243341995	-0.9522980580935	0.1882250936074635
355	0.1038662067682885	1.5535	-4.6874	0.6613	0.161	2.9425439521144	-0.5188165458409	-0.1037475719559	0.1339172853946113	0.0343	0.2481	0.5671	0.0262	8.755791482285	-0.455985725813	-0.2807518670752	0.1358781270486924	0.0001	0.0021	0.0112	0.0309	3.6221161213955	-1.3967562759113998	-0.1585130706903	0.1386115494077303	0.3502	1.8202	0.6905	0.0108	1.2845106093243	0.1233404012444999	0.0081440073549	0.139536204997139	0.0	0.0113	0.0014	0.0195	2.9886539840948	1.0438099475016998	-0.0031080994253	0.1685540974048124	0.7446	-0.7729	-2.4486	-0.183	6.6614832720626	-0.8034633729553998	-0.2030887244733999	0.1785066843142576
357	0.0963157269929099	2.7291	0.3052	-5.2337	-3.8753	0.6434159240677999	-4.412320893005	-2.8968666934717	0.1330020560027398	0.0028	-0.1363	0.1128	0.0053	0.9331773451733	-3.3038310030325	-1.7878653441000998	0.1330521897763928	0.0132	-0.2829	0.2599	-0.0318	0.9204695462572	-8.159351136873	-5.6978937641582	0.1370978104937391	0.0001	-0.0107	-0.0149	0.0181	-0.7308754813138999	-2.8890374303624	-2.8151118756771	0.1410236508836377	0.0775	0.757	-0.2735	0.4198	0.8523274170847999	1.0784318145177	1.6044481349767	0.1573137228649888	0.413	-1.5457	1.1305	-0.52	0.1888858903907	-7.671772957407899	-5.809391913162	0.1665309913979553
358	0.1171241642614493	2.1245	-2.4544	-2.1519	4.0685	0.4296652382747	2.3265894634752	-3.4643112252578	0.1387934129138647	0.0628	-0.7632	0.2978	-0.0885	-3.3140601910145	0.1142521611527999	1.1909922253504	0.1659062583045355	0.0055	0.0583	0.1573	0.1454	0.616505291069	-0.2547461237825	0.1311696643537999	0.1720477934930052	0.1481	0.1374	-0.6523	0.92	0.7060893719728999	3.1535012827278	-4.764834448077	0.173391248240363	0.4269	-1.5306	0.8998	-0.7354	2.2715092204952	2.9036730377828	-5.0112005063204	0.1811640598599959	0.022	-0.1946	0.2454	-0.2902	-0.1578048961377	2.5912106879634	-3.6065362812383	0.1887096832143043
359	0.1170748183929627	2.0007	0.9984	2.2142	-4.4423	0.3287110214985	1.7215329943399	-3.3004475023922994	0.1366484752331799	0.0609	-0.8048	0.1363	0.0478	-1.9092779368403	-0.8862411095482	2.2544343451714	0.1548306375279639	0.0071	0.0369	0.2217	0.1355	0.6459732210632999	0.2381827078578	-0.6379472428005	0.157038681488074	0.2708	-1.0923	-0.413	1.1057	0.3140754140780999	3.1354034886058	-5.9302537034724	0.1753001881115765	0.459	1.663	-0.6925	0.8259	1.9697875180569	2.4524084756538	-5.1705397806554	0.1796513653613419	0.0615	-0.4672	0.3064	-0.4485	-0.0589752030192999	0.8324591865812999	-1.5231654335505	0.1818271015346967
360	0.1180224169429341	3.9015	0.1865	-5.0775	4.8754	-1.1622718129394	1.0649764980183	-3.2232171331282	0.1240607769788379	0.3928	-0.6731	-2.0714	-0.0775	-0.8113319790953999	-1.1174207579414	-1.2805369632236	0.1400379311738569	0.0542	-0.5824	-0.2798	-0.4032	-1.2154242474151	-2.5388451141017	1.5128575595071	0.1400548828947142	0.0658	0.0637	-0.5948	-0.5885	0.3232029972005	3.2629929371659	-4.2268578462852	0.1539652560001281	0.0426	0.1172	-0.0601	0.6303	0.0670011812821	-13.0907246339031	5.7670194690981	0.1612967110014915	0.1295	-0.6196	-0.9045	0.0465	-2.5818077036261	6.3306083838756	-8.5491225420179	0.1637540427908673
361	0.1157560521983042	3.3682	-0.8817	-4.6288	4.6307	-4.8775128880018	-0.0890726215048	-1.8529780599086	0.1235995680168198	0.686	2.8508	0.2409	0.375	-4.7996136872158	-1.3982906541087	-0.6727658249699999	0.1406791184025019	0.0607	0.3072	-0.7373	-0.096	0.6161512037926999	0.7045156507449	-3.0986177549013	0.1413240492831668	0.0663	0.8346	-0.0777	0.0354	-3.6248307905138	-2.8870702788274	2.3486215606672	0.1532914750751106	0.3171	1.3504	0.3641	-1.0707	-4.6864237878919	-0.1019377925436999	-1.8292542123965	0.156389414189049	0.0343	-0.3963	0.4144	-0.0105	-5.5669601579886	-2.4158194571028	-0.3326059815378	0.1640714631024322
362	0.1143461569067939	1.6529	1.3339	-2.3384	-3.7994	1.4584854910797	-0.0440248513533	0.4587003949312999	0.1439945880635867	0.0387	0.6056	0.1528	0.1152	2.4170784340852	0.2140654300387	0.6372390682478999	0.1536168178025236	0.6099	-0.6025	2.3423	0.3264	2.2005343931124	0.1766895508737	0.6104464643412	0.1544170233298997	0.0007	-0.0772	0.0155	-0.0165	1.0854742170129998	-0.1816861157726	0.3490120253397	0.1609118847414493	0.0046	-0.1995	-0.0397	-0.0439	1.028426822498	-0.1977774153289	0.3302453996958	0.1633787992804148	0.0024	0.1413	0.0353	0.0287	1.3885335824951	-0.060588267278	0.4424910662828999	0.1661984366188205
363	0.1139790706402685	2.2302	-0.3582	-2.65	4.7116	-0.3978760694691	2.8392684965269	-5.7080049230481	0.1383456597110208	0.0615	0.7548	-0.0623	0.3049	-2.154424361132	-1.3712619920178	1.7831048373853997	0.1415710968746085	0.0048	-0.1277	0.1658	0.0853	0.4387928213970999	0.4835651903337	-0.8932835120435	0.1473657524036318	0.1167	0.769	0.1464	-0.7586	-0.7060106859115	1.5822980086926	-3.6976547403395	0.1607317859370917	0.2902	0.1547	0.9269	-1.351	-0.5550514771156	2.9661497705344	-6.2829639736979	0.1657272241276346	0.0131	0.3273	0.0201	-0.1041	-0.3537725320543999	-0.9948278742802	0.1429725735638	0.1706037000303291
364	0.1719913388383526	1.1939	1.2294	-0.8486	2.8602	-0.8078697923938	-0.9842445990219	0.0355660997527999	0.1880420206815984	0.2362	0.1238	-1.1781	0.6937	-1.2533509290099	-3.5236798585841003	1.866433376408	0.1921847775377045	0.0094	-0.1731	-0.2081	-0.0218	-1.8534108332463	-0.7725397508252	-1.7135463591078	0.1979217201157645	0.0338	0.0317	0.4878	-0.1305	-1.1646323947814	-0.9341215779101	-0.5534777558876	0.2022864552877807	0.5664	-0.359	-1.9153	0.6347	-0.9765727080354	-0.0543327253967	-1.0188664660379	0.2064168985532095	0.0094	0.0228	0.2589	-0.0211	-1.297926582793	-0.6152463140866	-0.9148041498364	0.2148662208364684
366	0.1321546911907111	0.5964	1.2385	0.8608	-2.1199	2.5075280616645	0.8234496325509999	-3.0826051414064	0.1464455842722397	0.0343	0.4599	-0.0105	-0.3739	0.2928695205307999	0.0391856585771999	-0.378479955334	0.1629146051720968	0.217	-0.0027	1.0319	-0.9662	1.3695308986669998	0.0479198113926	-0.9992736367493	0.169076137129096	0.1823	-0.971	0.5831	-0.5787	-0.6488846053351	0.0784500032158	-0.2147342615605999	0.1745147539686059	0.4036	-0.8943	-0.5584	-1.5353	-0.840760566059	0.0668438091593	1.3609541179744	0.1788458234669312	0.0172	-0.2601	-0.2651	0.0777	0.0457166016734	0.3071116976442	-0.1536738779141999	0.1838894826296387
367	0.1849935553237389	0.0313	0.3108	0.2228	0.3277	-0.0804958408122	-1.7175200052084998	-2.7118364200896	0.1877041552599447	0.2555	-0.9005	-1.1067	0.0796	0.1275501055294	-0.2997152078726	0.6666676552115	0.1967669072844269	0.5606	-2.0065	-0.2077	-0.4524	-0.5107905675780999	1.5212769680768998	-0.1423430850726	0.197275783774029	0.1216	0.8793	0.1494	0.3596	0.1658702174311999	0.8685760887638999	-0.3122262916352	0.2017548993301551	0.0136	0.3101	-0.0393	0.0587	-0.3291437948362	0.6217772571828	-0.8245118943798999	0.2023875585143539	0.0024	0.0255	0.1285	-0.0257	-0.1582770125061	0.6261049905598	-0.8508717249489	0.2030407943711646
368	0.1200001441691179	2.0468	1.7463	2.5133	-4.0273	-1.1237156428534	1.629588331594	-2.0984785714766	0.1374465239436615	0.0648	-0.8282	0.1438	0.0243	-4.1692203063097	-1.0464065875278998	2.4675161994426	0.1458278688267016	0.0073	-0.0335	-0.2172	-0.1625	0.3427171404276999	0.2198488555515999	-0.4164066369288	0.1551175801683187	0.1374	-0.788	-0.3924	0.744	-0.4105051823238	4.770185100252199	-6.7588572730451	0.1618167170190629	0.0016	-0.0148	-0.1019	-0.065	0.5266064659195	0.0211272074859	-0.1700012356547	0.1760076703571139	0.372	-1.2981	0.8062	-0.9139	0.2064328820829	2.4395826476456	-3.5882024289321	0.1788684948501069
370	0.1354997613170206	0.564	1.8388	-0.8821	1.4436	0.2851976295443	0.2610410086945	-0.1647292695409	0.1370888208779827	0.3398	-1.1576	-1.2522	0.9003	0.3072690697669999	0.258090281392	-0.1650833568172	0.1519196061301946	0.0004	0.0125	-0.0579	-0.0053	0.4218359751654	0.2716636269835	-0.1329401007353	0.1520273451793381	0.0002	0.0353	-0.0282	-0.0196	0.3034527957891	0.3462580131907	-0.2572247347166	0.1748471775527107	0.0343	-0.1389	-0.4603	0.2519	3.77299664413	0.7622318767817999	0.3948859991359	0.1770868637696057	0.1361	0.7838	-0.725	0.1141	1.2274238717786	3.7680394222618	-3.3657175903236	0.1815936471448417
372	0.1349160544162183	0.6071	1.9367	0.518	1.6525	-0.5175575688584999	0.3256422651039	0.5764934288471	0.1381626720435506	0.193	1.0662	-0.5859	-0.7843	-0.4985942280611	0.3562117999578	0.5919945829429	0.1521717471757441	0.0	0.015	0.0086	-0.0089	-0.5318784320333	0.3299306554502	0.5788540106891	0.1522589992205875	0.0	-0.0061	-0.0139	-0.009	-0.4234096963934	0.3662049297556	0.6283475433097	0.168118784577759	0.002	0.0365	0.0879	-0.0921	8.985240037327399	2.1761810571091	7.313397290761599	0.168532334832027	0.0004	0.0383	-0.0386	0.0161	-10.1522723569815	-1.659489034926	-6.5045045795696	0.1771977533369357
373	0.1300461287102061	2.3105	0.3896	5.1452	-0.159	2.9356195787112	1.4342108411377998	1.4433777672908998	0.1302661534328957	2.2387	4.9832	-0.3401	0.9116	-1.8868130663106	4.552185367143499	0.5409666721249999	0.1475241790385019	0.0074	-0.1049	0.1155	-0.2248	1.2381251761289995	1.5859569105477	0.0528770332608	0.1475734043692579	0.0075	0.203	0.0196	-0.1859	-0.7053811974202999	3.3239746347509	-0.25966400262	0.147626455670484	0.0077	-0.0416	-0.1961	-0.1945	0.9153942952969	1.6942289310341	2.1596963272458	0.154062599772479	0.0017	-0.0049	-0.0826	0.0989	2.0751088112408	2.128064530563	0.0391856585771999	0.1541812133093931
374	0.1510744113648114	0.1781	0.4668	1.2144	0.2747	3.6991497755061	0.8170367185469001	0.1792468478692	0.1541904105587405	0.82	-0.5074	-1.3887	-2.4064	3.4534132057538995	1.1186797349238	-1.2248272317523998	0.159590960259924	1.8205	0.0433	-1.9553	3.645	3.2816415337177003	-0.7606188125230999	1.0321250673838	0.1675649350198454	0.2469	-0.2777	-1.4436	-0.2211	3.5085327917646	-0.2404646036383999	1.5561742363078	0.1764888878474401	0.1047	0.0622	0.5976	0.7269	4.0928161406903	1.5211589389848	2.1102027946252	0.1813079620658113	0.0116	0.1797	-0.036	0.2502	3.7740982489896	0.7105744774727	0.8430031188089	0.1816696763184733
375	0.1480249328285267	0.446	1.5342	-1.0902	0.9888	-3.213932177883	4.5843286232254	-1.6595677209874	0.1546438856288612	0.1219	0.9951	-0.2504	0.3606	-1.1691568433119	1.7800360809907998	-0.3931155627543999	0.1601851910600973	0.0014	0.1008	0.0546	0.0177	-0.3630968303303	2.4166456607475	-0.2178030179552	0.1620128807834724	0.0453	-0.3595	0.5208	0.1393	-1.4947597653851	3.6045691297032993	-0.7421669311248	0.1651521400844935	0.1364	0.8291	0.7128	0.2086	-1.7025696535425	2.453431394452	-0.7940210455874	0.1657216808619953	0.6219	2.0847	0.1862	1.1173	-1.2909235233284	2.1971508924722	-0.6229575481037999	0.1706271174244599
384	0.0944345490190351	2.725	-5.2747	2.5858	-2.9623	-4.9560022342483	1.9709284659472	-2.4816010044332	0.1330465039234379	0.0	0.0047	0.0028	0.0058	-2.1802727323019	0.4789620557418	-0.8459931891421	0.1414812396713113	0.0813	0.5382	0.6744	-0.3422	0.5227508489109	-1.2969430070255	1.0274039036998	0.1418986250833764	0.0	-0.0064	-0.0089	0.0024	-2.6760736051833	2.0582699941012	-2.0312413320103	0.1490308198236267	0.0376	-0.5262	-0.3069	0.0874	-8.4856228904681	3.8270146252811	-4.5368022421398	0.1564267136343284	0.4057	1.61	1.0497	-0.4435	-7.953036283882199	4.183344454330999	-4.716206462131799	0.1639734056585174
393	0.1465289489752685	0.7332	2.223	1.5934	-0.1592	5.9564955049493	3.2652354899158	-0.2176849888631	0.171080485554094	0.0234	-0.118	0.404	-0.1672	4.441434735723	1.8363359579225	-0.0644832273173	0.1930396656680949	0.1417	0.1811	-1.0049	0.242	4.7446908163586	3.2221942143299995	-0.3694310582729999	0.1971444637963335	0.0055	-0.0153	0.188	-0.0776	0.8642876984176	1.1749796118554998	-0.3448416640854999	0.2128025160314474	0.1153	0.077	-0.8236	0.3584	5.405850447272099	2.1086684164279	-0.0159732704642	0.2293470255226133	0.2134	0.4564	-1.0195	0.3851	5.0702543954011	1.5918977081833998	0.0862005802636999	0.2407671942150301
394	0.1360349407564285	0.7288	2.4588	0.6238	1.2656	6.596252527161999	1.8925571487928	3.7294832521758	0.1655741338597989	0.0119	0.3209	-0.0689	-0.0073	4.9290129151881	1.3910908794905998	2.8211707024049	0.1846490834789616	0.1273	-0.1322	0.4708	0.8916	4.684692694541099	1.7176380343006	3.082526455345	0.1877009995968551	0.0042	0.0017	0.1181	0.1397	0.5800736446407999	1.3537150003255998	2.2274843691419	0.2063245027077061	0.1343	0.3693	0.552	0.7316	4.9805129423744	1.320352110292	2.4692079497626995	0.2247537247212035	0.1122	0.5802	-0.4	-0.5021	5.8916975333864	1.4302371950371	2.8110988865457	0.2396551050268529
395	0.1344321821558724	0.7219	0.2495	2.8228	0.1588	0.9102797013059	7.851767322860399	0.2025379220436	0.1640631188045267	0.0122	-0.0828	0.3042	0.1105	0.6676905740097	6.084202982601499	0.1133866144774	0.18395524441407	0.119	0.4947	0.3437	-0.7793	1.0133977847706	5.505073570697499	-0.1854630467198	0.1863234771383754	0.0072	0.1437	0.1016	-0.1631	1.2946217682141998	2.0466638000447	-1.4870878743985998	0.2060363943792972	0.1395	-0.5002	-0.7802	0.3962	0.5992337005916999	5.6500132957963	0.4303734128273	0.2219084161535989	0.1344	0.5645	-0.1821	-0.746	0.534278356906	6.7086949089026	0.6118234704157	0.2387653825947728
397	0.1519359647172186	0.0001	-0.0245	-0.0006	0.011	-0.3412221052611	1.4037199923453	-0.7997257850389	0.1607293042563132	0.0867	0.5994	-0.6707	0.016	0.1205077030341	8.521779135681399	-2.9963258750813	0.170815316511317	0.5951	-0.7958	-2.1197	0.3154	-1.0305120031250998	2.4836468420296	-1.5440959258829	0.1730298437843686	0.0326	-0.4857	0.1813	-0.1166	-0.6912570493989999	1.9914261849419	-0.9312101936382998	0.1741435911013289	0.2246	-0.8255	1.0046	-0.4941	-2.0805774925080995	4.8437565676612	-1.787353884701	0.1786689799162883	0.1288	-0.751	0.1165	0.7098	-1.0442820638701	3.0508553156315	-0.5731886142683	0.1851014523949074
398	0.1603055446767518	0.3649	0.4958	-1.64	0.6921	0.8366688908661999	1.0552194264047	0.2924367471931	0.1701632242929755	0.1067	-0.4711	0.8464	-0.0488	0.5813719646539	1.8657252018554	0.4037775240740999	0.1749664000256607	0.1505	-0.1921	-0.8768	-0.6961	0.1608343095016	1.3504495287775	-0.3588477830147	0.1809960490055638	0.077	0.2233	-0.7475	0.1726	1.2682225946145	0.9110665619199	0.3036495109426	0.1837012570832797	0.1012	-0.4639	0.7782	-0.0762	0.4190032769549999	0.1762961205667	-0.2741028948869	0.1868812882717061	0.6618	-0.344	-1.7548	-1.454	1.3205094824147998	0.8116073803102999	1.3068967937926	0.1917288924479561
399	0.1714115505162769	0.4792	-1.384	-1.4537	0.4061	-0.7171054205688999	-1.0242171182131	-0.6999912022143999	0.1775974737240726	0.1859	0.5591	-0.3907	-1.051	-0.2827190186102	0.2019084335523999	0.1041803452935999	0.1865472039863666	0.5921	0.449	1.7875	1.1679	0.2738668367027	0.0848235741892	-0.3833584911408	0.1897371225761472	0.142	-0.4881	-0.8391	-0.4249	-1.2543738478081	-1.0229581412306998	-0.2390875975639	0.1918659100383851	0.0005	0.0242	-0.0538	-0.0083	-0.1985642759429	0.2255142519724	0.1145275623677	0.1926312305500264	0.012	0.1077	0.0711	0.2767	-0.0029113842718	-0.2291731538275	-0.7870573291535	0.1954720865714572
407	0.1023672160866386	1.6001	1.9417	4.4349	0.089	-1.4925172126352	-3.3088275679314	-0.0899381681801999	0.1370694955193128	0.0228	-0.1062	0.4878	-0.0257	-1.5217490844453	-2.1951837409372	-0.1283763091740999	0.1372197377157679	0.302	0.3536	-1.7809	0.0644	0.0269499760295	-1.4325190908177	0.0278548657356	0.1441005194142629	0.0	-0.0049	-0.0148	-0.0082	-0.457559447041	-3.984662149296	0.0697945364617999	0.1501373462690312	0.0404	0.6193	0.1154	0.0852	-3.0999947609758	-7.6914838157886	-0.1894760358512	0.1676945189602245	0.735	2.1314	-1.4092	0.2143	-2.8277409885318	-6.6527884622779	-0.1502510342433	0.1806341612961673
408	0.1058246501625206	1.6387	-2.8638	3.8746	0.1151	-0.0989870652411999	-0.038949600393	-0.8814019167720999	0.1440670933460611	0.0002	-0.0042	0.0269	-0.0289	-0.1131112132624999	0.0021245236578	-0.8801822828204	0.1487154993675287	0.0015	0.007	-0.1025	0.067	-0.3296552542352999	0.4568119294577	-0.9012701472756	0.1517807073426821	0.8631	-0.0703	2.9102	-0.2356	0.5799162725179999	-1.5464958507556	-0.8687728039174	0.151787711760813	0.0989	0.0402	-0.9875	0.0198	-0.5063448051089999	0.7649072028694	-0.8823068064781999	0.1634746833702465	0.0001	0.0033	-0.0078	0.0211	-0.0814007305182999	-0.0555130163177	-0.8801429397896999	0.169309162287032
409	0.1202165384276566	2.9951	2.002	4.4969	3.625	0.0472509798707	0.3153343910605	-0.2542740074141	0.1483222725831395	0.0108	0.0374	0.1731	-0.2796	0.0300187324241	0.3243439450908	-0.4391862517041	0.170058908441885	0.0027	0.0602	0.072	-0.1232	-0.0324580003275	0.0804564977814999	-0.0089308679689	0.1727990401221094	0.0859	0.2269	0.5295	-0.6434	0.0776237995711	0.3599493878743	0.1124423817405999	0.1730476477216815	0.0163	-0.0267	-0.0402	-0.3726	-0.1407693638445999	-0.1613851119313999	-0.2385761381648	0.183184668383872	0.0085	-0.0264	-0.1663	0.2035	-0.0049965648989	0.1722831314353	0.0388709143316	0.19302443638731
410	0.1347442679378682	1.8395	0.4819	-4.4265	0.8076	0.2870467519872	-1.3710259338336	3.5420923969517	0.135004806935313	1.782	-3.8892	-0.7339	-2.0334	-3.2853397786035	1.7709084978683998	1.2214830741429	0.1510591762041372	0.0076	-0.2081	0.1552	0.0908	-2.2094259180506	-0.0549622138878999	0.6871653742061999	0.1512235091878111	0.0077	0.162	0.1801	-0.1328	-0.1895153788819	-1.2251026329673	1.864466224873	0.1512953827496786	0.0076	0.0255	0.1008	0.2538	-0.1925447922457999	1.3927826298106998	1.7950651187181998	0.1636185484592606	0.0316	0.2957	-0.0002	-0.4493	-1.3916416819203998	0.1218847091086	2.2177272975283	0.1638112993154235
411	0.1442866789145184	1.141	1.4623	-3.1158	-0.1211	0.3788340426102999	-0.2141047730693999	-0.3642377782205999	0.1492380465997577	0.0155	-0.1641	0.3362	0.1267	0.2271666592618	0.1310909782924	-0.2397564290858	0.1719224640200291	0.6821	-0.9028	1.1685	1.9419	0.3836338923556999	0.180191080606	-0.195928292886	0.1784196090335862	0.0572	0.2177	-0.3746	-0.5414	0.8550027431724	-1.2634227448691	-0.5998631890828999	0.182790999505306	0.0362	0.1329	-0.1493	-0.5069	0.3613657369795	-0.2349172363096999	-0.3302453996958	0.1879932624345488	0.0545	-0.328	0.3512	0.4518	0.1540673082212	0.1530050463923	-0.3992530755435999	0.1907281801229348
412	0.1719441608115529	1.1303	1.8875	-1.5924	-1.9397	-0.940691864037	0.4291144358449	-1.5195458747261	0.1875522196553707	0.4592	0.3683	-0.999	-1.5934	-2.4418645434262	1.8970029112619	0.2371597890596	0.1922410888700553	0.0149	-0.0954	0.1161	-0.3065	0.1763354635974	-0.517360853705	-2.947186429737	0.1976776154089184	0.0453	-0.0705	0.3614	0.4563	-0.5812145925311	-0.0473296659321	-2.1165763655986	0.2020408434918079	0.4622	0.4868	-1.2037	-1.3213	-0.1399038171692	-0.5501335982781	-2.7746278970868	0.2033654859008374	0.0591	-0.0918	0.5143	0.404	-0.219140680999	-0.3101017679773999	-2.2840203042578	0.2070689246227963
413	0.1656574570361095	0.165	-1.1113	0.0973	-0.4992	0.3905582657589	1.5425615476855998	0.2760307033912	0.1658219686214209	0.0672	-0.04	0.778	0.0244	-0.0139274328678	1.6234508188048	0.0893480227197	0.1762057597852698	0.5934	-1.7611	0.0079	1.3963	0.0292712148407999	0.4228982369942999	0.0360775591519	0.1799648450445953	0.0881	-0.7331	0.1171	-0.4282	0.1026066240655999	1.2162111080290998	0.1277468206829	0.1831150934912285	0.088	0.2004	0.8234	-0.0535	0.0315924536521	0.9176368480468	0.0992624664561	0.183294026607532	0.5515	-0.6055	-0.1129	2.0331	0.1460806729891	1.0861823915656	0.0965477973378	0.1833246450285922
414	0.1623629205159255	0.1426	-0.7586	-0.5645	-0.6504	-1.0490425705848	0.0961150240001	-0.9854248899429	0.1632241596617481	0.1362	-0.0165	1.1174	-0.0494	-0.3662442727862999	1.2793566723025998	-0.4401698274716	0.1768143536850353	0.609	1.4205	1.7123	0.4649	1.3054804446874	-0.4952107274208999	1.1293416962435	0.1796935484221797	0.3154	0.812	-0.8977	1.0806	1.4739079591141	-0.6353112597435999	1.3000904494815	0.1801920097903628	0.27	0.8745	-0.8442	-0.8775	0.1857384479346999	-1.205077030341	0.0038162739779	0.1808789642398681	0.0262	0.3654	0.1331	-0.2562	-0.5032760487143999	0.7040435343765	-0.4936763492235999	0.1810059389793695
415	0.1654103175713974	0.092	0.3947	0.351	-0.7451	1.1932741211309998	0.8716448451584999	-0.9915624027321	0.1701475349108528	0.0809	0.4596	0.377	0.5997	1.412021371823	0.7249740267089	0.0716830019353999	0.177820605233272	0.2676	0.6976	0.3367	-1.2874	-1.4307879974668998	-1.3284961176469	3.720670413299	0.1803292412617651	0.3174	-1.33	-0.2606	-0.8965	0.627127909358	0.5150396148937	-0.4790013987725	0.1820666978364206	0.061	0.5603	0.111	-0.4196	-0.1631162052822	-0.033441576095	-0.0515787132477	0.1834539140274006	0.1438	-0.9902	0.25	0.3642	-0.0651914018699	-0.2735127494264	1.7597350771496	0.1879384287918781
416	0.1699747264342433	0.115	-0.4084	0.4839	-0.7838	-0.9042602176088	0.485099568531	-1.3153162023624	0.1799178665665388	0.489	-0.6119	0.2357	-1.9097	0.4222687485030999	-0.8426490315326	2.2084423422831	0.1839091721739521	0.4474	-0.6727	-1.1696	1.3522	-0.615718430455	0.4579135343173	-1.1888677016926	0.1874330820733225	0.1405	-0.755	-0.4028	-0.6263	0.1893973497898	-0.4506350736378	1.0896052352365	0.1915006186080691	0.2325	0.4733	0.051	1.2627	0.2469955467346	-0.2423137260813	0.1851483024742	0.1931733166544055	0.0266	0.0887	0.2963	-0.3327	-0.2134359415474999	0.0401692343446999	-0.2618672123391999	0.1978856565497177
417	0.1342102552889937	0.3161	-1.8363	-0.2604	-0.3053	-0.0766795668343	0.2975513411841	-1.1264696550023998	0.1494590514264952	0.0098	0.198	-0.0093	0.2439	0.0337563203406	0.076325479558	0.2339336605422	0.1566990914213895	0.1002	-0.3159	0.0849	-0.9232	1.2796714165482	-0.8483537709840999	5.6560327794934	0.1694426456964975	0.0959	0.4426	-0.2126	0.7796	-0.6998338300915999	0.695584782776	-1.493854875679	0.1760466150689186	0.0415	-0.1403	0.0962	-0.5695	2.5212587793788	-1.5242276953794	8.6245824749005	0.1829791390582839	0.243	0.257	1.3863	0.0651	-0.6665102830887	0.5018203565785	-1.5714786752501	0.1894292651695456
418	0.1202966408946021	2.2914	-0.206	5.2043	1.2021	0.3409860470769	0.2368843878446999	0.7436619662914	0.1303190125352402	0.0065	-0.1009	0.0646	-0.2459	1.5913075627229	0.8298232035244	2.6586839856139	0.1384694306458389	0.0131	-0.0693	-0.3158	0.1934	-0.6947585791313	-1.4955466259991	-1.0291743400812998	0.1434173490410164	0.0157	-0.0231	-0.316	-0.2531	0.9508030229269	-0.108586764732	1.5562529223692	0.1450538082271062	0.2286	-0.4839	1.4435	0.2149	-1.2663341291409	0.9814905868729	-0.9123255389023	0.1501088515904882	0.1518	0.8032	-0.1122	0.9267	0.7094335295823999	0.2484512388704999	1.2257714644892	0.151729516658927
420	0.1319202287673338	0.9332	-3.1801	-0.5093	-0.4883	-0.0267139178453	-0.2004133983857999	-0.201829747491	0.1406750579714459	0.0025	-0.1553	0.0355	0.0314	-0.0239205626655999	-0.199862595956	-0.2014756602146999	0.142341142244797	0.0	0.0023	-0.0006	0.0014	5.4710025061113	0.8238037198272999	0.7745069023601999	0.1425128871964289	0.0	-0.0059	0.0007	-0.0021	-5.520102608424899	-1.2244338014454	-1.1783631124957	0.1520702459541638	0.0001	-0.0056	-0.0178	0.0188	-0.0525622890152	-0.2060787948066	-0.2068656554206	0.1521071613691731	0.0001	-0.0065	0.0195	0.0182	-0.0024392679034	-0.1963217231929999	-0.1980528165437999	0.1733737743118371
421	0.1372041424118739	1.3209	1.0039	2.7204	2.4561	-0.1257009830865	-0.5463960103616	0.217566959771	0.1452153743553705	0.0055	0.2155	0.0389	-0.0941	-0.0971379427983	-0.4690082689746999	0.3001479812103	0.1615150301887905	1.7481	3.5465	0.6069	-1.8134	0.2229569549769	0.2590738571595	0.9454523707517	0.173391469838691	0.0383	-0.1841	-0.3086	-0.45	1.0304333170637	-0.0332448609415	0.0979248034123	0.1756223112321037	0.2091	0.3341	0.7868	1.0272	-1.2786091547193	-0.5228295349723	1.3294796934144	0.1812864155789577	0.0074	-0.1707	0.0643	0.1662	-0.4696377574659	-0.2344057769106	0.9303053039322	0.1831721927287458
422	0.1351349472602173	0.654	-2.5818	-0.7335	-0.2365	0.0240385917576999	-0.2504183904054999	-0.0987903500876999	0.152045067533187	0.0002	-0.0178	-0.0106	0.0433	-0.0037769309471999	-0.260450863234	-0.1005607864692	0.1721671365036859	0.6028	2.2772	0.2453	0.0802	2.3900497719943	0.3829650608338	0.0729419789178	0.1758541942215428	0.1794	-1.2289	-0.1397	0.0239	1.2851007547848	0.1306975479853999	0.1124030387099	0.1804288102047236	0.2785	-1.5157	-0.1008	-0.0914	-3.8907896780458	-1.4880714501661	-0.4897027031228999	0.1853235949802249	0.0436	-0.5535	-0.1566	-0.148	6.2563680849447	1.7630398917284	0.6442027846817999	0.1868152288178789
424	0.1320523175405556	0.6845	1.5571	-2.0707	1.0308	1.3321156764712998	-1.9300904000806	1.6792392363374	0.1409217700417043	0.5117	-1.6404	1.6098	-0.4056	0.3687622267511	-0.4799062884785999	0.6763460407637	0.1511395039443415	0.0042	0.0642	-0.1855	0.0518	1.1505082467601	-0.8526815043610999	0.7937456443725	0.1672323806082037	0.0235	0.1924	-0.1478	-0.3903	4.5799615468177	-6.0869569947505	1.7991961369417	0.1902225155228638	0.2094	0.6045	-1.0164	0.5024	2.4152293116423	-3.6301420996583	2.2488869778427	0.1931946448503688	0.0507	0.3175	-0.492	0.2248	0.9388427415941	-2.5459662026584	3.2110207936112	0.1962835921435923
425	0.1393016426156436	0.7519	2.4875	1.1235	-0.8038	6.6790302637548	2.9969947066032	-2.3963446569063	0.171876223835573	0.0081	0.129	0.0974	0.2103	4.7103443505575	2.119015633502	-1.7202740173574995	0.1853256408142088	0.0004	0.012	-0.0439	-0.0353	0.9837724826535	0.2226028677005999	-2.3889481671347	0.1902673731983478	0.0763	-0.24	-0.0201	0.7371	5.1907620984352	2.2558113512459	-2.5815323024112	0.2134797635187014	0.2564	-0.7866	-0.275	1.0522	4.9723295919888	2.2562441245836	-1.5475187695537995	0.2245269414332545	0.1926	-0.2003	-0.1825	-1.1016	6.298779872039299	2.8764870035691	-1.7934520544595	0.2486376516863268
426	0.1414640152705876	0.7529	-2.3319	-0.0415	1.5949	6.1083596034513	-0.0658995764225	-4.350158904499	0.1730718871978354	0.0082	0.0728	0.2542	0.0353	4.2451523555607	-0.077899200786	-3.0346459869831	0.1866653963762096	0.0004	-0.0394	0.0393	-0.0178	0.9319577112216	-1.8649383412414	-1.3061886192399998	0.1920787238118321	0.0815	-0.2551	0.6148	0.4396	4.8461564925339	-0.7492486766508	-3.7339683576756	0.2137897259256731	0.2376	0.7406	-0.7547	-0.741	4.6036460512991	0.2251601646961	-3.180097171481	0.2268192967585709	0.1561	0.12	0.982	0.2311	5.778901064369499	0.3124230067887	-3.8887831834801	0.24873811804739
428	0.113542795716328	0.2886	-0.5719	1.753	0.6421	-3.5372532041756	2.997545509033	1.0930674219381	0.127602674929555	0.0	0.0001	-0.0004	-0.0081	-0.2901548514125	0.3832011190179999	0.1570967215851	0.138744301873457	0.0	-0.0004	0.0032	-0.0118	-2.3950463368932	0.0732567231634	0.0197502014114	0.1553796688840877	0.0131	-0.0419	0.332	0.1216	-1.4731210985001	0.7747429605444	0.2931842647763999	0.1662405134741578	0.0592	-0.0508	0.6851	0.2485	-0.9364821597521	-2.4779814456088	-0.8949752623635999	0.1761288695753486	0.1834	0.7885	-0.911	-0.3327	-3.3990017942958	3.3586358447975995	1.2241977432612	0.1911114085230593
429	0.1495405389748644	0.2838	1.2178	0.7512	-0.8939	-0.7688021629087	2.6165082567035	0.9334134033575	0.1678158464335446	0.1132	-0.224	-0.9513	-0.238	-0.6580908745189	2.6095051972389	0.8138105900294998	0.1984998293619514	0.8623	-1.0776	-2.3139	0.0288	-0.7487372172517	1.2015755006087	0.8617697444528	0.2032591800747113	0.6728	-0.9106	-2.0319	-0.0843	-1.5514530726237998	0.5337275544762	1.1521999970802	0.2098377310531735	0.4927	0.9879	1.5798	-0.2246	-1.0414493656597	1.8283099796597	1.0010440731308	0.2123720673428189	0.0967	-0.3429	-0.752	0.0033	-0.5827883137591	3.3032015145412994	1.0837037806315	0.217089646219499
430	0.1514298969772373	0.2602	1.245	-0.5567	-0.8468	-1.2945037391221	1.3685473228995	-1.2931660760783	0.1719384676087364	0.069	0.1356	0.4722	-0.6002	-1.1859563174208	1.2885235984557	-1.3390400498745	0.2000755375317743	0.4663	-0.7629	-0.6874	1.5626	-1.407693638446	0.8055878966132	0.4263210806651999	0.205599470095082	0.886	-1.0423	-0.9942	2.095	-1.8427882149573	0.8527601904225	0.0498082768661999	0.2128314976383231	0.4029	0.8183	0.5049	-1.384	-1.2841171790173	1.2753830262019	-1.1030998947666	0.2160433842295216	0.2353	-0.6528	-0.3349	1.0465	-0.8387540714933	1.7320375835368	-2.1771646328766	0.2169564446772269
432	0.1461759902452701	0.2488	1.1556	0.529	-0.9685	-0.8707006124216999	1.6022842682882	0.6587597060408	0.1692717235618747	0.1074	-0.0291	-0.8327	-0.5075	-0.7787166066451	1.6176673932919	0.568113363308	0.188955502276375	0.657	0.0575	1.94	1.2035	-0.6194953614022	-0.7794247811977	-1.1158863797441	0.1942567729866411	0.2018	-0.5085	-1.1034	-0.2872	-0.7366589068268	-0.0081046643242	-0.4171934975428	0.1971288515877578	0.4289	0.5828	1.6939	0.2342	-0.6534483968963	-0.073571467409	-0.6029319454775	0.2030857387750158	0.074	0.1132	0.6864	0.2503	-1.4119820287923	-0.9696876776629	0.5084299857361	0.2098023855686077
434	0.1433221018166948	0.1342	-0.8637	-0.6771	-0.4469	-0.0134159734686999	-0.146749504511	1.4870091883372	0.1555109987840964	0.0002	0.004	0.0464	0.0156	1.2663341291409	0.7184430836126999	1.1160437518669	0.1643654050160148	0.1154	0.5937	0.5397	0.6399	-0.2421563539585	-0.4627920701240999	1.0321250673838	0.1891382433559876	1.177	-1.3544	-1.4366	-2.3316	-2.091475512012	-2.0624403553554003	-0.6830343559826999	0.1920629054396378	0.437	-0.9749	-0.8812	-1.2985	-1.7877473150079997	-1.3657146246891	-1.1059719360077	0.1968959300628708	0.0051	-0.0314	0.1394	0.1346	0.2274814035074	-0.0149896946967	0.5962042872278	0.197742267364244
435	0.125237158346614	1.9216	-3.8748	2.5301	-1.265	0.0985542919035	-0.1117342071879999	-0.4151083169156999	0.1418170761636627	0.0002	0.0156	-0.018	-0.0427	0.1377792935114	-0.1373858632044	-0.430412755858	0.1593061692915605	2.9076	1.1533	-0.7854	-5.0428	0.3148622746921	-0.2472709479494999	-0.8438686654842998	0.1609247495717487	0.0351	0.047	0.5692	0.0317	0.0690863619091999	-0.0942265585264999	-0.3130524952799	0.1663880020449542	0.0078	0.036	-0.2568	-0.055	-0.0625160757823	0.0540966672125	-0.256123129857	0.1674724120217359	0.1093	-0.2191	0.2035	0.9433	-0.0651520588392	0.0249434814638	0.3641984351898999	0.1741682748766181
436	0.1224017551875246	1.6719	-4.0811	-1.6815	-1.0029	5.0657692899013	1.6927338958675	1.2544918769002	0.1556003528893652	0.0072	-0.0717	0.004	0.2541	1.014656761753	1.0739467090178998	0.2307468750554999	0.1591564404829401	0.3811	1.2438	1.4026	0.2786	7.643445975303901	2.5796438369376	1.8876392699553	0.1701313982896499	0.0095	0.2333	0.1616	0.0566	-1.0069848707665	-1.3449808475102	-0.2294485550424	0.1829529794307799	0.0011	-0.0202	0.0048	0.093	0.6779984480531	1.1022736911219	0.1429725735638	0.1973489531165014	0.1255	-0.8978	-0.3134	-0.223	2.1664239854955	1.0486097972470998	0.5307374841429999	0.208245204929975
437	0.1328851252166452	0.0087	-0.0468	-0.0933	-0.2964	2.5240127915278	-1.4429843369839	-0.0668044661286	0.135057984286666	0.0007	-0.0172	-0.0861	0.024	2.5904631703801	-1.6339947510324	-0.0408774088973	0.1381674608458939	0.4805	1.1844	1.9505	-0.0978	4.8662214381909	-3.0602976429995	-0.1029607113418999	0.1498473582135111	0.2273	-1.2846	0.7905	0.0206	5.4680911218395	-3.3925495372609995	-0.1096096835302	0.1671866354369282	0.0005	0.0504	-0.0425	-0.0008	1.0530555597162	-0.6377505276469999	-0.0278155227048999	0.1696316988372757	0.0202	-0.1421	-0.3084	0.2516	1.1433478151727	-0.7048697380212	-0.0293499009021999	0.1738771946316602
438	0.1084743035761403	2.647	-4.6401	-0.0104	3.8824	-4.9340488231177	0.0623980466901999	1.8052549636695	0.1350056885512152	0.0554	-0.4668	0.0667	-0.6267	0.4785292824041	0.1193274121131	-3.7548201639466	0.163157892941823	0.1084	-0.058	-0.0352	0.9959	-2.9901883622921	0.0865940105706999	-0.3020364466839	0.165041519522099	0.0054	-0.0039	-0.2224	0.001	0.2440841624627999	-0.0359595300597999	0.8018896517273999	0.1731525875760242	0.5199	-1.8526	0.0776	-1.0322	-5.9020447504605	-0.0252582257093999	4.7970170471896	0.1769146748863314	0.0008	0.0319	-0.007	0.078	-7.698958991621599	0.1101211429292999	2.6382649526806	0.1863917672752065
439	0.1352582676485176	2.3282	-0.017	5.0803	-0.0964	1.8127301395025	-0.0049178788375	-0.3861125032898	0.1536866896295768	0.2138	1.4082	-0.0003	-0.3214	1.5213163111076	0.0019278085042999	-0.3127377510343	0.1624350142061487	0.0047	0.0337	-0.009	0.2053	-1.2593310696762998	0.0020851806271	0.3514119502123999	0.1703909715152769	0.4446	-0.0062	1.978	-0.0372	1.6476467826852998	-0.0093636413066	-0.3458645828837	0.1771165983698052	0.0001	0.0087	0.0233	-0.0028	0.7110072508104	-0.0029113842718	-0.1241666048891999	0.1803730199775621	0.0148	0.3394	-0.0017	-0.0901	3.6163326958826	0.0044064194383999	-0.8189645270511999	0.1833257012037081
441	0.1393568606560774	1.6355	-1.6191	3.8707	-0.0026	-1.3615442634349	4.272062988559499	-0.6040728933678	0.1499243774135039	0.9597	2.7477	1.4307	0.0695	1.9998455935117	-0.7203315490862999	-0.5087447299817	0.1513807863043228	0.0384	-0.3941	-0.4312	-0.1989	1.5406337391813	0.8158957706565999	0.5922699841578	0.1514356170070488	0.0132	0.1374	-0.2096	0.2602	-0.4522874809271999	-0.1550902270193999	-0.9539504653829	0.1644988667433885	0.0286	0.0975	0.1647	0.473	0.6207543383846	1.1737599779038	-0.5494254237255	0.1688901349158794	0.0016	0.0855	0.0378	-0.0767	-3.4184765944923	-5.5745533629137	-1.0834283794166	0.1730709548678879
442	0.141458466125059	0.5145	-2.2184	0.3659	-0.6329	-5.279795376909299	-0.3736407625578999	0.4275800576476	0.1565262928670932	0.0077	-0.0345	-0.0337	0.2676	0.6443601568045999	-1.3318009322256998	1.5683312327941	0.1625676207771221	0.1376	-0.9183	0.3086	-0.5757	-3.5805305379456	-0.9298725305945	0.9090994103849	0.16835273104085	0.1517	1.129	-0.0136	0.2765	-2.7437042749566	-0.6266557929896	-0.3400024713094	0.1784271338219203	0.0672	-0.265	0.0252	0.7028	-1.0333840443662	-2.3507067412943	0.7822968224387999	0.1863828228610991	0.0848	0.6675	-0.4157	0.2527	-4.3381592801355	-0.4749884096411	-2.7085316055108	0.1899206688331011
443	0.1769773438489899	0.0027	0.032	-0.0811	-0.1239	0.6064728182405	1.6093660138142	-0.3119508904203	0.1770234980400649	0.0049	0.0463	-0.1878	0.0627	-2.0355690653873	-0.1607949664709	-0.3689195988738999	0.1885930034259843	0.0806	-0.6329	-0.3808	-0.3094	-1.3649277640751	-0.3132885534641	-0.950527621712	0.1895766324676251	0.0208	0.0402	0.3265	0.2368	0.4108986126307999	1.3525740524352998	-1.6896651394729	0.1999390888206353	1.449	2.4572	2.1974	-0.0627	-0.5681527063387	0.6355473179278	-1.2222305917262	0.207797234171227	0.0153	0.2274	0.1592	0.1824	-0.6127283601217999	0.5656740954046	-1.3132310217352998	0.2131734591378617
444	0.1295954157180849	1.7097	-0.4522	4.417	-0.2728	0.8136925609374	0.5062661190476	0.159339274335	0.1474949684834365	0.4586	2.0101	0.749	-0.2505	-0.6691069231149	0.7462586063176	0.3896533760528	0.163538616876598	0.7951	2.1865	1.5284	-0.4201	2.1978590670248	1.0376724347125	-0.0337563203406	0.174564901339503	0.2154	-0.4661	-1.2718	0.1264	0.4790407418032	-1.1963428775256	0.3609723066724999	0.1780842172078633	0.0197	-0.3903	-0.0451	-0.108	2.6133214712168	1.3223586048576998	0.1681914562424999	0.179150158819841	0.2864	1.541	0.0238	-0.1507	1.3284961176469	2.0030323789984	0.0465821483488	0.1819825636028795
445	0.1217256678759284	2.7387	0.2258	-5.7677	0.6568	1.0768580932896998	0.4442615026643999	0.0943839306493	0.1465991445637265	0.5135	-2.1442	-0.7246	0.3629	-1.0295284273576	1.162193126878	0.3664409879397999	0.1516516496523955	0.0734	0.5965	0.5747	-0.2006	2.2559687233687	0.5427371085064999	-0.0470542647172	0.1637600898895212	0.6963	1.1861	2.1856	-0.4408	1.2382432052211	-0.337563203406	0.1621719725454	0.173824196984424	0.3672	1.7687	-0.0906	-0.1808	1.8079302897571	1.2472921022821	-0.0157765553106999	0.1761958562142201	0.0058	-0.0864	-0.1897	0.0797	1.4648590620531	0.2986922890744	0.0733354092248	0.1771912883986483
446	0.1339831085503872	0.0786	0.0827	0.9	-0.2501	0.171535613852	0.4148722587314999	0.0780565729088	0.1369018591403305	0.2434	0.1112	1.6261	-0.1036	2.0735744330435	-0.2256322810644999	0.0353300415686	0.1407324162915856	0.0735	0.2684	-0.819	-0.2005	0.2403859175769999	0.0749878165141999	0.1822762612330999	0.1458024871820509	0.0302	0.4844	0.2508	-0.1149	-0.9210596917177	-0.1167701151175999	0.2183144773542999	0.149796434329733	0.3019	1.0766	-1.3483	0.2144	1.9302871152341	-0.5821194822372	0.1791681618078	0.1573811199936321	1.1314	-3.1011	-0.9916	0.4278	-2.5972695146912	-0.1163766848106	0.2711128245537	0.1726770732108278
448	0.140811217833023	0.5505	-0.7289	2.0459	-1.0713	-2.4467037362023	4.829199646302199	-0.9406131779756	0.1559520522205739	0.0126	-0.0855	0.0726	0.3291	-0.3704539770712	-0.4144001423630999	1.1023523771833	0.1625775813095995	0.1507	-0.1217	0.8899	-0.7642	-2.1001703217967	3.2377740544872	-0.2442021915549	0.1676488197255843	0.1629	0.5015	-0.9623	0.5293	-1.272747043145	2.5554085300264	-1.3722062247546	0.1782444015621416	0.0707	0.2002	-0.3451	-0.66	-2.0366706702469	0.3457465537915999	0.1039049440786999	0.1859502265429031	0.0706	-0.1224	-0.647	0.3686	-1.7203920464496	3.6858911741602	-4.0650006179854	0.1895876098534586
449	0.1052348472864846	3.6555	5.8234	-3.6208	2.2544	0.6195740474636	0.7898506843331999	-0.2979841145217999	0.1262762336418922	0.0565	0.4791	0.5477	-0.3758	0.2860631762196999	0.3756472571236	-0.0773877413869	0.1380755666284466	0.0561	0.5192	0.488	-0.3187	-2.2540015718337	4.0343523970701	-2.3825352531306	0.1389467236775491	0.0694	-0.4568	-0.6456	0.3513	5.1043254599873	-0.5061087469248	0.5183444294724999	0.1512181588560395	0.1278	-0.9279	-0.5598	0.3057	-2.3931972144503	2.6745785700167	-1.4785897797674	0.1514802402219468	0.4199	-1.5182	1.1473	-0.7328	3.5125851239267	-1.472609639101	1.0346036783179	0.16024903048822
451	0.1143043376641067	0.6381	0.0319	2.8751	0.3264	0.9464359465192	0.1664603628917	-0.0961150240001	0.1385847892965314	0.2157	1.5145	0.0883	-0.181	-0.0710141704135	0.4471335439055	0.0686929316022	0.1611096875250017	1.6433	3.8541	0.4986	-0.4442	0.1819615169875	0.396577749456	0.0258483711698999	0.1723112900747689	0.4491	1.9358	-0.287	-0.2829	0.5039448802362999	0.0243139929726	-0.0515787132477	0.1725665698787263	0.0041	0.1821	-0.0278	-0.0423	0.9238137038667	-1.2811664517148	-0.2048591608549	0.1756774344593225	0.0009	0.0624	0.0113	-0.0595	1.5571184690446	1.5694721806844	0.0678273849268	0.176967132686231
452	0.114381336284487	0.6352	-0.0443	-2.8733	-0.2694	-0.5727951839612999	0.2567919613789	0.0862792663251	0.1384031271766057	0.219	-1.5231	-0.1802	0.145	-1.4807536464559	0.580703133132	0.2167407561262999	0.1623103182912449	1.2291	3.3082	0.5647	-0.3099	-1.7627251474828	0.7068368895561999	0.2517560534493	0.1731721543776485	0.0228	-0.4391	0.0578	0.0401	-0.3120689195124	-0.9325871997128	0.0084194085697999	0.1732656567448198	0.7657	2.5326	-0.3396	-0.3146	-0.6288983457395	-0.0485886429145	0.0571260805763999	0.1762326290419139	0.0011	0.0719	0.0068	-0.0623	0.214419517315	1.4408991563568	0.1875875703776	0.1777873434344776
453	0.1055312808031589	1.2001	0.5312	4.0805	0.3552	1.059114386444	0.1477330802785	-0.11016048596	0.1372615738631368	0.1975	-1.454	-0.1359	0.1608	-0.2975119981533999	0.5941584496314	0.0961937100614999	0.1524618204896591	1.1772	3.1294	1.3135	-0.2515	1.2756584274168	0.9497801041287	-0.0542540393352999	0.1606501480840523	0.215	-0.1627	1.3969	0.1709	-0.2961349920789	-3.5903269525899	-0.3340223306429999	0.1636142568750564	0.2079	-1.0142	-0.9363	0.0232	3.0230004498959	1.5702983843291	-0.1925447922457999	0.169775749877789	0.5363	-1.7615	1.2331	0.339	2.3685684772321	1.0968443528853	-0.1574901518921	0.1741737733081015
454	0.1056959904672412	1.2021	-0.5519	-4.0811	-0.3157	-0.3746636813561	0.2429825576032	0.0564179060237999	0.1369712907106723	0.2189	1.5204	0.2688	-0.1143	-1.8121006510113	0.7667563253123	0.2308649041475999	0.1536490862675191	0.9518	2.7118	1.3864	-0.1279	-0.4609036046504999	1.4562035952991	0.1718503580976	0.1610358023060069	0.1989	-0.3588	1.3036	0.1569	-1.6723935489956	-3.5287551095444	-0.1650046707558	0.1646412673724734	0.2467	1.0431	1.0767	0.0025	1.3353418049886998	1.3094540907881	0.0014163491051999	0.1703039917828068	0.419	1.5366	-1.1268	-0.2433	1.4886615956265998	1.2914349827275	-0.009835757675	0.1743953731061378
456	0.1261723495951723	1.7478	-3.8622	0.5669	2.3539	-2.977087133069	2.5582805712675	2.1609553042282	0.1464468480809466	0.0076	0.1326	-0.0369	0.2417	-1.0657240156016	-0.0341497506476	0.6425897204230999	0.1543549831479035	0.2012	-1.2017	-0.2684	0.6629	-6.562614235913499	3.9058580588039	4.4514672085515	0.1630354052928451	0.0012	-0.0541	0.0134	-0.0885	-0.7366589068268	-0.4258883073275	0.3880796548248	0.1705872436901455	0.0107	-0.2642	-0.0264	0.1522	2.6561266886184	2.1584373502634	-1.2035426521436998	0.2026047888196528	0.1676	-0.909	-0.4314	0.4778	-1.3009559961569	2.031674105348	1.091375671618	0.2108994828765306
457	0.1229290555752679	1.881	-0.1849	4.7846	-0.1618	0.1030393974033	5.4645502490765	1.410054220288	0.1675754262123322	0.0054	-0.2147	-0.0091	0.0442	-0.1706700671766	0.6803196868644	-0.7137612629594	0.1717976964439743	0.0215	-0.0396	0.4059	-0.1456	0.4446549329714	-0.8730218512329999	2.0988326587529	0.1746254568494506	0.0771	0.1149	-0.6559	0.4675	0.1523362148704	8.875551667735799	2.2145798550723	0.1922692755893962	0.0005	0.0637	0.0024	-0.013	-0.0537032369055	2.7827719044417	0.2017117183989	0.2019822272428507	0.1959	-0.142	1.0644	-0.5491	0.1345138219632999	2.894466768599	1.1636094759832	0.210784060649535
459	0.170734899837787	0.4956	1.341	-1.5012	-0.5495	0.8209316785861999	0.3776930947199999	1.0684780277506	0.1779644508451529	0.1475	-0.4975	-0.2655	0.9618	0.4345437740814999	1.4451088606416995	0.2842140537768	0.1858570449971918	0.606	-0.4014	1.7973	-1.2245	0.1294779140337	1.2407218161551998	0.6580908745189	0.1869778639835169	0.1649	0.4572	-0.86	0.6121	1.0388920686642	0.1150390217667999	0.7858770382325	0.1914291628858351	0.0113	0.0934	-0.2795	0.0371	0.6803590298951	1.2106243976697	-0.0049965648989	0.1921221780312383	0.0084	0.0129	-0.1321	-0.2186	0.0953281633860999	1.1178928743098	1.132685853853	0.1949811610164006
460	0.1726948190842339	0.6127	-0.0631	2.3055	-0.051	1.6379683971330998	0.0716436589047	3.1636124416177	0.175495795858954	0.1158	-0.4585	-0.0515	-0.8812	1.6370635074269997	0.1230650000296	3.1334363370708	0.1775517381076173	0.0069	-0.1435	-0.1745	0.0864	0.6096989467579	1.6620069888908	1.4128475754677	0.1776021169991557	0.0016	0.0726	0.0855	-0.031	0.8497701200893	-1.5750982340745	1.4013987535339998	0.1983402010247052	0.7765	0.3755	-2.3912	-0.1187	1.0228794551693	0.0606669533394	1.9551519106365	0.2044776875418975	0.0225	-0.1905	-0.0166	-0.3587	1.0767794072283	0.0677880418961	2.0631091868773	0.2300727585770505
461	0.1406648354164016	0.118	0.722	0.8204	-0.2519	-0.5087447299817	0.0281302669504999	0.7256035152001	0.1483272921711379	0.0107	0.2352	0.1931	-0.126	1.1584948819922	0.7206069503011999	-0.2583263395762	0.1634163111366953	0.0907	0.5663	0.7138	-0.0504	-0.5275113556255999	0.0734534383169	1.0249252927657	0.1781786122157292	0.6537	0.9338	2.024	0.7309	-1.8812656989819	-2.6526645019168	-0.0044457624690999	0.1847324404646356	1.3935	1.6046	2.9178	0.4762	-0.5646118335757	-0.4785292824041	-0.0042883903462999	0.1908807511230465	0.0142	-0.2355	0.2362	-0.0251	-0.6586416769486999	1.8405850052381	1.9567256318645	0.1925766648098121
462	0.1430059732433109	0.0927	-0.8689	-0.0829	0.4592	-1.9451981238694	1.7645742699257	1.4181982276429	0.1556454079086338	0.0001	0.0267	-0.0078	0.0256	-0.7940603886180999	1.4127688894063	0.4531923706332999	0.1636404234849289	0.1615	0.8778	0.64	-0.5479	-2.4783748759158	1.6688526762325997	1.8821312456573	0.1699751244292504	0.0099	0.1327	0.2175	-0.1488	-2.0469785442903	1.0804383090834	1.1466132867208	0.1744700535801608	0.4444	0.7952	1.4845	-0.9922	-3.0462915240703	0.6119021564770999	1.9598337312898	0.1861682311561244	0.7708	1.9043	1.5139	-0.5404	-5.4708451339885	-0.1910891001099	3.7076085271066	0.192544122929964
463	0.1338356276969455	0.2655	1.3695	-0.0234	-1.0484	-0.7339442377084999	1.1650258250883998	1.5910715045387	0.1455232754936487	0.0517	0.4249	0.5492	-0.2262	1.3162997781299	1.2725896710222	-1.9021961913143	0.1635945618183467	1.0454	-2.9482	0.8086	0.4897	0.1628801470979999	0.1512739530415	-0.4151083169156999	0.1710285958984981	0.4214	0.1457	-1.9147	-0.0935	0.0400512052525999	0.104259031355	0.1182258072534999	0.1792374369566932	0.201	1.0272	0.2682	-0.7453	-0.1559164306641	0.3267045269328	0.0220714402227	0.1813254032874529	0.0205	-0.0619	-0.2982	-0.2775	0.8329313029497001	-0.6667069982422	0.0125897698239999	0.1821263162390107
464	0.1416643195795449	0.7503	2.5089	1.1957	-0.4695	-1.1140372573011998	-0.2587197698831999	-3.2110207936112	0.1568757243984967	0.3043	1.2626	0.0512	1.146	-2.1134682661733	-0.3332354700289999	-3.3616259151308	0.1610594706979123	0.7545	-2.1089	0.0989	1.6029	0.1017017343595	1.2948971694291	-4.0408046541049	0.1658047964047148	0.1912	0.0862	-0.0827	1.3097	-0.9519439708172	0.0726272346721999	-3.8660822547661993	0.1829312183279668	0.0172	0.3384	-0.0755	-0.1431	-1.4493579079572998	0.6073777079466	-3.4580163403458	0.1837709819131005	0.0101	-0.0395	0.2749	-0.075	-0.1779485278561	0.1599687628262	-4.1507290818807	0.1858874072755743
465	0.1347281945254753	0.4811	-2.0109	0.9998	0.5594	-1.9660892731711	-0.4402878565636999	3.6310863323951	0.146836611610537	0.1371	1.0644	0.5133	0.0647	0.0094029843373	-0.7091581283674999	1.7291261992649998	0.1571213714738053	1.3949	-2.7205	2.359	-0.5921	-1.4052937135733	-1.7489944297684998	1.97502014114	0.1615857512923548	0.5197	0.8833	1.9961	0.2447	-1.6754229623594998	-2.0329330823304	2.5430154753559	0.1770737325068223	0.0917	0.8766	-0.0154	-0.0921	-1.9014093307003	-1.3333746534537	2.0275037440938	0.1778366187442926	0.0201	-0.0743	-0.1706	-0.3675	-1.1369349011686	-2.3631784820262	2.491987564538	0.1802951441511967
466	0.1065842613016498	1.5334	-1.9933	4.0419	1.127	1.0670616786454	2.015150032454	-0.5779884640137	0.1449232761545771	0.0023	-0.0315	-0.0913	-0.1182	1.1020376329377	1.9699842332104	-0.5962829732892	0.1512975101671266	0.1022	-0.1276	-0.7624	-0.6444	-0.1606769373787999	6.0723607303608	1.3413219456551	0.1518745992525197	0.0233	-0.0224	-0.3226	-0.3547	0.812433583955	2.7453960252767	-0.3064428661223	0.1553887948397773	0.7054	0.1352	2.1118	1.5269	2.5177965926772	-3.689589419046	-3.328026966913	0.164857602464626	0.0003	-0.0224	0.0479	0.0135	1.0894872061444	1.9782462696574	-0.6562024090452999	0.1692180927240593
467	0.1150310728721769	1.5423	-0.6232	-3.5807	-2.6271	-0.4762867296541999	1.1222599507175	0.8203808761564	0.1463016592818534	0.0361	0.0659	0.4266	-0.4283	-0.2123736797185999	2.4642900709252	0.7398456923135	0.1546464172886988	0.02	0.2305	-0.3748	0.0043	-0.7618384464747999	1.1429150418349998	1.072097586575	0.15617166388104	0.5005	-1.3347	1.6913	0.4069	0.2872434671407	-0.4074364259292	-0.4183344454330999	0.1612441043668939	0.0061	-0.1624	-0.0148	0.1749	-0.5591824953391	0.1046131186313	0.6636382418476	0.1641341908639838	0.0011	0.0485	0.0737	-0.0512	-0.4202622539373999	0.7987815523020999	0.7442127687211999	0.1663797713024108
468	0.1369437346094592	2.6873	1.2835	2.3237	4.7316	-0.0731386940713	-1.1573145910712	0.5887291113948	0.1691938356082376	0.0035	-0.0617	-0.1391	0.0869	-0.1009542167761999	-1.1423642394051998	0.5849128374168999	0.1733837183071258	0.0365	0.0102	-0.5057	0.2446	-0.0313170524372	-1.1637275050753	0.5818047379915999	0.1868656790030751	0.0266	-0.0005	0.4132	-0.2069	-0.0549622138878999	-1.2121194328363	0.581883424053	0.1868846868477226	0.0003	-0.0023	-0.0487	-0.0191	-0.0414675543577999	-1.2021263030385	0.6384587021996	0.1923840719756741	0.0	0.0051	0.0098	0.0136	-0.0745550431765	-1.2122768049591	0.4251014467135	0.1925177604462791
470	0.1477422696451043	3.8759	-3.8192	3.873	3.1249	0.1964790953158	0.4937156922542999	-0.6517173035455	0.1577345656519634	0.003	-0.073	0.1495	-0.0213	0.0179797650298999	0.6771722444084	-0.5040235662977	0.1822179488013841	0.0341	0.1299	0.3899	-0.3348	0.0994591816096	0.5925847284033999	-0.5576481171418	0.185907748385121	0.0003	-0.041	-0.0333	-0.0044	0.6428651216379999	0.036982448858	-1.0157583666126	0.1861242550965427	0.0003	-0.0221	0.0075	-0.0385	-0.4034627798285	1.1184043337088998	-0.1469462196645	0.1869562087187112	0.0258	0.3411	0.2882	0.0853	-0.0593686333263	0.8170760615775999	-0.3935876791227999	0.1870594279704469
471	0.1440188903810575	1.1085	1.4859	-1.6415	-2.5773	5.5696748271069	-1.4318896023265	-5.1347376227184	0.1494891685869925	1.0369	0.8112	3.0591	-0.6229	2.9646940783985	-2.2074587665156	-3.3085128236858	0.1642986826046688	0.1045	0.7724	-0.4676	-0.3725	4.001579652497	3.1187613866197	-1.3231454654717	0.1650927859094289	0.1102	0.4025	0.9047	0.1426	4.7717981645109	2.8622448264557	-6.1637545906769	0.1839804676692026	0.0136	-0.0742	-0.2584	-0.196	5.2136597423026	-0.9276693208753	-4.8196786328728	0.1856009045244379	0.0068	-0.0064	-0.1116	0.2053	3.3182698952994	-1.1353611799406	-3.3119356673567	0.1898684407163773
472	0.1467397430067403	1.5497	2.1803	0.8503	-3.2195	4.3016882906766	-1.6805375563504998	1.6659019489301	0.1488863314663465	0.6336	1.1634	2.0247	-0.9646	5.373825220282299	-1.179897490693	0.6121382146613	0.1561647880854876	0.1442	0.9712	0.3241	-0.5801	3.3266106178078	-4.5420348652229	5.5036572215923	0.1602330665887655	0.4088	0.1963	-1.1265	-1.5873	5.6664193395982	-2.4420612585797	-1.3978972238017	0.18311095404916	0.0541	-0.0035	-0.4036	0.5291	4.9525400475467	-1.3773208187456	1.0715074411145	0.1831720405866101	0.0364	0.4685	0.2184	-0.1757	3.6326207105924	-1.9876492539947	2.3629817668727	0.193878609376164
473	0.1443080743617156	1.4089	-2.666	-1.0295	-2.5451	-0.6584449617952	-1.0549833682205	-0.5949846532761	0.1536366403793325	0.0066	-0.1569	-0.0046	-0.1997	-1.3345549443747	-1.0108404877751	-0.801024105052	0.1550050016027868	0.8239	-1.526	-1.6721	-1.6878	-0.3359894821779999	-0.919446627459	-0.3966957785480999	0.1644271585534076	0.0007	0.0031	0.079	-0.0225	-0.8354492569144999	-1.0123748659724	-0.6004533345434	0.1695803512339748	0.3939	-0.9509	-1.3136	-0.9242	-0.6896833281709999	-0.9821200753641	-0.5853849537853	0.1778218841091952	0.0008	-0.055	0.0457	-0.0451	-0.9382525961336	-1.047311477234	-0.775451135097	0.1783685469724096
474	0.1445791765802912	0.4465	-1.7191	-1.2126	-0.455	1.2080671006742	-2.4768798407492	-3.3693764921787	0.148078545659181	1.3865	1.5694	1.751	-2.9181	1.9822592587888	-2.9788182264198	-2.0731810027365	0.1574454103357656	0.2663	-0.8946	-1.1948	0.5563	3.2917920356382995	-1.8843344553765	-7.2521401919617	0.1613417733706218	0.2261	-1.366	-0.3788	-0.3049	4.7197079918641	0.3539299041771999	-4.8371075954729	0.1876751222040375	0.0039	-0.0908	-0.1433	0.0499	1.7097300851298998	-2.1292054784533	-3.5439415193946	0.187975973722536	0.0016	0.0242	-0.0132	-0.1079	2.3806861306877	-2.2902365031084	-2.8755427708323	0.1902859374788461
477	0.182229849697331	0.0	0.0002	-0.0007	0.0004	0.0003540872762999	-0.0116061940565	-0.0055473673287	0.182948233257634	0.0563	-0.1222	-0.6681	0.0031	0.0001180290920999	0.0108586764732	0.0048785358068	0.184274413257716	1.5207	-1.213	-3.138	-1.0297	-0.0003934303069999	0.0003147442456	0.0003934303069999	0.1886827481763986	0.0	0.0005	-0.0001	0.0002	-0.0003540872762999	-0.0002754012148999	3.93430307e-05	0.1914426406945942	0.3228	0.1737	1.4494	0.631	-0.0002754012148999	0.0001573721228	-3.93430307e-05	0.1944976819736517	0.0	-0.0006	-0.0001	-0.0	-0.0007081745525999	-0.0003934303069999	-0.0001180290920999	0.2324000367698892
478	0.1758415101978394	1.6086	-1.8113	0.3068	-3.2167	0.0574801678527	-0.8966670126837	-0.1642964962032	0.1869170747479696	0.0192	0.0297	-0.3888	-0.0473	0.1041016592322	-0.8989489084643	-0.1151570508589	0.1932521134184329	0.0208	0.1695	0.3448	-0.1186	-0.1034328277103	-0.9331773451733	-0.3968531506708999	0.1935127626638021	0.023	0.2806	-0.1928	-0.2502	0.3046330867101	-0.9784218304783	0.1388022123096	0.2016846155433576	0.0037	0.0093	-0.1665	-0.0033	0.164847298633	-0.9085486079551	0.0666077509751	0.2330566109338511	0.0067	0.0398	-0.2038	0.0092	0.1113801199117	-0.8436719503308	-0.0656635182383	0.2360810484915715
479	0.1312534099987428	1.4159	-1.9518	2.2233	-2.7255	0.7178922811828999	0.398151470684	-0.1480084814933999	0.1430440727210285	0.003	0.1496	0.0865	-0.033	0.6864571996536	0.3833584911408	-0.1425398002261	0.1676608915058141	0.0002	0.0054	0.003	0.0378	0.671192103742	0.3409860470769	-0.1196028133279999	0.1735740914830522	1.677	-3.2176	-1.8775	0.784	1.7072514741958	0.1324679843669	0.3882763699783	0.1761580062643047	0.0224	-0.3361	-0.2703	-0.0713	0.0600768078789	0.9337281476031	-0.8642876984176	0.1766324626169199	0.0068	-0.1968	-0.1322	0.0369	-0.1833778660927	0.0603128660630999	-0.1356547698536	0.188691620194369
480	0.1682206922466873	1.1626	-1.9584	1.143	2.2858	-0.1102391720213999	-1.3948284674071	0.7327246037567999	0.1788198431760509	0.6214	-1.3314	1.3716	1.2483	-2.0418639502993	0.5584743207865	3.0055321442651	0.1907936100611137	0.0077	-0.1289	0.1186	0.1726	1.1143913445775	-2.0262054240807	-0.6300786366604999	0.1909308922465612	0.1621	-0.3034	1.0536	0.2671	0.4777817648207999	-1.5172639789455	0.0707781122293	0.1959060382041372	0.4879	1.1759	-1.0524	-1.1159	0.1608343095016	-1.3013494264639	0.4020464307233	0.2029227827879177	0.0012	0.0282	0.0883	0.0238	0.8407999090897	-1.6274638079361998	-0.2591525432209	0.2065346867006629
481	0.1681054394340022	0.6873	1.574	-1.2444	-1.4514	-2.3856433525559	1.5195458747261	2.1716566085786	0.1781295511543806	0.9721	1.8161	-1.9585	-1.0259	-1.9275724461158	2.2621062361579	1.5369748373262	0.1877449635291651	0.0626	-0.2573	0.636	0.1724	0.7611302719222	-1.6634626810267	-0.3620739115321	0.1903901298522613	0.0931	-0.1662	0.8378	-0.0602	0.3775750656279	-0.2402678884849	0.2235077574067	0.1957885668357199	0.5349	-1.4144	1.3986	0.3762	-0.0348185821695	0.2050952190391	0.4211671436435	0.199819661654039	0.0086	-0.2417	0.0792	-0.007	0.5883750241185	-2.4795945098675	5.6479281151692	0.2035772537889749
482	0.1705341758517308	0.7488	1.485	0.8769	-1.9006	-0.7648678598387	-1.9495258572464	1.5737605710307	0.1797651584915078	0.9883	1.3263	0.2975	-2.5296	-0.9386460264406	-1.0447541802385	2.1864102450911	0.190579171968247	0.1563	-0.2873	0.4904	0.9524	0.4923780292105	-0.8644057275096999	-0.5877061925966	0.1923157972735525	0.0168	-0.1748	0.2802	0.1478	1.3901859897845	-0.606276103087	-1.7443912951766	0.1953670162570706	0.4463	-0.4469	-0.1396	1.791	0.2590738571595	-0.9526914884005	-0.0150290377273999	0.2032159055594219	0.0023	0.0873	-0.028	0.0907	0.7085286398763	-0.6741428310445	-1.1165945542967	0.2070278660907875
483	0.1058968721078293	1.5737	0.7796	-3.2879	3.2974	0.2727652318431	0.5471435279449	0.4951320413594999	0.1446242745962503	0.0003	0.0262	0.0365	0.0349	0.2686735566502999	0.5486779061422	0.4872634352194999	0.1504219792153697	0.0018	0.0675	0.0755	0.0903	0.3531430435632	0.5359701072261	0.6240984959940999	0.1523571356755149	0.0006	0.0531	-0.0529	0.0182	0.3145475304464999	0.431199616472	0.576375399755	0.1541784413090804	0.9185	2.0607	-1.8957	1.047	0.189633407974	0.8602353662555	0.3526315841640999	0.1646391259902882	0.0004	0.025	0.037	0.0355	0.2571067056245	0.5260556634897	0.4675919198694999	0.1697215358284535
485	0.1315946692190028	2.7056	1.8588	-2.8493	-4.3894	-0.0781352589701999	0.7371310231952	-0.5453337485327	0.1651954039424835	0.0099	0.0771	0.2541	-0.1385	-0.1252288667181	0.7080171804772	-0.4846274521626	0.1705632651340794	0.0214	0.0074	0.3629	-0.2383	-0.0408380658666	0.9734646086101	-0.6611596309135	0.182622018469139	0.0247	-0.0058	-0.3868	0.2314	-0.0393430307	0.8494947188743999	-0.6556516066155	0.1831230578012879	0.008	-0.0663	-0.1073	-0.2234	-0.0780959159395	0.9683893576497998	-0.6131611334595	0.1931967649179552	0.0002	0.0329	0.016	-0.0027	-0.0453231713663999	1.0462098723743998	-0.734534383169	0.207860614600491
486	0.1433203554895721	0.1034	0.9006	0.4919	0.1704	-2.6198130712823	-1.510378948573	2.3516116310004	0.1557658894128806	0.0001	0.0238	-0.0244	-0.0045	-1.2760912007545	-0.3841453517548	1.9117172047437	0.1633153758544603	0.0526	0.5885	0.2527	0.2709	-3.7192147211631	-2.2067112489323	2.042296723637	0.1823300900501492	1.2637	2.4549	0.9153	1.8794	-6.3725873976325005	-3.5049132329402	0.5216492440513	0.1917251840752721	0.1088	-0.8752	-0.2021	0.2104	-3.0318919748341	-1.4702097142283	1.530050463923	0.1954363125899585	0.5484	1.6401	1.2217	0.1638	-5.231246077025499	-2.7300522433037	0.787254044307	0.1985679103952193
487	0.1447312988713505	0.2942	0.2818	0.6241	1.6062	4.0372244383112	2.1664239854955	-2.673752366372	0.156814644475922	0.2477	-1.5249	0.0363	0.2062	4.589836647523399	2.2328350213171	-3.2217614409923	0.1591452065869358	1.4674	-3.0217	-0.8113	2.0105	3.6086214618654	1.4135557500203	-5.0590022886209	0.1691098491069152	0.1361	-1.0528	0.3087	0.0589	1.9803707933152	1.4987334114858	-4.940697795306	0.1700940940669605	0.2599	-0.6022	-0.7081	1.195	4.1171694766936	2.0450113927553	-2.5619788161533	0.1822652098816201	0.0669	-0.2107	0.2189	-0.6769	2.0173925852039	1.3325091067783	-4.3287956388289	0.1832319408563936
488	0.1098131837696212	1.29	3.8255	1.3445	-1.086	6.680761357105599	3.2968672865986	-4.6283928176094	0.1229553666099214	0.0003	0.0415	0.0406	0.0217	-1.1999230933193	0.1374645492657999	-1.8991667779504	0.1406409597583983	0.338	-1.7275	-0.4237	0.6642	12.3050049677934	2.6174524894403	-2.7603857199734	0.1451581365729615	0.1271	1.1182	0.1066	-0.2269	19.0586689607861	4.0455651608196	-1.4686359930003	0.1512725000579812	0.0009	0.0746	-0.0482	-0.0294	29.27613271963749	2.9547009486007	-3.9593645805559	0.1553698615962253	0.0504	-0.5923	0.2549	-0.2659	3.2676354147885	2.3060917444805	-2.9807853779547995	0.1555399127722452
489	0.1436095894492893	0.1334	0.8843	0.6449	0.4423	-0.8408392521204	-0.9565077623784	1.2552393944835	0.1556618723336652	0.0002	-0.0002	0.0416	0.0125	0.5057546596485	-0.0556703884404999	0.9170073595556	0.1646784738420032	0.0862	0.5209	0.4299	0.5736	-1.163766848106	-1.3280633443091998	0.7251313988317	0.1893030640029805	1.0481	-1.2175	-1.172	-2.3343	-2.9249182743608	-2.7649495115346	-1.1230074683008	0.1926773068325682	0.3018	0.7607	0.616	1.1796	-2.7464976301363	-2.0699942172498	-1.4721375227326	0.2002994995753377	0.7081	-1.5159	-1.2892	-1.1589	-0.9404164628221	-1.2329712391073	-0.7926046964822	0.2011182965777002
490	0.1430468994778104	0.1125	0.8118	0.4724	0.5457	-0.6198887917092	-1.3547379191238	0.9858970063113	0.1554044019034498	0.0001	0.0078	-0.0284	-0.0239	0.5083906427054	-0.2460119709670999	1.0259088685332	0.1633905325995167	0.078	0.5138	0.1861	0.6458	-1.3340434849756	-1.8151694074059	0.4203409399988	0.1833481024794689	0.906	-1.4845	-0.4147	-2.2442	-3.7346371891975	-2.8958437746735	-1.8155234946822	0.1895631355492258	0.5297	1.2742	0.5848	1.4918	-2.8565794300349	-1.8873245257097	-1.3396695383657	0.1963759861516302	0.1304	0.5174	0.8397	-0.1515	-2.1861741869069	-1.2221912486955	-1.8053336497309	0.2030604427562529
491	0.1400481599762837	0.1122	0.9401	-0.5636	-0.0153	-1.2329318960765998	0.4766014738998	-1.3425415796068	0.1480664577092557	0.0085	-0.2564	0.1235	-0.0689	0.3663623018783999	-0.3333928421518	-0.2768175640051999	0.1621304010284695	0.0528	-0.5289	0.4502	0.0785	-1.8025009515205	0.5140166960954999	-1.7609547111013	0.1762681784851399	0.8468	1.4848	-1.9496	-1.0956	-3.7321979212941	2.8650775246661	-0.5199574937312	0.1837777029940656	0.9779	-1.8311	1.9876	0.8234	-2.1698861721971	1.6566563367155998	-0.5895159720087999	0.1863694152435185	0.0072	-0.1217	0.0346	-0.2058	-3.7908190370371	1.9876885970254	-1.1061293081305	0.1904637262216942
492	0.1414964744644924	0.2763	-1.0288	-0.3463	-1.3231	0.1443102366076	-1.7239722622432998	1.6053530246827998	0.1649917910933147	0.1945	0.093	-0.744	1.0984	0.168781601703	-1.6477648117774	1.5738786001228	0.1871108733269074	0.0044	-0.0821	0.0992	-0.1357	-2.1743319346662	-0.381233967483	-3.0911425790683	0.2037800647682402	1.3307	0.7274	-1.2194	2.7891	0.4733360023517	-1.4018315268717	1.7727576203112998	0.2077666631567742	0.0047	0.1242	-0.1238	0.0535	1.6865176970168998	0.1475757081556999	1.8847278856835	0.2087192610826246	0.2117	-0.3209	0.4547	-1.1009	-0.2966071084473	-2.0756989567013	1.3164571502526998	0.2095702894331814
493	0.1425535216414218	0.2956	-1.4417	0.0669	1.0136	-0.3273733584546999	2.9860966870993	-1.5205687935243	0.1660474869981839	0.1561	0.378	0.8439	-0.7452	-0.4053905883327999	2.9685103523764	-1.4549446183167	0.1878987928255873	0.0006	0.0638	0.0265	0.001	-2.8925783031254	-0.2472709479494999	2.1782662377362	0.2029973405192515	1.31	1.5693	1.6887	-2.0893	-0.0052326230831	2.7815129274593	-1.6470959802555	0.2065731018549373	0.0025	-0.0671	-0.0462	-0.1058	1.0912969855566	1.1592423995755	-1.5332372494097	0.2099078424857159	0.0669	-0.3667	-0.3613	0.4616	-2.014756602147	1.9725808732366	0.2973939690613	0.2113748447320982
494	0.1423571976500288	0.3549	1.4521	0.9378	0.8668	0.0932429827589999	-1.1217484913184	3.5796649912701994	0.1630350087678103	0.1853	-0.4165	0.171	-1.2256	0.2990857193814	-0.9708286255532	3.6577609072097	0.1867688162791677	0.0059	0.0359	0.0438	0.2092	-2.2922823407048	-1.5601478824085	-1.40061189292	0.1996378172575449	1.3927	-1.5852	-0.1681	-2.8148	0.5144888124639	-0.6767394710707	3.4132439714091998	0.2064039429521189	0.2077	0.3682	-0.0775	1.1695	0.1997052238332	-0.8848641034736999	3.2304955938077	0.2071409304821731	0.0828	-0.4364	-0.2106	-0.6038	-0.5792080979654	-0.9526128023391	1.8280739214755	0.2076399669770285
495	0.1433169106094274	0.3275	-1.4335	-0.6268	-0.9897	-1.0836250945701	-1.258190121786	2.6121411802958	0.1668169686339854	0.1493	0.1216	-0.2216	1.1309	-0.9652812582245	-1.2004345527184	2.6703688657318	0.1839817436051811	0.0008	0.065	-0.0488	-0.0097	-2.438087612479	-0.8535077080058	-2.4509527835179	0.2030466816103281	1.2668	0.9433	-0.1751	2.9048	-0.5712214627333	-0.9827495638553	2.7745098679947	0.2055429933908445	0.0024	-0.0566	0.1015	0.0656	0.8143220494285999	0.0962330530922	1.9322542667691	0.2087009794043058	0.0693	0.0658	-0.1315	0.6901	-1.9336706158743	-1.4631279687023	1.3404957420104	0.2104759312980532
496	0.1402822541715934	0.2796	-1.4677	-0.9033	0.1401	-0.0634996515497999	1.7298737168482998	3.3161453716416003	0.1614903254663956	0.2664	0.3413	0.6857	1.3741	0.1559951167255	1.7735444809253	3.0444817446581	0.1751012666790845	0.0573	0.1387	-0.1645	-0.6666	-0.1997445668639	-0.1198782145429	-1.6007105470602	0.1909970329163594	0.0601	-0.09	-0.4569	-0.5054	0.3365009415771	0.2358614690465	-1.8952324748804	0.1934611831723669	0.0321	0.1997	0.0814	-0.4499	-1.4495546231108	-0.6776050177460999	0.0434347058928	0.1943349225953522	1.3312	1.3776	1.6281	2.393	-0.6744575752901	1.1054604766086	2.8238066854618	0.2053225567084107
497	0.1420044641932892	0.2685	-1.3853	-0.7201	-0.6311	-0.4872240921888	-1.8064745976212	2.2804794314948	0.1657583162472767	0.2042	0.2441	-0.8016	1.0703	-0.3850502414609	-1.3629212695094	1.9029830519283	0.1747589601035425	0.0331	0.1372	0.4051	-0.3181	-0.4758539563164999	1.3928219728414	-1.1139192282091	0.1902242938218846	0.0125	0.0599	0.0203	-0.3073	0.2949940441886	2.4798699110824	-1.2210109577745	0.1931277985938543	0.0324	0.124	0.4418	-0.2023	-1.6856521503415	-0.0716830019353999	-1.3266076521733	0.1972497296170394	1.2218	1.2337	-1.2918	2.4699	-1.3416366899007	-1.975807001754	1.4869305022758	0.2071843858040585
498	0.1525634701784443	0.6057	1.3184	-1.139	-1.7088	0.2728045748738	0.8742021421539999	0.5080365554291	0.1624907162349707	0.0884	0.0009	0.8285	0.3601	0.195534862579	2.1115798006997	1.4876386768284	0.1685063854105655	0.1324	1.0168	0.1765	0.3375	0.2976693702762	0.5668543863256	-0.3500349441379	0.1818538726706881	0.8177	-1.2132	-1.4529	-1.7781	2.0020094602002	-0.53899952059	-2.0607092620046	0.1879811388377946	0.0078	-0.1039	-0.0063	-0.226	0.6242952111476	0.9571765939003	0.2235077574067	0.1908234464568967	0.0605	0.0783	0.4818	0.487	1.0778416690572	-0.4014562852628	-1.4871272174293	0.1923715654511291
499	0.1379048495549632	0.1413	0.4908	0.6538	-0.932	-1.2260075226734	3.465334144056	-1.8438504767862	0.1502095252176493	0.289	-1.3671	0.9797	0.2382	-5.749590506498	0.6476649713834	0.6776837038075	0.1586822586476567	0.0917	-0.8726	-0.3036	0.1158	-2.1436443707202	0.3336289003359999	-0.3102984831308999	0.1695696090437134	1.0356	2.4763	-1.696	0.3909	-2.1268055535806	0.2094229524160999	-0.2609623226331	0.1717726172461295	0.6592	-0.8569	2.2396	-0.0783	-1.3203914533227	0.6108398946482	-0.5764934288471	0.1766925855875107	0.0929	0.16	-0.7582	-0.4341	-2.9502551861316	0.4266358249108	-0.0743189849923	0.1809790179062009
500	0.1361144493545545	2.3885	1.6113	4.6038	1.5907	1.6907274013018	4.948763116599499	1.6507548821106	0.1453128963618658	0.0	-0.0037	-0.017	-0.008	-3.1034176046467	-8.8397888528295	-3.1022373137257	0.1753274538932555	0.0216	-0.2751	0.1816	-0.2754	0.0908430578863	0.3671885055231	0.0716830019353999	0.176040329834748	0.0625	-0.4633	0.3214	-0.4632	0.2795322331235	0.8764053518731999	0.2564772171333	0.1778370773756581	0.0562	0.4885	-0.0041	-0.4852	-0.2295272411038	-0.5047317408502999	-0.2473496340109	0.1784487027258519	1.044	0.957	2.6362	0.9543	-0.5369930260243	-1.3895171582626	-0.5555235934839999	0.1901058342645715
501	0.1215584640363028	1.6896	-2.1639	-1.3296	-3.7946	-5.8514102699496	-3.7515546923985	-12.8985339289336	0.169574995022314	0.0483	0.3978	-0.203	-0.4777	-3.9441781707057	-2.6979876732832	-9.9672420835994	0.1724720315485586	0.0192	0.2783	0.2463	0.1688	-2.8496550566317	-2.1858594426613	-8.1330699923654	0.1755047182234765	0.0484	0.5048	0.2809	-0.2826	-2.0145205439628	-1.5160050019631	-6.4717318349965	0.1757380171637581	0.5553	-1.0673	-0.5507	-1.8158	-5.7869270426323	-3.7920780140195	-12.9205660261256	0.1828925701830787	0.0	0.0128	-0.0039	-0.0012	-3.325272954764	-2.3349301859836	-8.7689713975695	0.1863774868615576
502	0.1386671202415223	4.0851	5.0354	3.1869	-2.9457	0.0976100591666999	0.0821875911323	0.1649653277251	0.146109588287891	0.001	-0.0233	-0.0376	-0.0899	0.0599981218174999	0.06294884912	0.2015150032453999	0.1752641793019989	0.0547	0.3723	-0.0897	0.5669	0.4004727094953	0.261237723848	-0.0607456394008	0.1753765171595625	0.054	0.2294	-0.595	-0.2359	-0.2546674377210999	-0.1623686876989	0.3252881778276	0.1811354835979889	0.0145	-0.2581	-0.1701	0.1571	0.7725004077945	0.5027645893153	-0.2375138763359	0.1830260631473643	0.0297	0.0381	0.2938	0.395	0.1120096084029	0.0665684079444	0.0904102845485999	0.1841491547109046
503	0.1102700122141094	1.7245	-2.5266	-3.4949	2.2045	-7.300886206998999	-10.0121718246588	6.7169569453496	0.1577657029732545	0.052	0.2187	0.6656	-0.0579	-7.0850896836095005	-9.3045087314579	6.409609189521199	0.168437700586165	0.3132	-0.9259	-1.1006	0.8488	-6.762319459746699	-8.5724923022537	6.0638626357296	0.1750941509105499	0.034	-0.3348	0.4216	0.0356	-4.1355033289998	-5.4093519770044	3.8144641984878	0.1775707389698963	0.1987	1.0465	0.0389	-0.763	-4.944238668069	-6.942903970659699	4.5494706980252	0.1781738932370714	0.0045	-0.0821	0.1678	0.0537	-5.4862282589922	-7.633728246720999	5.081939275519	0.1826477371049453
504	0.1017638534508863	0.2694	0.6609	0.4701	-1.8204	-2.831517919479	3.8014809983568	10.7066156595445	0.1291221272584823	0.7952	-1.3016	0.07	2.7456	-2.9223216343346	2.5672901252978	9.002472284774	0.1528512988446183	0.3924	-1.4267	-0.2913	-1.3156	1.285336812969	-0.6248853566081	6.852887116418099	0.1602016235132307	0.062	0.3517	0.4219	0.5278	-1.8237068450678	1.3719308235397	9.4319014648645	0.1636921275565187	0.0219	-0.1076	-0.3785	0.2145	2.0624403553554003	-0.4513825912210999	7.900316622744199	0.1729423521340361	0.1757	-0.4596	1.0192	-0.5236	-1.2220732196034	3.7133919526194994	8.0720489517497	0.1795743604935793
506	0.1579992565862415	1.8793	1.9699	3.718	0.3702	0.0222288123455	-0.2407006618226	-0.1101998289907	0.1789991272482471	0.0013	-0.0589	-0.0348	0.0789	0.1808205690971999	0.0655848321768999	-0.0676306697733	0.1791543184740289	0.0514	-0.3541	0.1262	0.5379	-0.4093642344334999	-1.0947591722582	-0.2100524409073	0.1795270990458501	0.0519	0.496	-0.2829	0.3287	0.6380259288618999	0.9138205740689	0.0137307177143	0.1850008871782053	0.0085	0.0218	-0.0376	0.2592	0.0988296931183999	-0.1222781394156	-0.0795909511061	0.216658242048859	0.0004	0.0289	-0.0358	-0.0203	0.0378479955333999	-0.2017904044603	-0.0922594069915	0.2219254145460775
507	0.1019001691295299	1.9359	2.3008	4.0322	2.6352	-0.3799749905005999	-0.1134259575081	0.2705226790932	0.1305151171332637	0.0016	0.1177	0.0072	-0.069	-0.6962142712672	-0.3403565585856999	0.2367663587526	0.1389153070615162	0.487	1.5778	0.2607	1.6434	-0.2038362420566999	0.1708274392993999	0.6794934832197	0.1463163935494577	0.0	0.01	-0.0002	-0.0202	-0.2833091640706999	-0.0557884175326	0.2624573577997	0.1528079772902145	0.0005	-0.0486	-0.0122	0.0488	-0.2958989338946999	-0.0632242503349	0.2633622475058	0.16104700864003	0.001	0.0763	0.0243	-0.0516	-0.3628607721460999	-0.1068556713812	0.2381433648270999	0.1696017485186374
508	0.1067005963814595	1.8017	-0.2931	3.6895	-3.4103	-0.1629588331594	0.0362349312747	0.099144437364	0.1274017050906274	0.0002	-0.0061	-0.0336	0.0251	-0.0973346579518	0.2982988587674	-0.1590638731200999	0.1407349314142345	0.2886	1.5818	0.6792	-0.3348	-0.1834958951847999	-0.1129144981089999	0.2242946180207	0.1545430135554362	0.0024	-0.1043	0.0643	-0.0923	-0.1545394245896	0.1006001294998999	0.0673159255277	0.1574751225188872	0.0	-0.0093	-0.0061	0.0069	-0.1500543190898	0.0850989754041	0.0838399984217	0.1586051475743936	0.0	0.0045	0.0094	-0.0076	-0.1604408791945999	0.0180191080606	0.1301074025249	0.1659805507058645
509	0.1066247689615296	1.3388	-1.8187	3.9156	-0.4417	1.544607385282	-3.6513873362363	0.3982301567453999	0.1428887403779034	0.3687	-0.3496	-1.932	0.1268	0.091669261531	-2.2547097463863	0.1620146004226	0.1640903206424095	0.0015	0.1061	0.0489	-0.0015	1.1346923484187	-1.192880690824	0.1747617423693999	0.1672062364154091	0.7409	2.2417	1.2716	0.0648	2.5441170802155	-7.7168207275594	0.8000405292845	0.1800902344189437	0.0202	-0.2515	0.2026	-0.2523	-1.2059819200471	-9.0510215846578	0.5960075720742999	0.1821345881407792	0.0095	-0.0366	-0.2492	0.122	4.0323065594737	-5.8288273703278	0.7153349841873999	0.1833765986279842
510	0.0934472487215113	2.6094	1.2373	-4.1199	-4.8354	-1.5927239118281	5.0637234523049	5.6504854121647	0.1313371535871384	0.0	-0.0011	-0.0021	0.0001	-0.253762548015	1.1536556892161	1.1813531828289	0.1442223760776201	0.2381	0.7787	-1.1475	0.7441	-1.2082638158277	3.4763108496213	3.4210732345184995	0.1510517892257087	0.2766	-0.8722	1.3255	-0.4787	-1.8416866100977	6.321323428630399	7.6063454973538	0.1635665889799792	0.0	-0.0137	-0.0026	0.0027	-1.0093454526085	2.7871389808494	2.3053442268972	0.1672642742302562	0.0235	0.2437	-0.254	0.2954	-1.2796714165482	4.2983047900364	5.371661353593799	0.1690821952525424
511	0.1397965966298582	1.6842	-2.6488	-3.1301	-1.1215	-5.0584121431604	-7.7318497652868	-3.302847427265	0.175638282848913	0.0507	0.362	-0.1192	-0.5366	-1.8591155726978	-3.9516533465387	-1.9187989502697	0.18196370459293	0.0017	0.0581	-0.0078	-0.1018	-2.8459568117459	-5.0131283148247	-2.2617128058509	0.1891320547724974	0.0003	-0.0422	-0.0179	-0.0187	-2.4679096297496	-4.540421800964199	-2.1251138032605	0.1923158152807135	0.0014	-0.019	-0.1015	0.0054	-1.1551507243827	-2.071017136048	-0.8586223019967999	0.2009955590334269	0.0007	0.009	0.0122	-0.0725	-3.5121130075583	-5.8063231567674	-2.544707225676	0.204143621263719
512	0.1069188053208341	1.5189	-0.5333	1.0239	-4.4694	-0.0283269821039999	-0.0814794165797	-0.0208518062709999	0.1451596594642907	0.0001	0.0092	0.023	0.0081	-0.0205764050561	-0.0556703884404999	-0.024786109341	0.1515816385454644	0.0006	0.0169	0.0751	0.0054	-0.0099537867670999	-0.0453231713663999	-0.0191600559509	0.1575322673255466	0.0008	-0.0309	-0.0768	-0.0241	-0.0694011061548	-0.1890826055442	-0.052719661138	0.1603710076893079	1.1393	1.4487	0.1844	-2.9195	-0.0631455642735	-0.1692537180714	-0.0269106329987999	0.1652642133470386	0.0001	-0.012	-0.0244	-0.0002	-0.0170355322930999	-0.0480771835153999	-0.0029507273024999	0.1692767082380304
513	0.1418621065608948	2.4609	4.904	-1.404	-0.0107	0.3070330115828	0.159339274335	0.9808610983817	0.1644282654425687	0.2752	0.0289	0.3344	1.5486	-0.1559557736948	0.0703059958609	0.2984562308902	0.1737169617682951	0.1512	0.6316	-0.9433	0.1295	0.03540872763	-0.0914332033468	-0.151864098502	0.1773092841796927	0.0017	0.0028	-0.0581	-0.1041	-0.0784500032158	0.2377105914893999	1.1290662950286	0.1786016761308876	0.0004	0.024	0.0112	0.0512	0.1999412820174	0.1537525639755999	1.0262629558094998	0.186403395123794	0.0256	0.4069	0.1052	0.1708	-1.5964614997446	0.3697064594879	0.5603627862600999	0.1875231050159995
514	0.1256089029554388	1.5221	2.889	2.2679	2.1649	0.202223177798	-2.9423865799916	2.9160267494226	0.1499659372060756	0.0046	0.0704	-0.0874	0.1823	0.9809791274738	-1.1584161959308	2.4169997480238	0.150054065354425	0.0005	0.0395	-0.0002	0.0559	-0.7385473723003999	-2.4493397192592	1.1137618560863	0.1528794646168535	0.2137	-0.0555	1.0621	-0.9827	0.2117048481967	-3.69431058273	3.65103324896	0.1554785836893614	0.0314	-0.004	-0.3965	0.3821	0.1208224472796999	-3.2268760349833	3.0671433303413	0.1701844613506546	0.0004	-0.01	-0.0183	0.0564	-0.6026172012319	-2.3976429769194	1.2612195351499	0.1702366582304665
515	0.1382890657764904	1.1748	-3.3546	0.9058	-0.8183	-2.2178059835897	1.0345249922565	-0.2383794230113	0.1552471674161356	0.255	-1.4671	0.3428	-0.4403	0.0100324728284999	0.363529603668	0.3596739866594	0.167652151785353	0.0436	0.5975	0.0298	0.1794	-3.117148322361	1.2181389165334	-0.3475956762344999	0.1757942391952902	0.5884	-2.0608	0.7551	-0.4518	-0.215599808236	1.3188964181561	-0.0174289626001	0.17793475519922	0.0338	-0.2277	-0.245	-0.4164	0.3642771212512999	1.085080786706	-0.0947773609563	0.1815319413815494	0.2745	-1.4196	0.1375	-0.4838	-1.2047622860954	0.8431604909317	-0.1367170316825	0.1890684645046839
517	0.1373014953715518	0.8135	-2.02	-2.1692	-0.318	1.0163878551038	1.1659307147945	-0.4528776263876999	0.1464812549881826	0.0625	0.6708	0.4339	0.0369	0.0218747250691999	1.3959300722667	-0.6454224186335	0.1639045848616768	0.1632	0.8858	0.8243	0.1712	2.0122779912129	0.4439467584188	-0.1126390968941	0.1665435662762136	0.0246	-0.1807	-0.4345	-0.0158	0.6377505276469999	-0.2545887516596999	-0.9171647316784	0.1682170650899742	0.0266	-0.3807	0.206	0.2236	2.3533820673819	2.7595595163287	0.3907549809123999	0.1771683314733484	0.3458	1.3814	1.0083	-0.0537	0.7988208953328	-1.1289089229058	-0.1225141975997999	0.1784781914731799
521	0.1373463185026861	0.5681	1.8695	1.6266	0.2521	-3.6363189554782	0.2697751615099	-0.4905682497982999	0.14985948475021	0.5669	-0.6742	-2.28	-0.1463	-0.0928102094213	2.5764177084202	0.1908530419257	0.1597586815298081	0.0005	-0.013	-0.0396	-0.0567	-0.6716248770797	1.5514530726237998	-0.6407405979802	0.1757987869221721	0.394	0.9586	1.5617	-0.0639	-0.1750371435843	0.6715068479876	-0.2696964754485	0.1780601938176413	0.1018	0.4291	-0.7919	-0.2156	1.5446860713434	0.3627034000233	-0.8061780420737	0.1802712931152298	0.0698	0.3796	0.6606	-0.0227	-0.8543339116505	0.4948959831753	-0.0343858088318	0.1894643857483457
522	0.1395981856452561	1.484	-1.3747	0.1553	3.7459	0.9420688701115	2.5748833302229	3.1786808223758	0.1536745230361321	0.0743	0.3154	-0.1114	-0.783	1.6088152113844	2.226028677006	1.3374269856158	0.1648208619763233	0.4358	-0.0903	-1.6531	-1.1068	0.9778316850178	2.505364194976	2.6249670083039995	0.1729843411585268	1.0419	0.979	2.8047	-0.4582	1.464347602654	2.8221936212031	1.82551662448	0.1816605591826177	0.0196	-0.2949	-0.1939	0.1929	0.4065315362231	2.3946922496169	3.7334568982765	0.1846830898187389	0.101	-0.7059	-0.5597	-0.0952	1.8572271072242	0.7645137725623999	-1.3980152528938	0.1885014741291668
523	0.1360230299381683	1.8316	-0.5486	-4.3563	-0.9589	1.9088058204719	-1.6372602225805	-4.0505617257185	0.14586355093493	1.2742	0.9296	-0.4568	3.4685	1.9597157021977	-1.7955372350865997	-3.8533351128194	0.153580001243153	0.2153	-0.3878	0.6048	-1.2596	2.4383630136939	-2.1043406830509	-2.5689425325872	0.1660519208022106	0.2093	0.1038	1.3585	0.1865	1.9658532149869	-0.9656746885315	-3.5914679004802	0.1778744903762998	0.0568	-0.1023	-0.0955	-0.6776	1.2824254286972	-1.1315842489933998	-5.3373935738541	0.1790699839567585	0.1589	0.5142	0.5833	0.8524	2.2231566357649	-1.9843050963852	-2.596246595893	0.1845637251259664
524	0.0875541032092165	2.9452	-6.129	-2.0065	2.9778	9.3919289456733	2.0911214247357	-4.0404112237979	0.1335985479878428	0.0003	-0.0225	0.0529	0.0008	3.5269453301322	0.1850696164127999	-1.4191424603796998	0.1574828192939834	0.0058	-0.2111	-0.0984	-0.024	9.1046067924712	1.5958713542841	-3.9209657825927	0.1642472982520598	0.007	0.118	-0.2175	-0.0501	5.9550398128134	1.3468299699531	-2.4444218404217	0.1643685048201561	0.0151	0.2416	-0.2573	-0.1134	10.087946501786998	2.1514342907988	-4.3133338277638	0.1728403797863254	0.0679	0.6979	0.1196	-0.2965	3.1229317478739	-0.3509004908133	-1.1281614053225	0.1743969966905713
525	0.12602405290709	1.9687	-3.9134	2.104	-1.921	-0.0622800175980999	1.4965302017665998	1.3316042170721998	0.1476441710419643	0.2655	-0.5044	-0.8838	-1.2893	1.0939329686135	0.9542652096285	1.9889869170385	0.1548239381290906	0.0075	-0.1234	-0.1078	-0.2146	-1.4733178136536	1.7445093242687	0.1403365905069	0.1576830872211256	0.0	0.0178	0.0121	-0.0019	1.5748621758903	-1.7591055886583995	-0.0446149968138	0.1688148455058206	0.2295	1.1315	-0.712	0.5018	-1.43208631748	1.6043694489152998	0.0487066720066	0.1724115532121581	0.0494	-0.443	0.4835	0.0004	2.9587926237935	-0.4617691513258999	2.5635131943505995	0.1806655698273525
526	0.1184737238038748	1.6648	-2.6245	3.241	-1.9198	6.185117856347	-1.5226539741514	0.7599106379705	0.1362134751427387	0.0043	0.2034	-0.0391	-0.064	2.4516216150398	1.8535288623384	-0.8689301760402	0.1586472273696755	0.2645	-0.7771	-0.7888	1.1291	6.2135628675431	-1.7815704591881	0.3060494358153	0.1643257400177706	0.1052	-0.04	-0.7622	0.6146	6.0556005992826	-1.8818558444424	0.4397370541338999	0.1679918712096021	0.0164	-0.14	0.2677	-0.2339	5.910896932367999	-1.9575124924785	1.4360599635807	0.1778623032032424	0.0309	0.0549	-0.4877	0.1417	4.6004592658124	1.9262741261027	-2.1837349190035003	0.1831497804281925
527	0.1500488961967425	0.0013	-0.0519	0.0067	0.1024	-1.4462104655013	0.3479891065414999	-0.5038661941749	0.1562601058684809	0.9594	-1.3714	0.8312	2.5765	0.3272553293626	-0.6419995749626	-5.5775040902162	0.1756435376324834	0.1222	0.7602	0.0193	0.6821	1.2189651201781	-1.1206468864588	-6.8844008840088	0.1807871990124923	0.0217	0.2934	-0.1079	0.2876	-0.6330687069937	-0.0205370620254	-3.5023559359447	0.2124621086601499	0.0559	-0.4875	0.3895	-0.0713	-1.7825933779863	0.0741222698388	-4.6272912127498	0.2152105342917276	0.0118	0.216	-0.1701	-0.0797	-1.2549246502379	0.1196421563586999	-3.6308896172416	0.2160260690580069
529	0.137840659905934	0.2904	0.2412	-1.7571	-0.12	1.1538524043696	-0.1285730243275999	0.1681521132118	0.1533525395629758	0.0055	0.0728	0.0286	-0.2183	1.1409872333307	-0.1230650000296	0.1755879460141	0.1576685833716833	0.0002	0.0315	0.0266	0.0125	2.5882206176302	-5.655914750401299	-0.0987510070569999	0.1726039406176635	0.0033	0.1297	0.0573	-0.0915	2.0625190414168	-7.575107130978	-0.4409173450549	0.1957899170053009	0.0267	-0.1825	-0.0776	0.4063	1.1632947317376	0.1258190121785999	0.1736207944791	0.1963396234462152	0.0179	0.0899	0.3291	-0.1416	0.4905682497982999	6.0417911955069	0.5801129876715	0.2034987157400768
530	0.1095970805656029	1.3378	1.1377	-4.1249	0.0229	-1.1453543097384	-1.2127489213275	-1.9775774381355	0.1475109830969362	0.0582	0.1099	-0.0566	-0.7596	-1.0696976617023	-1.2717634673775	-1.976200432061	0.1557447240163524	1.1607	-0.9624	3.2019	-0.0253	-1.1955953599423	-1.1761992458072	-2.1551325356846	0.1605049706772446	0.027	-0.3279	0.0119	-0.3799	-3.033741097277	6.7553950863435	-1.4927926138500998	0.163765066113336	0.0412	0.0288	0.5832	-0.1898	0.0432773337699999	-7.2415962597341	-0.7240691370028	0.1675153609381552	0.2397	-0.0268	0.0152	-1.4646	-1.1630193305227	-1.1152568912529	0.4372977862305	0.1750323745885861
531	0.1686136632558919	0.0675	0.7591	-0.1566	0.0051	-0.0057440824822	-0.00786860614	2.2129274477829	0.1695945640288967	0.1635	-0.003	0.0003	1.2024	0.0098751007057	0.0018884654735999	1.4819732804075998	0.1703401839714321	0.1127	0.968	-0.2343	0.0251	-0.0143995492362	-0.0028326982103999	1.086261077627	0.1709909785717032	0.4238	-0.0072	0.0022	1.9281	0.0199075735341999	-0.0048785358068	1.8735938079954	0.1738305994488875	0.0278	0.0724	0.0406	0.4823	0.1257403261171999	-0.0588965169579	0.0544900975195	0.1739348340840071	0.4488	1.7017	0.9869	-0.0268	-0.1223961685076999	0.0639717679182	0.3919746148640999	0.1849490412542861
535	0.1462360316323968	2.2694	-4.8101	-0.3299	-0.178	0.1206257321261999	0.2774863955271	-0.1090588811003999	0.1660336876329786	0.0172	-0.3819	-0.0976	0.0169	-2.2702502435128	-0.0007475175832999	-0.1469855626952	0.1712303496001683	0.0882	0.8669	-0.1028	0.103	4.2422016282582	0.8513044982866	-0.0856497778339	0.179864576762303	0.0024	-0.1042	0.0892	-0.0375	-0.7137612629594	0.1850696164127999	-0.1241666048891999	0.1825476610215345	0.0403	0.0514	-0.3758	-0.4331	-0.3626247139619	0.2441628485242	-0.1254649249023	0.1838125115712396	0.2013	-0.1426	1.0805	0.6743	-1.4473120703609	0.1017410773902	-0.1358514850070999	0.1888392079882973
536	0.1496810980961185	1.7543	4.187	0.1703	-0.1427	1.3617803216191	-0.0153044389422999	0.1143701902449	0.164084063337713	0.0057	0.0308	-0.0875	0.2082	-1.4989301266392998	-0.0123930546705	-0.0671978964356	0.1662316186716164	0.028	0.4758	-0.0589	0.1519	-2.1663059564034	0.0160912995563	-0.1574508088614	0.1717936323379875	0.0581	0.2374	0.2665	-0.6164	3.5477184503418	-0.0631062212427999	0.3398057561559	0.1828850634019056	0.077	0.0167	0.7937	0.0346	-0.3730506170974	-0.0238418766042	0.0301367615161999	0.1839795926681759	0.1661	-0.056	-1.1458	0.1951	-1.0597045319044998	-0.0097570716136	-0.042490473156	0.1876828461736217
537	0.148147982374426	1.9607	-0.3776	4.4288	-0.3085	-0.0136126886222	-0.0131012292231	-0.0005508024297999	0.1653917312413143	0.0	-0.0209	-0.0006	-0.0036	-0.0046031345918999	0.0053506521751999	-0.0001573721228	0.1663663923492905	0.0561	-0.0573	0.7076	-0.0471	0.0201436317184	0.0033048145788	0.0044851054998	0.1675345675965597	0.0	0.004	-0.0	0.0015	-0.0239205626655999	0.0121176534556	-0.0015737212279999	0.1828237159443677	0.0201	0.0541	0.0474	0.3995	0.0036982448858	-0.0746730722686	0.0060194836970999	0.1829228971821254	0.1187	0.9644	0.0635	-0.1974	-0.0067670012804	0.0494148465591999	-0.0057834255128999	0.1839397788352337
538	0.1403711849248325	0.6907	2.6146	-0.5895	0.4448	-2.7666806048854	2.3796238688588	-1.4808716755479998	0.1438522859226476	0.093	-0.4392	-0.8338	-0.2848	6.1257885660514	3.1664844828588	0.9546192969048	0.162421379845337	0.0149	-0.1627	0.3337	-0.0063	2.1395526955274	1.0737106508337	0.0455198865198999	0.1630141877122993	0.0974	0.9265	-0.033	0.1905	1.2284074475461	1.5082937679459	-1.2433184561814	0.1675206116793018	0.0543	-0.6696	-0.1054	0.1643	-1.1928413477932998	1.4983006381481	-0.5849915234783	0.1741559362964112	0.4135	1.7464	-0.6575	0.2818	3.0423178779696	1.2553967666063	-0.5362061654103	0.1783509855805304
539	0.1127113525420496	3.6677	-0.6554	4.8086	5.0258	2.2060817604411	0.5006400656575	-1.01898449513	0.1129074725747824	3.188	-6.0048	-1.1021	2.2541	-1.7766919233813	1.084293926092	1.6500073645273	0.1211410951614263	0.1693	-0.1214	-1.2676	-0.6887	0.2189833088762	0.9865658378332	0.4359601231867	0.1400056009700237	0.1748	0.311	-0.6918	1.1393	-3.1898149000639	0.8575600401679	1.7211002210022	0.1402127535125523	0.1479	-1.2382	0.0611	0.2128	3.1104993501727	0.7416554717257	-0.8121975257708	0.1406473122438027	0.0079	0.0033	0.1348	-0.2566	-0.0580703133132	0.8212464228318	0.6628120382029	0.1406827400468188
540	0.1217951472203707	3.9431	-0.2116	6.7081	-1.8758	-0.3743489371105	0.5089807881659	1.5506268689790998	0.1329801629699104	0.0284	0.0998	-0.0121	-0.5573	-0.3785192983646999	0.3795422171629	1.6676723853116	0.1495771019640088	0.0117	-0.0672	0.0843	0.325	-0.3817454268821	0.4919059128420999	1.6204607484716	0.159416049355396	0.2189	-0.2171	-1.376	0.3447	-0.4463860263222	0.3826109735575	2.0533521152637	0.1655127856672749	0.0233	0.0832	-0.1345	-0.4313	-0.3739161637728	0.4582676215936	1.5606593418076	0.1716484880055572	0.0021	-0.0115	0.0105	0.1336	-0.0986329779648999	-0.3216292759724999	0.4644444774135	0.1717366720128549
541	0.1281790367461401	2.1611	0.2046	-4.9133	1.0524	-0.4345044310508	2.2006917652352	1.1531048867863	0.1552337638409789	0.0133	-0.0082	0.3057	0.1869	-0.4863192024826999	2.8088956768265	1.1117947045513	0.1656779344855894	0.0374	-0.1035	-0.4188	-0.3902	-0.5099643639334	3.2063783159886	1.3319189613178	0.1723669939410562	0.0004	-0.0259	-0.0186	-0.0534	0.0065702861269	-0.4437893862959999	0.2937744102369	0.177403021374943	0.0236	-0.1474	0.0228	-0.4215	-0.2943252126667	2.1651650085131	0.1528083312388	0.1804695350530145	0.1111	-0.1417	0.9487	-0.0564	-0.4137313108412	2.2441658141587	1.7242476634582	0.1805705618410268
542	0.1570081306857408	0.0034	-0.0384	-0.084	-0.1561	-0.2219340361787	-0.7568418815758999	-1.4564396534833	0.1597863100271583	1.172	2.9809	-1.4295	0.2696	-0.2035608408417999	-0.7245805964018999	-1.3956940140824998	0.1725212892187057	0.0108	-0.2746	0.132	-0.026	0.1016230482980999	0.2198881985822999	0.0076325479558	0.1777752249826264	0.0073	-0.115	-0.2195	-0.0173	0.1191700399903	0.2643458232733	0.1085474217012999	0.1835953698317733	1.5742	3.2217	-1.5481	0.2927	-0.2247667343891	-0.7596352367556	-1.4927139277886998	0.1884063790469808	0.0802	-0.0144	0.15	0.7847	-0.2692243590801	-0.8230955452746999	-1.5184836128972	0.1930791700718625
543	0.1610036598911382	0.0137	-0.2584	0.2458	0.0241	-0.5396683521118999	-0.8562223771240999	-1.6305325643308	0.168968680314639	0.4026	-1.5405	1.0657	-0.2544	-1.3408891723174	-0.2251601646961	-1.7939241708279	0.1736203026355548	0.0151	0.2942	-0.206	0.0372	0.2852369725749999	-0.2889352174608	-0.1602441640410999	0.1784848798472608	0.012	0.0102	0.289	-0.13	0.116061940565	0.1513526391028999	0.1166520860254999	0.1851935027969143	1.517	2.8456	-1.9762	0.5332	-0.8878541738068999	-0.5488746212957	-1.66814450168	0.19450269678424	0.0552	0.3415	0.0826	0.5499	-0.9927033506224	0.6106431794946999	-0.5105545093939	0.1970446456930658
545	0.1244033951885128	3.46	2.9873	4.956	2.8694	0.8108205196963	2.1523785235356	1.0865758218726	0.1245255737758093	3.3598	4.2267	-3.7907	2.87	-0.6512451871771	-2.3934726156652	-0.7469274378395	0.1381975912361421	0.0119	0.1227	-0.2348	0.2426	0.0847448881278	-0.1094523114074	0.1725585326502	0.1519356295635284	0.4134	1.2738	-1.2855	0.8981	-0.1459626438969999	-2.5556839312413	-0.4393436238269	0.1520758711707602	0.4596	1.2733	1.4271	0.9357	0.2497102158529	2.2575424445967	0.6687134928078999	0.153312374774141	0.0082	-0.1953	-0.197	0.0552	-0.3955941736885	0.9327445718356	-0.1567032912780999	0.1533172488348791
546	0.1495087570707085	1.5015	-3.8531	-0.3231	-0.3372	1.2671603327856	-0.1889645764521	0.0391856585771999	0.1661848154877597	0.0221	0.4404	0.0566	0.0449	-2.1372314567161	-0.5009548099031	-0.2669031202688	0.1746135078119099	0.07	0.7739	-0.0178	0.0469	4.1181137094304	0.1273140473452	0.309236221302	0.1822511462888893	0.025	-0.0437	0.0389	0.4499	-0.011409478903	-0.2930662356843	-0.0716436589047	0.1837799832886355	0.2182	0.1696	-0.5767	-1.1916	-1.3832616163813	-0.4235277254855	-0.1964790953158	0.1924700245649819	0.0007	-0.008	0.0122	0.0723	8.1756391515828	0.548048417651	0.6857883681317	0.1928086330576461
547	0.1407696087963784	2.7576	5.3918	-0.4299	-0.3577	-0.4478417184581	0.0215599808236	0.0315137675907	0.1642295494387091	0.0206	-0.4285	0.061	0.0275	-3.5234831434306	0.2389302254410999	0.2351532944939	0.1666013780828157	0.07	-0.7899	0.0623	0.0483	0.9055585376219	-0.0714076007205	-0.0571260805763999	0.1819688880828426	0.0012	0.0087	0.1002	-0.0013	0.8831330101228999	-0.0799843814131	-0.0583063714974	0.1826914897287335	0.0483	0.0106	-0.3545	0.5202	-0.0047998497454	-0.0171142183545	0.0013770060745	0.183891674725869	0.1945	0.0102	0.9298	-0.8498	1.135046435695	-0.0903315984871999	-0.0727059207336	0.186299515119498
548	0.1407603894974461	0.5847	1.2244	-2.155	0.2957	-2.3312712841285	1.254255818716	-0.0121176534556	0.1463479053461987	0.5221	-0.0324	-2.3124	-0.0516	-1.9056583780159	2.1727188704075	0.2569493335017	0.1623949328382433	0.0101	-0.2827	-0.1093	-0.036	-0.6414487725328	1.9811969969599	-0.0863186093558	0.1748307318698264	0.5354	-0.622	2.0323	-0.2761	-0.1578442391683999	1.0659600737858	0.6938930324559	0.1802553876471752	0.0842	-0.2422	0.7772	-0.1949	-0.6650545909528	1.491494293837	0.3516480083966	0.1807388703648549	0.1548	-0.7938	0.7944	0.1535	1.1643176505358	1.3225553200112	-0.177437068457	0.1882746805514115
549	0.1712312646579409	0.8217	-1.8966	1.2213	-1.4523	-0.2583656826068999	0.9826708777939	0.4715262229394999	0.1832418300952132	0.0586	0.0744	-0.6572	0.2058	0.4721950544613999	-0.1114194629424	1.1008966850474	0.1930959152616081	0.2117	-0.4905	-0.7869	-0.8856	1.485986269539	-0.5127577191131	1.8604532357416	0.2102787995568673	0.0063	-0.0603	0.1954	-0.0566	-0.1109080035433	2.4229405456595	1.2345449603353	0.2149443491305807	0.0024	0.0461	0.0392	0.114	1.1798581476622998	1.0702878071628	2.1340053281987	0.2287003953539402	0.0263	-0.2765	-0.241	-0.1953	-0.7063254301570999	1.5112444952484	0.0813220444569	0.2327003576283781
552	0.1571317649131325	0.1522	-0.6991	-0.9468	0.2608	-2.0037798965817	-3.1545635445567	-0.5454124345941	0.1606526687190974	0.0814	-0.3192	0.4222	-0.6929	0.0353300415686	4.0786133066076	-1.4835863446663	0.1666719319770279	0.172	-0.6022	1.0107	0.4044	-0.7283575273491	2.6294914568345003	0.7413407274801	0.1677262589701691	0.0559	-0.3116	0.1565	0.6151	-1.188552957447	-0.0289564705952	-0.340317215555	0.17124842768732	0.4668	-1.7434	-0.2005	-1.0046	0.494935326206	-0.0533884926598999	0.0486673289759	0.1723019447257097	0.0277	-0.1547	0.3808	-0.269	1.6785704048155	1.9046748022484	0.1634309495278	0.1730224005794985
554	0.1391127691789822	0.0602	0.1705	0.7872	-0.0195	-5.3630845729012	-4.1379425969032	0.6945618639778	0.1489084920341391	0.0258	-0.4694	-0.0907	0.1762	-2.5200391454271	-0.0643258551945	0.0603128660630999	0.1548347630052953	0.0084	-0.1603	0.0603	-0.2273	-4.9262589030391	-6.2949635980614	1.1772221646054	0.170114398427199	0.0202	0.0209	0.4199	0.0312	-2.6138329306159	0.0331268318494	0.0810859862727	0.1848081675589543	0.071	-0.0291	0.7564	0.0594	-3.3196075583432	-1.8179234195549	0.0729419789178	0.191664522359824	0.3198	0.3395	-1.4861	-0.4228	-4.2425163725038	-1.2288008778531	0.4145575144859	0.1962687299883957
555	0.1416771373707299	0.9108	1.6129	1.7361	2.0067	4.2811512286512	3.7750424817264	6.1043072712892	0.1504186831699229	0.0021	-0.0754	-0.0775	-0.0975	0.9205482323186	0.2046231026707	1.9849739279071	0.1622642034219296	0.0794	0.0437	-0.5184	0.6807	5.317722058504099	4.9872799436548	7.2489927495057	0.1707179514243674	0.0001	0.0037	0.0237	0.0211	1.0406625050457	0.3388221803883999	2.1195664359318	0.1738609639322285	0.031	-0.0768	-0.3175	0.4011	2.6265800725627	2.0532340861716	4.0058286998126	0.1983429432580784	0.0211	-0.135	-0.1838	-0.3279	3.0050600278967	2.2227238624272	4.8307340244995	0.2077377396138053
559	0.1321150070828266	0.5497	-0.3737	-2.444	-0.3574	-0.5778704349216001	-6.1785475702201	-2.0590175116845	0.163115509964749	0.0001	0.0155	-0.029	-0.0152	-1.2265583251032	-4.5354252360653	-0.7106531635341	0.1699192698907997	0.0004	-0.0413	0.0219	-0.0302	-0.6905882178771	-1.3050476713497	-0.1258583552093	0.1808883349459498	0.0083	-0.1499	-0.1725	0.1299	-0.6525435071902	-2.8982043565155	-0.9227514420378	0.1841846773271356	0.0245	0.2533	0.2963	-0.2185	-0.7102990762577999	-3.3028867702957	-0.8750283457986999	0.1949432728472047	0.2646	0.4557	1.3463	-0.1246	-1.8537255774919	-5.6975003338512	-0.3922106730483	0.1970993558580612
561	0.1410334151748096	0.1922	0.766	0.6527	1.0153	2.877549265398	2.4503232950267	3.2603176110783	0.1503967258258043	0.004	0.0849	0.1104	0.1438	-0.5986828981619	-0.0228583008367	0.775451135097	0.1665260423686286	0.0344	-0.3917	-0.2844	-0.2745	2.2616341197895	2.0922230295953	3.3425052022105994	0.1776966457745032	0.1161	0.0869	0.3625	0.9171	0.1164160278413	-0.766795668343	0.7559369918698	0.1845296963691111	0.6428	-1.2693	-1.2417	-1.4394	1.7443912951766	1.7499386625052995	3.4534918918153	0.2021126141556126	0.4854	1.182	1.4185	0.4399	2.8530385572718995	2.6828799494944	3.1679795180254	0.2095150195762231
562	0.1466014785122862	0.001	-0.0317	0.0588	-0.075	-0.0773483983562	-0.7271378933974	-0.5807424761626999	0.1525208115815593	0.9874	-1.6458	1.739	-1.9945	2.6900797241125	-3.5112081178522	3.4401939474387	0.1716113778192146	0.1123	-0.0845	0.8592	0.4859	3.7054446604181	-4.4659847868798	4.6959448013213	0.1792688193958695	0.0269	-0.1512	0.3622	0.2659	1.3438792426506	-2.0145205439628	1.898694661582	0.2129837889761999	0.0841	0.0765	-0.1527	-0.7503	1.4885435665345	-3.2806186149195	1.0353118528705	0.2150547620593842	0.0011	-0.0379	0.0649	0.0479	1.5066020176258	-2.5858600357882	1.6879340461221	0.2163654283390363
563	0.1073160131577737	0.001	0.0777	-0.084	0.0182	-0.1988003341270999	1.04652461662	-2.6540021649606	0.1453753503410717	1.3777	2.6149	-2.6048	0.7696	-0.8478423115849999	1.6186509690594	-2.6136755584931	0.1462858206975396	0.0001	0.0046	0.0344	0.0042	-1.0765826920748	1.3127982483976	-1.0028145095123	0.1633745348906986	0.124	-0.6933	0.4005	0.7053	0.6510484720236	0.6764640698558	-3.9140020661588	0.1801903138097922	0.0141	-0.1098	0.0389	0.3217	1.7018614789899	-0.8304526920155999	-2.1094552770419	0.1928763495377771	0.1707	-0.8089	0.4914	0.6572	-0.4904108776754999	1.1659700578252	-2.1911707518058	0.1949691825794134
564	0.1214756608627024	1.5051	0.8968	-3.4866	2.3716	0.8171940906697001	3.2333282920181	-1.8125727673797	0.153033557038322	0.2229	-0.7903	0.3463	1.2002	-0.0810859862727	4.5549000362618	-1.4657639517591998	0.1566539566561222	0.0623	0.2087	-0.4366	-0.6018	1.1314662199013	1.1980346278457	-0.4109379556615	0.161033630789389	0.0952	0.2407	-0.8036	-0.4274	0.9902247396883	4.3823415036116	-3.233210262926	0.1746167928325643	0.0906	0.0059	0.2211	-0.854	1.7455322430669	1.3377810728921	-0.8965489835916	0.1844518436948098	0.174	0.163	0.801	-0.8641	1.3992348868455	1.3241683842699	-0.4153443750999	0.1919868917007156
565	0.1231990795691428	1.3675	-0.8757	-0.8327	3.8975	0.7622318767817999	-1.1113619312136	3.4415316104825	0.1542458913567275	0.1351	0.7404	0.7152	0.504	-0.2449103661075	-2.1800366741177	4.557417990226599	0.1715666145894526	0.0254	0.2432	0.3265	-0.237	2.3848564919419	-0.0317891688055999	1.9261167539799	0.1817164897921362	0.0515	-0.1572	-0.5111	-0.3732	0.8524454461769	-0.9091780964463	0.5949453102454	0.184056482510604	0.1804	-0.0533	-0.2968	-1.1745	1.0495540299839	-0.6349571724672999	1.2478822477426	0.1927231604143026	0.0417	0.4241	-0.3083	0.2232	3.3347546251627	1.1024704062754	-3.53300415686	0.1979020092568524
566	0.1194180204285101	1.2104	2.9456	-2.5345	0.3224	6.319080875880499	-3.3879464026691	2.4127507007082	0.1432958315737733	0.2463	1.0487	0.2657	1.1867	6.2340212435071	-1.9780888975346	3.7099691089486	0.1727638655218264	0.2172	0.581	0.5339	1.1237	7.2151970861344	-4.9799227969139	1.7885735186527	0.1786166062723043	0.0195	-0.1499	-0.1269	-0.354	6.0551678259449	-3.2973787459977	2.2013999397878	0.1891778697674583	0.0179	0.0658	0.1154	0.3522	6.449857109927299	-1.9579846088469	3.8668297723495	0.2010577664247752	0.2802	0.1708	0.849	1.1577	4.570715934603199	-1.3981726250165998	2.6783948439946	0.203743547715731
567	0.1266302228224908	1.4601	-3.0626	1.1056	-2.5872	-5.0926405798694	1.3157489757001	-4.3101470422771	0.1550568067349739	0.0745	-0.578	0.5432	0.3027	-3.8490073794424	1.0294890843268998	-2.310222762704	0.1565779565144441	0.237	-1.1207	0.4353	0.9082	-4.0363195486051	1.1620357547551998	-2.8563827148814	0.1639431635503725	0.0431	-0.2882	0.3577	-0.428	-2.8783754690426995	0.2468775176424999	-5.5722321241024	0.170029664077456	0.0805	-0.4556	-0.2724	-0.6544	-1.8641908236581	0.0673552685583999	-4.9864537400101	0.1859691535390727	0.0068	0.0164	-0.1757	-0.1543	-3.1714810477577	0.8123942409243	-4.098402851049699	0.1876535970317827
568	0.1533639256011158	0.3999	-1.4809	-1.3108	-0.0129	-0.0829351087155999	-0.0947380179256	1.9293428824973	0.1623651780259244	0.4787	1.2586	1.4849	0.7958	-1.3807830054472	-1.4026970735471	1.6614168434303	0.1865684539063036	0.6978	-0.9235	-1.5406	-1.5441	-0.4640903901372	-0.7577861143126999	1.2576393193562	0.1881654910070759	0.1597	0.2029	0.5255	-0.9776	1.5797407116970998	1.9828494042493	3.2171583064004	0.2035240459356961	0.0678	-0.3171	-0.4435	-0.4501	0.5633528565932999	0.9013094903063	3.5536985910082	0.2094216708211598	0.0564	-0.4542	-0.3845	-0.2231	-0.9733072364873	-1.2356072221642	3.1959524128531	0.2127034950206731
569	0.1850394592520255	0.1655	-0.1029	1.001	0.5732	2.0569323310574	-0.2703653069704	-0.1282189370513	0.1920140174675305	1.5525	-3.0185	-1.002	-1.4185	-0.7698250817069	-1.9544437360839	-1.6265589182300997	0.1947911788531127	0.0985	0.6236	-0.5626	-0.2309	-0.1574901518921	-1.527296451774	-1.2492199107864	0.1986036196979356	0.0693	0.5848	-0.2848	-0.3171	-0.9439966786158	-1.9276904752079	-1.4186310009805998	0.2021858797812723	0.0836	-0.2015	-0.5142	-0.5614	-0.0392643446386	-1.9405163032161	-2.1302677402822	0.2035687793985185	0.0196	-0.1061	-0.3323	-0.1515	-0.4495334687782	-1.8476274077334	-1.6572071391454	0.2090411637073029
570	0.1850370723844621	0.139	0.5031	-0.2334	-0.9052	-0.8842346149825	0.6451863604492999	-2.3784829209685	0.1926959916507972	1.6832	-2.3142	2.4351	-1.3481	1.4468792970231998	-1.9596370161363	-1.303828037398	0.1949636058719037	0.0755	-0.3793	0.1772	0.637	1.0143026744767	-1.4233128216339	-1.5529087647596995	0.1973820447659992	0.0466	-0.4967	-0.0898	-0.3155	1.9171071999496	-2.0736137760742	-1.6545318130578	0.2015341399887959	0.004	-0.1518	0.054	0.0645	7.619997529006699	-5.565071692515	-7.7456985120932	0.2025243313543908	0.1277	-0.5951	0.4968	0.5872	1.1214730901035	-1.2384792634053	-1.8575025084391	0.2048850065834778
571	0.1848747506904225	0.0998	-0.0396	-0.5236	-0.7306	0.4928501455788999	-1.0113126041435	-2.4621655472674	0.192338540317879	1.9067	3.301	-0.0975	1.991	2.933809799299	-0.2959382769254	0.0227796147752999	0.1948737810079976	0.0677	0.6135	-0.3557	-0.1358	2.6542775661755	-0.5597726407996	-0.5064234911704	0.197119489334017	0.0499	-0.2187	-0.5665	-0.1052	2.857877750048	-0.1391956426166	0.0075145188636999	0.2019713196807027	0.077	-0.4207	-0.1748	-0.6036	2.2747746920433	-0.3484612229099	-0.3443695477171	0.2030237360773138	0.01	-0.232	-0.0027	-0.1408	11.6650905734579	-3.0043911963748	3.0772151462005	0.2031890679071828
572	0.1846670568305851	0.1731	-0.5095	-0.8926	-0.5913	-2.6126919827256	-1.2318696342477	0.0968231985527	0.192668205498915	1.5979	3.4816	-0.4378	0.3571	1.1265089980331	-1.0195746405905	0.6678479461325	0.1947395548950146	0.0844	-0.3209	0.6504	0.3526	0.4413501183925999	-1.0733565635574	0.5676805899703	0.1956249409087346	0.0595	-0.4627	0.4349	-0.2307	0.9033553279027	-0.9426196725413	0.758533631896	0.2027904948334459	0.1069	-0.6027	-0.3647	-0.543	0.4102297811088999	-1.1294597253356	0.6808704892941999	0.2036339723036599	0.0757	-0.537	-0.4103	-0.3174	0.6359800912655	-0.9999031252405	0.74358328023	0.2093093969073923
573	0.1415124648234488	0.2971	-1.2942	1.1443	-0.406	-3.7403025856183	3.0371639409479	-0.4240785279153	0.1480597711726402	0.5177	0.528	-2.2222	0.1672	-0.8094828566525	0.5806244470706	0.4599987149444	0.1625741048250497	0.0098	0.2465	0.1679	0.0379	-0.8693629493779	1.9131335538489	-0.2108393015213	0.1642728588658412	0.0398	0.3166	-0.4974	0.124	-0.7259182594457	0.565359351159	0.2682407833126	0.1767644352623279	0.4672	0.9946	-1.6549	0.4865	-0.8008667329292	1.5677804303643	0.301761045469	0.1805710303947055	0.1584	-0.5085	-0.9592	-0.3707	-0.7424816753704	1.5928419409202	0.0771516832027	0.1810011119577457
574	0.1512174929585761	0.0025	0.0625	-0.0182	-0.1442	1.8674956382369	-0.4181770733102999	0.1523362148704	0.1719856923071574	0.4157	-1.0575	0.1245	1.5786	0.3265864978407	0.5722837245621999	4.3246646206054	0.1721720094619448	0.0346	0.2915	-0.0424	-0.4628	1.6482762711764998	-0.3412221052611	0.6828769838598999	0.1781575849965996	0.0122	-0.1973	-0.079	0.2397	-5.1077089606275	-0.3341797027658	1.3068181077312	0.1834122950684427	0.0062	-0.1652	0.1174	0.0966	-0.8175481779459999	0.0870267839084	2.6630510620216	0.1858567976743481	0.1258	-0.1202	0.2673	0.9641	-1.9375655759136	-1.0105650865602	-0.1250714945953	0.1925909805027967
575	0.1515599586586223	0.0	-0.0165	-0.0055	0.0026	-0.0541360102432	-1.6822686497013	0.5840472907415	0.1724845446879791	0.0	-0.0043	-0.0151	-0.0028	-0.2715062548607	-1.7372702066199	0.6207543383846	0.1737432235588757	0.7672	-2.4252	-0.7874	0.3493	-4.9336947358414	-2.9575336468110995	1.5763572110569	0.1836884525218457	0.0203	0.3331	0.0802	0.2191	-3.3844842159674995	-2.5371927068123	1.2195946086693	0.1851202007894395	0.0936	-0.4281	0.0768	0.7547	-4.0769608993182	-3.8786326815595	-0.6848441353949	0.1930976755534678	1.6676	2.9824	1.8069	0.8914	-1.3043001537664	-2.0635813032457	0.8012208202055	0.1950855709457199
576	0.1849609079733765	0.1451	-0.003	-0.6772	-0.8474	-2.5946335316343	1.1539310904309998	-1.5386272446156	0.1928993806966795	1.7721	3.3739	0.1159	1.5439	0.5793261270575	1.5382731573392998	0.4981221116927	0.1950069472709339	0.0846	-0.6238	0.4281	0.2804	0.1482051966469	1.5034152321391	0.2123343366878999	0.1969722524959813	0.0172	-0.1245	0.1293	-0.3137	0.7341016098312999	1.6790818642146	0.7672677847113999	0.2020166227578012	0.1039	-0.1154	-0.6383	-0.5925	-0.2621426135541	1.472609639101	0.2588377989753	0.2046494427833358	0.0475	-0.435	0.0776	-0.3914	0.250221675252	1.2378497749141	0.5238524537704999	0.2074129565783552
577	0.1501601712643149	3.1974	5.3801	0.0174	-1.7303	-0.0503197362653	-4.2839052408002	0.0339136924634	0.1530258231464247	0.0599	-0.2906	0.7032	0.0912	-0.0229763299288	-4.8479269289154	0.0270680051216	0.168709011908304	0.1949	0.0014	1.3165	-0.0076	0.0254549408628999	-4.5453790228324	0.0114881649644	0.1784114216552265	0.5464	2.0444	0.0106	-0.6435	-0.0316711397134999	-5.1199839862059	0.0327334015423999	0.1870929764138449	0.0205	-0.3402	-0.1504	0.1609	0.0586211157429999	-4.5335367705917	-0.0134946595300999	0.1871786456659869	0.0136	0.231	-0.2093	-0.1081	-0.0307662500074	-4.510127667325199	0.0395397458535	0.1886777535779298
578	0.1324354489225065	3.0956	-5.7632	-1.3582	-0.0468	-0.6837425305353	-0.9408885791905	-3.461399840986	0.1470637719463874	0.0328	-0.2336	0.0193	-0.5286	-0.6008467648503999	-1.539886221598	-3.4980282025677	0.1493694845427323	0.241	-0.5279	1.2746	-0.719	-0.6340522827612	-0.8308067792918999	-3.4085621507559	0.169164751103299	0.2327	0.9882	1.0425	0.0098	-0.5391175496821	-1.5616035745444	-3.2437935381842995	0.1809465825993464	0.0147	0.1812	-0.2967	-0.0292	-0.9667762933911	-0.3704539770712	-3.7349519334431	0.1818800848497027	0.0095	-0.1455	-0.1966	-0.1364	-0.635389945805	-0.9641796533649	-3.3597767926879	0.1833120855850434
579	0.1553157563248418	2.1084	-4.0115	-0.0773	2.065	0.1711815265757	-6.8183439354635	-0.0300580754547999	0.1572249821056727	0.0022	0.0375	-0.1404	-0.0155	0.1139767599379	-5.2799920920628	-0.0016130642587	0.1669386290560372	1.4629	0.0587	-3.6251	-0.021	0.0988296931183999	-5.9635772504753	0.0010229187981999	0.1736889988522408	0.6338	-2.0886	-0.0624	1.0525	0.1403365905069	-5.6953758101934	-0.0189239977666999	0.1856134492682634	0.006	0.189	-0.0031	-0.1119	0.1161406266264	-4.8887256517513	0.0019278085042999	0.1868544954536229	0.0117	-0.0172	-0.3061	0.0139	0.1752338587378	-5.360527275905699	-0.0563392199623999	0.1871902036908889
580	0.1128693462700699	1.9134	1.287	4.6212	-1.5546	0.3817847699127999	-3.6857338020374	1.0156009944898	0.1497962968873206	0.1449	-0.4722	-0.0662	-1.1061	0.1985642759429	-3.7118969174529	0.0286810693803	0.160993094832542	0.1198	0.1568	0.7804	-0.695	0.9643763685184	-2.3052655408358	0.995772107017	0.1676045140247085	0.1248	-0.1922	-0.8016	0.6612	1.2186503759325	-1.9757283156926	0.8825035216317	0.18094783648574	0.0265	-0.3274	-0.3307	-0.0526	1.2085392170426	-0.9892411639208	0.2539199201377999	0.1863138392648234	0.0368	-0.5436	-0.0146	-0.0293	2.0492997831016	-0.7622712198125	0.5625266529485999	0.1907601659857508
581	0.1849663024043179	0.1103	-0.1024	-0.8803	-0.3304	-0.9464752895499	-1.7835376107230998	-2.1766925165082	0.1916658049106779	0.044	0.0284	0.3778	-0.4482	1.9406343323082	0.1060294677365	-1.302647746477	0.1926283846836043	1.9447	3.7101	0.9092	0.7427	2.0566175868118	0.0664110358216	-1.2424922525367	0.1949116188306413	0.068	0.5871	-0.4116	-0.0972	1.8203233444276	-0.3152163619683999	-1.4457776921636	0.2019769772366903	0.061	-0.4041	-0.4454	-0.3026	1.3201947381692	-0.1825123194172999	-1.3704751314038	0.2032211853325219	0.0026	0.06	0.1226	-0.0271	2.2778041054072	-0.1185798945298	-1.2099949091784998	0.2102712229520088
582	0.0835941113197733	0.0192	0.2582	0.4199	0.3181	1.5365814070192	0.6982994518943	2.141834591308	0.0906084785908104	0.027	-0.346	0.1806	-0.5434	1.6036612743627	0.8031486287097999	2.1937280488013	0.1292609907666591	2.0315	-2.595	-2.2403	-3.4382	5.012341454210699	2.3779714615694	7.0511366481154	0.1336210977308085	2.3937	0.4136	-4.7791	1.9648	2.8837261212179	1.5259587887302	4.009054828329999	0.1397466859245054	1.4	1.9489	-0.8178	3.2497	4.4632307747308	1.7540303376981	6.3457554506951	0.1446254487366453	0.0161	-0.1726	0.1696	-0.3291	1.5730917395088	0.8437506363921999	2.0963147047881	0.1468287593858674
583	0.1392874691424815	0.5615	-1.4243	-1.9585	-0.4273	-3.017217024383	-0.6797295414039	-0.6163479189462	0.1516342433425966	0.3411	-1.1059	-1.4119	-0.3969	0.5121282306219	2.8254590927512	0.3779684959349	0.1647584837006922	0.0401	0.3121	0.4883	0.1701	0.3503890314141999	0.7237543927571999	0.2769749361279999	0.1663566442278142	0.0183	0.0457	0.4037	0.0181	-0.4342290298358999	-0.0177437068457	-0.2759126742991	0.1763441576797124	0.5824	-1.4232	-1.6074	-0.5874	-0.5274720125949	0.2270879732004	-0.1216486509243999	0.1798694210561015	0.0148	-0.3048	-0.1384	-0.1064	1.4707998596888	0.6033647188152	-0.0821482481016	0.1822301738262288
587	0.1359584863933018	0.38	0.1622	1.8063	-0.9506	0.3602641321198999	0.1989577062499	-0.5178329700734	0.1514884511198638	0.0006	-0.066	0.0248	0.0292	0.293499009022	0.2407006618226	-0.5067382354159999	0.162837960815047	0.26	-1.3476	0.7052	0.2865	1.1178535312790998	-0.2353106666166999	-0.8564584353082999	0.1631580347941525	0.1612	0.5649	-0.9085	0.5813	-0.2133965985167999	1.0475081923875	-0.7442914547826	0.175542184878108	0.213	0.0816	-0.7172	-1.1397	1.208224472797	-0.4823455563819999	-1.1586915971457	0.1760893559842539	0.2651	0.091	-1.3611	-0.6303	-0.255336269243	1.4105656796871	-0.5845194071099	0.1846948778943099
588	0.1357757831654765	0.3958	-1.234	1.6172	-0.4846	0.218747250692	0.7555435615628	0.2191013379682999	0.1514156316308048	0.0003	0.0291	0.0306	0.0339	0.1940791704431	0.7640416561939999	0.2078885742187999	0.1600293225445666	0.7045	0.3514	0.1583	2.5407	0.4642871052906999	0.9835364244693	1.7301884610939	0.1607834844962853	0.4327	0.0971	1.4264	-1.4117	0.2857090889433999	1.6354111001375995	-0.9366001888442	0.170237120904256	0.5203	0.5498	-0.0409	-2.069	0.1471035917873	0.9171647316784	1.7775574700566998	0.1713347966462889	0.3904	0.7589	0.8955	-1.4283	0.5599693559530999	1.5558988350929	-1.080753053329	0.1807281553690815
591	0.1365063899131589	0.5394	0.522	-1.478	-1.8628	-0.0418609846648	-0.0489033871600999	0.0230156729595	0.1496432367539177	0.3828	-1.853	-0.6322	0.0655	-0.2649753117644999	-0.1964790953158	0.0036982448858	0.149803226704356	0.6242	0.8451	1.9554	1.3087	-0.0890332784740999	-0.2513626231423	-0.1476937372478	0.1503985680686212	0.2047	-0.4194	-1.1333	-0.7622	-0.0214812947622	-0.0418609846648	0.0105045891969	0.150619438392891	0.2526	-1.4529	-0.6301	-0.0869	-0.0377693094719999	-0.0777024856325	0.0225828996217999	0.1522959910741579	0.0001	-0.0273	-0.0121	0.0179	-0.0396971179762999	-0.0486673289759	0.0207337771788999	0.182447504824632
592	0.1407759248999678	0.0356	0.5499	0.2282	-0.1568	2.489233552389	0.0333628900336	-2.159538955123	0.1436196385475993	0.0416	0.0712	0.5531	0.3519	-0.9226334129457	-0.574014817913	0.3467694725897999	0.1495387231915493	0.7757	-1.4556	-1.6443	-1.7198	0.5836145174038	-0.1321532401212999	-0.6024991721398	0.1497507259077658	0.4575	-1.0057	0.9254	1.6477	0.4669624313783	-0.2957809048026	-0.752238746984	0.1503844250973848	0.1882	-0.0202	0.8046	1.1086	0.3925254172939	-0.1960856650087999	-0.5767294870313	0.1505874062259468	0.1842	1.2717	0.4243	0.1931	0.3891419166536999	-0.1956528916711	-0.593292902956	0.1556515931846863
593	0.1795486525150723	0.5415	0.7109	0.1579	1.9984	-1.1623898420315	0.2770142791586999	-1.4679671614783998	0.1806233184128016	0.2146	-0.0562	0.8504	-1.0275	-0.8336001344715999	-0.2770536221894	-1.3288895479538998	0.1810779110293828	1.1691	-0.212	2.0472	2.3343	-0.4778997939128999	-1.1966182787405	-0.9748022716539	0.1837330981538217	0.6148	0.1972	1.2155	1.8716	-0.7769461702636	-0.8885230053287999	-1.3566263845973998	0.185201776168655	0.5137	-0.79	0.9273	-1.636	-0.9324691706207	-0.5791687549347	-1.4385385745148	0.1934780327301475	0.0424	-0.0522	-0.3215	-0.4723	-0.5298325944369	-2.2798892860343	-2.5788176332929	0.1993665838439392
594	0.0933271108232957	0.9827	-1.1533	3.4891	1.5135	4.8971057172904	-12.558767515808398	-6.5148517966437	0.1240149888108719	0.6517	0.5022	-2.6704	-0.7069	3.2720418342269	-8.5178448326114	-4.3390641698416	0.1372313262425957	0.128	0.3086	-0.9982	-0.5544	5.6565048958618	-15.4461918819121	-7.6143714756166	0.1489844572639745	0.0012	0.0982	-0.0381	0.0315	2.6384223248034	-4.678397809629099	-4.0747970326297	0.1579977149527652	0.0902	-0.1289	0.7777	0.485	4.763457442002499	-13.2117044533056	-6.132476881270399	0.1586344150908867	0.1082	-0.9039	0.3182	0.3236	1.7109890621123	-6.2621121674269	-2.2579358749037	0.160690772974225
595	0.0831919283614981	0.0302	0.2423	0.5637	-0.4107	0.5432485679055999	1.2993822749289	-2.8332096697991	0.0899908987502193	0.047	0.3117	0.0453	0.827	0.6119414995078	1.4291355901774998	-2.9411669460399	0.1278259493935631	1.8503	-0.3362	-2.7651	3.7355	0.2532117455852	4.6718668665329	-9.5206593421237	0.1318029216683239	2.6166	3.2723	3.887	1.9905	0.6091088012974	2.3381956575317	-4.5019049739089	0.1367255212601676	1.5359	-1.1602	0.5505	-3.8989	0.2547461237825	3.7059167767864993	-7.842088937308199	0.1446976478973829	0.0142	-0.1401	0.0065	-0.3578	0.6090694582667	1.2728257292063998	-2.7461828858907	0.1458434362011214
597	0.1273102735469696	1.0032	-1.7207	-0.3399	-2.957	-9.2623330025475	-1.3438398996199	-15.7821026780287	0.1503626963339629	0.0003	-0.0151	0.0493	-0.0123	-1.9671908780307	1.4840584610346998	-2.7743918389026	0.1568647690622481	0.7053	-1.3938	1.5464	-1.5527	-5.8734030241109	-1.2728257292063998	-10.481376808787	0.1621719248067193	0.7119	-0.7613	-1.5935	-1.8617	-6.4129926901614	-2.7724246873676	-12.1241450556655	0.1651953712355992	0.3045	-0.1612	-1.2919	-1.0345	-9.2264915015798	-0.3029019933593	-15.1906982405463	0.1692468248031329	0.032	0.2192	-0.1246	-0.4691	-6.1212641175209	1.0482950530014998	-9.5586647097799	0.1702065021157027
598	0.1181162930505692	0.8506	0.6966	-0.4884	-3.1746	-3.3757500631521	1.7799967379601	14.7014676537918	0.1501090386444666	0.0004	-0.0271	-0.0199	0.0529	-1.3827108139515	-1.183831793763	3.2919100647304	0.152406312129691	0.2135	-0.7168	-0.8626	0.9182	-3.2292366168253	3.3729567079724	17.1284998746441	0.1621991641288963	0.6196	-0.9033	-2.2029	-0.2478	-1.3862910297452	0.4617691513258999	6.067049421216299	0.169588784097713	0.4023	0.3369	-0.3909	-1.8143	-4.3453983977843	-0.2563985310718999	14.4148143321116	0.1704348545991091	0.0065	0.0386	0.0851	0.2202	-1.4839404319426	-1.1450002224621	3.6882910990329	0.1707063728198528
599	0.1183660498010067	1.7335	2.099	4.1906	-0.0027	-7.2453338476506	-14.6099951074143	-0.7568025385452	0.1468855025225889	0.5593	-1.1301	-2.1044	0.0778	-7.4522781891326	-15.9954205904841	0.7612089579836	0.1499888463572749	0.0	-0.0089	-0.0143	0.0001	-1.6711739150439	-2.919646308247	-1.7155528536735	0.1543333999117417	0.3823	0.8071	1.0773	1.3797	-6.183111361781299	-12.8513222920936	-0.2669031202688	0.1611094398346649	0.2827	0.0351	0.8508	-1.381	-9.4169511131985	-18.7336168411427	-1.4036806493146	0.1640131195333414	0.3075	0.142	-0.422	1.6167	-6.433687124309599	-13.2185894836781	-0.5084299857361	0.1695149635575004
600	0.1206276540402606	1.578	1.9408	3.3099	2.2137	-8.0297551937472	-12.584615886978298	-9.644550545798	0.149541887674473	0.5455	1.043	1.7479	1.1528	-5.9818324167201	-10.3130673234524	-7.113141264498599	0.149715493611069	0.2632	0.7268	1.2076	0.8068	-3.9501583113721	-5.767255527282299	-5.0625825044146	0.1540881706760666	0.2274	0.7063	-0.2924	1.2766	-6.3993406585085	-9.9463509342977	-7.809512907888599	0.1602923645373886	0.2224	-0.113	1.3544	-0.4837	-10.9265432011575	-16.4494785077928	-13.1979737355913	0.1645013726787103	0.3965	-0.4059	1.4638	-1.1437	-5.4786743970978	-7.9944251521786	-6.811891678428699	0.1697037002867355
601	0.1132258553507274	1.2878	2.3416	0.7679	3.3147	-9.095321837226	-2.3022361274719	-12.2213616845252	0.1500321513744901	0.0002	0.0258	-0.0139	0.026	-2.7235606432382	0.8431998339624001	-2.6036824286953	0.1513785060097529	0.3169	-1.1743	0.482	-1.2366	-9.5069679674401	-6.977683209798499	-14.945945246561598	0.1590148075469022	0.4693	-0.0473	-1.7883	-1.1074	-8.213605176208299	0.0404446355596	-9.909211113316898	0.1621128815308015	0.4845	-1.4382	1.1427	-1.0531	-8.1217391995238	-0.6859457402545	-10.1539641073016	0.1686117107651506	0.0716	-0.0814	-0.434	-0.6651	-7.0775358217151	-1.3873532915740998	-9.17479475924	0.1699186609547638
602	0.1443135327364531	3.1176	-5.3906	1.6945	0.6892	0.3413794773839	-0.1924661061844	0.5426190794144	0.1592809912380768	0.09	-0.1999	-0.112	0.8915	-0.2575001359314999	-0.090095540303	0.5536744710411	0.1732285395761087	0.272	0.552	-1.3475	-0.4841	0.0119996243635	0.0669618382514	-0.1480478245241	0.1760168466593556	0.0029	-0.045	0.0059	-0.1493	0.1490707433223	-0.1422250559804999	0.2453431394452	0.1823805740447089	0.0002	0.0345	-0.0123	-0.0162	0.1187766096832999	-0.1469855626952	0.3861518463205	0.1840151748182861	0.0003	-0.0249	-0.0304	0.0284	0.0038162739779	-0.0911971451626	0.3532610726553	0.1858046467311714
605	0.1380759175843393	1.4862	2.0976	0.554	-3.3821	5.0259147998022	1.3326271358703998	-8.0898713446568	0.1495481596788927	0.0001	-0.0201	-0.005	0.0322	0.2886204732152	0.0807318989963999	-0.4644838204442	0.1636273150067166	0.1412	0.602	0.1586	-0.9522	5.799516812456299	1.5306799524142	-9.3641527659991	0.1666272091715049	0.0817	0.4389	0.1155	-0.7279	0.5598906698917	0.1523755579011	-0.8659007626762999	0.1695836542617902	0.0001	0.0173	-0.0024	0.0129	0.3915024984956999	0.1063442119820999	-0.6240198099327	0.1746638962582684	0.0265	-0.3666	0.239	-0.1903	1.8248871359888	0.4906862788904	-2.9180332439883	0.1758491360467709
606	0.1446602984730444	2.6373	-2.5037	-4.5586	-0.5453	1.5845405614425	-0.8163285439943	-1.1622324699087	0.1656084720458288	0.2108	-1.0523	0.4795	0.7563	1.9670728489386	-0.8602747092861999	-1.3779109642060998	0.1806965528015494	0.0074	-0.0832	-0.233	0.0101	1.3812551218156	-0.7217872412222	-1.0101716562532	0.1830317184983935	0.0031	-0.1157	0.0603	0.0902	1.4811864197936	-0.7035320749774	-1.0597438749352	0.1945873168436347	0.0784	-0.2842	-0.7144	-0.114	1.7707117827149	-0.4682214083607	-1.1018802608149	0.1955283240376987	0.0978	-0.6942	0.2696	0.4426	0.6984174809863999	-0.6001385902978	-0.6014762533415999	0.1976067634778171
610	0.1457338001526919	2.7184	3.1527	-1.1399	-4.0916	0.4328520237614	-0.155404971265	-0.1384874680639999	0.1670343624737056	0.0014	0.0613	0.0742	0.0546	0.3793061589786999	-0.2218160070866	-0.1112620908195999	0.1806744752871932	0.0005	-0.0276	0.025	-0.0506	0.3313863475861	-0.1188946387754	0.0080653212935	0.1833206257567613	0.0051	0.0824	-0.0645	-0.1757	0.2458152558136	-0.1208224472796999	0.1633522634664	0.193929401697419	0.075	0.1264	-0.4343	-0.6127	1.0076143592577	-0.8640516402334	-1.8420013543433	0.1964714851087126	0.0848	-0.2537	-0.6037	-0.4673	0.6116267552622	-0.2588377989753	-0.2233503852838999	0.199712354041773
615	0.1105800900139086	1.772	-2.1354	1.6116	4.1085	-6.978155326166899	4.7690441523619	12.813985755959298	0.1478146466724933	0.5167	-1.0307	0.4985	1.983	-7.0331962261162	9.0108916933438	13.839855281461798	0.1500045974782353	0.0024	-0.0736	0.0144	0.1344	-2.1975049797485	-0.1646112404488	3.2730254099944	0.1552251600929579	0.302	-0.7233	-1.3375	0.7788	-6.8902629955831	3.7552135942536	12.3484396736862	0.1577270408636293	0.2464	-0.6605	0.5971	1.2453	-9.684680437112	5.9831700797639	17.7882038134217	0.1630989826984007	0.3988	0.6235	1.7668	-0.3969	-4.3433132171572	2.1822005408062	7.615709138660399	0.1695235243088308
616	0.1427908534507783	2.1479	2.4322	-2.558	-3.1787	-0.4433566129583	0.1461987020811999	-0.5685461366457	0.1739714227976672	0.0084	0.1433	-0.0504	0.2212	-0.8076337342095999	0.4651526519660999	-0.5438387133661	0.17847482707402	0.0275	-0.154	0.3357	0.3077	-0.4108199265694	0.0880497027066	-0.5575694310804	0.1950250481426566	0.178	-0.3805	0.8272	0.7348	-1.0153649363056	0.7571172827908	0.4716835950623	0.1963325069426945	0.0415	0.3488	-0.3912	-0.2068	0.2375532193665999	-0.4692836701896	-1.0750483138775	0.208986279350587	0.034	-0.3041	-0.3829	0.0719	-0.6316917009191999	0.1866433376408	-0.8965883266223	0.2120494400217841
617	0.0489345345831539	0.0583	0.61	-0.8928	-0.7862	0.4860831442984999	1.8018321199986	3.116754892054	0.0934904964098058	0.0995	-1.1742	-0.08	0.4595	0.2753618718692999	1.6845505454819	1.7693741196711	0.1045319686267776	0.4895	0.0112	0.6736	2.5633	0.7622318767817999	2.1919576124198	8.0544232739961	0.1117863415868312	1.6438	3.4674	2.0195	-2.4404	-0.0713289146590999	-1.1080964596655	2.3138029784977	0.1214070521093698	0.1314	-0.803	-0.9842	0.1021	0.9497801041287	2.5181113369228	11.1403332299813	0.1321644672416616	0.0541	0.7501	0.2135	-0.0777	-1.2789238989649	0.7512945142472	4.5023377472466	0.1343580135997118
618	0.1462641437506421	2.0635	-2.8643	-3.4442	1.0465	1.1119914197048	-1.1115586463671	-0.5823948834521	0.1763298162622121	0.0353	0.39	-0.3153	-0.2217	0.8760512645969	-0.9128763413321	-0.4559463827823	0.1792115860233775	0.0779	0.573	-0.469	-0.3223	1.5065626745951	-1.6286047558265	-0.7773789436013	0.1987127636731291	0.023	-0.1062	0.0145	0.4022	-0.215599808236	-1.612277398086	-0.0821875911323	0.2006438394900988	0.0128	0.1688	-0.1866	0.1791	1.4805962743331	-0.126291128547	-0.4553955803524999	0.2127576510061018	0.0759	0.3912	0.5882	-0.1898	1.9645942380045	-1.4913762647449	-0.9792086910923	0.2150630247738257
633	0.1226921765173876	1.1696	0.5612	-2.8671	-2.4008	1.2541377896239	-10.150895350907	-5.7752421625144	0.14272240859936	0.0439	0.4837	-0.4755	0.0321	3.511365489975	-5.0747001578702	-3.2738516136391	0.1446423188740385	0.096	0.1458	0.8305	0.5332	12.0784284539921	-13.1185794996387	-9.7207579962639	0.1592769212522007	0.3114	-1.6508	-0.3064	0.3376	-0.3484218798792	-4.732061703503899	-2.0541389758777	0.1646757694604174	0.6258	2.2878	0.6468	0.2189	1.2019689309157	-4.977050755672799	-3.0257938050756	0.1667071087822695	0.0631	0.3322	-0.5554	0.3857	-0.0077112340171999	-7.0602248882071	-1.8850426299291	0.1700942564989024
639	0.096565725553795	1.2611	0.7969	-3.761	-2.1929	-1.3930186879949	8.7803021904111	7.444173524808399	0.1253413712996418	0.493	0.5772	-2.2606	-0.6755	-0.994198385789	6.536293748375201	5.695887269592499	0.1400726118634386	0.1452	-0.1892	1.0107	0.7052	-1.5202933923094	9.856609481271	8.340683165369299	0.1481474642091813	0.0016	-0.1003	0.0057	0.0782	0.1622900016375	2.642277941812	4.749293950950499	0.1604939117079471	0.0829	-0.1975	0.7835	0.3488	-1.23537116398	6.9435334591509	5.0445240533233	0.1618396044881703	0.5079	0.2806	-1.519	-1.5237	-0.9213350929326	5.261658239756599	3.942958536754	0.1628432608002665
642	0.1253866574720585	2.0447	-4.9445	0.1029	-0.041	12.7751541846584	-0.2380646787656999	-0.6789426807898999	0.1569988952171129	0.5265	-2.0658	0.2109	-0.8475	10.928746410876698	-0.4705819902027	0.1338056474107	0.1606112717259607	0.6945	-1.0222	-0.5525	2.2663	7.9313976169972	-0.2757553021762999	-0.2926334623466	0.1693850503433203	0.1227	-0.1251	-0.818	0.6341	5.1352097390868	-0.0471329507786	-1.037869149866	0.1728372487452722	0.0526	0.058	0.307	-0.5991	19.1992416094772	-0.6061580739949	0.0392250016079	0.1761060747144976	0.0193	-0.2442	0.1631	-0.28	7.4817461191269	0.0677093558347	-1.2758157995396	0.1762387889609438
643	0.1239669141009537	1.5413	4.2687	-0.5483	-0.3562	12.3463151500284	-1.8770166516663	-1.362055722834	0.1598184219401012	0.6633	0.3389	-1.7049	-1.79	7.2545794598650994	-1.1913856556573998	-0.9270398323841	0.1656819611072819	0.305	-1.5595	-0.2025	-0.5372	12.8225625366519	1.0087946501787	1.5167918625771	0.1697863031766066	0.2041	-0.5212	-1.1794	-0.3744	4.6953546558608	-0.9849527735744998	-0.8766414100574	0.1749609875875583	0.2779	1.4273	-0.4931	-0.319	14.0432587501808	-4.2797742225767	-3.7721310974546	0.1766674725803024	0.0673	0.6668	-0.3163	-0.1644	5.1699496351949	-1.49110086353	-1.277861637136	0.1799132931151412
644	0.0933636708724954	1.1624	-1.1536	-3.07	-2.8141	-1.7585941292593	-8.7469786434082	-9.4939454242784	0.1215352020917454	0.6207	-1.1979	-2.0196	-1.4652	-0.9714974570751	-5.8972055576844	-6.6065604012054	0.1370385959660454	0.1396	-0.3527	-0.873	-0.8008	-2.3166750197388	-10.5439322276	-11.2297205957317	0.1464321413753234	1.1375	-2.8409	-0.8973	1.6662	-0.3872534511800999	-0.8053911814596999	-0.7275706667351	0.1477977258210548	0.0014	0.0895	-0.0295	0.0719	1.0966476377318	-2.8278196745932	-4.5796074595414	0.1518509062385778	0.5332	0.3125	1.5442	1.6689	-1.0563997173256998	-4.088881837620299	-4.2709613836999	0.1564311037066784
646	0.1760331773169054	0.5471	-1.8388	0.5981	0.9608	2.06944341482	-0.6679659752246	-0.1389989274631	0.1783150241775601	0.7987	2.2337	-1.2625	-0.368	1.7886915477448	-0.1753912308606	-0.5125610039595999	0.1887214786397369	0.024	-0.2464	0.3047	-0.193	3.4081687204488995	-1.5253686432697	-0.4243539291302	0.1887508310471318	0.8504	-0.9358	-1.4838	1.9186	-0.051539370217	1.0991655916966	0.1399431601999	0.191887046770453	0.1107	0.4692	-0.7027	-0.3896	2.1093372479498	-0.2387728533182999	-0.5634708856853999	0.1941718611377398	0.1125	-0.5851	0.59	0.4227	1.2612982212113	-0.6438880404362	0.5002859783812	0.1978496157682419
647	0.1791185863867415	0.0642	0.2309	0.6822	-0.1378	0.9137418880075	-0.5704739451499999	-0.1048491768155	0.1875716008729889	1.1261	-2.1636	1.6597	1.2528	2.543526934755	-1.8626171024301	-0.8019289947581	0.204352518663398	0.0034	0.0621	-0.1355	0.0511	1.7639447814345	-1.1657733426717	-0.4189245908935999	0.221792667592747	0.0207	0.0421	-0.3001	0.2195	1.1073882851129	-0.5958895429822	-0.2606475783874999	0.2239009930402145	0.5349	0.7914	0.4738	-1.653	2.0321855647471	-1.3842058491181	-0.4886404412939999	0.2287093008137809	0.1414	-0.0031	-0.6212	0.736	0.6318097300113	0.4958008728813999	-0.8398950193835999	0.2297520944040564
648	0.1615379382375106	0.8552	-1.6703	-0.0472	2.2692	0.7626646501194999	-0.4005907385873999	0.7445275129668	0.1646168684043222	0.6837	1.1904	-2.008	0.8837	1.1125028791039	-0.9879821869384	0.8375344375416	0.1713832770685689	0.008	-0.21	0.0985	-0.1278	0.5943551647848999	-0.2766208488516999	0.9815299299036	0.1714277610035891	0.0053	0.0571	0.049	0.2015	0.6840966178115999	-0.2727258888124	0.3207243862664	0.1760508276421103	0.0985	0.1249	0.5294	-0.7369	1.7070154160116	-1.5871765444994	0.7343376680154999	0.1807294283651154	0.622	1.2954	-1.8091	0.4596	1.7472633364176997	-3.1428786644388	2.7223016662558	0.1824474305910295
651	0.13835360968885	1.4275	-3.8201	0.12	-0.9322	12.4203193907751	-0.3624673418391	3.1856051957789995	0.1614253365199144	0.7341	0.7289	1.1725	-2.2171	4.8228260753288	-0.5343963859981	2.1740565334513	0.1696432917740205	0.1795	-0.0187	1.0732	-0.6597	3.972859240086	-0.4357240650024999	1.9459849844834	0.1760231182962822	0.3166	-1.6194	0.0455	-0.271	6.9849223274473005	-0.0545294405501999	1.7267262743922998	0.1780182635920435	0.3308	-1.6358	-0.3191	0.0991	12.2376103562043	1.1383905933045	0.5071710087536999	0.1804888284397862	0.0244	-0.2394	0.1569	-0.3472	7.4816674330655	-0.5278654429019	2.6316946665537	0.1847856913146049
652	0.1258598283338751	0.7697	-0.0615	-2.28	-1.9926	0.209304923324	-4.1678826432659	-3.4047065337473	0.1611869426555528	0.0051	-0.1638	-0.1285	0.0619	1.0084405629024	-1.8150907213445	-2.4309271808916	0.1709856591093505	0.0012	0.0199	0.0904	-0.0441	0.7557009336856	0.5197607785777	0.001967151535	0.175034610049	0.0444	-0.2879	-0.5075	-0.201	1.0225647109237	-2.975513411841	-3.4115128780584	0.1841614580117756	0.0308	-0.3109	-0.0751	0.3853	0.5695690554439	-0.7147054956962	-0.8353312278224	0.1859147450858972	0.2056	-0.4639	0.3551	1.148	1.0530162166855	-2.3768698567098	-2.9151612027472	0.1885471141974209
653	0.1294247802280656	0.8179	1.3842	1.2139	-2.4678	2.0730236306137	1.7262935010546	-3.7349125904124	0.1610587706235922	0.0148	-0.1522	0.3201	0.1106	0.5876668495659	1.6873439006616	-1.6605119537242	0.1640854344543996	0.0558	0.3874	0.2563	-0.5424	-0.4321831922394999	1.0775662678423	-0.0279335517969999	0.169467886223805	0.0008	0.0748	-0.0333	0.012	-0.7425603614317999	-0.2690276439265999	0.7843426600351999	0.1718165113547541	0.0889	0.7217	0.0662	-0.5007	-0.1163766848106	1.3083918289592	-0.3748997395403	0.1766618749256871	0.0373	-0.1059	-0.5373	-0.131	0.8326952447654999	2.4562247496317	-2.3086883845067	0.1827624710173995
654	0.1649467154944335	0.1456	-1.0175	0.4792	0.2431	-0.2923580611317	2.6743425118325	2.5072526604496	0.1715843317983983	0.7977	2.5818	0.0736	0.5504	1.5427582628391	0.6905488748464	0.3638836909443	0.1837432292030887	0.1589	0.8769	0.2229	0.6916	2.6029742541427	0.5408093000022	0.5977386654251	0.1905790157836874	0.0111	-0.0055	0.2567	-0.1462	-0.6138299649814	1.7032384850644	1.8591942587592	0.1988896917471807	0.0415	0.1381	0.4173	0.3455	-0.9643763685184	1.2546885920537	0.5419895909232	0.2045886766998526	0.0999	0.244	0.3737	0.73	-1.2020082739464	1.7582006989522998	1.4938942187097	0.2110317381241181
655	0.1500510313315453	0.1662	-0.2204	1.105	0.6259	0.0722731473959	-1.047704907541	-1.602048210104	0.1591155590825966	1.3063	-0.3118	-3.058	-1.6929	0.4732179732596	3.6374599033685	0.9609141818168	0.1708619102241173	0.4166	0.592	1.6112	0.8433	0.5138986670034	1.7831048373853997	-0.0699912516153	0.1868230005615637	0.0019	-0.0442	-0.0894	-0.0742	0.9452949986289	2.9539140879867	0.5019777287013	0.1920445219657355	0.0008	-0.0761	-0.0026	0.0094	0.7279640970421	2.2716272495873	0.1666964210759	0.194210713241288	0.2412	-1.3532	0.0738	0.1619	0.2902728805046	3.9821835383619	1.1809204094911998	0.1971097055657117
656	0.1499630435655529	0.1567	-0.2248	-0.3729	1.1738	-0.1669324792601	1.1909922253504	-0.7643170574089	0.1596991538980091	1.3165	0.3213	-0.8823	3.3887	0.2511265649581	-0.1075638459337999	4.1864525537563	0.1710352361309853	0.414	-0.6035	0.3804	-1.767	0.2925547762852	0.4211278006128	2.2940134340556	0.1851259079569931	0.0018	0.0334	-0.0051	0.1159	0.6793361110969	0.1193274121131	3.6787307425728	0.1902575997198488	0.0088	-0.2538	-0.0125	-0.0684	0.3848928693380999	-0.075932049251	4.189009850751799	0.1947518453336279	0.218	-1.273	-0.2424	-0.0047	-0.0353693845992999	-0.256123129857	4.456463773450399	0.1970390932400995
657	0.1387055001164609	1.4668	0.9771	2.0281	-3.2854	-0.7507437118174	-2.7396125997638	4.4190485512547	0.1800671143267157	0.309	0.0915	-1.4735	0.6281	-1.5332765924404	-0.3443695477171	7.836344854825999	0.1816578628858797	0.0233	-0.2474	-0.1391	0.3344	0.2538018910457	-0.3848535263073999	1.4874026186442	0.1886452333801735	0.0661	-0.0447	0.6074	-0.3934	-1.353793686387	-0.6874014323904	7.5549241562289	0.1934473599201113	0.0017	0.0841	-0.0699	-0.0351	-0.5309735423272	-2.4049607806296	5.1954045760578	0.1952434026092913	0.091	-0.5544	0.6088	-0.1454	0.4736900896279999	-0.5439567424582	1.7081170208711998	0.1976647200766932
659	0.1437709817533261	1.425	0.2367	2.8996	2.5304	-0.4202229109067	2.0583486801626	1.8134383140551	0.1856145190406233	0.0321	0.1026	-0.2616	0.425	-0.7375637965328999	-0.4205376551522999	-0.5663035838957999	0.1884042847039101	0.187	-0.2627	-0.113	-1.1861	-1.159832545036	3.7312536885573	1.2941496518458	0.193160108218075	0.0307	-0.1898	-0.1923	-0.4068	-0.6946798930699	1.8911407996876	1.7134676730463998	0.1957518722840524	0.0492	-0.3878	-0.4048	0.2499	-0.9087846661393	-0.1166520860254999	-0.1645325543874	0.1999728823819185	0.2049	-0.4694	0.0017	-1.1474	-1.1837137646709	1.2088539612882	-0.6851588796404999	0.2046294945238931
660	0.1422260680337494	0.5374	0.208	1.575	1.7731	-4.4970657811328	0.7794641242284	-4.070587328344799	0.1496494587792783	0.0465	0.132	0.398	0.5388	-2.6588413577367	0.3042789994338	-2.5135475453616	0.1661331411831095	0.1951	-0.938	0.9371	-0.0559	-2.824042743646	-0.4841159927634999	-3.4062015689139	0.1797493614339122	0.0374	-0.2063	-0.5009	-0.1363	-1.1595964868518	6.716130741704899	3.1885559230815	0.1824860327992824	0.531	1.5536	-0.4227	1.3313	-3.7506104596616994	0.2010035438463	-3.9339489827237	0.1884013914308805	0.1103	0.4123	-0.8371	0.0853	-1.967151535	2.6721393021133	0.0443395955988999	0.1891878784415293
661	0.1316250079778281	0.6161	0.7236	-1.1302	-2.2849	1.0698943768557998	-4.1313723107763	-3.3696518933936	0.1616549094478441	0.0011	-0.0649	-0.0697	0.0285	1.3927039437492998	-2.2384610747072	-2.4771945849948	0.1726875827779687	0.0009	-0.0749	0.0264	0.0343	0.7141940362970999	-0.6122955867841	0.3452744374232	0.1814037980140493	0.056	0.4284	0.2678	-0.4557	1.3934908043633	-2.6359043708386	-2.861418622811	0.1870698688163816	0.0459	-0.3384	-0.0845	0.4962	0.7453537166115	-1.7268836465151	-0.7767887981407999	0.1908714686153043	0.203	0.6699	0.3333	-1.0176	3.0695039121833	-2.4470578234786	-5.9103854729689	0.1951899452282104
662	0.1654093437147318	1.3942	-0.1602	3.5284	-0.409	-0.1772010102728	-5.7615114448001	-0.3389402094805	0.1804468276555169	0.0517	-0.0373	0.0645	0.6514	-1.2356859082256	1.3855435121619	-3.6157032073914	0.1835148936243641	0.0277	0.2147	-0.0231	-0.4236	-0.5018203565785	-3.2309283671453994	-1.4274831828880998	0.191172894892982	0.054	0.0535	0.3992	-0.5111	-1.4497513382643	1.5761998389341	-4.3729385192743	0.1943139798996312	0.005	0.1793	0.0252	-0.0752	-0.1926234783071999	-5.234196804328	-0.3454711525766999	0.1966456635995294	0.043	0.4189	-0.348	-0.1771	-0.8439080085149999	-2.4557132902325995	-1.6361586177208998	0.2100712802562436
663	0.1686209881279897	0.4169	1.4344	-0.8814	0.9348	0.1607949664709	0.2786666864481	-0.7234789915423	0.1765588504452845	0.3693	-1.0765	1.3788	0.2793	0.8345837102391	-0.5063054620783	-0.8776249858249	0.213081138260947	0.0001	0.0021	-0.0179	0.0141	-0.9743694983162	-0.1772403533035	-3.084100176573	0.2160787782231742	0.2455	-0.7754	0.1212	-1.0431	0.8598025929177999	-0.0581096563438999	-0.1920333328467	0.2206976135463566	0.4029	-1.2115	1.1077	-0.2095	0.9682319855269998	-0.3816667408206999	-0.503197362653	0.2212473137398885	0.0002	0.0171	-0.0287	0.0176	-1.0554161415582	-0.0802204395972999	-3.0613599048284	0.2335864308541603
664	0.1569226734771067	1.8833	0.7452	0.5502	4.1405	2.3734863560696	0.1872728261319999	7.2129938764152	0.1790998368897302	0.0362	-0.4686	0.2855	0.0423	4.2067929006282	-0.9296364724103	-1.0596651888738	0.1824147983078834	0.0257	-0.4125	0.2009	0.0333	3.0303575966368	-0.3640804060977999	3.4248501654656995	0.1875057722048168	0.0015	-0.1014	-0.0372	-0.0105	1.9680170816754	-0.1275107624987	4.8434418234156	0.18895776529877	0.0645	-0.4846	0.3072	0.4274	3.742309080184	-0.8457177879272	-1.5287914869406	0.1939151966198518	0.04	0.3545	-0.0111	0.4286	2.0581913080398	-0.081833503856	5.4165517516225	0.1964759431672826
665	0.1913732951176335	0.1779	-0.6025	0.7921	0.6358	0.7252494279238	-2.9481306624738	0.1866433376408	0.2080847442208994	0.1188	0.2622	-0.8576	-0.2279	1.0501835184750998	-2.8577597209559	-0.147142934818	0.2456385156597653	0.8198	-1.5016	0.3168	1.6282	1.0419608250588	-2.9045385844582	-0.2394810278709	0.2533643517412865	0.8617	0.5868	-2.1187	-0.5181	1.3857795703461	-3.451170653004	-0.4185311605866	0.2549987169517986	0.2871	-0.4593	1.1716	0.3245	1.7292048853264	-2.6235900022295	-0.9779497141099	0.2687146046337056	0.035	0.2343	0.1955	-0.3193	-0.4832504460880999	-0.8592124474573	0.8739660839698	0.284334693731035
666	0.1287477848410654	0.5452	0.8046	-2.2216	-0.8766	-0.9924279494075	6.283593462189099	2.1829480583895	0.163651254608516	0.0003	-0.0195	-0.026	-0.0354	-1.5879634051134	4.7562576673844	0.6479010295676	0.17643977055965	0.0004	-0.0402	-0.0128	0.0447	-0.6056072715651	1.8715086273683	-0.4991056874601999	0.1808043315399456	0.1842	-0.9473	0.7579	-0.238	-2.2283105727866	6.2924063010659	1.1976411975386998	0.1915775999562745	0.0274	-0.1321	0.4084	0.175	-0.3679753661370999	2.6918895035247	0.2613950959707999	0.1928129481614074	0.1877	-0.0847	1.0219	0.6392	-1.9038879416344	5.3055257189871	0.7686841338166	0.1959601997019621
668	0.1461549472239379	0.6516	2.1367	-0.597	-1.3286	-0.3921319869869	-1.4223292458664	1.0198106987747	0.1498089625363699	0.0021	-0.0654	0.0301	0.127	2.1998262185598	-2.3564901668072	-0.7096695877665999	0.1587066120466658	0.0135	-0.2364	-0.0716	0.2574	4.499229647821299	-6.4492669644668	3.7638690610076	0.1669234074926071	0.1271	0.3771	-0.7385	-0.6743	-0.0831318238691	-0.6663529109659	1.8119826219192	0.167734641119862	0.0003	-0.0333	-0.0263	0.0212	-0.4605101743435	-1.6519351730316	3.3507278956269	0.1773388982421615	0.0003	0.0194	-0.0436	0.0077	-0.2107999584906	-2.3915448071609	2.3280058125804	0.1900070297072222
669	0.1597827052875231	0.0425	0.0388	0.4667	0.424	-1.0057652368148	-0.1736601375098	0.3776930947199999	0.1715332995041613	0.7158	-0.0131	-1.4771	2.0193	-0.8548453710496	-1.2898219184688	1.4174113670289	0.1761722910878705	0.1749	-0.9113	-0.3638	-0.7253	-1.5222605438444	-1.9862722479202	1.5959500403454998	0.1808543289736656	1.3787	-1.444	-2.9837	0.669	-1.355760837922	-0.6898013572631	0.1788534175622	0.1905209823787573	0.1582	-0.2945	-1.0206	0.3424	-0.7392948898837	-1.3938448916396	1.7618989438381	0.1940678381786351	0.0758	0.4089	0.384	0.5207	1.5913469057536	0.2058033935917	2.9893621586474	0.1962724872376595
671	0.1068597480801792	0.0545	-0.3198	0.2981	-0.7579	-0.4658608265186999	1.7733871088025	2.7250556784048	0.1278566155887239	1.082	-1.3611	1.1541	-3.0837	0.9815692729343	0.5524548370893999	4.8339994960476	0.1563417631986536	0.1	-0.6336	0.6295	-0.4019	3.0028568181775	-1.2682225946145	7.1075152111085	0.176616072792984	0.0011	0.0963	0.0118	-0.0036	-1.1388233666422	0.9171253886477	-0.2293698689809999	0.1855943543277556	0.2057	-0.7069	0.6478	-0.8619	0.8753430900442999	0.4506744166684999	3.6685015545908	0.1946430427595069	0.24	-0.8278	0.9416	0.5273	-1.6292735873484	2.9051680729494	2.4350975421458	0.2003275808241642
672	0.1083913842747262	0.0223	-0.2923	-0.1686	0.4409	0.7336294934629	-0.5349471884278999	-1.8511682804964	0.1265460775641572	1.1039	1.8494	0.6622	-3.0374	1.5618396327286	-0.6108398946482	-3.871747651187	0.1523896727779529	0.1923	-0.3873	-0.8744	-0.9891	2.1708304049339	-1.3210602848446	-6.791393959434	0.1753747620126059	0.0021	-0.1059	0.0829	0.0089	0.4434352990196999	1.0434165171947	0.8880508889604	0.1808191870802668	0.3779	0.3526	0.9906	1.4247	0.8057846117666999	-0.7022337549643	-2.2562441245836	0.1829038000366591	0.3113	0.8812	1.242	0.4839	1.634702925585	-0.0215599808236	-2.9518289073596	0.1834459254627979
673	0.107682931847454	0.039	0.3147	0.6554	0.1224	0.5033940778065	-1.8240215893134	0.0186092535211	0.1257917689826991	0.97	-1.3087	-3.0752	-0.6303	0.2096590106003	-3.9934749881728	-0.0313957384985999	0.14973046601419	0.2859	0.9042	-1.187	0.7983	0.9886510184603	-6.820468459121299	0.8155416833803	0.1748816333365265	0.003	-0.0183	0.0749	0.1395	-0.9022930660738	0.9790119759388	-0.6025385151705	0.1793735736662061	0.3554	0.8343	-1.2719	0.8114	0.3255635790425	-2.7571989344867	-0.0703059958609	0.1795744248048685	0.1044	-0.4292	0.8061	-0.1949	-2.886204732152	-3.1579470451969	-2.3259206319533	0.1830250925981364
675	0.1061921932229462	0.0092	0.3544	0.0575	0.0371	-1.5353617730674998	-0.5077611542142	-0.1314450655687	0.1267291019809356	1.2955	3.8408	0.6273	0.435	-1.1746255245792	-0.3695097443344	-0.0668044661286	0.1656045064279877	0.0018	-0.0122	0.1149	0.0558	-1.2345449603353	0.0032261285174	0.1190913539289	0.1689991506359875	0.0225	0.4467	0.0034	-0.0043	-3.1988244540942	2.0823479288896	1.0183550066388	0.1749317130886966	0.0171	0.3768	0.0642	0.0125	-3.1110894956332	-0.8557502607556999	-0.3899287772677	0.1764348634245345	0.0045	0.0166	0.0956	-0.1705	0.8435932642694	-0.7937849874031999	-0.1965971244078999	0.1779605844504438
676	0.1011203535882803	0.0181	-0.2407	0.4574	0.031	0.4218359751654	-0.5192493191786	-0.6789426807898999	0.131622306536187	0.999	-1.7361	2.8816	0.2602	1.2644456636673	-1.3627245543559	-0.9464752895499	0.1522665423835757	0.0756	0.1742	-0.8411	0.0819	0.7598319519090999	0.1672865665364	-1.0664715331849	0.172023267739741	0.0795	-0.563	-0.4694	0.3952	-0.0566146211773	-1.3534395991107	-0.2615131250629	0.1803812209531659	0.0122	-0.2986	-0.1061	0.0315	-0.6892112118025999	1.9941015110295	-0.5917978677893999	0.185153995820695	0.0346	0.2401	-0.469	-0.0529	-2.2874824909594	3.2786514633845	-0.199862595956	0.1875208059792824
677	0.1022780457279104	0.0499	0.3824	0.7416	0.19	0.6651726200449	-0.2034821547804	0.8274232786517	0.1286505619739383	1.0918	1.7464	2.9785	0.8989	0.7382719710855	-0.4394223098883	0.961150240001	0.1492927729344486	0.0955	-0.1341	-0.968	0.0696	0.3589658121067999	-1.7103202305904	0.9740547540706	0.1702725046081022	0.0456	0.3517	-0.3373	0.4051	-0.2670998354223	-0.0289171275644999	-0.0439461652918999	0.1763006678134773	0.075	-0.1652	-0.77	-0.1342	0.4503990154536	-2.5824371921173	1.151177078282	0.1805248559915111	0.0011	-0.0673	-0.0585	0.0375	0.2378679636122	-1.3218078024279	0.6243738972089999	0.1847155262280727
679	0.097119770985521	0.0855	0.7147	0.8725	-0.2206	2.3416185012026	3.4655702022402	-0.4836045333644	0.1229388647005958	1.0856	-2.3672	-2.6967	0.6079	4.914731395044	5.8434629777482	-0.7477142984535	0.1498735799473458	0.0001	-0.027	-0.0209	-0.0031	1.4455809770101	2.2050194986122	0.1398251311077999	0.1510022959924964	0.0194	-0.1692	-0.3399	0.2199	2.2492017220883	2.8550450518376	0.0028720412411	0.1655321073510139	0.0788	0.6016	-0.1337	0.5786	4.0277821109432	5.514751956249699	-1.060688107672	0.1693646125830933	0.0319	-0.1986	-0.0942	-0.4838	2.3647128602235	3.6194407953079	-0.5990369854381999	0.1702499364904824
680	0.1265103451093767	0.5533	0.529	-0.0702	2.505	1.7075268754106998	-1.1694715875575	5.0754870184842	0.160258609930372	0.006	0.0015	-0.2236	-0.0783	1.186192375605	0.1704733520231	2.672178645144	0.1715367465892645	0.0011	0.087	0.0436	-0.0018	0.2599000608042	0.0795516080753999	-0.5960862581356999	0.1738009637043269	0.0226	0.239	0.2194	0.2992	1.3072508810689	0.684962164487	4.3197860847986	0.184352092842776	0.1073	-0.1136	-0.7143	-0.5914	0.8538224522514	-0.260057432927	1.7329818162736	0.1868657793286863	0.1894	0.0881	1.0784	0.5911	1.0276793049147	-0.2059607657144999	2.288190665512	0.1904188758960719
681	0.1133263669134396	1.0854	1.5477	2.9787	1.7602	-1.0778023260265	0.1026459670963	-1.205470460648	0.1155306808187738	0.1537	0.5284	1.1921	0.5431	-1.2985167282535	-0.3595559575673	-1.0707599235312	0.1567932861455261	0.7625	-0.5958	1.3842	-2.2413	-0.6647005036765	3.2550456449645	-1.8506568210973	0.1738949923215907	0.2139	0.1207	-0.992	0.9199	-1.8091499237088	-2.0170384979276	-1.3330205661774	0.1765468547361225	0.0375	0.0182	-0.4642	0.3211	-1.545394245896	-0.6194560183715	-1.6738492411315	0.1779007065977383	0.1444	-0.2052	0.6702	-0.8523	-0.9578454254222	0.4168000672357999	-0.9423836143571	0.1798861147968157
682	0.1115789578911545	0.0035	-0.2162	-0.0089	0.004	-0.9031586127492	0.8207743064633999	-0.5404552127258999	0.1308869017988344	1.0758	3.2577	-1.1519	0.6244	-2.1810989359466	0.9232629014368998	-0.5624479668872	0.1625065246848518	0.2703	-1.0297	-0.942	0.7395	-4.9980992770973005	0.2294878980731	0.0450477701515	0.1766358273835729	0.6687	1.2978	1.5833	-1.2197	0.3400811573707999	0.7259182594457	-0.5419895909232	0.1796568920897926	0.1137	-0.4622	-0.662	0.5452	1.2607474187815	0.7968930868285	-0.7164759320776999	0.1862617236009826	0.0874	0.4263	-0.6108	0.3861	-1.9689613144122	-0.1040623162015	0.1315237516301	0.188708977260095
683	0.1055258654251118	0.0265	-0.0214	0.3212	0.5219	-0.9063060552052	-1.5813537759557998	-0.1951807753026999	0.1095561241966708	1.8123	0.0301	-2.9849	-3.9877	-0.8690088621016	-2.9206692270452	-1.7484829703694	0.1413673245334424	0.0221	0.2147	0.4335	-0.0233	-2.6584479274297	-7.797985399893499	0.1096096835302	0.1541251478299137	0.0543	0.2029	0.5994	-0.3582	-1.1103783554461	1.7671315669212	5.4031357781538	0.1652516726456369	0.0266	-0.1288	-0.3022	0.3659	-1.2048409721568	-2.2496738384567	0.7730118671936	0.1734761766264529	0.0087	-0.1226	-0.2054	0.1326	-1.181471211921	-1.7152774524586	1.2723929558687	0.1740131358348539
684	0.1009516048077407	0.0171	-0.3084	-0.081	-0.3909	1.0213057339413	-0.2086754348328	1.616605131463	0.1294222298260809	1.1051	-2.3114	-0.4512	-2.6947	2.0948590126522	-0.3563298290498999	2.4618114599911	0.1518635299934159	0.064	0.3088	0.2987	0.6688	1.0352331668091	-0.867120396628	0.9362854445986	0.1713484960533761	0.0917	-0.4707	0.6688	0.3654	0.9900280245348	0.4441434735723	2.3806861306877	0.182103206436589	0.0064	-0.202	0.1053	0.0241	0.3559757417736	-0.507918526337	0.5850702095397	0.1842258637467367	0.1726	0.6832	0.1672	0.9541	0.6449503022651	-1.6445780262907002	-0.4810865793996	0.187227243686053
685	0.1067355082241894	0.0416	0.2043	0.7281	0.1105	-2.0851806271	2.8021680185768	-0.4925354013333	0.1278690089253999	1.0305	-0.9377	-3.3253	-0.3903	-0.7224560727441	5.447436030722	-0.209304923324	0.1555122817024435	0.1015	-0.7802	-0.5985	-0.112	1.3255060473137	8.1696590109164	0.1479691384627	0.1778819493833723	0.0005	-0.0363	0.0039	0.0533	-1.1277286319848	0.0105045891969	0.1329401007353	0.1864330481405295	0.2132	0.7727	1.0474	0.1445	-0.4897420461535999	4.6485757923585	-0.2239405307444	0.1951419837061612	0.2291	1.2977	-0.2698	0.0625	-3.4549082409205	2.3269042077207995	-0.5974632642101999	0.2021413704892296
686	0.0997798314357119	0.0001	-0.0033	-0.0216	-0.0213	-0.7559369918698	0.5403371836337999	-0.4992630595829999	0.1165196870191813	1.4931	4.341	0.2964	-0.5378	-2.2255172176069	0.2346811781255	-0.1113407768809999	0.1562961440775051	0.0537	-0.2219	0.4888	-0.4765	5.4067946800089	0.9769661383424	-1.2791993001798	0.1585176897334246	0.0354	-0.0503	-0.4064	0.4088	-3.5528723873635	-0.3002660103023999	0.4964697044032999	0.1658176193408029	0.0424	0.5977	0.0969	-0.1294	2.5933745546519	0.2719783712291	-0.4175869278497999	0.1693799194049183	0.0036	-0.0057	-0.126	-0.1268	-3.532610726553	-0.9287315827042	1.1239910440683	0.1733277083191016
687	0.1617316691977214	0.6424	-1.8008	-0.7024	-1.4907	-2.667064051153	-0.1018591064823	-1.3629606125401	0.1718987044898395	0.0424	-0.4538	0.3985	0.0706	-1.8425914998038	0.5297539083755	-0.2354286957088	0.1827234704466464	0.6258	2.0953	-0.2776	-0.8182	-1.9288707661289	1.0870872812717	0.3939417663991	0.1916661896759341	0.0443	-0.335	-0.205	-0.4384	-0.184518813983	0.3631755163917	-0.4673165186545999	0.193927590691514	0.2279	0.76	0.4648	0.9844	-1.9979571280381	0.9963229094468	0.4404845717171999	0.1952415882959486	0.0023	0.0831	0.0333	0.0991	-1.2063360073234	0.626341048744	-0.1677586829048	0.1983991461799702
688	0.1682550443974542	0.5475	-1.7721	-0.7102	-1.1118	-1.4164671342920998	0.6700511558516999	1.0818546581886	0.1863663051495709	0.1223	0.8536	-0.2044	-0.4626	-0.7049877671133	0.4938730643771	0.7729331811321999	0.1866671427033322	0.5028	-1.4954	0.7948	1.0829	-2.3922923247442	-0.5746443064042	-0.7892605388727	0.194935157864982	0.004	-0.1123	0.0239	0.1328	-1.143701902449	0.3753718559087	0.4921419710262999	0.1966492683391645	0.0032	-0.1319	0.0828	-0.0022	-0.5747229924656	0.0652307449006	0.0854924057110999	0.1993327175190259	0.0013	0.0088	0.0079	-0.0995	-1.5944156621482	0.0513819980941999	0.0275794645207	0.2016166807723362
689	0.1024889628695645	0.0033	0.1234	0.0445	0.1744	1.3634720719392	0.1218060230472	-1.1783631124957	0.1176778572673103	1.2364	-2.1579	-1.2754	-3.0785	1.4956253120605	0.315924536521	-0.5345931011516	0.1559314090317143	0.0103	0.2665	0.0987	0.1357	-2.4912400469547	-1.2770354334913	-2.6134395003089	0.1608790929663059	0.0198	-0.2989	0.0098	0.3078	2.1587127514783	0.8381639260327999	0.9450982834754	0.1716292589300747	0.0042	-0.1086	0.1564	-0.0084	1.7465158188343997	0.878136445224	1.5318602433352	0.1719469544939575	0.0122	0.2554	0.0651	-0.1929	3.3484853428769994	-0.0106619613196999	-3.6647246236436	0.1758781000139788
690	0.1135733487236198	0.4211	-1.7521	1.5778	0.0411	0.8764446949039	0.4994204317058	0.1415168814279	0.1154210576326022	0.8146	-2.3509	2.2245	0.3333	1.4872452465214	-0.0493755035284999	-0.2576575080543	0.154776078402625	0.7616	-1.1066	-0.5881	-2.4105	2.9583991934865	-2.6730441918194	-2.2860661418542	0.1762312729924437	0.0059	-0.1289	0.1604	-0.0875	1.9520044681805	-1.5569217538911	-1.9773413799513	0.1766411369236125	0.0476	-0.1765	-0.1746	-0.5855	-0.1513919821335999	1.1508229910057	-0.3467694725897999	0.1791641419315869	0.4058	-0.2162	-0.885	-1.6023	0.646405994401	2.0474506606587	2.1006817811958	0.1824525104478933
691	0.1043137078708785	0.0218	0.5541	0.0744	0.0365	0.1524542439624999	-0.4082232865432	-0.4049184719643999	0.1297009872930345	1.204	3.6933	0.4605	0.2669	2.2298449509839	-0.1646505834794999	-0.2312189914238999	0.1652336680571015	0.0081	0.0631	-0.2009	-0.1719	1.4663934402504	-0.2277961477529999	-0.2915712005176999	0.171963789719508	0.0145	0.2644	0.1763	0.1592	0.1960069789474	-2.9708709342184	-2.5196850581508	0.175228318959626	0.0046	0.0495	0.1466	-0.1241	2.6519563273642	0.5659494966194999	0.3760013443998999	0.1786609847368101	0.0076	-0.0054	0.2414	0.0724	-2.4144031079976	-0.6682413764394999	-0.5809391913162	0.183600815344253
692	0.1107582624195337	0.0026	-0.1843	0.0246	0.0103	2.3477560139918	0.9212564068712	0.459920028883	0.1294735976415013	1.0841	-3.287	-1.1841	-0.5943	3.9904849178396	1.1313481908092	0.5091381602887	0.1596090387145687	0.279	1.0881	-0.9128	-0.7776	6.8272354604017	0.454412004585	-0.1760994054132	0.1774901433272356	0.6762	1.3183	-1.5333	-1.2749	1.3956940140824998	0.8332853902259999	0.4812832945531	0.1818661730316146	0.1049	0.5153	-0.5865	-0.5058	1.2075162982444	1.1014868305079	0.7538518112427	0.1856102800079297	0.109	-0.4978	-0.6725	-0.425	3.3925101942302995	0.0892693366582999	-0.1936070540746999	0.1874949583534045
693	0.1131924612544236	1.1586	3.5154	-1.1116	-1.3265	-0.9690581891716998	0.6949946373154999	1.0462492154051	0.156965157147285	0.0005	0.0187	0.0551	-0.0323	-0.5859750992458	1.8017140909065	3.0605730442144	0.1598534054439818	0.2424	-1.4903	0.0199	-0.2297	-0.1919546467853	0.7913457194998	1.3494266099793	0.1679454854978859	0.0015	-0.1152	0.0173	0.0057	-1.2978872397623	0.8869099410701	1.3257027624672	0.1732903996864951	0.0236	0.2586	-0.2037	-0.3095	2.0706630487717	0.1767288939044	0.6688708649306999	0.1739196466974334	0.0115	0.0737	0.1513	0.2658	-3.7599741009683	1.1478722637032	1.3382138462298	0.1762834573774908
694	0.1759524504792147	0.8113	-2.0242	-1.679	-0.0094	0.3843027238776	0.0152257528809	-0.0642865121637999	0.1877051695408493	0.1917	1.1679	0.4073	-0.041	1.1481476649181	-0.0537032369055	-0.1212552206173999	0.2106997525917664	0.0166	-0.0928	0.3264	0.0542	-2.5022560955507	-3.0098992206728	-0.1500149760590999	0.2164762381603676	0.0008	0.0058	0.004	0.0744	1.5129362455684998	-1.1137618560863	-0.2376712484586999	0.2185624831535343	0.003	0.0659	-0.1268	-0.0179	1.6003564597839	-1.2147160728625	-0.257696851085	0.2197048166548149	0.1911	-0.5081	1.0152	0.1269	-0.5143314403410999	-0.1238518606436	-0.0129045140696	0.2311858010422808
695	0.1028508649111911	0.0021	0.1715	-0.0404	-0.0042	1.2843138941708	0.3773783504744	-0.7403178086818999	0.1199597772590883	1.2724	3.7826	-1.1807	-0.4561	0.0152650959116	0.8258495574236999	-0.6215018559679	0.1619148994106254	0.0182	-0.1327	-0.2811	0.268	-0.7520026887997999	0.8108992057577	-0.3314650336475	0.1711756890467389	0.0472	0.4954	0.2076	-0.3536	3.3991591664185994	1.1456297109533	-2.1259793499359	0.1717325039063261	0.0164	-0.37	0.0403	0.0678	2.2895676715865	0.7112826520252999	-1.3778716211754	0.172071779766426	0.0041	0.0331	0.1266	0.137	-0.1759026902596999	-0.0852170044962	0.1330581298274	0.1746768408345665
696	0.1546995523783474	0.163	-0.762	-0.9998	-0.0026	-4.4443854630255	-0.7550321021637	0.4124329908281	0.1669698847101005	0.0327	0.4862	-0.2402	0.0082	-2.3998461866386	-1.5024316563715998	0.4693230132203	0.1854372819048903	0.0063	0.078	-0.0304	-0.2095	0.0350546403537	-0.0960363379387	0.5699231427202001	0.2092111759290562	1.1028	2.5635	-1.1536	0.067	-3.0972800918575	-1.0237450018447	0.4481564627036999	0.222309668619392	0.0011	-0.0813	-0.0078	-0.0225	1.0475868784489	-0.5853849537853	0.6033253757845	0.2248747398254044	0.1027	-0.3958	0.726	-0.0354	-2.2466837681235	-1.7229493434450998	0.4417828917303	0.2359668584688777
697	0.1138697366711519	0.1377	0.9733	0.9294	-0.0477	0.9435245622474	1.4104869936257	0.5693329972597	0.1156395484391702	1.0694	-2.4443	-2.7809	0.4042	0.3279635039151999	0.3112820588984	0.9701204510006	0.1572021442481312	0.7725	-1.9149	1.3339	-1.3873	-0.0323399712353999	-2.6070265863048	2.2553392348775	0.1728900269991388	0.008	0.2344	-0.0114	0.1187	3.6705867352179	2.7267867717556	0.9921918912233	0.1776067301398061	0.0216	-0.3282	0.1168	-0.2465	0.4616904652644999	-1.2579934066324998	1.7995895672486997	0.1782781635190199	0.4574	0.8957	-1.4352	0.9931	0.0738862116545999	3.9718756643185	-0.883251039215	0.1827943444273326
698	0.1050271817236145	0.0282	-0.6245	0.0978	-0.0573	1.2466232707602	-0.4721557114306999	0.4679460071458	0.1307155033931781	1.1825	3.6284	-0.5495	0.3192	-0.3148229316614	-0.3244226311522	0.3575494630016	0.1659400272437822	0.004	-0.0593	-0.131	0.1233	0.337956633713	-0.5142527542797	0.5378585726996999	0.1708629572119061	0.0196	-0.3345	0.1851	-0.1616	1.2611408490885	-2.9464389121537	2.7042825581952	0.1744699756716276	0.0106	-0.0024	0.2871	-0.0912	4.6820173684535	-0.9661074618692	0.7837525145747	0.1761288736177725	0.0055	0.074	-0.1738	-0.1074	-1.0532916179004	0.3739161637728	-0.2664703469311	0.1821952836655908
699	0.1005840962916648	0.0046	-0.2409	0.0469	-0.0917	-0.998132688859	-0.5565071692515	-0.5367569678401	0.1161587327422116	1.494	-4.1849	0.6878	-1.1427	-0.3702966049484	-0.3704539770712	-0.258877142006	0.1478466806769029	0.0465	-0.0337	0.6383	0.2511	-7.487372172516999	0.8188858409897999	-2.1897937457313	0.1599323205407814	0.0252	-0.169	-0.4175	-0.1829	1.3498987263476998	-0.0980034894737	0.3879222827019999	0.1612608815285375	0.0155	-0.3104	0.2192	-0.005	-3.5873762252874	0.5041022523591	-1.0100142841304	0.1701399035495251	0.0037	0.033	0.0609	-0.1666	0.362349312747	0.6857096820702999	0.3567232593568999	0.1723549295106881
700	0.1064609581855243	0.0076	0.1804	0.2726	0.0023	-1.3847566515479	3.1083354834842	-0.4633822155845999	0.1277938944420479	1.019	-1.9011	-2.8811	0.2148	0.6562024090452999	5.2905753673211	-0.6690282370534999	0.1567900929981421	0.1197	-1.0053	-0.3627	0.0566	3.6070477406374	7.3275607818136	-0.8965489835916	0.1767698021312882	0.0006	0.0153	-0.0144	-0.0712	-1.1390594248264	0.1131505562932	0.121176534556	0.1862148980000479	0.2085	-1.0363	-0.7738	0.0819	0.8402491066598999	4.5036754102904	-0.6194953614022	0.1977425407790965	0.2377	-1.2	0.6026	0.0041	-2.5457694875049	3.0223709614047	-0.4168394102665	0.2035258095349936
701	0.1139218497625412	0.0002	-0.0213	-0.0386	0.0131	-1.6182575387524	0.2388515393796999	0.0243533360033	0.1397187244784235	0.9871	1.5448	2.8631	-0.1189	-0.0296646451477999	2.246093622663	-0.0609423545543	0.1692844333100938	0.1281	-0.9423	-0.4965	0.0307	2.618672123392	3.9996911870234	-0.1639030658962	0.1906199912622598	0.2403	1.2426	0.5877	-0.0385	-2.1026882757615	-0.1233404012444999	0.0425691592173999	0.1967739829962155	0.1347	-0.9235	0.4175	0.0005	-2.7127806528264	-1.810566272814	0.0960363379387	0.2005078189083996	0.0625	-0.6132	0.3019	0.0002	-2.5868436115557	-0.6485305180588	0.0650340297471	0.214202512529318
703	0.1072476848016621	0.0459	0.0109	-0.6922	0.4036	-0.1551295700500999	-0.5894372859474	2.6968467253929	0.1238306998504006	1.2198	-0.1531	3.3132	-1.9431	0.0766008807729	-2.5589494027894	3.2088569269227	0.1549585210778555	0.0892	-0.1659	0.91	0.0899	0.5623299377951	-6.6324874584367	4.189245908936	0.1718676899112375	0.0364	-0.0482	0.3959	-0.3985	0.0007868606139999	1.1569211607641998	0.651914018699	0.1791558961218272	0.0037	0.0737	0.1345	-0.0868	-0.4389895365505999	0.5310522283886	-0.0425691592173999	0.191455814219082	0.2794	0.261	-1.3724	-0.4875	-0.3432679428575	0.3813519965751	3.20645700205	0.1948157872923202
704	0.1086763843466529	0.031	0.144	-0.6371	-0.0315	0.8586223019967999	-2.0429262121282	0.2166620700649	0.12335776822658	1.2114	-1.4949	3.5347	0.0341	1.2034246230516	-3.3524589889777	0.2019477765830999	0.1516513442656449	0.1881	0.9939	0.9329	-0.0491	0.9824348196097	-7.122780307020099	0.2204783440427999	0.1709426083973476	0.0415	0.0783	0.5945	-0.0694	-0.7098269598893999	0.1583163555367999	0.244713650954	0.1778054582709374	0.017	-0.2088	-0.2976	-0.1078	2.0188089343091	0.7539698403348	-0.3608542775804	0.1816018223959298	0.5288	-1.7869	-1.0761	0.1297	1.3794453424034	-1.3524166803125	0.1355367407615	0.1828287759566051
705	0.1071149716576952	0.0058	0.0691	0.1017	-0.2581	0.6717035631411	0.1635096355892	-1.9143925308313	0.1207102514177354	1.1393	0.8418	-0.1893	-3.6624	1.0006112997930998	0.2935383520526999	-3.1725826526173	0.1475406577957635	0.2762	0.6828	1.4422	-0.5119	2.3784829209685	2.1833021456658	-5.928876697397899	0.1687645419503639	0.052	0.2874	0.331	-0.5199	0.3229669390162999	0.9988802064423	0.596046915105	0.1755763275578185	0.0085	0.0622	-0.1786	0.1918	-0.8743988573075	-2.079672602802	-0.3834371772022	0.1785043771926927	0.0116	0.1557	0.1106	0.2471	-0.0567326502694	-3.5008609007781	-4.8781817195237	0.1805148844342413
706	0.1078229687610395	0.0554	-0.4951	-0.4828	0.5412	1.3465939117689	2.1282219026858	0.4535858009403	0.1260831075752932	1.1477	2.1537	1.981	-2.2565	2.467594885504	2.7914667142264	-1.1477542346111	0.1571450835973874	0.1131	-0.4506	-0.0148	0.9361	4.657427974266	3.9130971764527	-4.4670470487087	0.1721757696511534	0.0331	0.3654	0.3653	-0.1452	-0.0472509798707	0.1927415073993	1.1632947317376	0.1793268855076839	0.0047	-0.0549	-0.1567	0.1096	-0.6897226712017	0.0351333264151	0.3921319869869	0.1922983068078379	0.2683	-0.4494	0.1873	1.3622	1.260944133935	2.4114523806951	1.2013000993938	0.1978271262941416
708	0.100622352321435	0.0032	0.1742	0.0677	0.1134	-0.7531436366900999	-0.5790900688733	-0.4603921452513999	0.1141349207811452	1.4935	-3.1867	-1.6345	-2.6081	-1.0309841194935	-0.4279341449238999	-1.0082045047182	0.1472435444168888	0.0474	-0.3274	-0.5641	0.2394	-4.6797354726729	-2.7975255409542	-3.341797027658	0.1599951078362121	0.0314	-0.1354	-0.4384	0.2901	1.0831529782017	0.9820413893027	0.3591625272603	0.1614486844578529	0.0099	-0.2191	-0.1964	-0.0719	-3.1575929579206	-1.5475581125845	-2.7021973775681	0.1704654509705844	0.0039	-0.1343	0.0977	0.0847	0.9081945206788	1.4170572797526	-0.3755685710622	0.1717116207444844
709	0.1657776353585641	0.1985	0.7299	-0.8958	-0.6792	-1.1041621565955	1.4125328312221	1.0226827400158	0.176135881343341	0.5128	-1.7463	-0.6722	0.9303	0.0406020076824	2.156784942974	0.4876175224958	0.2119570030170556	0.0	0.0075	-0.0	0.0121	-2.0115698166603	3.5189586949001	2.1130748358663	0.2147185180172055	0.0696	0.2045	-0.6052	-0.279	-0.2356254108623	0.8773102415793	0.3439761174101	0.2192820864233743	0.732	-1.9101	-0.1885	1.1503	0.3518053805193999	1.6207754927172	0.1594573034271	0.2253291586177581	0.0001	0.0103	-0.0051	0.0143	-1.7827900931397995	3.7737048186826	2.0323822799006	0.2345650568449914
710	0.1539670280517664	1.3211	-2.0101	-0.5433	-2.9214	-3.2136961196988	-1.2611408490885	-3.1699073265297	0.1625235767313203	0.323	0.19	0.4455	-1.6572	-2.8858506448756995	-1.7624890892985998	-0.0305301918232	0.1769265364605186	0.0037	-0.0212	0.1683	-0.0542	-0.661356346067	0.1175963187622999	-2.9868442046826	0.1880037477471464	0.0055	-0.06	0.1966	0.0407	0.0803384686893999	-0.4276980867396999	1.6873045576309	0.1914728442159656	0.0438	-0.383	-0.221	0.3838	-1.8090712376474	-0.9531242617382	-0.8856509640876999	0.1939455860927223	0.6657	-0.686	-0.7622	2.0242	-1.9199005551293	-0.686142455408	-3.1688450647007995	0.2095172410719
711	0.159856671722489	0.0472	0.6272	-0.1689	-0.1445	-1.2061786352006	1.3744487775045	0.3235964275075	0.1685454028860004	0.9013	1.5491	-2.2056	0.87	-2.5045379913313	2.6392878714788	-0.7076630932008999	0.1720840838022832	0.5311	0.0718	0.1078	2.1477	-1.6511089693869	1.3217684593972	-0.9455310568131	0.1789599271287508	0.7743	-1.3423	1.1916	-1.8078	-1.3222012327349	1.245993782269	-0.8896639532190999	0.182717380351302	0.2281	0.1556	0.2889	1.3286	-0.9746055565004	0.5249540586301	-2.8647234373898	0.1926461180622457	0.0303	-0.4141	-0.155	0.2001	-1.4728850403159	1.0031292537579	-0.2190619949375999	0.2004962583110459
712	0.1553679340950135	0.0063	0.121	0.0468	0.209	-2.1888101699638	-0.2701292487862	-3.8384241041840994	0.1564488058484079	0.0652	-0.7054	-0.2406	0.2645	-2.2207567108922	-0.4285242903843999	-3.8313030156274	0.164264068798828	2.3106	0.7841	-4.4786	-0.6536	-2.264978277399	-0.2246487052969999	-3.855223578293	0.1718625714676003	0.0146	0.115	0.0996	0.3233	-2.1533620993031	-0.2833485071013999	-3.8992484296463	0.1740422721563169	1.6	0.4675	-3.6578	-0.4381	-2.0955278441741	-0.2714275687992999	-3.7028480203919	0.1759323871944375	0.019	-0.0673	0.3869	-0.0873	-2.1822005408062	-0.2723718015361	-3.3455739586052	0.1773423273201037
713	0.1095527910344228	0.0032	-0.0016	0.0432	0.2052	-0.880497027066	-1.2680652224917	-0.4087347459422999	0.1185317064947597	1.7508	-0.7265	-1.9109	-4.24	-1.1974444823852	-2.1024522175773	-3.0289019045009	0.1570939664122486	0.0398	0.2744	0.5509	0.0381	-2.7520056544343	-6.9965285215038	-2.037575559953	0.1635286475242867	0.0268	-0.1154	-0.4719	0.1011	-0.4919452558727999	-0.3590444981681999	2.4398580488605	0.1785776152563713	0.0157	-0.0808	-0.2444	0.2559	-1.0359806843924	-1.8655284867019	-0.572834526992	0.179542427549767	0.1143	0.2691	0.5154	0.7856	-0.5324685774937999	-0.5262523786432	0.5280228150247	0.1878657070559789
714	0.0983656930690841	0.0791	0.5632	0.7454	0.5776	1.6074775483406	2.5953023631562	2.4262060172076	0.1270763564833251	1.0803	1.9375	2.2889	1.9387	3.099050528239	3.5882811149935	3.8310276144125	0.1522425943294353	0.0416	0.2538	0.5284	0.2571	1.5586921902726	1.6789244920918	2.3769091997405	0.1687407960174183	0.1006	-0.5377	0.6441	-0.4361	1.8921243754551	3.5782092991343	2.8125152356509	0.1785618935348574	0.0196	-0.0277	0.2386	-0.3272	0.8194759864503	1.5093953728054998	1.7411651666592	0.184047539566469	0.3185	-0.8669	-1.1461	-0.7285	1.8445193083081	0.5509204588921001	2.5503332790661	0.1899197045312556
716	0.1159178119954224	0.1574	-0.7168	-1.0174	-0.6982	-1.1188764500773	-0.5792474409960999	0.5688215378606	0.1184039111432076	1.1655	-2.12	-2.7751	-1.6031	-1.8087564934018	-1.1932347781003	0.2615131250629	0.1679065786378686	0.1064	-0.5352	-0.2842	0.7636	-1.7395127593698	-2.811846404129	-3.4443643086929	0.1753319038669777	0.0227	-0.2564	-0.3201	-0.161	0.0538212659975999	1.2650358091277998	1.7587121583514	0.17695838818836	0.0079	0.1836	0.1803	-0.0244	-0.4543333185236	0.2431792727566999	0.6931061718418999	0.1797542825337647	0.2424	0.4568	-0.2113	-1.3302	0.770729971413	1.7770853536882998	1.2816385680832	0.1816442649068829
717	0.1550667926244739	1.6042	-3.9074	-0.2936	-0.4048	-1.4764259130789	1.1580227656238	-0.0715649728433	0.1793151782805908	0.0895	-0.6831	-0.5193	-0.1124	-0.4337569134675	1.2764059450001	0.0420970428489999	0.1886318419322885	0.0264	-0.4557	-0.0017	-0.0459	0.1078785901793999	1.5885535505739	0.107799904118	0.1912984356744799	0.0059	0.1743	-0.1214	-0.0357	-1.917579316318	1.3343188861905	-0.0819908759787999	0.2006407363785198	0.0847	0.306	0.7309	0.0715	-1.0949952304424	1.0038767713412	-0.0333235470028999	0.2097942018651788	0.3906	1.6438	-0.248	0.171	-2.2820531527228	2.2879152642971	-0.0611784127385	0.2186403101033199
718	0.1527197962228614	1.7188	-4.0716	-0.4442	-0.3268	-2.5484054705618	1.0113912902049	-0.1446643238839	0.1781014923226322	0.0769	-0.5796	-0.5527	-0.0775	-1.487559990767	1.0803596230219998	-0.0549228708572	0.188351423029114	0.0275	-0.4653	-0.0417	-0.0307	-0.6225641177968	1.4591149795709	0.0124717407319	0.1895865077417076	0.006	-0.1977	-0.0892	-0.0146	-1.8115891916122	1.3185029878491	-0.0599194357560999	0.1975608187577985	0.0625	0.1816	0.664	0.0264	-1.4009659801963	0.9872346693551	-0.0493755035284999	0.2071399775726131	0.4023	-1.6929	0.16	-0.1462	-3.1078633671158	2.1118945449453	-0.1203503309113	0.2157398812484411
719	0.1515751974942273	1.6288	3.9962	0.3035	0.2395	-3.7845241521251	0.949347330791	-0.1977380722982	0.1766539109831208	0.0643	0.4886	0.5521	0.0454	-2.568313044096	0.9412820094975	-0.1198782145429	0.18829783886292	0.0202	-0.4002	-0.0287	-0.0108	-1.2288795639144998	1.3780289932982	-0.0480378404847	0.1904069911698205	0.0137	-0.0424	-0.3206	-0.0593	-1.9653024125571	1.2956840300430998	-0.0784500032158	0.1963312644485864	0.0452	-0.2432	0.5343	-0.0321	-2.3154553857871	0.9547373259969	-0.1068556713812	0.2057134506467194	0.3559	1.601	-0.1376	0.1135	-3.9112087109791	1.9543650500225	-0.1659489034926	0.2127656935921875
720	0.1543713454098582	1.6985	4.0337	0.3814	0.2957	-0.3685655115976	1.3322337055634	0.0331268318494	0.1793762901750636	0.0863	0.6874	0.4925	0.0786	0.6407012549495	1.4763472270175	0.1157865393501	0.1884782849482395	0.0308	0.4945	0.0076	0.028	1.1386659945194	1.772403533035	0.1544607385282	0.1909537771432172	0.0061	0.1802	0.1216	0.0261	0.1744469981238	1.6307292794842998	0.0921413778994	0.199369586262414	0.0982	-0.4835	-0.7088	-0.0469	0.2505364194976	1.2158963637835	0.0813220444569	0.2094291548177619	0.3935	1.6501	-0.2816	0.1283	-1.3043394967971	2.4377728682334	0.0357234718756	0.2182678569678342
721	0.1563820316205374	1.5382	-3.7	0.0045	-1.0317	-0.9655566594394	1.2052737454945	0.2949940441886	0.1791216795760074	0.0865	-0.5939	-0.4614	-0.3984	0.3359501391473	1.1731304894125998	0.6451076743879	0.1890244267062645	0.0315	-0.4845	0.0462	-0.1146	0.9654386303473	1.5394534482603	0.9840872268991	0.1917269961836563	0.0209	0.0078	-0.4022	0.037	1.1191911943229	1.4994022430077	1.0133584417399	0.2005513650010761	0.0706	-0.0612	-0.6503	-0.3183	-1.1802122349386	1.0480589948173	0.1755879460141	0.209160007294886	0.3821	-1.6011	0.2858	-0.3086	-1.6980452050119998	2.1849545529552	0.5553268783305	0.2165145698937126
722	0.1304791891721639	1.3956	-3.24	-2.2825	-0.5798	-1.8191823965373	-1.0847660424604	-0.3592412133217	0.1387240280151442	0.0044	0.0429	-0.024	-0.2122	-0.1899481522195999	0.1716929859747999	-0.0662143206681	0.1430055524637327	0.0621	0.2425	0.7698	-0.0181	0.9895952511971	0.6090694582667	0.1691356889792999	0.1569318850586842	0.1318	-0.3581	-1.0637	-0.0094	1.4948384514464998	0.6532123387121	0.2786666864481	0.1682749037235713	1.6181	2.8616	2.451	0.4768	-1.1906381380741	-0.6141840522576999	-0.2460119709670999	0.1741039470501903	0.2315	0.7573	1.1889	0.0848	-1.8606892939258	-0.6869686590527	-0.3976006682541999	0.1781722461330807
723	0.124786924932964	1.2084	-3.1406	-2.1233	-0.3925	0.5663429269265	0.6554942344927	0.0145175783283	0.139138778869309	0.0044	0.0591	-0.0101	-0.2102	-0.2053312772233	0.1648866416636999	-0.0711321995055999	0.1410085017163445	0.0611	-0.6492	-0.4671	-0.0998	-0.0801810965666	-0.6720183073867	0.0288384415031	0.153764735605239	0.4345	1.7746	1.0142	0.246	0.0616898721375999	0.4159738635910999	-0.0616505291069	0.1608199236402613	0.354	-0.7745	-1.6436	0.0264	-0.5273539835027999	-0.5986042121005	-0.0613751278919999	0.16439917616022	0.4422	-1.5474	-1.2685	-0.176	0.1477724233091999	0.5116561142535	-0.0473296659321	0.1657380846506682
724	0.125190231685082	1.1777	-2.7614	-2.4368	-0.7399	0.6356260039891999	0.8577174122907	0.1661456186461	0.1391230718475183	0.0045	0.0481	-0.0409	-0.2112	-0.1880990297767	0.1740929108475	-0.0605489242473	0.1411964597277403	0.064	-0.5783	-0.5644	-0.1629	-0.0684962164486999	-0.6741428310445	0.0780172298781	0.1535757493482016	0.4901	-1.6442	-1.3576	-0.4908	-0.3193080371612	0.0151077237887999	-0.1287303964504	0.1608928739568571	0.298	-0.5331	-1.5793	-0.0078	-0.4328913667921	-0.6638743000317999	-0.0576375399754999	0.1642322960819992	0.6223	-1.1392	-2.0808	-0.2371	-0.2293698689809999	-0.0507131665722999	-0.1034328277103	0.1654123273910594
725	0.1253324643698287	1.2543	-3.0917	-2.2758	-0.5228	0.8856509640876999	0.8797888525134	0.0013770060745	0.137259713980652	0.2463	1.2626	1.0446	0.0799	-0.2276387756302	-0.1004034143463999	-0.0749091304528	0.1390227627734939	0.0043	0.0987	-0.134	-0.1372	-0.0655061461155	0.1796009351455	-0.1948660310571	0.1420720138315613	0.0005	-0.0167	0.048	-0.0482	-0.1916399025396999	-0.3036101679119	0.1690963459485999	0.1515817120440807	0.0203	0.3888	0.2043	0.0898	-8.2621151330614	-6.6406708088223	-0.7995290698854	0.1534469334683625	0.006	-0.2124	-0.1055	-0.0449	-0.7445668559974999	-0.3793061589786999	-0.2174095876481999	0.1568144350048657
727	0.1267777069833702	1.8348	-3.6637	-2.7956	-0.6857	-4.1465193775958	-3.2049226238527	-0.777418286632	0.1387737255745097	0.0045	0.09	-0.012	-0.2007	-0.406806937438	0.0301367615161999	-0.1428938875024	0.1428643774240742	0.0421	-0.2138	-0.6273	0.0506	0.4210491145514	0.1736207944791	0.1161799696571	0.1473633699459853	0.282	0.949	1.4025	0.051	-4.7642836456472	-3.8424764363462	-0.8645237566017999	0.158359130433552	0.1669	1.1371	0.4423	0.3045	-0.0310416512222999	-0.3385861222042	0.0576768830062	0.1622996268150287	0.7973	1.8761	1.9445	0.2608	-9.7458195068198	-8.169973755162	-1.7087071663316995	0.1649428377074389
728	0.1242081347220973	1.5073	2.451	3.4898	0.1307	0.1546574536817	0.3477137053266	-0.142028340827	0.1390650502023668	0.0114	0.0499	-0.2675	-0.222	-0.1899088091889	0.1213732497094999	-0.1176750048236999	0.1393767457067102	0.3273	0.341	1.823	0.2881	-0.1989970492806	-1.2995789900824	0.1875875703776	0.1453039975169005	0.5139	0.0259	2.252	0.4828	-0.3004233824251999	-0.3080952734117	-0.200256026263	0.1490959609122435	0.0013	0.1017	-0.0241	-0.0425	-0.3780078389656	-0.2611590377866	-0.132979443766	0.1546903665212855	0.139	-1.0983	0.331	0.18	-1.1060899650998	-1.5516104447466	-0.0776631426017999	0.160123069294637
729	0.1228795175078997	1.6369	3.4911	2.7135	0.6563	-1.4277585841029998	-0.9352231827697	-0.2890532465529	0.13837626012492	0.1783	-1.0137	-0.9361	-0.1691	-2.0818364694905	-2.502610182827	-0.1760994054132	0.1391884128523715	0.0059	-0.1639	-0.0443	0.1872	-0.4350552334805999	-0.0006688315218999	-0.1522968718397	0.1464531017107122	0.318	1.3367	1.194	0.21	-3.0181612571198	-2.1096519921954	-0.5914437805131	0.1566015256832175	0.1888	-0.593	-1.2058	0.0544	-2.4362384900361	-1.9286347079447	-0.4424123802215	0.1593654624627736	0.7508	1.7756	1.9669	0.2121	-3.5011756450237	-2.7003089120945	-0.652700879313	0.1631995714346601
730	0.1347220434262794	1.4735	3.9992	0.5049	0.3974	-9.7558519796483	0.1831418079085	-0.8391475018002998	0.1500062640593594	0.0001	0.026	0.0033	0.0014	-1.0991655916966	1.4209128967612	0.0079866352321	0.1642106691141608	0.0264	-0.2785	0.4048	-0.0085	-9.7404295116139	0.035802157937	-0.8393835599845	0.1699059699486919	0.0001	-0.0146	0.0239	0.0203	-1.3512757324222	1.3755110393334	-0.0179010789685	0.1737966225085567	0.0421	-0.1146	0.5772	0.1291	-4.404452286865	0.9279447220902	-0.3108492855607	0.1766287211698585	0.1537	-1.1328	0.0988	-0.1118	-5.1653858436337	0.4626740410319999	-0.4183737884637999	0.1885969418493372
731	0.1404036499986266	1.4754	-3.9332	0.5349	-0.0741	-1.5943369760867998	0.5297539083755	-0.0380447106869	0.1467499872438765	0.0263	0.476	0.0215	-0.2052	0.393430307	0.1598113907034	0.0357234718756	0.1586103781034207	0.0878	0.8987	0.1239	-0.0875	-1.515886972871	-0.0002754012148999	0.0276188075513999	0.1692420613578122	0.5402	-2.1871	0.0183	-0.0652	-2.2099373774497	0.4362748674323	0.0954855355088999	0.1731824482263506	0.0208	-0.4214	0.0098	-0.0501	-0.210485214245	0.2374351902745	0.0439068222612	0.1764822292402988	0.383	1.7899	0.2276	-0.0044	-1.4868518162143998	0.0974133440132	-0.0330874888186999	0.1826691718739022
732	0.1361282975963396	1.0537	-3.3869	0.1421	0.3464	-0.5431698818442	0.284056681654	0.0917872906231	0.1438528790564809	0.4663	-2.185	0.233	0.1843	-0.7327639467875	0.3682901103827	0.1279828788671	0.1467430735965367	0.0311	-0.4994	-0.0422	0.2589	0.4397763971645999	0.1831024648778	0.005114593991	0.1532925569747421	0.0005	0.0679	-0.0126	-0.0164	-0.1923480770922999	0.2564378741026	0.0626734479051	0.1590345852895552	0.0034	-0.0731	-0.1254	0.1053	-6.3919441687369	-0.0183731953369	0.7225347588055	0.162546175718359	0.0181	0.4038	0.008	-0.0598	-8.5724923022537	0.3623099697163	0.8706219263602999	0.1769195265299916
735	0.1278812706995528	1.979	-3.0388	-3.7389	-0.0059	-1.6256146854932998	-1.6922617794991	-0.0312383663758	0.1383274177219549	0.0044	0.0164	-0.0442	-0.2136	-0.1291631697881	0.2686342136196	-0.0418216416341	0.1422686571744421	0.0445	-0.0456	0.6782	-0.0834	1.0803202799913	1.1848547125612	0.0234091032664999	0.1529808361133761	0.6603	-0.9556	-2.3556	0.1123	0.8133778166918	0.7151776120646	0.0390676294850999	0.1603165632218104	0.6677	1.5981	1.9219	0.0035	-0.3392942967568	-0.2966071084473	-0.0091275831224	0.1720483315028763	0.152	-0.3127	-1.1056	0.0695	-2.1700828873505995	-1.8071434291431	-0.0804171547508	0.1755546697205612
736	0.1230535398141569	1.6476	3.3789	2.8281	0.8176	0.2942465266053	0.5442714867038	0.0780172298781	0.1387660552589154	0.0045	0.0165	-0.0212	-0.2201	-0.0932429827589999	0.2859058040969	-0.0086554667539999	0.1394980040913309	0.2051	1.0796	0.985	0.2649	0.2737488076106	-0.5411240442477999	0.05114593991	0.1501913475398726	0.8175	-2.0836	-1.8858	-0.5167	0.4365502686471999	0.9398656603923	0.1189733248368	0.1598391393625632	0.8178	1.3289	2.4048	0.3536	-1.3484036911811	-1.1951625866045998	-0.3337075863973999	0.1607045502898454	0.0124	0.1199	-0.3163	0.0299	0.0670798673435	-0.0924167791142999	0.0186092535211	0.1647948508160242
737	0.1025324104740952	0.1301	-1.2834	-0.1463	0.4843	2.180784191701	0.675519837119	0.824629923472	0.1110768395993187	1.4817	4.1558	0.4178	-1.601	5.9357617277704	0.9901853966576	-0.5507630867693	0.1596652184843964	0.05	0.3013	-0.2456	-0.5648	5.838191011634399	0.8241971501343	-0.8149908809504999	0.1691258001441119	0.0021	0.1266	-0.0525	-0.0117	-1.0675731380445	-0.0326940585116999	0.0192387420122999	0.1707961752666809	0.0397	-0.5323	-0.2466	0.0655	4.7686113790242	0.6885423802806999	-0.5041415953898	0.1748507260659043	0.0785	-0.6404	-0.2732	-0.4343	8.80103596759	1.1357152672169	-1.664603628917	0.1806895263338337
738	0.1655798435998041	0.5915	1.9248	-1.0881	-0.6851	-2.0236874701159	-0.1113014338502999	-0.4419796068837999	0.1762234376724558	0.0525	-0.6149	-0.098	0.243	-1.7255459834713	0.3873714802722	0.2101704699994	0.183099766824777	0.5523	-1.3961	-0.469	-1.5348	-1.4677311032942	-0.8171940906697001	-1.0124142090031	0.1935600898927928	0.002	-0.0372	0.1054	0.0581	-1.2655866115576	-0.2900368223203999	-0.359988730905	0.1964844149852874	0.0247	0.2697	-0.2935	-0.1727	-0.9548160120583	-0.2359794981385999	-0.0065702861269	0.1982045843179024	0.043	-0.4043	0.3462	0.2054	-0.5565465122822	-0.1904202685879999	-0.2098557257538	0.1986070160689936
739	0.1684966387590615	0.5526	-1.864	0.3871	1.138	-1.1800942058464998	-0.6323998754718	-1.1252500210507	0.1862586384965645	0.2764	1.2038	0.4137	0.7785	-0.1074851598724	-0.6662742249045	-1.3676424331933998	0.1866931681958615	0.3787	1.1947	0.7098	1.0544	-2.6359830569	0.4863192024826999	1.4310240556511	0.1953416121953419	0.0032	0.1023	0.019	0.1173	-0.9971491130915	-0.4174295557269999	-0.5544613316550999	0.1967471401990733	0.0032	-0.1329	-0.0827	0.0155	-0.4551595221682999	-0.0662536636988	-0.0199075735341999	0.1994816363728949	0.0013	0.0016	0.0146	-0.0981	-1.4506955710011	-0.1893186637284	-0.0467001774409	0.2018154349954763
740	0.1023728490205898	0.0017	0.0809	-0.0774	-0.1086	1.4886222525959	0.0317104827442	1.19602813328	0.1179795073482745	1.2456	2.2435	-1.3646	-2.9902	1.6985960074418	-0.2163079827885999	0.4776243926979999	0.1570037042315757	0.0074	-0.2323	0.0932	0.0875	-2.4584673023816	1.2628325994085998	2.5406942365446	0.1608860415254884	0.0202	-0.2997	-0.014	-0.3137	2.3211601252386	-0.750271595449	-0.8921819071839	0.1715734969998804	0.0038	0.0137	0.1741	-0.0514	1.8406636912995	-0.8839592137675999	-1.7748428009384	0.1721325421749784	0.0116	0.2577	0.0022	0.1861	3.532610726553	0.3133672395255	3.9397324082366	0.1758774591060449
741	0.1139301235017751	0.0715	-0.6014	-0.7609	-0.0308	0.8319083841514999	-0.6116660982929	0.652700879313	0.114702641732908	1.1711	1.9908	3.3348	0.4797	1.371104619895	0.9460425162122	1.0671797077374998	0.1544708636387715	0.7672	-2.3436	0.9483	1.0289	1.0864577927805	4.0455651608196	2.2018720561561995	0.1760280162440707	0.0093	-0.2231	-0.1268	0.1153	0.5878635647193999	3.0056501733572	2.0642107917369	0.1769305685946074	0.0356	-0.424	0.2653	0.2268	-0.2500643031292	-1.2505182307995	0.7918571788989001	0.179593035022002	0.4079	-1.1536	1.2514	0.7142	1.9995701922968	-2.2370053825713	-0.2071017136047999	0.1826907010885809
744	0.1082250278741463	0.0142	0.0775	0.4365	0.0298	0.1349859383317	2.4675161994426	-0.4933222619473	0.1270792975304553	1.0505	1.5025	3.1847	0.0087	0.5575694310804	4.7815158930938	-0.5086660439202999	0.1517962699396918	0.1886	-0.9615	0.9684	-0.0385	0.1938824552896	7.704427672888899	-0.5260950065204	0.1765511323555896	0.0031	0.1209	-0.0429	-0.0986	1.4173720239982	-0.2832304780092999	0.1434446899322	0.1812877323066682	0.2274	-0.7663	1.1307	-0.126	1.0405051329228998	3.5645966105121	-0.4287996915993	0.18294109249957	0.3393	-1.3818	0.9297	0.0887	3.1595207664249	2.6907485556344	-0.4970598498638	0.1831698073311547
745	0.1365544425734922	2.094	4.5135	0.9156	-1.3387	-2.1399461258344	0.0270286620908999	0.4659395125800999	0.1466402604246559	0.0383	-0.2834	-0.3449	0.4385	0.3221800784022999	0.2383794230113	0.0143208631748	0.1481281436279215	0.2296	0.167	-1.2014	0.9237	-0.1599294197955	0.1493068015065	0.085767806926	0.1491612262135219	0.0036	0.0896	0.1314	-0.1036	-0.3081739594731	0.1521001566862	0.1643358392339	0.1597155496018342	0.017	-0.1241	0.2635	-0.2742	-2.0439884739571	-0.189633407974	0.3600280739356999	0.1700103578284264	0.0555	-0.4972	-0.365	0.3299	-10.9171402168202	-1.4208342106998	2.3785616070299	0.1750692991909225
747	0.1435202853230795	0.9792	3.1673	-0.437	-0.1057	-0.8158957706565999	0.4490613524097999	0.0564965920852	0.1468830399514506	0.0417	0.6057	-0.0025	-0.2432	0.3315437197089	0.1645325543874	0.0134159734686999	0.1607192665502888	0.013	0.3248	0.0746	-0.1017	-1.9381950644048	0.1777518127026	0.1439168063006	0.1783262253666802	0.6066	-2.2467	-0.1917	0.1341	-0.4098756938326	-0.0284843542268	-0.00393430307	0.1852196179577554	0.1849	-0.435	1.1432	-0.0275	-1.4034445911304	0.0380053676562	0.0760500783431	0.186311596822041	0.408	1.7657	0.3913	-0.1192	-1.1492886128084	0.8887590635129999	0.0258090281392	0.1886985966830256
748	0.1312066755360923	1.5346	1.2897	3.9731	-0.308	0.2656834863171	1.5887896087580995	-0.1223174824463	0.1386793636410211	0.0043	0.0154	0.0135	0.2135	-0.2721750863825999	0.042490473156	0.0047605067147	0.1389945014530576	0.0229	0.342	0.3582	-0.0418	-0.1627227749752	0.3069936685521	-0.019278085043	0.1431071231415055	0.0753	0.7238	0.5109	-0.0692	-0.3528676423483	-1.2519345799047	0.0862792663251	0.1524693291082976	0.0055	-0.1256	0.1926	-0.0374	4.1932588980674	9.9807760861602	-0.8497701200893	0.1536934647320249	0.0017	0.0928	-0.0766	0.0407	1.3158670047922	3.5133719845406994	-0.2583656826068999	0.15829751176612
749	0.1115493945427309	0.0559	-0.6273	-0.2729	0.532	-3.6613017799727	1.7260574428704	2.9445504466801	0.1148905457228208	1.3969	-3.1934	-0.645	2.761	-5.4768646176856	1.6548859003341	4.5984527712467	0.1566311526079442	0.1355	-0.4448	1.0413	0.1242	-5.9518530273267	-2.2466837681235	5.5958772855531	0.1740564974460035	0.0078	0.1352	0.2039	0.0845	-5.016983931833299	-4.3532276608936	5.1694381757958	0.1747304397004838	0.0101	0.0029	-0.2866	0.0673	-2.5530479481844	1.4102902784722	2.1499392556322	0.1796176158992284	0.0225	-0.0918	0.4179	0.0722	-5.4466098270773	1.208224472797	4.6058099179876	0.183411184871844
750	0.1147473623334726	0.0045	-0.0789	-0.172	0.1523	-0.9777923419871	1.5968549300515995	0.8396196181687	0.1198085880329625	1.2792	-2.206	-1.0992	3.1528	-2.0123566772743	1.2839598068945	2.3171077930765	0.1660969372347056	0.1266	0.5146	-0.9262	-0.1438	-2.063541960215	-2.1230286226334	3.7550168791001	0.1744694604463275	0.0051	-0.0256	-0.1864	0.0917	0.7674644998649	1.967938395614	-1.4039560505295	0.1807096256329328	0.1975	-0.0357	1.2512	-0.2687	0.6089907722053	1.5541677417420998	-0.9325478566821	0.1827480101646477	0.0486	0.4559	-0.1786	-0.3992	-0.3961056330875999	0.782532880623	0.5615430771811	0.1834357245898453
751	0.1025129899347173	0.0003	0.0325	0.0515	0.0289	-0.4636182737687999	-1.0805169951448	0.4362355244015999	0.1207163352656974	1.2045	-2.0223	-3.2809	-0.3363	0.4821094981977999	0.3893779748379	0.5499368831246	0.1613093387987534	0.0219	-0.3325	0.3049	-0.0042	0.4185705036173	1.1082144887576	0.6022631139556	0.1718856831074874	0.0047	0.0069	-0.0681	-0.1905	-0.1677586829048	1.7912095017096	0.5851882386318	0.1722452298859555	0.0324	0.2327	-0.4768	-0.0299	0.9231842153755	-3.8636429868628	0.3448023210547999	0.17279743013492	0.0245	-0.0542	-0.4574	-0.0253	-1.1088439772488	-2.311403053625	0.2912171132414	0.1758355336578572
752	0.1278190526509051	0.8379	2.1937	-2.2387	-0.0957	-1.8441258780011	0.4658214834879999	1.2557508538826	0.1562962896047653	0.0004	-0.0291	-0.0099	-0.0549	-0.8145581076127999	1.2344662742739	-0.9925459784996	0.1712350557165683	0.518	-1.6311	0.7697	1.1334	0.6198494486784999	-1.2321450354626	0.1691750320099999	0.1738787741169239	0.1131	-0.7537	0.5964	0.2287	1.8316147942385	-2.2404282262422	-0.1816861157726	0.1787761350189255	0.1233	-0.4579	0.7562	-0.5031	0.053899952059	-0.1784993302858999	-0.5658708105581	0.1844793579018117	0.0255	0.0888	0.3805	-0.2343	-2.7460648567986	0.9639435951807	1.8567156478251	0.1903156948636166
753	0.1261551964881064	1.0758	2.0621	2.9083	0.284	-2.8797524751172	-2.0688532693595	-1.3917597110125	0.1562442338422967	0.0086	0.0878	0.2729	-0.0049	-1.4750095639737	-2.7714411116001	0.6894079269561	0.1686491979993946	0.7838	1.7794	1.6908	0.9728	-3.4604162652185	-3.1798611132968	-1.3195259066473	0.1713392032558276	0.0964	-0.6357	0.1653	-0.6419	-0.8884049762367	-0.5212951567749999	-0.3371304300682999	0.1734619131174859	0.0995	0.6641	0.6239	0.1735	0.4537038300324	1.1274925738006	-0.0519721435546999	0.1803952709486527	0.0715	-0.4007	0.2557	-0.6071	-2.6104887730064	-2.5225570993919	-0.8351345126688999	0.1831206352868955
754	0.1235322058000192	0.6599	-1.382	-2.3003	-0.9006	-0.2763454476367999	0.5471435279449	-0.1636276646813	0.1498775863569189	0.0862	-0.0602	0.6256	-0.6839	-0.4330487389149	0.5594578965539999	-0.0467001774409	0.1594244079855317	0.1046	-0.376	-0.5885	-0.7048	0.1056753804602	0.6399537373662	1.1396102272562	0.1668271503972978	0.0083	-0.1909	0.1892	0.0503	-0.0504377653574	1.238518606436	0.3368943718841	0.1760911504529702	0.0903	-0.0781	-0.7094	0.5095	-0.2732766912422	-0.8200267888800998	-0.3073870988591	0.1799630219114187	0.1771	-0.7586	-0.4777	-0.8198	-2.2337005679925	-1.417922826428	-2.6173344603482	0.1876424447192424
755	0.123471778545157	0.951	-1.8874	2.6598	-0.9574	-1.526903021467	0.9272365475376	0.1957315777325	0.1465425432793344	0.0774	0.0931	-0.4583	0.757	-1.7102022014982998	1.1826908458727	-0.2733553773036	0.1603312827896915	0.1447	-0.6545	0.9302	0.246	-0.782139450316	-0.1137013587229999	-0.6564778102602	0.1664831798130834	0.0307	0.4892	-0.1729	-0.0872	-1.2296664245285	0.2416842375900999	0.1307368910160999	0.1693896638514638	0.3683	-0.9711	1.4648	-0.4156	-3.4667504931612	3.8149756578869	-0.7038074761922999	0.1777566860591507	0.3058	-1.1077	0.9553	0.664	-2.7588513417761	3.3320006130137	-0.7988208953328	0.1834106887561841
756	0.117343227254745	1.4503	3.0365	2.8653	-1.0531	2.5563134197325	2.7161248104359	-0.7509404269709	0.1541618662686315	0.2266	-1.0644	-0.5376	-0.8847	1.2836057196181998	1.6297457037168	-0.7677005580491	0.160791699069133	0.007	0.1709	0.176	0.0715	0.9848347444824	0.5984468399776999	1.6073201762178	0.1695783524391053	0.0616	-0.0378	-0.2437	0.696	3.6318338499784	3.3787007904546	0.1052032640918	0.1727698648463797	0.0002	0.0088	-0.0018	0.0369	2.3656570929603	2.4799879401744995	-0.4186885327094	0.1870095503394716	0.0299	-0.4483	-0.165	-0.1088	-0.5593398674619	0.182551662448	-0.8371803502652999	0.1918963527977524
757	0.1154746914103622	1.6881	-3.3243	-0.3235	-3.2821	1.4282700435021	-0.1742896260009999	1.7314080950456	0.1529271597064187	0.1466	0.8697	-0.825	-0.0241	0.2532510886159	0.0018491224429	0.8598419359485	0.1613541652373255	0.0112	-0.2538	0.1931	0.0477	0.1142128181220999	-1.8582893690531	-0.9576487102687	0.1643679344708938	0.1237	-0.6112	-0.193	-0.8472	2.3234420210192	-0.7579828294662	2.0003177098801	0.1722005945437858	0.0071	0.1111	-0.2102	-0.0719	0.9439966786158	-0.2088328069556	1.2532722429485	0.1795962340492753	0.4972	1.6268	-0.4582	1.1385	-3.444875768092	-0.445756537831	-2.8732608750517	0.1837200870612758
758	0.1088995944993718	0.0056	0.0197	0.1945	-0.1981	-1.8287034099667	0.9055978806526	2.1166943946906995	0.1215431987411959	0.3267	-1.0584	1.6452	-0.4529	3.2621667335212	-2.6349601381018	-0.4463466832915	0.1349175067488759	0.4469	-1.3103	1.7206	-0.5402	-1.2182176025948	0.8395409321073	0.8846673883202	0.1581400641328187	0.0033	-0.1419	0.0626	-0.0842	-0.6791393959433999	0.9027258394115	-0.5791687549347	0.1637726316934021	0.4014	-1.4599	0.6995	1.0278	0.219927541613	-1.3039067234594	0.6716248770797	0.1803737398965085	0.0571	0.0032	-0.135	0.6757	-1.2345449603353	0.3990170173594	0.7468094087474	0.1823918174955333
759	0.1089071446447285	0.006	-0.0143	0.16	-0.2393	-2.1558800532679	-1.4386959466376	-1.5982319361260997	0.1203753016861893	0.4372	-1.2574	-1.6655	1.0453	3.1037323488923	2.4460742477111	-0.6464453374317	0.1330465917542844	0.561	1.5656	1.6647	-1.0502	-1.0949165443809998	-0.8691662342244	-0.4745556363034	0.1581317249798163	0.0043	-0.1446	-0.0506	0.133	-0.6528582514358	-0.7907162310085999	0.8026765123413999	0.1626228546197584	0.5242	-1.8211	-1.0712	-0.6095	-0.0767975959264	0.7533796948743	-0.901348833337	0.1703704183622223	0.1857	0.943	0.7731	-0.3849	-3.5383941520659	-2.5840895994067	-0.2289370956432999	0.1787911346165346
760	0.1655437116800442	1.1194	2.3658	1.5937	1.4163	-2.2774893611616	-0.7929587837584999	-0.4947779540831999	0.1929446201974749	0.0014	-0.0763	-0.0522	-0.0521	-2.397564290858	-0.5375438284541	-0.288384415031	0.206772739531445	0.0008	-0.0549	-0.0038	-0.051	-2.2408216565492	1.126390968941	1.4099361911959	0.2230934431636072	0.0009	0.0684	-0.0377	-0.013	-4.4903381228831	-0.6125316449682999	-0.2248060774198	0.2270126955050363	0.1249	-0.8778	0.1013	-0.2113	-4.1941637877735	-1.6155035266034	-1.3385679335060998	0.2350803979053879	0.2274	0.9812	-0.5587	-0.4197	-1.434446899322	-0.5571760007733999	-0.3574314339095	0.241131057934725
761	0.1070535639312919	0.0004	0.0448	0.0573	-0.0127	2.4527625629301	2.6868142525644	2.1455328361938	0.1133481849776804	1.6232	-4.0185	-2.1137	-0.9298	4.6122621750224	4.0231396333206	2.9083548584361	0.1494637571754021	0.5299	0.956	-1.1794	-1.736	7.0317011909496	3.7194114363165993	1.6022055822268	0.1604883493326675	0.109	0.7372	-0.3001	-0.6209	-0.30687563946	2.0986359435994	2.5619001300919	0.1674708204092005	0.1359	0.8552	-0.2691	-0.6428	7.0098264658804	4.691144951575899	2.7470877755968	0.1677704128964021	0.0324	0.3991	-0.16	-0.3238	4.9443960401918	4.1386507714558	2.8954110013358	0.1776944305262087
763	0.1368538623389456	2.2233	2.9464	3.5889	1.6755	4.828294756596099	4.265335330309799	6.7276975927307	0.1590138013508454	0.0381	-0.3584	-0.0187	-0.4799	3.0495963386491	2.2674568883331	6.5947574919954	0.1720083581779369	0.0829	-0.0991	-0.361	-0.7636	3.5458299848682	3.2951361932478003	7.4215512821559	0.1740994676770215	0.0456	0.4233	0.3996	0.2323	6.5015538522671	6.4031962755171	7.896185604520699	0.1772760466354415	0.0454	0.4061	0.4027	0.2391	3.6048838739489	2.8488681960177	6.598455736881199	0.1814295813286379	0.6082	-0.8668	-1.3893	-1.5319	4.414130672417199	4.0246740115179	6.7710142695314	0.1844744441518208
764	0.1341104952496328	1.8368	3.0828	3.1818	0.9573	3.8616364922971	4.1918425489622	0.9111452479813	0.1596090703189737	0.2315	-0.2154	-0.2528	-1.4372	0.7423243032476	1.2409578743394	0.2955841896491	0.1680388996667177	0.0752	-0.3847	-0.5501	-0.4702	2.5322748279748	3.162392807666	-0.1824729763865999	0.1740444546977271	0.021	0.2351	0.3512	0.0522	4.5733125746294	5.0669495808223	0.6637956139704	0.1762844481388381	0.0017	0.01	-0.019	0.1176	2.1072520673227	2.5157114120501	0.099931297978	0.1789169653500737	0.3597	0.9033	1.0903	1.0053	3.0648614345607	3.3629242351439	0.1223174824463	0.1849739782323084
766	0.1068807639070233	0.0052	-0.0455	0.2632	0.0448	-0.6784705644214999	-0.8695203215007	-0.1288484255425	0.1129033750269252	1.7854	-0.3925	4.8369	0.414	-0.8824641786009999	-2.7446091646627	-0.3233210262925999	0.1548987542080606	0.0544	-0.7196	-0.0927	-0.0153	-1.816861157726	5.3000963807505	0.4284849473536999	0.1610407763248631	0.0306	0.35	0.4003	-0.0502	-0.8856116210569999	-5.2943129552376	-0.4084593447274	0.1670193044446966	0.0496	0.6654	0.0326	-0.043	-1.413201662744	-2.5333370898037	-0.2865352925880999	0.1742495081197749	0.0006	-0.0093	0.0164	0.0717	-2.3312712841285	1.7511189534263	0.1037082289252	0.1873568779729842
767	0.1094379479765234	0.0004	-0.0119	-0.0074	0.0759	-1.541459942826	-0.1937250831667999	-0.9558389308565	0.1200602138532119	1.5586	0.0891	-0.2533	-4.4047	-1.7707904687763	-0.3331567839675999	-3.5006641856246	0.1620818548249279	0.0518	-0.6069	-0.1145	-0.3127	-2.2385004177379	-0.1166520860254999	2.1925477578803	0.1721454624967331	0.0178	-0.2006	-0.1184	-0.3178	-1.8421980694968	-0.541360102432	-5.074857529992999	0.1790195025346504	0.0937	0.8584	0.1627	-0.1475	-2.372778181517	-0.4206163412136999	-3.2251449416325	0.1849402081905824	0.2561	-0.9727	-0.3338	-1.0099	-0.5093348754421999	0.3128951231571	1.5260768178223	0.2005013231006933
768	0.1175320198429285	0.0002	0.0418	-0.0009	-0.0192	2.4888007790513	-0.2929875496229	1.5728556813245995	0.1666718992701437	1.1028	2.2208	-2.2339	-0.047	0.0246680802489	1.8578565957154	0.6048597539818	0.1808277742910991	0.16	0.8845	0.7133	-0.1899	-0.0689289897864	1.5528300786982998	0.0618472442603999	0.1819512182805044	0.5353	-2.052	0.2705	-0.3594	0.4182951024023999	1.3635507580006	0.0466608344102	0.187359325109413	0.0283	0.3774	0.2896	-0.0097	-1.3546198900317	-3.1050306689054	-2.4036624606165	0.1939599477223421	0.6776	2.147	0.7663	-0.2082	1.0588783282597998	0.3926041033553	-0.0239599056963	0.2092177709598944
769	0.1018603659538871	0.02	-0.1769	0.332	0.3906	-0.2926728053773	-0.8692449202857999	-0.3157278213675	0.1265328878699739	1.2828	1.2908	-2.3221	-2.8546	0.6289376887702	-2.6138722736466	-2.4665719667058	0.146501441015649	0.0001	-0.0026	-0.0004	0.0369	-0.7461405772255	1.0105650865602	1.5887109226967	0.1641914767879864	0.0127	0.3199	0.0936	0.0698	0.0584244005894999	-1.9572764342943	-1.6223885569759	0.1691189118537947	0.0293	0.4058	0.3059	0.0396	-1.0504982627207	0.4053119022713999	1.3259388206514	0.1714276731727426	0.0135	0.1327	0.1979	0.2475	2.6584872704604	0.109767055653	0.4660968847029	0.1742993427540598
771	0.1051902137817803	0.0007	0.0993	0.0062	-0.0075	-1.7914849029244997	0.641684830717	2.2722960811092	0.1248350782864016	1.4156	4.1079	0.2358	-0.2806	-1.2895071742232	0.6709953885884999	2.2361791789266	0.1653850340473994	0.0034	-0.045	-0.0526	-0.1613	-1.1014868305079	0.7612089579836	2.4861647959944	0.1688134784315579	0.0351	-0.5545	-0.0333	0.06	-3.0173743965058	1.4103296215029	5.098778092658599	0.1730780114700363	0.0221	0.4188	0.0761	0.1027	-2.8788475854111	0.5849915234783	2.3585753474343	0.1752173220966592	0.0036	-0.1105	0.0356	0.1328	-3.855223578293	0.5159445045997999	2.4181800389448	0.1759254952291895
776	0.1333180724907338	1.0307	-0.918	-3.2336	0.5463	0.1266452158233	1.2594097557377	-0.3232029972005	0.1387730181503281	0.0044	-0.0961	0.0801	0.1801	-0.1905776407108	0.1220027382006999	-0.1404152765683	0.1432272779444029	0.0688	0.6364	0.5338	0.1732	-0.2797289482769999	-1.0635208058824	0.1986036189736	0.1581044489083311	0.0527	0.602	0.2725	0.2525	-0.2826796755795	-1.5274538238967998	0.3524348690106	0.1726351896568514	1.0739	1.0311	2.8523	-0.3636	-0.1644145252952999	0.3069149824907	-0.1808205690971999	0.1766412864932966	0.5005	-1.0538	-1.772	-0.0053	-0.0656635182383	1.6398568626066998	-0.5541072443788	0.1804704008667142
777	0.1309412870999458	1.3977	-1.203	-3.6959	0.9509	0.4438287293267	1.9477554208649	-0.5762180276322	0.1387468754275058	0.0043	-0.0295	0.0687	0.2034	-0.2366089866298	0.0757353340975	-0.0770729971412999	0.1430299396721053	0.0619	-0.6575	-0.4623	0.0546	-0.2864566065266999	-1.1401216866553	0.3113214019290999	0.1564991461531727	0.1918	1.0161	0.8964	-0.0501	0.129045140696	-0.9038667873018	0.3648279236811	0.1646593072403446	0.8437	-1.0447	-2.5109	0.538	0.7922506092059	2.5023741246428	-0.4527989403262999	0.172834339302547	0.3363	0.8213	1.4547	-0.3579	0.5582382626023	1.8472339774264	-0.4185311605866	0.1736243314622058
778	0.1142233366765773	0.0013	-0.0555	-0.0488	0.108	-1.8296869857342	-1.0601373052421998	0.5737000736674	0.1206515921720877	1.2119	2.2993	1.3573	2.8175	-3.2517408303857	-1.9204907005898	-0.8153843112574999	0.1645352004168501	0.1392	0.6087	0.6861	-0.6537	-2.7983910876296	-0.9284168384586	-4.2007734169311	0.1752415692901678	0.0089	-0.0165	-0.059	0.2688	0.1787353884700999	0.312383663758	2.3791910955211	0.1813297003840533	0.1793	-0.3005	-0.3701	1.1208	-0.3733653613429999	0.0937150991273999	1.3526920815274	0.1829046610729487	0.0087	0.0231	-0.1856	-0.1915	-1.2222699347569	0.4568906155191	-4.5373923876003	0.1840707930586855
779	0.1443590489595388	1.8651	4.3143	0.8678	0.115	0.2422743830506	-1.0479803087559	-0.9941196997276	0.1532691800048502	0.0071	0.0043	-0.1925	-0.181	0.2627721020453	-1.1686847269435	-1.1139192282091	0.1710775772138481	0.0223	-0.0351	0.4412	0.0085	3.778111238121	-0.4314750176869	-0.8367475769275998	0.171292870463115	0.1054	0.0559	0.5944	-0.7528	-3.3421511149343	-1.6968649140909997	-1.1682912966365	0.175327736495435	0.0008	-0.0051	0.0562	0.0574	0.2325959974983999	-1.1281220622918	-1.0673370798603	0.1769238526585455	0.007	0.0364	-0.1683	-0.1725	0.1897514370660999	-1.054786653067	-0.9821594183948	0.1803200396025008
780	0.10592034315595	1.768	-4.4336	0.8211	-2.1693	-3.5287157665137	1.1008966850474	-3.8805604900638	0.1084323737180356	0.0195	-0.4566	0.0927	-0.2299	-0.9858970063113	0.5312096005114	-2.2962559868055	0.1509706456508637	0.1122	-0.9954	0.0569	0.3476	1.9732497047585	0.2880303277547	-2.7825751892882	0.1575402849221028	0.0008	0.0741	0.045	0.002	1.4148147270026998	-0.204190329333	0.8087353390692	0.1614734924458036	0.0427	-0.2976	-0.0259	0.5544	-4.0891178958045	1.1955166738809	-4.3245072484826	0.1732763552034046	0.0563	-0.3041	0.0598	-0.6256	-4.4061440371851	1.1904020798899	-4.2355526560699	0.1770602697652795
787	0.1025771068201164	0.0007	0.0056	-0.0951	-0.0215	-0.8558289468171	-0.7981520638109	0.0197895444420999	0.1176122075682688	1.2194	-0.2456	3.9324	-0.1657	-0.6296065202921	-0.3202129268672999	0.0073178037101999	0.1553182530728366	0.0162	0.2049	-0.3385	0.0159	1.5422074604093	-4.002484542203099	0.2233110422531999	0.161138224097756	0.0191	0.4092	0.1003	-0.0031	-0.4886010982632999	1.4935007884026998	-0.0723124904266	0.1717035788933848	0.0039	0.0495	-0.006	-0.1777	0.3186392056393	1.5352830870060998	-0.0530344053836	0.1718193502388077	0.0114	0.3135	0.0254	0.0288	-3.9672331866959	-2.1015866709019	0.053506521752	0.174945472029663
788	0.1026678684238869	0.0007	0.0007	0.1002	-0.0213	-0.9184237086608	-0.8598025929177999	-0.0431199616472	0.1215943346684819	1.1959	0.0132	-3.8403	-0.068	-1.0226827400158	1.0660387598472	-0.0033441576095	0.1615525192604999	0.0211	0.4321	0.0925	0.0214	-0.6120988716306	1.4253586592303	0.0171142183545	0.1720552694047595	0.0041	-0.034	-0.0043	-0.1858	0.1825123194172999	1.6871471855080995	0.0486673289759	0.1723820479276413	0.0146	-0.3391	-0.111	0.0103	-4.1810625585504	-1.9422867395976	-0.1958889498553	0.1757734574615389	0.0314	-0.2809	-0.4343	-0.0109	0.1145669053984	-2.8702314616878	-0.0495328756513	0.175817665409255
789	0.1140497325774467	0.0008	-0.0772	-0.0418	-0.0517	-0.0305695348539	0.4760113284392999	0.303728197004	0.1355788083438364	0.9297	-2.6968	1.5379	-0.8053	1.1096701808935	-0.9844019711447	0.1175176327009	0.1593914074743181	0.3063	-0.0712	1.4101	0.943	2.1120912600988	-3.3529704483768	-0.8003946165608	0.1814259747515374	0.7931	0.1905	2.0196	1.5627	-0.311596803144	1.1376037326905	0.5797195573645	0.1863715827177124	0.0119	0.1058	0.284	0.0617	2.1400248118958	0.7638055980098	2.0286446919841	0.1876121779890611	0.1546	0.8645	0.029	0.6987	-0.3000692951489	0.0956822506623999	-0.0513819980941999	0.1957445363871622
790	0.1002020512192624	0.0049	-0.0226	0.2707	0.0004	-0.8611795989922999	-0.5972665490567	-0.1332548449808999	0.1179258096267183	1.4109	0.4379	-4.1915	-0.4308	-0.7451570014579999	0.9471047780411	0.0509492247564999	0.1523582866638457	0.0544	0.7293	0.0536	0.026	-0.0500443350504	-7.062782185202599	-0.7740741290225	0.1594991174915081	0.03	0.5014	0.1519	0.0865	-0.3282782481608	2.2198518211861	0.2565952462254	0.1671295994082209	0.0332	0.0723	-0.5337	-0.0892	0.2084000336178999	-3.4323253412987	-0.3578642072472	0.1698718423361978	0.0041	-0.0145	-0.0863	0.1693	0.5426584224451	1.5794653104821998	0.2707193942467	0.1729108520970737
792	0.1041993484338743	0.0037	0.0136	-0.2295	-0.0057	-0.339530354941	-1.1095914948321	0.016917503201	0.1309802060872348	1.134	-0.2514	3.5943	0.069	-0.5576087741111	0.9876674426928	0.0393036876693	0.1656766809666889	0.0063	0.2375	-0.0238	-0.0035	-0.5529662964884999	0.0320252269897999	0.033835006402	0.1721626909398806	0.0174	0.186	0.3425	-0.0	-3.6505217895609	-1.6118052817175998	0.0401692343446999	0.1748080667340332	0.0167	0.3494	0.1345	0.0598	-0.0026359830569	-4.6929940740188	-0.0402085773754	0.1756186473260825	0.0045	0.0216	0.0274	0.1923	0.2690276439265999	1.5623510921277	0.0333235470028999	0.1874730528258105
796	0.0847786451540664	0.0003	0.0049	-0.0684	-0.0129	0.2018690905217	-0.7130924314375	-0.8699530948383999	0.0919269302113913	0.0004	0.0788	-0.0037	-0.0125	0.1910891001099	-0.7082532386614	-0.8631860935579999	0.1316510308979059	2.3364	-1.3791	4.3784	2.3555	0.1599294197955	-0.7183643975513	-0.8389901296774999	0.1368545142716719	3.4999	4.9919	3.094	-1.9671	0.1727552478037	-0.7202528630249	-0.8515012134400999	0.1418378736996165	0.0019	0.0738	-0.0954	-0.0738	0.3136032977096999	-0.6909029621227	-0.8934408841663	0.1541753712718787	1.5987	1.2593	-3.2123	-1.9104	0.1740929108475	-0.8807330852501999	-0.8578747844135	0.1604368789866775
797	0.0849532220073834	0.0006	0.0606	0.0099	-0.0862	-0.4619658664793999	-0.0816761317332	1.4444400291198	0.0921939414969851	0.0003	0.0608	0.0221	0.001	-0.4657427974265999	-0.0849416032813	1.441922075155	0.1319985661650095	2.3115	4.1745	1.7317	-2.417	-0.4770342472374999	-0.0929282385133999	1.4001004335209	0.1374151782537933	3.4804	2.4431	1.9558	5.3101	-0.4574807609796	-0.0858858360180999	1.426578293182	0.1420861145410934	0.002	-0.1153	-0.0616	-0.0624	-0.4252588188362999	-0.0719190601195999	1.4687933651230998	0.1548174713533378	1.6777	-3.2403	-1.3304	1.9963	-0.3885911142238999	-0.0848629172199	1.480478245241	0.1605534871138466
798	0.1076607518025282	0.0094	-0.0161	0.3616	-0.0003	1.4239029670944	0.4144394853937999	0.0112127637494999	0.119818391278401	1.442	0.2507	-4.2372	-0.188	1.6135363750684	0.8646024426632	0.0687322746328999	0.153247282929597	0.0545	0.5454	0.4838	0.0405	2.5056002531602	-6.413858236836799	-0.2433366448795	0.162194420528202	0.0186	0.4091	0.0439	0.0559	1.7577679256146002	2.5061117125593	0.1670111653214999	0.1667889237669741	0.0339	-0.0722	-0.5459	-0.0444	2.1863315590297	-1.93961141351	-0.0288384415031	0.1723694509997983	0.0077	-0.1934	-0.1587	-0.0641	-1.5598724811935998	-0.6100530340342	-0.4112133568763999	0.1727845156930546
800	0.1151871615160634	0.0008	-0.0244	0.0636	0.0755	0.1406513347525	0.3828470317417	0.4729425720446999	0.1376629141597764	1.0221	2.9555	-1.5455	0.1164	1.4472727273302	-0.9377411367345	-0.0863972954172	0.1623769991758727	0.19	-0.013	0.9781	0.8932	3.0151711867866	-2.7990599191514995	-1.0420001680895	0.1818505380384678	0.7006	0.2096	1.7083	1.6783	-0.4430812117434	0.8663728790447001	0.6148922268103	0.1884654542947966	0.1134	0.8786	-0.176	0.3155	0.4061381059161	-0.0664110358216	0.1354580547001	0.1913602520531896	0.0158	0.2648	-0.0914	-0.213	2.3728962106091	0.9167713013714	2.1009571824107	0.1972616327179448
802	0.1110324762020292	0.0086	-0.0522	-0.2998	0.1524	0.4615330931417	-0.9375837646117	1.1025490923368	0.1321321296879667	0.9867	0.3882	-2.6334	2.0287	0.2495921867607999	-2.4566575229694	1.839286685225	0.1618580008243305	0.2738	1.0502	1.1177	0.4302	-1.0074176441042	-4.9286194848811	2.1310939439269	0.1776317204043251	0.683	1.6884	1.4514	0.9002	0.6536057690191	-0.0423331010331999	0.7319377431428	0.1806696850148776	0.1113	0.6527	0.4916	0.5066	0.9093354685691	1.3343188861905	0.3011315569778	0.1874707927433601	0.0811	0.4556	-0.3077	0.5889	-0.1659095604619	-2.1465950980227	1.2173913989501	0.1883942047361813
805	0.1359420888520112	0.7215	1.4212	-2.3988	0.4325	0.5542646165016	-0.530344053836	-2.0179433876337	0.1440279321808314	0.2661	0.0035	0.9004	1.4004	-0.2336189162965999	-0.2113901039511	-1.7790525052232995	0.1448367337388738	0.0705	-0.208	-0.2952	-0.7744	-0.5080758984598001	0.2335008872045	0.0958789658159	0.1492419765707698	0.09	-0.1097	-0.0508	0.9434	-0.5516286334446999	0.3023905339602	0.0799450383824	0.149722643188967	0.0587	0.2767	-0.196	0.6877	-0.2957809048026	0.0308449360687999	0.1452544693443999	0.15110635937584	0.1472	0.0137	0.3131	-1.1673	-0.7508223978788	0.8666482802596	-0.4107805835387	0.1520902849843976
806	0.102297067169802	0.2575	1.685	0.3172	-0.9143	-0.9389214276555	-0.5812539355617999	-1.1040047844727	0.1099278875476427	1.5842	4.0161	0.7566	-2.217	-3.4115522210891	-1.1833203343638998	0.3335502142745999	0.1539062266889475	0.0767	0.8088	0.1207	-0.2805	1.6282900115809	-0.2279928629065	-1.6712526011052995	0.1617707458395424	0.0056	-0.0269	0.0547	0.2187	0.9215711511168	0.2746143542859999	-0.3078198721967999	0.1630742882658122	0.0376	0.2768	-0.0224	0.5184	-2.9724053124157	-0.9917984609163	0.2285436653362999	0.1755564006129745	0.0136	-0.2385	-0.2396	0.0454	-4.9645003288795	-1.5261555038837	1.1423248963745	0.1785302049739442
807	0.1060271862569611	0.0059	0.2661	0.0718	0.0869	-0.5730705851761999	0.3714375528387	-1.0255154382262	0.1096592188682519	1.8133	4.6128	1.3119	1.3434	-2.6424353139348	-0.0233304172051	-1.8066713127747	0.1368566890957274	0.0015	0.0587	0.0907	0.0666	-3.0635237715169	2.6479039952021	-7.143238682984101	0.1535822631630688	0.0527	-0.0485	0.4567	-0.5513	5.356711001927799	2.6147771633527	0.0753812468212	0.1641307878780503	0.0034	0.0519	0.1685	0.0093	-0.3563691720806	1.4436925115365	-2.0886428138016	0.1694417181439602	0.0533	-0.0973	-0.4257	0.5302	-3.3142962491987	-1.8389325979487	0.2295272411038	0.1701323982383244
810	0.1418652736162701	1.9143	4.4203	0.2495	0.7997	-3.2385215720705	-0.2150490058061999	-0.5557203086375	0.1654444529012463	0.1024	0.8565	0.0222	0.4405	0.0845088299436	-0.0187272826132	-0.0516180562784	0.1691020582535902	0.007	-0.0751	0.2317	-0.0547	1.5825340668768	0.0568506793614999	0.6142233952884	0.1692022423799669	0.0735	0.5352	0.0077	0.6039	-7.5266758601863	-0.3449990362082999	-2.6070659293355	0.1825127150019481	0.0119	0.1583	-0.1974	0.1837	-1.4424335345541	-0.0931642966976	-0.531917775064	0.183116414628856	0.2385	0.2186	1.2556	-0.5737	-0.1156291672272999	-0.0217173529464	-0.1421070268884	0.1846922936829617
811	0.1026341362339483	0.04	-0.305	0.6899	-0.1268	-0.3640804060977999	-1.1763959609607	-1.2524853823345	0.1130935019824871	1.4573	-1.7786	3.9458	-0.7719	1.3801928599867	-5.1368228033455	-0.5923486702192	0.1621183645275755	0.0448	-0.454	0.1263	-0.4385	1.4575019153122	-4.7268684234515	-0.4113707289992	0.1652306443240281	0.0018	-0.1257	-0.0291	-0.0	-0.788434335228	2.0071633972219	0.0715256298126	0.1743534939620784	0.0152	-0.0071	0.3596	-0.042	1.6313587679754995	-5.2212922902584	-0.3560544278349999	0.1779259717470822	0.084	-0.0176	0.7245	0.4279	2.3933939296038	-7.0481859208129	-0.1643751822646	0.1818563153971999
813	0.0993122556560591	0.0009	-0.0748	-0.0629	0.0681	-0.949347330791	-0.3360681682393999	1.9369754304531	0.1156432637942228	1.3896	-1.7754	-1.8258	3.3968	-2.1185435171336	-1.4252012871075	4.3345790643418	0.149064672551296	0.0	0.0129	0.007	0.0052	-0.099931297978	0.4252588188362999	2.4350975421458	0.1563415162433029	0.0395	-0.2253	0.5651	-0.0929	-1.8950751027576	-2.2903151891698	4.7127049323995	0.1655089857888135	0.0742	0.4809	0.6229	0.2314	-9.5952930713616	-7.048972781426899	8.0849534658193	0.1677091811991849	0.0037	0.1357	0.0758	0.0948	-1.512739530415	-3.1232858351502	4.765542622629599	0.1683173704890678
814	0.1002390882744817	0.0092	-0.1257	-0.3308	0.1116	0.9113419631348	1.5674656861187	-1.3929793449641998	0.1219961005221097	1.2814	-1.5184	-3.4803	1.1565	2.4886434069285	5.1847426147381	-2.5648115143637	0.1493817279422311	0.0	0.006	0.0041	-0.0073	0.3074264418897999	0.3421269949672	-0.7877655037061	0.1621465755014597	0.0201	-0.0276	0.2189	0.3704	1.774764114877	3.9076284951854	-1.6048415652837	0.1669479733026171	0.0286	0.1329	-0.2981	-0.3882	0.8247872955948	1.2296270814978	-1.5126608443536	0.168604947054988	0.0103	0.006	0.1948	0.231	1.8720200867674	2.2691092956225	-4.0214478830005005	0.169524992811184
826	0.1138684508128602	0.0974	0.404	0.3027	1.0138	-1.9152580775067	0.2489233552389	-2.8188888066243	0.1163907388418329	1.0093	1.4551	1.4898	2.9447	-2.715455978914	-0.7206856363626	-4.1451030284906	0.1550997042023618	0.8065	-0.9145	-1.952	1.7756	-4.5190191922634	-3.0942506784936	-5.225895424850299	0.1705988439767519	0.0108	0.1072	-0.0512	0.2845	-1.1701010760486998	0.474083519935	0.3515299793045	0.1764335437568793	0.0064	-0.1346	0.0267	-0.1885	-4.1198054597505	-2.6805193676524	-4.4105111135928	0.1797341152484455	0.5038	-0.8834	-1.6435	0.8503	-0.6714675049569	2.3616834468596	-3.6367910718466	0.1827615471397929
827	0.1058818449482391	0.0141	-0.0718	0.1988	-0.394	0.3328813827526999	-0.4860044582371	0.6689888940227999	0.1097872111960956	1.819	-0.4315	2.2078	-4.4489	0.7880802479517	-1.4782356924910998	2.6488088849082	0.1535299600777565	0.0481	-0.6828	0.0368	0.0459	0.5805064179785	2.347598641869	-5.0315015101616	0.1550459616466497	0.0329	0.4863	-0.0401	0.2829	3.8534137988808	-1.8178053904628	3.7559611118368994	0.1652913347039365	0.0418	-0.602	-0.0638	0.1121	1.3076049683451998	-0.5213738428364	0.7388621165459999	0.1732823802524735	0.001	-0.0578	-0.0734	-0.0093	1.513526391029	0.6836638444738999	-1.8818951874731	0.1804387134082803
828	0.1098185142567664	1.157	-3.7836	1.0039	-0.6923	8.9283893579659	-1.9770659787364	0.1096490265608999	0.1329927529153849	0.0477	0.6202	0.3199	0.2253	12.411860639174598	-2.7748246122403	0.9472621501639	0.155447607697533	0.3239	-0.5029	-1.4184	0.9276	4.6103737095488	1.8577385666233	-1.7157102257963	0.1660934861071785	0.1597	0.5078	-1.0764	0.1602	6.563165038343299	-0.3469661877433	-0.6893685839253999	0.1699245338616972	0.0146	-0.2482	-0.0236	0.2587	4.149116017621999	4.1905442289491	-3.1834806721212	0.1749547725445662	0.1909	1.0659	0.1727	0.6862	7.5590945174831	-0.7574713700671	-0.332842039722	0.184037838116614
829	0.1113640336049412	0.3993	0.264	-0.7078	2.1925	-0.9421082131422	-0.2579329092692	-0.5948666241839999	0.115191301325625	0.7821	-0.1038	1.1935	-2.9579	-1.1348890635721998	-0.7001485743372	0.4262423946037999	0.1529945362554495	0.6893	-1.7254	-1.8377	-0.6353	-2.0410770896853	-3.0116303140236	2.8712150374553	0.1674744942375349	0.033	0.2237	0.4911	-0.0675	-1.9955965461961	0.1521394997169	-3.9279688420573	0.174686829296518	0.0137	-0.2542	-0.0674	-0.2202	-2.3112850245329	-2.9308197289658	2.0409590605932	0.1792066171494244	0.4366	1.1498	1.516	-0.1858	0.4789620557418	1.6418240141416998	-0.7591631203871999	0.1824456420022025
830	0.1697640911597826	1.1488	0.1195	-3.1827	0.079	0.0604702381859	-4.1870033561861	-0.1232223721523999	0.1936605275893957	0.0006	-0.0567	0.0018	-0.0401	0.0569293654228999	-4.3078258034658	-0.0400512052525999	0.1969136704238807	0.0006	0.0249	0.0113	0.0596	-0.2427858424496999	-5.519119032657399	-0.158158983414	0.2262011752331779	0.1702	-0.4249	0.8256	-0.516	0.3051052030785	-6.4020553276268	0.1148423066132999	0.2373502450144568	0.0756	0.5179	0.2195	0.4021	-0.0325760294196	-3.2945460477873003	-0.0987510070569999	0.2419655884183801	0.001	0.0581	0.0264	0.0469	-0.0057047394515	-4.7169146366844	-0.0813613874876	0.2432477464222451
831	0.1232783206323056	1.4467	-0.5482	-3.0099	2.8711	-0.2627327590145999	-4.1956588229401	3.0428293373687	0.1415593782552299	0.1442	-0.2467	0.6414	-1.0277	-0.5478123594668	-6.5290939737571	5.4613241205591	0.1677808482299406	0.2538	-0.7313	-1.089	0.7402	0.1522181857783	-3.0587632648022	2.1717746376707	0.1726019697522681	0.0374	-0.5354	0.1678	-0.0995	1.9017240749459	1.2915530118196	-1.6558301330709	0.1766766316103693	0.0918	0.2308	-0.2171	0.824	0.5676019039089	-1.7010746183758998	0.729813219485	0.1846402316731107	0.717	-1.2457	0.664	-1.9577	0.0472509798707	-1.8901965669508	0.5110659687929999	0.1896172066437526
833	0.101927178401038	0.0284	0.6391	-0.0767	-0.0561	1.9850919569992	0.3975613252234999	0.4072397107756999	0.1266412325477155	1.265	-3.8301	0.3922	0.4006	5.0018762080445	0.0326153724503	0.0111340776881	0.1635307216552379	0.0159	-0.0293	-0.2702	-0.268	3.8740688899983	-0.0680241000802999	-0.0540966672125	0.1723114319270983	0.0108	0.1539	-0.1673	-0.2051	2.2519163912066	2.6218982519094	2.5772045690342	0.173743699094923	0.0035	0.0133	-0.1354	0.108	4.6046296270666	-0.6439273834669	-0.6534877399269999	0.1752740994102373	0.0267	0.0182	-0.4531	-0.1511	-0.2506544485897	0.5653986941897	0.6341309688225999	0.1854397716705165
834	0.1561434036630829	0.1607	-0.5654	1.1063	-0.0023	-3.8984615690323	-0.3980727846226	0.5797589003952	0.18053526155811	0.0176	-0.1379	0.3568	-0.0092	-3.0769397449856	-0.3505070605063	0.6135939067972	0.1814783399431806	0.0047	0.0067	-0.0015	0.1976	0.0227402717446	0.3612870509181	0.5369536829936	0.2166702623800575	1.3653	3.038	-0.465	-0.0793	-3.8201295949086	-0.2082820045257999	0.5838899186187	0.2261034503705017	0.0003	-0.0238	0.0051	-0.0328	0.5665002990493	0.5123642888061	0.5219246452662	0.2279581489978917	0.1513	0.9804	-0.1848	-0.0077	-3.3995919397563	-0.5218853022355	0.5593005244311999	0.2361282911971535
836	0.1587450499855113	0.1713	0.5521	1.1459	-0.0214	-2.5939253570817	0.997345828245	-0.4825422715354999	0.1816275906433021	0.0047	0.0097	-0.0208	-0.1966	-0.9789332898774	-0.8510290970716999	-0.5456878358089999	0.1840267629776209	0.0291	-0.0679	-0.4821	0.0215	-1.0092274235163998	1.5630592666803	-0.5425797363836999	0.2166793240244578	1.3607	-2.9625	-0.802	0.0036	-1.301467455556	1.1140372573011998	-0.4867126327897	0.2221198044213833	0.208	-1.1447	0.307	-0.0065	-3.0792609837969	0.4832111030573999	-0.4754211829787999	0.2353846027982538	0.0203	-0.3458	0.0992	0.0136	-1.8517977689876	-1.4358239053965	-0.5506844007078999	0.2359235479392664
837	0.193082785468797	0.0688	0.1438	0.6786	-0.2315	-0.9550914132732	-1.926628213379	0.313563954679	0.2065672399727965	0.01	-0.1156	0.2438	-0.0083	-0.7008567488898	-1.0983787310826	0.3728145589132	0.222362010291478	0.0866	-0.321	0.4401	0.5362	-0.93242982759	-3.0176891407514	0.7902441146402	0.244581504864651	0.0126	0.0993	0.1706	-0.1959	0.5037875081134999	-6.877004394237201	2.7976435700463	0.2595510415396499	0.9383	-0.3008	2.2878	0.3134	-1.021345076972	-2.4421006016104	1.0188664660379	0.2620307341805477	0.0901	-0.063	-0.6975	0.1588	-0.9223186687001	1.0752843720616998	0.4833291321494999	0.2641097090580855
838	0.1679915584729899	1.1424	-1.0876	-0.464	2.9669	1.3301485249363	-0.1340417055949	-1.9800167060389	0.1937116885062112	0.0013	-0.0465	-0.0178	0.0862	1.4244144264935	-0.2837812804391	-1.4679671614783998	0.2079690030099092	0.0005	0.0458	0.0362	-0.0207	2.503003613134	-1.562705179404	1.1789926009869	0.2172891350613088	0.0022	-0.0339	0.0891	-0.0763	3.4425545292807	-0.8184137246213999	-2.4424940319174	0.2282082100326006	0.2009	-0.1817	0.686	-0.9037	2.1257432917517	0.2885024441230999	-4.0596893088409	0.2381689806454747	0.0482	0.4214	-0.3345	-0.1196	0.8150695670118999	-0.3553462532824	-0.2504577334362	0.2442280838283562
839	0.1108649463960405	0.5994	0.3416	-1.1364	2.5889	-0.5573333728962	-2.1219270177738	-0.1173996036087999	0.1170150732052595	0.5195	-0.0316	1.2679	-2.2474	-0.7160825017707	-2.3658144650831	0.5789720397811999	0.1443786367082687	0.0605	-0.4898	-0.3465	0.5181	0.1065409271355999	-5.1384752106349	3.4529410893855	0.1467944980058916	0.03	0.1834	0.5164	-0.0788	-0.4945812389297	-2.6560873455877	1.7675643402589	0.1528054540827179	0.6791	-1.5116	-1.8412	-0.9957	-1.1953199587274	-4.5798041746949	2.8904537794676	0.1648583841224101	0.0043	-0.0036	-0.0305	0.1964	-0.2895253629213	-2.6479433382328	0.1969118686534999	0.1736434491872847
840	0.1477996073856314	0.8294	1.0254	-2.3717	-1.3194	5.2402162880251	-2.9174037554971	0.5461992952081	0.150155153881275	0.0237	-0.2569	0.383	0.1567	2.5194096569359	-1.8392079991636	-0.276581505821	0.1692687913345785	0.8895	-2.4219	0.1162	-1.4155	6.7560245748347	0.30687563946	4.033565536456099	0.1699705550202767	0.0054	0.2016	-0.0129	0.0835	2.6423959709041	-1.7145299348752998	-0.1154717951045	0.1757693040547333	0.1184	0.9377	-0.3155	-0.1781	4.6582935209414	-1.3883368673416	1.4284274156249	0.1771210556933891	0.061	0.5527	-0.4321	0.1561	5.3334986138148	-3.5014903892693	0.0977280882588	0.1947037121923097
841	0.1350224697552827	0.1987	0.3881	1.2126	0.7656	-2.9870015768054	0.1303828037398	0.8673171117815	0.1356136893171474	0.1886	0.0375	-1.0731	-0.9659	-2.8376160892375	1.0116666914198	-0.571654236071	0.1510978746955774	0.017	-0.2265	0.0812	0.3337	-2.1395133524967	0.3520414387036	0.2248847634811999	0.1512028913559741	0.0179	-0.2722	0.0553	-0.3162	-2.1360118227644	0.5321538332482	-0.0491394453442999	0.1836912465717433	2.2817	-0.9261	-3.8409	1.7383	-2.8320293788781	0.5408486430329	0.2125310518414	0.1859113935489951	2.3514	-4.2301	1.0092	0.244	-2.7760835892227	1.0273645606691	-0.1407300208139	0.1878861661308047
842	0.1552774492135333	0.4301	2.0383	0.012	-0.0208	3.5728979899898	-0.4295865522133	-0.5899094023158	0.1571971187802435	0.0026	-0.0509	0.1465	-0.0252	1.0797301345308	-0.4220326903188999	-0.4860044582371	0.1660845045762699	0.089	0.0137	-0.8914	0.0964	0.6697364116061	-0.0980428325043999	-0.5705132881806999	0.170672599103196	0.0528	0.0083	-0.6636	0.1535	-0.1445069517611	-0.1548541688352	-0.544114114581	0.1839678979358476	0.0005	0.0054	-0.0622	-0.0046	0.1850302733820999	-1.2725896710222	-0.4018890586005	0.2132971025525805	0.1582	-0.0272	1.0423	-0.1593	3.6953335015282	-0.5953387405524	-0.5598119838303	0.2200741990181126
843	0.083790257812008	0.0181	-0.4532	-0.1538	-0.3078	-2.0525652546497	0.7063647731878	-2.3898530568408	0.0908978606502394	0.0215	-0.2473	0.2949	0.4547	-2.0696794730042	0.6965290155128	-2.3895776556259	0.1317601903078088	2.7271	-4.6259	-1.1152	-2.8988	-2.0384804496591	0.6859063972238	-2.4067312170111	0.1350974276865821	3.4854	3.1051	-3.1675	-4.3616	-2.0272283428789	0.7049484240826	-2.398744581779	0.1448016076476776	0.001	0.0049	0.0412	0.0954	-1.8061598533756	0.6982207658328999	-2.3421299606017	0.1480676748463412	0.0273	-0.0994	0.339	0.3895	6.1567121881816	-0.8678285711806	-4.6922465564355	0.1545862862332602
844	0.1057697077418979	0.0003	0.0609	-0.014	0.0075	-1.1544032067994	1.7452568418519998	-2.8038991119276	0.1130083865424187	1.6641	-3.6348	-0.1705	-2.9744	-3.3949888051644	1.8765838783286	-4.8602806405552	0.149422552381147	0.279	-0.6707	-1.3887	0.6498	-2.4842763305208	1.1169879846037	-3.3489968022761	0.1581607778803499	0.444	1.1161	1.6237	-0.5733	-0.4524055100192999	1.9558600851891	-2.3586540334957	0.1672114559196437	0.0015	0.0672	0.0734	-0.057	-3.0818576238231	2.0620075820177	-4.8197179759035	0.1700150705597019	0.0475	0.5313	0.3373	0.1519	-5.674524003922399	1.1442920479095	-6.182127786013799	0.1784544786146117
845	0.1100369106176125	0.0007	-0.0368	0.0141	0.0886	-3.9267885511363	-1.2049983442796	1.6238049060811	0.1194731061714346	1.0499	3.4711	0.5219	0.928	-4.3285989236754	-1.2782157244122998	1.3954186128676	0.1508263421426035	0.8216	0.7773	0.8743	-2.6081	-6.5742597730007	-1.0694222604874	-1.1246598755902	0.1534091132853868	0.0736	0.5239	-0.0244	0.6665	-8.0881009082753	-1.7333752465806	-0.3293011669589999	0.165181513438994	0.071	-0.1608	0.1735	-0.7671	-1.0827988909254	-1.2824647717279	3.9383160591314	0.1700060423571719	0.0673	0.2355	-0.147	0.7189	-6.6248942535116	-1.5399255646286998	0.5249147155994	0.179218250142915
846	0.1183375580624084	0.0004	-0.0115	-0.0174	-0.0643	-1.9503127178604	-1.5557808060008	-1.3189357611867998	0.1271530493494616	1.0912	-2.6429	-0.5726	-2.3579	-1.2020476169771	-1.6443813111372	-0.5384093751295	0.1531089666186185	0.7394	-0.3321	-2.5602	0.7605	-3.8862258864846	-3.3899135542041	-2.4441857822375	0.1720314690828378	0.0661	-0.5613	-0.2119	-0.4656	-1.9570010330794	-0.8493766897823	-1.6205394345329998	0.1739640314093217	0.0919	0.6188	0.5009	0.3983	1.667751071373	0.8792380500835999	1.2140078983099	0.1828214746040644	0.0	0.0125	-0.0013	-0.0095	-2.9573369316576	1.2645243497287	-3.4783173441869994	0.1843655743264659
847	0.1065007319617206	0.0509	-0.7456	-0.0466	-0.3988	-3.0201284086548	0.4604708313128	-1.580802973526	0.1197053496715865	1.109	-3.1849	-0.4301	-1.8888	-3.7109526847161	0.8251413828711001	-2.2246123279008	0.1503633390793622	0.5297	0.0204	2.2776	-0.3113	-5.9917862034872	-1.5477941707687	-3.1530685093901	0.1557301937074082	0.2117	0.3529	-1.2694	0.5506	-7.0637657609700994	2.4142063928441	-4.8632313678577	0.1650950643665333	0.0377	0.2809	0.5016	0.1076	-0.4265177958187	3.2026800711028	-0.6226821468889	0.1696491812181425	0.0816	0.4125	0.7316	0.1279	-5.7799239831677	-0.2427071563882999	-3.2016571523046	0.1794478870146408
848	0.1614248624538395	0.6754	-2.266	-1.0647	0.0858	2.1096519921954	-1.847548721672	0.1890432625134999	0.1847693999788148	0.0246	-0.3787	-0.2366	-0.0037	2.0435163575887	-1.3572558730886	0.2772896803735999	0.1999472875912806	0.0004	-0.0001	0.0115	-0.0536	-0.6852769087325999	-0.7152956411567	0.5341996708446	0.2144083321744404	0.0292	-0.1039	-0.4397	-0.0196	0.8125909560778	-2.4729061946485	0.2658802014706	0.2174259317883959	0.2925	-0.0751	1.4176	0.0484	2.0155828057917	-1.5691180934081	0.2327140265905	0.2386526809190586	0.0872	0.6304	0.388	0.0124	2.543133504448	-1.2234108826472	0.1836926103382999	0.2514482461224794
850	0.112191955093021	0.0095	0.2441	0.1409	0.2182	-2.50615105559	-0.7138006059901	-1.3969529910649	0.1177986643704271	1.0716	-1.7124	-1.3601	-2.9772	-2.5484054705618	-0.7878441897674999	-1.5362273197429	0.1478532588030594	0.0843	-0.8932	-0.2389	-0.0155	-5.2256200236354	-1.9296576267429	-3.3308203220927	0.15171913755183	0.7857	-1.2933	0.8399	2.3217	-3.6399385143026	-2.2866562873147	-4.842418904617399	0.1588944921495282	0.144	-0.5031	-0.4799	-0.936	-2.8457994396231	0.2818141289041	1.4551413334702	0.1716063409590414	0.0277	0.3872	0.1688	0.2531	-3.8023465450322	-1.7140184754762	-3.5257650392112	0.1786151939963926
851	0.1156394716331162	0.9767	-1.5531	-3.1835	-0.3485	-0.7032960167932	-3.0926769572656	-0.5312882865728	0.1563832572099638	0.0006	-0.0142	0.0077	-0.0756	1.3893597861398	-3.9367423379034	-1.2198700098842	0.1623346621354338	0.2166	1.0888	0.9013	-0.062	-0.1111834047582	-3.3216927389703	-0.7213938109151999	0.1685200888600766	0.0228	-0.4369	0.0499	0.0997	-2.5135082023309	-5.143314403411	-0.5608742456592	0.1711026284822186	0.0261	0.3813	-0.2571	-0.1327	-1.2157783346914	-4.2219399674477	-0.6541172284182	0.1717456759608415	0.0003	0.0407	-0.0164	0.0279	1.8338966900191	1.286123673583	-0.1447036669146	0.1801332649188271
852	0.1315450962397919	0.9666	3.2381	0.4814	0.5522	2.5539134948598	0.2298419853494	-0.6543532866024	0.1506242973864129	0.7569	-2.7129	-0.284	0.3111	2.3780108046001	0.1714569277906	-0.9175581619854	0.1627163794040077	0.0008	0.0614	0.0585	-0.0139	1.1798581476622998	0.4025185470916999	1.6629118785969	0.1739760675427226	0.0158	0.1341	0.0674	0.3367	-1.4704064293818	-0.3523561829491999	-1.1618390396017	0.1838869028282075	0.1124	-0.9309	-0.0808	0.2087	0.4857290570221999	-0.1490707433223	-1.4785504367367	0.1924378972173296	0.0042	-0.0229	-0.1159	-0.1367	-2.2648995913376	-0.3987022731138	-0.8815986319256	0.2015736947391157
854	0.1138115298094873	0.0002	0.0146	0.0298	0.0338	1.4439285697207	1.2281320463312	1.8728069473814	0.1436609940140178	0.5258	-0.9094	1.7631	1.247	1.8206380886732	-2.3942594762792	-1.4812257628243	0.1600121477554089	0.7084	2.4411	-0.7547	0.3352	1.980134735131	-0.6708773594964	0.2520314546641999	0.1744290182002162	0.138	1.0373	-0.1978	0.2675	3.1165581769005	-0.657422042997	0.7715955180884	0.1765261652431346	0.0004	-0.0045	0.02	-0.0531	2.1976230088406	-1.2419414501069	-0.1783026151323999	0.1866090453546059	0.0486	0.1638	0.4511	0.4006	2.9824377852442	2.4293534596636	2.7260392541723	0.1896121006948802
855	0.1430011631263689	1.0224	-1.1729	-0.4934	-3.0175	3.9831671141294	-1.0774482387502	-1.8793378904776	0.144273064398333	0.5491	-0.3471	0.9809	-2.151	4.5007640260186	-0.9642583394263	-0.2368843878446999	0.148257399396979	0.1129	0.1472	0.052	1.0572	4.336860960122399	-0.8264790459148998	-1.2451675786243	0.1484955128641196	0.0717	-0.2818	0.5294	-0.6039	4.4340775889821	-0.8431998339624001	-0.9141353183145	0.1750695108669374	0.0074	-0.0675	-0.0227	-0.2412	4.3639683082747	-0.904102845486	-1.917579316318	0.1764011051425871	0.0041	-0.0354	0.0855	-0.163	4.693348161295099	-1.2077130133979	-0.4697557865579999	0.1889448813588304
856	0.1363013714029538	0.1791	0.3197	-0.7961	1.1113	4.0931702279666	-0.6133578486129999	-0.588178308965	0.1363810325107085	0.19	-1.1138	-0.8794	-0.2754	3.239111717531	0.1037869149865999	-1.2187290619939	0.1512835171330674	0.0203	-0.1976	0.3454	-0.2076	3.192686941305	-0.5279441289633	-0.5382520030067001	0.1512844648977243	0.0171	-0.3707	-0.1323	0.1193	3.1537766839427	-0.5017416705171001	-0.5635889147775001	0.184824881879281	2.1374	3.7726	-0.8309	1.5568	3.6433613579735	-0.248647954024	-1.0338561607346	0.1863037798767072	2.4685	-1.9184	-1.9412	3.5251	3.6206997722903	-0.2264584847092	-1.0393641850326	0.1882743597299515
858	0.1361739218623912	0.2779	-0.004	1.4663	0.9546	1.331761589195	-0.0522868878002999	1.3712226489871	0.1364747112745589	0.2644	1.3293	-0.5899	0.8896	1.3654785665048998	0.0242746499418999	1.4002578056436998	0.1529759109710997	0.0002	-0.0057	-0.0168	0.043	1.1964609066177	0.0800237244438	1.2795140444254	0.1530414746767601	0.0004	-0.0374	0.0522	0.005	1.23930546705	0.1298713443407	1.2809303935305998	0.187632957885347	0.012	0.1597	0.2345	0.124	5.564835634330799	8.2554268178424	4.9801588550981	0.1880127660273631	0.0071	-0.1111	-0.187	-0.0951	6.6928790105612	14.391169170660898	5.7525018907698	0.1883271390862973
859	0.1667719691061721	0.5028	-0.1686	2.0395	-0.5782	0.689289897864	-2.494741576687	-0.9524160871856	0.1675317349598886	0.2469	-1.0862	-0.0063	-1.0154	0.627914769972	-1.5797407116970998	-0.9860543784341	0.1712052568050795	0.0125	-0.3283	0.0383	0.0118	1.710241544529	-2.1915248390821	-1.0178435472396998	0.1713847429984705	0.0107	-0.2271	0.0317	0.2026	1.6865570400476	-1.6923011225298	-1.0647404398341	0.217143365623147	0.2109	0.1514	-1.1714	-0.2478	1.7707904687763	-2.0870690925736	-1.6570497670226	0.2178739800881841	0.7891	2.3163	0.1224	-0.2294	1.8862229208501	-2.4504413241188	-1.4586428632025	0.2233352102469628
864	0.1595884976887857	0.6753	2.5043	0.1992	0.1897	-1.0484130820936	-0.4511858760675999	-0.2103278421222	0.1807012787625758	0.5758	2.1841	0.0989	0.0097	1.9749021120479	-0.0040916751927999	0.0764041656194	0.1884258186959989	0.036	0.4828	0.2295	0.0321	1.341203916563	0.0561031617781999	-0.0060588267278	0.1937346263218708	0.0013	0.0551	-0.0761	0.0351	-0.158945844028	-0.0060194836970999	-0.1139374169072	0.2209851015464442	0.0187	-0.2753	-0.1961	-0.1116	-1.3347516595282	-0.0470149216865	-0.1122850096177999	0.2311965979890114	0.1506	-0.1718	-0.7592	0.6094	-3.07269069767	-0.2943645556974	-0.271073481523	0.2338616964018547
865	0.1114890110195454	0.1813	1.361	-0.2998	0.7047	-1.4707605166581	-4.8788898940763	-1.8410964646372	0.1316540178816712	0.0003	0.0271	-0.022	-0.0447	-4.9083578240706	-3.4890579915680995	-2.7588119987454	0.1377183049219585	0.0105	-0.2159	-0.067	-0.2515	-3.9752591649587	-1.8449127386151	-0.4372977862305	0.1422663522578357	0.1591	0.3096	-0.8843	-0.8944	-4.2690729182263	-2.4539428538511	-1.3818452672761	0.1461563958816647	0.0406	-0.2531	0.387	0.4502	-2.6429074303032	-2.5066625149891	-0.5238917968011999	0.1523666904956304	0.8761	2.3015	-1.7374	-0.5564	-5.0032925571497	-2.3313893132206	-1.3847173085172	0.1583102498113064
866	0.1583974606969247	0.3307	1.3062	1.1928	0.0514	2.3824172240385	-0.7309148243445999	1.0957427480256998	0.1641098418748917	0.0048	-0.1631	0.0257	0.1283	2.0853773422535	-1.0403084177694	1.3058738749944	0.167075821940666	0.0457	0.2548	-0.3044	0.5025	-0.2218553501172999	-2.346811781255	0.3845387820618	0.188802152925917	0.156	-0.841	-0.2454	-0.6868	3.858371020749	0.5643757753915	1.3646523628602	0.191557476402632	0.682	-1.9796	-0.8325	-0.8533	2.6137935875852	-0.016130642587	0.6587203630101	0.1933394477817265	0.212	-1.0608	-0.6327	-0.3451	0.2078098881573999	0.0253369117707999	-0.5945912229691	0.2095177573996793
867	0.1438330458223727	0.2329	-0.4607	-1.4887	-0.0002	4.4334481004909	1.2493772829092	0.0177830498763999	0.1658938017590495	0.025	-0.4746	-0.0196	0.0001	2.5782668308631	-1.2325384657696	0.01573721228	0.1875246642891437	0.8887	2.2114	1.4894	0.0006	3.6599247738982	0.0821875911323	0.0173502765387	0.1940809529042299	0.0002	-0.001	-0.0006	0.0389	-0.2171341864332999	0.7125809720384	0.0167207880475	0.19914194487812	0.1478	0.9461	0.4672	-0.0003	4.9254326993944	1.2738879910352998	0.0172715904772999	0.2171930720023465	0.0771	0.1906	-0.7045	0.0009	3.834765202329	1.4750489070044	0.0170748753238	0.2285776993363851
869	0.1341282756673886	1.2701	0.9024	3.6486	0.2789	0.9554455005495	5.8699014943786	0.566933072387	0.1465650408382826	0.0058	0.0737	0.2311	-0.0139	-0.3079379012889	0.0311990233450999	0.0625947618437	0.1807893550944007	0.0256	0.1855	0.3939	0.1506	0.4086560598809	3.5753766009239	0.2696177893871	0.1906129923565251	0.127	0.436	-0.8254	0.3577	0.4046824137802	3.2087782408613004	0.2363335854149	0.1916116853070643	0.0757	-0.4247	0.6351	-0.0948	0.8140859912444	5.621764999753699	0.3970498658244	0.1929057100300198	0.0526	0.4173	0.4827	0.0451	1.8028550387968	6.0747999982642	0.6239411238713	0.2059026698943703
870	0.1118895365840236	0.1847	-1.4915	-0.498	0.0627	-0.2148522906527	-0.2890139035222	5.885992793934899	0.1319355635186331	0.0004	-0.0097	0.0533	-0.0421	-3.6930909487783	-0.8943851169030999	5.3362132829331	0.1382118874519934	0.0174	0.4231	0.0876	0.0413	-2.5070559452961	0.7104564483806	2.8282131049002	0.1443124467943977	0.0581	-0.6615	-0.317	0.2568	-1.8430636161722	0.0674732976505	3.9795868983357	0.1469565128432082	0.0387	-0.5382	-0.3056	0.1089	-1.3504495287775	0.3462580131907	3.9781312061998	0.1580830339840006	0.2714	-1.2495	0.3761	-0.9343	-6.0762163473694	-0.1381727238183999	3.3032802006027	0.1607719334537518
872	0.1481959927730549	0.2067	0.0017	-0.9448	1.0952	-0.2336976023579999	0.5634708856853999	0.1444282656997	0.1811581406489344	0.2459	-0.2202	-1.3327	-0.4598	-0.031080994253	0.9754317601451	-1.5293422893703998	0.1920423041449895	0.004	0.0699	0.1458	-0.0722	-0.3784012692726	0.1603621931332	-0.3307568590949	0.195593440136786	0.4315	-0.0226	-0.8222	1.6224	-1.0634421198209998	-0.0180191080606	-0.7271378933974	0.1976421508565942	0.0475	-0.04	0.2515	-0.5437	-0.2719783712291	-0.0031867854866999	-0.8729431651715999	0.1991646335334705	0.0034	0.0906	-0.1097	0.0725	0.9235383026518	-1.3947497813457	-0.514606841556	0.2028074788936943
877	0.1433008504267855	0.8695	0.5947	1.1349	2.7312	0.5150789579244	1.0904314388812	3.5187226367159	0.150220959397383	0.0092	0.1641	0.2532	0.0185	-1.0998737662492	-1.4844518913417	2.5686277883416	0.1536924401613141	0.4202	1.016	1.614	0.6812	1.8666300915615	3.4044311325324	6.259948300738399	0.1619271887467593	1.0089	-0.843	-1.5271	-2.5105	-0.1533984766993	0.1853056745969999	4.914377307767699	0.1706488263432555	0.0008	-0.0522	-0.0263	0.0575	-1.0890150897759998	-1.4606100147375	2.5754341326527	0.1750830022729405	0.0058	0.0625	-0.1366	0.1653	0.0248647954024	0.1322319261827	0.8819133761711999	0.1759623441279512
879	0.1570473796818169	1.224	2.8776	1.8429	-0.1186	2.4947022336563	2.0807348646309	-0.2973546260306	0.1889845287174067	0.0006	-0.0081	0.0615	-0.0258	4.2507784089508	2.5433302196015	-0.1454905275286	0.1981818067292262	0.0615	0.5699	-0.3136	0.2065	4.1890885368132	3.0662384406352	-0.3331567839675999	0.1995672442536923	0.0023	0.0246	-0.0436	-0.121	0.9516292265716	1.6779015732936	-0.4066889083459	0.2143963225005414	0.0841	-0.1801	0.6949	-0.2701	4.2249300377809	2.7731722049509	-0.2322025671913999	0.2162250055577153	0.1129	0.8564	-0.1227	0.1866	3.3029261133264	1.596933616113	0.0036195588244	0.2183646436206737
880	0.1512840341958329	1.4768	-3.7461	-0.7632	-0.1653	3.8506991297625	2.4314779833214	-0.0618079012296999	0.1788326642746736	0.0537	0.0787	0.6606	-0.0865	6.461856734290799	2.8819163418057	0.0661356346067	0.1820932804484613	0.005	-0.0258	0.0479	0.1955	-3.1440982983905	1.2865957899514	-0.4042102974118	0.1887323307104297	0.0405	-0.0306	0.5535	-0.121	-0.9677598691586	1.5574725563209	-0.2905876247502	0.2032815600358734	0.004	-0.0803	-0.0162	0.1498	3.6677933800382	1.0187484369458	0.1180684351306999	0.2047672588602634	0.1451	0.8858	0.5277	0.0067	0.9532029477996	2.2950363528538	-0.2562018159183999	0.2143809473250032
881	0.1529052799033403	0.3491	-1.8	0.4296	0.0007	-1.7327457580894	0.0647979715629	0.0004721163683999	0.1628445907577279	0.1238	0.8482	0.6487	0.0	-0.6244919263011	-0.5333341241691999	-0.0001573721228	0.1827599235553594	0.0053	0.0002	-0.0002	0.2085	2.3394939775448	-2.566345892561	-0.0018884654735999	0.1984701186488022	0.5608	-2.0551	-0.1208	0.0006	0.1403759335376	-0.0844694869129	-0.0001573721228	0.2005685045108979	0.4232	-1.5076	-0.9446	-0.0	-2.5802339823981	0.4785292824041	0.0009048897061	0.2063474809476047	0.042	-0.4591	-0.3069	0.0	0.3055379764161999	0.8348591114539999	0.0001967151534999	0.2101057985138832
882	0.1299284577930456	1.3421	-2.5846	-2.9688	-0.0073	-0.8930081108286	-1.43602062055	1.005214434385	0.1595688742932269	0.089	0.6134	0.4816	0.4776	-0.7217085551608	-2.3271009228743	1.2973757803632	0.1652260381657462	0.0287	-0.4637	-0.0081	-0.2126	0.3206850432357	-1.576475240149	1.1333153423442	0.1750059154542208	0.1404	0.728	0.0282	0.8203	0.5670904445098	0.4625953549705999	0.6320064451648	0.1847330707152701	0.2478	0.7459	-1.0745	0.5491	-1.143701902449	0.5814506507153	-0.3384680931120999	0.1879060636762022	0.0213	0.3013	-0.1435	0.2424	-0.7377605116864	-0.6028139163853999	0.6431405228529	0.1896833304088691
886	0.0991260932158589	1.6918	-1.2781	-0.5512	4.8646	1.9566076027724	1.8226839262696	-7.0654968543209	0.1369894739008453	0.0002	-0.0033	0.0463	-0.0232	0.1989183632192	0.3137213268018	-4.1129991154394	0.1521408795943747	0.0103	-0.1729	-0.0481	0.263	2.5944368164808	3.2700353396612	-7.234357142085299	0.1557749716368935	0.012	-0.1681	-0.2896	0.0578	2.0988720017836	2.2320088176724	-6.638034825765399	0.1639927813637393	0.0153	0.0454	-0.3621	-0.0839	1.8153661225594	0.6336588524542	-7.7220140076118	0.1709814582959374	0.0093	-0.2165	0.0181	0.1844	2.5517102851406	2.3494084212812	-5.2244790757451	0.1726283145962852
893	0.0896507298819317	2.8107	1.9917	2.8574	5.9072	3.0987751270240995	3.8996025169226	9.8359937331842	0.1363608075289755	0.0	0.0025	-0.004	-0.005	1.2933627912318	1.276681346215	4.0625220070513	0.1542772168344763	0.0213	0.0242	0.0955	-0.4445	3.644344933741	5.2319149085474	10.7902589428127	0.1652935786166913	0.0351	0.0725	0.4974	-0.2567	3.8212311997682	5.242852271082	12.050258844010898	0.167365886067254	0.0041	0.0663	0.1781	0.0211	1.7691380614869	1.4886222525959	6.015234649784399	0.1762512080221355	0.0807	0.2103	0.6185	0.51	0.8575206971372	0.9032766418413	2.4339565942555	0.1780387381015788
894	0.1106998574790983	1.2675	-2.8066	-0.9286	-2.9045	-4.562847328463199	-2.1863315590297	-5.2244003896837	0.1468674681671139	0.0001	0.0281	-0.0236	0.0106	-4.599987149444	0.0094029843373	-4.0155070853648	0.1636306970455444	0.2767	-0.15	-1.2639	-0.9575	-5.6975003338512	-4.2434606052406	-6.0543416223002	0.1796490835967997	0.1018	0.472	-0.7458	-0.2672	-5.6588654777038	-5.0782016876025	-3.4564819621485	0.1812567335302688	0.001	-0.0596	-0.0465	0.0491	-5.517073195060999	-0.4244326151915999	-4.651369147538199	0.184363406852272	0.1535	-0.1086	1.1025	-0.147	-6.2471224727302	-1.7995895672486997	-6.8239306458229	0.1872237084026102
895	0.0995947523651156	1.5514	-3.2294	-0.2856	-3.5854	3.2559505346706	1.5874519457143	4.3261203127413	0.1306969240454635	0.0001	0.0143	0.0156	0.0186	-0.4483925208878999	-0.0154224680343999	-0.4035808089206	0.1450877520930597	0.1673	-0.7765	-0.3389	-1.0061	5.2685826131598	1.0760712326757	6.240748901756799	0.1580441025019468	0.0285	0.3024	0.1523	0.3951	2.4395039615842	2.2805974605869	2.6772538961043	0.1623753156900669	0.0201	0.2354	-0.2844	0.2229	2.9313705313956	3.3928249384759	2.8059056064933	0.1641856020435877	0.1205	0.4608	0.673	0.6601	2.4653129897234	2.7858013178056	2.6007710444235	0.1646868710589124
896	0.1238882305247954	1.5466	-3.0208	-0.1922	3.0926	4.592511973611	0.2400318303006999	-4.5516345647137	0.1441241786188413	0.0003	-0.0382	-0.014	0.0365	2.1687452243068	0.4027939483066	-2.0284479768306	0.1798983839208301	0.004	-0.1188	-0.0966	0.0975	3.9811999625944	1.2329712391073	-3.0189087747031	0.1857787803631463	0.0123	-0.2493	0.0756	0.1783	4.6557362239459	0.461887180418	-4.4695256596428	0.1872566795143773	0.0276	-0.1615	-0.4041	0.1774	3.3895988099585	3.8578989043806	-3.0896475439017	0.1887201211202943	0.0299	-0.0878	0.4456	0.1774	3.5479938515567	-1.3517085057599	-4.622333990881599	0.1914633066680249
897	0.0956317249828203	1.9488	1.9929	4.3279	-2.8044	3.9748657346517	7.634908537641999	-5.3098141093334	0.1463180630705263	0.0006	0.067	0.0317	-0.0285	2.6874830840862995	6.839785887195	-3.9989830124708	0.1601739152698818	0.024	0.4615	-0.1088	0.0046	5.4332331966393	10.7334082634512	-7.409709029915199	0.1633710190843892	0.3459	-0.9209	-1.1868	0.9588	5.310128853579	10.0506886517141	-7.041143518317599	0.1738624860885715	0.0005	-0.037	0.0515	-0.0184	1.9959899765031	6.129486810937199	-3.8684034935775	0.1771449772880275	0.0097	0.0478	-0.2781	-0.0489	0.0983969197806999	9.5373014441098	-1.8253592523572	0.1825843338911102
899	0.1460902772614514	0.3017	1.3123	0.6502	0.976	1.3569411288429998	1.3975824795560998	0.6840966178115999	0.1481473473463814	0.4174	1.6775	0.7647	0.9097	1.0151682211520998	1.0322037534452	0.2409367200068	0.1556943326300492	0.0139	0.1017	-0.2102	0.2819	1.9379983492513	-0.4854143127765999	0.8905688429251999	0.1677657927733832	0.1477	-0.5821	-0.8256	-0.548	0.4464253693529	-0.7112433089946	-0.4254161909590999	0.1735103108538226	0.0077	0.1267	0.2234	0.0142	8.710940427287	-0.7503109384797	4.8813685050104	0.1831651802257672	0.0245	0.4122	-0.053	-0.1669	0.1696078053476999	1.0993623068501	0.7327639467875	0.1886229030305773
900	0.1414171801148329	0.2569	1.1859	-1.1468	-0.0559	-2.0751088112408	-3.2149157536505	-1.6927338958675	0.1675106316696911	0.014	0.3461	0.0711	0.0172	-3.318978069852	-0.6072203358238	-1.4414106157559	0.1858848587110551	0.7659	-0.0733	2.4598	0.353	-2.959382769254	-1.7268049604537	-1.5667181685354	0.1891948104635231	0.0003	0.0227	0.0349	-0.0226	-0.8995783969555	1.5642002145706	-0.8913163605084999	0.1957107233487456	0.2023	0.2298	-1.2129	-0.164	-2.3678996457102	-3.2284104131806	-1.7186216100680998	0.2111214744221916	0.0333	-0.4439	0.198	-0.0186	-1.3362466946948	-3.2329348617111	-1.6363553328744	0.2224684226905977
908	0.1411767606286067	0.262	-0.8674	1.4246	0.05	4.2785152455943	-0.2292124968582	-1.8924391197007	0.1675585204281101	0.0141	-0.1068	-0.3187	0.1153	2.0909640526129	1.5919370512140998	-1.5262735329758	0.1857686816532703	0.7494	2.3064	-0.6383	-0.5691	3.0183579722733	1.0120994647575	-1.7048122062923998	0.1883082786063755	0.0	0.0111	-0.0029	0.0143	-0.5554842504533	-0.1345925080247	-0.5177936270427	0.195182034939634	0.1958	1.0899	-0.5141	-0.2292	4.3057406228387	0.0971379427983	-1.9465751299439	0.2065239856696266	0.0015	0.0573	0.0834	-0.0265	2.0598043722985	0.8562223771240999	-1.4137524651737998	0.2106430770737719
910	0.1635025033314921	1.4165	-3.0751	1.8806	0.0497	2.0760137009469	-1.3913662807055	-0.0638537388261	0.1861322601983341	0.0103	0.2796	0.0612	0.0259	5.2882541285098	-4.1065862014353005	-0.2231143270997	0.1892501857909957	0.0024	0.0584	0.1227	0.0301	3.586510678612	-1.814107145577	-0.0135733455915	0.2001266367097522	0.0036	0.0128	0.022	-0.1629	1.3361680086333998	-1.1605013765579	-0.0795909511061	0.2089016784008325	0.0007	0.0128	0.0044	-0.0721	0.84194085698	-0.5135052366963999	-0.0224648705296999	0.2141954430649117	0.0059	-0.0037	0.0372	-0.2006	1.4354304750895	-0.8645237566017999	-0.0304515057618	0.2245776426162252
911	0.1102838938977649	2.0657	4.9101	-0.0271	1.9966	8.3184150099931	-0.6254361590379	2.9562746698287	0.1796862749991132	0.0435	0.5548	-0.1432	0.1867	10.0974281721857	0.2576575080543	4.4260516107193	0.1803619411636382	0.0641	0.6805	-0.2447	0.0993	6.412087800455299	-0.8510684401023999	2.0128681366734	0.182543503572305	0.0001	0.0088	0.0046	-0.0189	11.0942231980009	-0.2178817040165999	4.5698897309585	0.1962433193117915	0.1116	0.238	-0.7294	-0.5145	6.9075345860604	-0.4683394374527999	2.5534413784914	0.2018852465536643	0.078	0.7381	-0.0579	0.1776	10.2869828940983	0.1223174824463	4.3881249291245	0.2146268112212298
913	0.1371952431994156	1.2768	2.824	1.6818	1.7767	5.0869751834486	2.3898137138101	2.3009378074588	0.1856227578680144	0.0365	0.3728	0.1529	0.3645	3.6472956610435	1.6702690253378	1.1089620063409	0.1938904753602683	0.0537	-0.0223	0.0579	-0.6417	4.8435598525077	2.3719126348416	2.3621949062587	0.1961109571237173	0.0488	0.4959	0.3359	-0.1205	5.1284033947757	2.6584872704604	1.5653018194302	0.1975453267194604	0.0524	-0.2014	-0.2662	-0.5349	4.201048818146	1.7914062168631	1.2852974699383	0.1999262254603082	0.0712	-0.0465	0.1627	0.7111	3.962630052104	1.6869111273239	0.998526119166	0.205951388084674
914	0.1534496720268049	0.3974	1.9642	0.1625	-0.0031	-1.6906487152404	0.8092467984683	0.4276194006782999	0.1711290233052947	0.1502	0.9479	0.6401	-0.0922	-1.2577573484482998	1.4304732532212998	0.3389008664498	0.1921090056092298	0.1113	-0.77	-0.5204	0.0705	-0.6021844278941999	-0.9020963509203	0.7158071005557999	0.207094451059721	0.011	0.2142	0.1361	-0.124	-2.6248883222426	-0.0278155227048999	0.6371210391558	0.2087906065569341	0.078	-0.4799	0.5581	-0.137	-1.6749901890217995	1.9550732245751	0.2006887996007	0.2145535040688519	1.2184	0.887	2.7472	-0.4292	-1.4356665332736998	1.1857202592365998	0.3558577126814999	0.2278452536533236
922	0.1265669430863311	0.1419	0.6383	1.1014	-0.2484	-5.153976364730699	0.3206063571742999	-0.4459925960151999	0.1421605528371757	0.012	0.2221	-0.278	-0.0036	-6.046394330098799	-0.3099837388853	-0.5773983185532	0.1496410086433653	0.0438	-0.2969	0.59	-0.0529	-3.2807759870423	-0.615718430455	-0.364709894589	0.1661564542092052	0.1437	1.1345	0.0582	0.0849	-6.7429233456116	-0.2165833840035	-0.7932341849733999	0.1714974648863042	0.7606	-2.5717	-0.0931	-0.174	-9.0225765734617	-0.135733455915	-0.9928213797145	0.1825243733524614	0.0007	-0.0222	0.0722	0.0024	-3.7146902726326	0.4556316385366999	-0.6201641929241	0.186710626689678
923	0.1181861461354753	1.3297	1.9803	-3.2863	-1.468	5.3506128321693	-2.7067611691293	-4.3527948875559	0.1497965890443203	0.0919	-0.4178	-0.7839	0.3628	2.1472245865139	0.6674938588562	-1.9525159275796	0.1501876634217319	0.1398	0.5061	0.9671	-0.4523	2.895253629213	0.6002959624206	-2.4237274062735	0.1616967753621526	0.0918	-0.7632	0.3407	0.3916	4.6141112974653	-0.5788933537198	-3.0712743485648	0.1671520352283314	0.1141	-0.3344	-0.9416	0.1612	3.4058474816376	-0.8137712469988	-2.5870009836785	0.1702818679643224	0.0009	-0.069	-0.0501	0.0294	1.3457283650935	0.5444682018572999	-1.4646230038689	0.1714685909549012
924	0.1288583179401064	1.3098	2.0083	-3.2206	-0.9174	-0.217566959771	1.9282412776377	-0.4121575896132	0.1587846701495996	0.1177	-0.8021	0.3764	0.5715	0.3202916129287	2.7902470802747	-0.2975906842147999	0.1636656831218766	0.0466	0.6412	0.011	-0.1254	1.0137518720469	1.9884361146087	-0.3161999377359	0.1744602190978103	0.1713	1.0226	0.2177	-0.6162	0.9377411367345	-0.0697551934311	-0.7276886958272	0.1851421673208851	0.3277	1.1101	1.1871	0.1147	-0.5328226647701	-0.2960563060174999	-0.3865059335968	0.1874549971557368	0.2845	1.4386	0.1698	-0.422	0.0700305946459999	1.8494765301763	-0.4188065618015	0.1879373479947259
927	0.1269150358404391	0.0007	-0.0152	-0.0248	-0.0852	0.974526870439	0.5361274793488999	-0.0456772586426999	0.1542008830090802	0.9418	2.7563	1.2387	-0.1734	-2.7755721298236	0.1808599121278999	-0.1720077302203999	0.1544930183266747	0.2435	1.3799	0.6643	0.1372	-0.2668244342074	1.1575899922861	-0.1816467727419	0.1754048313990026	0.0029	0.0197	-0.0212	-0.1541	0.3897320621142	1.8331491724358	-0.2830731058865	0.1829363544112719	0.0053	-0.0061	0.2048	-0.0419	-2.4028362569718	0.3268225560248999	-0.1610310246551	0.1890083470464893	0.1435	0.0051	-1.0533	0.1706	1.1342595750809998	2.3491330200663	-0.3281995620994	0.2054055667806159
928	0.1634347783990201	0.8002	-2.3815	1.2539	0.3166	6.0092938521487	-1.8296476427035	1.3911302225212998	0.1850371120737148	0.1036	0.3216	0.7098	0.4821	2.1802727323019	-0.2554149553044	2.0452867939702	0.1900035363179907	0.0661	0.0427	-0.5519	-0.4642	5.5505541141867	-1.5408304543348	1.1396889133175998	0.1972898719887963	0.0475	0.5102	-0.3095	0.0709	3.1737236005076	0.0391856585771999	2.5977809740903	0.1993969814016575	0.3049	-1.3241	0.6691	0.3044	4.5240157571623	-0.8247872955948	2.2996788304764	0.2092180432722677	0.0081	0.078	0.0488	0.222	2.9628842989863	-0.5580808904795	0.4461499681379999	0.2117412500339439
929	0.1427435071121474	0.7827	2.7471	0.2886	-0.7714	-5.3160696512147	0.5325079205244999	4.9888930079135	0.1625406636896316	0.2753	-1.5154	-0.4477	0.2093	-4.2502669495517	0.631849073042	4.6541625027179	0.1759486428833986	0.0087	-0.2537	-0.0581	0.0784	0.9782644583555	0.7852475497413	1.3609541179744	0.18388004908224	0.9483	-2.5651	-0.9535	-0.497	-1.9963047207487	0.5089414451352	3.3309776942155	0.1871586595547568	0.0173	0.3078	0.048	-0.2048	0.0405233216209999	1.2020082739464	3.5742749960642994	0.1914802039999061	0.111	0.8833	0.1375	-0.2655	-1.4282700435021	-0.6218952862749	-2.6628543468681	0.1964678733867089
930	0.1420271341064925	0.7677	0.8856	-2.7058	-0.0455	-4.7111312111715	6.942864627628999	0.6817753790003	0.1616538187283786	0.2736	-0.096	1.5897	0.0476	-4.3972525122469	5.855619974234499	0.6207543383846	0.1760630655292129	0.0063	0.0433	-0.2261	-0.0165	-0.8080665075473	0.6536844550805	-0.2456185406600999	0.187407087082719	1.0043	0.4065	2.8058	0.0151	-3.4450331402148	4.227998794175499	0.6321638172876	0.193006474427972	0.0943	0.2264	-0.8255	0.0033	-3.1905624176472	1.6499680214966002	0.5926240714341	0.1966033302340214	0.0107	0.1156	-0.2412	-0.102	-3.6237685286849	0.5729918991148	0.5509991449535	0.1996151286021944
938	0.0969424228668774	0.0	0.0097	-0.0057	-0.0029	1.9810396248371	-0.5458845509625	3.8887831834801	0.1229874649256203	0.0816	-0.7732	0.4286	-0.4625	4.2224514268468	-0.1888072043292999	6.6178518510163	0.1420576793964296	0.0001	0.0089	0.0165	0.0205	1.676406538127	-0.6909029621227	3.4313024225005	0.159862633195255	0.0892	-0.5901	0.6963	-0.0639	5.4503080719631	-3.0916540384674	5.515106043526	0.1640524886996551	0.0042	0.0808	-0.0687	0.1661	4.0823115514934	1.7829474652625998	8.401192746585899	0.178785595025826	0.4175	-0.8096	-0.7245	-1.5238	5.276529905361199	-1.2498493992776	6.831248449533099	0.2049989353185908
939	0.0961764566698921	0.0003	-0.0396	-0.0353	0.0447	-0.0649946867164	-1.2866744760128	2.5596969203727	0.1233671698020806	0.108	0.7143	-0.8797	-0.1701	0.5737394166980999	-4.778486479729899	4.2214678510793	0.1410395931010005	0.0063	-0.1117	-0.1883	0.1397	-0.0562605339009999	-1.0367282019757	2.3566868819607	0.1536244745208738	0.074	0.7615	-0.3552	-0.1287	2.7159674383131	-5.166841535769599	2.8621661403943	0.1688712512838933	0.1897	-0.2522	-1.0962	0.6479	0.2246880483277	-6.0652002987734	3.6823503013972	0.1719543179528288	0.2416	0.3261	1.1757	-0.7868	-0.3760406874306	-6.1698527604354	4.4083472469043	0.1859701494453232
940	0.0966235542650788	0.0	-0.0037	-0.0041	-0.0054	-2.03796899026	2.0573651043951	0.9055978806526	0.1241047930951655	0.0917	-0.6082	0.8466	0.1481	-5.2758610738393	3.4777665417572003	1.508018366731	0.1417975262667201	0.0	-0.0171	0.0095	0.0071	-1.4943663350780998	1.9440571759791	0.8089320542226999	0.160319402473357	0.0885	0.0878	0.9051	-0.0373	-3.6847895693006	6.3120778164159	1.1977198836001	0.1652990814580917	0.0089	0.2486	-0.094	-0.0995	-5.2875066109265	1.8819738735345	1.5416566579795	0.1782392353444038	0.6485	2.2952	-0.0793	-0.4283	-5.384605210694099	5.0828441652251	1.5222212008137	0.1888929946431792
941	0.1272173940805712	1.2298	2.8379	2.5169	0.3342	5.6943528913952	6.777309154443399	1.4011626953498	0.1294274206658552	0.0051	0.1611	0.1659	-0.0778	1.2148341019546	1.5426402337469998	0.329694597266	0.1561386876243697	0.005	-0.0041	0.1115	-0.188	0.6665889691500999	2.3229699046508	0.8072403039025999	0.1722220987689351	0.1023	0.3085	0.8497	0.2721	6.0260933262576	5.5016900700573	0.7840672588202999	0.1757623962872828	0.1118	-0.7885	-0.5763	0.0068	5.489257672356099	5.512666775622599	0.9235383026518	0.1765324780392864	0.0117	0.2303	0.1574	0.1475	0.7385080292696999	2.8215641327119	0.9754317601451	0.1894905325135918
[truncated: 297 more rows]
[truncated: 31 more columns]
