# Supplementary material for: Data-Driven Recommendation of Optimal Tuning Scheme for Range-Separated Hybrid Functionals in Solution-Phase UV/Vis Absorption Energy Prediction
Source: J Chem Theory Comput. 2025 Oct 23;21(21):11106–25. doi: 10.1021/acs.jctc.5c01044 (PMC12613327; doi:10.1021/acs.jctc.5c01044)
Supplement: Supplementary file 2 [file ct5c01044_si_002.zip › SI-data/tddft_results/╧ëB97X-D3_TDDFT_LRPCM.csv]

	ΔE_1	f_1	Tx_1	Ty_1	Tz_1	Dx_1	Dy_1	Dz_1	ΔE_2	f_2	Tx_2	Ty_2	Tz_2	Dx_2	Dy_2	Dz_2	ΔE_3	f_3	Tx_3	Ty_3	Tz_3	Dx_3	Dy_3	Dz_3	ΔE_4	f_4	Tx_4	Ty_4	Tz_4	Dx_4	Dy_4	Dz_4	ΔE_5	f_5	Tx_5	Ty_5	Tz_5	Dx_5	Dy_5	Dz_5	ΔE_6	f_6	Tx_6	Ty_6	Tz_6	Dx_6	Dy_6	Dz_6	ΔE_7
8	0.1364184664584558	0.6482	-1.422	2.2533	0.1676	1.7321162695981998	-3.4666718070998	-1.8887015317842	0.1470878783900458	0.652	1.7417	-1.8162	0.563	0.8680646293647999	-1.4636000850706998	-1.8796526347232	0.1665783355316278	0.6492	-1.9326	0.4968	-1.3653	1.9196251539144	-2.8229411387864	-1.5106150067572	0.1720143428027669	0.136	0.6275	-0.8292	-0.3236	-0.1059901247057999	-0.4356847219717999	-1.5542464278035	0.1878065880764864	0.4626	-0.7786	1.6908	0.479	2.8989912171295	-3.7259423794128	-1.3475774875364	0.1921809794967085	0.2594	0.2684	-1.2848	-0.5499	-1.1614456092947	1.3601279143297	-1.866826806715	0.1932843282294385
9	0.1329805425902635	0.1266	-0.8271	-0.8626	0.0165	-3.3586358447975995	0.1296352861565	-2.5809421569507	0.1431417946437601	0.0003	-0.0146	-0.0438	0.0253	1.0145780756916	0.6859063972238	0.2015543462760999	0.1536027409800418	0.3335	1.349	-0.2742	1.167	-1.6320275994974	-0.1839286685225	-1.1447641642778998	0.1539751070196672	0.0009	-0.0718	0.0034	-0.0599	-0.9322331124365	-1.4951531956921	0.2633229044751	0.1789832956463019	0.007	0.1796	-0.108	-0.1222	-0.9121681667795	-1.6903339709948	0.4145575144859	0.1874445507974058	1.9516	3.2357	0.0913	2.267	-3.042003133724	0.1008755307148	-2.3378022272247	0.1988317939471976
12	0.1507945334114527	2.0154	-0.2498	-3.1309	3.1911	0.2452251103530999	1.3843632212408998	-1.4668655566188	0.1611621692119517	0.0588	0.2363	-0.6281	-0.3115	0.3661262436942	0.0049572218682	-0.8604714244396999	0.1818110593592158	0.3131	-0.0022	1.2916	-0.9562	0.374152221957	0.8957621229776	-1.5573151841981	0.1838607281334871	0.1867	0.0826	-1.1237	0.5037	0.1769649520885999	0.9858576632806	-0.9378985088573	0.1997890333106656	0.1323	-0.2172	0.9593	0.1608	0.1349859383317	0.3344551039806999	-0.2641884511505	0.2061335312530432	0.4268	-0.4397	1.6657	0.3716	0.3623099697163	2.9226363785802	-3.0267380378124	0.2130914067526265
16	0.1185358779087263	0.2362	-1.0597	-1.2876	0.4558	-1.3117359865687	0.2956235326797999	0.6209903965688	0.1289266451937387	0.0008	-0.0966	0.0117	0.0095	2.4205406207868	-1.2089719903803	-0.6977486494645	0.139282503575966	0.0014	0.0556	0.0964	-0.0469	0.9855035760043	2.6692279178415	-0.2539592631685	0.149549470894207	0.0018	-0.0884	-0.079	-0.0606	0.30294133639	-0.8444194679140999	-0.3775750656279	0.1533030051705384	0.1488	0.3109	-1.1616	0.1014	0.9268824602613	1.3735832308290998	-0.1602048210103999	0.164573391767838	0.5254	-2.1195	0.2501	0.4832	2.2066719059016	1.6323816867736998	-0.6619858345582	0.1682282159325421
19	0.1024192814039274	1.8614	-2.65	4.4909	-0.2649	-7.199971333253499	6.8206258312441	-0.5310915714193	0.113795327407023	0.0003	0.0263	-0.051	0.0363	-6.245784809686399	4.0013829373435	-0.4009054828329999	0.159428898750986	0.4975	2.0005	0.8218	0.0604	-7.239550422137699	6.3847837371495	-0.5240098258933	0.1684567551024339	0.0056	-0.1554	0.1612	-0.0054	-6.4873903612151	5.0927979519922	-0.4312389595027	0.1804620653886426	0.1339	0.9615	-0.4301	0.0591	-7.2417929748876	7.509050182432698	-0.5585136638171999	0.1850538627758566	0.011	0.2828	0.095	0.007	-6.5718991911587	6.3242348129022	-0.4881683249255999	0.1915120957844933
20	0.1027634485969403	2.0027	1.7562	-5.1096	-0.2019	-3.4547508687977	7.984550051472899	-0.0204190329333	0.1152881827916795	0.0022	-0.0794	0.1488	0.0102	-2.645818814575	5.4819005256152	-0.7654186622685	0.1285163619529641	0.0002	0.045	0.0116	-0.0038	-1.5344568833613998	2.7444911355706	1.3693341835135	0.1441163726983	0.6632	-0.3929	0.378	-2.5701	-2.9764576445778	6.264039975931199	-0.4074364259292	0.1671656975186174	0.0043	0.0851	0.0081	0.1777	-2.5191735987517	6.130273671551199	1.8786690589557	0.168788606499811	0.0186	0.1051	-0.2794	-0.2758	-3.1097911756201	6.885817233114	-0.2613950959707999	0.1719503504975224
21	0.165112912035523	0.0443	0.4132	0.4012	-0.2664	1.2504002017073998	-2.6369272896368	0.4300586685816999	0.1755351565729268	0.6248	-1.7397	1.5207	-0.0177	3.606614967299699	-4.1190579421672	0.0352120124765	0.1763720853164309	0.3548	-0.779	-0.3949	1.5015	0.9648484848868	-1.8458963143826	0.2959382769254	0.1854480237276586	1.5315	3.0688	-1.6452	-0.5129	1.7108316899894995	-2.9622941535258	0.3629788012382	0.19044130069139	0.0194	-0.3713	-0.0349	-0.1167	-0.0714862867819	-0.7584942888652999	0.2795715761542	0.1954360388076129	0.1079	0.5362	-0.7341	0.0438	0.6296065202921	-1.4770947446007998	0.2781158840182999	0.1992281613274601
22	0.1648784102903861	0.0529	-0.5435	-0.3316	0.275	-0.1260550703628	-1.186585805912	0.4101117520168	0.1729184404617108	0.3346	0.3192	-1.2222	1.143	0.6006893927275999	-1.2646423788208	0.1845975000443999	0.1733906282795347	0.7921	2.2086	-1.2124	-0.7107	1.9752168562935	-2.424317551734	0.159339274335	0.1805564423893476	0.0274	-0.1624	0.4271	0.1381	-0.5874307913817	-0.2270092871389999	0.2752831858078999	0.1825191781027701	0.0006	-0.0354	0.0574	-0.0148	-0.1699225495933	-0.6160725177313	0.2440054764013999	0.1838572299668456	1.2798	-2.7966	1.6023	0.2295	-0.0502803932346	-1.0531342457776	0.3496021708001999	0.1893541881704878
23	0.0903023730237277	2.0367	-4.3527	3.8566	-0.1068	-6.9537626471329	7.393224300051899	-0.0756566480360999	0.1099758112179045	0.0015	-0.0984	0.0906	-0.0561	-4.9244097805962	6.455207762102499	0.0542146963046	0.1476470529227084	0.3477	0.9179	1.6196	0.2585	-7.367848045250399	7.8913857547753	-0.095996994908	0.1653678886576883	0.0053	-0.1466	-0.1585	-0.0324	-4.5803943201554	5.0878013870933	-0.0509098817257999	0.1678608338340862	0.0061	0.23	0.0334	0.0232	-6.389032784465099	6.9957810039205	-0.0596440345412	0.1716346302089519	0.1989	0.1531	1.3002	0.157	-7.1020858728719	7.606030753108199	-0.0518934574932999	0.1806525980565664
25	0.1190107414436756	2.1615	-0.139	-5.0868	1.1614	1.1622718129394	-9.1979678043223	0.7551107882250999	0.1468910557105414	0.2073	-0.4933	-1.1095	0.8015	1.3639835313383	-9.311865878198798	0.7207249793933	0.1648711460546467	0.064	-0.3696	-0.6289	-0.223	1.4774488318771	-8.0242865124799	0.5593398674619	0.1722499224051115	0.3253	0.073	1.6746	0.1525	0.5602054141373	-11.8226987544421	1.2767600322764	0.1770431012235042	0.21	0.6024	-1.1892	-0.0457	1.2717634673775	-7.2771623594868995	0.0661749776373999	0.1805899816454185	0.2507	-1.1019	-0.4397	-0.8212	1.9461030135755	-11.2901514908869	1.662636477382	0.1923931343550607
26	0.1209810030479114	1.9983	-1.1753	-4.8356	-0.1109	-3.3594620484423	-5.7825599662246	-2.4621655472674	0.1440042887784555	0.5535	-0.1924	2.0478	-1.239	-3.3135487316154	-6.3132974503676005	-2.156391512667	0.1560076991254336	0.2954	0.7682	0.782	1.2802	-3.1920181097831	-5.2971849964787	-2.3601097256316	0.1675196591372349	1.0029	-1.2102	-1.4437	-2.3306	-3.1716777629112	-4.0849081915196	-2.665490329925	0.1701239481024114	0.1564	-0.803	-0.4253	-0.7441	-2.8200297545146	-2.8835294060644	-2.5830273375778	0.1750432115920625	0.0056	0.0191	0.2175	0.0193	-4.1348738405086	-10.6805312301904	-1.5782850195611997	0.1756029612513974
28	0.0820536067821868	2.0845	2.2399	5.3882	2.014	4.1126843711938	13.3377988666991	4.0729085671561	0.1403041100876215	0.0805	-0.7134	-0.3982	0.4398	2.363729284456	11.0009408722112	3.5238372307069	0.1577060040896796	0.4322	-0.2083	1.7711	0.9647	3.3198042734967	11.7412980239238	3.4611637828018	0.1669311869536465	0.1056	0.1286	-0.9459	-0.1942	1.4366894520718998	8.786833133507299	2.1324316069707	0.1706698237954455	0.0288	-0.2785	0.194	0.3711	4.0980094207427	11.8037747566754	2.7433108446496	0.1739589129656844	0.0026	0.0413	0.0892	-0.1146	7.1871455052453	13.712265832901698	-1.7096120560378	0.181882113779005
29	0.1332353961022465	0.0823	-0.129	0.9539	0.0074	-1.7635906941581998	0.9240891050816	3.6285683784303	0.1485856482596794	0.0045	0.1851	0.0652	0.0825	-0.569293654229	0.0609423545543	1.3127982483976	0.1529210457240239	0.5444	-0.9288	1.4604	1.5312	-1.0062373531831998	0.7715561750577	2.0347428617426	0.1749162978564126	0.0273	0.0696	0.4247	-0.2209	0.8287609416955	-1.726765617423	-1.1182863046168	0.1841381310209428	0.3956	0.7961	-0.5468	-1.5132	0.5705132881806999	-1.3105163526169998	-0.6699724697903	0.1848807911742009	2.1304	-1.6359	2.6491	2.7551	-0.8889951216971999	0.2831124489172	1.9403195880626	0.1896453753559325
30	0.1013996523725427	0.0013	-0.0354	-0.0628	0.1186	-0.7718315762725999	4.4759779166776	3.5119162924047997	0.1014349386907225	0.0029	-0.1129	-0.1627	0.0558	-0.8615730292993	4.3706566234937	3.6223521795797	0.1168355124107731	2.2777	2.5246	3.2604	-3.4983	-1.0605307355492	5.707808207894599	4.6165505653687	0.1348674185443649	1.2338	0.5421	-2.8703	-2.2781	-1.0136731859855	5.5385151467925	4.4494607139858	0.1464703551433893	0.0537	-0.1048	0.5732	0.4583	-1.1147060888231	5.929191441643499	4.791351650768799	0.1515963408411706	0.0	0.0004	0.003	0.0008	-1.1640029062902	3.1211613114924	3.7155164762772994	0.1516246532431452
32	0.1194783135483976	1.6159	-1.9571	3.5207	-2.0153	12.4408957958312	5.6825499821852	-7.531003593563299	0.1299302019152098	1.4114	3.4308	1.0229	-1.8649	10.417562412991598	5.1127055255264	-6.4872329890923	0.15406885523971	0.6042	1.6572	1.243	-1.2615	11.0069210128776	5.7561214495942	-7.059792114869399	0.1562142688239351	0.4376	1.726	-1.0509	0.3438	11.2000559505839	5.3652877826204	-6.8410055211467	0.1585821399350485	0.0411	-0.2899	0.4787	-0.2748	10.9322085975783	5.4704123606508	-6.874329068149599	0.1607344723115165	0.2441	0.6413	-1.1793	0.6902	11.2636736312258	4.934402910394	-6.5556505194796	0.170196468084609
33	0.1155856199319589	1.5257	3.4672	-2.5115	1.2125	7.822102677712599	-0.7428357626466999	-4.023611749689	0.1242935750260496	1.9701	2.7841	0.4893	-3.973	6.257430346773599	-1.2460724683304	-1.5668755406582	0.1443109507300634	0.0001	0.0146	-0.0229	0.0162	3.6334075712064	-1.0076537022884	1.0247285776122	0.1511649425504199	0.4318	-1.4244	1.0274	-1.0957	7.119003376072899	-1.2468593289444	-2.0417065781765	0.1545053330198313	0.4709	1.4092	0.3672	-1.5656	7.356045136040399	-1.5602265684699	-1.7655971887239	0.1589831660251035	0.0202	0.1231	-0.2217	0.3559	6.915088447954799	-0.9762186207591	-2.6090330808705	0.1627589505375394
34	0.1043871105714576	1.2095	2.8543	0.7334	-2.9487	6.8535952909707	-0.6010041369732	-2.5667786658987	0.1107256334438253	1.008	-2.8455	2.3573	-0.0466	8.776210515218299	-0.3230456250777	-5.2823133308741	0.1275828810172065	0.6967	0.475	0.954	-2.6563	6.5981016496049	-0.1702372938389	-4.2737153958489	0.1410857513344994	0.0099	0.1751	0.1719	-0.2126	8.9052556559143	-1.4435351394137	-2.7621561563549	0.1471495088172564	0.8843	-0.5012	1.7292	-2.4026	7.6999032243584	-0.5434059400283999	-4.1052485383915	0.1546244794217135	0.252	1.0649	0.0745	-1.1425	7.9385187055539	-1.3709079047415	-3.0246135141546	0.1577495200479235
35	0.1029340502775961	1.0963	-1.2779	0.8626	-3.6876	5.1293082844818	0.5044956826661	9.1609066694029	0.105821535291163	1.3933	-1.6029	-4.0714	0.7773	6.1641480209839	-1.4626951953646	12.4624951196855	0.1416351222542304	0.1649	1.0916	0.354	0.6556	6.726359929686899	-0.822662771937	12.413513046464	0.1533189348931364	0.6186	1.5609	1.8896	0.212	6.404651967653	-0.6600580260539	11.683857199101798	0.156179820757474	0.1399	-0.5533	0.5705	-0.8437	6.840651433870399	1.0403084177694	11.5700378112867	0.1571534977189784	0.165	0.0563	1.1734	-0.4419	5.4699402442824	-0.2100130978766	10.0663865209634	0.1593520971068974
37	0.1513294739803577	0.177	0.5427	0.3455	1.158	1.0052537774157	0.1216486509243999	2.1363659100407	0.1540282016850769	0.0073	0.0682	0.2287	0.1208	0.2243339610514	-1.4305912823134	0.2444382497390999	0.1559322928525749	0.2973	0.0294	-1.6755	-0.2275	0.8934802271969999	-0.7645137725623999	1.7151987663972	0.1789071951790125	0.0071	0.2295	0.0241	-0.0773	0.0982395476579	-1.0216598212176	0.0443789386296	0.2024575321369908	0.038	0.0426	0.5164	0.1144	1.0658420446936998	-0.6959782130829999	2.1613093915045	0.2082194947465095	2.5025	0.1147	4.145	0.9128	0.9659107467157	-0.2222094373935999	1.9524372415182	0.2156686474920283
38	0.1535913347297824	0.2212	0.3545	-0.6548	-1.2674	0.209698353631	-1.9142351587085	-1.4161917330772	0.1565921281501408	0.0041	0.0616	0.1882	0.0049	-0.4805751200005	-1.1171846997572	0.7397276632214	0.1572254131750572	0.2646	-0.5971	-0.9124	1.1556	-0.0190813698895	-1.898301231275	-0.7925653534514999	0.1809888204166533	0.0075	-0.2307	0.0275	-0.091	-0.3693917152422999	-0.7051451392361	0.6721363364787999	0.2048017605807144	0.409	0.6586	0.6726	-1.4525	0.0409560949587	-2.2345661146679	-1.1032966099201	0.2096081845847457	2.0139	-1.4647	-1.574	3.1288	0.1139374169072	-1.9430342571809	-1.1821793864736	0.2162601081293544
39	0.1557038639306076	1.6026	2.1015	1.6508	-2.8805	-0.2892499617064	0.8237250337659	1.4905500611002	0.1820648750707371	0.0	0.0141	0.0072	-0.0091	0.0610603836464	-0.3377599185595	-0.4904108776754999	0.1836894671702433	0.0199	0.0054	-0.2631	-0.3052	-0.2622999856769	0.9760612486363	1.5921337663676	0.1919985177118377	0.0158	0.0941	0.2973	0.1625	0.8845100161974	2.231143270997	0.4191999921084999	0.1927223078303538	0.016	0.046	0.2971	0.1842	0.2421956969892	1.7179134355155	1.2522886671809998	0.2152343901051046	0.0033	-0.1283	0.0591	-0.0538	0.1200355866656999	0.4931255467938	0.2486872970547	0.221686976215053
40	0.1360479015024221	2.5568	3.4333	-3.3645	2.2545	0.0566539642079999	0.0164453868326	0.0340317215554999	0.1475531216911111	0.2278	-0.249	-0.8952	-1.205	0.2242946180207	-0.1050065489383	0.1320352110292	0.1503748239731411	1.0216	-1.9849	-2.463	-0.4296	0.1552475991422	-0.1044164034778	0.0147536365124999	0.1510726595252925	0.7874	1.3127	-0.441	-2.429	0.0222288123455	0.0684175303873	-0.0026753260875999	0.1517846027693446	0.0826	-0.5125	-0.2848	0.6877	0.1236158024593999	-0.0545687835808999	0.0134946595300999	0.1518111475295979	0.0978	0.9077	0.3216	-0.1979	-0.0875382433075	0.0360382161212	0.0114488219336999	0.1520434762881447
41	0.1470071173754986	1.4825	-0.203	0.88	-3.7831	-0.158552413721	-0.0042883903462999	0.3679753661370999	0.1517429661707189	0.0519	-0.0247	-0.1275	0.7047	-0.1999019389867	0.0501623641425	0.4374551583533	0.1532030632221023	0.0103	0.0158	-0.159	0.2742	-0.1724405035581	0.0201829747490999	0.2739061797334	0.1585865696966513	0.256	1.4623	-0.5123	-0.1427	-0.14163491052	0.032261285174	0.3179703741174	0.1841945492937803	0.0055	0.2031	0.0273	-0.0514	-0.0770336541106	-0.8275806507744999	1.7417553121197	0.184585388843113	0.0365	-0.1652	-0.5186	0.0255	-0.2409760630375	-0.1006001294998999	0.5277867568404999	0.187292123854582
43	0.1333511589953285	0.1823	0.5366	0.2424	1.3055	1.1413019775763	4.0042156355539	0.5841259768028999	0.1414825027450319	0.0168	-0.3121	-0.1192	-0.2585	0.2263011125864	2.202422858586	-0.8457964739885999	0.1522614970710616	0.6998	1.0107	1.786	1.6379	0.8243938652878	2.8993453044058	0.4279341449238999	0.1673452461858321	0.0281	-0.0331	0.3719	-0.335	-1.4571084850051998	0.7861524394474	-4.2212711359258	0.1778603540199388	0.0396	-0.2371	-0.2413	-0.4686	0.5111053118236999	1.9039666276958	0.179010789685	0.1784525150990779	0.0053	0.1915	-0.0218	0.0869	0.4171934975428	3.3334169621189	-1.5251719281162	0.1876878624541824
44	0.092382483087394	1.7033	1.1232	-4.6819	-2.1152	1.2199093529149	-6.436677194642799	-0.8808117713115999	0.1217372244308581	0.1349	0.3311	-0.9752	-0.7756	0.4769162181454	-0.9290463269498	-0.5282982162395999	0.1414207392853259	0.2373	0.4546	-0.9063	-1.2201	0.7116760823323	-4.3461065723369	0.0681421291723999	0.1626431336229744	0.0033	-0.0544	0.0009	0.1645	1.5014087375733998	-5.664688246247399	-1.8763478201444	0.1665758215114582	0.0183	0.0159	-0.0615	-0.4015	0.0465428053181	-1.4464465236855	1.1664815172243	0.1703315320818175	0.0145	-0.0658	-0.1501	-0.3178	0.8127876712313	-1.7102022014982998	-1.6487483875448998	0.1737687397059942
45	0.1375509636399205	1.131	-2.7069	-1.2736	-1.8395	4.5145734297943	3.6496955859162	2.9972701078181	0.1620033597727203	1.3604	-0.6708	-2.7986	2.077	3.0134400934358	2.5060723695286	2.6933845386913	0.1743659137582562	0.1009	0.5796	0.0026	0.7295	7.4671498547372	1.4688327081538	6.2723413554089	0.1761389502780635	0.0251	0.4457	-0.1096	0.0525	3.1007029355284	2.7434682167724	2.3612900165526	0.1839702208596149	0.1014	-0.3773	0.6733	-0.4805	1.8911407996876	2.4733389679862	2.1994721312835	0.1882361514742818	0.0278	0.2327	0.101	0.3961	-0.7008960919205	4.5643030205991	-0.7174988508759	0.2005812462310151
46	0.1129743338985131	1.6147	1.4755	-1.7035	-4.0447	1.6525253184921	-2.5389631431938	-9.1230193308388	0.1320100477513506	0.0002	0.029	-0.0216	0.0382	-0.2640704220584	-0.5683100784615	-4.2713548140069	0.1701532608205535	0.0478	-0.6045	-0.198	-0.1276	1.1161224379283	-2.4262453602383	-8.6222218930585	0.1725053150294449	0.0035	0.1562	0.0552	0.0543	1.6662560362063998	-2.4767618116571	-8.9941315622656	0.1796810848943251	0.0093	-0.1966	0.005	0.198	2.6570709213552	-0.8097976008980999	-6.017319830411499	0.1864143085658313	0.0171	0.3158	-0.0689	-0.1821	1.4625771662724998	-2.2964920449897	-8.5262248981505	0.188767172729474
47	0.129491233634476	1.0721	0.7311	0.5952	3.3957	12.088500269851298	-32.6743083102886	-16.3982145387907	0.1296779579715976	1.8382	2.1663	-2.9356	2.82	13.1478507144795	-34.3935200658172	-13.1932525719073	0.1793201592818157	0.0088	-0.2523	0.0826	0.055	12.9070713665955	-34.509345948198	-12.8054089752667	0.1796343460217576	0.0083	-0.2328	-0.0321	-0.1177	12.2767960147815	-32.5318471961239	-16.7433709471218	0.1866301416624348	0.6761	-1.838	1.1281	0.8849	12.4113491797755	-32.578271972349896	-14.154442154938998	0.1871243889874539	0.4293	-0.6945	1.6995	0.2663	12.3704717708782	-32.5173296177956	-14.2147156779714	0.1872588172216316
48	0.1152076716724275	1.7072	2.926	3.0971	2.0184	1.7702396663465	3.088821340257	1.7694528057325	0.1520766157117431	0.0371	-0.3274	-0.3987	-0.3165	1.268812740075	2.8941913673841	1.7260574428704	0.1555694684033141	0.0151	0.0756	0.3731	0.0292	0.8912376744470999	3.0536880138419	1.7657545608467	0.1676736427807513	0.0247	-0.0571	-0.396	-0.2464	4.1988062653961	5.056799078901699	3.1038897210151	0.1813062197811125	0.0012	-0.0356	0.0609	0.0681	-0.9933721821443	0.7572746549136	0.0311203372837	0.1884177977920051	0.1555	-0.7674	0.6903	0.4149	2.6392485284481	5.3526586697657	3.3111488067427	0.1944246655083011
50	0.1455631701750688	0.0022	-0.1154	-0.0699	-0.064	0.2653687420714999	1.4718621215177	-0.713289146591	0.184088969633983	0.0588	-0.6137	0.0358	0.3177	-1.2763666019694	0.6473895701685	-1.3774388478377	0.1905242225652557	0.0677	-0.1628	-0.4097	-0.5818	-2.4339172512248	2.359794981386	-0.4004333664646	0.1938169370547422	0.8044	0.4436	-2.1367	-1.2096	-2.3397693787597	1.4223685888970998	-1.0177648611783	0.1954701006388455	0.0061	-0.0701	0.2004	0.0407	-2.4847484468892	-1.1485804382558	-1.8488076986544	0.1975391649629651	0.0006	0.0337	-0.0272	-0.05	-0.7954373946925999	-1.1078997445119998	-0.9264496869236	0.2056733520066391
51	0.1106721830451129	0.0635	-0.4865	0.5764	-0.5396	-1.7951831478103	1.0291743400812998	-1.9000716676565	0.1291958313033881	1.2332	2.0238	-2.665	1.7664	-3.9045203957601	4.1925900665455	-3.7347158752589	0.1482843623643588	1.1334	-1.4206	2.6667	1.5282	-0.8116467233410001	-0.4179016720953999	-2.7058169363925	0.1621906570315557	0.0241	0.2212	-0.4132	-0.0574	-3.120295764817	3.7587544670166	-1.4071821790469	0.1729661800179388	0.043	-0.3226	0.131	-0.5016	-5.1575565805244	6.3961932160525	-3.9019237557339	0.1759877434122699	0.0274	-0.1138	0.4553	-0.1167	-3.1396525359214	2.9016272001864	-2.8483960796493	0.1785956382195608
52	0.1320079916275604	1.723	2.9775	-0.5671	3.2235	-2.5396319747157	-0.3702572619177	-6.4358116479674	0.1666928081565011	0.0712	0.223	0.6358	-0.4316	0.417822986034	-0.9851888317587	-3.1181318981285	0.1744149751870979	0.0058	0.0834	0.1986	-0.059	0.8551601152952	-0.6299999505991	-1.2271484705637	0.1800007219241568	0.0138	-0.1416	0.0305	-0.306	-1.0633240907289	-0.6420782610239999	-4.884830691712	0.1823187756731601	0.156	-0.8965	-0.322	0.6131	0.4498088699931	-0.9368362470284	-3.3721305043276995	0.1847891218625194	0.1294	-0.9831	0.1505	0.248	1.3748028647808	-1.4347223005369	-2.2141864247653	0.1852621607943197
57	0.1128424454090208	1.4248	2.6409	2.1671	2.696	4.5475822325516	7.7634028759082	5.047986240024899	0.1277077511238309	0.0001	-0.0044	0.0382	0.011	1.1402397157474	5.3628091716863	0.3487366241247999	0.1383905850052317	0.5606	-1.0511	-0.5654	2.1568	4.2204055892504	8.107811766655999	3.8485746061047	0.1541792336241638	0.4583	1.3931	1.5847	-0.0793	7.5253775401732	9.1102328458613	6.7522476438875	0.1716998253190517	0.0841	-0.2624	0.7755	0.2544	3.6740489219195	6.9466022155455	6.0341193045204	0.1755666246379911	0.0316	0.3279	0.1175	0.3853	2.9482880345966	7.0104166113409	3.0771758031698	0.1769527078478013
58	0.0816085693532143	2.1028	3.3842	4.4279	2.7552	7.105823460788399	12.875714971127598	8.237683110996699	0.1393818726026883	0.1376	0.4357	-0.5224	-1.0088	7.890795609314799	14.5224175210761	9.664615491455	0.158722488482767	0.5017	-1.6828	-1.338	-0.345	8.1532136240838	13.9140168943313	8.898055881296198	0.1697771882457095	0.0038	-0.0233	0.1093	0.1459	10.5727706691031	15.7270224350487	2.7310358190712	0.1734631545091147	0.0023	0.1152	-0.0325	-0.0742	9.065027703587	17.737766048064298	11.5332520775822	0.1737065999333729	0.0912	-0.3644	0.5149	0.6244	7.7071816850379	14.9913077609587	9.8359543901535	0.177696423441189
60	0.0788687283600172	2.2072	-1.0639	-6.1534	-1.7268	0.4267538540029	14.8616724748022	5.953466091585399	0.130188610922755	0.0092	0.0066	0.1052	-0.3088	0.1172028884553	15.373289246025	6.5683976614264	0.1481945955643596	0.0057	-0.1125	0.1099	0.1811	-2.9844836228406	15.8401336483112	9.575149439643198	0.1655593907723607	0.1111	0.6076	0.536	-0.5914	0.5579235183567	15.391780470454	6.0453320682699	0.1699475293737706	0.0227	0.063	-0.3633	-0.2532	-3.3465575343727	16.0892537187036	10.130987777372798	0.1720098167579768	0.1955	0.0683	-1.0329	-0.7955	-1.0396002432168	10.981820159291	5.8620328882386	0.1805270833670773
62	0.1478363647786159	0.7778	-1.1482	-2.2057	-1.307	-1.7175200052084998	-1.2599605581675	0.2987709751358	0.1603276060214124	0.7972	1.4374	-0.6625	-2.2256	-0.6108005516174999	-1.7093366548228996	-1.3495839821020998	0.1719646625155762	0.3721	1.3355	1.209	0.0086	-0.6822474953687	-1.1899299635215	-0.7173414787531	0.1811664790669506	0.0557	-0.4122	-0.5127	-0.1678	-0.081833503856	-2.5174818484316	-2.8144037011245	0.1857902931863993	0.5661	1.5216	0.0865	-1.4993	-0.8201841610029	-1.9069960410597	-1.3548952912466	0.193522942589649	0.0011	0.0497	-0.0631	0.0413	0.5170067664287	-1.2832516323419	-2.0186122191556	0.1942292146804694
75	0.0835930555121505	2.073	2.6765	5.1035	1.997	5.6308532398454	14.6522495223861	6.4856199248336	0.1404940779186792	0.1229	-0.4217	0.5953	0.8832	6.3853345395793	16.6923036932732	7.8737600770217	0.1584445545678088	0.5845	-1.5035	-1.8004	-0.1775	6.7711322986235	16.252369923985796	7.042992640760499	0.1721528847544974	0.0005	-0.0564	-0.0347	0.0162	7.264336531478699	20.32854396269	9.503309065585	0.1744198066186387	0.0684	-0.4162	0.2527	0.5923	6.2515682351993	17.5645780269229	8.442188184575299	0.1775743756814295	0.04	-0.3841	-0.3945	-0.1863	7.0508219038698	18.9302139655506	8.7086978745371	0.1827230257800179
77	0.1071799911061021	2.0061	-3.461	-4.0095	-0.1467	-0.2961349920789	0.3566052302647999	-2.6259505840715	0.1416376594264641	0.0636	0.1217	-0.1113	0.8039	-0.1923874201229999	0.3387434943269999	-1.997839098946	0.1507874312401623	1.0244	2.132	2.3751	0.0657	-0.3772996644129999	0.4647198786284	-3.4345285510179	0.1686014503583188	0.0539	-0.0442	0.1141	-0.6813	-0.1391562995859	0.3010528709164	-1.7856227913502	0.1697349864427246	0.0717	0.3375	-0.7016	-0.1668	-0.1805058248516	0.1115768350652	-1.2723142698073	0.1702991243369441	0.0534	0.0116	0.046	0.6844	-0.1245993782268999	0.2650539978258999	-1.4004938638279	0.1732002282766133
79	0.1342915598258083	1.6355	2.7074	3.3072	-0.0256	5.0191084554911	4.9448288135295	2.2894496424944	0.1707832501675162	0.0386	-0.251	0.4529	0.2669	2.6765850645824	2.0441458460799	2.2245336418394	0.1737331682131833	0.0057	0.1635	-0.1346	-0.0631	1.057147234909	0.6643464164002	1.2103883394855	0.1777409602952129	0.3516	-0.2507	0.0564	1.7032	0.9083912358323	-0.0308449360687999	2.2389725341063	0.1792308838200663	0.0511	-0.4001	-0.5042	0.1163	3.4629342191833	3.0852017814326	2.1842070353719	0.1869198853350558	0.0291	-0.3351	0.1897	0.2921	2.1408116725098	1.4673376729872	2.2391299062291	0.193280193197287
80	0.1558309026139052	1.217	-2.4913	-2.3467	0.0374	2.214619198103	2.156391512667	-0.0387528852395	0.1713268040392623	0.0481	-0.2652	0.2702	-0.5273	0.1904989546494	0.2495528437300999	-0.0074358328023	0.1728066362041013	0.3374	-0.1887	0.2234	1.6862	-0.1763748066280999	-0.0956822506623999	-0.0010229187981999	0.1772369211170408	0.2896	0.11	-0.099	1.5586	-2.0339166580979	-1.8584467411759	0.0217960390077999	0.1803090769163905	0.0128	-0.2206	0.228	-0.0772	-0.7364228486425999	-0.6337768815463	0.0092849552451999	0.1825750436660133	0.0009	0.0582	0.0536	0.0312	-0.2157965233894999	-0.1603228501024999	-0.0	0.1880234005421517
87	0.1756297349598404	0.8894	-2.7542	-0.0987	-0.0087	3.0449538610265	0.9507636798962	1.7573351522769	0.188483774927382	0.008	0.0562	-0.2418	-0.0473	-1.9179334035943	0.7394916050371999	1.6857701794335995	0.1936320906072664	0.077	0.6019	-0.2114	-0.4353	3.2329348617111	0.80259782628	1.4188670591647998	0.1988743114267394	0.1064	0.2642	-0.2015	-0.8321	0.5563497971286999	0.8292330580638999	1.7557614310488998	0.2152933466526551	0.0	-0.0039	0.008	0.0045	-1.2569704878343	0.7437406523528	1.6441059099222997	0.2161108577967259	0.0042	0.0212	0.1601	-0.0582	2.5068592301426	0.2070230275434	0.1626047458831	0.2223941468264573
90	0.1475513264874087	0.7631	0.7907	-0.6775	-2.5833	-0.7415374426336	1.2897825754381	-0.0415068973885	0.1517944626087177	0.0006	-0.0221	0.0629	-0.037	-1.5688033491624995	3.1387476462153	-0.2361368702613999	0.1526474379376196	0.0001	-0.0098	0.0136	0.0203	-0.6272852814808	1.7720494457587	-1.6757770496358	0.1622746898370064	0.1142	0.2352	-0.0576	-0.9987	-1.0512064372733	2.0553979528601	-0.4597626567602	0.1648638696916357	1.5582	-1.5967	2.4472	2.3746	0.129045140696	0.171535613852	-1.9540896488076	0.1719711597932548	0.0005	-0.0132	0.0589	0.0252	-1.4650557772066	2.9689037826834	-0.3450777222696999	0.1740206088066634
92	0.147322327216179	0.7627	2.4532	-1.2532	-0.4206	0.0988296931183999	-0.0877349584609999	-0.2734734063957	0.1614888073524765	0.871	0.706	0.9839	-2.5736	-0.0146749504510999	1.0688714580576	-2.2595489391624	0.1708311146713919	0.432	-1.4172	1.1826	-0.6216	-0.5528876104271	0.623193606288	-0.8330099890111	0.1809421160884355	0.0952	0.826	-0.0845	-0.3164	0.5726378118384999	1.5688426921932	-3.8255195901145	0.1861584043911287	0.2534	-0.3023	-0.5991	1.2615	0.8257708713623	0.4979253965392	-2.0382050484442	0.1937631257778239	0.5723	-1.6542	0.2123	1.284	0.6250033857002	0.795909511061	-2.3478740430839	0.1945479961864077
93	0.0885828556238391	2.5745	0.4973	6.5242	0.8845	-0.7076630932008999	14.3034342121999	2.1737417892057	0.1582501544026967	0.0292	-0.3898	-0.3529	0.0212	-1.3166538654062	14.4760320878808	2.2708010459426	0.1804295154239468	0.1138	-0.8473	-0.4769	0.0313	-0.9433278470939	17.2693479245501	2.5983711195508	0.1825669871151905	0.0	0.0095	-0.0009	-0.0169	-1.8712332261534	17.138886434748898	2.6626182886839	0.182905628682232	0.0934	-0.6236	0.6	0.1293	-2.3396513496676	10.9183991938026	1.8638760794125	0.1882137674706958	0.0029	-0.1226	-0.089	-0.0029	-1.6092086416914	15.9493105585037	2.5107935332126	0.196457481417354
94	0.0793156914527361	2.9612	0.5996	7.459	0.0654	-0.3317010918317	17.009762607991497	0.6026172012319	0.1458308363333336	0.0516	-0.7241	-0.0696	-0.0402	-0.8205382482792	17.725254964301698	0.6313376136429	0.1693908725362085	0.1242	-1.0056	-0.2889	0.0708	-0.3761980595534	17.841513620020198	0.6335408233620999	0.1768342038238253	0.0828	0.2067	-0.8121	0.011	-1.9475587057114	15.5281040718295	0.6621038636502999	0.1797301349308812	0.0	-0.002	-0.0073	-0.0143	-1.3517085057599	20.7595862070392	0.8371016642039	0.186665036967976	0.0501	-0.5516	-0.3061	0.0697	-1.2887989996706	20.0113997922173	0.7317016849585999	0.1883605504547759
95	0.1091424875815286	2.0889	2.3174	4.639	1.3482	3.6747177534414	12.744427277681698	3.5317058368468994	0.1428199578003433	0.0347	-0.3636	-0.4518	0.1668	3.0572682296356	12.869577458338398	3.9102251352116	0.1525633294285941	0.1484	-0.9193	-0.698	0.3558	2.9161841215454	10.8886558625934	3.2303775647156003	0.1666477917240061	0.5597	-0.4271	-2.1252	-0.5822	2.8959618037656	11.7485764846033	3.0178858559049	0.1725654747493438	0.0201	-0.371	0.1733	-0.0836	2.2132421920285	11.5179082956092	3.4610850967404	0.1766633143960868	0.1281	-0.5095	0.8106	0.4138	1.8953898470032	9.896345942278	2.8446584917328	0.1794322262969784
96	0.1174751341188914	1.8805	1.516	4.4881	-1.253	-2.3705356287671	-4.9951485497948	1.9689613144122	0.16086282955999	0.2174	-1.4145	0.1142	0.1136	-2.5441957662769	-5.362848514717	2.0972589375249	0.1752829692232491	0.0276	-0.4217	0.2337	-0.0587	-1.6760131078199998	-3.6491054404557	1.543427094361	0.1831103634877782	0.0037	0.0287	0.1721	-0.0094	-1.6327751170807	-3.4329941728205995	1.532804476072	0.185883096949223	0.0005	-0.0248	-0.037	-0.0445	1.4843732052802998	-1.7170872318708	0.4935189771007999	0.1908108866458549	0.1422	-0.4662	0.9469	-0.0606	-1.7949470896260995	-3.6786520565114	1.5256833875153	0.20622659777342
97	0.1066279599039551	0.0183	-0.2495	0.1786	0.4041	0.1266452158233	-0.6375931555241999	0.8291543720025	0.1243352164020854	1.5669	1.9666	-1.7805	-3.4447	-0.9950245894337	0.3507037756598	2.9551730649691	0.1732572815774955	0.0014	0.012	-0.0227	0.1086	-0.8574420110757999	0.2368843878446999	2.5812569011963	0.1799901711977908	0.0194	-0.1588	0.2622	-0.2603	1.5234014917347	-2.2264614503437	-0.6473108841070999	0.1843180277041056	0.0039	0.0343	0.0637	-0.163	1.6376929959182	-2.5539921809212	-0.5466320685457999	0.1955015367320117	0.0001	-0.0107	-0.0303	-0.0018	0.0701092807074	-0.3281602190686999	1.1198206828141	0.2017919330779367
98	0.1362960897923884	0.742	-0.7943	-2.6846	0.5728	0.7725004077945	5.0312261089467	-0.7755298211584	0.1482361943111979	0.7633	1.4785	2.3495	-0.1321	0.4208523993979	3.1810020611871	0.1435627190242999	0.1654151802398501	0.8334	2.0264	1.7393	0.6527	1.3382531892605	5.6072474214254	-0.3790307577638	0.1772530485509166	0.3544	-0.3575	1.5156	-0.7577	1.7345161944708998	5.793930102096899	-0.1402185614148	0.1868796191181305	0.0084	-0.0669	0.2469	0.0482	-0.1201929587884999	2.825223034567	-0.086161237233	0.1915205110085635	0.0175	-0.148	0.314	-0.1295	1.2131423516345	5.0303605622713	-0.2062361669294	0.1925565353762802
99	0.1355410759917071	0.6266	-1.2508	-2.2341	0.6154	1.4864977289381	4.2552635144506	-1.6470566372248	0.1439151470841877	0.3784	-1.4808	-1.2989	-0.2533	-0.2387335102875999	3.0717071219025	-1.419103117349	0.164309848514453	0.4068	-1.2808	-0.5855	-1.3156	1.1096308378628	3.9554302774858994	-1.3576099603649	0.1660951541582748	0.7533	1.3759	2.1988	0.2736	-0.1031180834647	3.1492128923815	-1.2830155741576998	0.1749865577561598	0.0743	-0.5607	-0.543	0.1668	2.1122486322216	5.9620035292473	-1.4877960489512	0.1827889235368893	0.3064	0.2899	1.3113	-0.8429	2.2662372543814	5.4130895649209	-1.0230368272920998	0.191645530684872
100	0.1358428407305127	0.571	0.4975	2.4347	-0.3599	0.6881489499737	4.1914884616859	-0.5365995957173	0.1440277796712026	0.3783	1.2292	1.5569	0.0735	-0.6458551919711999	2.5534413784914	-0.0898201390880999	0.1650060252028352	0.2255	1.2095	-0.2582	0.7211	-0.1133472714467	3.2789268645993994	-0.2719783712291	0.1667204127668011	0.8459	1.4488	2.2423	0.6956	0.0550408999493	2.7369372736762	0.0743583280229999	0.1865995816727746	0.4182	0.1267	1.7979	-0.3359	1.5094740588669	4.926140873947	0.1253075527795	0.1918269701039905	0.0843	-0.2455	0.6292	-0.4509	0.131405722538	1.5870585154073	0.1630768622514999	0.1928915846984513
101	0.1354337290576815	0.6826	-0.6776	-2.5812	0.6619	1.8478241228869	5.1572418362788	-0.9719695734435	0.1441514429305479	0.3895	1.3316	1.505	-0.1229	0.5625659959792999	3.5339090465661	-0.1911284431405999	0.1638500573407429	0.828	-1.9911	-1.798	-0.6186	2.2259499909446	5.531984203696299	-0.6283868863404	0.165852459889875	0.4902	0.4228	2.0505	-0.2228	0.2934596659912999	3.5277715337769	-0.2113507609204	0.1767983173894437	0.2445	-0.3024	1.2284	-0.6886	2.6730441918194	5.704582079377199	-0.3169867983498999	0.1913510713410309	0.0119	-0.1294	0.2543	-0.1077	2.1678403346007	5.013679117254499	-0.3881976839168999	0.1920835232714748
102	0.1360056923495756	0.5686	0.3715	2.4215	0.5196	0.6963323003592999	4.8393894912535	0.8495340619051	0.1441875910200034	0.3713	-1.1632	-1.5817	-0.0906	-0.5239704828626001	3.1930803716119995	0.2195734543367	0.1649137024884551	0.2427	1.3238	-0.0972	-0.6678	0.0179404219992	3.9436667113066	0.4867519758204	0.1667812582287898	0.8053	-1.3408	-2.2876	0.4609	0.0705027110143999	3.2889593374279	0.1073671307802999	0.1880556737845573	0.3951	-0.0505	-1.7347	-0.3736	1.4672196438951	5.2565043027349	0.2228389258848	0.1920912737005608	0.1113	0.3147	-0.7113	-0.5143	-0.0028326982103999	2.3547197304257	0.1578442391683999	0.1932749968451164
103	0.1003758941888958	0.0	-0.0	0.0	0.0	0.0	0.0012196339517	-0.0	0.1009132278727467	0.0	0.0048	-0.0001	0.0132	0.0	-0.0003540872762999	-0.0	0.1406139964235253	0.3423	1.8946	0.0004	0.2493	0.0	0.0002360581841999	0.0	0.1450166024925625	0.0002	0.0014	-0.0454	0.0003	0.0	0.0049178788375	-3.93430307e-05	0.1454378848012624	0.0	-0.0001	0.0001	-0.0	-0.0	-0.0040523321621	0.0	0.1474167880053065	0.0	-0.0001	-0.0	-0.0	0.0	0.0005901454604999	0.0	0.1662396965370379
104	0.1563463201128625	0.272	-1.4297	-0.3062	-0.687	4.7087312862988	-1.8462110586282	4.4797155045941	0.1715700392574779	0.0049	-0.0737	-0.0464	-0.1866	3.2758187651741	-2.1940034500162	2.6487301988468	0.1986437536173517	0.0236	0.3959	0.0644	0.133	4.7016888838035	-2.0410770896853	2.8112562586685	0.2101520883099052	0.5175	0.3947	-0.2287	-1.867	4.7582248189194	-1.8785116868329	3.8795769142963	0.2266644880930868	0.0644	-0.5708	-0.2194	-0.2286	4.387141353356999	-2.1078028697525	3.2449738291053	0.2353716442572186	0.1425	-0.4854	-0.433	-0.6964	0.4189639339243	-3.9531483817053	1.8330311433437	0.2416809999387044
110	0.1072659139284702	0.0006	0.0078	0.0558	-0.0732	-2.3690012505698	-1.0909428982803	0.6687134928078999	0.1207278705060285	1.5973	1.6108	3.3459	-2.4611	-3.3302695196629	-3.2980869205503	2.2098193483576	0.172263894492065	0.0034	0.0533	-0.1633	-0.0116	-3.1267086788211	-2.6795357918849	1.8377916500584	0.180788552489511	0.02	0.1963	-0.3413	-0.1039	-0.9770448244038	0.2281502350292999	-0.8987915363415	0.1851203753486531	0.0022	0.0026	0.1316	0.0281	-0.6065515043019	0.0779385438167	-1.1944150690212998	0.1954767908503918	0.0002	0.0323	-0.0111	0.0242	-2.547461237825	-1.3843238782102	1.1276499459234	0.1986676314803135
112	0.1155843789078231	0.2001	-1.3595	0.2928	-0.8139	-1.5055790988276	-5.6527279649146	-0.8068075305649	0.1349035221671576	0.0005	-0.0013	-0.0433	-0.0603	-4.3650699131343	-4.3319430812849	-1.9953604880119	0.1412481920962973	0.0115	-0.297	0.1249	-0.1334	-3.0784741231829	-2.3253698295235	-0.1572540937079	0.148033466017876	0.0375	0.4705	0.126	0.3773	-2.2687552083462	-3.5000346971334	-0.5536351280103999	0.1513758082430426	0.0875	0.6799	0.077	0.6317	-2.733947203343	-4.070154555007099	-0.7440160535677	0.1629874092264463	0.5278	1.3482	-1.697	-0.3994	-5.6395873926608	-2.421170109278	-1.5136444201211	0.1656195916514847
113	0.1019848020511825	0.0371	-0.4899	0.5531	-0.0121	-0.6985748531092	2.611983808173	1.8927538639463	0.1251291881443224	1.5237	-2.7178	3.2937	-0.1738	-2.49041384331	4.444424806056199	1.341990777177	0.1679083492195346	0.0033	0.0817	-0.0146	0.1494	-2.1450213767947	4.4969870950714	1.9865083061044	0.1785838589638237	0.0123	-0.2384	-0.0463	-0.2099	0.1155898241966	0.6383013300768	0.9913263445479	0.1840091387444247	0.0033	-0.1407	0.0819	0.0124	0.2200849137358	0.023212388113	0.9169286734942	0.1936133525025406	0.274	0.9422	-0.2593	1.0808	-2.5249176812339	5.0194231997367	2.0019701171695	0.195716343420439
114	0.1348631530521695	0.0042	0.1232	0.1189	0.1305	0.5470254988528	-0.1417135965814	-0.3943351967060999	0.1434472023414812	0.6356	-2.0857	0.4999	1.4304	1.4712719760572	-0.359595300598	-1.0373576904669	0.144999175603151	0.0514	-0.123	0.5853	-0.4178	2.9541108031402	-0.7239904509414	-2.0520144522199	0.1636480408815195	0.0041	-0.0486	0.147	-0.1178	-0.5163379349068	0.0937544421581	0.3266258408714	0.1722605488350523	0.1177	0.1792	-0.8269	0.5557	-3.004627254559	0.6765820989479	2.0305725004884	0.1782612345827336	1.5411	2.9126	-0.6894	-2.0023	1.4474694424837	-0.3577068351244	-1.0196926696826	0.1816085067275868
115	0.1426632484606423	0.0053	0.0767	-0.0195	0.2225	0.0454018574278	0.8253774410553	0.1162979987491999	0.1526022473134039	0.5516	-0.1217	-2.2985	-0.3526	0.121176534556	2.1740171904206	0.3188752638234999	0.1675990034659535	0.0038	-0.1172	-0.0308	0.1402	-0.1081146483635999	-1.8624597303073	-0.3075444709818999	0.1784760280414099	0.435	-0.0258	1.8913	0.2798	-0.046031345919	0.7402391226205	0.0855317487418	0.1789066215223125	0.16	1.1453	0.1035	0.1375	-0.0905283136406999	-3.5626294589771	-0.5592218383698	0.1851455265751418	0.4752	-0.1107	-1.9361	-0.2984	0.0523655738616999	0.9826315347632	0.1367170316825	0.1890626136473355
116	0.1399165831209243	0.0051	0.0276	0.179	0.1465	1.2542951617467	-0.6179609832049	-0.2668637772381	0.1534354926737534	0.5897	1.488	1.8082	-0.5305	2.5535594075835	0.1491887724143999	-0.0316317966828	0.1709978319501777	0.0103	0.1912	-0.2237	-0.0618	0.5140953821569	-1.2969823500562	-0.1971479268377	0.1736839226703079	0.003	0.0658	0.1451	-0.0112	0.2425891272962	-1.1186403918931	-0.5204689531303	0.1822584369841305	0.0126	0.1622	0.2776	-0.0209	0.8770741833950999	-1.1463378855059	-0.1803091096981	0.1924371232769002	0.4407	-1.4411	-1.0303	-0.5453	2.3315466853434	0.034228436709	0.0461100319804	0.19387662197358
117	0.1254332361176425	0.0029	-0.046	0.0671	0.1663	0.4723917696149	-2.2363758940801	-1.0863004206576998	0.1374301241974125	0.3659	-0.9406	-1.5765	-0.7893	0.3626640569925999	-4.4131470966497	-1.3099655501872	0.1391988118040949	0.3391	-1.1231	-1.4078	-0.6414	0.5091381602887	-3.822214775535699	-1.1783631124957	0.1455655133109556	0.0096	-0.0442	-0.262	-0.167	0.4752638108559999	-1.9306018594797	-0.8083025657315	0.1498871198624357	0.0589	0.1101	-0.7546	0.0914	1.022131937586	-4.767785175379499	-1.1239910440683	0.1552742079245556	0.0037	0.082	-0.062	-0.1578	1.5054610697354998	0.1524149009318	-0.5442321436730999	0.1647725884526481
118	0.1003729935660046	0.0	-0.0	-0.0	0.0001	0.0071210885567	-0.0037769309471999	-0.0001967151534999	0.1009350841562679	0.0	0.0002	0.0	0.014	-0.0068850303725	0.0042883903462999	-0.0001967151534999	0.1359888913008817	0.1269	0.5996	1.0197	0.0007	-0.0053113091445	0.002754012149	-0.0003540872762999	0.1430450612774174	0.0	-0.0006	-0.0006	-0.0001	0.0042097042848999	-0.0030294133639	-0.0003147442456	0.1452946558427721	0.0	-0.0009	0.0006	-0.0001	-0.0363529603668	0.0203796899025999	-0.0001967151534999	0.1460561709635559	0.0	0.0003	-0.0	-0.0	0.03540872763	-0.0217566959771	-0.0001573721228	0.1626910852227103
120	0.1222843834097323	0.0026	-0.0036	-0.175	-0.0341	0.4009054828329999	0.0254942838935999	-0.0153437819729999	0.1310941609143565	0.0013	-0.1209	0.0007	0.0017	0.4472515729976	-0.0288384415031	-0.0057047394515	0.1534141563929424	0.1506	-1.2135	0.0043	0.0091	2.8446584917328	-0.0386741991781	-0.0350939833844	0.1629564280897148	0.0012	0.0051	0.0868	-0.0597	0.0020851806271	-0.0046424776225999	-0.021245236578	0.1716615612044337	0.1081	0.9719	0.0011	-0.0019	-2.560837868263	-0.0100324728284999	-0.0069243734032	0.1841292391583461	0.1915	0.001	1.2188	0.273	2.1258613208438	0.0127077989161	-0.0284056681653999	0.1940202029904423
125	0.1693095433773574	0.1043	0.4242	0.858	-0.0865	-1.0434165171947	-3.0580157472189	-0.7715955180884	0.1902635505353154	0.0007	0.0259	-0.0422	-0.0543	0.8765233809652999	0.0581489993745999	-0.735321243783	0.1940636358952497	0.0089	-0.1995	-0.1693	-0.0068	0.4502809863615	-2.9035943517214	-0.0196321723193	0.2035501717538367	0.0188	-0.251	0.2725	0.0336	-2.3130554609144	-0.6830736990134	-1.3818846103068	0.20981739986594	0.0611	0.2641	-0.1229	-0.5932	-0.7976012613810999	-1.7142938766911	-0.8435539212386999	0.2124389327089735	0.0002	0.001	-0.0317	-0.0274	0.5831424010353999	-3.0370459118558	-0.1186979236219	0.2164138407750963
126	0.1535189635822827	0.0068	0.0535	0.1478	0.204	1.1813925258596	0.4853356267152	-1.4001397765516	0.1609806673190094	0.0048	-0.1473	0.1499	0.0246	1.9147466181076	2.4657064200304	-1.3235782388094	0.1678219166842626	0.1248	0.0603	-1.0458	-0.1349	4.4085833050885	0.0011409478903	-4.0305754661229	0.1840223376259351	0.0123	-0.0103	0.0928	0.3027	1.8633646200134	-1.0100536271610998	-1.6936387855736	0.1873628049014005	0.0658	0.4645	-0.204	-0.5193	4.0422210032101	0.9362461015679	-3.727358728518	0.2169044069219193	0.285	-0.9746	-0.1256	1.0026	3.5341451047503	0.7370129941031	-3.1514554451314	0.2350262404499869
127	0.1690075430754866	0.1055	-0.4233	-0.8674	0.0712	-0.0036195588244	-4.0073237349792	0.5561530819752	0.1903124054330453	0.0013	-0.0258	0.0685	0.0682	1.8505387920052	-0.8398556763528999	0.6108005516174999	0.2006244384278543	0.0061	0.1529	0.1493	-0.004	-0.0143602062054999	-2.4379302403562	-1.2650751521585	0.2050885745984908	0.0163	0.1811	-0.2927	0.0233	-0.3083706746266	-2.2997575165378	0.3451564083310999	0.2112607987666924	0.1313	-0.6941	0.671	-0.0081	-0.2457365697522	-2.3016853250421	0.3791881298866	0.2119298272711817	0.002	-0.1189	-0.0076	0.0041	-0.1839680115532	-2.2678896616708	-1.4540397286106	0.2186388088940825
128	0.1458826631476126	0.0112	0.2506	0.0026	0.2293	-1.9965014359022	-0.0728239498257	0.145175783283	0.1647292448486594	0.9072	1.3518	0.0171	2.5364	1.164947139027	-0.0493361604978	3.0858312699238	0.1852639166762625	0.0108	-0.2634	-0.131	0.033	-0.0572441096684999	-0.0723518334573	0.9691368752331	0.1894142060380574	0.0046	-0.0949	0.0164	0.1659	1.289664546346	0.2693423881721999	0.1816074297112	0.1918600227992216	0.7126	0.3282	0.0945	-2.3354	0.4438680723574	-0.0476444101777	2.0394640254266	0.1929298072863512	0.0559	-0.3953	0.2199	0.4798	0.2554542983350999	-0.1135833296309	-1.1353611799406	0.2021372192873824
130	0.1776790435908919	0.9658	2.8327	0.262	0.2467	-3.3031621715105994	0.6923193112279	-0.3728145589132	0.1819979597255234	0.0634	-0.7035	-0.0553	-0.1561	-1.7672495960133	-0.7596352367556	-0.0834859111454	0.1945887695437853	0.0246	0.4118	0.1023	0.0997	-2.346024920641	0.7313869407129999	-0.2330287708361	0.2009819235701359	0.0329	-0.4273	-0.1482	-0.2032	-2.5728374926265	0.152650959116	-0.293105578715	0.202266918253096	0.0424	0.5458	0.1131	-0.0597	-2.5575330536842	0.2845287980223999	-0.2422350400198999	0.2352453258603605	0.0304	-0.3913	-0.0812	-0.1853	-2.850009143908	0.9721269455663	-0.4119608744596999	0.2417877456540489
132	0.1641153285465965	0.7241	-2.4187	0.4642	0.7435	4.2759186055681	-1.0824448036491	-1.5563709514613	0.1791231976899265	0.0516	0.0308	-0.3931	-0.5257	3.4832745660552	-0.5741721900358	-0.6762673547023	0.1847825867330535	0.5063	1.337	0.6626	1.3722	3.4840614266692	-0.4514612772824999	-0.5499368831246	0.1894335677785422	0.3634	-1.3982	-0.6726	-0.6856	3.6487513531794	-1.0668256204612	-1.1995296630123	0.1923397570874714	0.1269	-0.9312	-0.0498	-0.3462	3.7110313707775	-0.4201442248453	-0.5126790330516999	0.1946909759845888	0.1129	-0.9298	-0.0528	-0.0535	3.6374205603378	-0.7856016370175999	-1.031967695261	0.1965589469921055
133	0.1691365213872677	0.1052	0.4118	0.8693	-0.0857	-0.8981227048195999	-3.2044111644536	0.3429138555812	0.1899969806089122	0.0009	0.0118	-0.0289	-0.0761	1.0034439980035	-0.0946986748949	0.3845781250925	0.1960291939555371	0.0064	-0.131	-0.1777	-0.0052	0.3387828373577	-2.7268261147863	-1.0725697029433998	0.204240202120433	0.024	0.283	-0.2998	0.077	-1.4251226010461	-1.3174800690509	-0.0592899472649	0.2100676027529783	0.0008	-0.0707	-0.0079	-0.019	0.5576874601724999	-2.9808247209855	-0.8850608186272	0.2115592770148713	0.0814	0.4872	-0.3982	0.4257	-0.5977386654251	-1.8524272574788	0.1238912036743	0.2231919291044549
138	0.1477271348100413	0.9754	1.4811	1.8301	2.0885	0.1576868670455999	0.2162686397578999	-0.3868600208730999	0.1515437533162132	0.0048	0.0743	0.18	0.0972	0.0826990505313999	0.0229369868980999	-0.4097183217098	0.1840298466120666	0.0446	-0.002	-0.5865	0.1412	0.1288877685732	-0.1316417807222	-0.310023081916	0.1898598476256557	0.5679	-0.1023	-2.0951	0.2947	1.0056865507534	1.8300410730105	0.4895059879694	0.1936236731782377	0.1807	-0.0013	-1.158	0.2423	-0.4201442248453	-0.6527402223437	-1.1032966099201	0.2030531719056381	0.4573	0.67	-0.9617	1.4158	0.178223929071	0.0442215665067999	-0.3400024713094	0.2085316632144486
139	0.1400230969481345	1.3199	-1.6584	-2.5176	-2.2473	7.86860614e-05	-0.0007868606139999	-0.0001180290920999	0.14901531602551	0.0051	-0.055	-0.2031	-0.0829	0.0003147442456	-0.0003540872762999	7.86860614e-05	0.1796274819859839	0.0	0.0001	-0.0015	0.0005	7.86860614e-05	-7.86860614e-05	-0.0001180290920999	0.1837479886059856	0.0	0.0001	-0.0033	0.0008	-0.0009442327367999	-0.0026753260875999	-0.0011409478903	0.1903801094184116	1.1873	0.1085	-3.0144	0.5064	0.0038949600393	0.0046818206533	0.0060588267278	0.1910099837400398	0.0001	-0.0008	0.0203	-0.0034	-0.0001967151534999	0.0011409478903	-0.0029507273024999	0.2031893321347083
140	0.1544572744796087	1.4876	-3.2994	1.887	0.0062	-0.9139779461917	-1.6206574636251	-0.0028326982103999	0.1660294254482208	0.0064	0.016	0.0297	-0.2376	0.4306094710115	0.7591631203871999	0.0006688315218999	0.1663436952415992	1.7895	1.9946	3.4869	0.0088	-0.1752732017685	-0.3177736589639	0.0007475175832999	0.1758593589693083	0.0	-0.0008	0.0009	0.0007	-0.6970798179426	-1.2359613094405	-0.0023999248727	0.1761628373283523	0.0031	0.0857	0.1374	0.0005	-0.7545206427646	-1.3462004814619	-0.0022425527499	0.180161235184743	0.3823	1.5525	-0.8792	-0.0029	0.1623686876989	0.2977087133069	0.0011016048595999	0.1829415867777644
141	0.1295168537821366	0.1142	-0.8516	0.7524	-0.1764	2.8663758446792	-3.9212805268383	-0.8597239068564	0.14762313610548	0.1487	-0.9146	0.3432	-0.7462	1.00324728285	-1.802697666674	-1.2212863589894	0.1629817211685329	0.3496	-1.5005	0.6708	-0.7187	0.7752150769127999	-1.7575318674304	-1.0971197541002	0.1698593751334124	0.0203	-0.3041	0.2775	0.0973	0.3595559575673	-1.4440465988128	-0.5542252734709	0.1775491575712	0.2162	1.0913	-0.7873	-0.1246	0.9845593432675	-2.6431828315181	-2.2530573390969	0.1815865354187311	0.6535	1.8093	-0.7976	1.2202	1.1915823708109	-1.4493185649266	0.522475447696	0.1938531994345461
152	0.1164998254881058	1.2225	-0.222	-3.9612	-0.0139	-9.8575930570385	0.5095709336263999	2.8787688993497	0.1259606103714952	2.5091	-5.2371	0.2887	1.5392	-8.058121518881899	0.4361961813709	2.3493690782505	0.1532977338497793	0.0007	-0.0787	-0.0	0.0226	-6.861306524987899	0.3391369246339999	1.9967768371171	0.163154753815922	0.0976	-0.0317	-0.9459	0.0363	-8.1975925627134	0.4596052846373999	2.3895776556259	0.1686580564201209	0.0115	-0.0156	0.3062	-0.0928	-4.2694270055026005	0.2133179124554	1.2315942330327998	0.1704428321389194	0.0049	-0.1197	-0.0726	-0.1533	-7.154608818856399	0.5047710838809999	2.0670434899473	0.1705657762143044
153	0.1532567418340183	0.8131	-2.2628	1.4249	-0.8987	-0.1153931090430999	-0.3394516688796	-0.1883744309915999	0.1658534594710563	0.0706	0.6092	-0.4192	0.3033	-0.1345138219632999	-0.3301273706036999	-0.1995871947410999	0.183754435537112	1.3102	1.6253	0.9239	-2.6833	-0.09048897061	-0.3648672667118	-0.1857384479346999	0.1887168221349029	0.0067	0.0434	0.1743	0.1459	-0.2768962500665999	-0.3197801535296	-0.2220914083014999	0.1975235939136146	0.0023	-0.0289	0.0738	-0.1047	-0.1119309223414999	-0.3155704492447	-0.1387235262482	0.1988662765580084	0.1635	-0.0301	-0.5478	0.9654	-0.1388415553403	-0.4044856986267	-0.2050558760084	0.2011979775300813
154	0.1751432656258884	0.507	-1.0644	1.7852	-0.1478	1.0468787038963	0.4103084671702999	0.5871553901668	0.1824015608395995	0.1684	0.6763	0.1789	0.9461	0.9876674426928	-0.1485199408924999	0.0109373625345999	0.1895047464109929	0.5865	0.2038	1.5855	1.4446	1.2944643960914	-0.030294133639	0.1992724504954999	0.1940599716217354	0.073	-0.1064	0.7027	0.2434	0.7382719710855	0.0407987228359	-0.2712701966765	0.1952277304993434	0.0128	0.0869	-0.2396	0.1837	1.3552493785229	-0.0971379427983	0.5535957849797	0.1977230912077652	0.444	-0.2797	1.6462	0.7617	1.0372396613748	-0.0363923033975	0.4891125576624	0.2004136366790277
155	0.1439482707055836	1.0802	-1.2666	2.9961	-0.8215	-1.5089625994678	6.5722926214657	-1.8348015797252	0.1651511552030354	0.2239	-1.2846	-0.4944	-0.3723	2.021444917366	2.3072326923708	-0.3007381266707999	0.1689147727545334	0.0975	0.5108	-0.7692	0.1172	-0.3544020205456	3.878435966406	-1.367170316825	0.1725430036498975	0.2461	0.7219	-1.1123	0.6175	-0.0610603836464	5.240058915902299	-0.6096596037272	0.1836421649307822	0.0423	0.1698	-0.1831	0.5324	-0.2611983808173	1.6584267730970998	-0.6944438348856999	0.1876963243498739	0.1127	0.8892	0.2617	0.2031	1.6541383827507998	2.8509533766448	-0.4777030787593999	0.1888050182694724
156	0.1418448865700882	1.0036	1.2349	-3.0122	0.1205	-3.9027499593786	5.1607040229804	-1.7037499444634998	0.1653727230291737	0.2408	0.5296	0.1168	1.3748	-2.0677910075306	0.2964497363244999	-2.6431828315181	0.1695665595861243	0.3772	0.3697	-1.7021	-0.5506	-3.2125158287778	2.0967474781258	-2.2841776763806	0.1717748552789951	0.0857	-0.3893	0.7725	0.0124	-2.4367892924659	3.5080213323654994	-1.537525639756	0.1830693582422663	0.0231	0.1732	-0.2666	0.2975	-2.7666412618547	-0.1259763843013999	-1.3432104111287	0.1881012918032266	0.1312	-0.1939	-0.4753	-0.8849	-2.0600404304827	0.2917285726405	-2.5990399510727	0.1887228721735014
157	0.1430770691898182	1.0066	-1.7979	0.1178	2.703	-4.097183217097999	3.1314298425051	4.729425720447	0.1656979352965427	0.2657	-0.0147	1.5288	0.2599	-1.0789826169475	3.8649019638452	0.8418621709186	0.1704787145308771	0.3574	0.878	0.8051	-1.3135	-2.6186327803613	3.9027106163479	2.3494477643119	0.1724678296326662	0.2157	0.8183	0.2461	-1.0703	-2.347598641869	2.7908765687659	3.0436948840441	0.1830668221725118	0.0185	-0.0427	0.2771	0.2707	-1.9601878185661	3.4554590433503	-0.0182158232141	0.1866152703199112	0.1405	-0.2912	-0.9662	0.3339	-1.0202828151431	5.11065968793	0.7921325801138	0.1889664745173053
158	0.1444706867427825	1.0812	-1.5056	2.8322	-0.9684	-1.9586140973381	6.6182059382926	-2.6212294203874995	0.1627263840356548	0.399	1.7431	0.7859	-0.1469	2.3914661210995	2.9259018501283	-1.4014380965647	0.1688740376164362	0.0885	-0.5853	0.6617	-0.0734	-0.7575500561284999	4.2542799386831	-2.0812856670607	0.173583968227107	0.3432	-1.2925	0.9585	-0.614	-0.330088027573	5.4444853034195	-1.6450501426591	0.1836791170950997	0.0304	-0.0349	0.1533	-0.4725	-0.3591231842295999	2.1363659100407	-1.0415280517211	0.1865768099639877	0.0309	0.4398	-0.2344	0.0076	1.8887802178456	3.298519693888	-1.5883174923897	0.1905668999042878
159	0.1439964093592979	0.9893	1.124	-2.9957	0.2618	-4.6248912878771	5.069664249940599	-3.6633869605998	0.1641038396103937	0.3232	0.6837	0.0885	1.5746	-3.288290505906	-0.4039348961969	-5.585175981202699	0.1691394745616695	0.0019	-0.0208	0.0639	-0.1116	-2.8777853235822	-1.2049196582182	-5.6535541685593	0.1709449136814471	0.2753	-0.1062	1.4396	0.5762	-4.223867775952	2.7615266678637	-4.1063108002204	0.1732986036020436	0.3393	0.4364	-1.6148	-0.3721	-3.4059655107297	2.8682249671221	-3.6623246987709	0.1833653834741271	0.0437	0.1824	0.064	0.5655	-3.7327093806932	0.2740242088255	-3.0546715896094	0.1901671486477321
160	0.1428947779217372	0.9748	1.1004	0.2681	2.9917	-4.0502863245036	-2.5083542653092	-5.278654429018999	0.1673204683323141	0.2218	-0.6391	-1.0316	-0.7182	-2.7834407359636	-2.548248098439	-1.5953992379157	0.1708694001006086	0.2114	0.0671	0.7885	-1.109	-3.1302102085534	-2.9554484661839995	-2.3728962106091	0.1728211132265486	0.3002	0.3801	-0.4663	1.498	-2.6262653283171	-2.7304456736107	-2.2621455791886	0.1828063937904844	0.0228	-0.1547	-0.3876	-0.1144	-3.1520849336226	-1.8839016820388	-0.1568213203702	0.1888043472271058	0.0165	0.1244	0.2226	0.2573	-0.8888770926051	-0.747911013607	0.0331661748801	0.1896721354671314
161	0.1504728898693968	0.9239	-1.667	1.6337	-1.9397	2.488840122082	-2.7531072592939	2.5311338800845	0.1666745951993886	0.4473	-0.1439	1.9837	0.265	2.2462116517551	-2.0220744058572	2.5976629449982	0.1766998002116841	0.073	-0.1161	0.038	0.7779	1.5293816324011	-1.2727863861757	1.5106543497879	0.1836567279466106	0.8542	0.4929	-2.5733	-0.3347	0.8887590635129999	-0.9924279494075	0.9080764915867	0.1903287155109826	0.0166	0.1109	-0.3367	-0.0693	1.0826415188026	-0.3978760694691	1.6130249156693	0.1917915930150196	0.0207	0.1435	0.3623	-0.1017	1.0470360760191	-0.8357246581294	1.5100642043274	0.1934348647878517
162	0.1655710167834828	0.5824	-0.3062	-1.7701	1.4314	-0.3409467040462	-0.1890432625134999	-1.0049390331701	0.175126710797559	0.2936	-0.8463	-0.846	-1.0404	0.1066589562277	-0.3534971308394999	-0.0012589769824	0.1864915640638754	0.5898	-1.0075	-1.9023	-0.3312	0.2798076343384	0.9430917889097	-0.4436713572038999	0.1921832590562923	0.0115	-0.1437	-0.2466	-0.0918	0.0454412004585	0.2747323833781	-0.6600580260539	0.1929219649839948	0.2986	0.8688	1.1501	0.4941	0.0443789386296	0.3397664131252	-0.3963810343025	0.195494831085756	0.0593	0.3373	0.5827	-0.04	0.2290551247354	0.4287603485686	-0.6975912773416999	0.1988553050520642
163	0.0852150207711112	1.8978	-3.8116	4.3325	0.3275	0.1101211429292999	0.0852170044962	0.0879710166451999	0.1186190919395917	0.0008	-0.0628	0.0797	-0.0071	-0.2311009623318	-0.2058820796531	-0.2567526183481999	0.1509783192738957	0.37	-1.1799	-0.9396	-1.1835	0.4508711318219999	0.341890936783	0.4247080164064999	0.1563938781275083	0.0	0.0118	0.0066	0.0102	-0.2784306282638999	-0.2573427638086999	-0.3224161365865	0.1566425353386464	0.1272	-0.7099	0.8445	0.029	-0.9967950258152	-0.8247479525640999	-1.0414887086904	0.1592653742520911	0.0003	-0.0106	0.0516	-0.0162	0.0343464658011	0.0334022330643	0.0201829747490999	0.1608984311872335
164	0.1543316789416417	0.9596	1.3471	2.6946	0.5003	5.096496196878	1.4915729798984	0.0422150719411	0.1659998613648111	0.5552	-1.4794	1.5948	0.5342	2.1019014151475	-1.6488270736063	-0.5540679013481	0.1791535776079769	0.047	0.4018	-0.4238	0.2295	2.8644873792056	-0.4275407146168999	-0.3568806314797	0.1895286694756037	0.1108	-0.0674	-0.8777	-0.3194	1.2914743257582	-2.9074106256993	-0.8481963988612999	0.192183091111954	0.3828	-0.3098	-1.6779	-0.2774	1.7271590477299998	-1.411627941516	-0.6058433297493	0.1940694378760183	0.1438	-0.0732	1.0308	0.2094	2.261830834943	-2.2495951523953	-0.638930818568	0.2069759400533766
165	0.1581461531256838	0.9556	-1.1462	2.7608	0.358	3.8722197675554	-1.7580039837988	-0.3293405099897	0.1677002529547731	0.5056	1.5978	1.4027	0.0478	1.7386865557251	-0.2999512660567999	-0.0408774088973	0.1840860440215622	0.0211	-0.2179	-0.2332	0.2647	2.2133208780899	-0.3854043287372	-0.1589065009972999	0.1897104502957947	0.0376	-0.0469	-0.5101	-0.1867	-0.0670011812821	1.7397488175539997	0.3211965026348	0.1930603132668715	0.2967	0.3078	-1.481	-0.1324	1.0109585168672	0.9742121261934	0.2366089866298	0.1954505125226225	0.3216	-0.0651	1.5636	0.1367	1.8206380886732	0.7326459176954	-0.0149503516659999	0.2089436258986051
166	0.1539587940017854	0.8883	1.5089	0.4742	-2.4806	4.9951485497948	0.3049871739863999	-2.6564807758947	0.1671313394879612	0.5123	1.2946	-0.5887	1.6048	1.4870485313679	-0.4105445253545	0.9478522956244	0.1790775675439856	0.0467	-0.4015	-0.2151	-0.4281	2.5506873663424	-0.1703946659617	-0.4193180212006	0.1912018177009647	0.0726	0.065	-0.2706	0.7015	0.3189146068542	-0.6275606826957	1.8977110858145	0.1930146731986173	0.5226	0.3508	0.3737	-1.949	2.1267662105499	-0.2462086861205999	-0.2467201455196999	0.1968294553418616	0.0805	-0.145	-0.2275	0.7355	2.0306118435191	-0.4087740889729999	1.0093061095778	0.2076432677998853
167	0.1542927033604181	1.1674	-1.2864	2.7837	-1.3948	3.8191460191411	1.1073095990514998	0.3357140809630999	0.1634045958247544	0.5117	1.6011	1.4301	-0.2979	2.3508247703864	1.8469979192422	-0.1670898513829	0.1794591455326816	0.0459	0.341	0.2575	-0.4486	2.1704763176576	1.3235388957787	0.1098457417144	0.1873649198240838	0.2395	0.1742	-1.2418	0.5871	0.9821987614255	3.2099191887515994	-0.8815986319256	0.19174085140781	0.2072	0.4819	-1.0511	0.5329	0.9315249378839	2.6346060508255	-0.5930568447718	0.192917882870847	0.0079	-0.0619	0.2292	0.07	-0.1146849344904999	3.0324821202946	-0.9430917889097	0.2063455280893703
168	0.1508674014095984	1.0543	-0.7708	-0.5922	3.0882	4.3176615611408	-0.2904695956581	-0.2586017407911	0.1604315132201965	0.5038	1.8871	-0.4266	0.9834	2.957022187412	-0.3745063092332999	0.5761786846014999	0.1791138133866007	0.0433	-0.3925	-0.237	-0.3901	2.6656477020478	-0.3801323626233999	0.38949600393	0.1880929008336997	0.4137	0.1433	0.3491	-1.7767	2.0109403281691	-0.5770048882461999	1.6269916915677998	0.1935285027599701	0.0085	0.2073	-0.1172	-0.094	-0.0457166016734	-0.6941684336708	2.6346060508255	0.2047529020080536	0.165	0.8141	0.0675	-0.7356	4.0589811342883	0.0032261285174	-1.6616529016145	0.2160093363630261
169	0.1502722320320952	1.0088	1.0269	1.5144	-2.5927	3.9679807042792	-0.4631855004310999	-0.1734240793256	0.159669624358949	0.4763	1.7612	-0.8493	0.807	2.7955190463885	-0.4771522763296	0.1028820252805	0.1791383578820121	0.0425	0.341	0.0411	0.4875	2.4485135156145	-0.6875981475439	0.3822175432505	0.1865215735488998	0.3481	0.4258	0.8175	-1.3964	1.4385779175454998	-0.9865264948025	1.0969623819774	0.1909077456948314	0.0097	0.2137	-0.065	-0.1634	-0.561425048089	-1.337269613493	1.9709284659472	0.2009548955564806	0.2702	1.0226	0.4511	-0.8763	2.8361210540709	-2.0166844106513	2.4538641677897	0.2024658224134133
170	0.1513484222911261	0.4305	0.6316	0.6478	1.857	3.2341544956628	0.8779790731011998	0.926528372985	0.1615757738551957	0.3171	-1.2162	-0.2589	1.1823	4.2769021813356	0.4084200016967	-3.8789080827744	0.1689241147961548	0.2132	-0.5313	-0.0787	-1.2666	2.1395920385581	0.4621625816329	1.1158076936827	0.1805285481944996	0.0624	-0.1831	0.3726	-0.5884	2.318091368844	-0.0709748273828	-0.5737787597288	0.1868962408302008	0.0138	0.0027	-0.0201	0.3319	0.4204196260602	-0.1687029156416	2.2438510699131	0.1910295090149459	0.0612	0.0709	-0.1978	-0.6606	1.1724616578907	-0.0847448881278	1.7301097750325	0.1983091651315046
171	0.086821210654568	2.0598	2.4485	4.6921	2.7525	-0.0856104348031999	-0.2276387756302	-0.1297926582793	0.1201439522967044	0.0002	0.0193	0.0369	0.0184	-0.1325073273976	-0.1831418079085	-0.0973346579518	0.1544925501404891	0.0967	0.7777	0.3621	-0.4506	-0.6111939819245	-0.9899099954427	-0.4431992408355	0.1572840011270471	0.0373	-0.3067	-0.4703	-0.2011	-0.1037475719559	0.201829747491	0.3817060838514	0.1590233230965836	0.0009	0.0028	-0.0008	-0.0934	-0.1681127701811	-0.2431792727566999	-0.1087047938240999	0.1686336350348918	0.1064	0.1094	0.7032	0.6631	1.4356665332736998	2.609623226331	1.4385779175454998	0.1797605056616046
172	0.1429748035826286	0.4025	-0.3125	1.3832	-1.4874	0.6966077015741999	0.249434814638	0.5655167232818	0.1432862091349308	0.2057	1.0633	-0.6383	-0.7845	0.6914537645525	0.2523068558790999	0.5681527063387	0.1557325941722157	0.0068	0.1069	-0.2293	-0.0425	0.6951913524689999	0.2557690425807	0.5844800640792	0.1557737390650986	0.0063	0.1712	0.0863	-0.1556	0.6827589547678	0.2979054284603999	0.5457271788397	0.1938581951354941	0.0452	-0.3342	0.4865	0.0382	-2.8518976093816	-2.1361298518565	6.4598895827558	0.1942813193195179	0.0651	-0.2772	-0.1746	0.6287	-3.2589012619731	5.0301638471178	-2.398744581779	0.1959532831146777
173	0.1384269058164355	0.4714	0.2048	-1.0806	1.9745	0.0334022330643	-0.4151476599463999	-0.2317304508229999	0.1407974688143698	0.2107	-0.3275	1.2521	0.7546	-0.0075932049251	-0.4054692743941999	-0.2418809527436	0.1549943770103114	0.0	-0.0102	0.0047	0.0055	0.0269106329987999	-0.273434063365	-0.1474970220943	0.1550875732557459	0.0	-0.0095	-0.0088	-0.0023	-0.0295466160556999	-0.2706407081852999	-0.1728339338651	0.2007712023022942	0.033	-0.1705	-0.465	0.0391	-0.2854730307592	1.5486203744134	-3.6936417512081	0.2010733040322554	0.0869	0.7841	0.1814	0.0125	-0.4306488140421999	0.4930468607324	-1.556803724799	0.2016679067354271
174	0.1367795173861059	0.7216	-1.7178	1.364	1.7614	-1.3920351122274	1.8047828473011	4.0758199514279	0.1641346991069153	0.0003	0.0245	0.0032	-0.047	-1.2152275322616	1.6290768721948998	2.3257239167998	0.1734392016775643	0.0013	0.0949	0.0232	-0.036	0.3619165394093	-0.0169961892624	0.159339274335	0.1794126150286913	0.6991	2.1451	-0.5427	-0.9739	0.3247767184285	1.426578293182	1.4811077337322	0.1878438588573055	0.0093	-0.2007	0.1263	-0.1341	0.2163079827885999	0.2124917088107	1.2241190571998	0.1883047741923515	0.093	0.6904	-0.4227	0.2917	-1.5136444201211	1.9672695640921	3.0705661740122	0.1907126910245414
175	0.1340789382512428	1.0923	1.8029	-1.1491	-2.7657	4.0911637334009	-3.1195482472337	-5.7643441430105	0.1581450149996108	0.6523	-1.5606	1.0809	-1.6073	3.8782392512525	-3.0219775310977	-4.7346976865608	0.1608595357195017	0.0183	-0.205	0.2781	-0.2274	4.2725351049279	-3.2234531913123994	-4.1057599977906	0.1738739000561857	0.2282	-1.063	0.1377	0.9056	5.3990047599303	-3.5431940018113	-8.0203128663792	0.1777315693770116	0.2748	-0.9725	1.1715	-0.0323	5.1658186169714	-3.953581155043	-5.6432462945159	0.184519343721516	0.3817	1.7252	-0.3265	-0.1407	2.8577597209559	-2.4486708877373	-4.8992695839789	0.1859970705184918
176	0.1327366238349165	2.2533	-0.002	5.0462	-0.0055	6.8185013075863	0.0004721163683999	-0.0009048897061	0.1499649424023044	0.6777	-2.6036	-0.0012	0.0006	6.6979936045522	0.0028720412411	-0.0009442327367999	0.1733028955537408	0.0054	0.0001	0.0008	0.2161	2.5311732231152	0.0001573721228	0.0003540872762999	0.179691463633929	0.0334	-0.0024	0.5278	0.0006	5.0320129695607	0.0047998497454	-0.0004327733377	0.179723119855451	0.0649	-0.736	-0.0021	0.0003	5.0141905766536	-0.0033441576095	-0.0004327733377	0.1809491965776342	0.1863	0.0005	-1.2428	0.0008	5.7201619195344	0.0014556921359	-0.0006294884912	0.1840205108178276
177	0.1686338775803255	0.6483	-2.2604	-0.1745	-0.7918	1.5429549779926	0.6008467648503999	1.12127637495	0.1790638920239487	0.1358	0.2611	-0.5528	-0.874	1.5494859210888	0.2202029428278999	0.435920780156	0.1870227734755253	0.5457	1.4513	-0.7987	-1.2777	1.9651056974036	0.3160819086438	0.4950533552980999	0.191765100806277	0.1591	-1.0303	0.3358	0.2654	1.8159562680199	0.4900567903991999	0.7475569263306999	0.1942403938200046	0.0254	0.3042	-0.1315	-0.294	2.0946622974987	0.3336682433667	0.6510484720236	0.1967012186311188	0.3936	1.5729	-0.5669	-0.454	1.9145105599234	0.2934203229606	0.8969030708679	0.1987179159261299
178	0.1459093163183249	0.0071	-0.144	-0.2092	-0.0905	-1.3728750562765	0.8057452687359999	0.1930955946756	0.1629395094432348	0.9985	-1.9719	-2.2007	0.6786	1.0800055357457	4.4038227983738	1.169274872404	0.1846069165878194	0.0186	-0.1872	-0.0275	0.3393	-0.4443795317564999	2.4360417748826	1.3717341083862	0.1894242481539988	0.0056	-0.0551	0.2	0.0381	0.4334028261911999	1.4942876490167	0.3943351967060999	0.1905753507751869	0.5269	-0.3808	-1.9978	0.1048	0.2736701215492	3.8751311518272	1.543033664054	0.1937584097391107	0.0118	-0.1801	0.0442	-0.2383	-1.5160050019631	1.257796691479	2.4859287378102	0.2011550326560859
180	0.1530386453475266	0.801	2.4067	-1.3219	0.5581	-0.0269499760295	-0.1573327797693	0.2880303277547	0.1667075736610173	0.0343	0.5382	-0.0894	-0.1038	0.0018097794122	-0.1654374440934999	0.2157571803587999	0.1898038067682127	0.7491	1.4326	0.7462	-1.8195	-0.6768968431935	0.2742996100404	0.1592605882735999	0.1916462267167682	0.0701	-0.3748	-0.2822	0.5735	0.7189151999811	-0.5827096276977	0.3986235870524	0.2002051185322088	0.2696	0.3341	-0.8543	1.0856	-0.0656241752076	-0.0369037627965999	0.0488640441294	0.2063768381324097	0.0065	0.0682	0.017	-0.2049	0.1145275623677	-0.2140654300387	0.2322419102221	0.2090165997347582
182	0.1685780947030256	0.6534	-2.2838	0.4108	0.6554	1.7902259259420998	-0.806138699043	-1.042196883243	0.1791325250318247	0.1273	0.232	0.5672	0.8307	1.7783049876399997	-0.3943351967060999	-0.3789127286716999	0.1868262969745035	0.5737	1.4785	0.772	1.3508	2.1377035730845	-0.5332554381078	-0.4287996915993	0.1917478539884754	0.1705	-1.0749	-0.2833	-0.3129	1.9737611641576	-0.6443208137738999	-0.5916011526359	0.1941355179094581	0.0227	0.2681	0.11	0.3029	2.2650176204297	-0.5734640154831999	-0.5764540858164	0.1966346637966179	0.4036	1.6132	0.4447	0.5274	2.1412051028168	-0.5148035567095	-0.8302953198927999	0.1991128831577524
183	0.1692106785511428	0.648	-0.0434	2.3509	0.4646	0.0990264082718999	-1.4814618210084998	-0.0775451135096999	0.1792172887810142	0.2504	-1.4287	0.1632	-0.1681	0.7913063764691	-0.9409672652519	0.1197208424201	0.1844724056676984	0.8344	2.2747	-1.2525	0.2057	0.5117348003148999	-1.7168905167173	0.0754599328826	0.1907311976086259	0.1836	-0.7683	0.9105	0.1553	0.8888770926051	-1.1250926489279	0.1630375192207999	0.1930511887811542	0.0057	-0.1778	0.0987	-0.0547	0.5002859783812	-1.497395748442	0.0284843542268	0.1944814891260074	0.3151	-1.1088	1.0938	0.0687	0.5055972875257	-1.4754816803421	-0.1314844085994	0.199555011878986
184	0.1557195555176888	0.9422	0.0466	-2.9232	-0.7274	-0.3682901103827	4.3372543904294	1.3048902992269	0.1706848553649527	0.4009	-1.6529	0.8845	-0.0924	0.3768275480445999	3.6038609551507	1.1713993960618	0.1795892722603419	0.0741	0.5457	0.4577	-0.3336	0.0795122650446999	2.2837055600122	0.9668549794525	0.1852724193636861	0.4672	1.5606	-1.1492	0.1631	0.6916898227367	1.0911396134338	0.8300199186779	0.1903269114874461	0.3672	-1.3525	1.0165	0.1776	-0.0051932800524	2.0636206462764	0.9270791754148	0.1927093408369778	0.0011	-0.0779	0.0464	-0.0061	0.3536938459929999	1.4251619440768	0.7911883473770001	0.1945002301706779
186	0.1514211480694492	0.0024	-0.0015	0.1498	0.032	0.3719490122377999	-1.3247585297304	0.0083013794777	0.1602484200822119	0.8105	0.0419	2.6896	0.5919	0.4376125304761	-5.015056123329	-0.8252200689325	0.1710606754720498	0.0002	0.0265	-0.0339	0.0154	0.4135739387183999	-1.5312307548439998	-0.0343858088318	0.1787157250362381	0.0357	0.2384	0.4798	-0.1113	1.0826415188026	-3.3382168118643	-0.3268618990556	0.1795297325012712	0.229	-1.1663	0.6444	-0.3712	0.8854149059035	-2.892106186757	-0.3685655115976	0.1836279403760817	0.8598	2.366	-1.1936	-0.0157	0.6186691577575	-3.4601015209729	-0.3525922411334	0.1886087821089258
187	0.1697112324249312	0.6431	0.1078	-2.3308	-0.4899	-0.1381333807877	0.4777424217900999	0.2958989338946999	0.1780427911827732	0.3388	1.6531	-0.2872	0.1979	0.6138693080120999	0.6747723195356999	0.4344257449894	0.1852671443679962	0.6934	2.061	-1.1541	0.1856	0.4215605739504999	-0.1980528165437999	0.3831224329566	0.1911402732671352	0.1505	0.6774	-0.8418	-0.1157	0.5939223914471999	0.3573920908788	0.4470155148134	0.1932786607511377	0.001	-0.0775	-0.0233	-0.0361	0.3024692200216	-0.0874595572461	0.2848435422679999	0.1948662055056183	0.3816	1.2705	-1.1479	-0.0761	0.3621525975935	0.0806925559656999	0.1700012356547	0.1989780073170017
188	0.1072604459989126	2.3442	-3.9922	4.067	0.5524	6.513435447538499	-6.570168097807899	-1.3934514613326	0.1475276849224982	0.0606	0.2837	-0.5115	0.5231	8.1748129479381	-8.389901296775	-1.2594490987684	0.1496027632708944	0.1161	-0.3484	-0.2091	0.9993	6.9021839338852	-6.7258878133185	-2.0135369681953	0.156358724474331	0.0003	0.0124	0.0509	0.0205	2.5788176332929	-3.7624527119024	1.3916416819203998	0.1698507754278153	0.0341	0.4913	0.2431	-0.0207	4.3929641219006	-4.3629453894765	-1.3918383970739	0.1728079018502735	0.137	0.7385	-0.7849	-0.1658	6.0033137114823	-6.2994487035612	-0.6823655244607999	0.1758616344864682
189	0.1140530877892796	2.0542	0.531	5.0726	-1.0013	0.0047998497454	-9.2221637682028	1.4212669840374998	0.1441534564251407	0.1151	1.0899	0.0323	-0.0925	-0.2455791976293999	-9.7170597513781	1.5314274699975	0.1523901736710228	0.2912	-0.6637	-1.5355	0.2619	-0.2912957993028	-9.3429075294211	1.4522692922290998	0.1693467241223716	0.0328	0.1528	-0.0882	-0.5095	0.2701292487862	-5.894294173412599	0.7980733777495	0.1765890841010885	0.3815	1.7603	-0.3715	-0.0623	0.6965290155128	-3.2613011868458	0.2547461237825	0.1814684257148315	0.1157	-0.1203	-0.9517	0.1895	-0.8692055772550998	-14.728929089220395	2.3977610060115	0.1846262864131521
190	0.0979144541943635	2.04	-0.779	5.4511	-0.9647	-0.3252094917662	8.5206775308218	-1.6959600243848998	0.1342241020608065	0.095	1.0115	0.0727	0.1827	-0.8112926360646999	10.3632296875949	-2.011609159691	0.1458167694331651	0.3601	-0.1948	1.9147	0.0216	-0.5687428517991999	10.096601968541	-1.7268443034844	0.1603123135318175	0.0616	-0.307	0.6602	-0.2162	-0.8667269663209999	2.1399067828037	-1.8849639438677	0.1665631194805938	0.1615	-0.3438	1.1421	-0.1784	-0.1580016112912	6.597157416868099	-1.5040447206303	0.1695258685471969	0.0331	0.2889	0.1115	0.4436	-0.017704363815	5.4763138152558	-1.1545212358914998	0.1714785437700239
191	0.1219379252648502	0.6249	-0.4541	-0.022	2.7351	-1.9114024604981	-0.2082820045257999	0.1213339066788	0.1641634598504492	0.2396	1.2926	0.2885	0.6598	-4.2418475409819	0.1521001566862	-1.3124441611213	0.1844303126426656	0.076	-0.2508	-0.3214	-0.6726	-3.1434688098993	-0.2544313795369	-0.2066295972363999	0.1911167651022133	0.2224	0.1538	0.0069	1.3121	2.021051487059	0.7178922811828999	0.8381245830021	0.196345484960863	0.2642	1.3893	-0.0178	0.2972	1.6474107245010998	0.5114593991	0.7027845573941	0.201412822437789	0.0288	-0.1124	0.1457	-0.4253	-6.5924362531841	0.6582875896724	-1.972266128991	0.2040420145716244
192	0.154895874532275	0.8636	-0.6463	2.5135	-1.2757	3.9478764155915	-0.626341048744	-0.7359900753049	0.1650656454428907	0.4395	-1.7684	-0.5529	0.7489	3.3590292751046	-1.0612389101018	-0.3642377782205999	0.1801905736274008	0.0361	0.2162	0.469	0.1835	3.0099779067342	0.0121176534556	-0.7964209704601001	0.1888849549970381	0.0425	-0.4504	-0.2771	0.2402	2.6102133717915	2.2173338672213	-1.9648696392194	0.1936178623776352	0.0294	-0.2372	0.411	-0.0524	0.200256026263	2.0182581318793	-1.3704357883730998	0.1965876669439074	0.3785	0.4039	-1.4662	0.7582	2.0792398294643	0.9957327639863	-1.1750189548862	0.2051106895971413
193	0.1064573927676489	1.1463	-0.9552	-0.2268	3.8971	0.337563203406	5.5801007302424	1.1222206076867998	0.1166444847296687	0.5312	-0.69	1.7755	1.7895	-0.5692149681676	4.472397700883899	3.0044698824361995	0.1731204322988977	0.1272	-0.9665	-0.3419	0.2255	-0.2923974041623999	4.5540738326171	0.3634115745758999	0.1754109836006777	0.0011	-0.0958	0.0107	0.0198	-0.2415268654672999	3.9376865706402	3.2091323281376	0.175733608716754	0.1084	0.7397	0.5855	0.1877	-0.1767288939044	4.207225673965899	1.262124424856	0.1870130565909609	0.3321	0.5245	-0.1009	1.5422	-0.2432579588180999	4.7594051098404	2.774863955271	0.1906792454792062
194	0.1414688128927649	1.4553	-0.8977	-3.503	1.534	-0.4220326903188999	-7.7091881796036	1.9228512824318	0.1682338999480316	0.4256	1.4671	-0.489	-1.1847	2.023412068901	-3.154917631833	-0.7948079062014	0.1755220521371384	0.0188	-0.2159	0.2389	0.2379	0.5606381874749999	-4.4880168840718	0.2462873721819999	0.1819441069218869	0.1583	0.4795	-0.1095	-1.0313	0.5856996980308999	-4.8256194305085	-0.1205077030341	0.1883822406314244	0.0629	0.5311	-0.4446	0.1443	1.9988226747135	-4.2770595534584	-0.7859950673246	0.1914015468832497	0.0027	0.0527	0.0705	0.1164	-0.1370711189587999	-1.1178535312790998	0.1218060230472	0.1931281488147609
196	0.0825478794642285	0.0153	0.0888	-0.251	0.4549	-0.9247185935728	-0.4080265713896999	-1.583163555368	0.0898291602676999	0.0272	-0.3061	0.5439	0.2534	-0.9104370734286998	-0.4092068623106999	-1.5663640812591	0.1331045777526071	2.9152	0.9278	-2.2691	5.181	-0.8758938924741	-0.4746343223647999	-1.6138117762832995	0.1359503677361482	3.4889	2.57	-5.0364	-2.5542	-0.8886410344209	-0.4802603757548999	-1.4322043465721	0.1497696249744612	0.0012	-0.0278	0.0467	0.0963	-0.9982507179511	-0.2055673354074999	-1.5092380006827	0.1563586032016141	0.462	0.3297	-0.8196	1.911	-0.3317404348623999	-1.7469485921720995	1.3715373932327	0.1583346109276702
197	0.0862048556684171	0.0646	-0.7015	0.2553	-0.7532	-0.5518646916289	0.209698353631	-0.5462779812695	0.1472163128120664	0.0659	0.3327	-0.7389	0.1211	-0.6731199122463	0.72784606795	-0.3802503917155	0.1525344260977447	0.3872	-1.0519	0.9944	-1.3088	-1.5188377001734998	1.1227320670859	-2.3344580696152	0.165480357710282	0.049	-0.1293	0.4366	-0.4863	-4.0982061358962	-3.1200203636021	-4.4383659793284	0.1731236570506867	0.249	-0.6583	0.7152	-1.1012	-1.8469585762115	-0.1492674584758	-1.4070248069240998	0.1780406964722094	0.0129	-0.2158	-0.2483	0.0237	-4.019559417526899	-2.2640340446622	-4.8557561920247	0.1790251071716344
198	0.1657585407855494	0.5555	1.2948	1.8115	-0.2623	-1.1663241451015	1.0940509977056	-0.9796021213993	0.1754730377474111	0.2676	0.6433	0.0171	1.3686	-1.136620156923	0.6041122363985	-0.1033147986181999	0.1827339454694377	0.0868	0.0982	0.308	0.7797	-1.5553086896323998	0.2819321579962	-0.1166914290561999	0.187465964251764	0.6627	-1.51	-0.9879	-1.4305	-0.3645131794355	1.8607286369565	-0.1867220237022	0.1923923085981068	0.0482	0.3569	0.1997	0.4563	-0.7244625673098	1.3783437375438	-0.2440841624627999	0.1954518160205821	0.0316	0.366	0.2849	0.1651	-0.4969418207716999	1.5093953728054998	-0.1937644261974999	0.1966228698411576
199	0.1506003302226323	1.7271	-1.522	0.4901	-3.827	-0.8127483282006	2.2898037297707	1.1522786831416	0.1609277038486298	1.7441	-0.597	3.9085	0.7896	-0.5816867088994999	0.2820501870883	0.4860438012678	0.1661080480205276	0.0065	-0.2137	0.0017	0.1149	-0.4024005179995999	-0.8275019647130999	0.2877942695705	0.1706019029891612	0.0422	-0.002	-0.5672	-0.2224	-0.7184430836126999	1.1632553887069	0.6757952383339	0.1754669590443522	0.0487	-0.1003	0.5561	0.3118	0.1022131937585999	1.8459356574133	3.1811200902792	0.1757746742311313	0.2149	0.5585	-0.099	1.2298	-0.5319964611254	0.2300780435335999	0.6187085007881999	0.1763809918787509
200	0.1537650777412977	1.0079	1.9695	-1.5753	1.8634	1.5645543018469	-0.5910110071754	3.0764676286172	0.1776363662518598	0.0092	-0.1445	0.2235	0.0825	2.3057770002349	-1.1633340747683	3.7762621156781	0.195404943380533	0.0021	0.0104	0.1269	-0.0027	0.2634015905365	-0.1783419581630999	0.4580709064400999	0.1989748913431647	0.0002	-0.0256	-0.012	-0.021	0.7150989260032	-0.1740929108475	1.7239329192126	0.2095246794993599	0.2435	-0.7053	1.0164	0.461	0.8456784448965	0.2176456458324	2.9502945291623	0.2172955426706755	0.1754	0.4721	-0.7593	-0.6415	0.0199862595956	0.8821494343553999	2.2471558844919	0.2249531455767932
201	0.1486535290092179	1.8594	-0.6614	3.4378	2.5507	-0.2030887244733999	-1.2234895687085998	0.5262130356125	0.1590106409103457	1.92	1.4545	2.4921	-3.1282	0.5853456107546	0.1489527142301999	-1.1321743944539	0.1674684056121629	0.0065	-0.1997	0.0591	-0.1221	0.9137812310382	0.7145087805427	-1.8050975915467	0.1702723241689993	0.0307	0.2118	0.2585	-0.3981	0.1391562995859	-0.6535270829577	-0.2124130227493	0.1746915556250375	0.3239	-0.2591	1.3261	0.9775	0.9609141818168	0.8235283186124	-1.9052256046782	0.1773520805864832	0.0001	-0.0051	0.0199	0.0158	0.1031967695260999	-0.6824442105222	-0.1154717951045	0.1860450743022453
202	0.1667805482321566	0.0001	0.0046	-0.0281	0.0056	0.4029119773987	0.5748410215577	0.7196233745337	0.1849610575430606	0.6869	0.6633	1.4417	1.7471	-1.7429749460714	-1.5068774188407	-0.4357634080331999	0.1928070796643911	0.0021	-0.1084	-0.0597	0.0261	-0.9715368001058	-1.1142339724547	-0.641684830717	0.2142446525934652	0.1299	-0.6923	-0.6031	-0.2574	-1.0577767234002	0.0443395955988999	1.5195065316954	0.2345850778680643	0.0001	-0.0025	0.0053	-0.0274	-0.4380453038137999	-0.7355966449978999	-0.6375931555241999	0.2434163728275886	0.4664	1.0589	0.0427	-1.3231	-1.3637868161848	-2.048985038856	-1.8483749253167	0.2651643318831572
203	0.0821901547164579	0.0254	0.2036	0.6423	-0.1007	1.1424429254666	-1.6368274492428	-1.1859956604514998	0.0893996391316088	0.0441	0.3173	-0.0493	0.7983	1.1501935025145	-1.6250638830634998	-1.1911889405038998	0.1328865845316713	3.0373	2.1631	5.358	-0.9477	1.1501541594837998	-1.6258507436775	-1.201142727271	0.1358424691950074	3.6391	2.5148	-0.1692	5.8164	1.1242271022525	-1.6389519729006	-1.2260468657041	0.1498606416184301	0.0002	-0.015	-0.0364	0.0129	1.190913539289	-1.6190837423971	-1.1494066419005	0.1582905801116193	0.795	1.0067	2.5338	-0.3166	1.0093454526085	-1.6367487631813995	-1.5308766675677	0.1635535900147052
204	0.0820706228143333	0.0272	-0.0126	-0.3274	0.6243	0.0236058184199999	0.3372878021910999	0.0421363858797	0.0892634031989638	0.0436	0.3121	0.7242	0.3336	0.0455198865198999	0.3182457753323	0.0513426550635	0.133032611582483	2.9617	0.3756	2.7103	-5.09	0.0380447106869	0.2763847906675	0.0678667279575	0.1358313980984382	3.5271	-2.0489	-5.1813	-2.8119	0.0150683807580999	0.2743389530711	0.08262036447	0.1498694239680887	0.0004	-0.0235	-0.0457	-0.0365	0.0590932321113999	0.309236221302	-0.0701092807074	0.1579986428727957	0.7445	-0.104	-1.1998	2.3701	-0.0647979715629	-0.2614737820321999	0.2831517919478999	0.1634201407820962
205	0.0823930458092149	0.0223	0.2479	0.5689	0.1413	0.5702378869658	-0.6465633665238	-0.5598906698917	0.0896445695954088	0.0347	0.0632	0.0899	-0.7541	0.5810178773775999	-0.6144987965033	-0.5662642408651	0.1331533499643937	2.9377	2.2775	5.2484	0.6007	0.6630874394178	-0.4309242152570999	-0.7387047444231999	0.1359897284501211	3.5052	0.5293	0.4996	-6.1753	0.7053418543896	-0.3545593926684	-0.7510191130323	0.1498792496306052	0.0046	0.0195	0.0002	-0.2138	0.6435732961905999	-0.40916751928	-0.4203015969681	0.1527968029280894	0.0593	0.13	0.3424	0.6693	3.1611338306836	4.8728310673485	-5.225856081819599	0.1595436760276238
206	0.0883217569344314	0.0675	-0.7298	-0.1186	-0.7741	0.3495628277695	-0.8563010631854999	-0.9457671149973	0.1483434387146539	0.0781	-0.5099	0.6335	-0.3583	0.0487853580679999	-0.3970105227937	-0.9943951009425	0.154058783724322	0.3927	1.2372	-0.2939	1.4854	-0.6579335023960999	-0.5652019790362001	-2.6938566550597	0.1619294447867858	0.0498	0.2768	-0.0716	0.6165	-2.2798499430036	-5.8696260931637	-3.3631602933281	0.1731186845018027	0.2526	0.7273	-0.3222	1.2472	-0.6703659000972999	-1.6440272238609	-1.3357352352957	0.1801355768178019	0.0318	-0.0386	0.5133	0.0114	-0.023999248727	-0.4982007977541	-1.2668062455093	0.1841035837313497
207	0.1148798744587241	2.0352	0.0689	2.9536	-4.2244	-1.168094581483	-5.6557180352478	6.925475008059599	0.1420875246120466	0.1781	0.6014	0.7616	0.9688	-1.5958713542841	-6.7302942327569	6.705272065231699	0.151626991601622	0.2875	-0.0614	0.3972	-1.6378	-1.1135651409328	-5.3915295840973	7.0778505659607	0.169383052283437	0.0333	0.5304	-0.1115	0.0285	-1.1259581956032998	-3.6373812173071	4.080187027835599	0.1766334188339176	0.3782	-0.8988	-1.3575	-0.7492	-1.0719008714215	-2.3001116038141	1.7041433747705	0.1813621739101883	0.1216	0.0023	-0.5197	0.8579	-1.2795927304868	-8.6560962424912	11.963900891624398	0.1839003751245704
208	0.0823904134562731	0.0211	-0.128	-0.5089	0.3286	0.2491200703923999	-0.4665296580406	-0.63342279427	0.0895928912483347	0.0343	-0.3812	-0.3043	-0.58	0.2558870716728	-0.4993417456444	-0.629881921507	0.1331741956419411	2.9086	-1.3176	-4.5612	3.1968	0.2669424632995	-0.5005613795960999	-0.6014369103109	0.136146071766713	3.6061	2.9582	2.6708	4.8833	0.1980134735130999	-0.5890831986711	-0.6211477686915999	0.1498795120206653	0.0013	-0.0445	-0.0198	-0.1047	0.2984562308902	-0.4038168671047999	-0.7256822012615	0.1581581414849842	0.7405	0.5352	2.0709	-1.5645	-0.3281208760379999	-1.6285260697651	-0.7834771133598	0.1632118993575676
210	0.1667875475053843	0.7255	-1.2284	0.631	-2.1488	-1.1356759241862	0.7241478230642	0.0304121627310999	0.1768387875650292	0.1923	0.1944	-1.2324	-0.2727	-0.9865658378332	0.0132586013459	-0.0597227206025999	0.1873617847406066	0.4436	0.5755	-1.7914	0.1048	-0.5070136366308999	-0.2546674377210999	0.5121282306219	0.190129801060859	0.0697	0.4693	-0.5328	0.2137	-0.4705033041413	0.2565559031947	0.7550321021637	0.1943006424732292	0.1331	0.3045	-0.9002	0.3529	-0.5773983185532	-0.4067675944073	0.4386354492743	0.1949028831526041	0.1094	-0.2275	0.7054	-0.541	-0.5868013028905	0.3175769438103999	0.7295378182701	0.1976620252499276
211	0.1544441972383083	0.971	-0.6186	2.4564	1.7361	0.4373371292611999	1.3934121183019	1.6918290061614	0.1844363285044076	0.0224	-0.2258	0.3618	0.0169	0.4069643095608	1.6387159147163997	1.8681644697588	0.1946217175034883	0.0119	0.1284	-0.1709	-0.2143	-0.3588871260453999	-0.0973346579518	-0.8162105149022001	0.2031181895165797	0.0461	-0.2532	0.3932	0.3488	1.3792879702805998	-1.441135214541	-0.6585236478565999	0.2113767891379917	0.0652	-0.3362	0.5535	-0.2075	0.9672484097595	0.363136173361	1.0379478359274	0.2201761709983302	0.2652	-0.9093	0.2113	-0.9672	-0.1366776886518	2.3626276795964	2.0370247575232	0.2240608069614668
212	0.1148397993382011	1.0317	-0.0031	3.6229	-0.5923	-11.8874180399436	-0.0025179539648	0.2055279923767999	0.1269926926409281	2.4773	5.4086	-0.0052	-0.0899	-9.6542289313502	0.0081833503855999	0.1677193398741	0.1591249441209085	0.0942	0.9423	0.0004	-0.0204	-9.1389532582723	-0.0053899952059	0.1608343095016	0.1666116925111304	0.0655	-0.0003	-0.7582	0.1213	-7.0697065586058	-0.001967151535	0.1270386461303	0.1746951548522764	0.2524	-1.4719	-0.002	0.0248	-12.4031658293899	0.0046031345918999	0.213239226394	0.1760889392470996	0.0598	0.0087	-0.7117	0.0514	-9.0064459308747	0.0018491224429	0.1569000064316	0.1768827911865921
213	0.143289480190848	0.002	0.1146	-0.0867	0.0285	-0.2889745604915	-0.3266258408714	-0.2269306010776	0.1651321418459917	0.0057	-0.1793	0.1355	-0.0406	-0.4313569885948	-0.5222787325424999	-0.2490807273616999	0.1806344795451758	0.0007	-0.0602	0.045	-0.0146	-0.0468968925944	0.1719683871896999	0.3461793271293	0.1837104513926824	0.2709	0.1236	0.585	1.3616	0.0101111588899	-0.7412226983879999	-2.8662578155871	0.2014000928449436	0.1657	0.5949	0.8875	0.3048	-0.1013476470831999	-0.1566639482474	-0.4809685503074999	0.2164186310474119	0.0001	0.0162	-0.0118	0.0158	0.0320645700205	0.2305501599019999	0.1963217231929999	0.2315820342875686
215	0.1530167089505137	0.0003	0.0098	0.0188	0.0523	-0.828957656849	0.3801323626233999	0.9890444487673	0.1768895773138326	0.0079	0.0378	-0.1955	0.1643	-0.9725203758733	-0.9614649842466	0.8371016642039	0.1812737785943687	0.0825	-0.2111	0.6555	-0.4563	-0.5815686798073999	-0.3104951982844	-0.0150290377273999	0.1873061672351934	0.2058	-0.0917	1.0856	-0.6789	-0.5282588732089	0.8452063285281	-0.6818540650617	0.1991736929729123	0.0436	0.1485	-0.5413	-0.1154	-0.4647985646897999	-1.2359219664098	1.0687927719962	0.2020577382512376	0.0036	-0.0991	-0.1081	0.0726	-0.7553075033786	0.4889945285702999	0.2311796483932	0.2083340037531979
216	0.1648716197532286	0.0003	-0.0322	0.0219	0.0289	-0.6943651488242999	1.2272664996558	-1.0728451041583	0.1798371676583223	0.4985	0.1713	-1.9967	0.3768	1.0240597460903	0.2112327318283	0.7959881971224	0.1969435887706209	0.0445	0.3947	0.1701	0.3928	0.5566645413743	-0.559064466247	0.3913451263729	0.2134335042246052	0.2004	0.7838	-0.3017	0.8384	0.3654574121722999	1.0643076664964	0.0277368366434999	0.2317794331962247	0.0001	-0.0049	0.0083	0.0198	0.1388022123096	-0.5742115330665	-0.0357628149063	0.2514743958276701	0.0002	-0.0236	-0.0002	0.0214	1.5200179910945	0.4509498178834	1.2955266579203	0.2532536444505248
217	0.1363337563632561	1.3021	3.778	0.059	0.2225	-1.4652131493294	6.446198208072199	-1.0100142841304	0.1555723580014129	0.4591	0.0746	-1.9403	0.8104	-0.6233903214415	6.7638931809747	-0.9668943224831998	0.1654177732710322	0.3887	0.8427	0.072	-1.6762	-0.8180596373450999	5.2386425667971	0.1965971244078999	0.167650729219635	0.0837	0.3495	-0.7353	-0.2938	-1.5913469057536	5.448144205274599	0.1972266128990999	0.1698649202365172	1.0015	2.7798	0.0799	1.0538	-1.1819039852587	6.205182802004	-0.2488840122082	0.1721826458141988	0.279	-1.4767	0.1568	-0.4747	-2.4248683541638	5.1075515885047	-0.6574613860277	0.1727493102233527
218	0.1419900165702884	0.9483	2.847	-1.2755	0.5344	-5.6731076548172	3.9779344910463	1.6744787296227	0.1646952080069563	0.1959	0.5138	-0.3344	-1.1867	-1.4518365188914	1.8574238223777	3.5352467096099	0.1684624707223284	0.4801	1.6845	-0.6518	1.006	-2.9194495930935	3.0206792110846	3.2293939889481	0.1718570741385961	0.0733	0.6593	-0.4528	0.018	-4.1183891106453	2.5981744043973	1.7682331717807998	0.1826672502525797	0.0197	0.3278	-0.126	-0.1955	-0.7304820510069	2.7108528443221	2.8494976845089	0.1878010249662206	0.1498	-0.1264	-0.0747	-1.0841	-1.6250638830634998	2.0173138991425	4.0587057330734	0.1886034273672372
219	0.1420801758528985	0.956	2.9394	-1.1528	0.3524	-5.5833268587598	3.6274667735707	2.0574831334872	0.1649443223794876	0.2559	0.7013	-0.4337	-1.2835	-1.5195458747261	1.8776067971268	3.3387676142941	0.1694680291786137	0.4954	1.6187	-0.4369	1.2545	-2.7131740831334	2.7581825102542	3.4950381322345	0.1721379454257537	0.1513	0.9833	-0.4827	0.3447	-3.7098510798565	2.2577785027809	2.1875905360121	0.1827712831339976	0.0232	-0.2639	0.1047	0.3319	-0.5882176519957	2.5760242781132	2.92712148408	0.1873008514477714	0.1342	0.3392	0.015	0.9794	-1.3903040188765998	1.9917802722182	4.8048856533296	0.1891591287227878
220	0.0866106426313412	1.9168	-0.7245	5.6193	1.0461	0.2284649792748999	-0.0148716656046	0.1902628964651999	0.1176425698466513	0.0001	-0.0254	-0.0008	0.0214	0.1562705179403999	-0.0730600080099	0.1820008600181999	0.1543720226996072	0.0015	0.0694	0.0667	0.0748	0.1999806250481	-0.0173896195694	0.1349072522702999	0.1654319614439176	0.0045	0.0938	-0.1484	0.0984	0.1888858903907	0.3789520717024	0.3114000879904999	0.1711974788140124	0.2225	-0.4659	1.2106	0.5169	0.2871647810793	-0.4583069646243	0.0553556441948999	0.1821614202806221	0.0039	0.1097	-0.0695	0.125	0.3680147091678	-0.0735321243783	0.417822986034	0.1834171717016325
221	0.1813642789105584	0.0001	0.0244	-0.0118	-0.0008	-1.0013194743457	-0.5349471884278999	2.1022555024238	0.1982689268440534	0.0579	-0.5369	-0.2511	0.2947	0.1390776135245	0.0491394453442999	1.5248965269013	0.2036377516025087	0.0012	0.08	-0.0298	-0.0408	-0.9354592409539	-0.1493461445372	2.6275636483302	0.2189325949905986	0.0838	0.5706	0.4506	0.2131	-3.4067523713437	-1.5711639310045	2.9842475646564	0.2317990830512853	0.0865	0.23	0.292	0.6491	-1.4406630981726	-0.2588377989753	3.6508365338065	0.236427765719076	0.1349	-0.7642	-0.4699	0.2261	-1.0052931204464	-0.3152950480297999	2.6908665847265	0.2399210527874693
222	0.1625461540362672	0.0004	0.0149	0.0602	0.002	0.7220232994064	-0.9699237358471	0.3904795796975	0.1782536072638298	1.1296	0.427	-3.0199	-0.4512	0.6698150976674999	2.3701421984601	-0.5609529317205999	0.1876946173445109	0.022	0.1264	-0.2242	-0.3308	0.6174495238058	1.5869404863152	-0.127471419468	0.1992254573133674	0.0022	-0.0343	-0.0186	-0.1215	0.5801916737328999	1.7180708076383	-0.0125110837626	0.2050738046840576	0.1096	0.0678	0.7451	-0.4917	1.2434758283042	-0.8333247332567	-1.4620657068734	0.2336018560087575	0.0024	0.0372	-0.1184	0.0151	0.5429731666907001	2.1598930423993	-0.0644832273173	0.2359277770496467
223	0.1541860087266119	0.0003	-0.0298	-0.0008	0.0426	1.2398956125104998	0.8369049490504	0.3987022731138	0.1567172514594983	0.0001	0.0053	0.004	-0.035	0.9496620750366	-1.2632653727463	-0.8238430628579999	0.1803518490686377	0.0064	-0.1592	0.0827	-0.144	1.2449708634708	0.6513632162691999	0.9217678662703	0.1846144057293246	0.258	0.0713	-0.1811	-1.4348	1.2435151713349	-0.5364028805637999	0.8085386239157	0.1900180647894695	0.1787	0.0438	-1.1159	-0.404	1.3909335073678	-0.6855523099474999	-1.6518171439395	0.1927830661964823	0.0214	-0.0633	-0.3635	0.1747	1.1851694568068	-0.9426196725413	-0.4587790809926999	0.1991050085160049
224	0.163192959131647	0.0002	-0.0184	0.0346	-0.0099	-0.7171841066303	0.4215212309197999	-1.4203227513007	0.1918889334799327	0.11	-0.257	0.5413	-0.7078	0.6980240506794	0.5067775784467	0.4840373067020999	0.1947206569307984	0.3109	-0.0737	-1.2931	0.847	0.4413107753618999	0.4501236142386999	0.2074164578504	0.2199744246465216	0.2009	0.4852	-0.407	0.9844	0.2750864706544	0.1776337836105	0.1341203916563	0.2355621335609588	0.0002	0.0252	0.0138	-0.0142	-0.1429725735638	-0.5891618847325	0.0948560470177	0.2603291019339429	0.474	-0.8008	-1.4448	0.051	0.3087641049336	-0.6675725449176	0.820695620402	0.2634255034568289
225	0.1643081268093668	0.0007	0.0032	0.0501	-0.0629	0.4979647395699	-0.5629200832556	0.6897620142324	0.1900091358100716	0.1174	-0.0892	0.9011	0.3267	1.019377925437	1.5719114485878	-0.6547467169093999	0.1980791129925968	0.2934	0.2386	-1.4257	0.364	1.7015073917136	-0.7007387197977	-1.2842745511401	0.2191456487370277	0.1055	-0.2609	-0.6544	0.4753	1.1276892889541	-0.0032654715480999	-0.6181183553277	0.2335421438954317	0.0039	0.0116	-0.0079	0.158	0.6785099074522	0.5676019039089	-0.1065409271355999	0.2543580048917078	0.5047	0.162	0.0891	-1.7152	0.9864478087411	1.7223591979845998	-0.9942770718504	0.2563390252233937
226	0.1660791310924342	0.0011	0.0105	-0.0938	-0.0311	0.3713588667772999	0.1323499552747999	-0.7670710695578999	0.1931999749700209	0.0606	-0.1229	0.2535	-0.6255	1.181864642228	1.4008086080735	0.7369736510724	0.2039188863822056	0.2885	-0.1444	0.3755	1.4	1.4850420368022	1.6492991899746998	-1.9169498278268	0.2182491629622782	0.0587	0.3892	0.2251	0.4489	1.0861823915656	1.2818746262674	-0.5030006474994999	0.2337716977137211	0.0054	-0.0535	0.1375	0.1125	0.6111152958631	0.8836444695219999	-0.3275700736082	0.2481603193328568	0.7424	0.0108	-1.9655	-0.7897	1.067769853198	1.3444300450804	0.4766801599612	0.2528445121980811
227	0.1604734441807803	0.1957	0.1206	-1.2445	-0.5159	0.4987122571532	-2.26222426525	0.3907549809123999	0.1691382728592935	0.0022	-0.0045	0.0036	0.1407	-0.2801617216147	0.8598812789792	1.275107624987	0.1986672529624396	0.0923	-0.0405	-0.3065	-0.7753	0.6504189835324	-0.7518846597077	0.8544519407426	0.2182889903924643	0.1319	0.1609	-0.4617	0.817	0.476444101777	-0.1869580818864	2.53369117708	0.2321921665133728	0.8027	0.5593	-0.2243	-2.196	0.4331274249762999	-1.2848253535699	-0.0574014817912999	0.2337985831400608	0.0304	-0.2436	0.0215	0.3674	0.204977189947	-0.606669533394	0.0216780099157	0.2411907593907515
228	0.1657164356332449	0.0001	0.0336	0.009	-0.0037	0.7342589819541	0.1058720956136999	-0.0624373897209	0.1779517499167677	0.1951	-0.0387	1.2762	-0.1188	0.9010340890914	-3.0714710637183	0.3490120253397	0.1997735456822444	0.3528	0.3956	1.0877	1.1444	1.32586013459	-1.0384199522958	1.5098281461432	0.2175332122061738	0.1079	-0.0452	0.8578	-0.0796	0.9270004893533998	-1.2796714165482	0.4127083920429999	0.2425795425722304	0.0002	0.0304	0.0015	-0.0218	0.6034827479072999	-1.6950944777095	-0.4740441769043	0.2511553647939296	0.8059	-0.5623	-1.2328	-1.7255	0.7754904781277	-2.3080982390462	-0.0075145188636999	0.2597536265106702
229	0.1632721454383406	0.0031	0.0028	-0.1595	-0.0571	0.6553762054005999	-0.3200555547445	0.3837912644785	0.1674299878854368	0.2182	0.1721	0.9531	1.0084	0.9605600945405	2.3689619075391	0.9465539756113	0.1922184196918381	0.2056	-0.054	1.2398	0.2533	0.6532123387121	0.0339530354940999	-1.9292641964359	0.2113254297749123	0.0374	-0.1509	0.2498	-0.425	0.757746771282	-0.3956335167192	-0.1303828037398	0.2244274500313361	0.0094	-0.0371	0.2068	-0.137	0.4252194758056	1.0802809369606	-1.5391780470454	0.2325923980833859	0.8228	0.1886	-1.6514	1.595	0.7987815523020999	1.5121493849545	0.3157671643981999	0.236289140346416
230	0.1515522611485399	0.0135	-0.0013	-0.3656	0.0037	0.1162979987491999	1.1147060888231	-0.2570280195631	0.16981311510433	0.0018	0.0509	0.0723	0.089	-0.3399631282786999	1.3546592330624	-0.7839885727588999	0.1724988688333046	0.0002	-0.0314	-0.0305	0.0027	-0.3996858488813	1.2623998260709	-0.7732479253778	0.1867799215525935	0.0793	0.1349	0.1081	0.7792	0.0638930818568	3.7312536885573	-0.3217473050646	0.1968137417051955	0.1255	0.1803	0.7718	-0.5728	0.2475070061337	3.400024713094	-3.7225588787726	0.1990537763055316	0.0582	0.1089	-0.6247	-0.1906	-0.8834477543684999	3.3250762396105	-3.3243680650579	0.2053820626581179
231	0.1546396473311538	0.0001	-0.0256	0.0156	-0.0163	-0.7580221724969	-0.8491799746287999	0.3005414115173	0.1858145833765984	0.0028	-0.1253	0.084	-0.0145	0.3579822363393	0.8309641514146999	0.3472415889582	0.1885526258586553	0.2986	0.1226	0.4953	1.4544	-0.0740435837774	-0.1625654028524	-1.3301485249363	0.2022252213856049	0.0582	0.2996	0.5103	0.286	-0.1807812260665	0.1842827557988	1.082720204864	0.2099506480798335	0.0029	0.1161	-0.082	0.013	-0.0835645972068	-0.0922200639608	-0.9028438685036	0.2277981568424949	0.2038	0.3431	0.6993	0.8576	0.1823549472945	0.8748709736758999	1.786567024087	0.2443008162215549
232	0.1585133272230557	0.0002	-0.0012	0.0154	0.0375	-0.1307762340467999	-0.7823755085001999	-1.6314374540369	0.1869408688225088	0.0026	-0.0754	0.0619	-0.1047	-0.2842140537768	-0.2820108440575999	0.9515111974795	0.1933317465967134	0.3618	0.0553	-0.2984	-1.6478	1.1861530325743	0.2947186429737	-3.1303282376455	0.1989265450558594	0.006	0.1405	-0.1381	0.0821	-0.0646799424707999	-0.1683488283653	0.5018203565785	0.2029634613320803	0.0255	0.1579	0.2552	0.3141	0.8699137518077	0.4179016720953999	-0.8437112933614999	0.2248854573936294	0.2133	-0.2655	-0.5309	-1.0345	0.8519733298085	0.4060594198547	-0.7173021357224	0.2361805476108446
233	0.1664960519932445	0.0004	0.0175	-0.0433	0.0432	-0.8330493320418	-0.0897021099959999	1.3945137231615	0.1866605090857205	0.5734	-0.6785	-1.4061	1.4734	0.6309048403051999	-0.5585530068479	-1.1431117569885	0.2147603030830362	0.1796	-0.55	0.1128	0.969	-0.1551689130807999	-1.1224960089017	0.3513332641509999	0.2359932973911236	0.0001	-0.0179	-0.0166	-0.0174	-0.0205764050561	0.8688514899788	-0.2742996100404	0.2430467074946182	0.0773	-0.0234	0.6836	-0.0953	0.7122268847620999	1.5235195208267998	-1.6578366276366	0.2755500509157109	0.0006	-0.0525	-0.0132	-0.0103	-0.585817727123	-3.8672625456872	1.7953798629637998	0.2897755283912909
234	0.1571157212676793	0.0001	-0.0073	-0.0187	0.0319	-1.1942970399292	1.4768980294472998	-2.0723941421225	0.1801238934777592	0.0067	0.1288	-0.1667	-0.1067	0.3352419645946999	-0.954461924782	0.8846280452894999	0.190015750318043	0.0536	0.3783	-0.2909	0.4417	0.1815287436497999	1.6337193498174998	-0.4801423466627999	0.1949586035560801	0.2649	-0.3819	-1.3556	0.2341	-0.2026952941663999	2.2453854481104	-1.105932592977	0.213109393701494	0.0	0.0002	0.0113	-0.01	0.1545000815589	-0.5254655180291999	0.4804964339391	0.231279898748244	0.2181	0.4728	-0.6576	0.8711	-0.2519527686027999	0.3611296787953	-0.4445762469099999	0.237732767827865
235	0.1210171419500399	0.9467	-2.574	-1.3694	1.7981	3.3372332360968	0.1985249329122	-2.9553304370919	0.12486548062153	0.0014	-0.0911	-0.0496	0.0776	0.5925847284033999	-2.103278421222	-0.5786572955356	0.1438147240873081	0.7259	-0.4652	2.4535	-1.1554	5.911290362675	-1.0263416418709	-2.1399854688651	0.1582955188511398	0.293	0.7981	-1.4534	0.1656	6.8502904763919	-0.504377653574	-2.2538441997109	0.1619504756808463	0.1137	0.6559	-0.7721	0.1632	4.9982173061894	-1.546574536817	-2.2235894091026	0.1717868873699721	0.2374	-0.7743	0.5234	-1.0952	5.6162569754557	0.994591816096	-3.2840808016211	0.1751314694654696
236	0.1705057057952242	0.1048	0.2948	-0.2142	-0.8885	3.0612418757363	-0.7889851376577999	-2.579329092692	0.190308966800283	0.0006	0.0463	0.0447	-0.0202	2.0103501827086	-0.3369337149148	0.8198300737266	0.2073009219025837	0.0168	-0.2967	0.1114	0.145	2.3532246952591	-0.3815880547592999	-1.6121987120246	0.2312923843256834	1.2183	-2.5533	0.7752	-0.8836	3.3039096890939	-0.886398481671	-1.4260274907522	0.2391786212149078	0.4341	1.0174	-0.4404	1.2221	2.2226845193965	-0.3596739866594	-1.4585641771411	0.2443435894762813	0.1512	0.7811	-0.3569	0.4365	3.9849768935416	-1.1533016019398	-0.5874307913817	0.2460115215048454
238	0.1242293464227538	0.1742	-1.384	0.2832	-0.3287	1.0635208058824	5.1297410578195	-0.3533791017474	0.1249590326002673	1.2216	-3.6263	0.9022	-0.8364	-1.7109890621123	5.4240662704862	-0.8467407067254	0.1435460032238997	0.0174	-0.3627	-0.201	0.0987	-9.3522711707277	9.2681557710911	-3.9242312541407993	0.1559025101107817	0.904	-0.733	-2.7715	0.6921	-1.6677117283423	7.216377377055399	-1.8592336017899	0.1743211200265685	0.0066	0.1514	0.0096	0.1832	-0.5437206842739999	4.3995737510582	-3.0026207599933	0.1767993673171772	0.0714	0.4109	-0.1853	-0.6345	-5.6047688104913	5.596939547382	-2.1487983077419	0.1806082159171298
239	0.1491866758443927	1.0133	1.3449	2.2938	-1.7659	0.3391762676647	-3.6155064922379	2.7077054018661	0.1578479894515825	0.6752	2.3282	-0.4306	0.9001	1.2477642186505	-2.9114629578614	2.440054764014	0.1680228644736054	0.1281	0.6164	-0.6323	0.6029	-3.4811893854281	-7.639511672233899	4.0600040530865	0.1762979141878186	0.6086	2.1664	0.6917	0.0779	-0.5019777287013	-3.0347640160752	2.437300751865	0.1870777309633644	0.0436	-0.275	0.4278	-0.3016	0.3411827622303999	-4.2209957347109	2.8324228091851	0.1896220439551827	0.0069	-0.0716	-0.0147	-0.221	0.5515106043525999	-2.5558019603334	1.9404376171547	0.1937200625710563
240	0.1403913536801241	1.0105	-0.76	3.1955	0.0888	0.8825822076931	7.292624170552	-1.0185517217923	0.1682120241873771	0.4161	1.351	-0.4306	-1.3038	3.102197970695	2.0668861178245	-2.311403053625	0.184924728279516	0.0446	0.1115	0.5661	0.1703	2.5356976716457	3.7578102342798	-1.3637081301234	0.187612936127288	0.0656	0.3921	0.2054	-0.573	3.072297267363	3.217079620339	-2.5022560955507	0.1906982169420387	0.0063	-0.1876	-0.0786	0.0893	0.7955554237847	1.1723436287986	-0.0738468686239	0.192992671755329	0.1666	-1.0939	0.2035	0.2383	2.4005937042219	3.675622643147499	-1.340810486256	0.2092446633686027
242	0.1459997435033913	0.7214	2.0453	-1.7271	0.4954	-6.1427454122831	4.745202275757699	-1.2127095782967998	0.1539004772596895	0.4026	1.8407	-0.7081	0.1852	-7.8744289085436	4.8537103544283	-1.2548066211458	0.1603548857678284	0.7645	-1.4173	-2.2556	0.2339	-4.0741675441385	4.5181929886187	-1.1034933250736	0.1855620792478846	0.0652	0.2333	0.2976	0.6197	-2.5917614903932	2.7394945706717	-1.7150020512437	0.1864119191258163	0.0547	0.4068	-0.5238	-0.0204	-3.5225389106938	4.8124001721933	-1.0784318145177	0.1880938577856836	0.0582	0.3741	0.1058	-0.5591	-3.8469221988153	2.9090630329887	-1.375432353272	0.2001637520409979
243	0.1698917685460556	0.574	-2.1532	0.3149	-0.5769	-0.8422556012256	0.6743002031673	-0.8472915091551999	0.1786836212081431	0.1718	0.3292	0.6476	-0.9565	-1.0524654142557	0.2758733312684	-0.2140654300387	0.1877449932961047	0.543	1.4745	0.7644	-1.2569	-1.5881601202668998	0.4823455563819999	-0.3083706746266	0.1924251893065759	0.1	0.8524	0.1245	-0.193	-1.3555641227685	0.5225541337574	-0.4424910662828999	0.1945545467505831	0.0122	0.1349	0.1168	-0.2499	-1.6934420704200996	0.5067382354159999	-0.4983188268461999	0.1972895191954382	0.4575	-1.6611	-0.5871	0.6117	-1.4607280438296	0.389102573623	-0.6606481715144	0.1998943182410116
244	0.1468259414489195	1.3074	3.0382	-1.9894	-0.4098	4.7378844720475	-5.4461377107089	1.4322436896028	0.1629419679719492	0.034	-0.0938	-0.5286	0.1567	1.6816785042408	-3.4928349225153	2.1737811322364	0.1680277473541775	0.478	0.9226	-0.0137	-1.8481	0.1423430850726	-2.2301203521988	3.3606423393633	0.1817887084300071	0.2583	1.2805	-0.6772	-0.1819	2.5752374174992	-4.190190141672799	2.1102814806866	0.1870459350944715	0.2258	-0.8314	0.0335	1.0574	0.5856603550002	-2.9481306624738	3.9392602918682	0.1898654963618094	0.055	0.5982	-0.167	-0.2198	0.1980528165437999	-0.8059419838895	0.131405722538	0.1971233608736292
245	0.1355534836606133	2.5854	-0.1102	5.3305	-0.4288	-0.1118128932494	0.0036195588244	0.2181177622007999	0.1392466917426799	0.1318	0.5801	0.0292	-1.0403	0.5056366305564	-0.1755879460141	-0.8976112454204999	0.1393411510618351	0.3053	-0.5759	1.6765	-0.38	0.670405243128	0.0262024584462	-0.962330530922	0.1513954301686291	0.0052	-0.0969	0.0313	-0.2039	0.3284749633143	-0.6371210391558	-0.4483138348264999	0.1514365155276328	0.0052	0.2238	-0.0408	0.0135	0.286417263496	0.5552875352998	-0.5513532322297999	0.1520947110710696	0.1546	-0.6123	0.0789	1.0694	0.1005607864692	-0.0129045140696	-0.1355760837922	0.1719403013992124
246	0.1334184105967117	3.2195	3.4605	-4.9211	0.0665	0.9046536479158	0.2884237580616999	-0.8767987821802	0.138814520246486	0.0998	-0.8125	0.6104	0.2142	1.2786091547193	1.0118634065733	-1.6828194521311	0.1388839731314266	0.2058	0.0684	1.2186	-0.8563	1.6294309594712	0.6648185327685999	-1.6796720096751	0.1487496236725851	0.0098	0.0321	0.2119	-0.2303	0.9478129525937	0.3791881298866	-0.9643370254876998	0.1509696111578396	0.0097	0.2815	0.0177	0.1282	1.4111951681783	-0.1067376422890999	-1.004034143464	0.1510634053145176	0.0074	0.2345	0.0154	0.1351	0.5664216129879	0.8152662821654	-0.9861724075262	0.1522640210135444
247	0.1655975222219763	0.4872	0.6094	-1.4455	1.3971	1.3028444616305	-2.0027963208142	1.7764952082277998	0.1773652283864553	0.271	1.2032	-0.3688	-0.8413	0.2692243590801	-1.0479409657252	1.2460331252997	0.185178647256593	0.6095	0.9662	0.4616	-1.947	0.1912858152634	-1.5896551554335	2.6689525166266	0.191430178269219	0.1303	-0.6087	-0.0771	0.8028	0.5406519278794	-1.4762291979254	1.7837343258766	0.1922783526685059	0.2061	-0.8358	-0.2666	0.9155	0.7294984752394	-1.4702097142283	1.7670922238905	0.1954767019170661	0.0791	0.308	0.3458	-0.6266	0.4509104748526999	-1.7364440029751995	1.8999142955337	0.1989658660805794
248	0.1175363687560534	0.0042	0.1242	-0.1886	-0.046	0.4479990905809	-1.5597151090708	0.2879516416933	0.1371620005102613	1.3451	-2.1631	3.1437	0.3851	0.6166233201610999	-1.9141171296164	0.2736307785185	0.1536769010838616	0.0485	-0.6457	0.1194	0.2045	-2.1014292987791	-0.1611883967779	0.9195646565511	0.1684135827502211	0.298	-1.4721	0.5911	0.3714	-1.9784429848109	-1.2897825754381	0.9696483346322	0.1824032149259588	0.0516	0.576	0.2468	-0.1772	0.8137319039680999	-5.017023274864	0.4496121548396	0.1850753331916424	0.0084	-0.0911	-0.2259	-0.0948	0.1796009351455	0.0183731953369	0.2231143270997	0.1869849323454439
250	0.1331353788177287	1.536	0.6214	-2.7818	-3.0299	0.4498875560545	3.8527449673589	3.5072344717515	0.1709110697736117	0.0339	0.4471	-0.2762	0.147	0.8943457738724	2.0359624956943	1.5857208523634998	0.1797785881586732	0.3166	1.5366	0.5113	0.1388	1.4120607148537	0.2159538955123	-0.4712901647552999	0.1838072174659094	0.1039	0.031	0.6856	0.614	1.1034933250736	2.0657845129649	1.3738586320439998	0.1871558000910907	0.0219	0.2132	-0.1666	0.3201	1.0226827400158	1.3465152257075	0.8587009880581999	0.1923362923627003	0.0158	0.0408	0.227	0.2644	1.059114386444	1.7929405950603998	1.3050870143804	0.1945227854260398
251	0.1338171398550081	1.5681	-1.5048	-2.3214	-3.1501	0.0953281633860999	-2.4343106815318	-1.7379783811725	0.1705983941652203	0.0372	-0.1207	-0.3053	0.468	0.7152956411567	-1.2357252512563	-0.2425891272962	0.1777091394367905	0.1001	0.4898	-0.3419	0.6988	1.321138970906	0.0466608344102	0.7810771884871	0.1782919599442805	0.2943	0.4818	-1.4906	0.1477	1.8997569234109	-0.6246099553932	1.7673676251054	0.1866619213616322	0.0257	-0.2145	-0.3324	0.2234	1.072097586575	-0.8091287693761999	0.3954761445964	0.1890287256403303	0.0502	0.0963	0.613	0.1157	0.9090994103849	-1.1808810664605	0.0369431058272999	0.1937808907608702
252	0.1328059315600899	1.7375	-1.1354	1.6146	3.9659	0.8907655580787	1.7492304879527	3.3052866951683995	0.1707034049457277	0.0377	0.4157	-0.3913	0.0711	1.3999037183674	0.8295084592788	1.1874513525874	0.1769483045457003	0.2363	0.7711	-0.4103	-1.1135	1.8161923262041	0.6200068208013	0.3787160135182	0.1786600244773885	0.3269	1.4622	0.3248	0.708	2.3731322687933	-0.1113801199117	-1.1994903199815998	0.1866935625159378	0.0255	0.2155	-0.2869	0.2758	1.6293129303791	0.5344750720595	0.3657328133872	0.1885539440563381	0.0132	0.1797	-0.1126	-0.2448	1.7489157437070997	0.5174788827971	0.3454711525766999	0.1937746474209109
254	0.1327284787182611	1.8026	0.4498	3.7017	-2.543	1.8979864870294	-2.9744511500121	1.4757964245877	0.1709333931408393	0.046	-0.0949	-0.5752	-0.2533	1.8979864870294	-1.1382725642124	0.2373565042130999	0.1745036722147373	0.2703	-0.605	-1.1252	0.8315	2.7883192717704	0.1783813011938	-0.6252001008536999	0.1788346075780879	0.331	1.168	0.4082	1.1159	2.3428381351543	1.0280727352217	-1.3042608107357	0.1867817450532633	0.0262	-0.1245	0.2026	0.3923	2.0978097399546995	-0.5048104269117	-0.3134852686175999	0.1877896543627901	0.0181	-0.1833	-0.2108	0.2585	2.1429361961676	-0.3616804812251	-0.2528183152782	0.1928096649782185
255	0.1319794616696816	1.862	-1.5459	-0.3736	-4.3166	0.6615137181898	-0.5125216609289	-3.9443355428285	0.1709217538999663	0.1	-0.5892	0.5332	-0.4962	1.210978484946	-0.1826696915401	-1.5023923133409	0.171405729058375	0.012	-0.3083	-0.0613	-0.078	1.7995108811873	-0.3121869486044999	-1.0447541802385	0.1720678898521597	0.2555	-1.3521	-0.0027	-0.6318	1.558377446027	-0.4226228357794	-1.545000815589	0.1791379440848025	0.3183	-1.0395	1.2046	0.3658	2.2139110235504	-0.0731386940713	0.8723923627418	0.1837781961697808	0.1879	-0.3644	0.3168	1.1404	1.5718327625264	-0.3433859719495999	-1.2402103567560998	0.1868404399457399
256	0.1324516120032112	1.7439	-2.2859	-3.7246	-0.8071	-3.1121911004928	-2.1001703217967	-1.5458270192337	0.1708138277968444	0.039	0.3356	-0.381	-0.2912	-1.8332278584972	-0.1239698897356999	-1.0239023739675	0.1776452176902176	0.2248	0.3091	1.342	0.0421	-1.522968718397	0.489820732215	-1.0731598484039	0.1790576872707629	0.3188	-1.4619	0.5332	-0.4993	-0.70424024953	2.2947216086082	-0.6356260039891999	0.1868392702152619	0.0234	-0.3185	0.0336	0.292	-1.3378597589535	0.6265377638974999	-0.8897426392804999	0.1885608856331521	0.0145	-0.0717	-0.3307	-0.0343	-1.4537643273957	0.5953387405524	-0.9318003390988	0.194115739799312
257	0.1346752850765787	1.4787	1.312	-2.0477	-3.2489	0.1600867919183	2.831911349786	3.2941132744496	0.1710319452304417	0.0391	-0.0614	0.3205	-0.4858	0.9940410136662	1.5339060809316	1.1212370319193	0.1790429085364957	0.326	0.681	1.4415	-0.4357	2.0513849637287	0.0962330530922	-0.9236563317439	0.1846387359762695	0.0907	-0.037	0.5465	0.6608	1.2079097285513998	1.5905993881703	1.1469673739970998	0.1869748317981025	0.0257	0.2311	-0.3577	0.1563	1.3320763334406	1.0731598484039	0.4949746692366999	0.1941577174315173	0.0102	0.1524	-0.1334	-0.1947	1.6168805326779	0.9011127751528	0.0551195860106999	0.194340522087433
259	0.1336949733949833	0.0088	0.314	-0.0051	0.0001	0.010229187982	0.6178822971435	0.0006688315218999	0.1653385009709576	0.2531	-0.0269	-1.5151	-0.0016	-0.0167601310782	-0.9401804046379	-0.0010229187981999	0.1703706983919503	0.1928	1.3028	-0.0229	0.0003	-0.0023999248727	-0.1746437132773	-0.0001573721228	0.2129577528263712	0.0246	0.0083	0.4161	0.0004	0.0286023833189	1.7652431014475998	0.001967151535	0.228704188617526	0.0	0.0	-0.0	-0.0136	0.0002754012148999	-0.0434740489235	-3.93430307e-05	0.2330208222526291	1.399	3.0005	-0.0524	0.0007	-0.0087734958461	-0.5306194550509	-0.0005508024297999	0.2400146617276342
261	0.1192855457875529	1.1458	-2.0137	2.0359	2.4916	-5.3550585946384	4.9546645712045	4.7908795344004	0.1681994184397001	0.0002	0.0337	-0.0011	0.022	-4.916423145364099	4.3341462910041	4.5643423636298	0.1917471046700825	0.0203	-0.0564	0.3911	0.0533	-4.3240744751449	3.7255096060751	3.2611044716923	0.1959302537932408	0.39	-0.2401	0.5031	-1.6356	-3.8789867688358	3.4088375519708	4.0604368264242	0.2103342182485235	0.0022	-0.1033	0.0209	-0.067	-4.7381992162931	3.8701345869283	5.6203879936792	0.2109286875517068	0.0038	-0.1025	0.0554	0.1145	-2.4969447864062	1.7329424732429	2.6136755584931	0.221406523502515
262	0.1696473103108652	0.4712	1.2151	1.6317	-0.1649	0.6295671772614	-1.969118686535	-1.3131129926432	0.1835687684775855	0.1892	0.0895	1.1589	0.441	1.0582094967379	-0.9877067857235	-1.1874906956181	0.1922903965192615	0.0108	-0.1055	-0.2686	-0.0364	1.1219058634411998	-0.6670610855185	-1.0957820910564	0.2117517195443389	0.8057	1.2399	2.0421	-0.0022	1.3456103360013998	0.4130624793193	-0.7861917824781	0.2301123460342546	0.4321	-0.1405	-1.5634	-0.594	1.3551313494308	0.0119996243635	-0.9666976073297	0.2315802398188523	0.0029	-0.0768	0.047	-0.1031	-0.4401304844408999	-1.0082438477489	-0.1178717199771999	0.2336655620368917
264	0.1329419899935766	1.5726	-1.5415	3.859	0.6899	-0.8042895766000999	5.3816544833916	0.463854331953	0.1711695622020864	0.0357	0.0229	0.1439	0.5404	0.1562705179403999	2.8831753187880995	-0.0157765553106999	0.1801261160759153	0.3158	-0.6948	-0.6224	1.3267	1.2896252033153	0.3497988859536999	-0.2564378741026	0.1838905354973168	0.114	0.2137	-0.9393	-0.0428	0.3511365489974999	2.9362884102331	-0.1285336812969	0.1872684635475244	0.0208	0.2774	-0.0165	0.2993	0.6298032354456	1.9964227498408	-0.1266058727926	0.1927537549483125	0.0148	0.0622	-0.3283	-0.0596	0.4262817376344999	2.6104887730064	-0.0369431058272999	0.1946698734293775
265	0.1758961545815733	0.0103	0.2957	-0.0026	0.0011	-0.0004721163683999	0.3619952254707	0.0016917503201	0.181671012155824	0.2191	-0.0002	1.345	0.006	0.0005508024297999	0.5436026551819	0.0025179539648	0.2341226642637255	1.8776	3.4683	0.0018	0.0053	0.0006688315218999	0.4123543047667	0.0018884654735999	0.2421990031189823	0.0088	-0.2336	-0.0012	0.0044	-0.0020064945657	0.195534862579	0.0009048897061	0.2450950503538519	0.1548	-0.0001	-0.9735	-0.0044	0.0025572969955	-0.0107406473811	0.0	0.2529518069480891	0.4666	0.0006	1.6634	0.0074	-0.0058621115743	0.691650479706	0.0031474424559999	0.2534794733589415
266	0.1710755633517622	0.3942	1.834	-0.0425	-0.3011	0.5657921244966999	-0.5832210870968	1.4285061016863	0.1863069289249215	0.1312	0.8803	-0.2498	0.4677	-0.4783325672505999	-0.3928401615395	1.1462198564138	0.1976016634088339	0.0105	-0.216	-0.0472	0.1766	-1.2693241994741	-0.2748504124702	1.0142239884153	0.2107826005995227	1.0534	2.7246	-0.2586	0.0776	-1.6436731365846	-0.1912858152634	0.8826215507237999	0.2279504867671452	0.3714	1.2885	-0.4163	0.7814	-2.142621451922	-0.1276681346215	0.8193973003888999	0.2320236444760644	0.0032	0.0129	0.132	0.0555	0.3049871739863999	0.0570080514843	-0.2323205962835	0.2362856039604941
267	0.1568077216412552	0.619	1.9964	1.2072	-0.6913	-1.7255066404406	-1.9651056974036	-0.8990669375564	0.1674512929293359	0.5834	-1.7287	-0.4431	1.4286	-1.7090219105772997	-1.6574431973295998	-0.5175969118892	0.1709264934582366	0.3848	1.4407	0.4713	-1.0389	0.0766795668343	-0.9301872748401	-1.5682525467327	0.1744183697206905	0.4594	-1.6272	-0.4963	1.0279	-0.3403565585856999	-1.3061492762093	-1.7490337727991998	0.1845115139139244	0.8579	1.9649	0.7599	-1.5926	0.2937350672062	-0.8932441690127999	-1.8567156478251	0.1954988536650247	0.0054	0.072	-0.0589	-0.1812	0.4092855483720999	-0.9331773451733	-2.0997768914897	0.2026618762973915
268	0.1552525827941826	0.6919	2.3522	0.9456	0.5077	-1.3746061496273	0.3568019454183	1.0293710552348	0.1709521000086532	0.2166	1.351	0.214	-0.1725	-1.2627932563779	0.6329113348709	1.3893597861398	0.1801093249495345	1.7742	-3.748	-0.8432	0.1314	0.6383406731075	0.3779684959349	0.3359107961165999	0.1957254748885248	0.0151	0.188	0.1966	0.2051	1.1942970399292	1.0950345734731	1.1675831220839	0.1983596241365346	0.0143	0.2955	0.1229	0.0769	0.4012202270786	0.6855523099474999	0.8412326824273999	0.1992615473389161	0.3114	1.4947	0.2878	-0.1653	0.2619065553699	0.7045943368062999	0.9644943976104998	0.2103222817057477
269	0.1702575840215057	0.0909	0.6633	0.5098	-0.3177	1.2403283858482	0.9486391562384	-0.5912470653595999	0.1867843619714957	0.2826	0.7156	-0.1089	1.3211	1.0377904638045998	0.7941390746795	-0.4949746692366999	0.1943921772824429	0.2546	-1.043	-0.7937	0.497	-2.4352942572993	-1.8528600308165	1.155111381352	0.1988075805630525	0.0047	0.0995	-0.1583	-0.0241	-0.9850314596359	-0.7547567009488	0.4732179732596	0.2073118581291921	0.265	0.6511	-0.0807	1.2194	0.5497401679710999	0.4188065618015	-0.2582083104841	0.2251109937775533	1.4503	-1.4809	0.2218	-2.7243	0.3601854460584999	0.2767782209745	-0.1738568526633	0.2288011057304094
270	0.1296651453253157	1.4157	-2.0662	-1.3795	-3.1945	0.4423336941601	0.0112914498108999	-0.1914825304169	0.1437603024043816	0.0002	0.0174	-0.0393	0.0024	0.3868206778424	-0.0120783104249	-0.2573427638086999	0.1738381374669725	0.0871	-0.1094	0.8016	-0.3111	0.0513426550635	-0.2309042471782999	-0.8134958457838999	0.1750495519501953	1.5691	-0.3242	3.4184	-1.2866	0.0666077509751	0.05508024298	-0.9208629765642	0.1784131510776674	0.123	-0.1231	0.9645	-0.2986	1.0440066626552	0.2085574057407	0.6403865107039	0.1824382292992583	0.0187	-0.0567	0.3703	-0.115	0.6949946373154999	-0.2317304508229999	0.1907350128336	0.1879589077113304
271	0.1898839393695908	0.1259	-0.2942	-0.7667	0.566	1.2116473164678998	0.3856403869213999	-3.2906904307787	0.1915148328729633	0.0028	-0.0148	0.0851	-0.121	1.3831042442584998	-0.0434347058928	-0.3524348690106	0.1947951845276996	0.0236	0.3338	-0.2607	0.0444	1.3399449395806	-0.1521001566862	-2.9743724639507	0.2069511743271302	0.0803	0.1589	-0.4533	0.5928	1.1379578199668	1.4973170623806	-3.5066836693217	0.2255900967126893	0.1978	0.2131	-1.0328	0.4505	1.4738686160833998	-0.255336269243	-2.5601690367411	0.2271446747653197	0.1254	0.2134	0.6223	0.6288	0.9390394567476	-0.0478017823004999	-3.6714129388626	0.2346499826586298
272	0.1569584176916658	0.5116	2.1739	0.2208	-0.3393	1.8555353569041	-0.6776050177460999	1.2061786352006	0.1698576302762621	0.4558	1.6091	0.6117	-1.0302	1.6888782788589	-0.479591544233	0.8646024426632	0.1821217321303138	1.4077	2.9081	0.9115	-1.5186	-0.4060987628854	-1.3177554702658	2.2719419938329	0.1954525723213435	0.0027	-0.0757	-0.0652	0.104	-0.6456978198483999	-1.2276205869321	2.111540457669	0.1971393677697742	0.0021	0.04	0.0642	-0.1031	-0.5077218111835	-0.9555635296416	1.6396601474532	0.199931531325417	0.7853	-2.1223	0.557	-1.0379	0.2500249600984999	-0.9516292265716	1.6548465573034	0.2111631323354161
273	0.1141320631549445	0.0071	-0.1695	0.2547	-0.016	1.5101035473581	-4.356453789411	-0.1575688379535	0.1290493345964184	1.5959	2.3003	-3.6287	-0.3023	2.5342813225405	-5.9372174199063	-0.3073870988591	0.1508123763030324	0.0	0.0069	-0.0136	-0.0021	1.2517772077819	-2.9586745947014	-0.2702079348476	0.1547338692497785	0.0158	-0.0155	-0.3887	0.0392	-0.5490713364491999	-3.4896087939979	0.4609429476812	0.1673808739050845	0.2799	1.4644	-0.4111	-0.4412	0.1214912788016	-4.958716903366599	0.4291931219063	0.1700056719241459	0.0	-0.0074	0.0026	0.0162	1.3225946630419	-3.1743530889988	-0.265565457225	0.1756786074972382
274	0.1535851766482179	1.9712	3.55	-2.5398	-0.446	1.2491805677557	-1.0778416690572	-0.4257309352047	0.1621911582921187	0.0622	0.6131	0.4218	-0.1462	-0.0898988251495	-0.895840809039	-0.2051345620698	0.1826906764665445	0.3305	-1.5103	0.6481	0.1121	0.8291543720025	-1.3390400498745	-0.3392156106953999	0.1842784325295469	0.1831	1.137	-0.2984	-0.3296	0.7755691641890999	-0.6710347316192	-0.4548447779226999	0.2000389186836816	0.1215	-0.8669	-0.3461	0.199	0.1035115137717	-0.1500936621205	-0.2874401822942	0.2077113771301204	0.4387	1.5981	0.7036	-0.3447	2.6583298983376	-2.0548471504303	-0.636963667033	0.2125565279225592
275	0.1468380514484297	0.0318	0.5094	0.2376	0.0929	0.5242458840775	-0.674732976505	0.4381633329058999	0.1549642822668921	0.1348	-1.032	0.1803	0.4548	-0.4269505691563999	-1.3164571502526998	1.0605307355492	0.1694829751222329	0.3248	0.1889	1.5109	0.7458	3.0080500982299	0.3624279988084	2.2941314631477	0.1889570281076488	0.0404	0.371	-0.4074	0.1322	2.4707816709907	-2.6591167589516	0.7739560999303999	0.1901354134151976	0.4587	-0.5532	1.5913	0.8837	1.4833109434514	-2.4977316470202	0.5461206091466999	0.1968692364679196	0.0609	0.3416	0.1407	0.5725	2.004920844472	-2.1077635267218	0.5393142648356	0.2012318372401192
276	0.1246643248311032	0.0875	-0.3011	-0.2383	0.9515	0.2839779955926	-2.4212881383701	-0.7458651760106	0.1775199808254979	0.6657	-0.243	-1.9131	1.3805	0.3571953757253	-0.2395203709016	-2.1337692700145	0.1952590405423827	0.0358	0.0354	0.4317	-0.2956	-0.0410347810201	1.9319395225235	-2.9590286819777	0.2017509057828399	0.0086	0.2412	0.0577	0.0476	0.8668843384437999	0.3964597203639	-3.7251161757681	0.2083407218942184	0.0171	0.0266	0.291	-0.1942	-1.4819732804075998	1.978167583596	-0.9051651073149	0.2263903614064515	0.0019	0.0325	-0.0333	-0.1035	0.2445956218619	1.7978191308672	-1.1985067442141	0.2440329979211543
277	0.1251335289725995	0.1065	-1.1243	-0.1107	-0.006	-1.3098081780644	1.2782944104737	-1.010329028376	0.1717172952051537	0.722	2.1076	-0.9215	1.0078	0.9274726057218	0.2034428117497	0.2337762884193999	0.2003543390978977	0.0058	0.032	-0.1272	-0.1613	1.6943469601262	0.3775750656279	0.1326646995204	0.2047028005737917	0.0295	0.398	-0.1788	0.1604	-1.74683056308	-1.363236013755	3.6138540849485	0.2075204821140184	0.0031	-0.0145	-0.0701	-0.1315	-1.6415879559575	0.7735626696233999	-0.6171741225909	0.2266005770038133	0.0016	-0.0784	-0.0602	0.0319	0.4740048338736	-1.7037499444634998	1.1809990955526	0.2444477370155405
278	0.1368828987022905	0.9283	2.0917	0.7808	-2.2776	0.9555241866109	1.1221025785947	-0.5569792856199	0.1398203462377345	0.0177	-0.2895	-0.1439	0.2926	-0.2898007641362	-0.2759913603605	-1.1875693816795	0.140967963554539	0.6904	1.7508	0.6653	-1.9592	0.6375144694628	0.9922312342539998	-0.2388908824103999	0.1612797026866997	0.008	0.1876	0.1776	-0.0881	1.3723242538467	0.9165352431872	-2.8206592430058	0.181380057960993	0.1051	0.7197	0.442	0.3942	-0.3239505147838	0.3781652110884	-0.021245236578	0.1840499944202525	0.0106	0.0268	0.0356	0.2899	2.0147172591163	1.3956940140824998	-1.7107136608974	0.1853278262955637
279	0.1185277599865589	1.7401	-3.6498	-0.0005	2.9497	4.770145757221499	-0.9944737870039	-3.6222341504876	0.1396161001979865	0.0078	0.2368	-0.0494	-0.1597	2.8817983127136	-0.3346911621648999	-1.7051269505379998	0.1417148006341599	0.0086	0.2331	-0.0094	-0.1909	1.0349971086249	-0.0566146211773	-0.6739067728603	0.1543064725911907	0.0155	0.2676	-0.2418	-0.1422	5.366232015357199	0.6587990490715	-3.4609277246176	0.1697999345974737	0.0491	-0.3477	-0.559	0.0033	3.0145810413261	-0.6565171532909	-2.1117371728225	0.1739710542021066	0.2609	0.5934	1.3768	0.0417	2.2911807358452	-0.2846861701452	-1.4005725498892998	0.1850993014579021
280	0.1300322404116751	1.7295	2.3676	-3.504	-1.4375	-4.722383317951699	7.116091991801099	3.0299248232991	0.1547599101770172	0.081	-0.4298	-0.237	-0.7374	-3.4567573633633994	4.1379819399339	1.0109585168672	0.1565380636704894	0.0	-0.0001	-0.0058	-0.0024	-0.8450882994360001	2.0063765366079	1.3999037183674	0.1753975381313098	0.0001	-0.0164	-0.0177	0.0151	-1.6468992651019998	1.9736824780962	0.4985942280611	0.1761781893518264	0.0492	0.3914	0.0871	0.5084	-2.6073413305504	3.8601021140998	1.6049595943757995	0.1833408588233421	0.0344	0.2552	-0.4199	-0.201	-4.2306741202631	6.0366372584852	2.334615441738	0.1986386020993371
282	0.138032056182599	0.2053	-0.3426	-0.3528	-1.4105	-1.2812451377762	0.5768868591541	2.9162234645761	0.1807570248905675	0.2318	0.3833	0.3281	1.2918	-1.9935507085997	0.0468968925944	0.86161237233	0.2025039226261171	0.0002	-0.0091	0.0417	-0.001	0.9305807051471	0.3205670141435999	1.1174601009721	0.2046538850397034	0.3104	0.8084	-0.2297	-1.2524	-2.2777647623765	0.2125703948721	1.6643282277021	0.2098763913253333	0.0074	0.0168	-0.2242	0.0493	-1.4191424603796998	-0.0681027861417	0.1860925352109999	0.2367568396037441	0.4808	0.7805	0.408	1.5069	-2.2774500181309	0.2047017887321	1.6297063606860998	0.2470473959353849
283	0.1277977071827671	0.7942	-1.7594	1.448	2.0321	0.2547067807518	-1.0095815107927	-4.5094588358033	0.156426734213941	0.0163	0.2143	-0.2158	0.2523	-1.382907529105	0.2560837868263	-0.0906856857635	0.1745740960163988	0.2558	1.0238	-0.772	0.7445	-3.4107260174444	1.9763971472145	-3.3574555538766	0.1845567456973651	0.032	-0.3466	0.2397	-0.2875	-1.7150807373051	0.6437700113441	-4.6131670647285	0.189350964153685	0.0092	-0.2238	-0.1505	0.0211	-3.3065850151815	2.0397394266415	-3.8282736022634993	0.1975678823423154	0.364	-0.2523	0.2046	-1.6303	0.2859844901582999	-1.0542751936679	-5.2890016460931	0.2056376926829818
284	0.1383017042310516	0.227	0.568	0.9076	-1.147	-0.5973845781488	1.973446419912	-1.7895964374509	0.1821743251676674	0.1396	0.5592	0.5773	-0.7094	-1.2886416275478	0.8391868448309999	-0.3767095189525	0.1966132679819277	0.265	0.1077	-0.7872	1.179	-1.0619470846544	0.1426578293181999	0.3404352446470999	0.2013582791146526	0.0053	0.0646	-0.1422	0.122	1.3019002288936998	1.1074276281436	-0.0526409750766	0.2086026294358982	0.0091	0.1047	-0.2261	-0.0571	-0.8225053998141999	0.4480777766423	0.3101804540387999	0.2120323027169207	0.2123	-0.6678	0.5157	-0.8886	-1.1870972653111	0.6204002511083	-0.5555235934839999	0.2177517621791279
285	0.1250651307928025	0.1089	-0.4268	-0.0431	-1.0593	-0.4517366784974	-2.2208747399843	-0.6359407482348	0.1733521660861458	0.7396	0.7143	1.4878	1.9173	0.2838993095312	-0.6542352575103	1.4374763126859	0.1947315644929465	0.0089	-0.2121	0.147	0.0475	0.3673458776459	-0.7542452415497	1.2242764293226	0.2031422706032155	0.0059	0.1915	-0.0676	-0.0478	-0.2764634767289	-0.2066295972363999	-0.4448516481248999	0.2365168467769854	0.1096	0.039	-0.8081	-0.201	2.0580732789477	-3.0011257248267	2.1379789742994	0.2451174788241008	0.0327	0.0838	0.3774	0.2244	-1.2357252512563	-1.9371721456066	-3.2208565512862	0.2502947338491567
291	0.1247974683094684	0.0884	0.9778	0.3071	-0.111	1.0355872540854	-2.3607392141228	-0.1871154540092	0.1776659406250758	0.6737	1.2339	2.0283	-0.2274	2.2101734356339	-0.0884037899829	-0.5354979908577	0.1956559793743868	0.0285	-0.2172	-0.4097	0.0618	2.6960598647789	2.1993147591607	-1.0907461831268	0.2016673779128831	0.0087	0.0603	0.0347	0.2442	3.782832401805	0.6847654493334999	-0.7237937357879	0.2080315900216106	0.0126	-0.1293	-0.2689	0.0446	0.01967151535	2.099344118152	-1.5457089901416	0.2264073164347465	0.003	0.131	-0.0463	-0.0193	1.1424429254666	1.8996388943188	-0.1227895988146999	0.2432916651529061
293	0.1678573922613792	0.0584	-0.0016	-0.7223	0.0028	0.0040523321621	2.4230192317209	-0.0090882400917	0.1839981738533559	0.3289	-1.6373	0.0029	-0.0124	0.0044457624690999	2.6697000342099	-0.0100718158592	0.2040606420609327	0.6594	-2.2016	0.0039	-0.0186	0.0026753260875999	2.0769579336837	-0.0107799904118	0.2055022733199636	0.0001	0.0285	0.0022	-0.0003	-0.0060588267278	3.6862059184058	-0.0100324728284999	0.2066444543116155	0.0029	0.028	0.0005	-0.1434	0.01967151535	3.6555970405212	-0.0127864849775	0.2245114361651655	1.6088	-3.2784	0.0054	-0.0241	0.0030294133639	1.6900979128106	-0.0063735709733999	0.2285781171760186
294	0.1465124827127717	0.0319	-0.4852	-0.1663	0.2525	0.0112521067802	0.6161905468234	-0.3828470317417	0.1555338403165687	0.1293	1.0704	-0.3145	0.0464	-0.9778316850178	1.2319089772784	0.1676799968434	0.1672930110867398	0.3378	-0.1427	-0.9182	1.4716	2.3820237937315	2.6523104146405	-1.4700916851362	0.1903799774883954	0.318	-0.6794	0.5554	-1.3175	1.2086965891654	0.9006800018150999	1.2618883666718	0.1914285142605465	0.2104	0.2557	-0.8368	0.9398	1.5664427673205	0.8275806507744999	1.2655866115576	0.1969894949038659	0.0484	-0.3592	-0.4879	-0.038	1.5547185441719	0.6731985983077	1.1346923484187	0.201568095614528
295	0.1473510750974551	0.0372	-0.5255	0.3176	0.0415	0.0103472170741	-0.494935326206	-0.3719490122377999	0.1553182001538329	0.1314	1.0732	0.3251	-0.1053	-1.1195452815992	-0.3425204252742	-0.93636413066	0.1692951218463653	0.2927	0.2155	-1.5435	0.4056	2.0067699669149	-2.8284885061151	-1.4543544728562	0.1910678602254243	0.4113	-0.5246	-1.5991	0.6297	0.4419402638531	0.25966400262	-1.6868324412624998	0.1942945145260974	0.0279	-0.0163	-0.4594	-0.0653	1.5592429927024	0.3451564083310999	-2.2760730120564	0.1980515734285723	0.0379	-0.2006	0.3702	0.3316	1.2361186815633	0.6892505548333	-1.879810006846	0.2020799774625495
296	0.1624205665831479	0.0133	-0.2239	0.0257	0.2681	0.5733853294218	-0.7281214691649	-0.0148716656046	0.1706286932347928	0.371	0.3251	-1.2301	1.2816	-0.5533990698262	0.3357140809630999	0.0314350815292999	0.1924860083090628	1.0659	0.3242	-1.8627	2.1752	0.1608736525323	0.5700018287816	-1.2987527864377	0.1997053110368687	0.0916	-0.4435	-0.0405	0.6995	-0.3610116497032	0.3806831650532	-0.3049084879249999	0.2037401744967371	0.0009	-0.0288	-0.0463	-0.0588	0.9960081652012	0.3743882801411999	-2.2013999397878	0.2040844897894618	0.0411	0.4059	-0.2984	-0.2192	-0.8108205196963	-0.0319071978977	1.033147986182	0.2063558733871039
297	0.1588785686743126	0.1694	-0.0611	0.0545	-1.2621	-0.5997845030215	-0.1423430850726	2.7996500646119995	0.181371250989298	0.1729	0.8949	0.0118	-0.7928	1.0796514484694	-0.108980195039	1.114981490038	0.1937671501945579	0.0041	-0.0391	0.1735	-0.01	-1.4244144264935	0.0681814722031	-0.2921613459782	0.2022894125046065	0.0049	0.1592	0.0928	0.0519	-0.8563404062162	0.0356841288449	-0.1525722730545999	0.206099399230632	0.0023	0.0298	0.1247	0.0119	1.8469192331808	-0.1037082289252	1.2031885648674	0.2072440321361227	0.6121	-1.9591	0.0768	-0.7658	0.4818734400136	-0.0203010038412	-0.7281214691649	0.2162041569402232
298	0.1573356125903804	0.551	2.2572	-0.2453	-0.3124	-1.3417547189928	-0.7075057210781	-1.2897432324074	0.1704568336253195	0.4735	1.6844	-0.6112	-0.9776	-1.1120701057662	-0.5168100512752	-0.9475375513788	0.1806134159442311	1.5357	-3.2051	0.8537	1.3238	1.1239123580069	-1.3703964453424	-2.3182093979361	0.1952956178637573	0.0147	0.2911	0.0779	0.1497	0.9242464772044	-1.1611308650491	-1.9623910282853	0.1953394002544852	0.0127	-0.3024	-0.033	-0.0696	0.8186104397749	-1.0057258937840998	-1.7035925723407	0.1969098679729678	0.6728	1.8136	0.6406	1.1941	0.3195440953454	-1.0141453023539	-1.7403783060452	0.2110006878986873
299	0.1179945672147489	0.0043	0.2248	-0.0617	0.0289	-1.3605213446367	-0.0095996994908	0.3777717807814	0.1361171180893113	1.4185	-3.7644	1.1987	-0.1559	-1.4946417362929998	-0.0249041384330999	0.3998038779734	0.1529938299337471	0.058	-0.3837	0.6189	-0.1965	1.0090307083629	-2.1391986082511	0.8602747092861999	0.1686693726345755	0.2778	-0.9757	1.1926	-0.3099	-0.2993611205963	-2.2706436738198	0.9660287758078	0.1833562652357922	0.0469	0.072	0.5767	-0.2146	-4.7100689493426	-0.6283082002789999	0.7444094838747	0.1850694022208022	0.0064	-0.1634	0.0291	0.1557	0.2110360166748	0.1222781394156	0.2075738299731999	0.1857691898962019
300	0.1304585129089269	0.7872	2.0326	-1.7623	-1.3467	0.5639823450845	-3.6682654964066	-2.2817777515079	0.1582722072950164	0.0152	0.3236	0.1976	0.0152	-1.0595865028124	0.0927315233599	0.1801123945445999	0.1746950927459456	0.2298	1.2629	0.5978	0.1443	-3.4719044301829	-2.389695684718	-0.9046143048851	0.1851432117362223	0.0167	0.3449	0.128	0.0048	-1.8348802657866	-3.789127286717	-2.0362772399399	0.1980108434353783	0.005	0.0123	0.1803	-0.0728	-3.3357775439609	-2.8727100726219	-1.2217191323271	0.2006410167757409	0.3739	-0.3608	-1.4103	-0.8222	1.2459544392383	-4.3465786887053	-2.7822604450426	0.2084113026154256
301	0.1357460228407613	1.5843	-1.0868	-3.0289	-2.674	0.8058632978280998	-1.0127289532487	0.0060588267278	0.1470256603413981	0.002	-0.1038	-0.0228	0.0946	0.803778117201	-1.0159550817661	0.0008262036447	0.1745954631666287	0.0001	0.0164	-0.0238	-0.0	0.7917391498067999	-1.0276793049147	0.0043670764077	0.1800388816707397	2.7972	3.5921	1.292	-2.9551	0.8626352911282	-0.8667663093517	0.1493461445372	0.183858586383809	0.0028	-0.0559	-0.0983	0.1003	0.7482257578525999	-1.1565277304572	-0.0990264082718999	0.1868129544031983	0.0014	0.0853	-0.0634	-0.0	0.7501929093876	-1.058720956137	0.0455592295505999	0.1903010374020664
302	0.1175287693666238	0.0028	-0.1756	-0.04	-0.0565	2.7145117461772	0.230943590209	-0.0417822986034	0.135204296879602	1.4828	-3.7979	-1.215	-0.7416	3.1797037411740003	0.3857190729828	0.0465428053181	0.1541773608794212	0.0264	0.0973	0.4402	0.2306	0.6642677303387999	-1.7800754240214998	-1.0111945750514	0.1688041514571528	0.2987	-0.9082	-1.215	-0.5945	1.9665613895395	-1.8273657469229	-0.9596945478651	0.1806475012950209	0.0417	0.1608	-0.5102	-0.2447	5.8991727092194	-0.4427271244670999	-0.1670505083521999	0.1851512605696904	0.0061	0.1673	0.0035	-0.1477	1.1181682755246998	0.3973646100699999	-0.0062555418813	0.1869449987097572
303	0.1647058623663713	0.0138	0.0498	0.1616	-0.3114	-3.7578102342798	-0.4699131586807999	-4.326159655772	0.1657099115285714	1.0748	1.8955	0.1851	2.4703	-3.7890879436863	-0.2523855419404999	-4.2091534824702	0.1828551810694874	0.0016	0.1145	-0.0101	-0.0083	-1.4617903056585	1.1248959337744	-2.4862041390251	0.1839218286356744	0.0037	-0.1681	0.0421	0.004	-0.9427770446641	-1.0811071406053	-2.9772445051918	0.1890094796601661	0.1683	0.0925	-1.1123	0.2999	-2.5152786387124	-0.5944731938769999	-3.1237972945493	0.190969421691184	0.1206	0.0048	-0.4441	-0.8663	-2.577755371464	-0.0707387691985999	-3.2185353124749	0.2048313334839581
304	0.1564602613427402	0.4865	0.4585	1.3728	1.6029	0.1563885470325	0.5759032833866	2.1707517188725	0.1690091085960132	0.5766	0.3316	2.0079	0.9879	0.1493461445372	0.9633927927509	1.9899311497753	0.17949661181982	1.3354	-0.5804	-2.6037	-2.0108	-0.2027739802277999	-1.3348303455895998	1.1399249715018	0.1889766662029309	0.2277	0.0134	1.255	-0.4818	-0.1284943382662	-0.4537825160938	0.8611402559615999	0.1954974987180337	0.0027	0.0035	-0.1448	0.0022	-0.3766701759217999	-1.6258900867082	0.4619265234486999	0.1984075529516996	0.5499	0.3955	-0.1412	1.9952	-0.1271960182530999	-0.4628707561855	0.9917591178856	0.2114007890086565
305	0.1605955650716631	0.1745	-0.3199	0.3572	-1.183	-0.0952494773247	0.0907250287942	2.7734476061658	0.1819222719529644	0.1516	-0.7807	-0.1613	0.7839	1.3709865908029	0.4775063636059	1.002066991929	0.1932694962086746	0.0043	-0.0835	-0.1496	-0.0623	-1.3033165779989	0.902922554565	-0.0419790137569	0.2010720387535763	0.0078	-0.2047	0.1277	0.0157	-1.0017522476833998	0.9110665619199	-0.0520114865854	0.2056801465862205	0.02	0.35	-0.1507	0.0292	2.3273369810585	0.4082232865432	0.9862117505569	0.2069929671103155	0.5685	2.0032	-0.1955	0.2624	0.5947092520612	0.920233488073	-0.3989776743286999	0.2169140697850007
306	0.1623849388638956	0.0131	0.3082	0.0168	-0.1605	-0.789614626149	-0.0489033871600999	-0.4900174473685	0.1707141776379149	0.3678	-0.1849	-0.0318	-1.7879	0.5594185535232999	0.0402872634368	0.2862205483425	0.1925347353192005	1.0678	0.051	0.0354	2.8836	-0.5161018767226	-0.0147536365124999	1.3588689373473	0.1997397657182052	0.0933	0.6662	0.0339	-0.5053	0.2658015154092	0.0265958887531999	0.551195860107	0.2038559076228795	0.0094	-0.2472	-0.0918	0.0026	-1.6376536528875	-0.1585917567517	1.858958200575	0.2045396310732134	0.0138	0.3083	0.0665	0.0443	1.0808710824211	0.0865546675399999	-0.8094041705911	0.2063919737024588
307	0.1153007216556157	2.2279	3.7122	1.2418	3.6961	-4.2088387382246	-1.3316829031336	-4.8704311424758	0.1428091490938342	0.6069	-2.0083	0.9524	-1.1975	-5.0184396239692	-0.2978660854297	-4.7208882827851	0.1499598257961325	1.1861	-2.0594	-2.5616	1.0303	-0.561425048089	-0.9453343416596	-1.5939828888105	0.1633201470171357	0.0477	0.0898	-0.1488	-0.6384	-2.960169629868	-0.9318003390988	-3.4791435478317	0.166046684025801	0.0466	0.4964	-0.0372	0.416	-3.7456532377935	-0.6651726200449	-4.1676859281124	0.1719512560004749	0.1217	-0.8475	0.0882	-0.5789	-15.6267370497944	-1.7848359307361998	-13.779306357214498	0.1758317080548802
309	0.1090500303646807	1.2668	-1.4991	3.4732	-1.7649	0.5641003741766	0.1224355115383999	0.3525922411334	0.1407408796572495	0.26	-1.0696	-1.1864	-0.4685	1.4627345383953	0.5245212852923999	0.871054699698	0.1595873235483908	1.0156	1.371	2.746	0.3544	0.6902341306008	0.3351632785332999	0.3900074633290999	0.1679730206519935	0.3625	0.7712	-1.3823	0.8556	0.6188658729109999	0.4194360502927	0.3283962772529	0.1755170288742092	0.0548	0.3612	-0.4743	0.3366	0.8854149059035	1.2492199107864	0.3361075112700999	0.1767737776714424	0.6822	-2.0041	-0.5743	-1.2013	-0.4391862517041	-2.3754141645739	0.2155211221745999	0.1787924517117382
310	0.1116417720135802	0.0004	-0.0625	0.0388	0.0168	-0.0427265313402	1.7042220608319	1.9040059707265	0.1215829493653281	0.0008	0.043	0.0861	0.0102	-0.2403465745462999	2.1238154832474	1.6713312871667	0.1412824501688354	1.0273	1.7874	-2.7709	-0.1853	-0.1889645764521	1.69961892624	-0.0043670764077	0.1457947885694893	0.0	-0.0103	0.017	-0.0098	0.8899786974647	3.2096437875367	-0.2118228772887999	0.1510031607037168	0.0008	-0.0797	-0.0442	0.0075	-0.8846280452894999	3.2213680106853	1.8371228185365	0.1552440628345842	0.001	0.0494	-0.0236	-0.0793	1.2717241243468	3.5166767991195	-0.0776631426017999	0.1625273185458748
311	0.1131729848560974	1.2314	3.7215	-1.5593	-0.2006	1.7720101027279995	-0.3872141081493999	-0.9399836894844	0.1193533317238764	0.1103	0.8247	-0.6085	0.5791	-1.378579795728	0.6145774825647	-0.0166814450168	0.1533484071032759	0.0219	0.0061	0.1777	-0.427	1.2723142698073	-0.3859157881362999	-0.4229769230556999	0.1596122686112608	0.1294	-0.9968	0.4672	-0.0639	0.7792280660441999	-0.1655948162162999	-0.4265571388494	0.1627227770910612	0.0662	-0.2193	-0.2074	0.7202	1.393923577701	-0.437887931691	-0.4261243655116999	0.1740461131940033	0.067	0.6485	-0.1292	-0.3745	1.4670622717723	-0.4626740410319999	-0.4428451535591999	0.1767752939478961
314	0.1377797391078636	1.3939	-0.6198	3.7617	0.8003	0.7980340347188	5.448065519213199	1.1619964117245	0.1773605597543496	0.04	-0.3572	-0.457	0.045	0.7427570765852999	3.803290777769	0.8580321565362999	0.192894035509811	0.0185	0.2114	0.2112	0.234	0.6901554445393999	4.0376178686182005	0.8662155069219001	0.2017194480075819	0.0282	0.052	-0.4526	-0.0431	2.1190549765327	1.9730136465743	0.4746736653954999	0.2151505987426084	0.1941	-0.8118	-0.8189	0.1548	0.383594549325	6.803708328043099	1.5293422893703998	0.2173993543212584	0.0477	-0.5032	0.2747	0.016	1.9368967443917	6.173354290167699	1.3477742026899	0.2312871997332914
317	0.1543608623022191	0.6792	2.0901	-1.4931	0.0439	-4.877827632247399	3.2448164569825	-0.5592218383698	0.1810723243995598	0.0071	-0.2412	0.0137	-0.0128	-3.9411487573418	2.5794077787534	-0.5510384879842	0.190164235162583	0.0003	-0.0035	0.0083	-0.0475	-1.862499073338	-0.7811558745485	-0.6744969183207999	0.2062285465892305	0.0739	0.5047	0.5222	0.1021	-4.7686900650856	2.1526539247505	-0.6309835263665999	0.2292785295896566	0.1438	0.7418	0.6171	0.0981	-3.3922741360460997	2.8855359006301	-0.4444582178178999	0.2496593419864048	0.1468	-0.6777	-0.6422	-0.1001	-4.2512111822885	3.1846216200115	-0.4943451807454999	0.2573659155505731
319	0.1190806474475855	0.3088	1.2402	-0.2466	-1.5136	0.4298619534282	-2.2034457773842	-3.4750518726389004	0.1299252359812013	0.0	0.0087	0.0014	0.0043	-0.4682214083607	-0.0708567982907	-0.3387434943269999	0.1412130968745199	0.0	0.0105	0.0031	0.013	-1.4158376458009	-1.8269329735852	-1.2542164756852998	0.1608717651542634	0.0192	-0.2913	0.0052	0.3069	-0.5455304636862	-0.9545406108434	-1.2052344024638	0.171700748094179	0.0637	-0.5415	-0.0463	0.5107	-2.7235606432382	-0.9899886815041	0.9956147348942	0.1851343602978645	0.1502	0.4771	-0.428	-0.8978	-0.0575588539141	-2.110753597055	-2.8952929722437	0.1979734616716486
320	0.1635315264650861	0.6649	2.1253	-1.2498	0.1414	-3.7395157250043	3.2854184646649	0.2137113427624	0.1857903490453477	0.0374	-0.5455	0.0548	-0.0394	-2.7284785220757	3.0612025327056	0.2758339882376999	0.1993605540174601	0.0002	0.0074	-0.0051	-0.0395	-0.8915524186926999	0.1739748817554	0.431199616472	0.2154376005493493	0.0762	0.45	0.5724	0.0081	-4.3487818984245	2.3784829209685	0.177830498764	0.234774250811587	0.2087	-0.4108	-1.0786	-0.0329	-2.824436173953	3.6641344781831	0.2552182401509	0.2481553041547754	0.365	1.1273	0.9646	0.0719	-2.4986365367263	3.6189686789395	0.278155227049	0.2589856640912669
322	0.1418048724534167	0.7749	-1.8956	2.1408	-0.1427	0.8579141274442	-3.6173949577115	-1.917579316318	0.1423564233421063	0.4096	-1.4124	1.5153	-0.1587	0.3316617488009999	-2.2143437968881	-1.4374763126859	0.1644980035021404	0.1024	-0.1053	0.6766	0.682	-1.932923098291	-1.3563509833824998	-3.0431440816143	0.180351398889613	0.211	0.2343	0.6879	1.1075	-1.2177848292571	-1.7847572446748	-2.6370059756982	0.1859682399512725	0.0391	0.3595	-0.4258	-0.0716	0.7547960439795	-3.5481905667102	-2.0888788719858	0.1942764566510653	0.2378	1.0692	-0.2672	0.7883	-0.8778610440090999	-2.5214554945323	-2.7629430169689	0.2056482562716057
323	0.113969827454286	1.9277	0.0495	4.7613	1.643	0.2909023689957999	0.1925054492151	2.238225016523	0.1464168801226404	0.0319	0.1061	-0.3573	0.4339	0.2925154332545	0.1048885198462	2.3956364823537	0.1559237655431149	0.5697	-1.0347	1.2547	1.6841	0.3105738843457999	0.3947286270131	2.2510508445312	0.1594264692542251	1.0274	1.1955	-1.9501	-2.1057	0.2141441161000999	0.0256516560163999	2.2351562601284	0.1618254817290534	0.0298	-0.1555	0.1567	0.4774	0.3499956011071999	0.7112039659639	2.2013605967571	0.169579520699611	0.003	-0.0174	-0.0898	0.1349	0.1463167311733	0.2500249600984999	2.3408316405886	0.1729297614535754
324	0.1191403283239994	1.4796	-0.2789	-3.5201	2.4817	-0.7102203901963999	0.6848047923641999	0.9312101936382998	0.1565199789684623	0.0151	-0.2017	0.2019	0.2516	-0.6956241258067	0.7323705164804999	0.9066994855122	0.1593890628684589	0.0088	0.1494	-0.1484	-0.196	-0.6858670541931	0.6748903486278	0.8191218991739999	0.1676338903191538	0.0235	-0.369	-0.0181	0.2711	-0.7113613380867	0.1725978756809	1.2066114085383	0.1698037513806168	0.477	-1.4371	-1.4658	0.0127	-0.7002666034293	1.0218171933404	0.6974732482495999	0.1725443960811828	0.623	-1.3188	-1.8663	0.4401	-0.7042009064993	0.8059813269202	0.9854248899429	0.1762463247740703
325	0.1221636586250657	1.364	-0.1563	3.5747	1.9861	-0.3633722315452	0.2987709751358	-0.3668737612775	0.157135483943116	0.003	-0.0916	0.057	-0.131	-0.3790307577638	0.1684668574574	-0.2628507881067	0.1611149353262037	0.0099	0.1046	-0.0707	0.2767	-0.2862205483425	0.1769649520885999	-0.3547561078219	0.1699764316021408	0.0226	-0.1576	0.2005	-0.3666	-0.4735720605358999	-0.0223861844683	-0.4990663444294999	0.1705557649677818	0.0855	-0.7267	0.1178	0.4584	-0.1342384207484	0.7411440123265999	-0.1608736525323	0.1771183219123568	1.1116	-1.7537	1.4937	2.0267	-0.4718803102157999	0.1831811509391999	-0.6357440330812999	0.1792279905470367
326	0.1096832955449707	2.0575	0.1882	-4.1582	-3.2881	0.2851189434829	-2.7551137538596	-2.0040946408273	0.1368067398036012	0.0001	-0.0197	-0.0043	0.0228	1.1599505741281	-2.6625789456532	-1.2496133410934	0.1408062427116875	0.0	0.0151	0.0065	-0.0132	-0.9685073867419	-1.8477060937948	-2.2558506942766	0.1432381075980177	0.0163	0.2928	-0.2913	-0.0077	0.5304620829281	-6.440218067405799	-4.8762145679887	0.1557787432183876	0.2541	1.3247	-0.5139	0.6544	0.4094822635255999	-0.9591437454353	-0.4186885327094	0.1674151125004892	0.3296	-1.3753	0.9365	-0.4303	0.4758539563164999	-3.5767536069984	-2.5133901732388	0.1823755754038161
327	0.1077256139638963	2.0504	-3.5933	1.165	-3.779	-2.758339882377	0.7448422572123999	-2.6692279178415	0.1377959091709368	0.0	0.0044	0.009	0.0063	-2.1585947223862	-0.0002754012148999	-1.3100835792793	0.1451928955385694	0.0001	0.0121	0.0187	-0.0065	-1.736207944791	1.3222799187963	-2.8430847705048	0.1555851996796482	0.2626	-1.0636	-1.0089	0.6189	-1.621326295147	0.2196127973674	-1.2777829510746	0.158160295361934	0.0711	-0.6726	-0.4369	0.1754	-5.1101875715616	1.4397975514972	-5.0470026642574	0.166749431122985	0.2974	1.3692	0.8405	-0.3063	-3.1238759806107	0.6447929301423	-2.7760835892227	0.1900351723273933
328	0.11654223235223	0.4164	1.6087	1.6582	-0.1495	6.5772891863646	1.0517965827337998	2.2707223598812	0.127610799834091	0.074	-0.4624	0.7286	-0.3535	5.428984149323699	1.5826914389996	0.2811846404129	0.1297696640325872	0.0049	0.2152	-0.0985	0.0281	5.7386531439634	1.1584161959308	1.3043788398277998	0.1343438162394993	0.0371	-0.2717	-0.2776	-0.5132	8.3424536017508	-0.0247074232795999	3.1032602325239	0.1402819969264364	0.1675	1.3089	-0.2608	0.1014	6.9223275656036	-0.3646705515582999	3.0095844764272	0.151741742786251	0.0665	-0.0666	0.7523	0.2955	5.7323189160207	1.9074288143974	0.7508223978788	0.1561973373151973
329	0.1449736811381243	0.7959	0.127	0.0818	2.8657	0.3967744646094999	-6.564974817755499	0.5050464850959	0.1512259772713456	0.5214	-0.0323	2.2734	-0.0441	0.1607162804094999	-6.3845476789653	0.3824536014347	0.1618097372229684	0.0669	0.0108	-0.785	0.0606	0.2624967008304	-4.9283047406355	0.3633722315452	0.1748032496347226	0.4505	0.6868	-0.0515	-1.8415	0.4047217568108999	-5.7718586618742	0.4429238396205999	0.1806797565302655	0.113	0.0066	-0.9684	0.0124	0.2185111925078	-5.9335978610819	0.3954368015657	0.182801084985431	0.2138	0.9486	-0.0385	-0.9235	0.4100724089861	-4.4419461951221	0.3060100927846	0.1841953684358587
330	0.096299942062586	1.8863	-2.1938	4.007	-2.9176	-0.0315137675907	1.264878437005	1.9854853873062	0.1361748299377953	0.0007	-0.0383	-0.0085	0.0797	-0.0231730450823	1.2521312950582	1.9501553457376	0.1406795542492964	0.0021	-0.0402	-0.0389	0.139	-0.0517754284011999	1.3430530390059	1.7150020512437	0.1473297641736667	0.8614	1.2677	-2.6435	0.418	0.171535613852	0.8961555532846	1.7811376858503998	0.1599944345888871	0.0003	-0.0398	-0.0395	-0.0045	-0.0443395955988999	1.2264402960111	1.9833608636484	0.1607725210751888	0.0002	-0.0379	0.0276	-0.0015	-0.0186092535211	1.1527114564793	1.7895177513894998	0.1654624211079667
331	0.1483071627376061	0.726	-1.1462	1.2182	2.1319	1.2764846310615	-4.2365755748681	-0.9058339388368	0.1525877596336572	0.3837	1.4205	0.4811	-1.2341	-2.7077447448968	-1.5199786480638	0.8045256347843001	0.1554548774456686	0.3847	-1.1983	-1.4024	0.5566	-2.3627063656578	-2.1809022207931	0.5744869342814	0.1763875428104193	0.1539	0.3379	0.9833	-0.4768	-1.0784318145177	-3.3515934423023	0.2106032433370999	0.1826695110700163	0.1549	-0.1908	1.0955	0.1886	-1.0514031524268	-1.9438998038563	0.4400517983795	0.1845602225494079	0.0305	0.1944	0.0545	-0.4547	0.3809585662681	-1.6303358491773	-0.4136919678105	0.1857024689548282
332	0.1181350803993679	0.677	-1.4002	2.496	0.6368	0.5316030308184	0.0380053676562	-0.2005707705086	0.1424574626248834	0.2075	1.1202	0.8817	-0.3905	1.1812351537368	0.1814107145577	-0.4427664674977999	0.1678352743227841	1.5798	2.748	2.3855	-0.9367	1.2340335009362	0.1757059751061999	-0.4688508968518999	0.1792950988261181	0.0003	-0.0326	-0.0213	0.0248	-0.0320645700205	0.780172298781	0.0126291128546999	0.181997352626953	0.7368	2.1903	0.7785	-0.8181	1.4914549508063	0.7845000321579999	-0.537819229669	0.1826690046645502	0.0016	0.1036	0.0445	-0.0269	0.6484911750281	-0.9827102208246	-0.2603328341418999	0.1856827500110683
333	0.1388021122100868	0.4392	0.6918	-2.0644	-0.0754	-1.3162604350992	1.8764658492365	0.0470149216865	0.1757516823939887	0.8446	2.2846	-1.4098	-0.0424	0.4463860263222	0.8433965491158999	0.0196321723193	0.1859713015361333	0.5105	-2.0145	0.2432	0.0011	-0.3156491353061	-0.8585042729047	-0.0504377653574	0.19508996579548	0.0133	-0.1603	-0.2764	-0.0066	0.7923292952673	-0.5255048610599	-0.0351726694458	0.2159499939477401	0.259	-0.301	1.3063	0.0438	-2.3140783797126	1.3341615140677	0.0225828996217999	0.217290766363097	0.0002	-0.0066	0.0224	0.0296	-0.7828869678993	-3.6464694573988	-0.1384481250332999	0.2256838427277735
334	0.138075789696747	0.4368	0.9648	-1.91	0.4084	-2.4200685044184	1.0549440251898	-0.6718215922331999	0.1755067897819761	0.8061	2.4246	-0.9617	0.2932	-0.7562517361154	0.4307275001036	-0.4708573914176	0.185900530821003	0.5166	2.0253	0.2448	0.0825	-1.3281420303706	-1.0576193512774	-0.1513132960721999	0.1900104040286953	0.0338	-0.4237	0.2844	0.079	-0.354874136914	-0.8899000114032999	-0.1146849344904999	0.2124080298482683	0.3026	-0.8447	1.1596	-0.2805	-5.3021028753162	1.5285160857257	-0.7929194407278	0.2167154401420152	0.0633	0.3264	-0.5724	0.0637	-1.4122180869765	-3.6190867080316	0.2674145796679	0.2195746248808792
335	0.1388460151385453	0.4665	-0.9252	1.7402	1.0748	-0.718797170889	1.7806655694819995	1.4168605645991	0.1726074586289314	1.2088	2.3382	-2.1093	0.7672	1.292811988802	-0.5035514499293	1.3785011096666	0.181902343538148	0.1799	-0.712	0.1439	-0.9778	0.6381833009847	-0.2387335102875999	0.6623399218345	0.1917536078276503	0.0142	-0.1766	0.2663	0.0963	0.5930175017411	-0.2227602398234	0.6082039115912999	0.2127473465001003	0.331	-0.1914	0.9887	1.1488	1.3937662055782	-1.0807923963597	0.667651230979	0.2186560314573408	0.0006	-0.0528	-0.0197	0.0305	0.5690575960447999	-2.2082849701603	-2.4161342013484	0.2221764137906232
336	0.1381219053010484	0.4583	-0.7929	2.0838	0.0779	-2.3759649670037	2.0061798214544	0.0274220923978999	0.1745576830403988	1.0083	2.6198	-1.3419	-0.0149	-0.6856309960089	0.932036397283	0.0138880898370999	0.1843016463325107	0.4374	-1.8864	-0.0174	-0.029	-1.2992642458368	-0.4440647875109	-0.0595653484798	0.1934906035659819	0.0054	0.1205	0.1659	0.0068	-0.5386454333137	-0.3579428933086	-0.0438674792304999	0.2131101999813145	0.272	-0.4282	1.315	0.0447	-3.8911437653221	1.9009372143319	-0.0009048897061	0.2165983472914718	0.0001	-0.0047	0.0165	0.0086	-2.1179140286424	-3.3780713019634	-0.1744863411544999	0.2206588801430737
337	0.1388362203454476	0.4562	-0.9139	1.629	1.1999	-0.9796808074607	1.5676230582415	0.8775856427941999	0.1748820713882795	1.0363	-2.1625	2.0323	-0.286	0.6309441833359	-0.0634209654884	0.9143320334679998	0.1840894220179662	0.3899	1.3094	-0.7809	0.9232	0.3752538268165999	-0.5816867088994999	-0.4351732625727	0.1935533320625196	0.0076	-0.0635	-0.0741	-0.2219	0.7781658042152999	-0.7208823515161	0.0304515057618	0.2149472133716569	0.2511	0.3356	-0.8963	-0.9144	-0.4208523993979	0.4176656139112	-0.1056360374295	0.2175657603334043	0.0003	0.0364	0.0101	-0.0306	0.3592805563523999	-2.1534801283952	-3.0768610589242	0.2239110678630402
338	0.1417633332404575	0.3525	-0.0029	-1.9307	0.0489	-1.1691961863426	2.0629911577852	-0.0218747250691999	0.1794058873328507	0.3503	0.9413	-1.4282	0.0578	0.3093935934248	0.8252200689325	0.0350939833844	0.2063322303522211	1.0675	-2.0154	1.9197	-0.1148	-0.6654086782291	-1.147636205519	0.0590145460499999	0.2229342146588335	0.0034	0.0034	-0.0079	-0.1507	0.1944726007501	-4.359994662174	0.1338056474107	0.2383739399892936	0.0018	-0.0027	0.0023	0.1051	-2.082033184644	-3.1440589553597995	0.0594866624184	0.2444777667126844	0.164	-0.7567	0.6586	-0.0113	-0.0382807688711	0.1178717199771999	0.0479591544232999	0.2489712563931951
339	0.1751192528929658	1.4033	2.9496	-1.4904	1.0481	1.6934814134508	-2.674539226986	1.2035426521436998	0.193446207094315	0.2538	0.8351	0.4895	1.0155	1.131505562932	-2.9211413434136	0.30687563946	0.1936742541909709	0.0069	-0.0337	0.1497	0.1724	2.0664926875175	-3.052232321706	1.0427870287035	0.1980472399501568	0.6446	-1.0194	-1.0133	-1.6782	1.4323223756641998	-2.5943187873887	0.967445124913	0.2048854170732498	0.0997	-0.3364	-0.205	-0.7582	-0.3169867983498999	-2.1694533988594	-0.2066689402670999	0.2060082278720758	0.0206	0.2307	0.2816	-0.1327	1.6561055342857998	-2.4072426764102	0.8035027159861	0.2093577406222461
340	0.1367787599828652	0.7004	-0.6665	-2.3462	1.3162	1.4589182644174	2.9750806385033	-1.2138505261871	0.1496064363642427	0.0329	-0.3621	-0.4426	0.0524	0.3036495109426	0.5262130356125	-0.1221207672928	0.1692297951737424	0.1643	0.4134	-0.5884	0.969	1.3107130677705	1.6106643338272997	-0.4291144358449	0.173725019054104	0.1603	0.9487	-0.1259	0.6843	-0.3028233072979	0.2601361189884	-0.0937937851888	0.1783744037096473	0.5968	1.5752	-1.532	-0.436	-0.7271772364281	-1.0609635088868998	0.2287797235205	0.1824838704699917	0.0169	-0.1229	-0.3049	0.1768	0.186879395825	0.2995578357498	-0.2907843399036999	0.188981079427345
341	0.182397195389286	0.0	0.0005	-0.0001	0.0003	0.0035802157937	-0.0014950351665999	-0.0015737212279999	0.1830452264415853	0.0068	-0.0403	0.0092	-0.2322	-0.0034621867016	0.0017704363814999	-0.0018491224429	0.1944099915095621	0.1681	-1.0772	0.3693	-0.0129	-0.0044457624690999	0.0016130642587	-0.0027146691183	0.1945931158844586	0.0	0.003	-0.0014	-0.0001	0.0047998497454	-0.0012196339517	-0.0023212388112999	0.1973136554060362	1.6886	3.5562	-0.4349	0.0383	-0.0001573721228	-3.93430307e-05	-0.0029113842718	0.2048783972204095	0.0	-0.0004	0.0002	0.0022	0.0002754012148999	0.0001180290920999	-0.0030687563945999	0.2540962516971222
342	0.1514276916512561	0.8615	0.9682	-0.2626	-2.7437	0.0200649456569999	0.0348579252002	-0.0422150719411	0.1569135228993807	0.4903	-0.5781	-2.0864	0.0049	0.2707980803081	0.3547561078219	0.0276188075513999	0.162407554755616	0.181	0.352	1.2431	-0.051	0.2608049505103	0.7405538668661	-0.0323793142660999	0.1772123986712143	0.1794	0.3097	-0.1085	-1.1876	0.060588267278	0.0896234239346	-0.0074358328023	0.1860410344508019	0.0001	0.0004	0.0073	-0.0209	0.1580409543219	0.2523461989098	-0.0269499760295	0.1872898766343895	0.0292	0.4681	-0.1141	-0.0397	0.4026365761838	1.1823761016271	-0.0313170524372	0.1900679604276059
343	0.138542286884206	0.4447	-0.5405	2.1256	0.0655	-1.0257908394411	1.3840091339646	0.0393823737307	0.1753976851285423	0.8614	-2.2343	1.5404	0.0385	0.5620938796109	0.2894860198905999	0.0127471419467999	0.185062061913995	0.4095	-1.8189	0.1022	-0.0021	-0.2214619198102999	-0.9969130549073	-0.0374152221957	0.1932517018261817	0.1377	0.6291	-0.8203	-0.0119	0.7761593096496	-1.3759831557018	-0.0387922282701999	0.2140434780608912	0.2333	-0.3011	1.2422	0.0381	-2.6482187394477	1.5366207500498998	0.0336382912485	0.2173391964388249	0.0001	0.0061	-0.0202	-0.0125	-1.1296170974584	-4.0241625521188	-0.1144882193369999	0.2257350900054631
344	0.1476845894010253	0.5821	-0.6921	-2.0572	1.096	-2.0890362441086	-3.863879045047	0.2906269677808999	0.1593373966486566	0.0131	-0.1273	-0.2671	-0.1894	-0.4390288795812999	0.2716636269835	-1.1943757259906	0.1682029989247919	0.2264	0.1794	1.1025	-0.8785	-2.012789450612	-3.121082625431	-0.1777911557333	0.1737403876147668	0.1759	-0.5419	-1.0059	0.4614	-1.2804976201929	-2.2348021728521	0.6247279844853	0.1836953974060973	0.0608	0.0917	0.3175	0.6223	-1.9171071999496	-0.6871260311755	-0.2857484319740999	0.1955639796864252	0.0135	0.0469	-0.2976	0.1138	-1.4965302017665998	-2.6441270642549	1.0921231892013	0.198341189213601
345	0.176256521972092	1.4645	-3.4637	-0.0722	-0.6786	3.035314818505	-1.5712426170659	-0.5710640906105	0.1938132047950078	0.117	-0.9458	0.0983	-0.0371	2.8514254930132	-1.6015760937356	-0.5447436030722	0.1939302458290269	0.1236	-0.9189	0.3231	0.0859	3.0332296378779	-1.6444993402293	-0.5577661462339	0.1984967813743346	0.6716	-2.2215	0.3715	0.0458	2.9447078188029	-1.6697575659387	-0.6489632913965	0.2045517495250646	0.0008	-0.0378	-0.0158	0.0658	2.9060729626555	-1.6278965812738997	-0.5873521053202999	0.2060947732277238	0.0451	-0.213	-0.4544	-0.277	0.6756378662111	-2.3520444043381	-1.5778915892542	0.2187272277294593
346	0.1765523935918448	1.3161	-3.1371	-0.5621	-1.0119	1.4255553743838	-0.5194460343321	-0.1148423066132999	0.1913471975964602	0.0094	0.2109	0.0627	-0.1584	3.1202564217863	-0.3880403117941	-0.4494547827168	0.1937265411065877	0.3607	-1.6356	0.3022	-0.1636	1.2986347573456	-0.4531136845718999	-0.0278548657356	0.1985150898796483	0.5947	2.0521	-0.4653	0.2565	1.8466044889352	-0.4891519006931	-0.1635489786199	0.2034465251076473	0.0774	0.6378	0.051	0.4013	1.3416366899007	-0.8915917617233999	-0.817941608253	0.2047147683534795	0.0172	-0.2367	0.0605	-0.2571	2.0215236034274	-0.5052038572187	-0.107406473811	0.2184378548573574
347	0.1779407501138563	1.338	3.1264	0.4801	1.129	2.520314546642	-0.4956435007586	-0.8140073051829999	0.1939829017076974	0.2962	-1.4564	0.323	-0.2545	2.2673782022717	-0.4430025256819999	-0.7338655516471	0.1953430983373629	0.0149	-0.2211	0.018	0.2547	3.6977727694316	-0.3389008664498	-0.7074663780474	0.1986211564677784	0.6683	2.1468	-0.5577	0.3572	2.7946928427438	-0.4829750448732	-0.8700317808997999	0.2041279991328302	0.0182	-0.245	-0.1154	-0.2458	2.4232946329358	-0.6953093815611	-1.2205781844367998	0.2051012079081489	0.0291	0.2447	-0.0085	0.391	2.0288414071375995	-0.7591631203871999	-1.5493678919967	0.2203879649784764
348	0.1772013242672073	1.368	3.1728	0.8886	0.8508	1.8497125883605	-1.4983793242094998	0.7716742041497999	0.1914634514602989	0.0105	0.2556	0.0162	-0.1303	3.3685896315647	-1.3207061975683	0.2146555754991999	0.1934344789201163	0.3744	1.6628	0.3115	-0.204	1.3947891243764	-1.3910121934292	0.7719496053646999	0.198173472721127	0.5801	2.0435	0.3972	-0.2385	2.1627650836404	-1.4385385745148	0.695584782776	0.2038543545971177	0.0266	0.1786	0.2568	-0.3129	1.7429356030407	-1.2148341019546	0.454412004585	0.205362456902227	0.0814	-0.5313	-0.0944	-0.5509	1.1457870830761	-1.9060911513536	-0.1482445396776	0.2067909043469639
349	0.1778163011543031	1.4161	-3.2037	-0.9608	-0.8712	1.0427083426421	-0.5290850768536	-0.079079491707	0.193793346203877	0.2636	1.3878	0.3082	-0.1397	0.3919352718334	-0.5401404684803	-0.1280222218978	0.1952130072565315	0.0159	-0.1596	0.0085	0.3105	2.0398181127029	-0.3240292008452	-0.2193767391831999	0.1986673576979678	0.5879	2.056	0.422	-0.1827	0.918659766845	-0.6305507530289	-0.2459726279363999	0.2043635603605207	0.1101	0.4948	-0.5121	0.5487	1.3786191387587	-0.347005530774	-0.3450777222696999	0.206480470813862	0.039	-0.3133	-0.2815	-0.3259	-0.5713394918253999	-1.2550033362993	-1.2931267330476	0.208054197093497
350	0.1784040784084746	1.4079	-3.2952	-0.0733	-0.9868	2.2706043307891	-1.2612982212113	-0.6547467169093999	0.193696814958729	0.2564	1.3834	-0.2572	0.0746	1.9421293674748	-1.2190044632088	-0.5085086717974999	0.1953061130986681	0.0142	-0.1064	0.2648	0.1653	3.358321100552	-1.5145099667965	-0.5315636877876999	0.1984650027776165	0.6107	-2.1204	0.3393	-0.0634	2.5351862122466	-1.35733455915	-0.6686741497772	0.2060023310780922	0.0329	0.2222	0.3403	0.2731	0.3715162389001	-1.8812263559512	-1.7197625579584	0.2074639499183256	0.0013	0.0427	0.0693	0.0499	2.6077347608573995	-1.3103983235249	-0.5887291113948	0.2205653480089628
351	0.1041718632588258	1.988	5.3285	-0.4827	0.0014	3.0818576238231	-0.5362061654103	-0.0153044389422999	0.1345394170045082	0.0	0.0031	-0.0049	-0.0194	1.0474688493567998	-1.2655866115576	-0.0223861844683	0.1394114469759043	0.0001	0.0025	-0.012	-0.0246	2.4865188832707	0.7910703182848999	-0.0023999248727	0.1442979583796648	0.0126	-0.175	0.3176	-0.0013	7.6266858442257	-1.0327152128442998	-0.0087341528154	0.1509358888902142	0.0538	-0.2327	-0.6928	-0.0298	-0.5577268032032	-0.5878635647193999	-0.0164847298632999	0.1678758878206713	0.4803	0.2894	-2.0511	-0.0232	5.7490790470989	-0.7481864148219	-0.026359830569	0.1813060823387001
352	0.0966609676332135	1.3423	2.3162	-3.9317	0.0801	-1.9454735250843	0.2768569070359	1.1103390124154	0.1297770601983428	0.0001	-0.0177	-0.0158	0.0106	-1.9405556462468	0.2391269405946	1.1217091482877	0.1368611614865277	0.0051	-0.201	-0.0754	0.1006	-1.7076055614721	0.5356553629805	0.9171647316784	0.1417502703313872	1.0524	0.7879	3.2391	-0.1533	-1.5354011160982	-0.0260450863233999	0.8889951216971999	0.1516846464886783	0.0147	-0.0732	-0.3633	0.0878	-1.9195071248223	0.2446743079233	1.1241484161911	0.1599137037087725	0.0018	-0.0353	0.1207	0.0262	-1.6657445768073	0.2387335102875999	0.9622911878913	0.1635656026285489
353	0.1071934270206499	1.4211	-2.0556	3.4561	-1.9277	0.0179404219992	-0.1129931841704	-0.7389801456381	0.1364626082574172	0.0095	0.0082	0.3168	0.0629	0.3232029972005	-0.9602060072642	-0.5596152686768	0.1428035856160753	0.8093	-0.0768	2.8932	0.3526	-1.2467019568216	2.9001715080505	-1.3348303455895998	0.1532713746735322	0.3386	0.0907	0.218	-1.8049	0.6476649713834	-2.4306517796767	1.2827008299121	0.1544444052393924	0.4661	0.4611	0.9528	-1.8457	0.0786073753386	-0.8400917345371	0.5106331954553	0.1580511565316436	0.0743	0.0713	-0.668	0.5038	1.596933616113	-4.0922259952298	2.6907485556344	0.1621219321504094
354	0.1499726303575665	0.4786	-1.2525	1.7554	0.3695	3.294191960511	-0.7073090059246	-1.0591537294747	0.1526180109291292	1.6578	1.5064	2.4248	-2.854	3.3739402837399	-1.2721568976845	-1.2223486208183	0.1700345803998985	0.1471	0.5756	0.6222	-0.7613	3.8445222739426	-4.7003905637904	1.2709766067635	0.1732015450043239	0.2273	0.2284	-0.1772	-1.3729	1.2701110600880998	-3.1694745531919994	2.3572376843905	0.1896759026387085	0.0033	-0.0701	0.1406	-0.034	2.8411176189698	-1.3994709450297	0.0923380930528999	0.1900863714634892	0.0046	0.1346	0.1048	-0.0852	3.0806379898714	-1.8947997015427	-0.1260550703628	0.2098169603442147
355	0.1059521044804932	1.5644	4.6612	-0.6292	-0.1585	3.3623340896834	-0.5417928757696999	-0.1164553708719999	0.1384122145455217	0.0001	-0.0027	0.0143	-0.0315	4.0546534009113	-1.2929300178941	-0.1665390489530999	0.1418663312613582	0.0427	-0.2464	-0.6242	-0.0326	7.8870580213983	-0.3416942216295	-0.2469955467346	0.1427790392831985	0.0002	0.0158	0.0381	-0.0132	3.0763889425558	0.934003548818	-0.0070424024952999	0.1463692206799041	0.3084	-1.5327	-0.9002	-0.0326	1.6120806829325	-0.1877842855311	-0.0240385917576999	0.1775749221436415	0.7882	0.6436	2.4909	0.1974	5.9769538809133	-0.3451957513618	-0.1482838827083	0.1832625078284224
357	0.0970624876339699	2.5484	-0.2794	5.0331	3.738	0.6257902463142	-4.3120748507814	-2.8266393836722	0.1360601989234039	0.0001	-0.0148	-0.0024	0.0203	1.1032966099201	-2.9303476125974	-1.3823567266752	0.1398099641906929	0.0	0.0104	0.0134	-0.0142	-0.8953686926705999	-2.6424353139348	-2.7442157343557	0.1436182450138347	0.0141	-0.2832	0.2571	-0.0239	0.7078598083543999	-8.1588790205046	-5.8366959764678	0.1503820900463459	0.112	-0.8806	0.359	-0.4618	0.7415374426336	0.1668144501679999	0.7964603134907999	0.1678436237655927	0.4357	-1.5333	1.1298	-0.5156	0.2482151806863	-6.3211267134769	-4.6917350970364	0.1768003114069032
358	0.1199857443202176	2.083	-2.4474	-2.0814	3.9647	0.3802897347462	2.2337399110232	-3.3113848649269	0.1470348969125052	0.0701	0.7606	-0.3395	0.1471	-2.8788869284418	0.270680051216	0.7966176856135999	0.1688959295467863	0.0056	-0.0534	-0.167	-0.1372	0.8138892760909	0.0017310933508	-0.3145868734772	0.1818590602030247	0.3851	0.9003	-1.0119	1.1584	1.4339354399228998	2.7961485348797	-4.539792312473	0.1844904308358463	0.2538	-1.3162	0.5194	-0.2481	0.8160924858101	2.5559593324562	-3.9362308785043	0.1937407200921461	0.0006	0.0289	0.0443	0.0429	0.7257215442921999	1.1643569935665	-1.9359131686242	0.1943000394170827
359	0.1206374495683444	2.0036	-1.0467	-2.1685	4.372	0.3540872763	1.5525546774834	-2.9943193805156	0.1450127581474383	0.0667	-0.8137	0.1672	-0.0035	-1.5904420160475	-0.6787459656364	1.7685872590571	0.1563385954082922	0.0074	-0.0405	-0.2286	-0.1304	0.7003452894907	0.3752931698473	-0.9102797013059	0.16794907223036	0.2619	-1.1894	-0.2933	0.9156	0.2834271931628	2.6973975278227	-5.1055057509083	0.1843871663824616	0.0548	0.5402	-0.3107	0.24	0.8918671629383	0.4006300816181	-1.0211483618185	0.1846018418758588	0.4785	-1.6539	0.6651	-0.8429	1.5912288766615	1.8563615605488	-3.9402832106664	0.1933920342042046
360	0.124920744598599	4.0748	0.1089	-5.06	4.8284	-0.8705038972682	0.9225547268843	-2.3468511242856995	0.1302441512546212	0.3508	-0.6433	-1.9033	-0.064	-0.6410553422258	-0.3928795045702	-1.1613275802026	0.1475790284833752	0.0309	-0.5473	0.085	-0.086	-0.6730805692156	-0.4846274521626	-0.3699425176721	0.1475823381260659	0.1036	0.2467	0.6794	0.7285	-0.1725978756809	1.3448628184181	-2.176063028017	0.1694326425348227	0.1524	0.9946	0.352	0.4859	-0.6772115874391	0.17704363815	-1.3586328791631	0.1696176367145172	0.0126	-0.135	-0.1348	-0.2736	-0.0996558967631	-0.4558283536902	0.142028340827	0.1735524406281635
361	0.1235244715406287	3.5871	-0.9226	-4.5751	4.6665	-4.100488031676799	-0.0502410502039	-1.557197155106	0.1305747564829594	0.7323	-2.875	-0.3236	-0.206	-3.9537778701965	-1.0593504446282	-0.6255148450993	0.1481229024415951	0.0676	0.2856	-0.7727	-0.0797	0.2448710230767999	0.5533203837648	-2.7902864233054	0.1487888473116386	0.076	0.8644	-0.115	0.0777	-3.4847302581911	-2.5396319747157	1.9576698646013	0.1633956822800659	0.2781	1.4656	-0.4862	-0.4103	-3.8097823778345	-0.6004926775741	-1.0840185248771	0.1666003575545287	0.0082	0.1359	-0.1606	-0.1729	-0.6812639196012	0.3040035982189	-0.313170524372	0.1725871487562967
362	0.119319614233661	1.5491	-1.241	2.0128	3.726	1.3071721950075	-0.0993018094868	0.428052174016	0.1550431260700339	0.0355	0.5597	0.1391	0.1044	1.5979565349112	-0.0242353069112	0.474476950242	0.1588099452212568	0.0081	0.2604	0.0727	0.0572	1.1751369839783	-0.1326253564897	0.4020070876926	0.1665951994216386	0.2573	-0.099	1.4506	0.4498	0.4450877063090999	1.4024610153629	2.6757982039684	0.1667629126066749	0.9463	0.9317	-2.6683	-0.7239	2.5107935332126	-1.5495646071502	-1.8026583236433	0.1711442051794721	0.0844	0.2364	-0.5995	-0.5695	1.1103783554461	-0.1328220716432	0.4147542296394	0.1751917706702049
363	0.1216955474079934	2.3987	-0.434	-2.6608	4.722	-0.1975020141139999	1.9121106350507	-3.9457912349644	0.1427601071421258	0.005	-0.1292	0.1619	0.0962	0.3930368766929999	0.4821881842591999	-0.9814119008115	0.146158944813677	0.0713	0.7678	-0.0961	0.3654	-1.8784330007715	-1.1193879094764	1.3475381445057	0.153345219100795	0.072	0.7739	-0.1354	-0.2956	-0.3006594406094	0.9636681939657998	-2.4352942572993	0.1717323793261715	0.0201	0.3721	0.0936	-0.1673	-0.3097870237318	-0.8448522412518	-0.0582276854359999	0.1758306452648888	0.018	-0.2906	-0.2279	0.1299	-0.0249041384330999	1.016230482981	-2.6533726764694	0.1803702097579689
364	0.1773864558893142	1.2501	1.2299	-0.8959	2.8734	-0.9850314596359	-0.7466126935938999	-0.4419796068837999	0.1953243440629416	0.0148	0.1702	0.2912	-0.0119	-1.7600891644259	-0.7926440395129	-1.5350076857912	0.1962176462451272	0.2044	-0.0093	-1.161	0.4631	-1.5099068322046	-2.0885641277402	0.1402579044455	0.2014505371502504	0.229	-0.1097	-1.2483	0.3671	-1.1997657211965	-1.4462891515627	-0.1623686876989	0.207273571230003	0.2467	-0.2904	-1.2057	0.4977	-1.0102109992839	-0.6240591529634	-0.4791587708952999	0.2077630135829832	0.1255	0.169	0.8916	-0.2874	-1.1977198836001	-0.6031680036617	-0.8001979014073	0.220489182495398
366	0.1392777886397321	0.7054	-1.2563	-0.9802	2.2489	1.7620956589915997	0.6286229445246	-2.2145011690109	0.1501922717849723	0.0311	0.4218	0.0103	-0.3646	0.1086261077627	0.0188846547359999	-0.1628801470979999	0.1700896948072834	0.1466	0.169	-0.9374	0.621	1.6073201762178	0.1224748545691	-1.2700323740267	0.1752885382134041	0.2357	-1.0728	0.5708	-0.7349	-0.8537437661899999	0.0590538890807	-0.0252975687400999	0.1800466122551993	0.3934	-0.8529	-0.5732	-1.4905	-0.6230755771959	0.0845875160049999	1.0058045798455	0.1840367639343372	0.0166	-0.2483	-0.2706	-0.0198	-0.16524072894	0.2083213475564999	0.0461887180418	0.1919631659798895
367	0.1911888014635158	0.0819	-0.5216	-0.4516	-0.4083	-0.1170061733017999	-1.3486397493653	-2.2241008685017	0.1932006195528856	0.2843	-1.0012	-1.0896	0.1328	0.0943052445878999	-0.1678373689662	0.1042983743857	0.2000709776776207	0.012	-0.2845	0.0272	0.09	0.0984362628113999	0.5419109048617999	-0.5857390410615999	0.2022081120102158	0.4613	-1.7712	-0.1828	-0.5015	-0.3953187724735999	1.4526627225361	-0.4363142104629999	0.2040629576348384	0.0093	0.2376	0.1092	-0.0036	-0.1510378948573	0.6378685567390999	-0.9100829861524	0.2044641674714341	0.2628	1.3525	0.0134	0.3134	-0.2770929652201	1.0549440251898	-0.7433472220458	0.2048658565190079
368	0.1233158111739873	2.0333	-1.7728	-2.4527	3.9465	-1.1635307899218	1.5220244856602	-1.9369754304531	0.1456983003210319	0.0688	-0.8183	0.1914	-0.0448	-3.8112774130011	-0.838793414524	2.0837642779948	0.1483724368587184	0.0078	0.0332	0.224	0.1654	0.3457072107609	0.3927221324473999	-0.6657627655053999	0.1650994379016947	0.0012	-0.0091	-0.0851	-0.0596	0.5483238188659	0.152257528809	-0.3653787261108999	0.1683998363040195	0.1398	0.8329	0.3308	-0.6651	-0.6303146948447	4.1012748922908	-5.749787221651499	0.1851684897478241	0.4909	1.4804	-0.8907	0.9959	0.0974920300745999	2.1713025213023	-3.1802938866345003	0.1922058473860315
370	0.1395708140255697	0.621	-1.8956	0.9198	-1.4949	0.3064035230916	0.2726472027509999	-0.1708274392993999	0.1412611833442167	0.3759	1.2093	1.2916	-0.9277	0.3228489099241999	0.2720177142598	-0.1729913059879	0.1545366019036456	0.0002	-0.0085	0.041	0.0058	0.3574707769401999	0.2813813555664	-0.1645325543874	0.1546243349969325	0.0001	-0.0228	0.018	0.0132	0.3267832129942	0.300187324241	-0.2013182880919	0.1817772099389843	0.0395	-0.3253	-0.3906	0.2599	0.5875881635044999	0.2968825096622	-0.11016048596	0.1866577866969737	0.6018	1.514	-1.0166	1.2292	0.2658408584398999	0.1855023897504999	-0.1113407768809999	0.195869561575867
372	0.1390034087503638	0.6691	2.0113	0.5318	1.7005	-0.5209804125294	0.3390975816033	0.5903815186842	0.1424184730789227	0.2134	1.093	-0.6099	-0.825	-0.5075644390607	0.3603428181813	0.5981714387628	0.154712951176094	0.0001	0.0079	0.0165	-0.0139	-0.5243639131696	0.3492480835239	0.6074957370387	0.1548469887651262	0.0001	0.0049	0.0228	-0.0013	-0.4978073674471	0.3694704013037	0.6098956619114	0.1900210039991342	0.0594	0.4447	-0.1033	0.5103	-2.6030922832348	-1.3028444616305	-3.9125070309922	0.1920335280427134	0.0295	-0.0468	-0.3468	0.3287	6.3264380226214	0.3587297539226	3.2401346363292	0.1957451986096948
373	0.1383938163718961	2.4539	-0.7855	-5.0963	0.0867	2.4068885891339	2.2456608493253	1.3035132931524	0.1387125335665452	2.3889	4.9377	-0.767	0.9293	-1.272747043145	3.8345684871755	0.6640316721545999	0.14974324742356	0.0081	-0.1156	0.1113	-0.2344	1.345138219633	1.7929799380910998	0.1040229731708	0.1497877361359902	0.0081	-0.2106	-0.0175	0.1904	-0.6190232450337999	3.1935524879804	-0.2013576311226	0.1498719317408759	0.0084	-0.0604	-0.198	-0.204	0.7437013093221	1.8122580231341	2.1053636018491	0.1572536899302029	0.0013	0.0099	0.0749	-0.0823	2.0572864183337	2.1566669138819	0.0457952877347999	0.1573829254871409
374	0.1539928844974784	0.0517	-0.3162	-0.6302	0.0789	3.7395944110657	0.9524947732469998	0.0705027110143999	0.160370601609453	0.8357	0.6066	1.8429	2.013	3.687622267511	1.2352531348879	0.1087047938240999	0.1661999106335699	1.9371	0.1254	-1.575	3.8713	3.5822222882657	0.3837519214478	0.7127383441612	0.1742242918470108	0.4352	0.2631	1.8295	-0.5751	3.6697998746039	0.0894267087811	1.7890849780517997	0.1826854797468809	0.1317	0.1008	0.7135	0.7496	4.1377852247804	1.6307686225149998	2.016330323375	0.1849148721150737	0.0021	-0.0808	0.0167	-0.1018	3.8414928605787	0.8594485056414999	1.1677798372374	0.1865101573763272
375	0.1539799752005161	0.1962	-0.9273	0.733	-0.7168	-1.3222012327349	2.2642307598157	-0.4199081666610999	0.1592461712686174	0.3964	-1.6378	0.6453	-0.7967	-1.3855041691311998	2.9705168469421	-0.7212757818230999	0.1648369405336192	0.0017	-0.1109	-0.0407	-0.0326	-0.2878336126012	2.4108228922039	-0.1881777158381	0.1671795637675635	0.0702	-0.52	0.5906	0.1023	-0.7305213940376	3.0948408239541	-0.2446743079233	0.1710199756132885	0.6214	2.0317	0.5725	0.9975	-0.485099568531	2.5334944619265	-0.2587197698831999	0.1730256249637945	0.1229	0.577	-0.7745	0.3638	-1.7383718114795	3.2371052229653	-0.9497014180673	0.1776188011850497
384	0.0952495759098759	2.5437	5.064	-2.5005	2.8571	-4.788164865282099	1.9001503537179	-2.3974856047966	0.1366267666818774	0.0	0.0037	0.0029	0.0066	-2.7507073344212	0.6704839291893999	-1.1068374826831	0.1443232543984276	0.0	0.0013	-0.0	-0.0037	-2.8499698008773	2.2602177706843	-2.2093078889585	0.1508238689141659	0.1187	0.671	0.7655	-0.3794	-0.3857977590442	-0.6584449617952	0.3756079140928999	0.1583237349699272	0.038	0.5093	0.3039	-0.0886	-7.495791581086799	3.5180144621633	-4.1048551080845	0.1672071816076143	0.4271	1.6042	1.033	-0.4371	-6.5436115520854	3.3146109934442998	-3.7919993279581	0.1750517407389879
393	0.1507214423450067	0.7584	2.2449	1.5765	-0.1512	5.554567103318099	2.8326588673693	-0.1590245300893999	0.174458176203771	0.0348	0.0206	-0.515	0.1834	4.374197496256699	1.7054416947836	-0.0520901726467999	0.1990028053826392	0.1072	-0.2689	0.8368	-0.1892	4.1717776033052	2.9671333463019	-0.3759620013692	0.2011195280470158	0.0167	0.0861	-0.3254	0.1074	1.4417253600015	1.3881794952188	-0.3302060566651	0.2184725785436295	0.1888	0.422	-0.9625	0.4379	5.5140044386664	2.0158582070066	0.0337169773099	0.2376844097807811	0.3356	0.2502	1.3858	-0.3674	4.6277633291182	1.4743013894211	0.0591325751420999	0.2457931850453716
394	0.1406781574080942	0.7629	-2.4875	-0.6145	-1.2527	6.1101300398328	1.7076055614721	3.363042264236	0.1701439125315497	0.0095	0.188	-0.15	-0.1609	4.6241831133245	1.3137818241651	2.5841682854681	0.1901212976384492	0.1046	0.1983	-0.3943	-0.7943	4.1925507235148	1.7370341484357	3.1422885189783	0.1916594248632923	0.0182	-0.0609	0.202	0.3131	1.246780642883	1.3987234274464	2.3468904673164	0.2115308977291559	0.1441	-0.0936	-0.6088	-0.8015	5.0456256581829	1.2686553679522	2.3992166981474	0.2355405587771379	0.1051	0.248	-0.4444	-0.6408	5.6448593587746	1.3825534418287	2.7074693436819	0.2436636739892565
395	0.139087069285323	0.7547	0.2321	2.8374	0.1862	0.7890638237191999	7.230698240230199	0.2726078597203	0.1689738465323769	0.0069	-0.1446	0.107	0.1707	0.6296458633228	5.660399855901099	0.1651620428786	0.1890897666086384	0.0883	0.4061	0.2322	-0.6942	1.1185617058317	4.6959448013213	-0.6100530340342	0.1905666202420529	0.0324	-0.2732	-0.1509	0.397	1.2131816946652	3.1429966935308995	-1.1179322173405	0.2111045050616665	0.1542	0.6185	0.5922	-0.6023	0.5263310647046	5.6641374438176	0.5243639131696	0.2327548888242429	0.1276	-0.5546	-0.0556	0.7155	0.5062661190476	6.4801512435663	0.6003353054513	0.2429931747774555
397	0.1532527582090163	0.0	0.0009	0.0143	-0.0083	-0.3531037005324999	1.396284159543	-0.7968930868285	0.1726031001609864	0.2979	0.3826	-1.5516	0.1872	-1.4255553743838	5.1529927889632	-1.8460930295361	0.1744915184835503	0.1136	0.0233	0.9805	-0.1194	-0.747124152993	1.9972489534855	-0.9437606204316	0.1766663627511967	0.3438	-1.3136	-1.0921	0.0234	-0.8552388013565999	2.9122891615061	-1.3728357132457998	0.1803017075776299	0.2225	0.3749	-1.1995	0.521	-1.7525353025315	4.9829915533085	-1.7582006989522998	0.1835000307341813	0.1453	0.7272	-0.2172	-0.782	-1.0873233394559	2.6554185140658	-0.7018796676879999	0.1899495736339229
398	0.16488191470441	0.3438	-0.4132	1.5984	-0.6341	1.19996243635	0.3456678677302	0.4500449281772999	0.1751288091830536	0.2386	0.6229	-1.2696	0.2091	0.6434159240677999	1.1780877112808	0.4381239898751999	0.1807206261708305	0.1461	-0.2785	-0.6313	-0.858	0.4859257721757	0.773483983562	-0.0200649456569999	0.1862505268217795	0.0291	-0.217	-0.3756	-0.2146	1.2891137439162	0.1755879460141	0.3389795525112	0.1892761980537741	0.3243	-0.1312	1.4546	0.661	0.4423336941601	0.8855722780263	-0.4836045333644	0.1923360211528063	0.3177	-0.3194	-1.0785	-1.1011	1.0682419695663998	1.2699536879653	0.8210103646476	0.1951379140877782
399	0.1763520018195342	0.5121	-1.3951	-1.5105	0.3584	-0.4373764722918999	-0.563785629931	-0.5606381874749999	0.1827483831701253	0.1991	0.5583	-0.4154	-1.0722	-0.1480084814933999	0.1075245029030999	-0.1009935598068999	0.1906245772084221	0.4907	-0.315	-1.5709	-1.1376	0.1483625687697	0.0477624392697999	-0.219534111306	0.1939444909633399	0.1486	0.5801	0.8543	0.2882	-0.5539105292252999	-0.2866533216801999	-0.3658114994486	0.1950855959352495	0.0021	-0.1184	-0.0459	0.0101	-0.1012689610218	0.2332648290203	-0.0435133919542	0.1958856511579553	0.0163	0.1362	0.1267	0.301	-0.0057834255128999	-0.1180290920999999	-0.7040828774072	0.1991358033337442
407	0.1044604349960103	1.5962	-1.8972	-4.3947	-0.0863	-1.5968549300515995	-3.6161359807291	-0.0953281633860999	0.1403723006338275	0.0	-0.0123	0.0076	-0.0098	-1.9412638207994	-2.7387470530884	-0.1720864162818	0.1451318435454689	0.3129	0.6696	-1.6665	0.0915	-0.1736601375098	-1.578048961377	0.0213239226393999	0.1465318988422326	0.0003	-0.015	0.0536	0.0061	-0.3880009687633999	-4.2078945054878	0.0865153245093	0.1572024158255183	0.0367	0.5679	0.1475	0.0798	-2.9039877820284	-7.1843914930963	-0.1772010102728	0.1769020371667563	0.7877	-2.2134	1.3148	-0.2262	-2.1381363464222	-6.057213663541299	-0.095996994908	0.1888900230941232
408	0.1095469699440139	1.4851	2.8312	-3.5071	-0.1395	-0.0975313731053	-0.0475263810856	-0.8973358442056	0.1475315439673456	0.0	0.0026	-0.0087	0.0099	-0.0936757560967	-0.0523655738616999	-0.8956440938854999	0.1558027228769329	0.0006	0.0102	0.0058	-0.0757	-0.0967051694606	-0.0473690089628	-0.8982013908809999	0.1606483782373724	0.0031	0.0229	-0.1558	0.0634	-0.2893286477678	0.3491300544317999	-0.9075650321876	0.1652327978334849	1.6991	0.3053	-3.9068	0.2622	0.0970592567369	-0.5069742936002	-0.8969424138985999	0.1740034582720492	0.0067	0.0096	-0.2398	0.0178	-0.0875382433075	-0.0465428053181	-0.8981620478503	0.1768602326237924
409	0.1270121995411801	3.007	-1.9515	-4.3834	-3.5341	0.0331268318494	0.2768175640051999	-0.2417235806207999	0.1559717524221867	0.0117	0.0392	0.1812	-0.2803	0.0285630402881999	0.3099050528238999	-0.3816667408206999	0.1754592262549341	0.0053	0.0814	0.0921	-0.1735	-0.0162880147098	0.0894660518118	-0.0378873385640999	0.1761662087098808	0.0172	-0.1567	-0.3455	-0.0502	0.0191207129201999	0.2251601646961	0.0729813219484999	0.1766738827621207	0.1148	0.1981	0.4991	-0.8286	-0.1169668302711	-0.0954855355088999	-0.1075638459337999	0.2008169180741231	0.0276	0.1671	0.3242	0.2706	0.0540179811511	0.3376418894674	-0.2504183904054999	0.20178501502068
410	0.1424020454031995	1.9373	0.8533	-4.3223	0.9979	-0.4454417935854	-1.2548459641764995	3.1638091567712	0.1428257539012226	1.8856	3.8284	1.1597	1.9496	-2.555723274272	1.5869404863152	1.6712132580745998	0.1532658964541682	0.008	0.2011	-0.1696	-0.0956	-2.156391512667	0.0429232464936999	0.767975959264	0.1534110293943131	0.0086	0.1944	0.1804	-0.118	-0.3289077366519999	-1.1863497477278	1.8479028089483	0.1535353265792236	0.0078	0.0261	0.1094	0.2527	-0.2004527414164999	1.2749895958948998	1.8671022079299	0.1700828689907901	0.0264	-0.2816	0.0006	0.3921	-1.4370041963174998	0.1224748545691	2.3512575437241	0.1704390550450291
411	0.1489208548688894	1.146	-1.4323	3.0808	0.019	0.3185998626085999	-0.052326230831	-0.2975119981533999	0.1524094505206059	0.0237	-0.201	0.4241	0.1158	0.2288584095818999	0.1489920572608999	-0.240779347884	0.176956369548864	0.7352	-0.963	1.2892	1.9085	0.3758833153078	0.3034134527584	-0.205764050561	0.184300667698435	0.0696	-0.2891	0.4554	0.5251	0.4793948290794999	-0.4334028261911999	-0.310023081916	0.1877262573963374	0.1167	-0.3396	0.4363	0.7917	0.2610803517252	-0.2475856921951	-0.25572969955	0.1943013870142121	0.0181	-0.0685	-0.3497	-0.1117	0.3188752638234999	-0.0683388443259	-0.2595853165586	0.1950670676690731
412	0.1775007550574532	1.2266	-1.8933	1.6338	2.0277	-0.5349078453971999	0.0564179060237999	-1.7989994217882002	0.195354809974373	0.0171	-0.1398	0.3297	0.0546	0.0355267567221	-0.41310182235	-2.7404388034085	0.1960389534692989	0.3676	-0.1849	0.8453	1.4367	-1.0104864004988	0.6214625129371999	-1.0546292809442	0.2012659806548158	0.3133	-0.1939	0.9081	1.2136	-0.8161318288407999	0.3734440474044	-1.7515910697946997	0.2044964205017202	0.0085	0.155	-0.0725	-0.1817	-0.2348385502482999	-0.2630868462908999	-2.200849137358	0.2072414435148576	0.2561	0.4776	-0.9649	-0.8334	-0.7525141481989	0.0555130163177	-2.5019020082744	0.2205208688513526
413	0.1698290297597116	0.1738	-1.1251	0.1278	-0.503	0.2934203229606	1.4441252848742	0.2234684143759999	0.169999051168792	0.0706	-0.0035	-0.7879	-0.0445	0.0510672538485999	1.4935401314333998	0.1127177829554999	0.180506369252053	0.591	1.5569	0.0327	-1.5768	0.0547261557037	0.5463566673308999	0.0526016320459	0.1848457926031039	0.0391	0.5603	-0.056	-0.0041	0.1711815265757	1.6049989374065	0.1881383728074	0.1867800656098814	0.019	0.0644	-0.311	-0.2279	0.2390875975639	1.2810484226227	0.1924267631536999	0.1869141314958809	0.5458	-1.1237	-0.1374	1.7602	0.0561031617781999	1.3307386703968	0.1108293174819	0.1913323155966372
414	0.166575328335743	0.1496	-0.7711	-0.5702	-0.6534	-0.9401017185765	0.131799152845	-0.8864378247017	0.1674249234632825	0.1385	-0.0279	1.1123	-0.0563	-0.3597920157515	1.1289876089672	-0.4249834176214	0.1835098773438034	0.3276	-1.2332	-1.0562	0.2033	0.2071410566354999	-0.1490314002916	0.1186979236219	0.1844383500838482	0.1502	-0.9114	0.0685	0.6216	-0.4006300816181	0.8450882994360001	-0.4677099489616	0.1846446077807236	0.5574	-1.4289	-0.2209	1.5613	-0.6827589547678	0.2858271180355	-0.7840279157896	0.1866129613608809	0.4687	0.7496	1.5349	0.9215	0.6490026344272	-0.189239977667	0.5391568927128	0.1888395321171951
415	0.1695637324618493	0.0981	-0.3892	-0.3534	0.769	1.1489345255321	0.8046436638764	-0.8882476041138999	0.173755496357821	0.0849	0.4606	0.3871	0.6088	1.3367581540939	0.703846819223	0.0730206649792	0.1840375242775225	0.359	-1.3755	-0.2241	-0.992	0.8391081587696	0.6293311190772	-0.7057352846966	0.1861060759487937	0.0583	-0.0612	0.2355	-0.6406	-0.0473296659321	-0.1617391992077	1.1778123100659	0.187029547108001	0.5263	1.4376	0.0355	-1.4674	0.3711228085931	0.1080359623022	0.90882400917	0.1903919195435675	0.0263	-0.0318	-0.4495	0.0653	-0.2371597890596	-0.6093448594816	1.7502534067508997	0.19514550539236
416	0.1736010566553906	0.1154	0.3923	-0.4952	0.7735	-0.8122762118322	0.4834471612415999	-1.2954086288282	0.1862119510730285	0.4298	-1.0868	-0.3734	-1.4634	-0.3642771212512999	0.2630868462908999	-0.5274720125949	0.1879125061974116	0.6732	-0.2742	-1.0972	2.0235	-0.4126690490122999	0.3866633057196	-0.9609928678782	0.1931044760129385	0.1893	0.2742	0.5968	-1.0194	-0.108193334425	-0.183338523062	0.0624373897209	0.1965957528941767	0.0152	-0.2168	-0.2605	-0.0307	-0.2827977046716	0.0797483232288999	-0.7183250545206	0.2002532325638867	0.1664	-0.7139	-0.4176	-0.7499	0.752238746984	-0.8666089372289	2.4371040367115	0.2007997238078321
417	0.1386292871962887	0.3604	1.9244	0.2655	0.3551	-0.1214125927401999	0.3022725048681	-1.2145980437704	0.1528724668135981	0.0009	-0.09	-0.0072	-0.0329	-0.1781845860403	0.2374351902745	-0.8749103167066	0.1703720217345363	0.2609	0.4009	-0.1809	1.4502	1.0283874794673	-0.6055285855036999	4.8287668729645	0.1735555319799639	0.0325	-0.3533	0.1386	-0.3697	-0.4010235119251	0.3972072379472	-0.4784112533119999	0.1867260044376678	0.2764	-0.2727	-1.4526	-0.1886	-0.6128857322446	0.4804570909084	-1.4146180118492	0.1951835236541066	0.8732	-0.0632	-0.2828	2.5743	0.9838905117456	-0.8059419838895	3.4801664666299	0.1983174469555862
418	0.1264327544576424	2.2859	-0.1614	5.0602	1.2198	0.3520807817343	0.2551002110588	0.7964996565215	0.1367462375801504	0.0056	-0.081	-0.1803	0.1481	0.6031680036617	0.4239604988231999	1.3007986240340998	0.1430427280638438	0.0101	-0.1676	0.1347	0.2448	0.2030887244733999	-0.2618278693085	0.5736607306367	0.1498715150037216	0.0241	-0.2968	0.1857	-0.3438	1.2897432324074	-0.0225435565910999	2.0532734292023	0.1529945487502142	0.2958	0.5676	-1.6011	-0.1214	-1.9808429096836	0.3457858968223	-2.1096126491647	0.1569063810388374	0.0322	-0.3868	0.3214	-0.2349	0.2518740825414	0.2585230547297	0.6268918511738	0.160698988282059
420	0.1356589534399793	1.0245	-3.2851	-0.5287	-0.5061	-0.0272647202750999	-0.2054886493460999	-0.2095803245388999	0.1450074059782013	0.0029	-0.1664	0.0367	0.0334	-0.0252188826787	-0.2050558760084	-0.2093442663547	0.1545746767593267	0.0001	-0.0073	0.0219	0.0204	-0.0066096291576	-0.2021444917366	-0.2062361669294	0.1545948282424434	0.0001	-0.004	-0.0209	0.0221	-0.0453231713663999	-0.2100524409073	-0.2139474009465999	0.1574802718319433	0.0	0.0003	0.0003	-0.0002	-4.1567092225471	-0.9763759928819	-0.9453736846903	0.1576455874921168	0.0	0.0027	-0.0021	0.0029	4.1086713820624	0.5668150432949	0.5271572683493	0.1792029951376144
421	0.1421696872452062	1.3632	-1.0046	-2.7188	-2.4458	-0.1242059479198999	-0.5658314675274	0.2248454204505	0.148861180974844	0.0027	0.1517	0.0378	-0.0551	-0.1136620156922999	-0.5257015762134	0.2742209239789999	0.1685297039490575	1.8841	-3.6018	-0.6155	1.8488	0.0412708392043	-0.1928201934606999	0.6369243240022999	0.1792408630946908	0.1865	-0.4901	-0.7424	-0.8773	0.4500449281772999	-0.4190032769549999	0.3597920157515	0.1811783957651001	0.1109	0.0076	0.5139	0.8085	-0.5860537853072	-0.317891688056	0.9022143800124	0.1865424048942171	0.0748	-0.5701	0.079	0.5202	-0.2013969741533	-0.2058427366224	0.6508517568701	0.1886914302004459
422	0.1393011865567296	0.7121	2.6526	0.7547	0.2483	0.0164847298632999	-0.2630475032602	-0.1028426822498	0.1545515059530535	0.0002	0.0123	0.0088	-0.0377	0.0036195588244	-0.2682014402818999	-0.1025279380042	0.1782872971920641	1.0464	-2.9507	-0.2953	-0.0986	-0.1818041448647	-0.5392355787742	-0.1828664066936	0.1900191896857916	0.0767	-0.7461	-0.1883	-0.1164	0.7819820781932	0.2886991592766	0.1320352110292	0.1922414118964739	0.0507	-0.5871	-0.2241	0.0305	4.4550867673759	1.0661174459086	0.4134952526569999	0.1930245183382671	0.0431	0.5566	-0.1533	-0.0445	1.0287022237129	0.1528476742695	-0.1805845109129999	0.1962549431179551
424	0.1353519041506636	0.9195	-1.8397	2.3514	-1.1299	1.8936587536524	-2.9764576445778	2.4622835763595	0.149624187750045	0.2902	1.2847	-1.1105	0.1612	-0.2985742599822999	0.3725785007289999	0.4313569885948	0.1551460564722077	0.0078	-0.0941	0.2418	-0.0914	1.1658520287330998	-0.9058732818675	0.9085092649244	0.1772019677475928	0.0305	0.3013	-0.2482	-0.3255	4.008779427115099	-5.4936640917945	1.9669548198465	0.1958182102976353	0.1248	0.4673	-0.8398	0.179	1.6202246902873998	-3.0278002996413	3.1667598840736995	0.1968682953181382	0.0525	-0.3499	0.4967	-0.1751	1.1432297860806	-3.0385802900531	3.6604362332973	0.2030403824114204
425	0.1441294701517199	0.7866	2.5089	1.1358	-0.7754	6.1190609078017	2.7542482071842	-2.0944655823452	0.1761149041032705	0.0124	0.0278	-0.0347	-0.3221	4.430340001065599	2.0042520129501	-1.5176967522832	0.1891534458097775	0.0004	0.015	-0.0418	-0.0368	1.116161780959	0.2937744102369	-2.2924790558583	0.1966372858597535	0.0566	0.1141	-0.0303	-0.6465	5.233016513407	2.2439690990052	-2.7686870994511	0.2188085936376185	0.2994	-0.5882	-0.1582	1.2966	5.0376783659815	2.3067605760024	-1.3893597861398	0.2359694867793957	0.1734	0.0587	0.1043	1.0429	5.8848125030139	2.6799685652226	-1.6771147126796	0.2525372504977644
426	0.1463028043902949	0.7883	2.3507	0.0701	-1.5972	5.5783696368916	0.0218353820385	-3.9349325584912	0.1771832281728947	0.0148	0.0786	-0.3058	-0.1605	4.0091335143914	0.0107013043503999	-2.8242394587995	0.1904931385304614	0.0004	0.0336	-0.032	0.0245	1.0470360760191	-1.7460830454967	-1.3380564741069998	0.1984923137609444	0.0594	-0.1231	0.5663	0.3365	4.8546152441344	-0.9084699218937	-3.7985302710543	0.2192512761709256	0.2692	-0.5709	1.0057	0.7101	4.6784371526598	0.3740735358956	-3.1642025870782	0.2382792219550092	0.147	-0.1107	0.8858	0.3585	5.3285807349773	0.2664703469311	-3.5948514011204	0.2528313485959065
428	0.1186024603052083	0.3101	0.5746	-1.7794	-0.652	-3.276094166389	2.6942894283974	0.9842445990219	0.1299821874864999	0.0	-0.0001	0.0012	0.0079	-0.2564378741026	0.3949253421665999	0.1621719725454	0.1412386457285226	0.0	0.0003	0.0027	-0.012	-2.3874924749988	0.0788827765535	0.0220714402227	0.1610910427635186	0.0198	-0.0687	0.3978	0.1456	-1.4225259610199	0.7753724490356	0.2938530962983	0.1718230229646629	0.0622	0.0619	-0.6903	-0.2504	-0.9911296293944	-2.1087077594586	-0.7600286670626	0.1849071753399776	0.1572	0.6557	-0.863	-0.3169	-3.0636811436397	2.0681450948069	0.7538124682119999	0.1980631682027825
429	0.1542872299184642	0.297	1.2321	0.7175	-0.9246	-1.0078110744112	2.2411757438255	1.0016342185913	0.1729515141040476	0.1066	-0.1961	-0.9089	-0.2455	-0.9434065331553	2.1807448486703	0.9032372988106	0.2027273080730358	0.5152	0.8051	1.7785	-0.0222	-1.2853761559997	0.0837613123603	1.1894971901838	0.2065889477891128	1.0106	-1.0878	-2.4785	-0.1083	-1.4815798501006	0.8408392521204	1.0314955788926	0.2156281093302228	0.7827	-1.2241	-1.9676	0.2733	-1.1134864548714	1.9178153745022	1.0455410408525	0.2189943823373549	0.034	-0.2776	-0.3793	0.1095	-0.7793460951363	2.5888501061213995	0.9267644311692	0.2227628118432603
430	0.1558705698171079	0.2754	1.2654	-0.5896	-0.8374	-1.4856321822627	1.3113425562616998	-1.0285448515901	0.1766067450835928	0.0661	-0.1168	-0.4662	0.5751	-1.3969529910649	1.212552206174	-1.0344069631644	0.2036754450003713	0.2789	-0.5712	-0.5253	1.205	-1.7182281797611	0.7242658521562999	1.0589570143212	0.2090496127407366	1.0641	-1.1107	-1.0987	2.2792	-1.8360605567076	0.8405638509054999	-0.0557884175326	0.2190503647633979	0.6621	-1.0349	-0.6373	1.7485	-1.4275225259188	1.3177161272351	-1.0572259209703998	0.2223368708247678	0.1924	-0.7059	-0.242	0.8609	-0.5204296100996	0.4966270765260999	-1.2450102065014998	0.2224909955856276
432	0.1509164621034539	0.2679	1.1794	0.5179	-1.0019	-1.007968446534	1.2638161751761	0.5918765538508	0.1743766254465919	0.1013	0.029	0.7977	0.4841	-0.9550914132732	1.2367875130852	0.5174788827971	0.1946939732581604	0.8671	0.1936	2.2552	1.2478	-1.1725796869828	-0.4467794566291999	-0.3086460758415	0.1995733023771387	0.0456	-0.282	-0.4888	-0.157	-1.0722943017284998	-0.3014069581926999	-0.2165440409728	0.2041213059813392	0.4583	0.6142	1.7088	0.2656	-1.2112932291916	-0.6409766561643999	0.330088027573	0.2092796792118745	0.0528	0.3508	0.4853	-0.1415	-0.5766901440005999	-0.6447142440809	-0.7446848850896	0.2174318914236964
434	0.1473676177985128	0.1554	-0.9143	-0.722	-0.4734	0.1109080035433	-0.0337956633713	1.6090512695686	0.1574673165983459	0.0002	-0.0014	-0.0453	-0.0127	1.1845399683156	0.6389701615987	0.9818840171799	0.1696213314899572	0.117	-0.5794	-0.5319	-0.6448	-0.199862595956	-0.4377305595682	0.8793167361449999	0.1963445695355973	0.0538	0.3886	0.2754	0.4294	-1.9868623933807	-1.4173720239982	-1.3300304958442	0.1966827704784342	1.8769	1.7979	1.8374	2.7759	-0.9684287006805	-1.1329612550679	-0.0982788906885999	0.1998212488566574	0.0027	0.1405	-0.0082	-0.0254	-0.1253468958102	-0.3569986605717999	0.3836338923556999	0.2066197499567137
435	0.1307176649874827	1.9852	-3.8521	2.5193	-1.263	0.107013043504	-0.1145275623677	-0.4271079412791999	0.1458278688267016	0.0005	0.0237	-0.0228	-0.0666	0.1323106122440999	-0.1309336061695999	-0.4460712820765999	0.1667087136245558	3.1844	1.1796	-0.79	-5.1611	0.2329107417439999	-0.1975807001753999	-0.7047517089290999	0.1683523525229762	0.041	-0.0697	-0.5783	-0.1613	0.1119309223414999	-0.1177536908851	-0.4010628549558	0.1745144393945283	0.02	0.0909	-0.3975	-0.0739	0.0633816224576999	-0.0320252269897999	-0.4426484384056999	0.1750061697594331	0.1499	0.2646	-0.2147	-1.0812	0.0876562723996	-0.1279041928057	-0.2044263875171999	0.1807680213860412
436	0.1254717493925697	1.714	4.0527	1.7548	0.9936	4.3791153750942	1.5632166388031	1.0820907163728	0.156933961762087	0.0075	-0.0686	0.0074	0.2578	1.2067687806610998	1.1677798372374	0.2776437676499	0.1693436243182302	0.3178	-0.8776	-1.4181	-0.1832	6.514576395428799	2.2319694746417	1.608343095016	0.1763008589098797	0.007	0.2087	0.1165	0.0514	-0.6941290906401	-1.1387840236115	-0.1541853373133	0.1852854955025073	0.0009	0.0184	-0.0032	-0.0835	0.8870279701621999	1.1933921502231	0.1941971995351999	0.2095806240736156	0.1339	0.9345	0.1721	0.235	2.5953417061869	1.2679865364303	0.6346817712524	0.213448941138981
437	0.1349467496433326	0.0099	0.0666	0.1026	-0.3078	2.4358450597291	-1.4618296486891995	-0.0605095812165999	0.137731527323026	0.0008	-0.0877	-0.0169	0.0152	2.5225177563612	-1.559164306641	-0.0472903229014	0.1428942329294975	0.4887	-1.1673	-1.9399	0.0641	4.774276775444999	-2.9775985924681	-0.0996558967631	0.1559612454274973	0.2745	-1.3863	0.8474	0.0218	5.4512916477306	-3.3864907105332	-0.1094523114074	0.1709565099256296	0.0023	-0.1192	0.077	0.0022	1.0769761223818	-0.6597039387776	-0.0262418014768999	0.1734895989437568	0.0199	0.1428	0.2842	-0.2662	1.3386072765368	-0.8197513876652	-0.0320645700205	0.1812421065706442
438	0.112200685626155	2.587	-4.4591	-0.0133	3.8343	-4.4461165563763	0.0566539642079999	1.5598724811935998	0.1438374399371466	0.0616	0.4956	-0.0697	0.626	0.041310182235	0.1088621659469	-3.1640058719246995	0.1679628208815201	0.0057	-0.0051	-0.2245	-0.0094	-0.2478217503793	-0.0319858839591	1.0883856012848	0.1747091875755884	0.1119	0.293	-0.0484	0.934	-3.6585871108544	0.0876169293689	0.1407300208139	0.1831203681194253	0.5921	1.944	-0.0812	1.0317	-4.6911056085452	-0.0200256026262999	3.7036348810059	0.1897568948064039	0.0149	0.1722	0.0014	-0.2965	-4.2971244991154	0.0719584031503	1.0096601968541	0.1935087239148379
439	0.1412877067898712	2.4326	-0.0168	5.081	-0.0964	1.5999236864462	-0.0034228436708999	-0.3352419645946999	0.159971684929685	0.2152	-1.3855	0.0006	0.3135	1.2321843784933	7.86860614e-05	-0.2442808776163	0.1655957674425128	0.0049	-0.0275	0.0104	-0.2081	-1.1995296630123	0.0023212388112999	0.3394910119102999	0.1792524288369475	0.0138	-0.0055	0.3402	-0.0053	0.6927914275963	0.0057047394515	-0.1686242295801999	0.179469278051921	0.357	0.0044	-1.7271	0.0327	1.0448722093306	-0.0109373625345999	-0.1517460694099	0.1872690684411364	0.0106	0.2748	0.0534	-0.0807	0.7163579029856	-0.1237731745822	-0.1222781394156	0.1872983705019791
441	0.1464274010820668	1.6967	-1.5486	3.8707	0.011	-0.8519733298085	3.2933264138355995	-0.5970698339032	0.1534950221430178	0.0215	0.3993	0.0481	-0.2201	1.5416173149488	1.0011621022229	0.5846767792327	0.153601535970228	0.0274	0.0948	-0.4602	0.2161	-0.3879222827019999	-0.0044457624690999	-0.8812445446492999	0.1566103502945803	1.0312	-2.8071	-1.4061	-0.1401	1.8597844042197	-0.3015643303154999	-0.5399437533268	0.1707964861658278	0.0289	0.1059	0.1775	0.4592	0.5593005244311999	1.275107624987	-0.5537925001331999	0.1798670580755883	0.0176	0.0662	0.3741	-0.0515	-0.8841559289211	-0.2917679156712	-0.5928601296182999	0.1805852725890739
442	0.147957118962729	0.5545	2.2434	-0.3813	0.6658	-4.192393351392	-0.7151382690339	0.7448816002430999	0.1597498315614226	0.0084	-0.2099	0.0009	0.1875	0.5509991449535	-1.3837730757804	1.5648690460925	0.1680356929220897	0.2105	-1.1505	0.3609	-0.652	-3.3738615976785	-1.0433378311333	1.1170666706651	0.1739501467857215	0.1657	1.1736	0.0041	0.2268	-2.3819057646394	-0.8333640762874	0.150290377274	0.1836885969466266	0.0586	0.233	-0.0755	-0.6472	-1.1790712870483	-2.1704763176576	0.8686547748253	0.1952581908983786	0.0196	-0.3679	0.1142	0.0462	-2.8694052580431	-0.6826409256757	0.0757746771281999	0.1978733686835561
443	0.1791643977067716	0.0027	-0.0415	0.0811	0.1202	0.5631167984091	1.6170379048007	-0.3600674169664	0.1792006152524195	0.0044	0.0616	-0.1696	0.067	-2.0642894777983	-0.0921807209301	-0.41703612542	0.191935685214758	0.0709	-0.5907	-0.3498	-0.2877	-1.2677898212768	-0.0544900975195	-1.0409772492913	0.1928185799928794	0.0156	-0.0022	-0.2663	-0.2251	0.1353793686387	1.2526427544573	-1.6045268210380998	0.2032155520310776	1.4408	2.4266	2.1782	-0.0461	-0.6145774825647	0.6791393959433999	-1.2282107323926	0.2105996232218588	0.0145	0.2061	0.142	0.2011	-0.6687528358385999	0.6120988716306	-1.298713443407	0.2183139725721356
444	0.1347537088351285	1.7195	-0.3997	4.3481	-0.2735	0.8980440187582	0.5661068687423	0.155798401572	0.1530172881196099	0.4437	1.979	0.6152	-0.2347	0.0099144437364	0.7863884976315999	0.3036495109426	0.1694832757315734	0.8457	-2.2947	-1.4286	0.4216	1.9102221695771	0.9050864212535	0.012983200131	0.1807577896436698	0.2363	-0.706	-1.1982	0.1646	1.0344463061951	-0.1492281154451	0.1995085086797	0.1827519834998435	0.009	-0.194	-0.1528	-0.1136	2.357040969237	1.2149521310467	0.1115374920344999	0.1862873918902368	0.0202	0.3933	0.0852	-0.032	1.4002971486744	0.1149996787361	0.1572540937079	0.1906371193797961
445	0.1278353605238839	2.7167	-0.2099	5.6058	-0.639	1.0890544328067	0.5160231906612001	0.0938331282194999	0.1525756775636212	0.4912	2.0893	0.5939	-0.333	-0.2039149281180999	0.9319970542523	0.2808305531366	0.1579049732962723	0.1109	0.803	0.5973	-0.2272	1.9584567252153	0.6656053933825999	-0.0289958136259	0.170087290300052	0.7559	-1.2768	-2.1971	0.4569	1.2394628391728	0.2477824073486	0.097964146443	0.1814086728097736	0.3148	-1.5207	0.5269	0.114	1.2628719424393	0.6492780356421	0.0718010310274999	0.1823447239921423	0.0029	-0.105	-0.0133	-0.1141	2.2428281511149	0.9916017457628	-0.0180977941219999	0.182975661838748
446	0.1378133702372048	0.0758	0.0301	0.8474	-0.3253	1.0167812854108	0.6678479461325	0.0230550159902	0.14283807226931	0.4005	-0.2441	-2.0347	0.0751	1.5368568082341	-0.2903909095967	0.0967445124912999	0.14518873808934	0.0158	0.263	-0.2333	-0.1987	0.0025179539648	-0.4985155419996999	0.2467594885503999	0.1515338214481962	0.0518	-0.706	-0.0711	0.0965	-0.3299699984809	-0.0770336541106	0.1899874952502999	0.1569614932412638	0.297	1.0952	-1.2617	0.217	2.544707225676	-0.2963317072324	0.1004427573771	0.1653944628173881	1.4458	-3.4831	-0.8802	0.4532	-2.2781975357142	-0.0700699376767	0.2263797986478	0.1789002363300237
448	0.1471563203015195	0.5966	0.7282	-2.0768	1.1126	-2.1890068851173	3.8499122691485	-0.503984223267	0.159221089498321	0.0122	0.1356	-0.2345	-0.2027	-0.4248653885293	-0.3401991864629	1.0336987886118	0.1680280446560803	0.2275	0.1866	-1.103	0.8827	-2.0890362441086	3.0529798392893	-0.0199469165649	0.1732789658742546	0.1694	-0.5395	0.9746	-0.4745	-1.2937562215388	2.2704469586663	-0.8561830340934	0.1835485449658248	0.062	0.1363	-0.3419	-0.609	-1.938824552896	0.6069449346089	0.1249141224725	0.1956842068854596	0.0117	-0.0619	-0.2652	0.126	-1.5068774188407	2.7075480297433	-1.6396208044225	0.1974237236263293
449	0.1100995920750358	3.7326	5.7524	-3.5765	2.2298	0.5588677510935	0.7040828774072	-0.2512445940501999	0.1300821342123461	0.0877	-0.5977	-0.6747	0.4463	0.2664703469311	0.3623886557777	-0.0706994261679	0.1465564760445283	0.0645	-0.5402	-0.5086	0.3313	-1.9184448629934	3.540085902386	-2.0750301251794	0.1473489193830398	0.0777	0.4683	0.6651	-0.3598	4.4605161056125	-0.3951614003507999	0.4444975608485999	0.163993890825352	0.0042	0.0195	-0.1118	-0.1588	-0.7184430836126999	-0.8278167089586999	0.5184231155339	0.166793119067991	0.2711	1.2653	-0.7588	0.5115	0.2929088635615	0.6077317952229	-0.2202029428278999	0.171577519579149
451	0.1180187747190047	0.6801	-0.126	-2.92	-0.3195	1.0200860999896	0.1702372938389	-0.0954068494475	0.1428877158071926	0.1948	-1.4188	-0.0365	0.1746	0.3862305323818999	0.3767095189525	0.0125897698239999	0.1667871616376489	1.8885	4.0759	0.3655	-0.4872	0.5668150432949	0.3513332641509999	-0.0174289626001	0.1787742986559979	0.0001	0.0242	-0.0039	0.011	0.9789332898774	-0.9967556827845	-0.1715749568827	0.1819750983484246	0.5818	2.1047	-0.5081	-0.3282	-0.3318191209238	0.1664997059224	0.0756173050054	0.1822108874218256	0.0093	-0.2582	0.041	0.0905	1.4496333091722	1.2191618353316	0.0340710645861999	0.1849190045747737
452	0.118078728275285	0.6772	-0.1325	-2.9181	-0.2643	-0.4948172971139	0.2720570572905	0.0884037899829	0.142670911426375	0.1986	-1.4339	-0.1091	0.1422	-1.0774088957195	0.5089021021045	0.1763354635974	0.1680761965395456	1.552	-3.679	-0.4287	0.3626	-1.250321515646	0.6126103310297	0.1987216480656999	0.1793427582688543	0.0001	-0.0237	0.003	-0.01	-0.299400463627	-0.6580908745189	0.027146691183	0.1820769648581278	0.8125	-2.4955	0.5971	0.3317	-1.6647216580091	0.1626047458831	0.2025772650743	0.1827220669905687	0.0033	0.148	-0.0157	-0.0725	0.0804958408122	1.1359513254011	0.1687029156416	0.1856349130691737
453	0.1097333514100906	1.2095	0.5641	4.0121	0.3441	1.0924379334469	0.1527689882080999	-0.10622618289	0.142099870174622	0.1705	-1.3311	-0.0686	0.1527	0.2766208488516999	0.4372977862305	0.0196321723193	0.1592941743173847	1.3193	3.3288	1.1204	-0.2955	1.0890544328067	0.7014468943502999	-0.0502803932346	0.1686850524618781	0.3131	-0.0929	-1.6575	-0.168	0.4405239147478999	-1.8887408748149	-0.2383400799806	0.1759120644595448	0.5778	2.1408	-0.4989	-0.3086	3.228882529549	2.1397494106809	-0.1502510342433	0.1778673257311854	0.3774	-1.2395	1.2528	0.2768	0.5318784320333	-0.41703612542	-0.0960756809694	0.1801336066873927
454	0.1098707335536563	1.21	0.5804	4.011	0.3067	-0.3588477830147	0.2615131250629	0.0636570236726	0.1418164789874055	0.1869	1.3918	0.1651	-0.1119	-1.2500854574618	0.5925453853727	0.1724405035581	0.1603617137892802	1.1005	-2.9697	-1.2029	0.1682	-0.5825522555749	1.0389314116948998	0.1522181857783	0.1689375683503706	0.2939	0.0383	-1.6074	-0.1553	-1.0513638093961	-1.6638954543643998	-0.0463854331953	0.1771595068619856	0.53	-2.0929	0.2455	0.2157	1.4223292458664	1.9354410522558	0.0568900223922	0.1778815014093061	0.4334	1.3569	-1.3245	-0.2438	-0.4062561350081999	-0.1121669805257	0.0359595300597999	0.1805257585545189
456	0.1287808871478625	1.7638	3.8518	-0.4954	-2.3372	-2.5039478458708	2.3748240191134	1.8580139678382	0.1488250472176186	0.0079	0.1361	-0.0375	0.2452	-1.1952806156967	0.0569687084536	0.733747522555	0.1661469857499638	0.0009	0.0474	-0.0118	0.0771	-0.8833690683070999	-0.3467694725897999	0.4878535806799999	0.1672511315751873	0.1701	-1.0383	-0.3805	0.5504	-5.6683078050718	3.6188113068167	3.8860291713311	0.1766689708495951	0.0077	-0.2203	-0.0082	0.1297	2.3586540334957	2.1736237601136	-1.0254760951955	0.212035009303465	0.1417	0.4931	0.8534	-0.1753	-2.1925477578803	2.3107735651338	1.6578366276366	0.2182026489954765
457	0.124938914559021	1.8442	0.1931	-4.6965	0.2175	0.103865601048	5.0098235002459	1.3405744280718	0.1703482188401631	0.0055	0.2161	0.0088	-0.0443	-0.1792468478692	1.1132503966872	-0.6870080020834	0.1779890787614937	0.0132	-0.0273	0.3168	-0.1001	0.4221113763802999	-0.6895259560481999	2.013969741533	0.1860413372651009	0.0744	0.1276	-0.5225	0.5571	0.1524542439624999	7.4101811462836	1.9784823278416	0.1938532927777887	0.0005	-0.0618	-0.0025	0.0126	-0.0506344805109	2.7651855697188	0.2132785694247	0.212463829997743	0.1168	-0.1606	0.4946	-0.7446	0.1386841832174999	4.2745809425243	1.4042314517444	0.2170565369303333
459	0.1756545341279572	0.5266	1.3561	-1.5494	-0.5075	0.6630087533564	0.7756871932812	0.9143713764987	0.1830577829451894	0.1617	-0.477	-0.3297	0.9945	0.4258096212661	1.3298337806907	0.4530349985104999	0.1899542338136877	0.4301	-0.2125	1.4578	-1.1073	0.3593198993831	1.2516198356591	0.4220326903188999	0.1909886948658363	0.2357	-0.5395	1.0492	-0.6773	0.4644838204442	0.7164759320776999	1.0205582163579998	0.1946822436139894	0.0122	-0.104	0.2849	-0.0461	0.6434159240677999	1.2903727208985998	0.0387922282701999	0.1954808200445359	0.0113	-0.0498	0.1315	0.259	0.2197701694901999	1.1186797349238	1.0438099475016998	0.198808287252248
460	0.1757170895352535	0.6217	0.0655	-2.3023	0.0484	1.6173133060156	0.0765221947115	3.1227743757511	0.1784562095070249	0.1172	-0.4581	-0.0493	-0.8792	1.5950058076087	0.1161012835956999	3.0542388162717	0.1798726042811723	0.0079	-0.1286	-0.1938	0.1095	0.665684079444	1.4643869456847	1.453331554058	0.1799671701733211	0.0021	-0.0932	-0.0927	-0.0192	0.8572452959223	-1.3756684114562	1.4814618210084998	0.2015094047644753	0.7375	0.3619	-2.312	-0.1145	1.0261449267174	0.062555418813	1.9625877434388	0.2070074933768358	0.023	-0.1915	-0.0151	-0.3606	1.077605610873	0.0675126406812	2.063935390522	0.2437394290130493
461	0.1456946669169364	0.1414	0.7734	0.8878	-0.2629	-0.1422250559804999	0.6485305180588	0.8618090874835	0.1503768275454207	0.0159	0.2805	0.2439	-0.1435	1.0617897125315998	0.6639136430625	-0.2287403804898	0.1690713670688998	0.0845	-0.5364	-0.678	0.0478	-0.4369043559235	0.1917185886011	0.9270004893533998	0.1877077052431107	1.6404	-1.5311	-3.1443	-0.937	-1.5481089150143	-1.5680558315792	0.3788340426102999	0.1928803908591929	0.4616	-1.0673	-1.564	-0.0646	-0.9680352703735	-1.1241877592218	0.0323006282047	0.1950179926429874	0.0605	-0.0772	-0.6772	0.033	-0.7980733777495	0.8132597875997	1.2612588781806	0.1976617121458223
462	0.1473825813817999	0.1171	0.9529	0.127	-0.5178	-1.8023435793977	1.8914555439332	1.3625278392024	0.1575700739112784	0.0002	-0.0299	0.006	-0.0236	-0.945019597414	1.3089819744197	0.5133872076042999	0.169346997169731	0.1818	0.8941	0.7096	-0.5547	-2.4147571952738995	1.476543942171	1.714175847599	0.1732129038479758	0.0082	-0.1464	-0.1857	0.1219	-2.3514149158469	0.9855822620657	1.362842583448	0.1798064246571075	0.3451	0.4967	1.3593	-0.8858	-2.6861454210425	0.7426783905239	1.6537056094130995	0.1947173120087719	1.7058	-2.7339	-2.098	1.1248	-3.7139034120186	0.2512052510195	2.3433889375841	0.2024537899549432
463	0.142788498922606	0.3681	1.5932	-0.0536	-1.1514	-0.6102497491876999	0.7974438892582999	1.3323517346554998	0.1578141076919598	0.1093	-0.6336	-0.7549	0.2605	0.9074076600648	1.0903134097891	-1.4826027688988	0.1702282389639724	1.0704	2.9046	-0.9629	-0.2618	0.178223929071	0.0511852829406999	-0.5131511494201	0.1767451374656392	0.3984	0.0994	-1.8351	-0.0641	0.0573227957299	-0.0031474424559999	0.0545294405501999	0.1844467487707297	0.1724	-0.9168	-0.1478	0.7344	-0.0515000271862999	0.0005114593990999	-0.1429725735638	0.1851667603253832	0.0348	-0.4016	-0.3311	-0.1035	0.3579035502778999	-0.4120395605210999	0.049965648989	0.1862477213795963
464	0.1478305675752573	0.8968	-2.7099	-1.2099	0.5409	-1.0743794823556	-0.1227109127533	-3.4069097434665	0.1627909547750094	0.3941	1.2093	-0.0141	1.4726	-2.0503227018998	-0.0119602813327999	-3.8909470501686	0.1674359449482858	0.7828	1.9717	-0.2729	-1.7467	-0.1716142999134	0.5175969118892	-4.0007534488523	0.1769385770038365	0.0516	-0.1157	0.1045	-0.643	-0.9140566322531	0.1678767119969	-3.1105780362341	0.1873722252190482	0.0171	-0.0864	0.3041	0.1917	-1.5353224300368	0.4352126056034	-3.5339483895968	0.1874626094074242	0.0113	-0.0565	-0.1847	0.2308	-0.3838699505399	0.0795122650446999	-3.9642824593934	0.1918494448783676
465	0.1430820417387022	0.6732	-2.3008	1.2039	0.5611	-1.9172645720724	-0.8559863189399	3.3637504387886	0.1574435765452896	0.3385	-1.6108	-0.7583	-0.235	-1.0685173707813	-0.9527308314312	2.2241795545631	0.1641765076923031	1.3352	-2.1822	2.6333	-0.7091	-1.1297744695812	-1.822762612331	2.0751481542715	0.1691520174680297	0.3072	0.8477	1.3876	0.2828	-1.4043888238672	-1.574114658307	2.3601490686623	0.1818363483956101	0.0477	0.5657	-0.0175	-0.2699	-1.7931373102138997	-1.5647116739697	2.2770959308546	0.1820254158686184	0.0236	0.2851	0.1177	0.3156	-1.4495939661414998	-1.980134735131	2.4767618116571	0.1858671819263483
466	0.1100688781057744	1.4064	-1.9959	3.7824	0.9365	1.1022736911219	1.9193104096688	-0.6579335023960999	0.1479834108877423	0.0002	-0.0061	-0.0174	-0.0395	1.138980738765	1.8111564182745	-0.7276493527964999	0.1558525071646656	0.0006	-0.0369	-0.0567	0.0289	1.1406724890851	1.8251625372037	-0.7544026136724999	0.1626988349168102	0.1035	0.0678	0.7382	0.6361	0.2747717264088	4.454024505546999	0.5277867568404999	0.1678552383844294	1.3135	-0.0674	-2.7971	-1.9773	1.7363653169138	-0.3994891337278	-1.6373782516726	0.1739686232353733	0.0087	0.094	0.1652	0.1978	1.1396889133175998	1.8403096040232	-0.7453930596422	0.1773721670233245
467	0.1196848112182551	1.4625	0.7777	3.3317	2.5738	-0.4987516001838999	0.8755004621670999	0.8217578822308998	0.1558359210994243	0.0249	0.1216	0.3366	-0.3343	-0.4426484384056999	1.1276499459234	0.7850114915571	0.1592695765354765	0.0105	-0.0483	-0.2426	0.1932	-0.6266951360202999	0.8838018416447999	0.8662155069219001	0.1669042552231786	0.167	0.4808	-1.1262	-0.0388	-0.2163079827885999	2.9190955058172	2.3335138368784	0.1685998609507419	0.7257	-1.404	2.0081	0.6726	-0.5509204588921001	-1.3100048932178998	-1.0171747157178	0.1715536968401495	0.1459	0.2916	-0.9646	-0.5103	-0.4110559847535999	0.5861324713686	0.8542552255890999	0.1757675724273339
468	0.1430615334198035	2.6476	-1.2465	-2.2561	-4.5952	-0.0664503788523	-1.1667569184392	0.5936469902322999	0.1761083862459794	0.0047	0.0643	0.1619	-0.0979	-0.0830531378077	-1.1346136623573	0.5786572955356	0.1772215121321391	0.044	-0.0116	0.5489	-0.2659	-0.0327727445731	-1.1835957355787998	0.5923880132499	0.1904278511795981	0.0005	0.0067	0.0297	0.0514	-0.0480771835153999	-1.2369842282386998	0.6259869614676999	0.1904404532523443	0.0318	-0.003	0.4487	-0.2211	-0.0488640441294	-1.2475281604663	0.6280721420948	0.1970769277553054	0.0	0.0036	0.0081	0.0068	-0.2812239834436	-1.5945730342709998	-0.3270979572398	0.1971065877544094
470	0.1542513331942764	3.9434	-3.7751	3.8203	3.0825	0.1829057497243	0.5111839978850999	-0.6415274585942	0.1632998228122707	0.0043	-0.0957	0.175	-0.0046	0.0403266064675	0.6565564963216	-0.5212558137443	0.1863317931393136	0.0399	-0.1388	-0.4166	0.3577	0.1044557465085	0.5938437053858	-0.5683100784615	0.1899548559794745	0.0004	0.0108	0.0523	0.0044	0.3881583408862	0.3233210262925999	-0.7990176104862999	0.1901355005110579	0.0023	0.0516	0.0112	0.1254	-0.0854530626804	0.7843426600351999	-0.4473696020897	0.1902540541465998	0.0267	0.2923	0.3457	0.0723	0.0656635182383	0.7234396485115999	-0.4956828437893	0.1903464566069786
471	0.1487297073850405	1.13	-1.4447	1.6581	2.5612	5.3986113296233	-1.1111258730293998	-4.883138941391899	0.1542629004065054	1.0605	0.8103	3.037	-0.6571	3.1459474208334	-1.7936881126437	-3.4571507936704	0.1696595364381892	0.105	-0.8319	0.3445	0.3427	4.0808558593575	2.6397993308779	-1.7036712584021	0.1705351691855297	0.1267	0.3379	0.9775	0.2112	4.6449562335341	2.3774600021703	-5.8498365487216	0.189291603731238	0.0066	0.0545	0.1797	0.1295	4.615999762938899	-0.2814993846585	-4.2073830460887	0.1903931965820253	0.0032	0.006	0.0746	-0.1404	3.760013443999	-0.3470842168354	-3.5092409663172	0.1961976277945059
472	0.1515773789331582	1.8228	2.3353	1.0762	-3.3803	4.2497554901526	-1.682307992732	1.8369654464137	0.1534753388460868	0.467	0.815	1.9216	-0.4556	5.018203565785	-1.4200473500858	1.0109191738365	0.1636294703536388	0.1342	0.9541	0.2971	-0.4815	3.5225782537245	-4.1829116809933	4.3804136951073	0.1667640727823328	0.3659	-0.0752	1.1162	1.4282	5.634630170792599	-2.3566081958992995	-0.9232235584062	0.1874432035677695	0.0618	0.2817	0.4471	-0.4641	3.880796548248	-2.1951837409372	1.8080089758185	0.1874854722544952	0.0223	0.3518	-0.0801	0.2188	4.4607915068274	-1.9099861113929	1.2591343545228	0.1962238947299897
473	0.151755893107349	1.8637	2.8879	1.3037	2.8951	-0.7403964947432999	-1.0349577655942	-0.6139873371042	0.1601073038414464	0.002	0.0552	-0.0757	0.0984	-1.0648978119569	-0.9618190715229	-0.7281214691649	0.1614716682101477	0.5105	1.0575	1.4652	1.2154	-0.6351145445901	-0.9412820094975	-0.4658214834879999	0.1743826549055779	0.3274	0.914	1.2662	0.6142	-0.7986241801792999	-0.990657513026	-0.5816867088994999	0.1782327693036371	0.0002	-0.0284	-0.0189	-0.0262	-0.9291643560419	-1.0596651888738	-0.6733953134612	0.1822564205495931	0.003	-0.0991	0.0732	-0.0963	-1.0309447764628	-1.1208436016123	-0.837613123603	0.1824955854144395
474	0.1493035926657502	0.4519	-1.6822	-1.2001	-0.5197	1.3506855869617	-2.4195570450193	-3.4396431450089	0.1527327588063204	1.4811	-1.6616	-1.8073	2.9186	2.004133983858	-2.8421798807987	-2.4270322208523	0.1643193757725874	0.2526	-0.861	-1.1684	0.4468	3.4211519205799	-1.5894977833106998	-6.4914033503465	0.1680099588515739	0.2024	1.2648	0.2134	0.4024	4.3609388949108	-0.0521688587082	-4.9020629391586	0.1923723478438993	0.0008	0.0566	0.0568	0.0097	2.3422086466631	-1.7835376107230998	-3.6766849049764	0.1925686321460396	0.0002	0.0038	-0.0232	0.027	2.59270572313	-1.8212675771644	-3.4270533751848995	0.1965937397670769
477	0.1844321717901643	0.0	-0.0004	0.0003	-0.0005	0.0006294884912	-0.0116455370872	-0.0057047394515	0.1850719776123164	0.0169	-0.0064	-0.3548	0.1037	-0.0001573721228	0.0111734207188	0.0051932800524	0.1875274131373923	1.4111	1.186	2.9983	0.9441	-0.0003934303069999	-0.0	0.0002360581841999	0.1910068350593187	0.0	-0.0005	0.0	-0.0002	-0.0003147442456	-0.0003147442456	0.0	0.1938706700556342	0.4715	-0.2597	-1.744	-0.734	-0.0002754012148999	0.0001180290920999	-7.86860614e-05	0.1975633585024838	0.0	0.0007	0.0001	0.0	-0.0006294884912	-0.0003540872762999	-7.86860614e-05	0.2490164856041843
478	0.1823805891119252	1.6837	1.8279	-0.3064	3.2269	0.0595260054490999	-0.899775112109	-0.1692537180714	0.1900150476712715	0.0228	-0.0333	0.4203	0.0504	0.1072491016882	-0.9103190443366	-0.1150783647974999	0.1956216937398676	0.0245	0.159	0.3743	-0.1504	-0.0973346579518	-0.9447048531684	-0.3851289275223	0.1957981988293826	0.0268	-0.2729	0.2025	0.2995	0.3040822842803	-0.9893198499822	0.1273140473452	0.2098202924039835	0.0051	0.0197	-0.1906	0.0089	0.1492281154451	-0.9109485328278	0.0193567711044	0.2399335607819867	0.0583	-0.5488	-0.0192	-0.2505	0.0950527621712	-0.7689595350314999	-0.0725485486108	0.2448557594388786
479	0.1360540511316457	1.4678	1.9499	-2.225	2.7258	0.7049484240826	0.3964990633946	-0.1501723481818999	0.146738513007397	0.004	0.1714	0.0995	-0.0386	0.6809491753556	0.3865059335968	-0.147142934818	0.1736152870899803	0.0003	-0.0141	-0.0046	0.0484	0.6699724697903	0.3639623770057	-0.1406513347525	0.1827726395509609	2.1288	3.5334	2.0626	-0.8554	1.2446167761945	0.2171341864332999	0.1652800719707	0.1861096101297572	0.02	0.3004	0.2579	0.0678	0.398151470684	0.6879522348202	-0.5153543591393	0.1886950371450395	0.0022	-0.096	-0.0896	0.0155	0.2584050256376	0.2137900288238	-0.1304614898012	0.1934834650128763
480	0.174117102200024	1.4006	2.1033	-1.3403	-2.4177	0.6231149202266	-1.6105856477659	-0.0871054699698	0.1879757760112582	0.3411	1.0409	-0.9309	-0.8786	-0.3654180691415999	-0.5427371085064999	1.1226140379938	0.1939154384302994	0.005	0.0505	0.1634	-0.0982	1.1352038078178	-2.0280152034929	-0.6462486222782	0.1948646124231106	0.5336	-0.9053	1.6313	0.7917	-0.0154618110650999	-1.0787465587632998	0.6487665762429999	0.2014210575902494	0.1881	0.7636	-0.3591	-0.8297	-0.4822275272899	-1.3912875946441	1.1412232915149	0.2043502545385236	0.0016	0.0767	0.0753	-0.0121	0.8542945686198	-1.6491418178519	-0.2790207737244	0.2174236202569141
481	0.1757571837654168	1.1532	1.9905	-1.7429	-1.6858	-0.2905482817195	0.3229275959855999	0.7049484240826	0.1876239734144937	0.478	-1.3479	1.3055	0.5479	-0.8583075577511999	1.2350170767037	0.8790019918994	0.1916210376384921	0.0612	-0.2938	0.5922	0.2053	0.7787166066451	-1.3740160041668	-0.3112820588984	0.1943048109472512	0.4344	0.8522	-1.6177	-0.1031	-0.2186292215998999	0.3120295764817	0.5068562645081	0.2009096218788286	0.2582	1.0687	-0.7976	-0.3863	-0.3864272475354	0.1427365153796	0.7240297939721	0.2043592268821052	0.004	0.1689	0.0026	0.0251	0.7690775641236	-0.4084593447274	-0.0548048417651	0.2187015017437913
482	0.1774552020850593	1.1793	-1.7789	-0.8921	2.4511	0.2826403325488	-1.0172534017792	-0.2783125991718	0.188088706267669	0.4946	0.7876	0.248	-1.8063	-0.077899200786	-0.7035714180081	0.6316523578884999	0.1945019617980773	0.548	-0.5755	0.4621	1.9187	0.2357040969236999	-0.9404558058528	-0.0140848049905999	0.195424391481892	0.0183	-0.1846	0.2749	0.1752	1.2881301681487	-0.6344457130682	-1.6294703025019	0.2013342821839325	0.1403	-0.2267	-0.3577	0.9305	-0.0943839306493	-1.6271097206599	0.5434059400283999	0.2046427915260562	0.0025	-0.0715	0.0454	-0.1064	0.8106631475735	-0.5921126120349999	-1.1168306124808998	0.2206714300318023
483	0.1094644938392559	1.4389	0.5638	-3.0668	3.1614	0.2712308536457999	0.5495434528176	0.4938337213464	0.1478519244356809	0.0001	0.0144	0.0211	0.0185	0.2607656074796	0.5449403182257	0.4763260726849	0.1560462440047658	0.0007	0.0212	0.0628	0.0496	0.2627327590145999	0.5417141897083	0.4711327926324999	0.1615451987983191	0.0025	-0.0977	-0.0502	-0.1063	0.3660869006634999	0.4654673962116999	0.6679659752246	0.1663406718760188	1.464	-2.3953	2.3546	-1.3859	0.2240192168058	0.7644744295317	0.4051545301486	0.1743441118637111	0.0091	-0.1637	0.1887	-0.1261	0.2524642280019	0.538212659976	0.4749490666104	0.1770727428479541
485	0.137503682347565	2.6876	-1.8103	2.7787	4.2802	-0.073571467409	0.7623105628432	-0.5597332977689	0.1712858098185427	0.0131	0.0816	0.2851	-0.1629	-0.099931297978	0.83407225084	-0.5711821197025999	0.1754183323598258	0.0235	0.0017	-0.3738	0.2473	-0.0485492998837999	0.8492586606902	-0.582670284667	0.1870682139950363	0.0128	-0.063	-0.1941	-0.2476	-0.0450871131821999	0.9562717041942	-0.6933815730567999	0.1875726802001689	0.035	0.0126	0.4364	-0.2993	-0.0766795668343	1.0183156636081	-0.6780377910838	0.2114330813607024	0.0062	-0.0169	0.1757	-0.1128	-0.0618079012296999	1.0194959545291	-0.684175303873	0.2148944652522229
486	0.1476375278695325	0.1254	-0.9744	-0.5332	-0.1994	-2.3914661210995	-1.3837337327497	2.4761323231659	0.157696963759878	0.0001	0.0283	-0.0226	-0.0028	-1.4216604143445	-0.4323012213316	1.8185922510768	0.1692555968629851	0.0781	0.692	0.2836	0.3644	-3.3111488067427	-1.8469192331808	1.9189169793618	0.1912297909068253	1.6385	2.7447	1.0509	2.053	-5.103184512097	-2.6743031688018	0.7418521868792	0.1944583087649141	0.0439	-0.4506	0.068	0.3618	-3.0700153715824	-1.4219358155594	1.5752162631666	0.2011316347390884	0.2873	-1.2205	-0.8053	-0.069	-3.7449844062716	-1.6675150131888	-0.1589851870587	0.2050994274041697
487	0.1506050719858612	0.316	-0.2037	-0.5943	-1.6592	4.060987628854	2.1301497111901	-3.1248988994089	0.1622959489442704	0.3731	1.7855	-0.0353	-0.5095	4.2983834760978	2.1329824094005	-3.6028380363525	0.1640404227993146	1.5122	3.039	0.8435	-1.9698	3.9724264667483	1.5973270464199998	-4.5282254614472	0.1743496753414699	0.2228	-0.001	-0.8396	1.1007	3.3845629020289	1.7598924492724	-3.9430372228154	0.1815467954518983	0.1138	0.8987	0.1107	-0.3468	3.1094764313745	2.3188388864273	-1.8746560698243	0.1870491749134768	0.0175	-0.0777	-0.0059	-0.3659	4.0784559344848	1.9621156270704	-3.8765081579017	0.1875712885038698
488	0.1169948191915731	1.4551	-3.948	-1.3365	1.1329	4.9719361616818	2.7258425390188	-4.1630041074591	0.1265763645064581	0.0002	-0.0084	0.023	0.0385	-0.8040141753852	0.3910303821272999	-2.0306511865498003	0.151039740597543	0.2534	1.4508	0.2466	-0.5923	4.7798241427737	1.2441053167954	-3.8745410063667	0.161717602665046	0.0586	0.6395	-0.2421	0.2751	3.1943393485943994	2.614737820322	-3.5633769765604	0.1619775632283807	0.0334	-0.5505	0.0744	0.0304	2.5717752307976	2.3535787825354	-3.2207778652248003	0.1648748794168603	0.1478	-0.3894	-0.3806	-1.024	1.3535969712335	1.7087858523931	-3.869780499652	0.1661191158096591
489	0.1477137224150507	0.1535	0.9329	0.6851	0.4684	-0.7111646229332	-0.8492193176595	1.3857795703461	0.1575562613163221	0.0002	-0.0027	0.041	0.0098	0.4101117520168	-0.1396677589849999	0.7811165315178	0.1698856417014031	0.0881	-0.5105	-0.4255	-0.5799	-1.1046342729639	-1.2832909753725998	0.5963616593506	0.196882489738406	0.0088	-0.0435	-0.1379	-0.2156	-2.9529305122192	-2.1537161865794	-1.6011039773672	0.1971459135565395	1.6893	1.6261	1.4936	2.8246	-1.8846885426528	-1.9267462424711	-0.5812145925311	0.2036529823532659	0.0052	-0.1433	-0.1172	-0.0619	-0.9109091897971	-1.1207649155509	0.1079966192715	0.2083754716724993
490	0.1471587255437371	0.131	0.8606	0.5038	0.5839	-0.486279859452	-1.2900186336223	1.1445281060937	0.1573640767669976	0.0001	-0.0109	0.0279	0.0215	0.3928795045702	-0.2711521675844	0.8861230804560999	0.1690106568443651	0.0988	0.5577	0.1903	0.728	-1.1026277783982	-1.5480695719836	0.4021251167847	0.1920451977855122	1.3524	-1.8137	-0.6029	-2.6288	-2.7788769444024	-2.1604045017984	-1.246780642883	0.1947954090659723	0.2548	-0.876	-0.3696	-1.0287	-2.8845523248626	-1.6224672430373	-1.4377517139007998	0.2043054574993981	0.1927	0.4371	1.002	-0.4687	-2.3758075948809	-1.6245917666950995	-1.5152181413491	0.2123144069433663
491	0.1450900007832246	0.1344	-1.005	0.6154	0.0223	-0.7867425849078999	-0.0505164514187999	-1.5704164134212	0.1499890172415577	0.0132	-0.318	0.1617	-0.0677	0.2597033456506999	-0.2699718766634	-0.3117541752668	0.168153783148856	0.0646	0.5575	-0.5041	-0.1076	-1.4131623197133	0.3542839914535	-1.6334439486025998	0.1860449225276027	1.6448	-2.0559	2.6425	1.4325	-2.7535793756623	1.9282806206684	-0.9369936191512	0.1917552523591895	0.2518	-0.9817	0.9594	0.2922	-3.0569928284207	1.9192317236074	-0.7340622668005999	0.1940027143621931	0.0553	0.397	-0.4972	0.1518	-2.033641256883	0.7851688636799	-1.4863403568152995	0.1949546798324504
492	0.1465190858284577	0.288	1.0468	0.3838	1.306	-0.0084587516005	-1.5944943482096	1.1862710616664	0.1701619281448775	0.1824	-0.0741	0.7226	-1.0392	0.0038949600393	-1.4988907836085998	1.1099849251391	0.1905911592250681	0.0034	-0.0748	0.0957	-0.111	-2.1264121232736	-0.4777817648207999	-2.9033582935372	0.2092128524324934	1.6671	-0.8014	1.3585	-3.0765	0.013770060745	-0.8241184640728999	0.2882270429082	0.2141059199128255	0.1776	-0.2887	0.5032	-0.9528	0.4293111509983999	-0.6967650736969999	0.8123942409243	0.2144953809956099	0.1551	0.1311	-0.3692	0.9648	0.7231642472967	-0.5465140394536999	1.1047129590253	0.2172318373775275
493	0.1477632299804931	0.3092	-1.4562	0.1033	1.0039	-0.6205182802003999	2.7800178922927	-1.189339818061	0.1715274306396519	0.1408	-0.3213	-0.8114	0.6857	-0.7492093336201	2.7194689680454	-1.0615143113167	0.1908845811359405	0.0006	-0.0609	-0.0249	-0.0078	-2.8007910125023	-0.1083507065477999	2.0326183380848	0.2092021738185351	1.6459	-1.6971	-1.9004	2.3043	-0.6779197619917	2.0585453953161	-0.7432685359843999	0.21322179623784	0.0026	-0.0763	-0.0558	-0.0976	0.8629893784044999	1.0984574171439998	-1.3323517346554998	0.2144167198365295	0.211	-0.6289	-0.6467	0.8137	-1.7236575179976998	2.3969348023668	-0.1591425591815	0.2192647080430496
494	0.1474527034716416	0.368	-1.4618	-0.9677	-0.8187	-0.2003347123243999	-1.1972871102624	3.1316265576586	0.16885061838484	0.1665	-0.3568	0.19	-1.147	-0.1022525367893	-1.0949952304424	3.0971620627654	0.1896638845124686	0.0037	0.0061	0.0373	0.1665	-2.2029343179851	-1.5525153344526998	-1.2297451105899	0.2057995888200331	1.7253	1.6293	0.0737	3.1488	-0.1960856650087999	-0.8221119695071999	2.2507361002856	0.2110962162552162	0.2057	-0.7538	-0.2346	-0.9156	-1.008755307148	-1.6049989374065	2.3450806879042	0.2134386564776059	0.0161	0.0856	0.1229	0.3012	1.009935598069	0.4253768479283999	2.0785709979424	0.2152622523280545
495	0.1481507881841022	0.3431	-1.4594	-0.6505	-0.9597	-1.2718814964696	-1.2696782867504	2.1976623518713	0.1721412319163804	0.1336	0.083	-0.2249	1.0522	-1.1899693065522	-1.2114899443451	2.165046979421	0.1869276504638651	0.0008	-0.0644	0.0495	0.0106	-2.3767911706484	-0.8694809784699999	-2.2405069123036	0.2089374354776495	1.58	0.9244	-0.265	3.2277	-1.0798875066536	-0.9220039244545	1.2915530118196	0.2118078772645818	0.0025	-0.0782	0.1091	-0.0021	0.6442814707432	0.0507918526336999	1.6984779783497	0.2133039812880776	0.2105	0.4695	-0.0098	1.1225	-1.8149726922524	-1.4233521646646	1.4782356924910998	0.2185490266593739
496	0.1456159072697103	0.2968	-1.4879	-0.8957	0.2027	-0.3481464786643	1.4346436144755	2.9779920227751	0.1676438225546638	0.2472	-0.3038	-0.6396	-1.3079	-0.2546280946904	1.4197326058402	2.7813555553365	0.1822461197185224	0.077	-0.0231	0.2755	0.7467	-0.8202628470643001	-0.4993417456444	-1.1473214612734	0.1973558994707254	0.5303	0.4771	0.9099	1.7248	-1.4525840364746998	-0.341890936783	0.8386360424012	0.1993614216686253	0.0108	-0.1019	-0.2662	0.0154	-0.8132597875997	0.0992231234253999	-0.2612770668787	0.2016881912510393	1.0122	1.3325	1.4391	1.9186	-0.1894366928205	0.9381739100722	1.5146673389193	0.211111214382853
497	0.1470713930179088	0.2877	1.4075	0.7605	0.6123	-0.7320557722348999	-1.7021368802047998	1.9359131686242	0.1714836269343253	0.1835	0.224	-0.7488	0.9971	-0.7248953406474999	-1.4860256125696998	1.6895471103808002	0.1818832217706453	0.0519	0.0424	0.4505	-0.4728	-1.0200467569588998	0.9242071341737	-1.3700030150354	0.1977779108856988	0.2243	0.1641	-0.812	1.0076	-1.430512596252	-0.1870761109785	-0.8470947940016998	0.1989838864713173	0.0071	0.0115	0.1278	0.1921	-0.8660581347990999	0.6776050177460999	-0.5252294598449999	0.2037854599341677	1.1523	1.2526	-1.1791	2.3499	-0.9220826105159	-1.109080035433	1.0309054334321	0.2130788068848388
498	0.1580219276019241	0.64	1.3163	-1.1714	-1.7234	0.5662642408651	0.5618578214266999	0.0371398209807999	0.1700657383008022	0.0812	-0.1899	-0.7882	-0.2427	0.3257209511653	1.5585741611805	0.8625566050668	0.174341491638041	0.1438	-1.0321	-0.1839	-0.3716	0.5354979908577	0.5156691033849	-0.4599593719137	0.1869681724559751	0.7799	1.1835	1.3786	1.7193	1.6588202034041	-0.3795815601935999	-1.8761511049909	0.192784749314795	0.0051	-0.0581	0.1912	0.0058	1.3042608107357	0.1618572282997999	-0.9012701472756	0.1946552071479932	0.0301	-0.047	-0.3274	-0.3506	1.0377904638045998	-0.3895353469606999	-1.45962643897	0.1981427447871285
499	0.1470329999132192	0.1763	-0.51	-0.6946	1.0276	-1.2705831764565	2.5454547432593	-1.5033758891084	0.1617283275831326	0.6902	-2.0418	1.4833	0.1802	-3.8621872947269	0.8546486558961	0.0663716927909	0.1644194129017316	0.0486	-0.28	-0.6038	-0.0048	-2.0132222239497	0.2548641528746	-0.2608442935409999	0.1750190489219626	0.2176	1.2826	0.3033	0.3577	-2.0602764886669	-0.2120195924423	-0.2152457209597	0.1778249644362032	1.2828	2.0104	-2.5884	0.2813	-1.2871465923811998	0.9183056795687	-0.8571272668301999	0.1846990327710878	0.0066	-0.2188	0.0191	-0.0705	-1.4976318066262	-0.3196227814068	-0.1721257593125	0.1849813071468301
500	0.1430874027277732	2.4765	1.6001	4.5722	1.5798	1.2140078983099	3.5905236677434003	1.1794647173553	0.1596004459913402	0.0	0.0043	0.0007	-0.0037	-2.4526051908073	-6.9713883248865	-2.4565001508466	0.1785913815471993	0.0008	-0.0494	0.044	-0.049	0.1691750320099999	0.5820407961758	0.1475757081556999	0.1789089573083376	0.0962	-0.5734	0.3854	-0.5737	0.1366383456211	0.4943058377147999	0.1156291672272999	0.1800662738700386	0.0567	-0.4882	0.0029	0.4839	-0.237238475121	-0.5241278549854	-0.2560051007648999	0.1811773068831	0.9375	-0.9012	-2.4781	-0.8992	-0.5125216609289	-1.3142932835641998	-0.5307374841429999	0.1958791281557611
501	0.1325782662887456	1.9319	2.1937	1.367	3.8957	-4.3406772341003	-2.8807753939154	-10.3992679037161	0.1756732439357157	0.0595	0.7121	-0.0281	-0.0121	-2.8155839920455	-2.0148352882084	-8.116939349778399	0.1781030876100984	0.0023	0.1184	-0.0593	0.0382	-2.3976823199501	-1.8847672287142	-7.1752245669432	0.1783787364530767	0.0576	0.4516	0.2931	-0.4408	-2.0069273390377	-1.5262735329758	-6.3834067310750005	0.1896562458012793	0.0001	-0.0116	-0.0078	-0.0146	-2.7935912378842	-1.9803707933152	-7.7665109753334995	0.1905388201254337	0.0039	-0.1092	0.0152	-0.1376	-3.0256364329528	-0.9663828630841	-4.1905048859184	0.1985123752082562
502	0.1462317202035662	4.275	5.0162	3.175	-2.9341	0.1189733248368	0.0865546675399999	0.1362055722834	0.1531193563830148	0.0012	-0.0064	0.0189	0.1088	0.042490473156	0.0410741240508	0.1897514370660999	0.1780100361569379	0.0567	-0.3762	0.0904	-0.5724	0.4965483904646999	0.3200555547445	-0.1109866896047	0.1781305628628336	0.056	0.2319	-0.6009	-0.2386	-0.3422450240592999	-0.2191800240297	0.3808798802066999	0.187061257351006	0.0368	-0.0455	-0.3244	-0.4331	0.0945413027721	0.0546081266116	0.1018591064823	0.1891023833811079	0.0004	-0.0334	0.0366	-0.0206	-0.588178308965	-0.3757259431849999	0.5152363300472	0.1891750191236261
503	0.1189741556699602	1.8335	2.5118	3.4761	-2.1734	-5.9217162658105	-8.2943764182354	5.496378760912799	0.1654965689325803	0.0307	-0.3138	-0.0247	0.4236	-5.6105915790349	-7.1280129301032	5.0527467467396	0.1783051154616073	0.0419	-0.3978	0.4362	0.0657	-3.8988156563086	-5.0964568538473	3.6051199321331	0.1817578202690252	0.0607	-0.4086	0.5226	0.2476	-4.8953746239396	-6.8183439354635	4.4888037446858	0.1844632859593912	0.0792	-0.6412	-0.0356	0.4811	-4.8007152920754	-6.7474477941421	4.4919511871418	0.1865467681395722	0.0242	-0.3086	-0.2058	0.2387	-1.9585747543074	-4.7429990660385	2.817747858734	0.1897853972023017
504	0.1112449063126993	0.4596	0.8756	0.5203	-2.2715	-2.354286957088	2.8567368021577	9.8644387443803	0.1372263963229092	0.6134	1.1382	-0.1796	-2.319	-2.681227542205	3.3034769157562	8.8248385011635	0.1585611777621942	0.4886	1.4958	0.3181	1.5111	1.0951526025652	-0.4172328405734999	6.4373853691954	0.1683928267409855	0.0316	0.1741	0.2822	0.4139	-1.6511876554483	1.0301185728181	8.4841278553015	0.1712998723087943	0.0303	0.249	0.4436	-0.078	1.6463878057029	-0.0959576518773	7.336530992813199	0.1830885909926796	0.3167	0.7472	-1.222	0.7368	-0.6238230947792	2.0174712712653	7.070375390127699	0.1880662348007296
506	0.1656116328538216	2.0275	-1.9985	-3.7721	-0.375	0.0559851326861	-0.1995085086797	-0.1044557465085	0.181570230485697	0.0535	-0.3635	0.1267	0.5422	-0.4089708041265	-1.0890937758374	-0.1986823050349999	0.1819143697492358	0.0534	0.498	-0.2864	0.332	0.6515599314227	0.8984767920958999	0.0173109335079999	0.1879841879278907	0.0006	0.0566	0.0259	-0.0266	0.1652800719707	0.0163273577405	-0.0921807209301	0.1891936197859395	0.0164	-0.0269	0.0513	-0.3558	0.1199175575736	-0.1086654507934	-0.0754205898519	0.2274889801357313	0.116	0.411	0.7712	0.031	0.013376630438	-0.2783519422025	-0.1088228229162	0.2290677789223684
507	0.1070085386789629	1.7395	1.9833	3.8935	2.3003	-0.3405926167699	-0.08262036447	0.2862205483425	0.1448291659538492	0.002	-0.1306	-0.0316	0.0503	-0.5300686526210999	-0.2205176870734999	0.2382220508885	0.150228059731208	0.002	0.1333	0.0404	0.018	-0.4991056874601999	-0.2957809048026	0.1274320764373	0.1531450456193747	1.1914	2.2429	0.9876	2.3797	-0.1331761589195	0.2712701966765	0.7211970957617	0.1569079289196961	0.0007	0.0506	0.0104	-0.0607	-0.3080952734117	-0.0619259303218	0.2803190937374999	0.1742629594690322	0.0	0.0018	-0.0064	0.0076	-0.3776144086585999	-0.0993804955481999	0.2663916608697	0.1748600122485774
508	0.1138468484670582	1.7375	0.6015	-3.4542	3.2555	-0.1674045956285	0.0667257800672	0.0977674312895	0.14398970702048	0.0	-0.0064	-0.0091	0.003	-0.1226715697226	0.2293305259502999	-0.0705027110143999	0.1546146941834359	0.7814	-1.7531	-1.7141	1.2529	-0.1695291192863	-0.0348972682308999	0.1796796212068999	0.1587334037622697	0.1053	-0.4751	-0.6927	0.5384	-0.1663029907689	0.1098850847450999	0.0619259303218	0.1616727148551294	0.0	0.0103	0.0053	-0.0057	-0.1638243798348	0.1164160278413	0.0702273097995	0.1708452848371163	0.0	-0.0141	0.0103	0.0041	-0.1426971723489	0.0934003548818	0.0860432081409	0.1713834666949989
509	0.1085966776697561	1.37	1.7904	-3.9398	0.4423	1.704733520231	-4.1351885847542	0.4510285039448	0.1500876850914808	0.3436	-0.7002	-1.7136	0.086	0.5079578693676999	-2.5486021857153	0.2169768143104999	0.1707655957998873	0.0006	-0.0697	-0.0272	0.004	1.4856715252934	-1.9319001794928	0.2637163347821	0.1761738455836047	0.7577	-2.2647	-1.1469	-0.0814	1.9978784419767	-7.1882864531356	0.7148235247882999	0.188314423458189	0.0187	0.2393	-0.1804	0.2427	-0.3194260662532999	-7.788346357371999	0.5607168735364	0.1891839131911813	0.0156	-0.1449	-0.2923	0.1312	3.7612330779507	-5.4621109811731	0.6796508553425	0.1900090545941005
510	0.0933634290620479	2.4142	-1.192	3.9675	4.6503	-1.6389519729006	5.2321116237009	5.8582166142607	0.1399313945620757	0.0	0.0015	0.0019	-0.0007	-0.6769361862241999	2.5370746777202	2.8696019731966	0.1526206910561716	0.3701	-0.9557	1.4155	-0.8486	-1.5178934674367	5.039370116301599	5.9033824135043	0.1627536950189828	0.1955	-0.7149	1.0867	-0.3315	-1.5191917874498	4.7466186248629	5.1620810290549	0.1702060350319963	0.0	-0.0186	-0.0044	0.0022	-1.3314861879801	3.6397024561184	3.0466062683159	0.1750793629889557	0.024	0.2726	-0.3624	0.0148	-1.476543942171	4.9826768090629	6.031443978432799	0.1823831108494495
511	0.147272717855153	1.748	-2.6286	-3.1076	-1.1123	-3.9808852183488	-6.4674827876809	-2.8471371026669	0.1783260673446552	0.0535	0.3692	-0.1211	-0.5468	-1.8476667507641	-3.9513386022931	-1.9208447878661	0.1866614906597408	0.0051	0.1089	-0.0132	-0.1697	-2.098163827231	-4.1564731643629	-1.962036941009	0.1937708111606345	0.0007	0.0652	0.023	0.0188	-2.0738891772891	-3.9635349418100994	-1.8674956382369	0.1959581726101253	0.0007	0.0717	-0.0136	0.0141	-1.2541377896239	-2.3320581447425	-1.0107618017137	0.2052221157043701	0.0057	-0.1294	-0.157	0.0153	-2.9811001222004	-5.2167284986972	-2.3504706831101	0.218504290991593
512	0.1102323842300152	1.4008	0.6578	-1.0045	4.1975	-0.0269106329987999	-0.0777811716938999	-0.0206944341482	0.1479804386037002	0.0001	-0.0093	-0.0226	-0.0081	-0.020458375964	-0.0576768830062	-0.0241959638804999	0.1558028551744422	0.0006	-0.0156	-0.0723	-0.0056	-0.0096390425215	-0.0439461652918999	-0.0176256777535999	0.1657073956709364	0.001	0.0347	0.0859	0.026	-0.0500443350504	-0.1367170316825	-0.0364316464282	0.1709288476189158	1.5731	-1.5935	-0.2304	3.3485	-0.0529950623528999	-0.1486379699846	-0.0104259031354999	0.1741485504204619	0.0606	-0.215	-0.0741	0.6856	-0.0143602062054999	-0.036982448858	-0.0505951374801999	0.1776337728531846
513	0.148382340062275	2.5529	-4.8833	1.4002	0.0123	0.2480578085634999	0.1520608136555	0.8888770926051	0.1716437381574805	0.3081	0.0303	0.3504	1.6027	-0.0734927813476	0.0287597554416999	0.1530837324537	0.1809679909088014	0.1917	-0.7018	1.0361	-0.1503	-0.0040129891314	-0.032654715481	-0.0234484462972	0.1830291905134868	0.0024	0.002	0.0754	0.1196	0.1633522634664	0.1024885949735	0.6540385423568	0.1878895246500753	0.0002	-0.0097	0.0213	0.0286	-0.0418216416341	0.2333435150816999	1.3330992522388	0.1930473198139936	0.0231	-0.4014	-0.131	-0.0375	-0.1696078053476999	0.1402972474761999	0.6318884160727	0.1949121862399589
514	0.1329976233011923	1.519	-2.8032	-2.2015	-2.104	0.198288874728	-2.7718345419071	2.7553104690131	0.1514066824392874	0.0014	0.0722	0.0163	0.0922	0.7046730228677	-1.3579247046105	2.2025802307088	0.151415424364707	0.0007	0.0556	0.0203	0.0623	-0.4582676215936	-2.25435565911	1.3440366147734	0.1626299182042754	0.2829	0.0671	-1.1806	1.1004	0.1944726007501	-3.4526656881706	3.4038016440412	0.1678074789835749	0.0276	0.0122	0.3547	-0.3472	0.1283763091740999	-2.8686183974290995	2.7414617222067	0.1715998977028458	0.0003	-0.0008	-0.0147	0.0455	-0.5352225896428	-2.362155563228	1.3306993273661	0.1716329309209437
515	0.1446685905869323	1.1999	-3.3198	0.8786	-0.805	-1.6903733140255	1.046918046927	-0.1219633951699999	0.1610685988585603	0.2054	-1.2885	0.3115	-0.3946	-0.1803877957595	0.7039648483150999	0.2429825576032	0.172763764093736	0.0462	0.6041	0.0772	0.1737	-2.8286852212686	1.1336300865898	-0.2457365697522	0.1800571765788094	0.6844	-2.2051	0.7271	-0.557	-0.2766995349131	1.2700323740267	0.2169374712797999	0.1826297203891382	0.0294	-0.117	0.3284	0.3465	0.2894466768599	1.123636956792	-0.1397071020157	0.186032516696162	0.2741	-1.398	0.1499	-0.4829	-0.8306100641384	0.7799755836275	0.0087734958461	0.1934270088882514
517	0.1445559605723689	0.8271	-1.971	-2.1463	-0.301	0.9483244119928	0.8326952447654999	-0.5151576439857999	0.1542755631156101	0.0639	-0.6721	-0.4103	-0.0311	0.1321532401212999	0.9994310088721	-0.709354843521	0.1684584576978799	0.1454	0.8123	0.7818	0.1533	2.0053536178097	0.5034334208372	-0.1547754827738	0.1712750996001794	0.0183	-0.1474	-0.3716	0.0074	0.5965977175348	-0.2405432896998	-0.8945424890258998	0.1738503966686738	0.055	0.0853	-0.6028	-0.3219	1.9346935346725	1.7896357804816	0.1964790953158	0.1817248495247511	0.5598	1.675	1.3465	0.0431	0.8701891530226	-0.8076337342095999	-0.2181571052314999	0.1835863243570685
521	0.1442725895972719	0.6673	-1.9311	-1.7729	-0.2565	-2.8920668437263	0.6825228965835999	-0.4082626295739	0.1561030477778457	0.452	-0.4414	-2.0331	-0.1224	-0.3937057082149	1.9047928313405	0.0665290649137	0.1642254923150908	0.0009	-0.0663	-0.0124	-0.0621	-0.7468880948088	1.5832422414294	-0.6049384400432	0.1798141629589218	0.4586	-0.9889	-1.6863	0.064	-0.0128258280081999	0.8258495574236999	-0.2499069310064	0.1824556179693893	0.1009	-0.4012	0.7935	0.198	1.1853661719603	0.4696771004965999	-0.7035320749774	0.1848798830987968	0.0991	-0.391	-0.8071	-0.0042	-0.5394322939277	0.6839392456887999	-0.0046818206533	0.1935204109298115
522	0.1455099127102241	1.5145	1.3436	-0.1888	-3.7109	1.2483150210802998	2.5577297688377	2.5304650485626	0.1588540532108547	0.0817	-0.3105	0.1607	0.8059	1.5721081637413	2.3022754705026	1.4881501362275	0.1713853398072346	0.5138	0.2397	1.9142	0.8806	1.4503808267555	2.8411569620005	1.8598630902811	0.1781784586036212	0.9849	0.9908	2.6377	-0.5935	1.4647410329609998	2.547067807518	1.7327457580894	0.1890078674680181	0.0598	0.1385	-0.4861	-0.4685	1.2160143928756	2.1195664359318	1.7988027066347	0.1924889974977867	0.0775	0.7468	0.1885	-0.1035	1.4952712247842	1.3151588302396	0.0071604315874	0.2021911731516164
523	0.1422524062628909	1.8781	-0.5371	-4.3159	-0.9422	2.076131730039	-1.826303485094	-3.7019037876551	0.1512787478078575	1.2863	0.9068	-0.4613	3.4233	2.1340053281987	-1.9273363879316	-3.5079819893347994	0.1589274459891205	0.2102	-0.3822	0.5772	-1.2265	2.3888694810733	-2.0626764135396	-2.7714411116001	0.1735094692946662	0.1889	-0.1191	-1.2532	-0.2193	2.0178253585416	-1.4998350163454	-3.5018051335149	0.184123123705979	0.2063	-0.5249	-0.7662	-0.9045	2.2467624541849	-1.8403096040232	-2.7771458510516	0.1898119257928593	0.0073	0.0859	0.1435	-0.1721	2.1194484068397	-1.7524959595007998	-2.9642613050608	0.1921618878636385
524	0.0870300613826256	2.6855	-5.8659	-1.9323	2.8536	9.4367406576406	2.0617715238335	-4.0579975585208	0.1418102856265052	0.0003	0.0215	-0.0556	0.0003	5.4156075188857	0.6698150976674999	-2.298813283801	0.1610398880940854	0.0062	0.1096	0.2071	0.0563	10.0513968262667	1.7842851283063998	-4.3191565963074	0.1708670102931005	0.0013	0.0096	-0.1056	-0.008	6.1107201852933	1.728732768958	-2.5597756064341	0.1800703603931034	0.0159	-0.1369	0.3355	0.028	10.3025627342555	1.9143138447699	-4.3912723715805	0.1829428572013467	0.0184	0.3754	-0.0195	-0.0957	7.0672672907024	-0.6093448594816	-2.6877584853012	0.1837641858635468
525	0.1326323281959455	2.046	3.8903	-2.0684	1.9304	0.3191506650384	1.068163283505	1.3200767090771	0.1541323073301249	0.2611	-0.4242	-0.9157	-1.234	1.0088339932094	0.5389208345286	1.5160836880245	0.1599861097681149	0.0001	-0.018	-0.0139	0.0012	1.5678984594563998	-1.7332965605192	-0.0258090281392	0.1620441728193507	0.024	0.3781	-0.1663	0.2266	-0.0891906505969	0.4878142376493	0.3724998146675999	0.176090214815585	0.1329	0.8458	-0.5236	0.3781	0.1371498050202	0.5936076472016	0.6966863876356	0.1786617355251754	0.1691	0.7668	-0.9103	-0.0571	1.0379871789581	0.1871547970398999	1.2243157723532998	0.1897493031343291
526	0.123059632849446	1.6434	2.603	-3.1509	1.8244	5.631364699244499	-0.7397276632214	0.2586804268525	0.1387898658706433	0.0042	0.1993	-0.051	-0.0508	2.5599723215876	1.8571090781321	-0.9054798515605	0.1651154661124385	0.4243	-0.632	-1.2206	1.4021	4.9462451626347	0.7998438141309999	-2.0094059499718	0.17200124093943	0.0022	0.0575	0.1248	0.0168	5.0148987512062	0.0832105099305	-0.42883903463	0.1799422684746346	0.0085	-0.1632	-0.1451	0.1515	6.201641929240999	-1.748404284308	0.7178529381522	0.1849120604255082	0.0433	0.1732	-0.5553	-0.1129	4.7250586440393	1.1605800626193	-1.4574625722814998	0.1938884743604403
527	0.1518466003221434	0.0005	-0.0332	-0.0073	0.0602	-1.4108017378713	0.3188752638234999	-0.6743788892286999	0.1614838256162655	0.9706	1.3449	-0.8222	-2.5555	-0.0945806458028	-0.4239211557924999	-4.940186335906899	0.1835993170749602	0.0835	0.6273	0.0649	0.5332	0.1611490537472	-0.4969418207716999	-4.946677935972399	0.1846563668243412	0.1041	0.6674	-0.0943	0.6258	-0.3174195716876	-0.2332648290203	-4.1643024274722	0.21860481504907	0.0484	-0.452	0.3538	0.0518	-1.9285166788526	0.1571754076465	-4.3487818984245	0.2203208960211547	0.0075	-0.0608	-0.0697	-0.2054	-1.8854754032668	0.0760107353124	-4.4229828543247	0.2206637350941716
529	0.142112633944324	0.3203	0.2495	-1.8176	-0.122	1.1774188797589	-0.077899200786	0.1752732017685	0.1558017898119993	0.0053	0.0682	0.0236	-0.2144	1.1599899171588	-0.0479591544232999	0.1784993302858999	0.1689107821471628	0.0004	0.0546	-0.0275	-0.0138	2.6431828315181	-5.4208401419688	-0.0565359351158999	0.1886021334240977	0.0136	0.2279	0.0912	-0.2188	1.9287527370368	-6.8248748785597	-0.4065708792538	0.2023281047486643	0.2102	-0.477	-0.1481	1.144	1.2055098036787	-0.0825416784086	0.1759813763210999	0.2057711555128347	2.5757	-0.7958	-0.5224	4.2272	1.2235289117393	-0.1991544214033999	0.1675226247206	0.2081162905619901
530	0.1169439515342365	1.4659	1.1614	-4.1778	0.0249	-1.1715567681845998	-1.1812351537368	-1.5381157852165	0.1605733063832178	0.1545	0.1736	-0.2389	-1.1644	-1.0676518241059	-1.2554754526677	-0.7731692393164	0.1654783500955785	1.0293	-0.892	2.9173	-0.1551	-1.2212863589894	-1.1388233666422	-2.2261467060981	0.1724743386701234	0.0587	-0.3655	-0.068	-0.6102	-2.157965233895	3.1424852341318	-0.4928108025481999	0.1728314489694621	0.1587	0.0008	-0.1655	-1.1617	-1.1736812918424	-1.2039754254814	0.1038262580173	0.1749836722004849	0.0446	0.02	0.4868	-0.3808	-0.6811852335398	-3.968531506709	-0.1419496547656	0.1859671771612812
531	0.1753153097168886	0.0616	0.7142	-0.1313	-0.0013	-0.0002360581841999	-0.0050752509603	2.0395033684573	0.1763066807352747	0.1284	0.0093	-0.0015	-1.045	0.0092062691837999	0.0020064945657	0.8439866945764	0.1765258466266331	0.1485	-1.0989	0.2294	-0.0384	-0.0223468414376	-0.0032261285174	0.4371797571383999	0.1771176170606268	0.4976	0.0116	-0.0016	-2.0528	0.0210091783938	-0.0024392679034	1.6765639102498	0.1800655370464105	0.033	0.0341	0.0184	0.5225	0.0235664753893	-0.0035015297323	-0.6495927798876999	0.1804532168902295	0.5861	1.8967	1.129	-0.0135	-0.0217566959771	0.0066096291576	-0.5255442040906	0.1926456259890097
535	0.1522867923548382	2.311	4.7571	0.3181	0.1796	-0.5584743207865	0.2056460214689	-0.1231043430602999	0.1704003466312757	0.019	-0.3969	-0.098	0.0158	-1.9798986769468	0.0403659494981999	-0.1461593590504999	0.1811359738337594	0.0161	0.332	-0.1279	0.0811	2.2788270242054	0.7420095590019999	-0.1628014610365999	0.1849688513363303	0.0091	0.1708	-0.192	0.0864	-0.0113701358723	0.210878644552	-0.0933216688204	0.1869643093687038	0.2272	0.1432	-1.0727	-0.8071	-1.4000217474595	0.1131505562932	-0.1382907529105	0.1883572819713103	0.0483	-0.0725	0.557	0.2626	-0.6541959144796	0.2150490058061999	-0.1305008328319	0.1931133678755353
536	0.15598284189341	1.8174	4.1712	0.1941	-0.1996	0.0974920300745999	-0.0110947346574	0.0280515808890999	0.1682535163612219	0.0064	0.1317	-0.0743	0.1837	-1.2996970191745	-0.001967151535	-0.0787647474614	0.1705405386269415	0.0263	0.4452	-0.065	0.1692	-1.9007011561477	0.0088128388767999	-0.1312483504152	0.1809098156515418	0.1559	0.7783	-0.3041	0.771	2.0972589375249	-0.0687716176636	0.2680440681591	0.1870127056350682	0.2429	-0.0456	-1.3911	0.1058	-1.3927826298106998	-0.0016917503201	-0.0802991256587	0.1887005425588915	0.0338	-0.0288	-0.4974	0.1419	-0.4456385087389	-0.0234877893279	0.0217960390077999	0.1948185361405688
537	0.1553321252016721	2.1127	-0.3827	4.4897	-0.3122	-0.0068456873417999	-0.0081833503855999	0.0001573721228	0.1702727945601434	0.0001	-0.0169	0.0144	-0.0033	0.0210878644552	-0.0642078261024	0.0075145188636999	0.1708063544575417	0.0303	-0.0396	0.5133	-0.033	0.0107799904118	0.067276582497	-0.0007081745525999	0.1793722573059887	0.0	-0.0167	-0.0002	-0.0025	-0.040916751928	0.0079472922013999	-0.0037769309471999	0.1870193506449655	0.1475	-0.6969	-0.1346	-0.8241	0.0321825991126	-0.2537232049843	0.0198682305035	0.1870766593535391	0.3368	-1.51	-0.0786	0.6436	-0.0083407225084	0.2405432896998	-0.0134946595300999	0.1885644209165948
538	0.1475546886816101	0.6796	2.52	-0.6224	0.413	-1.3257814485286	1.9391392971416	-1.344351359019	0.1520413525456275	0.1139	0.6174	0.8031	0.3132	5.3461670697002	2.9860966870993	0.7609335567686999	0.1668861929382294	0.021	0.209	-0.3808	0.0117	2.0721580839383	1.1409872333307	-0.1410447650594999	0.1675164652548647	0.073	-0.7797	-0.1103	-0.1835	1.4352731029667	1.4801241579647	-1.0403477608001	0.1731339226024216	0.1676	-1.1924	-0.0842	0.1514	-0.0473690089628	1.4543544728562	-0.5841259768028999	0.1787949752867279	0.4823	1.8486	-0.7273	0.3159	2.7244261899136	1.1193485664457	-0.7014468943502999	0.1837901319775705
539	0.1202923147660482	3.6492	-0.1479	4.8118	4.7254	1.3241290412392	0.7313475976823	-0.3892992887765	0.1204895045711409	3.4454	5.9199	0.6733	-2.719	-0.905283136407	0.6278754269413	0.9018602927361	0.1275042051584029	0.1723	-0.1272	-1.2488	-0.6721	0.2066295972363999	0.7845787182194	0.3234390553847	0.1420180298328948	0.0052	-0.0952	-0.071	0.201	-0.2236257864988	-0.0206550911175	-0.1673259095671	0.1420457134542072	0.0051	0.1259	-0.1016	0.1677	-0.0240779347883999	0.7270198643053	0.5460812661159999	0.1421435386424946	0.0053	0.006	-0.2363	0.0034	0.7183643975513	0.3425991113356	-0.0685749025101	0.1480028553141705
540	0.128027624819207	3.9699	-0.196	6.5664	-1.832	-0.3745456522639999	0.4920632849648999	1.5492105198739	0.1375973313444758	0.0312	0.1004	0.0171	-0.5744	-0.3787553565488999	0.4096396356483999	1.6503614518035998	0.1567903028366916	0.0069	-0.0505	0.0657	0.2435	-0.4130624793193	0.5119315154684	1.78223929071	0.1659279286365575	0.0904	0.2283	0.8534	-0.1918	-0.4603528022206999	0.5395109799890999	2.022625208287	0.1737783683922191	0.0051	-0.0398	0.0557	0.1974	-0.0983182337193	0.0686142455407999	0.2701292487862	0.1799244987141782	0.013	-0.2436	0.202	-0.0896	-0.0881677317987	0.0315924536521	0.256909990471	0.1827006322216118
541	0.1332540915777748	2.1183	0.1948	-4.7742	1.0072	-0.3953974585349999	1.5194671886646998	1.3385679335060998	0.1616730217118523	0.006	0.005	0.1807	0.1522	-0.3786373274568	1.3874319776355	1.6816785042408	0.1718194428470642	0.0238	0.1111	0.1598	0.4123	-0.3910303821272999	2.0265988543877	1.6201853472567	0.1758159650187675	0.0011	0.0356	0.0025	0.0894	-0.0287204124109999	-0.1487166560459999	0.3825322874961	0.1811836964853057	0.0119	0.2626	-0.0921	0.1447	-0.075932049251	0.2084000336178999	0.0860825511715999	0.1870398479390717	0.4462	0.158	-1.7356	0.7355	-0.3327633536606	1.2808517074692	1.7990781078496	0.1924680702367752
542	0.1617168856860442	0.0027	0.0427	0.0679	0.1378	-0.2290551247354	-0.7763953678337999	-1.5069561049021	0.1653513364018105	1.1671	-2.9238	1.4035	-0.2628	-0.1972659559297999	-0.7013288652581999	-1.3938055486088998	0.1758329865633102	0.0205	0.3757	-0.1799	0.0341	0.0843514578208	0.1632735774049999	-0.0688109606943	0.1808980176536577	0.0069	0.1199	0.2014	-0.0515	0.1071310725960999	0.2313763635466999	0.0478804683619	0.1875799800827371	1.5936	-3.2072	1.5397	-0.2947	-0.2172522155254	-0.7454324026729	-1.480084814934	0.1955317075464988	0.0368	-0.0518	-0.0092	0.5286	-0.1231830291216999	-0.4271472843099	-0.9660287758078	0.1974702089286706
543	0.1651723202320705	0.0145	0.2671	-0.2446	-0.0136	-0.3859944741976999	-0.9798381795835	-1.6157789278183	0.1738630983320451	0.3393	-1.3987	0.9547	-0.2443	-0.7979553486573999	-0.3852076135837	-1.4514430885844	0.1768763104461021	0.0589	-0.5759	0.3983	-0.0945	0.0827383935620999	-0.3956728597499	-0.4633822155845999	0.1813312240103687	0.01	0.0769	0.2385	-0.141	0.1446643238839	0.0278155227048999	0.0088915249381999	0.1891965891300369	1.6225	2.9137	-2.0107	0.5754	-0.6315736718270999	-0.7101023611042999	-1.5944156621482	0.1985706474836892	0.0054	0.0016	0.1066	0.1714	-0.2497495588836	0.418609846648	-0.0105439322276	0.2008365976961234
545	0.1325287010268894	3.778	-3.7612	-4.1655	-3.3558	0.0481558695767999	1.3736225738598	0.366677046124	0.1326355206083433	3.5337	-3.604	4.6569	-2.2995	0.0829351087155999	-1.5578266435972	-0.0631455642735	0.1445924559427864	0.0144	-0.1374	0.2447	-0.2652	0.0662930067295	-0.0712502285977	0.1399431601999	0.1547829424383988	0.0073	0.1147	-0.1615	-0.1785	0.7689595350314999	-0.1035115137717	0.6819327511231	0.1548333363971535	0.0073	0.017	0.1207	-0.2369	-0.3224161365865	-0.7735626696233999	-0.2245700192355999	0.1548619942426246	0.0074	0.2475	0.1	-0.0238	-0.2885024441230999	0.6938930324559	-0.0539786381203999	0.1586547576704057
546	0.1552456041005675	1.55	-3.8425	-0.3154	-0.3346	0.066489721883	-0.3225735087092999	-0.0738862116545999	0.170552220497012	0.0192	-0.4045	-0.0567	-0.0418	-1.8492404719921	-0.4822275272899	-0.2418809527436	0.1853057406963598	0.0046	-0.1671	0.0935	0.0133	3.8743049481825	0.0983182337193	0.2865746356188	0.1869088443729193	0.2059	0.1555	-0.4583	-1.191	-1.1438199315411	-0.4108199265694	-0.1769649520885999	0.1880821994351703	0.0718	-0.1011	0.3856	0.6429	-0.5823555404213999	-0.3574707769401999	-0.1254255818716	0.1963584651839899	0.0003	0.0382	-0.0051	0.0253	-0.7972078310741	-0.3471235598661	-0.1375432353272	0.2026276667339402
547	0.1470198572581503	2.7813	-5.2985	0.4232	0.3514	0.3228489099241999	-0.0361169021826	-0.0197108583806999	0.1701953498031624	0.024	0.4592	-0.018	-0.0283	1.539492791291	-0.1196421563586999	-0.0978854603816	0.1749348757341549	0.0128	-0.3272	0.0494	0.0183	-2.1958919154898	0.1423430850726	0.1456478996514	0.1860802275879296	0.0021	-0.013	-0.1284	-0.0186	0.8940310296268	-0.0788434335227999	-0.0582276854359999	0.1870418368116281	0.2337	0.0001	0.9401	-0.995	1.2534296150713	-0.1007575016226999	-0.0802991256587	0.1884878269060972	0.0427	0.0109	0.4642	-0.352	0.3243439450908	-0.0391069725158	-0.0197108583806999	0.1922337176938293
548	0.1473977786906867	0.7471	-1.1598	2.4874	-0.2659	-1.2130243225424	0.3041609703417	0.2359008120771999	0.1538422336487168	0.3294	0.3203	1.7591	0.1231	-2.4618508030218	3.2030735014098	0.1060688107672	0.1669198277425015	0.0181	-0.346	-0.2026	-0.0485	-0.6545106587252	2.009642008156	-0.0352120124765	0.1784233953148035	0.6539	-0.7102	2.2125	-0.3128	-0.1870761109785	1.1763172748993	0.7099843320121999	0.1845213263466899	0.0471	0.1146	-0.5837	0.1704	-0.4246293303451	1.3922318273809	0.4047610998415999	0.1849594751178523	0.1655	-0.7853	0.8413	0.1322	0.7348491274146	1.3543444888168	-0.0295466160556999	0.1932368429784228
549	0.1749723008620682	0.821	1.8746	-1.2053	1.4393	-0.1779485278561	0.9243251632658	0.5482844758351999	0.1868752709399918	0.0546	-0.0512	0.6292	-0.199	0.2605688923261	0.0467001774409	0.9209023195949	0.1973186297923855	0.2382	-0.5051	-0.842	-0.92	1.1876480677408998	-0.3218653341567	1.6154641835726995	0.2157677085595484	0.0068	-0.0529	0.2004	-0.0663	0.0841547426673	2.2706436738198	1.3981726250165998	0.2193467824778696	0.0025	-0.0599	0.0023	-0.1164	0.8874607434999	1.3293223212916	1.9057370640773	0.2332626977464437	0.044	-0.3121	-0.2761	-0.3302	-0.4470155148134	1.2001198084727998	0.2808305531366	0.2424927675334066
552	0.1662496916138649	0.1941	0.7625	1.0463	-0.2741	-1.5117952976782	-2.6755228027535	-0.7497601360499	0.1708374667893033	0.1528	-0.4647	0.8165	-0.6776	-0.2251208216654	2.1757089407407	-0.6551008041856999	0.1737036258118654	0.1579	0.4469	-0.7353	-0.7896	-0.7453930596422	1.2282107323926	0.5350258744893001	0.1743300442285564	0.0469	0.2341	-0.052	-0.5883	-0.6007287357583	0.2752044997464999	-0.0368644197659	0.1752312353847198	0.0347	-0.5213	-0.0459	-0.1514	0.4496121548396	0.0730993510405999	0.1658702174311999	0.1753708856955837	0.0042	0.1765	-0.008	-0.0681	0.4493760966554	0.0820302190094999	0.180191080606	0.1766640795166822
554	0.1487714149098309	0.0384	0.12	-0.6034	-0.0951	-3.6277421747856	-2.0097206942174	-0.0542146963046	0.1518455941260867	0.0618	0.4545	0.6188	-0.1442	-3.9053465994047993	-1.6684199028949	0.6065515043019	0.1705886714007666	0.0194	0.2516	-0.1184	0.3052	-4.5720929406777	-5.6683864911332	1.1136438269942	0.1722232280751741	0.0291	-0.0847	-0.4913	-0.0697	-2.6669066790302	-0.2421563539585	0.0530737484142999	0.1906688586547545	0.0369	0.0224	0.5375	-0.0248	-3.3985296779273995	-0.9510784241418	0.1936857401361	0.1985546975489718	0.4018	-0.4138	1.6073	0.5295	-4.1970751720453	-1.2549639932686	0.2341303756956999	0.202703538620533
555	0.149082553294663	0.9297	1.5861	1.7022	1.9853	3.5929629356468	2.9919981417043	5.3182728609339	0.1517220635317438	0.0179	0.2178	0.2319	0.2744	0.9853855469122	0.2532510886159	2.0893903313849	0.172005956243157	0.0004	0.0087	-0.0012	0.0559	1.0698156907944	0.3513726071817	2.1764958013547	0.1743089262386357	0.1059	-0.0721	0.5711	-0.7614	4.0705086422834	3.6261684535575993	5.752737948954	0.1788744614677759	0.0601	-0.0514	-0.4196	0.5706	2.5707523119994	1.9656564998334	3.977186973463	0.2047296496183163	0.0025	0.0127	-0.0147	-0.1326	2.9305836707816	2.1694533988594	4.6488511935734	0.2167013497222895
559	0.1364243195207627	0.5978	-0.3814	-2.5079	-0.3706	-0.7117154253629999	-5.9036184716885	-1.8237461880985	0.1655316299775012	0.0002	-0.0229	0.0236	0.022	-1.2486297653259	-4.4761746318311	-0.6814606347547	0.1745236285590278	0.0004	-0.043	0.0265	-0.0317	-0.8253774410553	-1.5218277705067	-0.0623587036595	0.1854046316145832	0.0072	-0.1396	-0.1471	0.1294	-0.6458158489404999	-2.8195182951155	-0.8839985567983	0.1883340053270296	0.0298	0.287	0.2952	-0.26	-0.92062691838	-3.8488893503503	-0.8434358921466	0.2017083276669397	0.5283	1.2529	-0.2265	-1.5191	-1.6165657884323	-5.3072174693072	-0.5309735423272	0.2034124937783404
561	0.1472661492838167	0.1823	-0.7364	-0.6297	-0.958	2.2680470337936	1.9202152993749	2.8190461787471	0.1519709371963069	0.0119	-0.1613	-0.178	-0.2435	-0.4573233888568	0.0918266336537999	0.9449409113526	0.1713591970844123	0.0414	0.4234	0.3171	0.2868	2.0669648038859	1.9537355615313	3.1706941871437	0.1821821935620325	0.1328	0.1439	0.4017	0.9545	0.1618178852691	-0.5804670749478	0.9192105692747998	0.1897737634738248	0.6684	-1.2769	-1.2485	-1.4471	1.3869992042978	1.4521119201063	3.1580650742889995	0.2111780205826215	0.5647	-1.2816	-1.4647	-0.472	2.5730735508107	2.5484054705618	3.2441082824299	0.2147513744711313
562	0.1483634545928236	0.0003	-0.0064	0.0372	-0.0447	0.0004721163683999	-0.821482481016	-0.4840373067020999	0.1578660888533329	0.9949	1.6215	-1.7248	1.9621	2.2542769730486	-3.1099092047122	2.862205483425	0.1805173278957393	0.1228	-0.0596	0.8759	0.4993	2.7909552548273	-3.5320599241232	3.5760847754765	0.1830116169943358	0.061	-0.1725	0.5642	0.3898	1.3998250323059998	-2.0978884260161	1.9443719202247	0.2193353082413901	0.0587	0.1141	-0.1832	-0.596	1.1191911943229	-2.9561172977059	0.5717722651631	0.2199716144269284	0.0215	-0.1407	0.1239	-0.334	1.5180114965288	-2.6373600629745	1.6651937743774998	0.2205806368236268
563	0.1078432937008907	0.0008	-0.0696	0.0764	-0.0161	-0.2410547490988999	1.0935001952758	-2.6817783446348	0.1481191984788279	0.0001	0.0286	0.0125	0.0118	-1.0544325657907	1.3262929079277	-1.1100636112005	0.1498110873813664	1.3491	2.5438	-2.5399	0.7651	-0.8616910583913999	1.6361979607516	-2.6309078059397	0.1681478955421994	0.1436	-0.7507	0.4472	0.7191	0.3633722315452	0.9233022444676	-3.8751704948579	0.1855457162509437	0.0132	0.088	-0.0194	-0.3134	1.2390694088658	-0.3718309831457	-2.2381463304616	0.1998660231112118	0.2667	0.9767	-0.5894	-0.8367	-0.636570236726	1.3696489277591	-2.4210914232166	0.2083275028005885
564	0.1264111811437939	1.4823	0.884	-3.4184	2.2634	0.9392755149318	2.6498711467371	-1.2977692106702	0.1596205456579325	0.3375	-0.8068	0.3307	1.5528	0.2686735566502999	3.4351580395090995	-0.8821887773861	0.1617552192568546	0.0303	-0.1135	-0.5111	0.0828	0.9007586878765	2.063935390522	-0.8571272668301999	0.169040271274327	0.0983	0.2373	-0.5809	-0.6919	1.1816679270745	3.0073419236773	-2.1942788512311	0.1852066171550159	0.0187	0.1684	-0.0496	0.3478	2.1358937936723	0.9078010903718	-0.6826802687064	0.1939290922682444	0.3236	0.0254	-1.1227	1.1144	1.0257514964104	1.1855628871138	0.1473003069407999	0.2016414928027108
565	0.1276675782501483	1.3435	0.8582	0.8428	-3.7867	0.854530626804	-1.0716648132373	2.8399766710795	0.1611527885835567	0.1845	0.7584	0.7406	0.7707	-0.109767055653	-2.0525652546497	4.2079338485185	0.1799697066105687	0.0378	0.2971	0.4591	0.1277	2.1396313815888	-0.1684275144266999	1.4030511608233998	0.1865616567542706	0.0237	-0.1097	-0.4179	-0.0631	0.9523374011241998	-0.7291050449323999	0.8909229302014999	0.1926455418330941	0.2165	-0.1284	0.2379	1.27	1.2857695863067	-0.7081745526	1.1352038078178	0.2021880377006461	0.0598	0.4869	-0.3575	0.2805	2.7975648839849	0.7841459448817	-2.58877142006	0.2052318112743358
566	0.1229375692874839	1.1954	-2.9309	2.411	-0.4272	5.750141308927799	-2.7378421633823	2.4917121633231	0.1475221405543796	0.2564	-0.9372	-0.43	-1.2427	6.163675904615499	-1.9556633700356	3.6595313435912	0.1823271412856643	0.3292	-0.4087	-0.8818	-1.3279	6.612776600056	-4.350670363898099	1.7625284323292998	0.1848775862670383	0.0131	-0.1234	-0.0074	-0.3018	5.0124988263335	-2.0094059499718	2.4540608829432	0.195934626960909	0.0028	-0.0004	-0.0298	-0.1441	5.9184901372931	-1.4213850131296	3.872534511801	0.2107472426201921	0.1623	0.1057	0.6615	0.8407	4.6871319624445	-1.4104083075643	2.7210033462427	0.215671915975494
567	0.1315110932074523	1.4639	-3.0524	1.1088	-2.48	-4.7455957060647	1.2423348804139	-3.6123197067512	0.1602567074186898	0.0141	-0.0586	0.3579	0.0064	-3.7105985974398	0.9860937214648	-2.111933887976	0.1627075275981568	0.3281	1.285	-0.6434	-0.9795	-5.1004698429787	1.5400042506901	-2.7270228299398	0.1720853748054781	0.0322	0.0013	0.3527	-0.3958	-3.8972812781113	0.606276103087	-4.8170033067852	0.1808705041816419	0.127	0.1712	0.3211	0.9595	0.0983182337193	-0.5823948834521	-4.9834636696769	0.1924475564054802	0.0243	0.088	-0.3999	-0.1464	-3.0103713370412	0.7907162310085999	-2.8935618788929	0.2021903010905343
568	0.1578447724171482	0.3919	-1.4533	-1.2695	0.0159	-0.2874401822942	-0.3432679428575	1.8128875116253	0.1664415365995822	0.4877	-1.2624	-1.4799	-0.7818	-1.2268730693488	-1.2158176777221	1.7831048373853997	0.1908038965599542	0.7313	0.9215	1.5215	1.6078	-0.5467107546072	-0.8224660567834999	1.3621737519261	0.193981554110568	0.1901	0.2218	0.6003	-1.0298	0.9133484577005	1.2177454862264	2.8328949255535	0.2129362515411667	0.0305	-0.1757	-0.3105	-0.2964	-0.2092262372626	-0.1797189642375999	3.6983235718614	0.2178946126197443	0.0554	0.4206	0.3961	0.2181	-0.2210684895032999	-0.2415662084979999	3.6253029068822	0.2202217563101152
569	0.1919041807678786	0.1353	0.1222	-0.886	-0.5074	0.6732772843691	-1.1471640891506	-0.8479603406770999	0.1958428220442806	1.5377	2.9277	1.0669	1.4379	-0.7111646229332	-1.9049502034633	-1.5177754383446	0.1983336592803638	0.205	-0.7901	0.8602	0.4314	0.0834465681147	-1.4565576825754	-1.1191125082615	0.2001821590344574	0.0602	0.666	0.077	-0.0411	-0.7846967473115	-1.8491224429	-1.3583968209789	0.2048573619164321	0.0026	0.0069	0.1275	-0.0496	-0.4831324169959999	-1.8500666756368	-1.5450795016504	0.2084572289607902	0.0911	0.4347	0.407	0.5487	0.6796508553425	-1.4131623197133	-1.1837924507323	0.2250391404278053
570	0.192052699054289	0.1165	0.3482	-0.1207	-0.88	0.4985942280611	-0.7672677847113999	-1.8991667779504	0.1964599983774683	1.662	2.2696	-2.3972	1.3387	1.4898418865476	-1.9734857629427	-1.3031985489068	0.1985432982810809	0.1982	-0.7435	0.4888	0.8401	0.6890538396797999	-1.1384692793659	-1.5880027481441	0.1989243731717485	0.0493	-0.5297	-0.0689	-0.2939	1.461593590505	-1.7984879623891	-1.1624685280929	0.2061056932846366	0.0294	0.2367	0.0898	0.3871	1.4547479031632	-1.3414399747472	-1.4189850882569	0.208619186101693	0.0833	-0.665	0.3949	0.0202	0.8761299506583	-0.9803889820132998	-1.8392473421943	0.2091959709028147
571	0.1920194427678907	0.0842	0.0956	0.452	0.6666	1.8719020576753	-0.638930818568	-1.2079097285513998	0.1960305040683722	1.8989	3.2378	-0.05	2.0111	2.9218495179662	-0.3143114722623	-0.0502410502039	0.1984725444706323	0.0524	0.6087	0.0489	-0.1525	2.5185047672298	-0.2888958744300999	-0.3873321372415	0.1986932078962973	0.1029	0.2866	-0.7662	-0.3285	2.4543362841581	-0.3519234096115	-0.4726671708298	0.2045272292841966	0.0026	-0.0127	-0.1371	0.0052	2.936957241755	-0.3756079140928999	-0.0650733727778	0.2074934405031192	0.0684	0.5384	-0.0062	0.4523	1.7782263015786	-0.4548841209533999	-0.8308067792918999	0.2236119321697386
572	0.1919027662870085	0.1525	0.4777	0.8206	0.5387	-0.8154236542882	-1.0894478631137	0.3941384815526	0.1964394474293722	1.5291	3.3844	-0.2899	0.3707	1.0083225338103	-1.0192205533141998	0.6576581011811999	0.1972357825196154	0.1449	0.8902	-0.4867	0.2694	0.8836444695219999	-1.0089913653322	0.724698625494	0.1983497650321478	0.1613	0.1853	-0.9294	-0.567	-0.0507131665722999	-1.0333840443662	0.5124036318367999	0.2047142906124738	0.003	0.0494	0.12	-0.0693	0.8724710488031999	-0.9538324362908	0.7909129461621	0.2084919070779202	0.1172	-0.7587	-0.2528	-0.4514	-0.4144788284245	-0.8982013908809999	0.7147841817576	0.2265183647590877
573	0.1487754856306932	0.4543	1.3622	-1.5942	0.4283	-2.2337005679925	1.3866451170215	-0.1046131186313	0.1545826237972113	0.3273	0.1282	-1.7769	0.0402	-1.7674856541974997	2.1873544778279	0.2208717743498	0.1670907344424148	0.0163	-0.3042	-0.2278	-0.0481	-0.8813232307107	1.9374475468215	-0.16524072894	0.168576881240871	0.0214	0.2782	-0.3039	0.1432	-0.7845393751887	1.0087946501787	0.3237931426609999	0.1801676747660077	0.5471	1.0822	-1.7625	0.5271	-0.6896833281709999	1.3862123436838	0.3636082897294	0.1850014839869694	0.0722	-0.7314	0.2162	0.0579	0.602735230324	1.4093067027047	-0.1857777909653999	0.1860484387014052
574	0.1525229981653934	0.0019	-0.0539	0.0158	0.126	1.8883474445079	-0.4111740138456999	0.1541459942825999	0.1734556657351026	0.0002	-0.034	0.0003	0.0226	1.8343294633568	-0.3404745876778	0.3488153101862	0.1778141340476023	0.4737	1.1222	-0.1234	-1.6498	0.551589290414	0.5455304636862	4.4017769607774	0.1871593408869296	0.0028	0.0711	-0.1254	-0.0401	0.8649958729701999	0.2359794981385999	2.8906898376518	0.1930030188905279	0.0808	0.1401	-0.1854	-0.7574	0.2767388779438	-0.5042202814512	0.6433765810370999	0.1965837957717882	1.7519	-3.4448	-0.7592	-0.9616	1.3402990268569	-0.1974233280526	1.1734058906275	0.1992946018716127
575	0.1528595012901944	0.0	-0.0137	-0.0046	0.0022	-0.0670011812821	-1.7046548341695995	0.5992337005916999	0.1737554169793154	0.0	-0.0009	0.0131	0.0033	-0.2865746356188	-1.7593809898732995	0.6334621373007	0.1791666331671855	0.7942	2.4309	0.791	-0.3382	-4.5235829838246	-2.8684610253063	1.5217490844453	0.1882029492093665	0.0125	0.271	0.0619	0.1482	-2.9230298088871995	-2.4324615590889	1.1451575945849	0.1923322499388053	0.0767	0.442	0.004	-0.6346	-2.3690405936005	-2.7850538002223	0.1984855898814999	0.1968129876093925	1.6285	2.9141	1.7821	0.8624	-1.2103489964548	-2.0456408812465	0.783713171544	0.1988080696963438
576	0.1922563681298993	0.1263	0.0068	-0.646	-0.7536	-0.8275806507744999	1.3477348596592	-0.4286423194764999	0.1967382939056186	1.7789	-3.3169	-0.1773	-1.5906	0.5983288108856	1.5070741339942	0.4398157401952999	0.1984774152239327	0.1602	0.7094	-0.6954	-0.4732	-0.1433266608400999	1.4641115444698	0.0169961892624	0.198854414616328	0.0196	0.0482	-0.0205	0.3807	0.6844113620572	1.6289981861335	0.7122268847620999	0.2057057296170798	0.0245	0.1701	-0.3868	0.0085	0.1401398753534	1.1929200338547	0.4750670957025	0.2084050434732638	0.0582	0.4442	0.1578	0.4436	-0.4561037549050999	1.3648884210444	0.0430806186165	0.2092681737384831
577	0.1566854519156746	3.2326	-5.2954	-0.0258	1.7044	-0.0397758040376999	-4.3849381436378	0.0308449360687999	0.1587805902414103	0.0697	-0.3336	0.7322	0.105	-0.0069637164339	-4.9826374660322	0.0225042135604	0.1745769767946636	0.188	0.003	1.2711	-0.0079	0.0147142934818	-4.6292583642848	0.0149896946967	0.1831073257899677	0.5226	1.974	0.0079	-0.62	-0.0174289626001	-5.064234911703999	0.0275794645207	0.1913211930510366	0.0015	0.0577	0.0289	-0.0857	-0.1262517855163	-4.4849874707079	0.0533884926598999	0.1913871661439896	0.0015	0.0579	-0.0293	-0.0865	0.1348679092396	-4.4826268888659	-0.0201042886877	0.1953243532502686
578	0.1388435768219504	3.1203	5.6469	1.3495	0.0447	-0.7084892968455999	-0.9685860728033	-3.4918120037170994	0.1530035144789203	0.0778	0.3794	-0.348	0.7052	-0.6757165522724999	-1.5499973804879	-3.4658062604244	0.1551527345564823	0.2024	-0.4374	1.2181	-0.5306	-0.6249640426695	-0.9900280245348	-3.4568753924555	0.1742979547326915	0.1963	0.8132	1.014	0.0126	-0.6244525832704	-1.486379699846	-3.2820743070554	0.1904669575883587	0.0062	-0.1142	-0.1883	0.0214	-0.6235476935643	-1.1715567681845998	-3.2938378732347	0.1907207902045616	0.0445	0.1023	-0.0206	0.5822	-0.5903815186842	-1.4970416611656998	-2.9181512730804	0.191782439864842
579	0.161888146281795	0.0097	-0.0497	-0.2949	0.0301	0.1264091576391	-5.2989160898295	-0.005508024298	0.1625296359572459	2.2741	4.0724	0.0727	-2.097	0.1386841832174999	-6.181065524184899	-0.0119602813327999	0.1732712742440616	1.4929	0.0537	-3.5945	-0.02	0.100324728285	-5.3440818890731	0.0027146691183	0.179007640225477	0.5689	-1.9501	-0.0599	0.9801	0.1299106873714	-5.5865923303079	-0.0110553916266999	0.1900908809710907	0.0276	-0.4045	-0.0086	0.2324	0.1149209926747	-5.0671069529451	0.0073178037101999	0.1911367118916837	0.0028	0.0692	0.1267	-0.0325	0.2168981282491	-5.1675103672915	-0.0895447378732	0.1913197984147928
580	0.1178209098291215	1.8636	1.2354	4.4734	-1.4795	0.5867619598598	-2.9060729626555	0.6842146469037	0.1560334037965029	0.2168	0.3933	-0.2781	1.3611	0.3036495109426	-3.2243187379878	-0.0884824760442999	0.1664050338793032	0.077	-0.2445	-0.692	0.3943	1.0517572397031	-2.0957245593276	0.8815986319256	0.1820384313710812	0.0939	0.2884	0.6662	-0.4969	1.4630492826409	-1.3076443113759	0.5471435279449	0.1859980381277751	0.0562	-0.4446	-0.5044	0.0297	1.2670816467242	-0.9572552799617	0.2814993846585	0.1960263954957225	0.0488	0.5986	-0.1077	0.0578	2.1255072335675	-0.0439068222612	0.1605195652559999	0.1989060771611996
581	0.1922860387863027	0.0844	-0.1163	-0.731	-0.3324	0.8278167089586999	-0.7976406044118	-1.7246410937652	0.193334283033961	0.0579	0.2448	0.4947	-0.3801	1.9552699397286	0.0919840057766	-1.3276305709715	0.1963419996564793	1.9263	-3.6385	-0.937	-0.7744	2.064328820829	0.0219927541612999	-1.2952512567053998	0.1985936018365376	0.1139	0.5987	-0.6799	-0.1983	1.3847959945786	-0.4889945285702999	-1.5870978584379998	0.2046589968684652	0.003	-0.0541	-0.1322	0.0439	2.2443231862815	-0.0101898449512999	-1.2478035616812	0.2074144772647259	0.047	0.506	0.1584	0.2421	0.8822674634475001	-0.5025285311311	-1.5342208251771998	0.2247811496273866
582	0.0828252342100905	0.0153	-0.2277	-0.3823	-0.2811	1.4994415860383998	0.6845293911493	2.0860461737754	0.090035416494603	0.0237	-0.3211	0.1882	-0.5065	1.5466532228784	0.7668743544044	2.1148059292171	0.1340092097464912	2.8556	2.5328	4.2205	2.7814	1.8427095288959	0.8729825082023	2.5392385444087	0.13739301878848	3.4496	-2.1832	3.6461	-4.4273	1.8316147942385	0.9322724554672	2.5274749782294	0.1493415341214428	0.0024	0.0933	0.0033	0.1222	1.7349489678086	0.5236163955862999	2.4442644682989	0.1513269963420032	0.0105	-0.1052	0.2093	-0.2224	1.2202240971605	0.6315736718270999	1.6664527513598997	0.1570482451280235
583	0.1464812906350115	0.628	1.4436	2.0374	0.442	-1.9549158524523	-0.0473690089628	-0.3569986605717999	0.1576330284160611	0.2357	0.8999	1.1498	0.3336	0.0046424776225999	2.1836168899114	0.1744469981238	0.1689162548541306	0.0202	-0.1206	-0.383	-0.1358	0.2289370956432999	0.5744869342814	0.3072297267363	0.1711181455100862	0.0141	0.0451	0.3487	-0.0085	-0.4775457066365999	0.0211272074859	-0.2289764386739999	0.1806462929777694	0.648	-1.3882	-1.7511	-0.6225	-0.1559164306641	0.6759919534873999	0.066096291576	0.1841156360344462	0.0205	-0.4056	0.0229	-0.0445	1.4680851905705	0.5058333457099	-0.1001673561621999	0.1871433112062135
587	0.1400128438911644	0.4215	0.1746	1.8736	-0.9871	0.3398844422172999	0.2287010374591	-0.5272752974414	0.1540841988108432	0.0005	0.0632	-0.023	-0.0274	0.2922793750703	0.2549034959053	-0.5147248706481	0.1671706634526259	0.2583	-1.3289	0.6955	0.2606	0.9461605453043	-0.1004427573771	-0.7668743544044	0.1674403012112723	0.1525	0.5334	-0.8644	0.5779	-0.1201142727271	0.8702284960533	-0.7356753310592999	0.1800171591547001	0.2235	0.0312	-0.7137	-1.1629	0.9882575881533	-0.296646451478	-1.0301579158488	0.1804451224876193	0.2872	0.0687	-1.3803	-0.6908	-0.1524149009318	1.1760812167151	-0.5917585247586999	0.1969705642327655
588	0.1398822210478442	0.4365	-1.2796	1.6748	-0.4877	0.2090295221090999	0.749484734835	0.2109179875827	0.1539820041298183	0.0003	0.0272	0.0283	0.0327	0.1958496068246	0.7488159033131	0.210485214245	0.1652490300028888	0.6788	-0.3475	-0.139	-2.4539	0.4026759192145	0.9074470030955	1.1480689788567	0.1658474388319043	0.3982	-0.0907	-1.372	1.308	0.2248847634811999	1.3319583043485	-0.5147642136788	0.1752315007147245	0.6396	-0.5478	0.0553	2.2742	0.1242452909506	0.8535470510365001	1.214125927402	0.176348252287625	0.4591	0.7854	0.9997	-1.513	0.4727065138605	1.256222970251	-0.6370030100637	0.1873555777824624
591	0.140570157806356	0.6022	0.5474	-1.5388	-1.9387	-0.0748304443914	-0.0615718430454999	0.0203010038412	0.1527701052907143	0.2462	-1.4365	-0.5941	-0.0285	-0.237238475121	-0.1595753325192	0.0059407976357	0.1529292746291019	0.2239	-0.4388	-1.1649	-0.804	-0.1059901247057999	-0.1795615921147999	-0.0754599328826	0.1536043307551118	0.5638	0.627	1.8612	1.2841	-0.0818728468867	-0.1214125927401999	-0.0357234718756	0.153810239701053	0.4869	1.975	0.9089	0.1463	-0.1220420812313999	-0.1086261077627	0.0192387420122999	0.1547963155116297	0.0001	0.0288	0.004	-0.022	-0.0739255546853	-0.0632635933656	0.0176256777535999	0.1866401859833348
592	0.1456972018842117	0.0366	-0.3977	0.2015	0.4221	0.8601566801941	-0.2457365697522	-0.978854603816	0.1462381020884172	0.056	-0.4193	-0.6135	-0.1492	0.5706313172727999	-0.5069742936002	-0.9954573627713998	0.152723895608184	0.392	1.2557	1.1052	1.0255	0.5635102287160999	-0.156585262186	-0.574014817913	0.1528995378239439	0.3079	-0.4358	0.9075	1.4167	0.4363535534937	-0.3228489099241999	-0.7287116146254	0.1534981741311767	0.6257	0.1082	1.4751	1.9817	0.4209310854593	-0.2475463491644	-0.6246492984238999	0.1537991131130285	0.3486	-1.7671	-0.515	-0.1117	0.4580315634093999	-0.2009642008156	-0.5894766289780999	0.1612754533641999
593	0.1826713470654508	0.1057	0.3913	0.7455	0.3991	-0.8166432882399	-0.4771522763296	-1.20389673942	0.1841315128380405	0.4229	0.3278	-0.0533	1.8262	-0.9888477336138	0.0582670284667	-1.2686947109829	0.1850054595271236	0.2487	0.3053	-1.0846	-0.864	-0.6482157738132	-0.7458258329798999	-0.9364034736907	0.1878526320196369	1.6759	-0.1625	-2.0242	-3.0427	-0.6922799681972	-1.0098962550383	-1.2108211128231998	0.1883422673064849	0.6925	-0.9101	1.2679	-1.7548	-1.030393974033	-0.4161312357139	-1.5726983092018	0.2027723877143408	0.0562	0.144	0.1166	0.6175	-0.6703659000972999	-1.3154342314545	-1.8271296887387	0.2052364361747648
594	0.1075218607323703	1.3967	-1.2048	3.9402	1.5837	3.4826057345333	-8.923156734882799	-4.7295830925698	0.1367804427336848	0.2933	-0.1638	1.7582	0.3147	3.2947034199101	-9.1197538592907	-4.3326119128068	0.1533225411027439	0.0137	0.0256	0.2892	0.2233	2.4318320705977	-4.4899840356068	-3.7284603333776	0.1548749781406823	0.2337	0.5214	-1.092	-0.8938	3.2502457952191	-8.017716226353	-4.5993183179221	0.1655566955781019	0.0757	-0.8172	-0.115	0.069	1.2994216179596	-5.155825487173599	-1.6066120016651997	0.1702362198112204	0.4437	-0.7433	1.6281	0.8401	2.4270322208523	-6.950339803462	-3.1365837795268	0.1723181078064144
595	0.0826037185679699	0.0238	0.2234	0.5054	-0.3565	0.5544613316550999	1.2573639181413	-2.7556252132587	0.0895409086169892	0.0393	0.2857	0.0453	0.7576	0.6162692328848	1.3607574028209	-2.8294720818826	0.1331479305439228	3.0004	1.8799	4.6712	-2.9064	0.5751557658033	1.6134970320376998	-3.3807859710817	0.1360057110917228	3.5454	3.0956	1.6809	5.1666	0.5976993223944	1.6561842203472	-3.3494689186445	0.1493861830608565	0.0002	-0.0063	0.0221	-0.0337	0.3217866480952999	1.3366794680324998	-3.6152704340537	0.151249668447822	0.0105	-0.1665	-0.0946	-0.2594	0.634209654884	1.3641802464918	-2.7811981832137	0.1551673119045408
597	0.14509891396042	1.7058	2.1436	0.2401	3.603	-5.8660065343393	0.0717616879968	-9.6975849511816	0.1517062944036224	0.017	-0.2148	0.0172	-0.3482	-1.9669941628772	1.5071134770249	-2.7979189712612	0.1658922417509191	0.7791	0.4235	-2.5745	-0.4868	-2.7628249878768	0.9806250401975	-4.2643517545423	0.1717469893811143	0.0	0.0087	0.0067	-0.0065	-2.0516210219129	1.4830355422364998	-2.9259018501283	0.1741917683418168	0.1921	-0.9104	0.8676	0.2695	-2.5243275357734	1.1620750977859	-3.8589611662095	0.1781841389441799	0.0913	-0.5459	0.4366	-0.5294	-4.094232489795499	0.6471141689536	-6.4479686444537	0.1802481954400798
598	0.134661181427102	1.1357	0.794	-0.4451	-3.4383	-2.9598942286531	0.8491406315981	11.8212824053369	0.1513028197071662	0.0005	-0.0205	-0.003	0.0659	-1.3788158539122	-1.2260075226734	3.2629929371659	0.1664776582295359	0.7987	1.1529	2.421	-0.0797	-1.7104382596825	-0.5821981682985999	5.341603278139	0.1715951195578019	0.0001	0.0159	0.0276	0.0072	-1.4217391004059	-1.1725796869828	3.4850843454674	0.1746266809689046	0.168	1.0631	0.546	-0.1223	-1.6097987871519	-0.7167119902619	4.869880340046	0.1784596235177508	0.0189	0.1358	-0.0658	-0.3689	-1.9197431830065	-0.3291831378668999	6.4751546786674	0.1792589202347368
599	0.1319901031668387	2.3584	2.3449	4.6151	0.0654	-4.5886170135717	-9.0298943771719	-1.2550820223607	0.1512895157226346	0.0	-0.0005	-0.0028	0.0032	-1.6613381573689	-2.9288919204615	-1.7331391883963998	0.1613173707275398	0.2365	-0.0958	0.2798	-1.4531	-3.750571116631	-7.5807331843681	-1.0169780005643	0.1681792996634676	0.5377	0.5911	0.0356	2.1083	-3.6733800903976	-7.2478518016154	-1.1300892138268	0.171670654453239	0.0	-0.0081	0.0106	0.0035	-1.7660299620616	-3.1333183079787	-1.7187002961295	0.1739418517318889	0.1933	-0.891	0.2173	-0.9087	-2.2124553314145	-4.2263463868861	-1.4380271151157	0.1773341733836144
600	0.13570303791002	2.2989	2.2293	3.7263	2.5604	-5.0486157285161	-6.9371205451468	-6.4469850686862005	0.1510072288521276	0.0	-0.001	-0.0074	0.0014	-1.9418933092906	-1.2490231956329	-3.0682842782316	0.1631333704959965	0.3697	-0.282	1.5511	-0.956	-3.7807078781472	-4.9299964909556	-5.0137971463466	0.1694443949635648	0.4373	0.7559	-1.0441	1.4866	-3.9422110191707	-5.1539370217	-5.133242587551799	0.1710409800478471	0.0	0.0052	0.0026	-0.0089	-2.0339953441593	-1.4109197669634	-3.1665238258895	0.1743221677493435	0.1886	-0.9616	0.7171	-0.4289	-2.5131934580853	-2.4568542381229	-3.6657475424418	0.1792680296532377
601	0.1276493369960685	1.6582	-2.5281	-0.7462	-3.5408	-7.113770752989799	-1.2362367106554	-9.1646049142887	0.1512988584992421	0.0	0.0045	0.0015	0.0059	-2.7341832615272	0.8562617201548	-2.5822404769638	0.1660195696512717	0.7513	1.1562	-2.3336	0.0744	-3.5831271779718	0.3002660103023999	-3.9460666361793	0.1716064052703306	0.0	0.0023	0.003	-0.015	-2.8528418421184	0.7898506843331999	-2.76581505821	0.1740736509205625	0.1817	-0.0813	1.0756	-0.6346	-3.5508658927978	0.0927315233599	-3.9744723043447	0.1755208331625875	0.1412	0.6431	0.285	0.8435	-6.737572693436399	-3.4703307089549	-9.73740009825	0.1767211552346423
602	0.1512531019356812	3.2805	-5.3948	1.7163	0.6958	0.2342090617571	-0.1422250559804999	0.4643264483213999	0.1662459946334664	0.1	0.1939	0.123	-0.9216	-0.1476543942171	-0.0721944613345	0.3917778997106	0.1799562273318373	0.3074	-0.5315	1.418	0.5187	0.0012983200131	0.0407593798051999	-0.0756566480360999	0.1840600784304052	0.0017	-0.0474	0.0106	-0.1081	0.1521394997169	-0.0972166288596999	0.1801517375752999	0.1870535451412004	0.0018	0.1207	0.0091	-0.0072	0.0775451135096999	-0.1109080035433	0.3093542503940999	0.1884119752316239	0.0002	-0.0086	0.0248	-0.0243	-0.0105439322276	-0.1143308472142	0.3771029492595	0.1925403458360737
605	0.1485355233058603	1.7438	2.1911	0.5784	-3.5319	3.1450031880966	0.8355672860066	-5.0536516364457	0.1509440024024646	0.0177	-0.2192	-0.0576	0.3532	0.3455104956074	0.0943445876186	-0.5544219886244	0.1707097287666719	0.0269	0.243	0.0645	-0.4165	0.5505663716157999	0.1491494293837	-0.8548847140802999	0.1709374127801633	0.0	-0.013	-0.0025	-0.0057	0.4256129061126	0.1158258823808	-0.6819720941538	0.178164180762424	0.0172	0.2057	0.0546	-0.3156	4.3483097820561	1.1457477400454	-7.031622504888199	0.1794684691996489	0.0284	-0.3743	0.2438	-0.1953	1.6702296823071	0.4485892360414	-2.67139178453	0.1860062100714254
606	0.1511599850687523	2.7089	2.4786	4.5227	0.5324	1.5409878264575998	-0.7719496053646999	-1.1198600258448	0.1719960317250017	0.2353	1.0915	-0.4965	-0.784	1.740142247861	-0.7791493799828	-1.2245124875068	0.1855844389969272	0.009	-0.0994	-0.2514	-0.0046	1.3761798708553	-0.6896046421095999	-0.9919558330391	0.1876976289503127	0.0067	0.1712	-0.0873	-0.1285	1.5171459498534	-0.7150595829724999	-1.0856709321665	0.1998310304200041	0.1046	-0.112	-0.8638	-0.1623	1.6409584674662998	0.1721257593125	-0.7599499810011999	0.200423881283657	0.0907	-0.7199	-0.0931	0.3897	0.6490419774578999	-1.2307286863574	-0.8488258873525001	0.2055426369225555
610	0.1521194775323021	2.7978	-3.1113	1.1508	4.0723	0.3099443958546	-0.1301074025249	0.0318285118363	0.1733142841643324	0.0019	-0.1124	-0.0594	0.0071	0.3274127014854	-0.2048985038856	-0.0119996243635	0.1858149148553578	0.0004	0.0007	-0.0163	0.0526	0.2736701215492	-0.0955642215702999	0.0806138699043	0.1876089660995299	0.0063	-0.1149	0.0595	0.1845	0.2518347395107	-0.1234584303366	0.1890826055442	0.1992032261869032	0.091	-0.1326	0.4913	0.6527	0.8847460743816	-0.7118727974857999	-1.4308273404976	0.2023526929757524	0.0585	0.2068	0.5093	0.3629	-0.303728197004	-0.1813320284962999	0.7201348339328	0.208813468669019
615	0.1235274541144771	2.2219	-2.2846	1.6109	4.3779	-5.2107483580308	2.9167742670059	9.2442352084255	0.1512794030480216	0.0	-0.0087	-0.002	0.0145	-2.1911707518058	-0.2063148529908	3.2168042191240995	0.1642786678289783	0.4385	0.6195	1.8678	-0.3625	-3.6335256002985	1.6642495416407	6.159741601545499	0.1677186309162791	0.3895	0.8541	1.2095	-1.1361	-4.541248004608899	3.4097424416769	8.212464228318	0.171667926552096	0.0	-0.0061	0.0057	-0.0107	-2.2765844714555	-0.0895840809039	3.3907397578488	0.174012151688382	0.1768	0.1452	-0.9291	0.8	-2.6792997337007	0.6417241737477	4.2123009249262	0.1765306659309021
616	0.1486919930400722	2.1804	-2.3876	2.5415	3.1362	-0.4482744917958	0.1317598098143	-0.5490319934185	0.1827700329225348	0.0112	-0.2214	0.199	-0.0562	-0.5731492712376	0.8020076808194999	-0.3170261413806	0.1831443117636487	0.0255	0.0713	-0.2429	-0.3803	-0.6120988716306	-0.3067969533986	-0.7142333793278	0.1996683471127725	0.1817	-0.397	0.8324	0.7174	-0.8188858409897999	0.4284062612923	0.0222681553762	0.2008030782846788	0.0276	0.3071	-0.3107	-0.1239	-0.0575981969448	-0.1912464722326999	-0.797876662596	0.2180528297835581	0.1094	0.0938	0.8115	0.2914	-0.5638643159924	0.1641391240804	-0.7142727223584999	0.227731145581587
617	0.055054658889717	0.0612	0.7355	-0.7393	-0.7608	0.3560544278349999	1.1742320942722	2.9054041311336	0.1033352593792057	0.1624	-1.4483	-0.3868	0.3315	0.1973052989604999	1.7303064901859997	1.7909734435254	0.1124163217464669	1.4734	2.544	0.9428	-3.5069	0.0718010310274999	-0.4547267488305999	1.5799767698813	0.1190997986145347	0.8362	2.2464	2.2741	0.5606	0.0821089050708999	1.3814124939384	4.6886269976111	0.1395937463288332	0.0563	0.0219	-0.3105	-0.713	0.5774770046145999	1.1202141131211	1.7059531541827	0.1406701519388097	0.0092	-0.3039	-0.0691	0.0253	-1.1902447077671	-0.5159838476305	4.9072955622417	0.144535604763099
618	0.1518600751909579	2.0898	-2.8268	-3.4014	1.0401	1.0676124810752	-1.0255547812569	-0.5563891401593999	0.1814191742920667	0.0142	-0.2374	0.2063	0.1368	0.7491699905893999	-0.6883456651272	-0.3877255675485	0.1872656573703551	0.1242	0.6947	-0.594	-0.3991	1.4052937135733	-1.5898125275562998	-0.7232035903274	0.2035528647431369	0.0213	-0.0412	0.0659	-0.3888	0.3474383041116999	-1.225928836612	-0.3054986333855	0.2065258323223604	0.0015	0.0584	-0.0161	0.0836	1.2891530869469	-0.7033353598238999	-0.4451663923704999	0.2237309565639178	0.0126	0.1285	0.2377	-0.1067	1.6810490157496	-1.4489644776503	-0.8126696421391999	0.2270054661811396
633	0.1303365544499862	1.2793	-0.5666	2.9153	2.4297	0.767975959264	-8.857689931798	-4.754762632217799	0.1498775448302007	0.0687	0.4431	-0.6963	-0.0797	2.1357364215495	-4.813344404930099	-2.4952136930554	0.1660618247407534	0.3445	1.7032	0.2213	-0.4022	0.1047704907540999	-5.2200726563067	-2.1236974541553	0.1693775090177976	0.6611	2.2581	0.8133	0.307	1.8752068722541	-5.674838748168	-3.3296006881409994	0.1724953361223134	0.0679	0.5224	-0.4706	0.3106	0.1066589562277	-6.718963439915299	-2.097770396924	0.1753013181528017	0.2705	0.5392	1.0769	-0.9295	0.8118434384944999	-6.8098458408323	-2.1894003154243	0.1768278645681718
639	0.1082705870939225	1.6174	0.8908	-4.0853	-2.2191	-0.7685267616938	5.6149193124119	5.184821300799499	0.1378230628672259	0.1789	-0.3844	1.3334	0.1447	-1.1104176984768	6.882355046412401	5.661658832883499	0.1523996406602919	0.0042	-0.0625	-0.19	-0.0416	0.1673259095671	2.3797025549202	4.3673124658842	0.1556459727454999	0.2518	0.1743	-1.0809	-1.1083	-0.5141740682182999	4.8771194576948	5.1884015165932	0.1691312089072834	0.0926	-0.0131	-0.33	-0.8439	-0.4414681474847	2.9667005729642	2.4468217652944	0.1709315181911382	0.0237	-0.343	-0.0508	0.2956	-0.6837031875046	3.7168934823518	2.4797125389596	0.172073229526632
642	0.1360570811121016	2.473	-5.2208	0.0901	0.0087	8.9365727083515	-0.0772697122948	-1.0959001201485	0.1650919616224474	0.5636	0.4424	-0.5152	2.1587	5.4035292084608	-0.0018097794122	-1.2172340268273	0.1727761776425314	0.2344	0.7008	0.1994	-1.2266	8.826530251483598	-0.1213339066788	-0.8587796741195999	0.1742178713753863	0.2444	-0.267	-0.9614	1.053	4.9630839797743	0.050752509603	-1.3422661783919	0.1796178389675288	0.0439	0.601	0.0708	-0.0239	5.2030764670443	0.0575195108833999	-1.3548952912466	0.1819114566315798	0.0095	-0.2152	-0.0394	0.1745	5.740148179129999	0.0490607592829	-1.3822386975831	0.1862121903110244
643	0.1346131772758554	1.8097	4.4292	-0.6146	-0.4122	9.9373807232981	-1.7887308907755	-1.38880898371	0.1665324400556821	0.7348	-0.2245	-1.7254	-1.8951	4.5585195950862	-1.3813731509077	-1.2363547397475	0.1741600955831061	0.187	-0.0342	1.2269	0.3227	4.654634619086299	-1.3106737247398	-1.1963428775256	0.1793516563788335	0.1011	0.8816	-0.2371	-0.1091	5.2070894561757	-1.3274731988487	-1.1427970127429	0.1848902346439128	0.033	-0.439	0.2061	0.1813	6.5046226086617	-1.0638748931587	-0.8363934896513	0.1865607850606816	0.1686	1.1596	0.0362	0.0964	10.18197634516	-0.0844301438822	0.3047904588329	0.19601455119371
644	0.1069303813528971	1.6389	1.421	3.4344	3.0291	-0.6911783633376	-5.273539835028	-6.0539481919932	0.1351026666679501	0.1938	0.8658	1.0446	0.5575	-1.2624785121323	-6.1225230945033	-6.632644830559499	0.1523276226736434	0.0079	-0.1277	-0.1155	-0.2198	1.2085785600733	-2.306288459634	-3.9974879773042	0.1534524013979202	1.1343	-2.8216	-1.1572	1.337	-0.1133866144774	-1.1206862294895	-1.33372874073	0.1535967420229816	0.3826	0.4366	-0.9317	-1.6364	-0.2471135758267	-4.2294938293421	-5.1651891284802	0.1624792603731453	0.3552	0.3523	1.2603	1.2519	-1.1247385616516	-4.6206028975308	-4.875781794651	0.1679887320837011
646	0.179501566729036	0.0965	-0.5466	-0.1157	0.7028	0.8233316034588999	0.1978167583596	0.0164847298632999	0.1835368259789531	1.3189	2.8652	-1.3971	-0.7862	2.0955671872048	-0.4915124825351	-0.3992137325128999	0.1939906811687368	0.8492	0.8886	1.4739	-1.8984	0.0870267839084	0.964691112764	0.1029607113418999	0.1959687799304258	0.0111	-0.0019	0.2218	0.1883	0.9382132531029	0.2281108919986	-0.1079966192715	0.1980158847054685	0.1411	0.6034	-0.724	-0.425	0.8814019167720999	0.1574114658307	0.1005607864692	0.2018060065929808	0.0071	0.0705	0.088	-0.2003	2.2300810091681	-0.6867719438991999	-0.156978692493	0.2019663103825106
647	0.1814510366772073	0.0684	-0.2017	-0.7138	0.123	0.9596945478651	-0.5824342264828	-0.1309336061695999	0.1925146360201013	1.1424	-2.1556	1.6355	1.2568	2.0671615190394	-1.5224179159672	-0.4904502207061999	0.2106021677439541	0.004	0.0321	-0.1371	0.094	1.1215517761649	-0.5942764787235	-0.134159734687	0.2239595707023982	0.0089	-0.1547	0.1783	0.0643	0.9287709257349	-0.4575987900717	-0.1172422314859999	0.2297771133330359	1.0847	1.0389	0.7466	-2.3333	0.4667657162247999	0.1454118414672	0.0284450111961	0.2318310262849039	0.0999	0.0253	-0.5484	0.5874	0.6517173035455	0.406020076824	-0.7505076536331999	0.23369812302638
648	0.1660333701189562	0.8877	1.7113	0.0051	-2.2564	0.7074270350167	-0.3223767935558	0.6981814228022	0.1693417784004825	0.6512	-1.1065	1.9327	-0.8992	0.9489932435147	-0.6930668288112	0.7387440874539	0.1737302139363022	0.0111	0.233	-0.1319	0.1556	0.5810178773775999	-0.2281108919986	0.9220432674852	0.1737645065531899	0.0055	-0.0307	-0.0591	-0.2068	0.6572253278435	-0.2317304508229999	0.358415009677	0.1794376876116606	0.0693	0.3737	0.1796	-0.6382	0.5888864835176	-0.3556216544973	0.6625366369879999	0.1870063700543454	0.8846	1.4	-2.1511	0.7131	1.5431123501154	-1.8293722414886	1.3600492282683	0.1983871390785228
651	0.1501952973555111	1.7904	4.0616	-0.2123	1.1572	9.0038099478178	-0.4863585455133999	2.8622841694864	0.1678779748138804	0.8606	1.3637	1.159	-2.1181	4.4118487766366	-0.6563991241988	2.3536968116275	0.1742155951232403	0.2067	0.1978	1.1295	-0.682	4.144906313337099	-0.6023811430477	2.2939740910249	0.1794767315465973	0.0958	0.8261	-0.1804	0.2924	4.5306253863199	-0.6377898706777	2.3389038320843	0.1868338621870765	0.0089	-0.1163	-0.1247	0.2053	5.4811923510626	-0.6344850560988999	2.5418745274656	0.1924094874296884	0.016	-0.1511	-0.0601	-0.313	4.4882922852867	-0.6656447364132999	2.3815516773631	0.192641905489054
652	0.1310752409005554	0.8233	-0.0509	-2.3017	-2.0301	0.409954379894	-3.5820255731122	-3.1346166279918	0.1640043772404288	0.005	-0.1639	-0.1136	0.0773	1.0407411911071	-1.7109497190816	-2.3677816166181	0.1755310237457338	0.0009	0.0034	0.0808	-0.0386	0.854530626804	0.4567332433963	-0.167601310782	0.1805394781737256	0.0416	0.2478	0.4739	0.2449	1.1350857787257	-2.4077541358093	-3.0168629371067	0.1881491199252872	0.0046	0.1116	0.1528	0.0229	0.4771916193603	-0.2201635997972	-0.2699325336327	0.1935259986621137	0.0151	-0.0267	-0.0608	0.3352	1.3121294168757	-0.8699924378691	-2.0738891772891	0.1954600019289696
653	0.1345532612038694	0.8735	-1.3998	-1.2424	2.497	1.7140971615375995	1.7043794329546995	-3.2156632712338	0.1639186289772743	0.0156	-0.1592	0.3255	0.1063	0.5560350528831	1.6629905646583	-1.6146773229587	0.1667642304368647	0.0251	-0.1909	-0.2025	0.3848	0.0316317966828	1.2586622381544	-0.9971884561222	0.1741356855901625	0.0032	-0.157	0.0061	0.0532	-0.6660381667203	-0.0540573241817999	0.6087153709904	0.1753821221640395	0.1184	-0.793	-0.1084	0.6101	-0.2529363443703	1.2902940348371998	-0.0698338794924999	0.1826039984458942	0.0321	-0.1653	-0.4621	-0.1506	0.6289770318008999	2.1272383269183	-1.7712232421139995	0.1867404987322899
654	0.172408074890143	0.3594	1.7001	-0.4758	-0.1016	0.4272259703713	1.7923504495999	1.4898418865476	0.1774404171034097	0.5872	2.1208	0.2605	0.6308	0.6912177063682999	1.3263715939891	0.9689008170489	0.1892006458861621	0.1969	0.9962	0.2339	0.7166	1.7615055135310995	0.5923093271885	0.522475447696	0.1950349987528208	0.0216	0.055	0.4013	0.0459	-0.1128751550783	1.1573539341019	0.7812739036406	0.2025856137656533	0.01	0.023	0.2333	0.1392	-1.2052737454945	1.2566164005579998	0.7649072028694	0.212877136236605	0.11	0.3646	0.3051	0.7411	-0.8920638780917999	1.7278672222826	1.4856321822627	0.2151264000581866
655	0.1552686856060219	0.1981	0.2328	-1.187	-0.6714	0.0352513555071999	-0.8404851648440999	-1.4944056781088	0.1643434980184484	1.3452	-0.3139	-3.0535	-1.6899	0.5400617824189	3.1517308463462994	0.6708773594964	0.1751239229950437	0.3572	0.6981	1.4276	0.7313	0.6570679557207	1.4195358906867	-0.2958202478332999	0.1904874662747505	0.0018	-0.0501	-0.0752	-0.079	0.9183056795687	2.7720706000913	0.3950433712587	0.1957271256674463	0.0013	-0.0971	-0.0089	0.0093	0.7481864148219	1.969512116842	-0.0145962643896999	0.201070276256758	0.0089	0.1542	0.0272	-0.2052	-0.0869874408777	1.4432990812295	-0.2392056266559999	0.2029601693290575
656	0.1551883336112742	0.1898	0.237	0.4028	-1.2713	-0.2037182129646	1.1226533810245	-0.5057546596485	0.1647637998556072	1.3475	0.3226	-0.8783	3.3753	0.3069149824907	0.0449297410593999	3.7168147962904	0.1752066658997788	0.3577	0.7006	-0.3075	1.574	0.4186885327094	0.5459632370238999	1.971479268377	0.1887208053924118	0.0017	0.0369	0.0069	0.1109	0.6602940842380999	0.1783419581630999	3.4882711309541	0.1946445895378864	0.0088	-0.2518	-0.0141	-0.0646	0.4328126807307	0.1662243047075	3.3831858959544	0.2009860167080762	0.0087	-0.1008	-0.2281	0.0552	-0.3473596180502999	0.4010235119251	1.9882787424859	0.2029787130299432
657	0.1453353277720593	1.5495	-0.9665	-2.0604	3.2882	-0.4064921931923999	-2.0880526683411	3.3632783224202	0.1853541501924751	0.0299	-0.2977	0.3547	0.1648	0.3778898098735	-0.4074757689599	0.8917884768769	0.1929164316406687	0.3469	-0.266	1.5893	-0.3174	-0.5046137117581999	-1.5265489341907	3.5704193790557	0.1967108168154179	0.0533	-0.5014	0.3757	-0.117	0.5491500225106	-0.4401698274716	1.3751176090264	0.1983302798139876	0.0028	0.1031	-0.0966	0.0312	-0.2593886014051	-2.2648995913376	3.2778646027705	0.2005346381859846	0.1486	-0.078	1.0418	-0.1415	0.2603721771726	0.0084194085697999	0.8871066562236	0.2124895956726638
659	0.1495239352699551	1.4704	-0.2407	-2.8734	-2.5371	-0.4910010231359999	1.3366401250018	1.2088146182575	0.1898238002293045	0.0236	0.0722	-0.3123	0.289	-0.7321738013269999	-0.6521107338525	-0.6502616114096	0.1966550493728275	0.0954	-0.131	-0.4157	0.7335	-0.8269905053139999	0.5421076200152999	0.1606769373787999	0.1979696911926338	0.0559	0.4804	0.1183	0.4233	-0.719190601196	0.5713788348561	0.2444775927697999	0.1996824845716127	0.0174	-0.0849	0.1347	-0.3249	-0.6905882178771	0.7601860391854	0.6813426056626	0.2040664546990006	0.3714	0.5794	-0.3263	1.5125	-0.7325278886033	-0.3087247619029	-0.4963123322805	0.2193410161439299
660	0.147605214570381	0.5922	0.1586	1.6586	1.8006	-3.9698691697528	0.6797688844345999	-3.5878876846865	0.1530599636211767	0.0712	-0.1053	-0.5287	-0.6377	-2.6132034421247	0.2687522427117	-2.4985578506649	0.1716601151191585	0.181	-0.9584	0.7858	-0.2131	-2.7917421154413	-0.3383500640199999	-3.2348626702154	0.1892313220036361	0.5283	1.5608	-0.2424	1.3011	-3.3031621715105994	0.0347792391388	-3.5707341233013	0.1933723093805554	0.1883	0.3732	-1.0825	0.3871	-0.5799556155487	1.2847466675085	1.1563703583344	0.195775031330547	0.1209	-0.8219	0.3133	-0.3909	-3.230456250777	1.2348990476116	-2.2481788032901	0.1969139508211017
661	0.135693196077808	0.6632	0.7419	-1.1529	-2.3349	1.143308472142	-3.787946995796	-3.2049226238527	0.1640325815994375	0.0009	-0.0614	-0.0553	0.033	1.3999824044287998	-2.1747647080039	-2.4139309916292	0.1772889489500352	0.0009	0.0771	-0.0283	-0.0335	0.8343476520548999	-0.6185511286654	0.1269599600688999	0.1857025975774067	0.0581	-0.4364	-0.3246	0.4168	1.3654392234742	-2.5331403746502	-2.7012138018006	0.1909067497885809	0.0363	-0.3225	-0.1785	0.3869	0.7362261334890999	-1.7333752465806	-0.7414980996029	0.1995862215964141	0.4232	0.9597	1.198	-0.9081	2.307075320248	-2.1074094394455	-3.9522041489685	0.2021459806899353
662	0.1710331043036203	1.4205	-0.1574	3.5008	-0.421	-0.1854237036891	-5.0571925092087	-0.4030693495215	0.1867247266642239	0.0038	0.166	0.046	-0.0268	-0.2485299249319	-3.7811406514849	-0.4003153373725	0.1926023963078763	0.1438	0.2242	0.0226	-1.0339	-0.7534977239663999	1.0024210792053	-0.8508717249489	0.197083303392774	0.0486	-0.3336	0.5	-0.0943	-0.6545500017559	-2.9413243181627	-0.8832116961843	0.198821407857732	0.0033	-0.1415	-0.0133	0.066	-0.2229176119462	-4.066102222845	-0.4295078661518999	0.2130834292128162	0.0126	0.2512	0.1564	0.0286	-2.0603551747283	1.5626264933426	-7.9883269824201	0.2144941127769861
663	0.1719200907497096	0.4413	1.4658	-0.9281	0.9168	0.3544020205456	0.1122850096177999	-0.716830019354	0.1805254674999985	0.3478	-0.9998	1.3338	0.3329	0.8121188397094	-0.4447336190328	-0.8596452207949999	0.2196121488644313	0.195	0.5583	0.082	1.0068	0.7606581555538	0.0879710166451999	-0.1631162052822	0.2197299138598206	0.0033	0.076	0.0272	0.1278	-0.6615137181898	-0.2674932657293	-2.7916634293799	0.2255456921561746	0.544	1.4238	-1.1994	0.3904	0.9970310839994	-0.474870380549	-0.6303146948447	0.2293418684922025	0.0001	-0.0053	-0.0103	0.0142	-0.7073876919859999	-0.3615231091023	-2.9897162459237	0.2414654770062616
664	0.1636936078186504	1.9585	0.7279	0.5565	4.1361	2.1503326859392	0.0132979443765999	6.071023067316999	0.1856338899684352	0.0009	-0.065	0.0033	0.0545	1.7996289102794	-0.1588278149358999	4.4974592114398	0.1916608790334153	0.0387	0.4391	-0.3281	-0.053	1.5616429175751	-0.2851976295443	2.792174888779	0.1921162095761038	0.1084	0.7987	-0.4352	-0.137	1.3783437375438	-0.3587297539226	1.5392960761375	0.1971648651747456	0.0525	0.0359	0.2575	-0.5761	2.1790530983502	-0.1576868670455999	3.7239752278778	0.1989537976077874	0.0644	0.2947	0.1256	0.6187	1.8428669010187	-0.1558770876334	4.7029085177552	0.2001805108279874
665	0.1931896311422597	0.1744	0.5935	-0.7797	-0.6274	0.6647398467072	-2.8966306352875	0.2717816560755999	0.2109689673658761	0.1183	0.248	-0.8563	-0.215	0.9944344439732	-2.8352161643648	-0.0701486237380999	0.2497253749807301	1.0048	1.6183	-0.5917	-1.7511	0.9593798036195	-2.9554484661839995	-0.0974920300745999	0.2571298798893145	0.8944	-0.4154	2.2247	0.31	1.2849827256926998	-3.5227356258473	-0.2967251375394	0.2586700209762435	0.1829	-0.3275	0.9575	0.191	1.6810883587802998	-2.4762503522579995	-0.9020963509203	0.2776072294110999	0.0202	0.1853	0.21	-0.1752	-0.2582476535148	-1.6668855246975998	1.0279940491603	0.2914526448069446
666	0.132889193732549	0.5994	0.8311	-2.2928	-0.9043	-1.1291056380593	6.0240868316919	1.8826427050564	0.1659993398921286	0.0004	-0.0309	-0.0254	-0.0445	-1.6027563846566	4.7031445759394	0.5882963380571	0.1810459578734511	0.0005	-0.0429	-0.014	0.0453	-0.8017322796045999	2.0690893275437	-0.5334128102305999	0.1847873196764484	0.1602	-0.9126	0.6085	-0.3123	-2.1552899078074	6.128149147893399	1.1270598004629	0.1954290277746065	0.0019	0.0736	-0.0949	-0.0015	-0.2611590377866	2.5680376428811	0.2344844629719999	0.2002033688976484	0.5542	-1.3075	-0.5527	-1.4619	-1.7140184754762	5.5592489239714	1.0901166946356	0.2014493108258379
668	0.1494703033296605	0.6785	2.151	-0.6148	-1.3433	-0.2305501599019999	-1.3926252576879	0.7226921309283	0.1528307567163561	0.0102	0.2145	-0.0387	-0.2291	1.8366900451988	-2.1369167124705	-0.9133878007312	0.1714456836411673	0.0113	0.0637	-0.2657	-0.1554	-0.0463067471339	-1.8844131414379	2.2128487617215	0.1719971639711854	0.0809	0.1848	-0.6535	-0.4939	-0.0851383184347999	-1.0145780756916	1.6797900387671998	0.1780249681358199	0.0086	0.1238	-0.0539	-0.2321	4.241729511889799	-6.292130899851	3.8450337333417	0.1826844243067512	0.0008	-0.0057	0.0676	-0.0473	-0.0768762819877999	-2.0927344889944	3.2747171603144998	0.1926080141746111
669	0.1644190332813786	0.0448	-0.0389	-0.4206	-0.4801	-1.1322137374846	-0.4697164435272999	0.4686148386677	0.1777002571290138	0.6856	-0.1261	-1.4916	1.8832	-1.016230482981	-1.0936575673986	0.8414293975809	0.1822507846756972	0.2999	-0.4529	0.8557	-1.2372	-1.3038673804286998	-1.3946317522535998	1.2464658986374	0.1862356286522609	1.545	1.746	3.0526	-0.2774	-1.7044187759854	-1.2284074475461	0.2573427638086999	0.1961936890036599	0.0514	-0.09	-0.5747	0.233	-1.4849240077101	-1.3576886464262998	0.4747523514569	0.2013167145446708	0.0063	0.002	0.1091	0.1881	-1.0338168177039	-0.8252987549939	0.5472222140063	0.202428528113037
671	0.1073387635519619	0.0495	-0.2995	0.2805	-0.7237	-0.4854536558073	1.8229199844538	2.7432715016189	0.1304830000754176	1.0844	-1.3389	1.1312	-3.065	0.723518334573	0.8105451184814	4.5914103687514	0.166921036059753	0.1093	0.6427	-0.6393	0.4012	2.6441270642549	-0.9272758905683	6.7291139418359	0.1820021399593239	0.0013	0.1011	0.0013	0.0201	-1.0191812102835	0.8557896037863999	0.128651710389	0.1919271869372514	0.1983	0.7906	-0.7678	0.5787	-0.0801024105051999	1.4584854910797	3.4761141344678	0.2015552631236198	0.2151	-0.7673	0.8578	0.5254	-1.2866351329821	2.6318913817072	2.7066431400372	0.206717249546131
672	0.1091205456721195	0.0189	-0.2625	-0.1512	0.4103	0.7397670062521	-0.5487959352343	-1.8576992235926	0.1289193078268762	1.1003	1.8294	0.6541	-3.0047	1.5263915620679	-0.5500155691859999	-3.645957997999699	0.1617775315992898	0.2287	0.4179	0.9327	1.037	2.0347822047733	-1.2422955373832	-6.2903604634695	0.180739114747754	0.0018	-0.1146	0.0426	-0.0023	0.5331374090157	1.0333840443662	0.6391275337215	0.1864279502765047	0.4259	-0.4716	-1.1265	-1.3913	0.9868412390481	-0.3112820588984	-1.8250445081116	0.1910696127999293	0.297	0.9228	1.1731	0.3219	1.3968349619727998	-0.2798076343384	-2.8246328891065	0.1922391665137467
673	0.1085037008176911	0.0329	0.282	0.604	0.1028	0.5037875081134999	-1.8303164742254	0.0007475175832999	0.1285818547324598	0.9816	1.2794	3.0727	0.6102	0.1983675607894	-3.7409714171402	-0.0722731473959	0.1592533226839808	0.348	1.0217	-1.2054	0.8837	0.9023717521352	-6.306491106056499	0.6933028869954	0.1803368836478852	0.0027	0.0158	0.0448	0.1421	-0.9130730564856	0.7452750305501	-0.5775950337067	0.1851241156932353	0.4913	1.1118	-1.3444	0.9683	0.2119015633501999	-2.0972195944942	-0.2137506857931	0.1877587573819742	0.0228	0.1957	-0.3763	-0.0462	-2.1741745625434	-2.8876604242879	-1.8839803681002	0.1914548646169598
675	0.1066551779115334	0.0068	-0.3045	-0.0509	-0.032	-1.5209622238313	-0.533884926599	-0.1433266608400999	0.1307795570697672	1.2782	-3.7535	-0.6216	-0.4301	-1.1155716354985	-0.3789520717024	-0.0668044661286	0.1694272462664159	0.002	0.0597	0.1057	0.0528	-1.1524753982951	-0.1279828788671	0.0608243254621999	0.1755036543310059	0.0277	-0.4854	0.0203	0.0302	-3.2635830826264	1.6548859003341	0.8088140251306	0.1793718243991388	0.0049	0.035	-0.0883	0.1783	0.6218166002134999	-0.6524254780981	-0.1398251311077999	0.1827454016987562	0.0034	0.1653	-0.0228	-0.0121	-3.4220174672553	-0.7843033170045	-0.3336289003359999	0.1868066357271573
676	0.1020826930207315	0.0156	-0.2207	0.4241	0.0275	0.4483531778571999	-0.540573241818	-0.6899587293859	0.1352466295101238	1.0115	1.7157	-2.8655	-0.2532	1.1630586735534	-1.340810486256	-0.9018602927361	0.1576846509041868	0.0686	-0.1604	0.7879	-0.0754	0.7099449889814999	0.0217960390077999	-1.0026964804202	0.1780985902297686	0.0976	-0.535	-0.6091	0.4056	-0.1379366656342	-1.1822187295043	-0.2727652318431	0.1865180503927288	0.0111	0.2872	0.0746	-0.0314	-0.3509398338439999	1.2774288637983	-0.6214231699064999	0.1967480251224132	0.1808	0.9861	-0.3944	-0.5003	0.5661855548037	1.1770647924826	-1.0972377831923	0.1980107934563192
677	0.1031817990458371	0.0414	-0.3439	-0.675	-0.1693	0.7004239755521	-0.184125383676	0.8512258122252	0.1324760256710856	1.1046	-1.7247	-2.9591	-0.8815	0.8301379477699999	-0.2345238060026999	0.9921132051619	0.1550783352146665	0.0813	0.094	0.8782	-0.0807	0.4463073402608	-1.4112738542397	0.9713007419216	0.1765520683604678	0.0727	0.3412	-0.5806	0.4052	-0.1306582049546999	-0.0164847298632999	0.0904102845485999	0.185160594526464	0.0024	-0.1051	-0.072	0.0567	0.4887584703861	-0.9282201233051	0.7468487517781	0.1868353902233089	0.0718	0.3702	0.5434	0.3802	0.6150889419637999	-2.0162909803443	1.1745861815485	0.19663789369331
679	0.0987522329493647	0.0677	-0.6282	-0.7715	0.196	2.194554252446	3.2673206705429	-0.4020464307233	0.1286869243118602	1.1296	2.364	2.6887	-0.5912	4.0284115994344	4.9397142195385	-0.5586316929092999	0.1512726628574162	0.0002	0.0299	0.0327	-0.0084	1.4712326330265	2.2469198263077	0.1184618654376999	0.1570343601369302	0.0378	0.2848	0.4691	-0.2451	2.1516310059523	2.7377634773209	0.0451264562129	0.171610395142715	0.0004	0.0196	-0.0543	0.0194	1.6263622030765998	2.473102909802	0.0003147442456	0.1740879982179521	0.1066	-0.3925	0.4601	-0.7437	2.7181706480323	4.2896493232824	-0.9020176648589	0.1752246726932727
680	0.1312157820146486	0.5984	-0.5433	0.064	-2.5577	1.6119233108097	-0.9066207994508	4.6228454502807	0.1628709638987122	0.0061	0.0019	-0.2216	-0.0815	1.1586129110843	0.2100524409073	2.5678015846969	0.1761411901483945	0.0008	-0.0738	-0.026	0.0319	0.2898401071669	0.1967938395613999	-0.4614544070803	0.1794202838743132	0.0151	0.2304	0.1627	0.2166	1.329401007353	0.6672971437027	4.051545301486	0.1887004117313545	0.0207	-0.0549	-0.3321	-0.2267	0.5393536078662999	-0.3675425927994	0.2828763907329999	0.192378245005376	0.3521	0.0665	1.5817	0.4894	1.3091000035118	-0.1485986269538999	3.5644392383893	0.1989071090817721
681	0.1154685517034519	0.3216	-0.8659	-1.5375	-1.0313	-1.158652254115	-0.3939811094298	-1.1248565907437	0.1173574378447084	0.8879	-1.3562	-2.6719	-1.5394	-1.1385086223966	0.2227602398234	-1.0446361511464	0.1657048989229416	0.94	-0.569	1.6324	-2.3495	-0.7540878694269	2.4390711882464995	-1.571754076465	0.1811058283762949	0.0257	0.0131	0.3853	-0.2539	-1.7340834211332	-0.7227708169896999	-2.0865182901438	0.1840170843123369	0.0745	0.0218	0.6821	-0.376	-1.342777637791	-0.0286023833189	-1.3480102608740998	0.1844728731188979	0.1254	-0.0653	0.7885	-0.6273	-0.8476455964315	0.2476250352257999	-0.9733072364873	0.1867851076149578
682	0.1121695832167066	0.0029	-0.1969	-0.0068	0.0016	-0.8766414100574	0.8587403310889	-0.5731886142683	0.1344237342249179	1.0705	-3.2081	1.1305	-0.6127	-2.0622042971712	1.0061193240911	-0.6295671772614	0.1715478518626903	0.3891	1.2035	1.1006	-0.8615	-4.1971538581067005	0.2998332369647	-0.0441035374147	0.1825175883277001	0.5357	1.1079	1.4129	-1.0858	0.1617785422384	1.0123355229417	-0.744763571151	0.1853307434556436	0.1391	-0.516	-0.7187	0.5855	0.7494060487736	0.9925066354689	-0.8249053246868999	0.1941483566477487	0.0254	0.0844	0.4021	-0.165	-1.2552393944835	1.674439386592	-1.0962148643941	0.1951577634915821
683	0.1059739894284748	0.0064	-0.0111	0.1441	0.2637	-0.8828182658773	-1.4793766403814	-0.1258583552093	0.112445128426636	1.7469	-0.0316	2.8888	3.8675	-0.8614550002072	-2.7474025198424	-1.6428075899092	0.1538440189301061	0.0293	0.2517	0.451	-0.1378	-2.4009871345289	-7.0725392568162	-0.2071017136047999	0.1652052759091282	0.0624	0.2107	0.5991	-0.4039	-1.0462492154051	1.2552787375141998	4.3671550937614	0.1752839996738493	0.0571	-0.1937	-0.597	0.3073	-1.0920445031399	-1.7176380343006	0.9105944455514998	0.1776132524070142	0.0022	-0.0986	-0.084	0.0439	-1.2722355837458998	-1.1053424475165	2.5846404018365	0.1823229118077909
684	0.1018430754044088	0.0145	-0.2816	-0.0759	-0.359	1.0531342457776	-0.2151670348983	1.6417059850496	0.1331070513485377	1.1115	-2.2822	-0.451	-2.6671	1.9749414550786	-0.2990463763506999	2.4240028074884	0.1573286493314746	0.0605	-0.2978	-0.2806	-0.6398	1.0655273004480998	-0.7507830548481	1.0935001952758	0.1775517825742801	0.111	-0.3964	0.7232	0.508	0.7809985024257	0.4107018974773	2.1690993115831	0.1873504714660968	0.0058	0.1583	-0.1227	-0.0781	0.5467500976379	-0.4358420940945999	0.8542158825583999	0.1948718660015506	0.1945	0.9601	-0.2574	0.7136	1.1992149187666998	-1.5277685681423998	0.1935677110439999	0.1982877421223263
685	0.1072539218942391	0.0386	-0.1906	-0.7009	-0.1074	-2.1392379512818	2.8191642078392	-0.5100430499948	0.1304270301441393	1.0351	-0.9122	-3.3051	-0.3856	-1.0368068880371	5.1084958212415	-0.2693030451415	0.1661147191224337	0.1101	-0.7925	-0.5945	-0.1127	0.9420295270808	7.709620952941299	0.0773877413869	0.1831245604804976	0.0006	0.0416	0.033	-0.0423	-1.0986147892668	0.3942565106446999	0.1571754076465	0.1923870604294118	0.1953	0.9387	0.79	0.1315	-1.8147759770989	3.8916552247212	-0.3907549809123999	0.2018255539174717	0.2191	1.251	-0.2469	0.0525	-3.2341938386934994	2.5098886435065	-0.5953387405524	0.2097796579589906
686	0.1000946587160946	0.0001	-0.0031	-0.0219	-0.0216	-0.7442127687211999	0.5243639131696	-0.4839979636713999	0.1202091992233286	1.443	4.2018	0.2854	-0.5191	-2.3023934995947	0.2533297746773	-0.1257796691478999	0.1638231105430586	0.0321	0.0007	-0.3833	0.3829	-2.7463009149828	-0.0105439322276	0.1620146004226	0.1669011851859768	0.0658	-0.2741	0.5156	-0.5003	4.1445128830301	0.9656353455008	-1.1974838254159	0.1740883932730146	0.0564	-0.666	-0.1327	0.1581	1.8387358827952	0.6615137181898	-0.7606188125230999	0.1743226058010965	0.0046	0.0194	-0.1334	-0.1457	-2.6449532678996	-0.5225147907267	0.6646218176151	0.1775998830087141
687	0.1678856620341564	0.7041	1.8386	0.7306	1.5416	-2.6170590591333	0.0200256026262999	-1.1832809913332	0.1764440452391725	0.0515	-0.5448	0.3734	0.0386	-1.9162809963049	0.522475447696	-0.2975119981533999	0.1902356247360623	0.7164	2.2089	-0.2506	-0.8405	-1.9536568754699	0.99931297978	0.2291731538275	0.1968360838145702	0.0063	-0.1539	-0.0797	-0.1343	-1.3744487775045	0.6155610583322	-0.1836926103382999	0.1986976023785643	0.049	-0.2195	-0.2647	-0.5015	-1.3887302976485998	0.8388327575546999	-0.0186092535211	0.1991579973434071	0.0765	-0.3153	-0.3083	-0.6181	-1.4127295463756	0.7279640970421	-0.0092849552451999	0.2022719330636843
688	0.1738562173915896	0.5501	1.712	0.7257	1.1352	-1.551689130808	0.5564284831901	0.9054798515605	0.1919262851092298	0.1402	1.0095	-0.0631	-0.2697	-0.8331280181031999	0.3935483360921	0.6203609080775999	0.1935729385533966	0.5767	-1.6412	0.7974	1.0673	-2.3116391118092	-0.4185311605866	-0.5216099010206	0.1979857612975888	0.0121	0.2404	-0.0788	-0.1663	-1.4036019632532	0.3574314339095	0.4472515729976	0.1999072745770883	0.004	-0.1565	0.0387	-0.0653	-0.5231836222486	0.1744469981238	0.2562411589491	0.2022559537295204	0.0017	0.0281	0.007	-0.1081	-1.5243063814408	0.1402972474761999	0.1810566272813999	0.2070090769045234
689	0.1028618816187843	0.0022	0.1026	0.0322	0.1453	1.365596595597	0.1248354364111	-1.1793466882631998	0.1217109321383517	1.2169	2.0946	1.2416	3.0114	1.7473026794484	0.4193180212006	-0.3819814850663	0.165734818372161	0.0185	0.3126	0.0054	-0.2633	2.0172352130811	0.6317703869806	0.2327533696212	0.1673127190057073	0.0084	-0.2545	-0.0458	0.0903	-1.5522399332378	-1.0616323404088	-2.8428093692899	0.1760143002997948	0.0045	-0.055	0.1814	-0.0498	1.7101628584676	0.7714381459656	1.0774482387502	0.1796562276623015	0.0001	0.0302	0.017	-0.0027	-0.8576387262292999	-0.7555435615628	-2.2689912665304	0.180460106650519
690	0.1146645959091803	0.1236	-0.9613	0.8295	-0.068	0.6802803438337	0.7273346085508999	0.1534771627607	0.118062708149389	1.0853	2.7345	-2.5022	-0.2247	1.6769966835875	-0.2028526662891999	-0.1502510342433	0.1636017187461063	0.9074	0.9967	0.8042	2.5844	2.6391698423867	-2.0655484547807	-1.7700429511929998	0.1830399345412136	0.0003	-0.0136	0.0063	-0.0451	0.4159738635910999	0.3870960790573	-0.8025584832492999	0.183229106014764	0.011	0.1251	-0.001	0.2722	1.1403577448395	-0.3878435966406	-1.0436132323482	0.1856891072738828	0.0547	0.062	0.3558	0.5578	1.6378110250102995	-0.8564190922775999	0.6984174809863999	0.1888489862442063
691	0.1048592182757898	0.0172	-0.4905	-0.0646	-0.0306	0.1525329300238999	-0.3943745397368	-0.3915024984956999	0.1337474242125144	1.1927	-3.6215	-0.4439	-0.2538	1.9950457437663	-0.2064328820829	-0.2615918111243	0.1690664433965957	0.0065	-0.0822	0.1711	0.1466	1.0707205805004998	-0.3996465058506	-0.4175082417883999	0.1784434431648713	0.0077	-0.1365	0.033	-0.212	1.9773020369206	-0.0845481729742999	-0.1851483024742	0.1792502804723938	0.0315	0.4041	0.2854	0.1376	0.4101117520168	-2.3559787074081	-1.961643510702	0.1843598506217237	0.0062	0.0197	-0.2144	-0.0611	-1.796402781762	-0.6021450848634999	-0.5445075448879999	0.1934926332302703
692	0.1113647068522663	0.0022	-0.1712	0.0197	0.006	2.3246616549709	0.9536357211373	0.4903715346447999	0.1330349190715409	1.0805	3.2372	1.1661	0.5859	3.8198935367244	1.1899693065522	0.5673658457247	0.1690891912183323	0.3817	1.2229	-1.0493	-0.8887	6.064570810282199	0.5036694790214	-0.0822662771937	0.1832600408473672	0.5643	-1.1685	1.3874	1.1527	1.5555054047858998	1.1203714852439	0.6909423051533999	0.1871148753265635	0.125	-0.5598	0.6285	0.5419	1.3498987263476998	1.2150308171081	0.8282494822963999	0.1933847765833407	0.03	0.0951	-0.4376	-0.1797	2.7509827356361	2.058820796531	1.2409185313087	0.1943122673818721
693	0.1159407104893223	1.1085	3.3508	-1.1173	-1.3655	-1.0072996150121	0.7019583537494	1.051639210611	0.1610590245613115	0.0005	0.0193	0.0575	-0.0337	-0.6418028598090999	1.7526926746543	2.9644580202143	0.1637427078342657	0.2218	1.4093	-0.021	0.2121	-0.3479104204800999	0.8056272396438999	1.3466332547996	0.1739799791390806	0.0526	-0.6624	0.0006	-0.1214	-2.0508735043296	1.0362560856073	1.4524660073826	0.1803231824033326	0.0222	-0.2053	0.2034	0.3184	1.1390987678571	0.3381533488665	0.7881195909824	0.1805911704855367	0.0142	0.1098	0.1578	0.2845	-3.0596288114776	1.0573832930932	1.3038673804286998	0.1841431395841488
694	0.1796626650386077	0.7973	-1.9886	-1.6436	-0.0087	0.2819321579962	-0.077112340172	-0.0665290649137	0.191870086964748	0.2055	1.1849	0.4486	-0.0388	0.891119645355	-0.3300486845422999	-0.1290844837267	0.2167890137268771	0.0097	0.0864	-0.2393	-0.0478	-1.9648302961887	-2.4767618116571	-0.1401398753534	0.2191221648266492	0.0008	-0.0098	0.0004	-0.0722	1.4916516659597998	-1.1262729398488998	-0.2381040217963999	0.2232539604666173	0.0014	-0.0316	0.0922	0.0095	1.5366994361113	-1.0369642601598998	-0.2366876726912	0.224696141495298	0.2261	0.3548	-1.1688	-0.1331	-0.8194759864503	-0.2951514163113999	-0.0106619613196999	0.2354320149181463
695	0.1032223463949696	0.0016	-0.1493	0.0337	0.0014	1.2993035888675	0.3700605467641999	-0.7392162038223	0.1232832696616323	1.2381	3.6799	-1.153	-0.4396	0.1925054492151	0.7750577047899999	-0.6476256283526999	0.1665878477225459	0.0147	0.0888	0.2613	-0.2365	-0.0082226934163	0.7695890235227	-0.570867375457	0.1761926781340524	0.0065	-0.0314	0.0575	0.2251	0.4408386589935	-0.0708567982907	-0.131799152845	0.1764329557679492	0.0535	0.5023	0.2847	-0.3484	3.0544748744559	0.8742808282154	-1.7622136880836998	0.1783396572388041	0.0003	-0.001	-0.0335	-0.0383	2.0393459963345	-0.8099943160516	-0.1596146755499	0.182689201716809
696	0.1596745046670695	0.1877	0.8481	1.0217	0.0034	-4.153443750999	-0.8680252863341	0.4280128309853	0.1693230259635266	0.0297	0.4359	-0.2705	0.0084	-2.2837449030429	-1.5378797270323	0.4798669454479	0.1874223894946271	0.0063	0.0727	-0.035	-0.2096	-0.0749878165141999	-0.1433660038707999	0.5727558409306	0.2122917087331957	1.1775	2.5836	-1.2805	0.071	-2.9794870579417	-1.0305513461558	0.4649559368125999	0.2251647282484176	0.0011	-0.0721	-0.0349	-0.0246	0.9439179925544	-0.5910110071754	0.6062367600562999	0.2302177886191326	0.069	0.2984	-0.5994	0.0335	-2.4942301172879	-1.605589082867	0.4422550080987	0.2384481791041259
697	0.1146746100956476	0.0386	-0.5467	-0.4532	-0.0183	0.9958114500477	1.4264602640899	0.6178822971435	0.1185968064241514	1.1428	-2.5745	-2.7761	0.3447	0.2464054012740999	0.3547954508526	0.8862411095482	0.1659316127546982	0.9351	-1.9111	1.5935	-1.5038	0.0599587787868	-1.7658332469080995	1.8877179560167	0.1801045677515962	0.003	-0.1212	-0.098	-0.0223	3.0705268309815	2.1790924413809	1.0332266722433998	0.1839945389792882	0.0119	-0.1986	0.1439	-0.1928	0.5666183281413999	-0.4583856506857	1.381727238184	0.1860775037292105	0.0904	0.2666	-0.6574	0.475	-0.3195047523147	0.3637656618522	0.2318091368843999	0.1887285348743922
698	0.105578293825565	0.0223	0.5537	-0.085	0.0491	1.2565770575273	-0.4581102494708	0.4522087948657999	0.1346823475586164	1.1756	3.5659	-0.5331	0.3057	-0.1293598849415999	-0.3509398338439999	0.3770636062288	0.1695663133657597	0.0031	0.0838	0.1035	-0.0993	0.5672478166325999	-0.5879029077500999	0.5903421756535	0.177892828648553	0.0339	0.4242	-0.2116	0.2467	1.3314468449494	-2.5640639967804	2.355073817702	0.1793081848872524	0.0086	-0.1488	0.2107	0.0728	-0.6671397715799	-0.0206550911175	0.0575981969448	0.1809343252351105	0.0104	-0.0194	0.2799	-0.0868	3.9217919862374	-0.83407225084	0.7045549937755999	0.1918328444808961
699	0.1008252941282373	0.0031	0.1938	-0.0399	0.0793	-1.0062373531831998	-0.5341209847831999	-0.5332554381078	0.1202530580526174	1.4492	4.0504	-0.6688	1.1061	-0.1087047938240999	-0.448117119673	-0.1989577062499	0.1593364705660915	0.0601	-0.0524	0.7007	0.2691	-6.3669613442424	0.4991450304909	-1.9375262328829	0.165017175310417	0.0236	-0.0714	-0.4288	-0.1605	0.7570385967293999	-0.3992924185742999	0.0947773609563	0.1702487237633139	0.0293	0.4889	-0.1056	0.0881	-3.6054346763787	0.2382220508885	-1.1023130341526	0.1744971929442197	0.0041	0.0166	0.059	-0.1777	-0.7233609624502	0.5363635375331	-0.0375725943185	0.1766296546022852
700	0.1068775251904973	0.0071	0.1721	0.2641	0.0039	-1.4311027417125	3.1360723201277	-0.4727851999219	0.1303814959138926	1.023	1.8695	2.8685	-0.2144	0.2428645285110999	5.0313834810695	-0.6464453374317	0.1678990755316263	0.1311	1.0235	0.3473	-0.0567	3.1133713914138	6.9871648801972	-0.8661761638912	0.1819207325244465	0.0006	-0.0252	-0.0045	0.0653	-1.0008473579772998	0.452838283357	0.0914332033468	0.1925199341678554	0.1876	-1.102	-0.4926	0.0675	-0.6373964403707	4.1105205045053	-0.5585923498786	0.2050970567063018	0.2368	1.1752	-0.5921	-0.0087	-2.509298498046	2.9904244204763	-0.4324192504236999	0.2102880427428499
701	0.1141689822448847	0.0001	-0.0193	-0.0354	0.0133	-1.6457583172117	0.2597033456506999	0.0248254523717	0.1425177568472501	0.9936	-1.5264	-2.8484	0.1184	-0.3308748881869999	2.1180714007652	-0.0513819980941999	0.1793647843341791	0.1423	0.9579	0.5211	-0.0316	1.9571190621715	3.5066049832603	-0.1366383456211	0.1951965266618046	0.2253	1.2598	0.3789	-0.0318	-2.6100559996687	0.7464553214710999	0.0270680051216	0.2054315941106106	0.2113	1.1764	-0.3988	-0.0054	-2.3256058877077	0.6688708649306999	0.0245893941875	0.208827578198385	0.0198	-0.0638	0.3717	-0.0113	-2.0410770896853	-3.0379508015619	0.1213339066788	0.2191603859445767
703	0.1077229139922274	0.0381	0.0059	-0.6277	0.369	-0.1541066512518999	-0.5911290362674999	2.7438616470794	0.1266394031671564	1.2146	-0.147	3.2621	-1.9298	0.0379266815948	-2.4001609308842	3.2915559774541	0.1654755975723991	0.1043	-0.1715	0.953	0.0872	0.4915518255658	-6.0987205609298	4.1182710815532	0.1821225799368525	0.0519	-0.0996	0.5686	-0.3067	-0.1666570780451999	0.7014862373809999	1.009935598069	0.1847638607555994	0.0137	0.0334	0.3066	-0.1269	-0.3228882529549	0.1312483504152	0.4244326151915999	0.1966533045156771	0.157	-0.2043	0.9784	0.4456	-0.2896040489827	0.3226915378014	3.1020012555415	0.2012122627211402
704	0.1093649785502873	0.0269	0.1398	-0.5898	-0.033	0.8847460743816	-2.0688926123902	0.2221700943628999	0.1261533208034191	1.2037	1.4821	-3.4806	-0.0341	1.2886022845171	-3.3965231833617	0.2050952190391	0.1610589602500222	0.2273	1.0526	1.0031	-0.0496	0.9969917409687	-6.644644454922999	0.2228782689155	0.1803281255527701	0.1077	0.3382	0.8802	-0.0837	0.1805845109129999	-0.5317997459718999	0.1262517855163	0.1831948975537919	0.0328	-0.3087	-0.4103	-0.073	1.9598730743205	0.3399631282786999	-0.3171835135034	0.1895277187710022	0.5532	1.8997	0.8717	-0.0961	1.2437512295191	-1.3727570271843998	0.1797189642375999	0.1919395979135953
705	0.1077875681525115	0.0053	0.0609	0.0903	-0.2495	0.6719789643559999	0.1401792183841	-1.9488176826938	0.1237510791668848	1.1334	0.8316	-0.1794	-3.6076	0.9971097700608	0.2401498593928	-3.224161365865	0.1571761286779151	0.3409	-0.7283	-1.5681	0.5142	2.2032884052614	1.9447653505317	-5.575261537466299	0.1786442509393501	0.1339	-0.4718	-0.7137	0.6261	0.3668344182467999	0.5150002718629999	-0.5078791833063	0.1810974127847316	0.0145	0.0268	0.2841	-0.1962	-0.7931948419426998	-1.8040353297178	-0.2948366720657999	0.1870328053016604	0.0205	0.1915	0.1588	0.3202	0.1386841832174999	-2.6377534932815	-4.247867024679	0.1883476679848086
706	0.1082417080176164	0.0461	0.4485	0.4437	-0.4906	1.3717734514169	2.1594996120923	0.4659001695493999	0.1290805718758276	1.1507	-2.1314	-1.9707	2.2238	2.416842375901	2.838993095312	-0.9715368001058	0.1680517167229165	0.1345	0.4757	0.0186	-0.987	4.3685320998359	3.7727212429151	-4.0125170150316	0.1823847131192843	0.0384	0.3924	0.2901	-0.2784	0.0050359079296	0.5810572204083	0.8611795989922999	0.1851191791586733	0.0178	0.1895	0.2242	-0.2413	-0.0914725463775	0.4627920701240999	0.2069836845127	0.1971511602552622	0.1669	0.2741	-0.2792	-1.0568	1.1566457595493	2.3149832694187	1.3350664037738	0.2045449373058153
708	0.1009208500467473	0.002	0.1398	0.0493	0.085	-0.7520813748612	-0.5560743959137999	-0.4825422715354999	0.1187531637054804	1.4656	3.0978	1.5978	2.5226	-0.514606841556	-0.1865646515794	-0.5649659208519999	0.1588450003862883	0.0455	-0.0833	-0.4553	0.4639	-4.3573980221478	-2.5849944891128	-3.1465375662939	0.1650034398890078	0.0237	-0.0757	-0.3604	0.2828	0.597227206026	0.4877355515879	0.2278748338144	0.169737246525175	0.0192	-0.2767	-0.3023	-0.044	-2.7775392813586	-1.5845012184118	-2.1238941693088	0.174951975922217	0.0046	-0.1466	0.0997	0.0902	0.1714569277906	0.748304443914	-0.6714675049569	0.1772980076544909
709	0.1695094048571516	0.2196	-0.8007	0.8846	0.721	-0.8812445446492999	1.4805962743331	0.8986341642186999	0.1794444759438596	0.4993	-1.6939	-0.722	0.8851	-0.0086948097847	2.1409297016019	0.5137806379113	0.2177746437683461	0.0733	0.1378	-0.6513	-0.2489	-0.3774963795665	0.8959194951004	0.4366289547085999	0.2186358502072844	0.0001	0.0125	-0.0189	0.003	-1.7105562887746	3.4545934966748995	1.9074288143974	0.2239540483838645	0.8278	-2.0095	-0.1861	1.2132	0.2718209991063	1.6830161672846	0.2240585598365	0.2330275418636219	0.0001	-0.01	0.0056	-0.0148	-1.4260668337829	3.7717376671476	1.8069073709589	0.2454000244097371
710	0.1583821024260683	1.2854	-1.9829	-0.55	-2.8176	-2.8984404146997	-1.1930774059775	-2.6782374718718	0.1676995194385827	0.3932	0.1429	0.4511	-1.8146	-2.940104684211	-1.7256640125633995	-0.3679753661370999	0.1795381892520596	0.003	0.0414	-0.1514	0.009	-0.7803296709038	0.0218747250691999	-2.7293834117818	0.1919702372817612	0.0059	0.0642	-0.2004	-0.0401	-0.1556803724799	-0.4920239419341999	1.3121687599063998	0.1956380416695922	0.047	-0.3996	-0.2241	0.3878	-1.6961173965077	-0.9342002639715	-0.7113613380867	0.1989292898616841	0.667	-0.6828	-0.7646	1.9946	-1.9336312728436	-0.8432391769930999	-2.0299036689665	0.2169775700170093
711	0.1644994756794243	0.049	0.618	-0.1683	-0.191	-1.4049789693277	1.5459450483258	0.0722731473959	0.1738572177077571	0.9984	-1.615	2.3096	-0.8194	-2.4797125389596	2.5754734756834	-0.1330581298274	0.1778714596608577	0.4801	-0.07	0.2508	1.9952	-1.828664066936	1.6055497398363	-0.5480090746203	0.1840392808944514	1.0699	-1.3835	0.9925	-2.4127	-1.3819632963681998	1.3906187631222	0.0139667758984999	0.1931532912214157	0.042	0.1933	-0.3247	-0.4285	-0.7590844343258	0.1620932864839999	-3.6927762045327	0.1961094478296321	0.0301	0.3708	0.282	-0.1158	-1.9497619154306	1.684668574574	-0.0516967423397999	0.2080783072120862
712	0.1605623289973843	0.0072	0.1304	0.0348	0.2205	-2.2593522240089	-0.2902335374739	-3.8770589603315	0.1614615985322252	0.0723	-0.7459	-0.1907	0.2818	-2.2164683205459	-0.3814306826365	-3.9033794478698	0.1703187194355356	2.4268	0.7512	-4.5156	-0.6465	-2.2765057853941	-0.2670998354223	-3.8695444414678	0.1777909746336145	0.0109	-0.1154	-0.0642	-0.273	-2.1858200996306	-0.2934596659912999	-3.9814360207786	0.1793855355660046	1.6746	-0.4235	3.6904	0.4516	-2.2336218819311	-0.3158851934903	-3.8349619174825	0.1824483563061015	0.0382	-0.1731	-0.2684	-0.4607	-2.0821118707054	-0.3057740346004	-3.3995919397563	0.1848510742136692
713	0.1101243622111991	0.001	0.0116	-0.0151	-0.1177	-0.8638549250798999	-1.2298237966513	-0.3392942967568	0.1225379341587419	1.6988	-0.7035	-1.8515	-4.1076	-1.1193485664457	-1.8669054927764	-2.5636705664734	0.1695063182827612	0.0703	-0.298	-0.7116	0.1634	-1.7413618818127	-3.9475223283152	-0.7698250817069	0.1705136980347578	0.0022	-0.0591	0.0929	-0.0835	-1.1623898420315	-2.2773713320695	0.6152856571173	0.1845199166432298	0.0693	-0.2913	-0.65	-0.2375	-0.7730118671936	-1.1650258250883998	0.3338649585202	0.1912734421025231	0.1017	0.2926	0.3903	0.7478	-0.8994603678634	-1.4512857164616	-0.5170461094594	0.1972352724392184
714	0.0994244395340217	0.0662	0.5094	0.6815	0.5246	1.5712032740351998	2.5261373151856	2.3926857550512	0.1312620923902831	1.1004	1.9207	2.2741	1.9273	2.7512187938203	3.3570621235696	3.5112081178522	0.1578239065274813	0.0492	0.2813	0.5546	0.2844	1.5520038750535998	1.7717347015131	2.3651062905305	0.1757728727800465	0.1138	0.4212	-0.8256	0.3344	1.4772521167236	3.2930510126207	2.4130654449538	0.1833440637305047	0.022	-0.0464	0.2321	-0.3518	0.9697663637243	1.724798465888	1.8818951874731	0.1935799720034809	0.3241	1.1254	0.6734	0.8897	1.9700629192718	0.9866051808639	2.6967286963008	0.1992159734194166
716	0.1167374020478545	0.041	-0.338	-0.5117	-0.3884	-1.1169879846037	-0.5234196804328	0.6057253006572	0.1209797517339694	1.2351	-2.1411	-2.822	-1.6631	-1.8137530583007	-1.2938349076002	0.1307762340467999	0.1763767370438548	0.1007	0.5018	0.2661	-0.7307	-1.9530273869787	-2.5703982247231	-2.3636112553639	0.1819700287813672	0.0058	-0.1301	-0.1657	-0.0567	-0.5846767792327	0.065702861269	0.5791294119039999	0.1833150350845145	0.1001	0.0903	0.4589	0.7746	0.0853350335883	1.0353905389318998	1.2100735952399	0.1871537197127571	0.2705	0.6511	-0.0168	-1.3205	0.1266845588539999	1.113014338503	1.1737206348731	0.187779622904148
717	0.1599960228939847	1.5692	-3.805	-0.2806	-0.3937	-1.0493179717997	1.1960674763106998	-0.0350152973229999	0.1843202392774693	0.1046	0.7643	0.5033	0.1183	-0.2013969741533	1.3868811752057	0.0651127158085	0.1929578841252607	0.0272	-0.4551	-0.0454	-0.048	-0.0101505019206	1.6159362999411	0.0917872906231	0.1957324965788305	0.0064	-0.1784	0.1276	0.0304	-0.9813332147501	1.4691867954301	0.0057834255128999	0.2061752273855481	0.1275	0.6392	0.7129	0.1021	-0.6571859848128	1.0984574171439998	0.0087734958461	0.2162909371239502	0.4103	-1.6275	0.4133	-0.1603	-1.5061299012574	2.3112063384715	0.0069243734032	0.2232273752821251
718	0.1580301807615454	1.6946	-3.9752	-0.4249	-0.3185	-1.9217890206029	1.0741434241714	-0.1036295428638	0.1835130131622667	0.0969	-0.7033	-0.5387	-0.0858	-0.9770841674345	1.2389513797737	-0.0183338523062	0.1927054387954399	0.0272	-0.4551	-0.0626	-0.0277	-0.6235083505336	1.4640722014391	0.0037375879164999	0.1938016368477926	0.0102	0.2556	0.1141	0.0302	-1.022131937586	1.476937372478	-0.0040129891314	0.2030424300828698	0.1132	0.6101	0.6786	0.0599	-1.015837052674	1.0905101249426	-0.0264385166304	0.2144270280174619	0.4046	-1.6346	0.3738	-0.1364	-2.3568049110528	2.1554866229609	-0.0708567982907	0.2204707927741133
719	0.1573538211375759	1.6199	3.9124	0.283	0.234	-2.8397012698646	1.0060799810604	-0.151864098502	0.1826308199284377	0.0888	0.6651	0.5326	0.0553	-1.6837243418372	1.1223386367789	-0.0754992759133	0.1927507962615144	0.023	0.4225	0.0119	0.0045	-1.0646617537727	1.4001791195823	-0.0481952126074999	0.1942779082487367	0.019	0.162	0.3372	0.08	-1.2164078231826	1.4347616435675998	-0.0399331761605	0.2029403316850322	0.064	0.3061	0.6158	0.0058	-2.1251924893219	0.9227514420378	-0.103865601048	0.2134294731929957	0.4101	-1.655	0.3609	-0.1134	-3.1232464921195	2.1409297016019	-0.1254649249023	0.2175683985662354
720	0.1592607122348609	1.6624	-3.9292	-0.3681	-0.288	-0.0079866352321	1.3753536672106	0.0510279108179	0.1843022611484358	0.101	0.7628	0.4833	0.0832	0.8072796469332999	1.5792685953287	0.1229469709375	0.192810200048145	0.0309	-0.4873	-0.0453	-0.0279	0.9622518448606	1.7829081222319	0.1336482752879	0.1946133912127438	0.0078	-0.2108	-0.1214	-0.0338	0.5597332977689	1.7212575931249998	0.1135439866002	0.2043263020744663	0.1454	-0.7689	-0.6868	-0.0679	0.5795621852417	1.3540297445712	0.1008361876840999	0.2160063648139702	0.3973	1.5955	-0.4464	0.1197	-0.5083906427054	2.4120818691862995	0.0791581777683999	0.2233419111158084
721	0.1616117334207005	1.5118	-3.6097	0.0175	-1.0008	-0.2617885262777999	1.2103883394855	0.4829357018425	0.1842953677132155	0.105	0.6999	0.4379	0.4157	0.7890244806885	1.2844319232629	0.8118040954638001	0.1933065009245028	0.0337	0.4933	-0.0303	0.1317	1.0061193240911	1.5750588910438	1.006394725306	0.1951757938046331	0.0257	-0.0098	0.4423	-0.0436	1.2297451105899	1.5258014166074	1.0497114021067	0.2077356827550289	0.1285	-0.5144	-0.6779	-0.4512	-0.4781358520970999	1.0389707547256	0.3457465537915999	0.2162017160511768	0.4451	1.6817	-0.435	0.2662	-0.6936569742716999	2.2809122048325	0.8701104669611999	0.2213516766300934
722	0.1361948237663801	1.4556	3.2343	2.2889	0.576	-1.2196339517	-0.5316030308184	-0.253762548015	0.1401984470068947	0.0045	-0.0408	0.0241	0.2137	-0.2282289210906999	0.1450184111601999	-0.0673159255277	0.1497058336879322	0.0278	-0.0252	0.5235	-0.0624	0.1454511844978999	0.0511065968792999	0.0223074984069	0.1660817876999194	0.3241	0.767	1.5279	0.0671	1.497395748442	1.002460422236	0.2582476535148	0.1748815256610537	1.3947	2.7293	2.0711	0.4735	-0.6863391705615	-0.2543920365061999	-0.1482051966469	0.181517500005931	0.3742	-1.14	-1.3284	-0.1661	-1.1088833202795	-0.6142233952884	-0.2159538955123	0.1837591717879446
723	0.1311259126840796	1.2975	-3.1753	-2.1455	-0.3962	0.3023511909294999	0.5173215106743	-0.0140454619599	0.1405956427165626	0.0045	0.0436	-0.0206	-0.2136	-0.2429038715417999	0.1423037420419	-0.0702666528302	0.1479983402941728	0.0607	-0.5679	-0.5359	-0.0729	-0.3288290505905999	-0.5208623834373	-0.0276974936128	0.1597244734363291	0.4979	-1.8759	-1.0442	-0.2586	-0.3073870988591	0.4165246660209	-0.1192487260516999	0.1676835129099307	0.1927	0.6407	-1.1183	0.2502	-0.4136919678105	-0.6440060695283	-0.0296253021171	0.1726728448354336	1.0303	-2.0993	-2.1227	-0.1921	-0.0965477973378	0.0269893190601999	-0.0379660246255	0.1746765622748108
724	0.1315266580094205	1.27	2.7998	2.4666	0.7489	0.3624279988084	0.6671397715799	0.0955248785395999	0.1405536154727914	0.0045	0.0724	-0.0181	-0.205	-0.2205963731349	0.1493854875679	-0.0658208903611	0.1481724519012488	0.0618	0.4864	0.6102	0.1299	-0.2631655323523	-0.4974532801708	-0.0003147442456	0.1597391805094453	0.55	1.7429	1.3659	0.5108	-0.337563203406	0.3689589419046	-0.1281402509898999	0.1676495940335067	0.1565	0.8169	-0.7486	0.4154	-0.2964497363244999	-0.6473502271378	-0.0070030594646	0.1719862464867241	1.2074	1.4674	2.8812	0.276	-0.4940697795306	-0.340710645862	-0.1500149760590999	0.1742357080195835
725	0.1315183416409892	1.4002	-3.1872	-2.3505	-0.5357	0.5648872347906	0.6724510807244	-0.0767582528957	0.1404210746830796	0.0044	0.1051	-0.1296	-0.1371	-0.1044164034778	0.1579229252297999	-0.1953774904561999	0.1421318707371612	0.2177	1.1548	0.9805	0.0554	-0.0363136173360999	0.1493461445372	-0.1238912036743	0.1487837487126278	0.0049	0.1536	0.1575	-0.0234	-0.3049084879249999	-0.2716242839527999	0.0450871131821999	0.1558261862076989	0.0	0.0065	0.0109	0.0094	-0.2311403053625	0.0447330259059	-0.1971872698684	0.1604962798333634	0.3447	1.4867	0.9205	0.4048	-0.2399924872699999	0.2340516896342999	-0.3632542024531	0.1680270259652587
727	0.1343008291037996	1.9197	3.6584	2.7529	0.6913	-2.0384804496591	-1.2490231956329	-0.4383993910901	0.1401407421407793	0.0046	-0.0924	0.0141	0.2004	-0.4293111509983999	0.0164847298632999	-0.1415168814279	0.1494162329701198	0.0134	-0.1752	0.2995	-0.119	-0.193174280737	-0.215599808236	-0.0097570716136	0.1570968449855549	0.8659	1.8812	2.1638	0.2157	-2.2473525996454	-1.5800161129119998	-0.4483531778571999	0.1677465497331636	0.064	0.6962	-0.1256	0.268	0.6589564211943	0.4809685503074999	0.1381727238183999	0.1712406515337183	0.0491	-0.1236	0.134	-0.6298	-0.7271772364281	-0.2782339131104	-0.1725585326502	0.1751496559630803
728	0.1307601097033943	1.6043	-2.4657	-3.5079	-0.136	0.1475363651249999	0.4870273770352999	-0.1495822027214	0.140514853037555	0.0045	-0.0889	0.0628	0.1895	-0.2141441161000999	0.1047704907540999	-0.12589769824	0.146426001668413	0.4818	0.2262	2.1772	0.3793	-0.0608636684929	-0.4601560870671999	0.0734927813476	0.1509944838245727	0.4407	0.1043	-2.0122	-0.564	-0.2773290234043	-0.0713289146590999	-0.12983200131	0.1524132066673905	0.0147	0.1026	0.3635	0.0487	-0.295466160557	-0.1447823529759999	-0.1481265105855	0.1606286394489861	0.2732	1.4415	0.6814	-0.0962	-0.422544149718	0.0910397730397999	-0.2229962980075999	0.1678811734736606
729	0.1300553255920604	1.6672	-3.4343	-2.6477	-0.6508	-0.4884043831098	-0.0502410502039	-0.1406906777832	0.1405865950368994	0.0045	0.0718	-0.041	-0.2025	-0.4489039802869999	0.0062161988506	-0.1474970220943	0.1468163638442329	0.2069	1.043	1.0024	0.1455	-0.8165252591478	-1.019377925437	-0.0518934574932999	0.1555756386121503	0.9238	2.3164	1.8351	0.4174	-1.6776655151093998	-0.8085386239157	-0.3955941736885	0.1624309879519493	0.0234	0.1237	0.4436	-0.0612	-1.3649671071057998	-0.7767101120794	-0.3005020684866	0.1679058734186454	0.4055	0.1344	1.8661	-0.3499	-1.1289089229058	-1.0829169200175	-0.1552082561115	0.1712421185660991
730	0.145778328921868	1.6848	4.1146	0.4899	0.4071	-6.908596847889299	0.4929681746709999	-0.5737000736674	0.1512719954899805	0.0	-0.0068	-0.0012	0.0002	-1.1397282563483	1.4245717986162998	-0.0020851806271	0.1712026714912521	0.0001	-0.0079	0.0221	0.0155	-1.3763765860088	1.3827501569822	-0.0265172026918	0.1765834390398656	0.011	-0.2239	-0.2064	0.0192	-5.1393407573103005	0.6987715682626999	-0.3934696500307	0.1795523737500142	0.0804	0.2114	0.7745	0.1638	-4.332257825530499	0.8868312550087001	-0.3165540250122	0.1841877650040053	0.0237	0.3381	-0.2792	0.0215	-4.4332907283681	0.5648085487291999	-0.3523955259799	0.1941495928944744
731	0.1459662759084713	1.3893	3.7377	-0.5419	0.1141	-0.8646024426632	0.5162985918760999	0.0062555418813	0.1481762550871478	0.1438	-1.1891	0.0805	0.1884	0.2627721020453	0.1640604380189999	0.0361562452133	0.1643022263404524	0.1317	-1.0906	-0.0792	0.0815	-1.2818352832367	0.2094622954467999	0.0243139929726	0.1751419621279288	0.313	-1.6366	0.0333	-0.0336	-0.7677399010798	0.3710047795009999	-0.0124323977012	0.1757917292175445	0.2834	1.5509	-0.0725	0.0873	-0.4834865042723	0.2396777430243999	0.1291238267574	0.1844012222578377	0.3605	-1.7122	-0.0233	0.0089	-0.2776437676499	0.0027146691183	-0.0148323225738999	0.1875505086075839
732	0.1408134110317326	1.0414	-3.3108	0.1404	0.3352	-0.1990363923113	0.2839779955926	0.0721944613345	0.147791448304239	0.055	0.7186	-0.1584	0.1277	0.185699104904	0.2957809048026	0.0497689338355	0.1492151911025482	0.537	-2.2954	0.1921	0.304	-0.2587591129138999	0.2854336877285	0.0806138699043	0.1558130215030451	0.0002	-0.0363	0.0067	0.0113	-0.0654274600541	0.2552969262123	0.062555418813	0.1658408379211768	0.031	0.5028	0.0843	-0.1427	-1.6596070640181	0.2385367951340999	0.2418416097129	0.1832454296899452	0.2876	-1.5169	-0.0459	0.2265	-8.386753854319	0.2552969262123	0.9306593912085	0.1846938496486682
735	0.1340918938523333	2.0285	3.0116	3.6907	0.0062	-1.0595471597817	-0.8160137997487	-0.0417036125419999	0.1397405230655309	0.0045	0.0107	-0.0468	-0.2152	-0.1752732017685	0.2082820045257999	-0.0347005530774	0.1489491411788552	0.0156	-0.2926	0.2574	-0.0718	0.3481071356336	0.3345337900421	0.0204977189946999	0.1599115090400905	0.9958	-1.266	-2.7793	0.1178	0.3889452015002	0.6154430292401	0.0007868606139999	0.1689834513315515	0.3146	1.2892	1.0619	0.0505	0.2874401822942	0.4981614547233999	-0.0022425527499	0.1795391778084485	0.0314	-0.4958	-0.1214	-0.0432	-0.4136526247797999	0.1271173321917	-0.0539786381203999	0.1818139735793511
736	0.129671180296698	1.7381	-3.3863	-2.8229	-0.8183	0.1922300480002	0.5229869070951	0.0624373897209	0.1402728110693746	0.0045	-0.044	-0.0035	0.2146	-0.1494641736293	0.2388515393796999	-0.0170355322930999	0.1466376424039443	0.2155	1.0196	1.0479	0.2587	0.0377693094719999	-0.3600280739356999	0.0105832752582999	0.156888733286084	0.9276	-2.2625	-1.855	-0.5553	0.0236451614507	0.7342983249848	0.0301367615161999	0.1647397878576707	0.1364	-0.8511	-0.6856	-0.2183	-0.0836826262989	-0.1847548721672	-0.0134553164993999	0.1688307392140965	0.678	-0.2901	-2.4342	-0.1171	-1.1393348260413	-0.8994997108941001	-0.2676506378520999	0.1733491445580308
737	0.1032029107883754	0.0773	-0.9862	-0.1188	0.3702	2.1653223806359	0.6728051680006999	0.8640516402334	0.1149594337708953	1.4852	-4.0896	-0.4114	1.5766	5.3796873318566	0.9919164900084	-0.2514806522343999	0.1653689297655878	0.0487	0.1689	-0.2808	-0.5782	5.299152148013699	0.7638055980098	-0.6286229445246	0.17475665445195	0.0011	0.0595	-0.0738	-0.0072	-0.6528582514358	0.0173502765387	-0.1375038922964999	0.1779525962533341	0.0336	0.2347	0.3537	0.3216	3.8900421604625	0.7898506843331999	0.1204683600034	0.1888568112743879	0.091	0.5493	0.2711	0.5897	7.924001127225599	1.0593111015975	-1.2848253535699	0.1925274394790561
738	0.171568034950212	0.6191	-1.916	1.1151	0.7059	-1.9949277146742	-0.1371498050202	-0.4342290298358999	0.1809175289638266	0.0929	-0.8409	-0.0111	0.2516	-1.6742426714384997	0.3317404348623999	0.1875088843162	0.190123347147364	0.6118	1.4739	0.4198	1.5743	-1.4202047222085998	-0.6864178566228999	-0.8310428374760999	0.1971651635791277	0.0022	0.0533	0.0799	0.0859	-1.5511383283782	-0.32261285174	-0.4612183488960999	0.2000807397638342	0.0021	0.015	0.1231	-0.0219	-0.7087253550297999	-0.3542839914535	-0.0700305946459999	0.2020825958507543	0.0011	0.0438	0.0671	0.0407	-0.9842052559912	-0.2429825576032	-0.3258783232881	0.2030330303448346
739	0.1740908007201906	0.5527	-1.7995	0.4064	1.1658	-1.2893498021004	-0.5539105292252999	-0.9408492361598	0.1918021716708599	0.1803	1.1232	0.1658	0.3472	-0.4834078182108999	-0.3983875288681999	-0.7243445382177	0.1935797018960661	0.5744	1.5443	0.802	1.1929	-2.2065538768095	0.1794435630226999	0.6711527607112999	0.1985489433423037	0.0085	-0.2012	-0.073	-0.1363	-1.2194372365464998	-0.4254948770204999	-0.5147248706481	0.2000517915988288	0.004	-0.1453	-0.0487	0.082	-0.3514906362737999	-0.1515886972870999	-0.2131998833633	0.2024004696487816	0.0015	0.0143	-0.0171	0.1047	-1.3251913030681	-0.2438087612479	-0.1986429620042999	0.2071185707331304
740	0.1027385358734614	0.0011	0.064	-0.0673	-0.0866	1.5338273948702	0.0255336269242999	1.2006312678718998	0.121943525124424	1.224	2.176	-1.332	-2.9234	1.9741545944646	-0.3107705994993	0.3579035502778999	0.1657384995503571	0.0187	0.31	-0.0014	0.2698	2.2211894842299	-0.527983471994	-0.1969905547149	0.1683804918357095	0.0076	-0.2225	0.0287	-0.1326	-1.3748028647808	1.1136044839634998	2.7937879530377	0.1759382509140438	0.0045	-0.0347	-0.1874	0.0435	1.9213562472652	-0.6962536142979	-1.0587602991677	0.1796818669196022	0.0001	-0.0284	0.0013	0.0195	-0.7535764100278	0.7995290698854	2.2288613752164	0.180668431128484
741	0.1146939461116168	0.0144	0.3117	0.3002	-0.0308	0.832498529612	-0.5750770797418999	0.6911783633376	0.1176151298732518	1.2014	2.0911	3.2817	0.4248	1.5344962263921	0.8556715746943	0.9605600945405	0.1632655063083327	0.9069	2.3617	-1.227	-1.1176	1.2167225674281998	3.2906904307787	1.9180907757171	0.1830169430715641	0.0068	-0.2043	0.0051	0.1187	0.7319770861735	1.9190743514846	1.6008285761523	0.1835879563938429	0.003	-0.1442	0.0086	0.0606	-0.1735814514483999	-0.7499961942341	0.9309741354541	0.1859849873459765	0.0578	0.422	-0.4826	-0.235	1.9364246280233	1.1173420718799998	0.080653212935	0.1891029816598443
744	0.1089295738499635	0.0139	-0.0873	-0.428	-0.0308	0.132586013459	2.4816796904946	-0.5035121068986	0.1294404611578475	1.048	1.4801	3.155	0.0061	0.5738181027595	4.515478319500399	-0.5171641385515	0.1612791396872991	0.2221	-1.0314	1.0	-0.0393	0.2040329572101999	7.193440390157299	-0.5318784320333	0.1817795703470459	0.0018	0.0945	-0.0203	-0.076	1.4131229766826	-0.0480378404847	0.146749504511	0.1870766494312259	0.3928	-1.1935	1.3111	-0.0787	0.5356553629805	2.7258818820495	-0.4623986398171	0.1911751340283267	0.3202	-1.5492	0.3345	-0.012	1.0343676201337	3.4671439234682	-0.5169280803673	0.1920340528228336
745	0.1426627291929184	2.1797	4.482	0.9561	-1.3841	-0.9949065603416	0.2251995077268	0.2610410086945	0.1480191176180071	0.048	-0.4808	-0.2821	0.4193	0.2865352925880999	0.2239405307444	0.0288777845338	0.1522630170224461	0.0545	0.2934	-0.5356	0.405	-0.0383594549325	0.2486086109933	0.0506344805109	0.1527276741720467	0.2108	0.1355	-1.1244	0.8876	-0.2709554524308999	0.1240092327663999	0.1871941400705999	0.1654522867512618	0.0301	-0.4605	0.1845	-0.1635	-1.5711245879737998	0.1059507816750999	0.2981414866446	0.1822922628848049	0.859	-2.6582	0.0104	0.0454	-1.7639841244652	-0.1533197906379	0.2685948705888999	0.1839889457345898
747	0.1477482704396299	0.2916	-1.6915	0.2951	-0.1093	-0.1103572011135	0.3640017200363999	0.0505557944495	0.1489440194277802	0.761	2.7385	-0.3257	-0.2417	-0.2658015154092	0.2650933408565999	0.0371791640114999	0.166201988439452	0.0249	-0.4593	-0.0501	0.1046	-1.8193004256294	0.3592412133217	0.1375038922964999	0.1849982144010245	0.5837	2.1718	-0.0586	-0.1127	-0.3756079140928999	-0.0282089530118999	0.03147442456	0.1908130673497997	0.1499	-0.6936	0.8348	-0.0067	-1.0149715059986	0.3163573098587	0.0818728468867	0.1910385148003979	0.6405	-2.207	-0.3768	0.1266	-0.9709466546453	0.3213538747575999	0.0011802909209999	0.195726523713779
748	0.1364698423587239	1.6531	1.3319	4.0369	-0.3148	-0.0508705386951	0.8810084864651	-0.0697158504004	0.1401278387237063	0.0043	-0.0042	-0.005	-0.2153	-0.2574214498700999	0.0837613123603	-0.0045637915612	0.1434639398138721	0.0165	0.2947	0.2922	-0.0249	-0.1963217231929999	0.2215012628409999	-0.016917503201	0.1499236284626041	0.0421	0.6059	0.2286	-0.0455	-0.099931297978	-0.2735127494264	0.0079472922013999	0.1558591852489402	0.0	0.0089	-0.0087	-0.0127	-0.1762174345053	0.2501823322213	-0.0217173529464	0.1670398910396216	0.1324	0.9435	0.543	-0.0653	-0.4972565650173	-1.6459550323652	0.1152357369203	0.1765653727124926
749	0.1125440366170342	0.0211	0.3784	0.198	-0.3135	-3.5536592479775	1.7714986433289	2.8673594204467	0.1171390841130597	1.3679	3.1247	0.6571	-2.7057	-5.2689760434668	1.6027957276873	4.417474830026699	0.1657017175353362	0.1498	-0.3746	1.1011	0.0601	-5.751911745309299	-1.3516691627292	5.268267868914199	0.1802450379395247	0.0143	0.0334	0.3397	-0.0508	-2.7020400054452995	1.5972483603586	2.2454641341718	0.1859323921036644	0.0748	0.0201	0.7635	-0.1414	-4.1237397628205	0.6922406251665	3.6400565433947	0.1871325153619622	0.0205	0.2517	0.3171	0.0136	-4.4460772133456	-3.095509655476	4.4626012862396	0.1906260644529224
750	0.1153729020742061	0.0018	-0.032	-0.127	0.0757	-0.9689401600796	1.6015760937356	0.835645972068	0.1223286578736961	1.2389	2.1426	1.0821	-3.0708	-1.9507848342288	1.2349383906423	2.2486115766278	0.1745147429438135	0.1293	-0.486	0.9297	0.1052	-2.1535981574873	-1.1202141131211	3.4420430698816	0.1810827678179461	0.0051	0.0465	0.1689	-0.108	0.3494054556467	1.7539909946673995	-0.8069649026876999	0.1861920586725341	0.2471	-0.0654	-1.3455	0.4195	0.204190329333	1.3387646486596	-0.3818634559741999	0.1891044009181245	0.0935	0.356	-0.7646	-0.1749	-0.7731692393164	0.6905882178771	0.9490719295761	0.1918186904848673
751	0.1029091886356555	0.0003	-0.0295	-0.0458	-0.0284	-0.4828176727504	-1.0818940012193	0.435527349849	0.1239807432330986	1.1739	1.9743	3.1935	0.3273	0.3789914147331	0.2099737548458999	0.5364422235945	0.166084356109065	0.0181	-0.3181	0.2499	-0.0067	0.2342484047878	0.311203372837	0.5475763012825999	0.1762061485929499	0.0047	-0.0097	0.0105	0.2	-0.1369924328973999	1.1176961591563	0.5549727910542	0.1776627720997283	0.0498	0.2772	-0.585	-0.0399	-0.0127471419467999	-3.4166274720494	0.3095903085783	0.1794673285011244	0.0002	-0.0362	0.023	0.0091	-2.6810308270515	-2.1838922911263	0.2567132753175	0.1832950497082705
752	0.1312145472378952	0.8353	2.1419	-2.227	-0.0438	-1.661062756154	0.3343764179192999	1.1750976409476	0.1593013951889405	0.0004	0.0464	0.0087	0.0365	-0.7406718959581999	1.1506656188829	-0.9933328391136	0.1759323710247419	0.5473	1.6253	-0.6921	-1.2433	0.3176949729025	-0.982788906886	0.248647954024	0.1801173263763951	0.0228	0.2882	-0.3257	0.0226	1.4717834354563	-1.9009372143319	-0.1460413299584	0.1860863062909885	0.2083	0.8729	-0.9335	0.213	-0.8148728518584	0.2440841624627999	0.0327727445731	0.1917065903953272	0.0421	0.1184	-0.5281	0.1902	-1.5680164885485	0.1475757081556999	1.4517971758607	0.1969194804894971
753	0.1298123571738219	1.039	-1.9618	-2.8482	-0.2106	-2.7017646042304	-1.894366928205	-1.3074475962224	0.1591262961279549	0.0101	-0.1129	-0.287	-0.0157	-1.45962643897	-2.7011351157392	0.6623399218345	0.1750578764034744	0.5767	1.6724	0.9024	1.1535	-0.996165537324	-0.4148722587314999	-0.4845094230705	0.1770645290100925	0.4467	1.1158	1.529	0.4485	-2.8597662155216	-2.7218295498874	-0.9786185456318	0.1799798097303616	0.1123	0.5805	0.7724	0.0486	-0.0168781601703	0.5934502750788	-0.1687422586723	0.1888001203216839	0.0134	-0.1966	-0.1834	0.1842	-2.4748340031528	-1.9337493019357	-1.1249352768051	0.1947342538073159
754	0.1278475245448771	0.6555	-1.341	-2.2888	-0.8086	-0.4539792312472999	0.2314943926388	-0.3948859991359	0.1548260273272581	0.0904	0.0448	-0.681	0.6405	-0.4565365282428	-0.2075344869424999	0.0018097794122	0.1649805424975871	0.1796	-0.5542	-0.5467	-1.0135	0.0136913746835999	0.8116467233410001	0.8542158825583999	0.1709622012909807	0.0068	-0.1489	0.1761	0.0801	-0.2964890793552	0.7335901504322	-0.0694011061548	0.1847889219462832	0.1531	-0.5407	-0.9636	-0.1474	-1.2211289868666	-0.8784511894696	-1.120489514336	0.1872060996041235	0.0951	-0.4729	0.0969	-0.7273	-0.6226428038581999	-0.2455005115679999	-1.3401023117034	0.1938071874632936
755	0.1278988420137453	0.9289	-1.8054	2.5718	-1.0101	-1.742109399396	1.2676717921847	0.1495822027214	0.1514410070280732	0.0752	0.0323	-0.4082	0.7597	-1.6261261448924	1.4666688414653	-0.6624579509266	0.1661830768779917	0.1882	0.7928	-0.9495	-0.4108	-1.0096208538234	0.1655161301549	-0.5140166960954999	0.170734660599791	0.0111	0.2916	0.0344	-0.1049	-1.4619083347506	0.7399637214056	0.1140947890299999	0.1774462363563532	0.5659	1.235	-1.7631	0.3869	-3.1583798185346	3.3654815321394	-0.6050564691353	0.1888565099300611	0.0501	-0.2899	0.3478	0.4392	-2.3235600501113	2.3222223870675	-0.2168587852184	0.1895843487198546
756	0.1207092066349051	1.4045	2.9257	2.7817	-1.0749	2.12845796087	2.3679783317716	-0.7537731251812999	0.1599410404166161	0.2694	1.13	0.5606	0.9673	1.2982019840079	1.6017334658584	-0.6202035359547999	0.1638461597091219	0.0121	-0.2294	-0.2034	-0.1309	1.0242171182131	0.6666676552115	1.5115198964633	0.1757891023769988	0.0398	0.1174	0.2465	-0.5147	1.8333065445586	2.0635813032457	-0.5323505484016999	0.1807498694327802	0.0742	-0.4002	-0.4646	0.4895	2.5405762074525	2.4212881383701	0.2799650064612	0.1929754841039135	0.0195	0.3536	0.0762	0.1436	-0.1333335310422999	0.57834255129	-1.1193879094764	0.1976779674672903
757	0.1191123411534018	1.6189	3.1782	0.3644	3.1864	0.9362461015679	-0.0935970700352999	1.3759831557018	0.1585656185485895	0.1707	0.9165	-0.8798	-0.0341	0.2401498593928	-0.1491494293837	0.7198987757486	0.1644594167285969	0.0185	-0.3134	0.2584	0.0585	0.0697551934311	-1.7399455327075	-0.8760119215661999	0.173860712934454	0.2783	-0.9886	-0.1857	-1.1787	0.4566545573349	-0.4096789786790999	0.6593498515013	0.1766499585950307	0.0816	0.6574	-0.2386	0.4514	0.5313276296035	-0.317104827442	0.8064534432885999	0.1891195750749473	0.0134	-0.1822	0.223	-0.153	-0.4767588460226	-0.0409560949587	0.1881383728074	0.191952698674453
758	0.1122476732915385	0.0045	-0.0791	-0.1224	0.1973	-1.9007011561477	0.9055585376219	2.1512375756453	0.1291684949630376	0.5051	-1.2048	1.9844	-0.69	1.7439585218388998	-1.6696001938158995	0.1670898513829	0.1402027915101026	0.2736	1.078	-1.2767	0.3672	-0.1736601375098	0.2477037212872	0.3805257929303999	0.1610714359051484	0.0095	0.2569	-0.1437	0.0462	-0.6470748259229	0.7937456443725	-0.5255442040906	0.1702603174350449	0.5268	1.6054	-0.8377	-1.167	0.2855910598512999	-1.5191917874498	0.8440653806377999	0.1864837860728083	0.0393	-0.1843	0.1932	-0.4947	-1.6208935218093	0.6034040618459	1.0935395383065	0.1892321407782214
759	0.1122542187108107	0.0043	-0.0848	0.0802	-0.2081	-2.2237467812254	-1.4408598133261	-1.6274244649055	0.1278575769506248	0.6472	1.4096	1.938	-1.3602	1.4435351394137	1.3423055214225998	-0.8249840107483001	0.1389647999272354	0.3327	1.2634	1.2108	-0.7276	0.0754992759133	-0.1459233008662999	-0.2666277190539	0.1611860489123789	0.0162	0.3222	0.1771	-0.1254	-0.5788540106891	-0.6719396213252999	0.7511371421244	0.1696114146891566	0.6633	1.9647	1.2336	0.6959	-0.0306875639459999	0.9537144071987	-1.1562523292423	0.1772928785535543	0.2186	-1.0061	-0.7975	0.4484	-2.5152786387124	-1.5893010681572	-0.597227206026	0.1865083691549932
760	0.1688984494468453	1.124	-2.3528	-1.5753	-1.4017	-2.1340840142601	-0.6750477207505999	-0.3825322874961	0.1969082091091985	0.0034	0.1293	0.0624	0.0702	-2.1676829624779	-0.4305701279807999	-0.1842040697374	0.2098439861529115	0.0006	-0.0467	-0.001	-0.0485	-2.3487002467286	1.0165845702573	1.3080770847136	0.2269837399901692	0.0005	0.0387	-0.0403	-0.0185	-4.1960915962778	-0.5618578214266999	-0.1874301982547999	0.2355183710148573	0.0407	0.3253	0.1636	0.3562	-3.0415703603863	-1.2319483203091	-0.9879428439077	0.2429408062783746	0.4109	-1.4065	0.6751	0.3213	-2.5688638465258	-0.8530749346680999	-0.5941977926620999	0.2486876498550329
761	0.107364508279777	0.0002	0.023	0.0464	-0.0175	2.4233733189972	2.6859093628583	2.1581619490485	0.1169868750936332	1.5704	-3.8617	-2.0789	-0.9492	4.3848201145457	3.9323752614957	2.8871489648888	0.1564182182967665	0.7205	1.3224	-1.2175	-1.9178	4.1470701800256	2.8263246394266	1.6774294569252	0.1716248552604806	0.1209	-0.735	0.3241	0.6412	0.4537038300324	2.23074984069	2.4120818691862995	0.1719493968529762	0.031	0.4631	-0.0431	-0.2324	2.6361010859921	3.3513967271488	2.8823491151434	0.1785808716125653	0.0604	-0.0629	0.4547	0.545	3.1425639201932	3.4803238387527	2.81696099812	0.1860072805787714
763	0.1446800005121226	2.4329	-2.9825	-3.6279	-1.7795	3.3335743342417	2.4823091789858	6.135781695849199	0.1639634234439482	0.0199	-0.1607	0.2324	-0.3202	2.3590868068334	1.3860943145917	6.2222183342971	0.1787867177171896	0.0741	-0.1752	0.1759	0.7484	2.0946622974987	1.5058938430731998	6.6700600527552005	0.1806781744725503	0.0648	-0.3486	-0.551	-0.336	2.2807941757404	1.2597244999833	5.9136116014863	0.1842568522333298	0.1551	-0.3571	-0.8132	-0.6882	2.6066331559978	1.7275918210677	6.1446732207874	0.1901197578424383	0.1243	-0.4547	-0.3132	-0.822	3.2585078316661	2.4608672272543	5.96440345412	0.2027808753345481
764	0.1428701088461712	2.0477	-3.1312	-3.2571	-1.0417	2.0162516373136	2.3431922224306	0.3222587644637	0.1645002808567656	0.2161	0.1031	0.1289	1.3942	0.2897220780748	0.7745069023601999	0.0846662020663999	0.1759446530110142	0.0157	0.2524	0.119	-0.2371	0.3571953757253	0.9464752895499	-0.8409966242432	0.1807134596882507	0.0137	0.247	0.2219	0.0614	0.6283475433097	1.038262580173	-0.0124717407319	0.1847602446236787	0.2137	-0.864	-0.965	-0.24	1.0428657147649	1.4392467490674	-0.5762967136936	0.1883165383808722	0.1838	0.0588	-0.1017	-1.2042	2.0587027674389	2.4094852291601	-0.0057440824822	0.1998145149134344
766	0.1069695417831406	0.0037	0.0409	-0.2189	-0.0424	-0.7290657019017	-0.8406425369668998	-0.1244420061041	0.1156848809157152	1.709	0.3851	-4.6742	-0.4025	-0.8180596373450999	-2.5927844091914	-0.3099837388853	0.1658980363818261	0.0674	0.7776	0.0692	0.0099	-1.5447254143740998	4.1792134361075	0.3298913124195	0.1678814806978766	0.0381	0.4791	0.326	-0.0681	-0.5023711590083	-5.1597991332743	-0.4051151871179	0.1777475612059404	0.0598	0.699	0.1255	-0.0114	-1.7253099252870998	-0.7606581555538	-0.162486716791	0.178293565521553	0.0049	-0.1872	-0.012	0.0777	-2.296452701959	1.3878254079425	0.0876169293689	0.1960353299875167
767	0.109837079639744	0.0003	0.0111	0.0077	-0.0629	-1.6062579143889	-0.2031280675040999	-0.8947785472101001	0.1238165543067126	1.5095	-0.0928	0.2427	4.2684	-1.748404284308	-0.3091575352406	-3.0466062683159	0.1691049280070626	0.0551	0.6004	0.1167	0.3386	-2.1254285475061	-0.1431299456866	1.4854748101399	0.1795762328708288	0.0076	-0.1438	-0.0985	-0.1819	-1.8309066196859	-0.4921419710262999	-4.3953640467733	0.1872555031690239	0.2342	1.2727	0.311	0.3998	-1.6849833188196	-0.1880990297767	-1.6461517475187	0.1948394082776182	0.14	-0.4127	-0.2434	-0.9211	-1.2682619376451998	0.0802597826279999	0.6817753790003	0.20523324412986
768	0.1213808862344834	0.0002	-0.0388	-0.0003	0.0187	2.2774500181309	-0.0921020348687	1.5671115988424	0.1700580260909966	1.1091	-2.222	2.2012	0.0136	0.1232617151831	1.8140284595156	0.6268918511738	0.1846747576481051	0.3045	-1.4848	-0.5155	0.0567	0.6961355852058	1.6961173965077	0.3593198993831	0.1853797258734728	0.332	1.5011	-0.5168	0.4072	0.4539005451858999	1.8142645176998	0.3551888811596	0.1949130263291429	0.6933	-2.1406	-0.8539	0.156	1.0592717585668	0.9090994103849	0.4658608265186999	0.2069045699570306	0.0385	0.4898	0.107	-0.1657	-1.8745773837629	-4.0306541521843	-3.3375479803424	0.2261450050181703
769	0.1025746828357517	0.0155	-0.1565	0.2918	0.3427	-0.3506250895984	-0.8324591865812999	-0.2625360438610999	0.1309711400329175	1.2716	1.2739	-2.27	-2.7907	0.4417435486996	-2.2615947767588	-2.028526662892	0.1491115154244054	0.0001	0.0013	0.0023	-0.0375	-0.6157971165163999	0.7715168320269999	1.299106873714	0.1684319033828065	0.0099	0.2888	0.0588	0.0331	0.0345038379239	-1.465921323882	-1.0495540299839	0.1747419381915067	0.0308	0.4123	0.3048	0.0362	-0.8583862438126	0.0613357848613	0.9006013157537	0.1778670027047669	0.0084	-0.0384	0.0301	-0.2622	-0.0075145188636999	-2.1357757645802	-1.7829868082933	0.1786097517913507
771	0.1057464733593215	0.0005	-0.0842	-0.0055	0.0064	-1.7977404448058	0.6372390682478999	2.2568342700441	0.1291071203110117	1.3883	4.0006	0.2318	-0.2659	-1.2365121118703	0.6775263316847	2.2420019474702	0.1692124259807447	0.0034	-0.0963	-0.0492	-0.1362	-1.2072015539988	0.7518846597077	2.4797518819903	0.1749000730368702	0.0434	-0.6032	-0.0323	0.084	-2.9870015768054	1.2312008027258	4.5033213230141005	0.1790766855605903	0.0048	0.0245	-0.191	0.0558	0.2833091640706999	0.5756672252024	1.5223392299058	0.1804581401950406	0.0039	0.1285	0.0532	0.1144	-3.6483579228724	0.5662642408651	2.5038691598094	0.1851449169041198
776	0.1383112557437295	1.0972	-0.9582	-3.2694	0.5398	-0.0138880898370999	0.8862411095482	-0.2899974792897	0.1402070217229622	0.0049	0.0854	-0.1206	-0.1739	-0.1748010854000999	0.1575688379535	-0.1497395748442	0.1499838124370464	0.0363	-0.5155	-0.237	-0.2022	-0.0218353820385	-0.1033541416488999	0.0238025335734999	0.1674450992009426	0.1133	-0.8085	-0.5308	-0.2823	-0.5305014259588	-1.7298737168482998	0.2727652318431	0.1779031923209406	0.8808	0.8311	2.567	-0.3821	-0.2307468750554999	0.1689783168565	-0.1812533424349	0.1837747876714511	0.8336	-1.1118	-2.3544	0.1563	0.1812926854655999	1.4945630502316	-0.3776930947199999	0.1859614354493779
777	0.13662787136608	1.4585	1.2085	3.6932	-0.955	0.0771910262334	1.1599112310974	-0.3910303821272999	0.1401300649967932	0.0044	0.0313	-0.0746	-0.2022	-0.2236257864988	0.1179110630079	-0.0925741512371	0.1497464644579943	0.0263	-0.4988	-0.1194	-0.0228	-0.0236058184199999	-0.1946693159036	0.0434347058928	0.1656626320736813	0.4666	-1.3678	-1.5234	0.1813	-0.378873385641	-1.3521412790976	0.3879222827019999	0.1723095356627984	0.9242	0.916	2.6147	-0.6079	0.0772697122948	0.6530549665893	-0.1511952669801	0.1755240340273262	0.0241	-0.162	-0.3998	0.1418	-0.1255436109636999	0.2890925895836	-0.1007181585919999	0.1797681726697611
778	0.1148483248101957	0.0009	-0.0677	-0.0506	0.0664	-1.8258707117563	-1.0501048324137	0.575588539141	0.1229820098583205	1.1728	-2.2375	-1.3179	-2.7498	-3.1344199128383	-1.8356277833699	-0.7784805484608999	0.1728733328909315	0.1457	-0.5795	-0.6678	0.6947	-2.971972539078	-1.2455610089313	-3.2985590369187	0.1820526210139389	0.0084	0.0101	0.0516	-0.2579	-0.2599787468656	0.0443002525682	1.8644268818423	0.1868407853892364	0.2349	0.2763	0.3422	-1.301	-0.694797922162	-0.1258190121785999	1.0226433969851	0.1895888225806271	0.1022	0.5069	0.4949	-0.5541	-1.5066413606565	-0.6462879653089	-0.3074657849205	0.1934782892403183
779	0.1507501134202287	1.8762	4.2354	0.8462	0.115	0.2433366448795	-1.0765433490441	-1.0196533266519	0.1546125638260433	0.0076	0.0397	0.1988	0.18	0.2707193942467	-1.1745861815485	-1.1210796597964998	0.1775522525979312	0.0014	-0.0164	0.0735	0.0778	0.2490413843309999	-1.1437805885104	-1.0822087454649	0.1807937117248803	0.0077	-0.0293	0.2141	0.1317	0.5068956075387999	-1.0729237902197	-1.0424722844579	0.1823911335909089	0.1578	0.1103	0.795	-0.8086	0.0366677046124	-1.1011327432315998	-1.0277973340068	0.1858009240262571	0.021	-0.0645	0.2784	0.2958	0.1501723481818999	-1.09373625346	-1.0089126792708	0.1882253545275513
780	0.108844137220942	0.0388	-0.6493	0.114	-0.3172	-0.9679172412814	0.5831424010353999	-2.3383136866238	0.1106702356992747	1.6778	-4.2124	0.7874	-2.0919	-3.1426819492853	0.9681926424963	-3.573134048174	0.1602785919991782	0.1145	0.9521	-0.0458	-0.404	0.5660675257116	0.4439861014495	-2.8363964552858	0.1640943288894479	0.0009	0.079	0.0406	-0.0114	0.9438786495236998	-0.1072491016882	0.5560350528831	0.1683999619866534	0.1029	-0.5974	-0.0261	0.7477	-3.3224009135229	1.0584848979528	-3.9357587621359	0.1827347631415437	0.1217	0.6754	-0.1267	0.7257	-1.4337387247694	0.7512945142472	-3.2884478780288	0.1893181947956196
787	0.1029568315412031	0.0005	-0.0043	0.079	0.0222	-0.8422162581948999	-0.8030305996177	0.0193567711044	0.1216651796172147	1.2019	-0.2299	3.8392	-0.161	-0.7557402767163	-0.0057440824822	-0.0093242982758999	0.1659322749772308	0.0189	0.411	0.0482	-0.0006	-0.6931061718418999	0.7717528902112	-0.0442215665067999	0.1664157202106162	0.012	-0.3022	0.128	-0.0095	0.7751363908514	-3.8100971220801	0.1950627462106	0.1760608506484115	0.0044	-0.0022	0.0107	0.194	0.0556310454097999	1.0251220079191998	-0.0421363858797	0.1787536337850465	0.0001	-0.0044	0.0025	-0.0311	0.4929288316402999	-2.6778440415648	0.1428545444716999	0.1803833270560152
788	0.1030639653292416	0.0006	-0.0005	-0.0886	0.0214	-0.9137025449768	-0.8701104669611999	-0.0423331010331999	0.1248458399537964	1.1667	-0.0201	3.7434	0.0657	-1.0318496661689	0.8058239547974	-0.0088915249381999	0.1662848765039541	0.0173	0.3911	0.0513	0.0188	-0.8604320814089998	0.6479010295676	-0.0080259782628	0.1763714785853535	0.0047	0.0	-0.0047	0.1997	-0.1171635454246	1.0876380837014998	0.0300187324241	0.1786435306529106	0.0489	0.5289	0.3613	0.0188	-3.2988344381336	-2.2827219842447	-0.1690570029179	0.1793982596464539	0.0001	0.0157	0.0208	0.0147	0.4372584431997999	-2.8221149351417	-0.0679454140188999	0.1853022807489987
789	0.1145259576742625	0.0006	-0.0634	-0.0413	-0.0409	0.0009048897061	0.4723524265841999	0.3265078117793	0.1385554820907855	0.9366	-2.6706	1.5493	-0.7792	1.1145093736696	-0.8714481300049999	0.1965971244078999	0.1681690260268849	0.3865	-0.045	1.5339	1.0454	1.8854360602361	-2.9206692270452	-0.6631661254792	0.1868641902886025	0.7217	0.2146	1.8823	1.4845	0.0423331010331999	1.0817366290964998	0.799056953517	0.1923912623453042	0.0124	0.0337	0.3083	0.0287	1.5049102673057	0.6990076264469	1.5366207500498998	0.19516987202112	0.1835	-0.8466	-0.2237	-0.8024	0.688109606943	-0.3427958264890999	0.3136819837710999	0.2057857038289399
790	0.1004905009487439	0.0035	0.0188	-0.2281	0.0045	-0.8361180884363999	-0.6141053661963	-0.1309336061695999	0.1216572877032923	1.3676	0.4299	-4.0626	-0.4158	-0.7752544199435	0.9541865235671	0.0481952126074999	0.1634257560763795	0.072	-0.8118	-0.0344	-0.0296	-0.3119508904203	-5.9227391846087	-0.6648185327685999	0.1646324346762627	0.0232	-0.442	-0.1014	-0.0755	-0.5559563668217	1.3460824523698	0.1262124424855999	0.1743502140863272	0.0073	0.0247	-0.1426	-0.2053	0.2150096627755	-0.0438674792304999	-0.0090095540303	0.1751867595345474	0.0365	-0.0182	-0.558	-0.0296	-0.5794048131188999	-2.6133214712168	-0.3283175911915	0.1767015454363275
792	0.1047636248729855	0.003	-0.0131	0.2056	0.0051	-0.3193080371612	-1.1089226633101998	0.0158945844027999	0.1348599279328874	1.1229	0.2583	-3.5239	-0.068	-0.5454124345941	0.7100630180736	0.0351726694458	0.1693411915140316	0.005	0.2046	-0.0529	-0.0036	-0.6292524330157999	-0.3075051279511999	0.0274220923978999	0.1788750557040885	0.0065	0.0647	0.1179	-0.1903	-0.2109966736441	0.9738580389171	0.0524442599231	0.1794255449052661	0.0309	0.2429	0.4426	0.0618	-3.1519669045305	-1.4541971007334	0.0084587516005	0.1814570047648487	0.016	-0.338	-0.1186	-0.0631	-0.0582670284667	-3.9377652567016	-0.0254549408628999	0.1967859353411939
796	0.0838038311689683	0.0009	0.0254	-0.1153	-0.0421	0.2264978277399	-0.7257215442921999	-0.8897032962497999	0.0911658211704624	0.0002	0.0551	-0.0151	-0.0028	0.2136719997317	-0.7213938109151999	-0.8828182658773	0.1336072215595492	2.5528	1.4329	-4.5429	-2.4431	0.2027346371970999	-0.7326065746647	-0.8744775433689	0.1386253337057193	3.6085	-5.046	-3.0918	2.0061	0.2024198929514999	-0.7259182594457	-0.8731398803250999	0.1466916337524725	0.0017	-0.0797	0.0804	0.0711	0.2789814306936999	-0.7472815251157999	-0.8954867217626999	0.1591789384093813	1.5166	1.1781	-3.0977	-1.8187	0.2589558280674	-0.8063354141965	-0.8843526440745999	0.1700184955952202
797	0.0839530616569703	0.0014	0.1092	0.0307	-0.1136	-0.4769555611760999	-0.0877349584609999	1.4680458475398	0.0914117104237117	0.0002	0.0475	0.0133	-0.0155	-0.4818734400136	-0.0911184591011999	1.4637574571935	0.1339124080264354	2.5313	4.3309	1.7924	-2.5267	-0.4859651152064	-0.0922987500221999	1.4342895271992	0.1390992241189892	3.588	-2.4633	-1.9732	-5.3601	-0.4822668703205999	-0.0941478724651	1.4529774667817	0.1468875152821955	0.0015	-0.105	-0.051	-0.0378	-0.4474876311817999	-0.0841547426673	1.4575412583429	0.1597309490319158	1.5855	-3.0966	-1.2698	1.9204	-0.4203802830295	-0.0964691112764	1.4785504367367	0.1700760571390339
798	0.108010474020959	0.0058	-0.0122	0.2831	-0.0041	1.4635213990093	0.42097042849	0.0172715904772999	0.1238835126486169	1.4076	0.2392	-4.1174	-0.1812	1.5801341420041	1.1304826441338	0.0769943110799	0.16510929443363	0.0577	0.6156	0.3785	0.0387	2.3210420961465	-4.9708738998529	-0.1868007097636	0.1666673688154366	0.0115	0.3165	-0.0282	0.0466	1.5647903600311	1.8050975915467	0.107013043504	0.1747160269893257	0.0703	0.2765	0.7231	0.0663	1.2951332276133	-2.0280545465236	-0.1354973977308	0.1767518082000521	0.0045	0.021	0.0143	-0.1939	2.2044686961824	3.0054534582037	0.261631154155	0.182520487113126
800	0.1156591769796321	0.0007	-0.0317	0.0577	0.067	0.1628408040672999	0.3764341177376	0.4775457066365999	0.1403195506769282	1.0228	2.9274	-1.5333	0.1137	1.4683212487547	-0.8419015139492999	0.0204190329333	0.1708341516342163	0.2241	0.0562	-1.0445	-0.9347	2.6550250837588	-2.4087377115768	-0.8557896037863999	0.1875758163861253	0.6996	-0.1835	-1.6883	-1.6462	-0.0657815473304	0.9823167905176	0.9124042249637	0.1951116298801196	0.1441	-0.8625	-0.125	-0.5903	1.2316335760635	-0.2392843127173999	0.4570086446111999	0.1971111832553919	0.0128	0.2713	-0.0345	-0.1494	1.532804476072	0.6107218655561	1.3743307484124	0.2078179589435506
802	0.1116249301731542	0.0072	-0.047	-0.2738	0.1416	0.5006794086881999	-0.9066207994508	1.1302859289803	0.1356055464054505	0.988	0.3758	-2.606	1.9992	0.3528676423483	-2.2676929465173	1.8339360330498	0.1710725782054622	0.3798	-1.2087	-1.2723	-0.501	-0.7661268368210999	-4.1988062653961	1.9236381430458	0.1834241948619105	0.5931	1.5533	1.3128	0.8452	0.8972571581442	-0.1041410022628999	1.0375150625897	0.1865316763011997	0.1072	0.6327	0.4646	0.496	0.9554848435802	0.8537831092207	0.6428651216379999	0.1938897723460036	0.015	-0.3128	-0.1121	-0.0735	1.3446661032646	-1.1101816402926	2.1233827099097	0.1954125394625249
805	0.1447196081814461	1.0005	1.6704	-2.7238	0.4	0.0855710917725	-0.2422350400198999	-0.6754018080269	0.1463782628471711	0.1679	0.7884	-1.0138	0.2672	-0.3516873514273	-0.127077989161	0.3336289003359999	0.1515277159181424	0.7004	0.179	1.0973	2.3868	-0.6192986462487	-0.0873808711846999	0.2412908072830999	0.1526839079510144	0.0163	0.3354	-0.213	0.0512	-0.2854336877285	-0.0428445604323	0.1917579316318	0.153095424131077	0.0013	0.0	-0.0679	0.0922	-0.3354780227789	0.0384381409938999	0.1937644261974999	0.1576594842429887	0.4273	-1.9357	-0.3461	0.4451	-0.8133384736610999	-0.0334022330643	0.6433765810370999	0.1602841194626151
806	0.1032019578788154	0.1249	1.1704	0.2185	-0.6308	-0.8181776664372	-0.5895159720087999	-1.2015755006087	0.1142856554183293	1.6536	-4.0218	-0.7585	2.2256	-3.1432327517151	-1.1162011239896998	0.0758927062202999	0.1630425809627518	0.0786	0.762	0.0982	-0.3648	0.2218553501172999	-0.4202622539373999	-0.894660518118	0.1672257844748862	0.002	0.0008	-0.0675	-0.117	1.2219158474806	0.4021644598154	-0.3188359207928	0.1697813181329578	0.0676	-0.5501	-0.0232	-0.5419	-2.8828605745425	-1.0582881827993	-0.1065409271355999	0.1858641420235792	0.0885	-0.61	-0.2538	0.5266	-2.1515916629216	-0.9866838669253	-0.4960762740962999	0.1885434098671607
807	0.1062625155965173	0.0035	-0.2028	-0.0565	-0.0707	-0.5324292344631	0.3896927190835	-1.0262629558094998	0.1126736242323441	1.7288	-4.4423	-1.267	-1.2943	-2.4242388656726	-0.0213239226393999	-1.696471483784	0.1510309398732304	0.0026	-0.0795	-0.1372	-0.0163	-2.9899523041079	2.6390518132946	-6.747133049896499	0.164666219417712	0.0629	0.0143	-0.4904	0.5762	4.312389595027	2.1699255152278	-0.062555418813	0.173542456943622	0.0071	-0.1833	-0.0311	0.1639	-0.2538018910457	1.1730124603205	-1.8849639438677	0.1767540605651479	0.0927	0.0509	-0.5772	0.6713	-2.7572776205481	-0.4946205819604	-1.5499580374572	0.177022721894677
810	0.1476268639552974	1.8885	4.31	0.2467	0.7428	-2.3189569155194	-0.1704733520231	-0.3124623498193999	0.1697631658122038	0.0971	0.8406	0.0262	0.3886	0.2383794230113	-0.0113701358723	-0.0122750255783999	0.1716716793914429	0.0062	0.0162	-0.2322	-0.0152	1.3887302976485998	0.0304121627310999	0.6778017328996	0.1795918685989617	0.2355	-1.1343	-0.0074	-0.8249	-4.2286676256974	-0.1912858152634	-1.533591336686	0.1866853181761505	0.2756	-0.1685	-1.3377	0.6297	-0.0502803932346	-0.0256909990470999	-0.1188946387754	0.1876143373784072	0.0074	-0.0062	0.2203	-0.1033	-0.9116567073804	-0.0779385438167	-0.4139673690254	0.191795356879159
811	0.1033014753727426	0.0266	-0.2448	0.5619	-0.102	-0.3670311334002999	-1.1997657211965	-1.2828188590042	0.1171656387956262	1.4297	-1.7313	3.8396	-0.751	1.0010047301001	-4.4425756836133	-0.8017322796045999	0.1679082349291863	0.0442	0.4281	-0.015	0.4597	1.2197519807920998	-4.1126056851324	-0.4789620557418	0.1707869813247713	0.0019	0.1279	0.0198	0.0049	-0.6541959144796	1.6229000163749998	0.0942659015572	0.1803677868760835	0.0308	0.3521	0.1245	0.342	0.5446649170108	-3.3160273425494995	-0.9299118736252	0.1917179176345742	0.0896	0.17	0.4788	0.6654	2.2534901124346	-6.7786074744565	-0.3006594406094	0.1947012165467942
813	0.0997645396811031	0.0007	-0.0681	-0.056	0.0567	-0.9096502128147	-0.3000692951489	1.8859081766045	0.119049169460208	1.3478	1.7137	1.7539	-3.312	-1.8907473693806	-1.1695109305882	3.9381980300393	0.1505189529221876	0.0	-0.0121	-0.0067	-0.0053	-0.1083507065477999	0.4084593447274	2.3368973375186	0.1623824942999183	0.0353	-0.2284	0.5215	-0.0468	-1.6137330902219	-1.5706918146361	3.8477877454906992	0.1697104779616352	0.0	-0.0112	-0.0051	-0.0073	-0.2891319326143	0.2899974792897	2.2655684228595	0.1732524622732264	0.0039	-0.1389	-0.0635	-0.1002	-1.2721962407152	-2.1964820609503	3.779094813888499	0.1767539282676385
814	0.1013070827028119	0.0068	-0.107	-0.2833	0.0961	0.8348984544847	1.4130836336519	-1.3082737998671	0.1275355688554321	1.2792	1.4841	3.3979	-1.1385	2.0413131478695	4.1757512494059	-2.2167830647915	0.1508708429823054	0.0	-0.0016	0.0051	0.0035	0.3285143063449999	0.3846174681231999	-0.8026371693106998	0.1672768039068654	0.0153	-0.0495	0.1314	0.3433	1.3435251553743	2.6942500853667	-1.5554660617552	0.1709333302995224	0.0014	0.0324	-0.0698	-0.0785	0.4429238396205999	0.6024204860783999	-0.9307380772699	0.172847089475005	0.0338	0.1405	-0.2991	-0.4292	0.7900080564559999	1.2059032339857	-1.4282700435021	0.1767242462189497
826	0.1147022022111827	0.0464	-0.2606	-0.1575	-0.7166	-1.9366606862075	0.2004920844472	-2.7778540256042	0.1191927464346463	1.0437	-1.4096	-1.3824	-3.0392	-2.6229211707076	-0.5314063156648999	-4.1512798843105	0.1639090311604682	0.9596	1.0689	2.1846	-1.693	-4.1222840706846	-2.4971808445904	-4.9718968186511	0.1784672710487741	0.0071	-0.1099	0.0191	-0.2167	-1.5031398309242	0.2271273162311	-0.4891912437238	0.1834331378060456	0.0025	-0.091	0.0184	-0.1073	-3.4149357217293	-1.7492304879527	-3.8901208465239	0.1856733693826733	0.062	-0.3901	-0.5447	0.2274	-1.3750782659957	-0.3758046292464	-2.3134488912214	0.1895911381545328
827	0.1061433761770036	0.0085	-0.0557	0.1568	-0.3033	0.3421663379978999	-0.4729425720446999	0.6340916257918999	0.1128135292159134	1.7408	0.4146	-2.132	4.2929	0.6779591050224	-1.3785404526972995	2.434940170023	0.1645878324084703	0.0775	0.8321	-0.0019	0.1186	2.1524965526277	-0.7584156028039	1.4341714981071	0.1646961168173465	0.0165	0.3584	-0.0295	-0.1433	1.2779009801666998	0.8179022652222999	-1.8576205375312	0.1751302582082734	0.0709	-0.7785	0.0163	-0.0335	1.0237843448753998	-0.3066789243064999	0.2310616193011	0.1773526770277542	0.004	-0.1699	-0.0666	-0.0259	1.5180901825902	0.5424617072915999	-1.5843045032583	0.1901205192881029
828	0.1148545130261928	1.159	3.722	-0.9382	0.6349	8.0096115620288	-1.7150413942744	-0.1334515601344	0.1469303480708011	0.0505	0.5846	0.3987	0.1229	10.4185459887591	-2.336189162966	0.3898500912063	0.1617995418624121	0.3636	-0.2326	-1.5018	1.03	4.6331533243241	1.6557907900401998	-1.7189756973444	0.1724723409777331	0.178	-0.5549	1.0964	-0.1953	6.135624323726399	-0.5911683792982	-0.8339542217478999	0.1785159557972073	0.0175	0.221	0.0263	-0.3125	4.3865512078965	3.4846909151604	-2.8264820115494	0.1846685911141997	0.3949	1.3491	0.8075	0.8574	5.624479668872	-0.9423049282957	-0.91275831224	0.192969411648237
829	0.1125804746585309	0.2251	-0.2596	0.4699	-1.6465	-0.9772021965266	-0.2105245572757	-0.7490126184665999	0.1175298975703836	0.9283	-0.2258	1.1744	-3.2276	-1.0404264468615	-0.6562810951067	0.5095709336263999	0.1615409296311929	0.8138	-1.801	-2.0302	-0.4371	-1.8254379384186	-2.5140590047607	2.3511788576627	0.1755010477025798	0.0347	0.2178	0.489	-0.101	-1.8257526826642	-0.0150683807580999	-3.1069978204404	0.1818991966948923	0.0094	0.2249	0.1023	0.1298	-1.8971602833847	-2.0983605423845	1.2146767298318	0.1856083069375758	0.0799	-0.5027	-0.6027	0.1719	-0.1282976231127	-0.6758345813646	1.1353218369099	0.1886844772313464
830	0.1731203547578576	1.1603	-0.1174	3.1675	-0.082	0.0486279859452	-3.9379226288244	-0.1315237516301	0.1976829120867002	0.0008	0.042	0.0616	0.0242	-0.0018491224429	-3.9468141537626	-0.0769943110799	0.2010822668210168	0.0007	-0.0145	-0.0467	-0.0504	-0.2853550016671	-5.2924638327947	-0.1796009351455	0.2357787244282961	0.1229	0.2376	-0.7675	0.3691	0.1561131458176	-5.4734417740147	0.0430806186165	0.2435494372949413	0.1207	-0.6323	0.0969	-0.5782	0.0893873657504	-3.9855670390021	-0.0710928564748999	0.2458745351513283	0.0419	0.35	-0.1106	0.3478	-0.0341890936783	-4.7101869784347	-0.0895053948425	0.256091584781848
831	0.127599951070836	1.4374	-0.5069	-2.9526	2.8146	-0.2498675879757	-3.8713148778493	2.6600609916884	0.1514071249009574	0.1482	-0.2033	0.655	-0.9987	-0.4847848242854	-5.5736878162383	4.3616077264327	0.1738371783100302	0.2312	0.6693	1.0316	-0.6948	-0.2990857193814	-3.2440689393992	2.0419426363607	0.1808867220188157	0.0364	-0.5293	0.0984	-0.1112	1.0856315891358	-0.0865546675399999	-0.5099250209027	0.1841912150290531	0.1631	-0.0987	0.3497	-1.0937	0.5973452351181	-1.8091105806781	0.7985454941179	0.1906768545692189	0.8413	-1.5785	0.5422	-1.9577	0.2398351151472	-2.0059437632702	0.8016535935431999	0.1929800446930532
833	0.1026408551099549	0.0223	0.5654	-0.0672	-0.0476	1.9127794665726	0.388709143316	0.3972465809779	0.1309820711146228	1.2561	-3.7544	0.3764	0.3836	4.4616570535028	0.1039442871093999	0.0860432081409	0.1679451852560384	0.0125	0.0646	0.2335	0.2305	3.1287545164175	0.2075738299731999	0.211665505166	0.1775643813395886	0.005	0.0495	0.0972	-0.1732	4.066967769520399	-0.3530250144710999	-0.3445269198398999	0.1795344485399844	0.0369	0.4103	-0.2864	-0.2403	2.129638251791	2.4606311690701	2.3793484676439	0.1805009924607795	0.025	-0.0215	-0.4347	-0.1366	0.2801617216147	0.5400617824189	0.6082039115912999	0.1943475290780154
834	0.1597212082603011	0.1653	-0.5613	1.1122	-0.0023	-3.5385515241887	-0.5022531299162	0.5868799889519	0.1832181907352612	0.0048	0.0049	0.0034	0.1981	-0.0812827014262	0.3429531986119	0.5503303134316	0.1840634222499526	0.0244	-0.1411	0.4224	-0.0136	-2.9590680250084	-0.4171148114814	0.6203609080775999	0.2197084397691041	1.4322	-3.0843	0.5084	0.0783	-3.5672719365997	-0.3518053805193999	0.5948666241839999	0.2286547435259074	0.0002	-0.0172	0.0036	-0.0317	0.4639330180144	0.4944632098375999	0.5343963859981	0.2329556789590537	0.231	1.1782	-0.3149	-0.0088	-3.2840414585904	-0.5240098258933	0.5652413220669	0.2402868734078224
836	0.1615907874175418	0.1788	-0.5769	-1.1517	0.0217	-2.4582705872281	1.0164665411652	-0.4969418207716999	0.1831277558328401	0.0048	0.0081	-0.018	-0.197	-0.9285348675507	-0.7452356875194	-0.5545400177165	0.1873920103115629	0.0384	-0.107	-0.5433	0.0212	-1.1173814149107	1.5094740588669	-0.5528482673963999	0.2197740611711783	1.2887	-2.847	-0.8309	0.0052	-1.1841858810393	1.0505376057514	-0.5030006474994999	0.2260051830880373	0.4435	1.7035	-0.2032	0.0055	-3.0424752500924	0.5954961126752	-0.4898600752457	0.2385948330981345	0.0005	-0.0505	-0.0129	-0.0169	-1.5129362455684998	-1.6566563367155998	-0.5628020541635	0.2456527615290645
837	0.1945645161028944	0.071	-0.1438	-0.6872	0.2331	-0.9685860728033	-1.8586041132987	0.2815780707199	0.2091681468991452	0.0096	0.1155	-0.2351	0.0092	-0.6331080500244	-1.0688714580576	0.2788240585709	0.2253514860274096	0.0897	0.3243	-0.4568	-0.5319	-1.0230761703228	-2.5356976716457	0.5401011254496	0.2591356339753487	0.2091	-0.5214	0.3497	0.9035	-0.0346218670159999	-4.8613822454148	2.0007898262485	0.2643985277506208	1.1964	0.0478	-2.6031	0.0952	-1.0368462310678	-2.4902564711872	0.8298232035244	0.270248848926651	0.5498	0.7751	0.3618	-1.5231	-0.5530843255806	-3.7571414027579	1.389202414017	0.2774223271046758
838	0.1713022044198886	1.1471	-1.0886	-0.4582	2.9411	1.2759338286317	-0.1901055243424	-1.7315654671684	0.197551385945386	0.0031	-0.0535	-0.0395	0.1372	1.3974251074333	-0.3540085902386	-1.2302565699889998	0.2117279581766839	0.0006	0.0453	0.0402	-0.0227	2.5440383941541	-1.5073888782398	0.9404164628221	0.221321807159933	0.0005	0.0287	-0.0483	0.0158	3.32448609415	-0.8310821805067999	-2.2522311354522	0.2373097957859769	0.1342	-0.016	0.4691	-0.7926	1.7279065653133	0.0257303420778	-2.724898306282	0.2448578537819493	0.1909	-0.6141	0.7907	-0.4091	1.3245224715461998	-0.2139080579158999	-1.4388139757296998	0.2502639849680526
839	0.1128065475823536	0.4023	-0.3494	0.8324	-2.1294	-0.6240984959940999	-1.7919176762621998	-0.586604587737	0.1198680939826697	0.7311	-0.1634	1.3345	-2.7094	-0.6578548163346999	-2.2443231862815	0.5899880883772	0.1481693554045452	0.014	-0.072	0.2698	0.2521	-0.7788739787679	-1.9368967443917	0.3483825368484999	0.1581993506891563	0.2609	-1.0646	-1.1546	-0.0843	-0.3428351695198	-5.019974002166499	3.2447377709211	0.1623491351154573	0.595	1.2814	1.8208	0.7347	-0.6069842776396	-4.270764668546399	2.7743524958719	0.168609174327903	0.0026	0.0022	-0.0382	0.146	-0.4591331682689999	-2.0956458732662	-0.169961892624	0.1812277736054848
840	0.1513847695618317	0.0319	-0.171	0.4597	0.2749	2.5732309229335	-1.7878260010693998	-0.2108393015213	0.1528385975487401	0.8909	-1.1999	2.3987	1.2451	4.5000165084353	-2.6547890255746	0.3069543255214	0.1713197290624598	0.0001	0.0273	0.0043	-0.0023	2.6482974255091	-1.685848865495	-0.089308679689	0.1787518194717038	1.0372	2.4698	0.0291	1.6132	5.5701469434753	-0.208911493017	2.8723166423149	0.1810931987415676	0.1065	0.9247	-0.1451	-0.0752	4.4224713949256	-0.9730318352724	1.5830848693065998	0.1861753748541331	0.0087	0.0008	-0.2228	-0.144	5.3343641604902	-4.085262278795899	-0.3537725320543999	0.2007368119322468
841	0.1397300741347484	0.2101	-0.3614	-1.2179	-0.8013	-2.7770671649902	0.2265371707705999	0.7575107130977999	0.1403200743545692	0.2072	-0.0049	1.0857	1.0181	-2.664703469311	0.8690088621016	-0.5056759735871	0.1542203605098857	0.0179	0.1943	-0.1358	-0.3432	-2.0741252354732995	0.3923287021403999	0.2066689402670999	0.1543085474571282	0.0184	-0.2463	-0.0061	-0.3437	-2.0762497591311	0.4802210327241999	-0.0507131665722999	0.1878552459979247	2.5786	0.9825	4.0605	-1.7712	-2.6246522640584	0.4676706059309	0.2062361669294	0.190216053157028	2.7731	-4.5332	1.1191	0.2565	-2.6251637234575	0.6156790874243	0.0236058184199999	0.202994565211501
842	0.159238595398745	0.4497	-2.0581	-0.0148	0.0217	3.4926382073618	-0.4531923706332999	-0.5944731938769999	0.1618593531988699	0.0156	0.0463	-0.3733	0.0577	2.161506106658	-0.4762080435927999	-0.5345931011516	0.1707979241662552	0.0704	-0.0077	0.783	-0.0732	0.1724798465888	-0.0277761796741999	-0.580309702825	0.1755842657758691	0.0588	0.007	-0.6914	0.1566	-0.0865940105706999	-0.2741028948869	-0.5194853773628	0.1874944886972466	0.0006	-0.0014	0.0717	0.0043	0.3888271724080999	-1.2244338014454	-0.4197114515076	0.2201138893733795	0.3576	-0.0103	1.5426	-0.239	3.2459180618420995	-0.562998769317	-0.5577268032032	0.2256467358488687
843	0.0829673860463593	0.0153	0.4163	0.1457	0.2866	-2.048985038856	0.6973552191575	-2.4066918739804	0.0902192828380308	0.0198	-0.2418	0.2833	0.4364	-2.0719613687848	0.6870866881447999	-2.4110982934188	0.1336325862995182	2.8951	4.7276	1.1423	2.9735	-2.0519751091892	0.679454140189	-2.4200291613877	0.1369714101459238	3.5942	3.1745	-3.1895	-4.3716	-2.0950557278057	0.6966077015741999	-2.4192816438044003	0.1498307126143906	0.0026	-0.0271	0.0766	0.1391	-1.885711461451	0.6719002782946	-2.377499345201	0.1595889570551374	0.7568	2.2712	0.5391	1.2899	0.1927021643686	0.3113607449598	-2.9294427228913	0.1615114868204999
844	0.1060530636497786	0.0001	0.0109	-0.0159	-0.0334	-1.1187584209852	1.7535582213297	-2.7876110972178	0.1182897696296006	1.6302	-3.5007	-0.129	-2.8983	-2.8881325406563	1.9154154496295	-4.4699977760112	0.1564241187656809	0.5303	1.0293	1.8507	-0.7751	-2.0955278441741	1.0781170702721	-3.0015978411951	0.168101143439881	0.3455	-1.1178	-1.3152	0.3215	1.1027064644596	2.4831353826305	-1.4953105678149	0.172079575397161	0.0003	-0.0273	0.0399	-0.0031	-2.6518382982721	1.9819445145432	-4.3664862622395	0.1792241539192672	0.096	-0.1813	-0.7137	0.5108	-0.9412033234361	2.513626231423	-3.3344398809171003	0.1839836064276106
845	0.1105082583462524	0.0006	0.0058	-0.0219	-0.0834	-3.9309982554212	-1.2226240220332	1.6755803344822997	0.1228066414249063	1.0493	-3.4431	-0.5456	-0.8145	-4.5372743585082	-1.344351359019	1.4940515908324998	0.1567964546708736	0.9283	0.6899	0.8987	-2.7563	-4.9901913279266	-1.1250533058972	0.3736801055886	0.1628470184170234	0.1429	-0.4966	0.1224	-1.0268	-7.674330254403399	-1.7259394137782995	0.0192387420122999	0.1760659459399847	0.0147	-0.165	0.0602	-0.3073	-2.058033935917	-1.2905694360520998	3.2251449416325	0.1787882762553477	0.0412	-0.4821	-0.1847	0.2811	-4.521891233504499	-1.5647510170003998	2.3642800868858	0.1869753973699548
846	0.1189635759116407	0.0003	0.0008	0.0149	0.0564	-1.9757676587233	-1.5596364230094	-1.3426989517296	0.1306052484863996	1.0886	2.5939	0.4564	2.3594	-1.5389026458305	-1.5669148836889	-0.9040241594246	0.1576452280838832	0.8084	-0.501	-2.6532	0.6337	-2.993611205963	-2.6734376221264	-1.8691480455263	0.1786797827429082	0.0487	-0.2301	0.4313	-0.4127	-2.0093666069411	-0.8603533953475999	-1.6698362520001	0.1861662261138725	0.1387	0.6457	0.7782	0.3089	1.268812740075	0.4531530276025999	1.0014768464685	0.1885209336228113	0.0	0.0109	-0.005	-0.0105	-2.6825258622181	1.0139879302311	-3.1056601573966	0.1937237165547643
847	0.1068612573742644	0.0378	0.6443	0.026	0.3386	-3.0202857807776	0.4626346980012999	-1.5773801298550998	0.1229820396252601	1.1128	3.1521	0.3496	1.8749	-3.7862945885066	0.7966176856135999	-2.2372807837862	0.1566046247523727	0.7317	0.1559	2.6258	-0.2989	-4.260456794503	-0.8094435136217999	-2.157178373281	0.1663147562639208	0.1692	0.3555	-1.0582	0.5293	-6.5978655914207	2.5327469443432	-4.5634374739237	0.1765826029931055	0.0375	0.384	0.3805	0.1621	-1.2921038142494	2.3553885619476	-0.9451376265061	0.1789084420830376	0.0666	0.1797	-0.6897	0.2237	-3.1297774352157	1.2328925530459	-1.808992551586	0.1887533211802511
848	0.1634570653844327	0.6791	2.2579	1.0613	-0.0833	2.0848265398237	-1.8382637664268	0.2014363171839999	0.1889526769895654	0.0277	0.3987	0.2472	0.0032	1.9114418035288	-1.42421771134	0.2948760150965	0.2025877290558296	0.0004	0.0033	-0.0097	0.0544	-0.5526908952735999	-0.7104957914113	0.5329800368929	0.2199825987951305	0.0773	-0.0069	0.7255	0.0311	0.8657433905534999	-2.570673625938	0.2622606426461999	0.2260552312358025	0.2685	0.1992	-1.3189	-0.0462	2.1912494378672	-1.1850514277147	0.2563591880411999	0.2455860832168883	0.1582	0.6492	0.7379	0.0243	2.2143044538574	-1.3602852864525	0.2219340361787	0.2563567365524501
850	0.1126116149197667	0.0053	-0.1901	-0.1075	-0.1525	-2.4811288880648	-0.7098663029201	-1.4061592602487	0.1213423240829764	1.0687	1.7102	1.3346	2.9164	-2.7061316806381	-0.8981227048195999	-1.7720494457587	0.155980448043478	0.3407	-0.0152	0.7984	1.6243	-3.1583404755039	-1.6812457309031	-3.5181324912553995	0.1587306005250451	0.7213	-1.7072	0.5224	1.9051	-4.6250880030306	-1.6145986368973	-2.7594021442059	0.1699441962115226	0.1042	0.378	0.3953	0.7878	-2.7793884038015	-0.0489033871600999	0.5994304157452	0.1790308047843678	0.062	-0.5937	0.107	0.3948	-2.8848670691082	-0.7500748802955	-1.4773308027849998	0.1859423155193405
851	0.1181174613110748	0.9487	-1.4342	-3.1395	-0.367	-0.587391448351	-3.0375180282242	-0.5461992952081	0.1606091692980422	0.0007	-0.0185	0.0068	-0.0777	1.276287915908	-4.0730659392789	-1.2236469408314	0.1659851168074005	0.1995	1.0738	0.8028	-0.0771	0.1015443622366999	-3.0435375119213	-0.7108105356569	0.1754573391779613	0.0389	-0.5501	-0.1477	0.0908	-1.3925072285958	-4.229769230556999	-0.6277180548185	0.1777622451269926	0.0285	-0.2002	0.4307	0.1236	-1.9812756830213	-4.968237916795999	-0.6318884160727	0.1783422329978114	0.0004	-0.0293	0.0328	-0.042	1.2588589533079	0.7257215442921999	-0.1350252813624	0.1846833246468179
852	0.1367371399214281	1.0619	-3.3308	-0.4937	-0.5578	2.0258119937737	0.1498576039363	-0.7431505068923	0.1581733395288572	0.6458	2.4354	0.2408	-0.3672	2.6668279929688	0.2327927126519	-0.7490519614972999	0.1658725786661075	0.001	0.0747	0.0595	-0.0187	1.0724516738513	0.3679753661370999	1.5206868226164	0.1793880510561466	0.0154	-0.1285	-0.0667	-0.3279	-0.9853462038815	-0.2870860950179	-1.12914498109	0.1910232149609414	0.22	-1.2684	-0.1044	0.3287	0.7986241801792999	-0.0956035646009999	-1.3549739773079998	0.1980104616100667	0.0024	0.021	0.0801	0.1065	-0.4238818127617999	-0.1834172091233999	-0.9253087390333	0.207795870404402
854	0.1144879684444693	0.0001	0.0152	0.0273	0.0298	1.4468399539925	1.2097195079636	1.8539222926454	0.1504610775392824	0.6465	1.2099	-1.8709	-1.2171	1.2177454862264	-1.3993922589683	-0.7964996565215	0.1645065580060884	0.6355	-2.2952	0.3796	-0.6186	2.0180220736951	-0.9055191945912	0.0372578500729	0.1792889587517146	0.0004	0.0466	0.0127	-0.0359	2.2364152371108	-1.1701797621101	-0.0987903500876999	0.1800134070503394	0.1733	1.1324	-0.117	0.3843	2.8223903363566	-0.2988496611972	0.9837331396228	0.192078510665845	0.0022	-0.0041	-0.124	-0.0405	1.5258014166074	0.4104264962623999	0.7920932370831	0.1962301608545201
855	0.1467103549525165	1.0351	-1.1943	-0.5004	-2.9843	4.0739314859543	-1.0077323883498	-1.7399061896767998	0.1478933001142189	0.5498	0.3125	-0.9451	2.1414	4.4969870950714	-0.9152369231741	-0.3923680451710999	0.1513623216144495	0.15	0.2051	0.064	1.2002	4.3674698380070005	-0.7974045462276	-1.2187684050246	0.151615469958535	0.0878	0.2905	-0.5816	0.6675	4.4413167066309	-0.8187284688669999	-0.9570585648082	0.1796385688847556	0.006	-0.0022	-0.0083	0.2227	4.365620715564099	-0.8675531699656999	-1.7466731909572	0.1808024981169627	0.0035	0.0601	-0.1183	0.1051	4.635395877074	-1.089408520083	-0.5972665490567	0.19495363504962
856	0.1410087093499355	0.1932	-0.3484	0.8271	-1.1177	3.9124676879615	-0.6499075241332999	-0.5026465602232	0.1411087174471263	0.2057	-1.1315	-0.9115	-0.2748	3.221407353716	0.0085767806925999	-1.0489638845234	0.1543737591044166	0.0182	-0.224	-0.3138	0.1675	3.0629729690871	-0.4565758712735	-0.5534384128569	0.1543930951203858	0.0195	0.3403	-0.2367	0.1339	3.2259711452772	-0.6181970413890999	-0.4245113012529999	0.1889578490871926	2.3931	3.9626	-0.8233	1.6176	3.5186439506545	-0.3372484591603999	-0.8843526440745999	0.1905651851815702	2.8487	-1.9897	-2.0622	3.7698	3.5055033784007	-0.3180884032095	-0.8944638029644999	0.2036467052039431
858	0.1404704808204316	0.3031	-0.0708	-1.4719	-1.0321	1.3347516595282	-0.0128651710389	1.3609541179744	0.1407779861686612	0.2882	1.3652	-0.686	0.8585	1.351826534852	0.0345038379239	1.3829468721357	0.1554326014850485	0.0001	0.0014	0.0151	-0.0223	1.2084211879504998	0.0886398481671	1.2755403983247	0.1554955221804677	0.0002	0.03	-0.032	0.0017	1.2422561943525	0.1365203165289999	1.2851794408461998	0.1952980021588692	0.0318	-0.1122	-0.4554	-0.155	3.691163140274	0.3173802286568999	3.5454365545612	0.1961653361774463	0.0315	0.0654	-0.2263	-0.4305	2.5028462410112	-2.949940441886	1.436807481164	0.2026458050899572
859	0.1709164039356877	0.5388	0.211	-2.0741	0.6185	0.9299905596866	-2.3787583221834	-0.9803496389826	0.171662759231879	0.2542	1.0851	0.0708	1.0192	0.8761299506583	-1.6692461065395998	-1.0212663909106	0.1734194062952434	0.014	-0.3483	-0.0104	0.0028	1.7741346263858	-2.1530866980882	-1.0335414164889998	0.1735769156673825	0.0117	-0.2601	0.0478	0.1754	1.7548958843735	-1.7237362040591	-1.0747335696319	0.2214477587986959	0.259	0.0711	1.2896	0.2936	1.7231460585986	-2.1393559803739	-1.3802715460481	0.2222904413813749	1.138	-2.7517	0.0018	0.3273	1.7028057117267	-2.1727975564689	-1.3810190636314	0.2271337392736975
864	0.163563611551034	0.6311	2.3909	0.1903	0.1879	-0.8092467984683	-0.4517760215281	-0.2014363171839999	0.1838932722182937	0.6057	2.2204	0.1032	0.0143	1.6983992922883	0.0237631905428	0.0712502285977	0.191274896272646	0.0514	0.5783	0.2598	0.0359	1.2724716419301	0.0343071227703999	-0.0054293382366	0.1974140563533309	0.0022	-0.0291	0.1074	-0.0629	0.2945219278202	0.0565359351158999	-0.0812040153648	0.227303512624948	0.0341	0.3763	0.2739	0.0906	-0.5103184512097	0.0742009559002	-0.0634209654884	0.2421677989139504	0.4335	-0.6063	-1.5221	0.0297	2.269306010776	0.1400611892919999	-0.0015343781972999	0.2429326413170928
865	0.1176138873791437	0.1929	-1.3687	0.3025	-0.7039	-1.8746560698243	-4.5609195199589	-1.7371128344971	0.134784166294219	0.0003	-0.0031	-0.0131	-0.0519	-4.9098922022679	-3.3320006130137	-2.6012038177612	0.1407970818441552	0.0052	-0.1772	-0.0069	-0.1535	-4.072397107757	-1.7436044345625998	-0.5082332705826	0.1464268663796334	0.1372	0.233	-0.8138	-0.8302	-3.9934356451421	-2.4110196073574	-1.3251519600373998	0.1500730515169807	0.1118	-0.3248	0.6717	0.749	-3.5166374560888	-2.4720406479731	-1.0077717313805	0.1582961454268436	0.8712	2.3115	-1.6506	-0.4341	-5.0401963199463	-2.3139210075898	-1.3303452400898	0.1642621519549156
866	0.162914217466896	0.3355	-1.3111	-1.1674	-0.0852	2.0665713735789	-0.7211577527309999	0.8004339595915	0.1665385352959296	0.0062	0.2171	-0.0086	-0.0938	2.0614961226186	-1.0351544807477	1.2555934817597998	0.1723390133853341	0.0527	-0.0903	0.4429	-0.5044	-0.0722731473959	-2.2298842940146	0.4053119022713999	0.1942608227603978	0.2174	1.0131	0.302	0.749	2.3325302611109	0.1142128181220999	0.6293704621078999	0.1961338703173404	0.1327	0.888	0.3147	0.357	1.4247291707391	0.2418022666822	-0.1704340089924	0.1974598731857572	0.8306	2.1208	1.0376	0.8576	1.4273258107653	-0.4742802350885	0.2685948705888999	0.2142266656445977
867	0.1480861138116987	0.249	-0.4811	-1.5137	-0.0002	4.1204349482417	1.0750089708468	0.0175863347229	0.1702920445827316	0.0201	-0.4207	0.0049	0.0001	2.6691492317801	-1.0167025993494	0.0156585262186	0.191611760643146	0.9329	2.2552	1.4891	0.0006	3.4630915913061	0.0144782352976	0.0173109335079999	0.1979890397033677	0.0002	0.001	0.0005	-0.0385	-0.0190813698895	0.7576680852205999	0.0167207880475	0.2075247365814214	0.1755	-1.0631	-0.3723	0.0003	4.9140232204914	1.2755797413554	0.0172715904772999	0.2256625781081133	0.1841	0.4389	-1.0154	0.0012	3.7996318759139	0.6499075241332999	0.0171142183545	0.2350837204103365
869	0.1394225353446484	1.2778	0.8783	3.5917	0.2755	0.7315443128357999	4.8893944832732	0.4891912437238	0.1484671978896934	0.0084	-0.0859	-0.2788	0.012	-0.2732373482115	0.2172128724947	0.0753812468212	0.185827024487375	0.0126	0.1962	0.1752	0.1812	0.4606675464663	3.5891860046996	0.2894073338292	0.1944545313035307	0.1477	0.5253	-0.8532	0.3685	0.3836338923556999	2.9415603763469	0.2426678133576	0.1986275504799012	0.0559	0.5285	-0.3736	0.0559	0.8184924106828	4.7624345232043	0.3383500640199999	0.207239435532661	0.0025	0.1318	-0.021	-0.0142	0.1893186637284	2.4219176268613	0.264778596611	0.2082051588414054
870	0.1175873951704011	0.1939	-1.4883	-0.5033	0.076	-0.5436026551819	-0.2066689402670999	5.6373841829416	0.1351072195397351	0.0005	-0.0153	-0.056	0.0405	-3.6711375376477	-0.7768674842022	5.1247051498899	0.1412758646928173	0.0086	0.2938	0.0637	0.0352	-2.6538054498071	0.6186691577575	2.7841882535469	0.1480532985169981	0.0313	-0.4523	-0.2306	0.2436	-1.6623610761671	0.0862399232944	3.6567773314422	0.1519268810232334	0.0995	-0.8194	-0.4816	0.2804	-2.145375464071	0.0329694597265999	4.4189698651933	0.1635515092688785	0.3436	1.3535	-0.4415	1.0602	-5.6780255336547	-0.0772303692641	3.3454559295131	0.1664628511983015
872	0.1514335766854611	0.2099	0.0123	-0.9396	1.0939	-0.2709947954616	0.4488252942255999	0.1253862388409	0.1869412749023637	0.263	0.2301	1.3723	0.4171	-0.0624767327516	0.7641990283167999	-0.9581995126985	0.1965696505955934	0.0038	-0.0728	-0.1496	0.0356	-0.4547660918612999	-0.0195928292885999	-0.2343664338799	0.2005513984429465	0.0431	0.0407	0.2447	-0.511	-0.5075644390607	-0.0131799152845	-0.5828669998204999	0.2030195665008126	0.4545	-0.0248	-0.5936	1.7335	-0.5761393415707999	-0.0036195588244	-1.0579734385537	0.2049923491075865	0.0601	-0.0042	-0.1356	0.6494	-0.1602048210103999	-0.2186685646305999	-0.6099743479727999	0.2059267932427104
877	0.1488197001932848	0.7478	-0.4127	-0.8406	-2.5809	0.0552769581335	0.3282389051301	2.9027681480767	0.1515946915322214	0.0011	0.0201	0.0226	-0.1018	-1.2076343273365	-1.6566169936849	2.4455234452813	0.1632599097561965	0.3125	-0.8751	-1.3739	-0.4665	0.9228301280992	1.8674956382369	5.266930205870399	0.1681138454707454	1.5184	1.1432	2.0179	2.8581	-0.0870267839084	0.2462086861205999	4.4301826289428	0.1719555538320615	0.0006	-0.051	-0.0462	-0.0285	-1.1037687262885	-1.4861829846925	2.5556052451799	0.1778434680803431	0.0066	0.1367	-0.0775	0.1768	-0.0169568462317	0.0821089050708999	1.1026671214289	0.1811212046543124
879	0.1611975543857703	1.2346	2.8429	1.8414	-0.1242	2.7567268181183	2.2157601459933	-0.2976693702762	0.1927567746389621	0.0006	0.0064	-0.0629	0.0261	4.2174155189172	2.5438416790006	-0.1515886972870999	0.2019937125041226	0.0761	-0.6296	0.3433	-0.2264	4.0414341425961	2.8726313865605	-0.2939711253904	0.2035699792634292	0.0023	0.0253	-0.0445	-0.1204	1.3882581812802	1.9217103345415	-0.4140853981174999	0.2187790269817571	0.1043	-0.4162	0.672	-0.3004	4.6421628783544	2.3804500725035	-0.0325760294196	0.2202130213670642	0.0045	0.0186	-0.0562	-0.164	2.4867155984242	1.8771740237891	-0.2315730787002	0.2246414416201089
880	0.1565727381126886	1.4817	-3.6843	-0.772	-0.1595	3.0314198584657	2.3040065638534	-0.1033541416488999	0.1864848047636299	0.0054	0.0249	-0.0448	-0.2021	-2.6507366934125	1.4007299220121	-0.3854830147986	0.188939125314697	0.053	0.1233	-0.6297	0.0946	4.4597292449985	2.4533527083906	-0.0201042886877	0.1929699419407534	0.0485	-0.0291	0.5991	-0.1302	-0.7374064244101	1.6155035266034	-0.2820895301189999	0.2079062249018056	0.157	0.8574	0.6275	-0.0598	1.1369349011686	2.3215535555456	-0.2445562788312	0.2083507860597447	0.0138	-0.2107	-0.1849	-0.144	3.1219875151371	1.0407018480764	0.0752632177291	0.2162005007515567
881	0.1586197554243779	0.3703	-1.8152	0.4542	0.0007	-1.1184043337088998	0.0758140201589	0.0002754012148999	0.1681991251802212	0.1404	-0.9183	-0.6392	-0.0	-0.1540279651905	-0.4444975608485999	-0.0002360581841999	0.1865305749244348	0.0056	0.0001	-0.0002	0.2121	2.235077574067	-2.3568049110528	-0.0017704363814999	0.2020657003563385	0.4445	1.8127	-0.1184	-0.0006	0.7862311255087999	-0.0895840809039	-0.0003540872762999	0.208450670311767	0.8213	-2.1977	-1.0394	0.0001	-1.3142539405335	0.6535270829577	0.0006294884912	0.2123591562083912	0.003	0.1456	-0.0121	-0.0	0.4168394102665	0.6655660503519	7.86860614e-05	0.2180320943539351
882	0.1347083899558274	1.3567	-2.535	-2.9464	0.0103	-0.8900180404953999	-1.3631573276936	0.9757858474214	0.165773352961687	0.1013	0.6755	0.4496	0.5085	-0.4751064387331999	-1.8523879144481	1.1983887151219998	0.1687069050704685	0.0082	0.2558	-0.0792	0.0365	0.1322319261827	-1.5432697222382	0.996558967631	0.1808414057119662	0.1745	-0.8221	-0.1109	-0.8713	0.4006694246487999	-0.050752509603	0.7617597604133999	0.1917607610804792	0.1331	-0.5147	0.7782	-0.4129	-0.7627039931502	-0.5738967888209	0.5662642408651	0.1933515188269702	0.3484	-0.9293	1.0672	-0.8371	-0.9952606476179	-0.0672372394662999	0.1275894485601	0.1986063170971529
886	0.0994803999104798	1.6121	1.2357	0.5457	-4.7417	2.0484735794569	1.8658432309475	-7.2967551887755	0.1417210832958789	0.0003	0.0045	-0.0483	0.0226	0.5356160199497999	0.5534384128569	-4.927714595175	0.1587027383020951	0.0195	0.2515	0.0903	-0.3364	2.8091317350107	2.8502058590615	-8.7979672111954	0.1625656862935418	0.0063	-0.1152	-0.2115	0.0212	1.809385981893	2.0954885011434	-6.0081529042584	0.1722041662090436	0.0194	0.0786	0.4028	-0.0195	2.5217308957472	1.7498206334132	-7.1289965058707	0.177116200007305	0.0121	-0.1577	0.249	0.1246	2.6253997816417	1.6788458060304	-7.5561831332113	0.1784005467999627
893	0.0894307007493251	2.5783	-1.9075	-2.718	-5.6761	3.0812674783626	3.8909470501686	9.7828412987085	0.1442056125132205	0.0	-0.0021	0.004	0.0102	1.842827557988	2.1820825117141	5.719689803166	0.1590850553193778	0.03	0.0574	0.2548	-0.463	3.4898055091514	4.9378650970956	10.5484566761305	0.1740248368145645	0.0015	-0.0552	-0.0882	-0.0463	2.0577191916714	1.7540303376981	7.0032955227842	0.1801813907102836	0.0219	0.0034	-0.3044	0.2995	3.6883697850943	5.148428997402	11.439694350577598	0.1849609781645551	0.0086	0.0083	0.2536	0.0714	2.2510115015005	4.4452903527316	6.084517726847099	0.186945910092599
894	0.1142174814093119	1.269	-2.7552	-0.9262	-2.8665	-4.9070988470882	-2.244519901435	-5.565386436760599	0.1523599763970338	0.0002	0.0299	-0.0249	0.0107	-5.0294556725652	-0.4147542296394	-4.6668309586033	0.171605702256066	0.3352	-0.0927	1.4594	0.8899	-5.6450560739281	-3.8279195149872	-6.4361263922130005	0.1878576736572202	0.0006	-0.054	-0.0157	0.0442	-6.367708861825699	-0.7464553214710999	-5.566645413742999	0.1905320571502573	0.1346	-0.5196	0.8886	0.0134	-6.3151859158412	-3.4261484854788	-5.431934876626199	0.1953167075567108	0.0555	-0.155	-0.4303	0.4661	-6.3680236060713	-2.9170496682208	-5.9252177955428	0.1970164872706923
895	0.1012496751385993	1.4901	3.1373	0.2883	3.4856	3.3332202469654	1.5301684930150998	4.3812792417827	0.1391590494201841	0.0001	0.0106	0.0146	0.0152	0.7485405020982	0.1844007848909	0.981215185658	0.1496496866249887	0.1497	0.7153	0.3316	0.9376	5.042635587849699	1.112227477889	6.001936705407799	0.1649789696271989	0.0357	-0.3043	-0.2583	-0.4071	2.4722767061573	0.5663429269265	3.1468916535702	0.16883484227435	0.0755	-0.5111	-0.1708	-0.6164	3.1916246794760994	1.3725209690001998	4.1991210096417	0.1715066261213296	0.1381	-0.2541	1.0683	0.0403	4.7179768985133	0.7908736031314001	5.499998319737199	0.1782072344143715
896	0.126393381983891	1.4973	2.9472	0.2001	-3.0073	4.6442480589815	0.2429432145725	-4.6047476561587	0.1496352158499237	0.0002	-0.0333	-0.0135	0.0317	2.6835487810163	0.3969711797629999	-2.5720112889818	0.1850355539030498	0.0044	0.1285	0.0826	-0.1123	4.443795317565	1.3316829031336	-3.4335843182810994	0.1909204025240467	0.0201	-0.3097	0.0606	0.2422	4.7603886856079	0.470149216865	-4.5980593409397	0.1946185717627118	0.0122	-0.0971	0.2494	0.1487	3.6635049896919	-1.3601672573603998	-4.8429303640165	0.1989441454020053	0.1196	0.578	-0.1707	-0.7338	3.7823209424059	0.7535764100278	-3.6414335494692	0.1997584626637059
897	0.0986763504054726	1.8984	-1.9097	-4.2217	2.7181	4.2376771797277	8.2037300755026	-5.690772675601499	0.1528197491960899	0.0004	0.0579	0.0122	-0.0161	3.3093390273305	8.1292930614182	-4.918901756298199	0.1638198538193715	0.0324	-0.5393	0.0091	0.0776	5.3202400124689	10.4220081754607	-7.186791417968999	0.1766548319207827	0.3511	-0.9637	-1.0576	0.9663	5.4582947071952	10.3209752726231	-7.2842834480436	0.1830282666358802	0.0047	0.1661	0.0303	-0.1007	2.6980663593446	8.0766127433109	-5.2169645568814	0.1934429841799915	0.1899	-0.3198	1.1652	0.113	7.6404952480014	12.7130708822138	-9.3512482519295	0.1957192164813491
899	0.1491423003198315	0.2345	1.123	0.5743	0.8763	1.6028744137486997	1.7076055614721	0.8512258122252	0.1513728837331011	0.5269	-1.8394	-0.8623	-1.046	0.8323018144584999	0.9689008170489	0.1147242775212	0.1584992022589803	0.0122	0.0815	-0.2092	0.2542	1.883744309916	-0.3136819837710999	0.7440947396291	0.1729238940590383	0.0993	0.3998	0.7252	0.4187	0.418609846648	-0.4004727094953	-0.4090888332186	0.1853003187034373	0.0226	0.3821	-0.0839	-0.1724	-0.0293499009021999	1.3637868161848	0.6508124138393999	0.1919672896197556	0.0154	0.2974	0.1563	-0.0862	5.2833362496723	-2.2341333413302	2.4651162745699	0.1997847420939545
900	0.1461555105908316	0.2788	1.206	-1.1847	-0.0616	-2.1384904336985	-2.7713624255387	-1.63667007712	0.1718591251174832	0.012	-0.3185	-0.0584	-0.0109	-3.2557144764864	-0.6123349298148	-1.4357058763044	0.1904264017868852	0.7978	0.0473	-2.4802	-0.3611	-2.9102826669404	-1.5165558043929	-1.5327651330413	0.1929717584590546	0.001	0.0071	0.0875	-0.0181	-0.9337281476031	1.4183555997657	-0.911578021319	0.2042467276950788	0.2403	0.1215	-1.3086	-0.1931	-2.3941021041564	-3.3228730298913	-1.7346735665936996	0.2206982412245396	0.1042	0.822	-0.1672	0.0694	-2.1887708269331	-2.4222717141376	-1.5931173421350997	0.2246976831287743
908	0.1459396686743942	0.2837	0.8955	-1.453	-0.0513	3.8778851639762	-0.0523655738616999	-1.7961667235778	0.1719249321035635	0.0121	-0.0938	-0.291	0.1097	2.0835675628413	1.5431910361768	-1.5125034722308	0.1903161296079319	0.7783	2.3265	-0.6246	-0.5757	2.8300622273431	1.0136338429548	-1.6440665668916	0.1921287958466476	0.0003	-0.034	0.02	0.0243	-0.3881976839168999	-0.1340023625642	-0.562211908703	0.203779363958934	0.2315	1.2024	-0.4341	-0.2649	4.4317956932015	0.1000099840394	-1.9758463447847	0.2076526800326853	0.0014	0.0606	0.0765	-0.027	2.0638173614299	0.8557502607556999	-1.4059625450951998	0.220380257913574
910	0.1671483121559241	1.4125	-3.0286	1.8712	0.0518	2.1728762425303	-1.4373189405631	-0.0636963667032999	0.1923339495943066	0.013	0.3074	0.0749	0.0332	4.323602358776499	-3.2371839090267	-0.1688602877644	0.1930490632011716	0.0016	-0.0557	0.0946	0.0184	3.7381387189298	-2.1053636018491	-0.043670764077	0.2020534907662032	0.0033	-0.0116	-0.0214	0.1556	1.4634427129479	-1.1702584481715	-0.0725878916415	0.2121545595802436	0.0006	-0.0139	-0.0017	0.0637	1.1674257499610998	-0.7448029141817	-0.0322219421433	0.21612996302704	0.0064	0.0023	-0.039	0.2071	1.5148247110420998	-0.8913950465698999	-0.0290744996872999	0.2286638863862787
911	0.1101848464274889	1.958	4.7845	-0.0377	1.9395	8.1181983267608	-0.6256328741914	2.8791623296567	0.1866477824328197	0.0891	0.7406	-0.4079	0.0356	8.4477748949347	-0.2941678405439	3.2862053252789	0.1874096367497175	0.0008	-0.0784	-0.0177	0.007	7.083201218135899	-0.3629001151768	2.7235213002075	0.1890504422764806	0.0001	0.0052	-0.0164	0.0201	10.432748822841798	-0.1140161029686	4.38674792305	0.208305726263066	0.1037	-0.1326	-0.6231	-0.584	6.851628139435699	-0.4980434256313	2.5098886435065	0.2172572381318185	0.1354	-0.9027	0.346	0.0033	11.0952854598298	0.3794241880708	4.9109938071274994	0.225116073634417
913	0.14196273057649	1.2797	-2.7794	-1.6493	-1.7538	4.5054851897026	2.050165329777	1.9194284387609	0.190375418369228	0.0183	0.2827	0.0825	0.2404	3.6603575472359	1.6624397622285	1.0165845702573	0.1995147008279047	0.1097	0.0622	0.0809	-0.9026	4.1394376320698	1.9944555983058	1.6765639102498	0.2019957384934802	0.0689	-0.0797	-0.2756	-0.6551	3.0260298632598	1.305008328319	1.0436919184096	0.2056282392909567	0.0182	-0.1286	0.0158	0.3411	4.831245483898599	1.9715186114077	1.1509016770671	0.2072739633451208	0.0036	-0.0495	-0.082	0.1291	2.8628349719162	1.1178928743098	0.7657334065140999	0.2104368149669794
914	0.1566701270866885	0.4023	-1.9568	-0.1505	-0.0002	-1.5925665397053	0.8461899042955999	0.4347011462042999	0.1746005676455289	0.1709	1.0194	0.6488	-0.0915	-1.2985560712842	1.4054510856960998	0.3519627526421999	0.1976699682453882	0.1135	-0.7759	-0.5051	0.0633	-0.566146211773	-0.5695690554439	0.6715461910183	0.2094462050267649	0.0071	0.103	0.1489	-0.1348	-2.405432896998	0.0042490473156	0.6391275337215	0.2176735941957627	0.7267	-0.1235	-2.203	0.3734	-0.5381733169452999	1.5742720304298	0.3381533488665	0.2215042167607863	0.7789	0.9446	2.0702	-0.3104	-2.6702901796704	1.2151881892308998	0.3184031474551	0.2330012800730413
922	0.1294405967627946	0.1447	-0.5463	-1.1467	0.2529	-4.864765746055	0.3628214291154	-0.4717622811237	0.1469872503320268	0.0068	0.2239	-0.138	-0.0179	-4.951281070564299	-0.3651426679266999	-0.6779197619917	0.152561210463487	0.0482	0.3428	-0.5948	0.0545	-3.5726619318056	-0.4824242424433999	-0.5288883617001	0.1744491050045506	0.1142	-0.9819	-0.1105	-0.0764	-6.5617486892381	-0.0980034894737	-0.522868878003	0.1803968158895668	0.9854	2.8536	0.158	0.1604	-7.006875738577899	0.0905283136406999	-0.6905882178771	0.1861448494088225	0.0752	0.7642	0.1448	0.0251	-4.081839435125	0.553556441949	-0.6541565714488999	0.192472314781865
923	0.126371088383603	1.443	1.8805	-3.4114	-1.3978	3.9752591649587	-1.2358432803484	-3.3533245356531003	0.151233291486144	0.0006	0.0383	0.0619	-0.0273	1.1182863046168	0.6405832258574	-1.3235782388094	0.1586611869618642	0.2316	-1.0042	-0.6773	0.8499	3.6090148921724	0.6140266801348999	-2.8160954514446	0.1671271357346034	0.0146	-0.285	0.2224	0.0105	3.3742156849547995	0.3532217296246	-2.1493884532024	0.1716102455730309	0.0001	0.0192	0.0201	0.0045	1.3068574507619	0.5679953342159	-1.4484136752205	0.174360845293678	0.1782	0.8492	0.7004	-0.5668	3.1064470180106	-0.3974039531007	-2.3142357518354	0.1766927899136639
924	0.133598670730532	1.3242	-1.9583	3.1975	0.8995	-0.252582257094	1.8675349812676	-0.4102297811088999	0.164847548588906	0.1387	-0.9112	0.3386	0.5633	0.5207836973759	2.2711944762496	-0.3720276982991999	0.1676859277069683	0.0092	-0.2526	-0.09	-0.1034	0.6488059192737	1.8928325500077	-0.2296846132265999	0.1800543729740916	0.228	1.183	0.1611	-0.6882	0.8072009608718999	0.4841553357941999	-0.6208723674766999	0.1916490115793387	0.2215	-0.9487	-0.9122	-0.0413	-0.1316811237529	0.8926540235523	-0.4557890106595	0.1929412003068597	0.3803	-1.345	-1.0625	0.1368	-0.2509298498046	0.7465340075325	-0.4201048818146	0.1958772102093695
927	0.1289020683589362	0.0007	-0.0116	-0.0238	-0.0861	0.9114993352576	0.5152756730779	-0.0445756537830999	0.1561078575272946	0.0056	-0.0972	-0.0039	0.2109	0.4727065138605	1.3701997301889	-0.2028133232584999	0.1599876863134339	1.2497	3.1002	1.4482	-0.0933	-2.7929224063623	0.2480578085634999	-0.1639424089268999	0.1783890214819448	0.0025	0.0201	-0.0182	-0.143	0.2995971787804999	1.7748428009384	-0.2770929652201	0.1880375354285403	0.0016	0.0574	-0.0937	0.0251	-1.532017615458	0.6287409736167	-0.1712995556678	0.1922515631578605	0.1478	-0.1549	1.0476	-0.1776	0.7092761574595999	1.8090318946167	-0.2591525432209	0.2106659072139587
928	0.1695547182240565	0.8727	-2.4437	1.2887	0.2975	5.1651497854495	-1.3477348596592	1.7465551618651	0.1897692219943253	0.1402	0.5328	0.7157	0.5586	2.2497918675488	-0.038949600393	2.3685684772321	0.1966798165690462	0.1775	0.7688	-0.7765	-0.3995	3.7469515578066	-0.4965877334954	1.5873732596529	0.2003078989972054	0.0104	0.1596	-0.0821	-0.2144	2.893679907985	0.0828170796234999	2.8748739393104	0.2074047750798848	0.1262	0.7924	-0.4303	-0.3152	5.3229153385565	-1.2342695591204	1.9743513096181	0.2142601045750574	0.0249	0.1482	-0.2664	-0.2854	1.8162316692348	0.0738075255931999	0.7106925065648	0.2193032363851931
929	0.1490905962482417	0.8742	2.8445	0.3266	-0.773	-4.0948619782867	0.7701398259525	4.801816896935	0.1682307031257168	0.1943	-1.2391	-0.4201	0.1452	-3.749980971170499	0.5886897683640999	4.3629847325072	0.180197236276966	0.0096	0.2629	0.0671	-0.0768	0.679454140189	0.7740741290225	1.5189557292655995	0.1900205622724504	0.8675	2.3974	0.9061	0.5285	-1.8683611849123	0.7392162038223	3.992137325129	0.191114153328884	0.2394	1.3119	0.3874	-0.0888	-0.5287309895773	1.0161124538889	3.6312437045179	0.2016465954441456	0.0042	-0.0909	-0.0329	0.1486	1.1317022780855	1.9274544170237	4.1988062653961	0.2022038465180204
930	0.1483935985803158	0.8557	-0.8801	2.8058	0.0491	-4.503203293922	5.6814877203563	0.6592318224092	0.1674063915221753	0.1993	0.0116	-1.3356	-0.0453	-4.0781018472085	5.4217843747056	0.6038368351836	0.1803746707564836	0.0076	-0.0363	0.2475	0.0152	-0.991837803947	0.9524160871856	-0.2123736797185999	0.1931669457943469	0.9341	0.4491	2.6555	0.0172	-3.5045984886946	3.7776784647833	0.6247279844853	0.1966820781214689	0.2704	-0.1586	1.4273	0.0042	-3.0634450854555	2.1340446712294	0.5979747236092999	0.2017441762495339	0.0034	-0.1055	0.0861	0.0841	-3.7568266585123	0.1884924600837	0.5742115330665	0.2109862648977229
938	0.0982932759849492	0.0	0.0102	-0.0043	-0.0044	2.0526439407111	-0.610997266771	3.9157331595096	0.1274840132510472	0.0923	-0.8077	0.4514	-0.4799	4.1703219111693	-0.2290944677661	6.530903753169301	0.1444546809491167	0.0001	0.005	0.0172	0.0161	1.7282213095589	-0.7110072508104	3.4769009950818	0.1658142119449525	0.0893	0.595	-0.6664	0.0992	5.1825394050189	-2.9144923712253	5.376225145154999	0.1717572428055775	0.004	0.0572	-0.0565	0.168	3.6442662476796	1.2854154990304	7.4194267584980995	0.1862739776577807	0.501	0.9251	0.7079	1.6363	5.1469733052661	-1.2847860105392	6.663883196935299	0.2136952151574865
939	0.0974354898041191	0.0003	0.0347	0.0306	-0.0416	-0.0193567711044	-1.363629444062	2.5712244283678	0.1280982073778797	0.1199	-0.7376	0.9098	0.1779	0.5233803374021	-4.636418795872199	4.1895999962123	0.1434615555187602	0.0047	0.0927	0.1628	-0.1203	-0.0435527349849	-1.0512851233346998	2.3646341741621	0.1602187725778726	0.0767	-0.7449	0.3904	0.1019	2.5731522368721	-4.875742451620299	2.8175904866112	0.1760741579403809	0.2138	0.229	1.1628	-0.6458	0.4623592967864	-5.1651104424188	3.1860379691167	0.1796436377168269	0.2583	-0.3414	-1.2043	0.768	0.2466414594583	-4.9279506533592	3.4355121267854	0.1961365849887325
940	0.0979963441476567	0.0	0.0032	0.0049	0.0069	-2.0845904816395	2.1474999877288	0.9229481571913	0.1287105710216738	0.1025	0.6206	-0.8867	-0.1517	-5.178447729826099	3.4521148857408	1.4988120975472	0.1442100371299202	0.0	0.0155	-0.0035	-0.0066	-1.5660886800442	1.9900885218981	0.8293904301866999	0.1662589461921329	0.0871	-0.0328	-0.8857	0.0268	-3.5886745453005	5.9683771002207	1.1895365332144998	0.1707223771435463	0.0076	0.2179	-0.0941	-0.1012	-4.378800630848599	2.0060617923623	1.3705144744345	0.1856355161253202	0.7712	-2.4488	0.1591	0.4582	-4.9331439334116	4.9655232476777	1.4424728775848	0.1933494391836227
[truncated: 298 more rows]
[truncated: 31 more columns]
