# Supplementary material for: Data-Driven Recommendation of Optimal Tuning Scheme for Range-Separated Hybrid Functionals in Solution-Phase UV/Vis Absorption Energy Prediction
Source: J Chem Theory Comput. 2025 Oct 23;21(21):11106–25. doi: 10.1021/acs.jctc.5c01044 (PMC12613327; doi:10.1021/acs.jctc.5c01044)
Supplement: Supplementary file 2 [file ct5c01044_si_002.zip › SI-data/tddft_results/GP╬│T_TDDFT_LRPCM.csv]

	ΔE_1	f_1	Tx_1	Ty_1	Tz_1	Dx_1	Dy_1	Dz_1	ΔE_2	f_2	Tx_2	Ty_2	Tz_2	Dx_2	Dy_2	Dz_2	ΔE_3	f_3	Tx_3	Ty_3	Tz_3	Dx_3	Dy_3	Dz_3	ΔE_4	f_4	Tx_4	Ty_4	Tz_4	Dx_4	Dy_4	Dz_4	ΔE_5	f_5	Tx_5	Ty_5	Tz_5	Dx_5	Dy_5	Dz_5	ΔE_6	f_6	Tx_6	Ty_6	Tz_6	Dx_6	Dy_6	Dz_6	ΔE_7
8	0.1256222510391402	0.5783	1.4086	-2.2181	-0.0316	1.6725509211183998	-3.2575635989293	-1.8749708140699	0.1355122189649859	0.5543	-1.5802	1.7849	-0.6724	0.4137706538719	-0.6705232722200999	-2.0794758876485	0.1502101635531317	0.4242	-1.5605	0.3374	-1.2988	1.9869410794421	-2.3878465622751	-1.1013294583851	0.1558435340860979	0.2026	-0.9358	1.0341	0.0674	-0.9177155341081998	0.9759432195442	-1.7336113047648	0.1642663715104758	0.2027	-0.3721	1.2402	0.4178	-2.5927844091914	3.4415709535132	-2.4323435299968	0.1684814160931521	0.0057	-0.0103	-0.1934	-0.1162	3.5842287828314	-0.7326852607261	1.7221231398004	0.1751972459496242
9	0.1449583952634048	0.1561	-0.9028	-0.8913	-0.0772	-2.6469204194346	0.0801417535358999	-2.4093278570373	0.1523432422320807	0.0005	0.0429	0.048	-0.0186	0.8200661319108	0.7378391977477999	-0.0721944613345	0.1629547703284247	0.3734	1.3101	-0.3083	1.275	-1.3080377416829	-0.2205176870734999	-1.1285548356295	0.1683503890074424	0.0001	-0.0215	0.0023	-0.007	-0.8055485535824999	-1.4478628727907	0.1647292695409	0.1934887260438292	0.0102	0.235	-0.1198	-0.0973	-0.949347330791	-1.5487384035055	0.1268812740075	0.1992332040675226	2.1893	3.2	0.1248	2.4955	-2.2856727115472	0.1031180834647	-2.1277891293481	0.2129865944183831
12	0.1423044080038766	2.0529	-0.5271	-3.199	3.3358	0.3929975336623	1.5461417634793	-1.620146004226	0.1514796658302606	0.0543	-0.2213	0.6638	0.2199	0.4494154396861	-0.4328126807307	-0.5929781587104	0.1728865358148658	0.1421	-0.1313	-0.6827	0.866	0.5112626839465	1.4063953184329	-1.8617515557547	0.1744525395948891	0.2684	-0.0449	-1.2826	0.8127	0.3667163891547	1.1882382132014	-1.2851794408461998	0.1888240569835387	0.248	-0.2904	1.3717	0.0647	0.0795909511061	0.3285143063449999	-0.0177437068457	0.1896573357857586	0.1469	-0.2808	1.0234	0.1881	0.7095515586745	3.4685209295427	-3.6418663228069	0.199036989956561
16	0.1150277209677817	0.227	1.0472	1.2867	-0.456	-1.5248178408399	0.3390188955419	0.7040435343765	0.1245234338635965	0.0008	-0.0895	0.0334	0.0039	2.3902071441171	-1.2195946086693	-0.6728051680006999	0.1345327492100399	0.0014	-0.0632	-0.0969	0.049	0.8943457738724	2.7083348903573	-0.2169768143104999	0.1453668895478594	0.0019	0.1214	0.0164	0.0644	0.0919446627458999	-1.1010540571702	-0.2592312292823	0.1497519323875519	0.1234	0.1769	-1.0905	0.1234	0.7243838812483999	1.3915236528283	-0.0829744517463	0.1605280668824223	0.5174	2.1171	-0.3603	-0.4721	2.0583093371319	1.9346541916418	-0.7015649234424	0.1640639441939875
19	0.1007405649233975	1.8762	1.8151	-4.9004	0.793	-5.779215808615099	8.1840192171219	-2.3601097256316	0.110065109464225	0.0074	0.0866	-0.2958	0.0771	-5.325472635552	5.114593991	-2.1403002131107	0.1570876598634793	0.4496	-1.8664	-0.6029	-0.6682	-5.982501248242	7.8511771773999	-2.464447443048	0.1644795149252168	0.0072	0.1974	-0.1582	0.0458	-5.3340494162446	6.1370406728316	-2.1522604944435	0.1740021011200996	0.2028	1.0558	-0.6731	0.4251	-5.3804348494399	8.4888096759548	-2.2595489391624	0.1798144220415442	0.0119	-0.2511	-0.1637	-0.0984	-5.0604186377261	8.334781710764299	-2.1324316069707	0.1828710475832754
20	0.1043827521035126	1.9997	1.7631	-5.0576	-0.2205	-3.435040010417	7.8998445063758	0.0181371371527	0.1148238769654647	0.0044	0.1032	-0.2153	-0.0143	-2.5894795946126	5.356553629805	-0.7344556971076	0.1281236037222537	0.0002	0.0459	0.0107	-0.0044	-1.5021562551566998	2.5808241278586	1.3635114149699	0.1448055791454079	0.6616	0.3653	-0.4175	2.5585	-2.9130760221201	6.0302636875118	-0.3976793543155999	0.1668043169496733	0.004	-0.1021	0.0412	-0.1532	-2.4300616342162	5.8948843188731	2.0460343115535	0.1700746459656014	0.0228	-0.1049	0.2989	0.3169	-3.1464982232632	6.9182358904108	-0.4234883824547999	0.1731010150669576
21	0.1538368586949087	0.0653	-0.722	-0.1327	0.3133	1.7160643130726	-3.1377247274171	0.4325766225464999	0.1597845265832344	0.7101	-1.9953	1.6345	0.1139	5.0433831054330005	-5.279913406001399	-0.0603128660630999	0.1636036282401571	0.2263	-0.6157	-0.3481	1.2547	1.5545218290184	-2.3701028554294	0.2248454204505	0.174631118080369	0.989	2.4067	-1.6077	-0.3437	2.7796244619857	-3.686402633559299	0.2214619198102999	0.1777513507945954	0.0951	-0.8682	0.1862	0.1168	0.0808105850577999	-0.999706410087	0.3309142312177	0.1812274498440801	0.2742	-0.2207	-0.5987	1.3646	5.277080707791	-5.7772880001108	0.1611883967779	0.1821493925995621
22	0.1556927468974032	0.0966	-0.8972	-0.0106	0.3539	0.5418322188004	-1.8109990461517	0.3462580131907	0.1605167918271929	0.7329	-1.9466	1.7491	0.0068	3.417729076909	-3.8322472483642	0.0465821483488	0.1626262932525208	0.176	0.8446	-0.0105	-0.9541	1.4412532436331	-2.0835282198106	0.0691257049399	0.1688918176666989	0.0191	-0.0582	0.3981	0.0871	-0.5403765266645	-0.2888565313994	0.3248947475206	0.169575392649828	0.001	-0.0154	0.0816	-0.039	-0.2957809048026	-0.4688902398826	0.2432579588180999	0.1758753868125591	1.0195	2.4358	-1.6372	-0.2852	1.0042308586175	-1.9471652754044	0.2401105163620999	0.177672973707667
23	0.0856791979747475	2.2371	-4.6007	4.2423	0.0382	-7.6195254126383	8.126696421392	0.2165440409728	0.0969309725174482	0.0016	0.1036	-0.1063	0.0547	-5.423200723810799	7.3850016066356	0.3782832401804999	0.1358537196282004	0.1566	-0.8865	-0.9392	-0.2471	-7.735666039264699	8.1641903296491	0.1884924600837	0.1504210950270159	0.0584	0.2567	0.7056	0.1349	-5.4497179265026	6.0358110548405	0.1869580818864	0.1514898229715365	0.0005	0.0309	-0.0005	-0.0651	-9.0773420721961	11.2980594400576	0.4793554860487999	0.1532996003471396	0.0409	-0.3582	-0.5076	-0.1208	-6.303146948447	7.3114694822573	0.2596246595893	0.1540300681824372
25	0.1006595422537763	2.0845	0.1156	5.3479	-1.565	1.2485904222952	-12.9636073017114	2.8316752916018	0.1299671713517022	0.0358	-0.6012	0.2196	0.0604	1.840466976146	-12.9280412019586	3.051052030785	0.141718504596927	0.1266	0.3503	1.0955	0.1311	1.5322143306115	-10.0569048505647	2.2448739887113	0.1463208196361297	0.5486	-0.1992	2.2477	-0.7295	1.3233421806252	-14.4845695255427	3.2066143741727995	0.1573328641096248	0.2116	0.8229	1.0772	0.4236	3.2784940912617	-10.0066244573301	2.4140096776906	0.1652629469658802	0.0977	0.8374	-0.4299	0.0145	2.1469885283297	-6.9746931394653	1.0684780277506	0.1666746547332678
26	0.1040433803277184	2.0116	1.2259	5.2335	-0.3314	-4.0039008913083	-9.1709784852621	-2.1412837888782	0.1248031306428661	0.1753	0.0704	1.4272	-0.2557	-3.8252835319303	-10.5047072259921	-0.3673458776459	0.1321647961479694	0.3172	-0.8089	-0.7669	-1.5355	-3.8309882713817993	-7.0342191449144	-3.4268173170007	0.1445145672541631	0.4207	-0.3185	-2.0196	0.4315	-5.068562645080999	-14.6933629894676	-1.7896751235122998	0.1497623272968514	0.5683	-0.7473	-1.2164	-1.9114	-3.4572294797318	-6.643070733695001	-1.7628038335441998	0.1547812663024546	0.0329	-0.4617	-0.2925	0.1422	-3.3182305522687003	-5.2886869018475	-2.8481206784344	0.1552585501468378
28	0.0720267737755409	2.7954	2.9324	6.8552	1.6197	5.0906340853037	14.0040730916036	5.1793919625629	0.1223098128284836	0.0108	-0.2461	0.1784	0.2003	4.2218612813863	13.9198790059056	4.6955513710143	0.1267724099380954	0.0029	0.0952	0.1192	0.1032	10.0431347898197	13.9756280804075	-0.1283763091740999	0.136405545769208	0.0967	0.898	-0.2728	-0.4266	5.611889899047999	13.985345808990395	5.223849587253899	0.1390141314634919	0.026	-0.168	0.258	0.4312	5.6577245298135	12.2143586250606	0.335202621564	0.1434691343285772	0.0252	0.2926	-0.3007	-0.2949	4.138493399333	12.3917170074562	2.6959811787175	0.1490089073136641
29	0.1362073497680585	0.0882	0.1584	-0.9728	-0.0195	-1.6882487903677	0.8343083090242	3.5752979148625	0.1499996418340332	0.0047	0.1884	0.0751	0.0794	-0.5262523786432	0.0461100319804	1.2791206141184	0.15620322087943	0.5441	0.9293	-1.4311	-1.521	-0.9689401600796	0.7151382690339	2.0144025148707	0.1791200927408821	0.0262	-0.0301	-0.441	0.1558	0.6704839291893999	-1.4636394281014	-0.7957914819688999	0.187397426057103	1.9776	-1.6735	2.0686	2.958	-0.6209903965688	-0.2336582593272999	1.5936681445649	0.1885412644425518	0.596	0.7551	-1.7069	-1.1215	0.4477236893659999	-0.9129156843628	-0.4738868047814999	0.1917132453275377
30	0.0908105869233042	0.1714	0.8142	0.9763	-1.1024	-1.1789532579562	5.2878213551721	4.0570139827533	0.0909470201997338	0.0008	-0.0374	-0.0799	-0.0723	-1.2145587007396998	5.1383178385121	3.9810819335023	0.0929880870634496	2.0298	2.7762	3.4421	-3.6315	-1.5936288015342	6.8220028373186	5.2100008404475	0.109992687235187	0.0696	0.1895	-0.763	-0.5759	-1.7891636641132	7.579080777078699	5.8356337146389	0.1147005940614587	1.0572	-0.6938	2.9027	2.2179	-1.7220051107083	7.438193384141999	5.696870845359999	0.1184873680869997	0.1859	-0.7413	-0.931	0.9682	-1.8268149444931	7.8753337982497	5.9964286811098	0.1303228565128713
32	0.1029280851298994	1.5614	-2.079	3.725	-2.1346	13.7018005867355	5.9575971098089	-8.072206323872498	0.1144681561574667	1.0187	3.096	0.9373	-1.6986	11.7805623685624	5.463015870879199	-7.1228983361122005	0.1350071383114212	0.2998	1.3546	0.8334	-0.8953	12.6439058342432	4.7712867051118	-6.8124031378278	0.1361643979116946	0.3405	-1.1651	1.3764	-0.7066	11.1100390963423	7.643642690457399	-8.4842852274243	0.139443607765427	0.0824	0.281	-0.7494	0.4962	10.086136722374798	7.2795622843596	-7.980182975065199	0.1407590102959118	0.0574	0.6955	0.0954	-0.3449	13.4540968654483	3.9416602167409	-6.4975802061664	0.1434537709128176
33	0.1028522316179607	1.487	3.5098	-2.9478	0.8236	7.796608393819	-1.3658719968118995	-5.661658832883499	0.1126710183389042	1.7964	2.6731	0.9593	-3.9811	6.2243035149242	-2.198881985823	-2.8913586691737	0.1267317225740988	0.0001	0.0009	0.0134	-0.0272	1.870761109785	-2.3692766517847	1.8408210634223	0.1370948705490881	0.3082	-1.2051	1.2651	-0.5656	6.6846956601756	-2.0618895529256	-3.5732520772661	0.1402196594425373	0.3718	-1.0474	-0.1187	1.693	7.482454293679499	-2.6223310252471	-3.4235911884833	0.1456879972850027	0.0139	0.1215	-0.2849	0.2165	6.693075725714699	-1.7111857772658	-4.0823508945241	0.1468099305103505
34	0.0900624610454469	0.7328	-1.904	2.6679	-1.2094	8.702560361747901	1.2926546166792	-7.5795135504164	0.0919745341626722	1.5295	-3.6538	-0.0651	3.4042	8.629893784044999	-1.9277298182386	-3.0798904722880995	0.1097641028636462	0.3203	-0.155	0.7691	-1.9394	7.5678680133292	-0.3074657849205	-5.4744646928129	0.119596824187249	0.0607	-0.5155	0.4746	-0.5205	8.791987070529	1.1735239197196	-7.7630487886319	0.1222131463458817	0.049	0.508	-0.5862	-0.0028	11.1135799691053	-0.1909710710177999	-7.4876475737319	0.1262198543233213	0.0819	0.3942	0.2382	-0.8722	9.7237087235664	1.8078909467264	-9.4166363689529	0.1273709330574592
35	0.0850252319091841	1.189	-2.2424	-3.9906	-0.1521	6.7049966640168	-1.4099361911959	15.3086093035542	0.0892520906594402	1.115	0.9636	-1.8285	3.8036	4.4783778415503	-1.0307087182786	10.9608503239279	0.1136106253843282	0.0727	0.323	0.3923	-0.8373	7.0461794262472	-1.1479116067339	14.8983008363839	0.1200397709480816	0.0016	-0.1321	0.0079	0.0481	7.995290698853999	-1.1607374347421	16.6306138211356	0.1256721679918753	0.0168	-0.397	0.0735	-0.1935	6.123939443608499	-3.3066637012429	15.6157210011984	0.1281285090199037	0.5206	-1.1663	-2.1707	0.1517	3.8440895006049	-1.7148840221515995	9.9858513371205	0.1299346393941673
37	0.1405732204936961	0.002	-0.0506	0.0217	-0.1339	0.1395497298929	-1.5908354463544998	0.0425691592173999	0.1422339456154416	0.1335	0.5117	0.1683	1.0574	0.9796808074607	0.6065121612712	2.1515523198909	0.1506508671361957	0.295	0.032	1.6775	0.3487	0.8655860184306999	-0.871841560312	1.655161301549	0.1658822231545348	0.0055	0.2123	0.0171	-0.0687	-0.0093636413066	-1.275107624987	-0.2205176870734999	0.1898598700427337	0.0093	0.0762	0.2198	0.139	1.0264596709629998	-1.2170373116737998	2.0026782917221	0.2009203354046297	0.0067	-0.0292	-0.2175	-0.0389	0.1653981010627999	-1.6651544313468	0.0380053676562	0.2011882382284389
38	0.1404147493921631	0.0068	-0.0704	0.1465	0.2138	-0.5525728661815	-1.0307480613093	0.9958507930784	0.1418412333213663	0.1326	-0.1801	0.7809	0.872	0.5358127351033	-1.4327944920326	-2.0387165078433	0.1500924966783951	0.2931	0.66	0.7296	-1.4006	-0.1124030387099	-1.9587321264302	-0.5638249729617	0.1654292122281759	0.0055	0.208	-0.0211	0.0811	-0.5109872827316	-0.5842833489257	1.0970017250081	0.18948943150432	0.0572	-0.2426	-0.103	0.6193	-0.2692243590801	-2.5729948647493	-0.4372977862305	0.19886933704039	0.0821	-0.33	-0.3271	0.6354	-0.6239411238713	-1.1590850274526998	1.1251713349893	0.1998753794850634
39	0.1496823409577197	1.6107	-2.1496	-1.7063	2.9341	-0.4153050320692	0.6875981475439	1.6732197526403	0.1721884735194831	0.0	-0.0113	0.0016	0.0107	0.0899381681801999	-0.3883550560397	-0.6257115602528	0.17715236830888	0.0193	0.0215	-0.2432	-0.3227	-0.4047610998415999	0.8286429126034	1.8108416740289	0.1854586725746773	0.0141	0.0898	0.2845	0.1574	1.2882088542101	2.5538348087984	-0.0773877413869	0.1875301134765542	0.0164	0.0432	0.2951	0.205	0.2683981554354	1.7919570192929	1.3463578535846998	0.2077181143807811	0.0102	0.0766	0.1786	-0.1894	-0.2796896052463	0.4818734400136	1.0798875066536	0.2080481463199123
40	0.1146467037735279	1.9976	2.5331	-3.4531	2.7919	0.0937544421581	-0.1875875703776	0.1345138219632999	0.125561701776575	0.5583	-0.6663	-1.834	-1.6919	2.3939053890029	-3.4945266728353994	2.6067511850899	0.1286248102637546	0.4421	1.8586	0.3625	-1.2529	-2.7601103187585	3.6385615082281	-3.0744611340515	0.1329190562203408	0.0	-0.0074	0.0117	-0.015	-0.6611989739442	0.7398456923135	-0.8744382003382	0.1354928469346947	0.2428	0.0428	-0.9864	-1.309	-0.3835552062942999	0.4305307849501	-0.5367963108708	0.1372188428701148	0.0018	0.0536	0.1165	0.0549	0.3031773945741999	-0.8188071549284	-0.1869580818864	0.1373205142409918
41	0.1381499479631014	1.3507	0.1829	-0.916	3.7139	-0.1971872698684	-0.060588267278	0.5356160199497999	0.1449014331008069	0.0387	0.0381	0.1067	-0.6229	-0.2359008120771999	0.0544507544888	0.5316423738491	0.14658468077103	0.0097	-0.0506	0.1705	-0.2607	-0.2036788699339	0.0182945092755	0.3228882529549	0.1510261378411362	0.2345	1.4345	-0.4974	-0.1545	-0.1733453932641999	0.0463854331953	0.3636476327601	0.1635856953127726	0.0026	0.0908	0.014	0.123	-0.1660669325846999	-1.1201354270597	2.2537655136495	0.1703417674991197	0.0591	-0.262	-0.3748	-0.5581	0.0132192583152	1.1614456092947	-1.6184935969366	0.173220609810399
43	0.1226258282139985	0.1276	-0.4564	-0.1411	-1.1542	1.4006905789814	4.5421135512843	0.8544125977118999	0.128312811210126	0.017	-0.3024	-0.0936	-0.3137	0.1967151535	2.5736243532405	-1.2765633171228998	0.1426096606195175	0.4841	-0.8958	-1.3295	-1.5881	-0.3476743622959	2.1583980072327003	-2.2729649126311	0.1496826698640275	0.1914	-0.4987	-1.1339	-0.6191	-0.5945125369077	1.3900286176617	-2.3043606511297	0.1649702203519177	0.0029	-0.1602	0.0114	0.0269	0.2834271931628	3.3073325327647995	-1.9547584803295	0.1675858648533084	0.0358	0.2515	0.137	0.4881	0.5076824681527999	1.823942903252	0.1949840601491999	0.1721393551292138
44	0.0823540592031989	1.6444	-1.1731	4.9273	2.0728	1.3959694152974	-7.889103858994699	-1.1494066419005	0.1097416523438125	0.1432	0.3636	-1.1026	-0.7806	0.4326553086078999	-1.0877167697629	-0.4881289818948999	0.1279783322372172	0.2938	-0.5454	1.1923	1.3133	0.5055186014642999	-3.6787307425728	0.2095016384774999	0.1433949823096052	0.0005	0.0552	0.0311	0.0301	2.0491030679481	-9.274726057218	-2.3001902898755	0.147751066326993	0.0209	0.0096	0.1437	0.4375	-0.8092467984683	3.2134994045453	1.9477947638956	0.1526016398473405	0.002	-0.1083	-0.0138	0.0903	0.8070829317798	-2.0952524429592	-1.6088545544150998	0.1573207691773309
45	0.1241195681545018	0.914	-2.5526	-0.9814	-1.8885	5.8540069099758	3.4141488611152995	4.1449849993985	0.1459484804234992	0.4566	-1.4416	-1.6147	-0.086	7.8540885616717	2.4784535619772	6.3012978260041	0.1526534699690571	1.1959	0.3383	2.6032	-2.2044	2.6056102371996	3.2843955458667	1.9050682325554	0.1650085252582678	0.1147	0.2436	-0.2165	0.9675	-0.0578735981597	4.712114786939	-0.5513532322297999	0.1661249394725196	0.0314	-0.4352	0.1428	-0.2719	3.297732833274	3.0920868118051	2.3095145881514	0.1707240654067622	0.0628	0.3715	-0.5085	0.3934	1.8989700627969	3.2858905810333	1.4342501841685	0.1855475945080825
46	0.1077449837892289	1.6731	-1.5591	1.7628	4.2135	1.902235534345	-2.7361110700315	-9.5784149111913	0.1261614622451437	0.0002	-0.0341	0.0209	-0.0345	-0.4641690761986	-0.4110166417229	-3.7936910782782	0.1603347423695594	0.02	0.4266	0.0592	-0.045	2.0436343866808	-2.4425333749481	-9.1628344779072	0.1611827010504076	0.0376	-0.5543	-0.1797	-0.1032	0.8813232307107	-2.899974792897	-9.2357371137943	0.1682457008858605	0.0035	0.1764	0.0104	-0.016	2.6986565048051	-1.9916622431261	-8.3850621039989	0.1685885704608031	0.0245	0.3693	-0.0113	-0.2859	2.513232801116	-1.869187388557	-8.069806398999798	0.1754032225142923
47	0.1251620368808934	0.699	0.0425	1.5163	2.465	11.7213511073589	-33.2090194405323	-16.2232560812678	0.1252595302229283	2.3029	-2.3341	2.7073	-3.847	12.373461841211398	-34.209945484571	-14.3888872748803	0.1663212392093692	0.0041	-0.1203	0.14	-0.0521	12.7813310404783	-35.5485921041385	-12.5783210020663	0.1667218812691542	0.0052	-0.0943	0.001	-0.1957	11.4507497422043	-32.4877043156785	-18.4595139462558	0.1763216281488662	0.014	-0.2601	0.128	0.1873	10.5906717480716	-32.2355154888915	-14.4508525482328	0.1765642191517101	0.1674	-0.7651	0.7429	0.5338	12.7757443301189	-32.829634595492195	-14.412729151484498	0.1767653980942011
48	0.1072667260881801	1.7041	-3.0174	-3.2137	-2.0971	1.6278572382432	3.0329935796937	1.6508729112027	0.1419174594712895	0.0424	0.346	0.5273	0.2236	1.5097494600818	3.9861178414319	2.2061604465025	0.1464691045644334	0.0054	-0.1371	-0.0171	-0.1904	0.9487571853305	2.3026689008096	1.3967562759113998	0.1515656382641948	0.0212	0.0215	-0.377	-0.2588	5.0822146767339	5.8119492101575	3.5450431242542	0.1639282955152866	0.0014	-0.0899	-0.0462	0.0518	-2.1664633285262	-0.4796308872637	-0.9651238861017	0.1701993102761003	0.1214	-0.5719	0.753	0.4189	2.5886533909679	6.2633318013786	3.8316964459344	0.174987010507636
50	0.1398761474896885	0.0023	0.1171	0.0773	0.0699	0.3762767456148	1.596146755499	-0.6099743479727999	0.1776175296589882	0.054	0.6282	-0.0047	-0.2479	-1.4127688894063	0.5164953070296	-1.4517184897993	0.1822938537623541	0.0525	0.0967	0.3243	0.5637	-2.8720805841307	3.0159973904313	-0.0379266815948	0.1861824862127507	0.7479	-0.5329	2.084	1.1826	-2.7452779961846	2.0328150532383	-0.6601367121152999	0.1871043517946855	0.0035	-0.058	0.1569	0.0157	-2.5814536163498	-1.6022842682882	-2.0990687169371	0.1900819031151129	0.0005	-0.0332	0.0254	0.0499	-0.7900867425174	-1.3174800690509	-0.9622518448606	0.1985197710065187
51	0.1024326419823935	0.1654	0.8413	-1.0366	0.8	-2.1485622495577	1.4006512359507	-2.1985672415774	0.1157867172909858	0.9675	1.9181	-2.4878	1.6324	-5.0529434618931	5.6428528642089	-4.5159110928381	0.1354192406429486	1.1056	1.5824	-2.8347	-1.3064	-0.8618484305141999	-0.4350552334805999	-3.0052960860809	0.1401023578559236	0.0622	0.3975	-0.5311	0.4752	-3.6048051878875	4.2749350298006	-1.7000123565469998	0.1451929164856751	0.1134	0.5186	-0.4571	0.8326	-5.4686812673	6.9186293207178	-3.3852710765815	0.1583608297215603	0.0062	-0.0184	0.1827	0.1577	-1.4544331589176	0.7045549937755999	-2.1962853457968	0.1626847301648543
52	0.1168345738334432	1.611	3.0484	-0.5954	3.3221	-4.2250874099037	0.0352513555071999	-8.0927827289286	0.1514531930986513	0.0592	-0.2589	-0.5737	0.4355	0.3905189227282	-0.9739760680092	-2.9585172225786	0.1605170347401197	0.005	-0.0513	-0.1885	0.0908	1.1208436016123	-0.6971585040039999	-0.9866051808639	0.1617253251646578	0.0212	0.2436	0.0079	0.3705	-3.2845922610202	-0.247467663103	-7.403964947432999	0.1691014577698952	0.1932	-1.1024	-0.1628	0.6873	-0.0566933072387	-0.8461112182341999	-3.6210932025973	0.170279350636715	0.2252	-1.2524	0.348	0.5423	1.4515611176764998	-1.1922118593020998	-1.6729443514254	0.1704395280086248
57	0.0947108747842693	1.162	2.5954	2.2504	2.5697	6.634966069370799	9.736455865513198	7.375795337451799	0.1197333871887363	0.0001	-0.0183	0.0326	-0.0147	0.5135839227578	5.583130143606299	-0.3669917903695999	0.1249238730672006	0.5683	-0.5075	-0.7707	-2.4439	4.3740401241339	9.072502879419998	4.9352684570694	0.1343437725078226	0.6559	1.7277	1.8979	-0.8583	5.071749430567699	9.8531866376001	4.8260128608155	0.1541357191358923	0.0447	-0.2743	0.563	0.2069	3.6359648682019	8.0303846822384	6.7493362596157	0.1618326596039187	0.0342	-0.1182	0.444	-0.3252	3.8027793183699	6.6828858807634	3.7802751048094994	0.1628285011756395
58	0.0734574643980465	2.8394	-3.6558	-5.7877	-3.3343	5.795110393017899	12.1800121592595	7.3225642169147	0.1198018206478691	0.0294	-0.1254	-0.3466	-0.4826	6.5358609750375	13.0651516639481	4.7794307124667	0.1216129551754217	0.026	-0.1514	-0.3544	-0.4152	8.022437390036998	13.6916107417842	3.4957069637563998	0.1346378283442604	0.0064	-0.1731	-0.1292	0.1564	6.380810091048799	14.2430033170447	0.9124042249637	0.1376478322437171	0.0892	0.7951	0.4861	-0.3219	4.5009607411721	10.7441489108323	6.5472704539405	0.1395371652565606	0.1556	1.0719	-0.0793	-0.7196	6.0319947808626	14.0851197348456	8.5767020065386	0.14342826799545
60	0.0761648384799841	2.6301	1.2488	6.8038	1.9865	0.7138399490208	15.278236483853798	6.1129627380432	0.1133926766300552	0.0041	0.1556	-0.172	-0.0198	-1.9049108604326	16.2782576381864	8.866817514920399	0.118745912699492	0.0023	0.0994	0.0693	0.119	-0.7416554717257	16.2784150103092	8.0664228983596	0.127265471730434	0.005	0.1472	0.1909	-0.0217	-3.6802651207701	16.938748437578	10.9300447308898	0.1414260741823881	0.0204	0.2185	0.2953	-0.2845	-0.6759919534873999	9.8881625918924	5.1823033468347	0.142500363399709	0.0875	-0.5173	-0.3175	0.7432	0.2850402574215	14.1848149746394	6.1870456648513	0.15589810791116
62	0.1353526310519786	0.6353	-1.2302	-2.0659	-1.1223	-2.5570215942851	-1.3630392986015	0.8339542217478999	0.1495359647884806	0.868	-1.4815	0.8993	2.3881	-0.3247767184285	-1.8383817955189	-1.8007698581696998	0.1599454110118328	0.4044	1.4318	1.3136	0.1295	-0.5234196804328	-0.7141546932663999	-0.4171148114814	0.1658137184017442	0.077	0.6586	0.5108	-0.0381	0.8841559289211	-3.3587538738897003	-4.634333615245099	0.1724833639327087	0.2802	1.2421	0.2905	-0.9	-1.5542857708342	-1.6031104719329	-0.3854043287372	0.1749770249856291	0.3466	-0.6433	0.7306	1.4224	-1.2553967666063	-2.8993059613751	-2.1023341884852	0.181543872044436
75	0.0734557537177528	2.9091	2.3403	7.0122	2.1814	3.1628649240344	14.203542257252598	4.9849193618128	0.1214994659620341	0.0494	-0.1783	-0.6329	-0.4207	2.4815616614025	13.8316325880455	5.6147619402891	0.1381537015374344	0.0369	0.304	0.5414	-0.1251	1.3509216451459	10.6391817049247	4.5441593888807	0.140175364398961	0.1836	-0.9698	-0.3979	0.9305	3.762374025841	16.901057814167398	6.2833574040049	0.1508471341661611	0.0179	0.2506	-0.1578	-0.3009	5.096614225970099	23.6088871763946	9.8686484486652	0.1549450513539442	0.0101	-0.2012	-0.1317	0.2011	4.5355826081881	20.6757462086175	8.0879041931218	0.1584781956194632
77	0.0915858547376719	1.8085	-3.6143	-4.0666	-0.1402	-0.3900074633290999	0.4386747923049999	-3.272159863319	0.1205248258011634	0.0362	-0.1118	0.0907	-0.6552	-0.3136032977096999	0.5149609288322999	-3.0245741711239	0.130707242516202	1.1895	-2.4822	-2.7352	-0.0864	-0.4410353741469999	0.4924173722411999	-3.7520268087669	0.1470301926335706	0.0702	0.4368	0.6358	-0.3485	0.4795128581716	1.2332072972915	-2.5299142461328	0.1472314120003005	0.1666	-0.8726	-0.938	-0.237	-1.1736419488116998	-0.5061087469248	-2.9475405170133	0.1542731898452906	0.0691	-0.2627	0.7345	0.2518	-0.2646999105495999	-0.0138094037756999	-1.1624291850622	0.1545636651966367
79	0.1193883578569545	1.5331	-2.6876	-3.4692	-0.0601	6.129447467906499	6.7283270812219	2.2792991405738	0.1560463829171506	0.0353	-0.2476	0.4416	0.2876	2.5849944891128	2.0503227018998	2.2235500660719	0.1594842909831403	0.0046	-0.1432	0.1362	0.0647	0.7252494279238	0.2535264898307999	1.2241977432612	0.162999891496448	0.057	0.4672	0.5511	0.0477	3.1752579787049	3.5400465593553	1.0577767234002	0.1634646052399831	0.311	-0.2119	0.0123	1.6759	0.585424296816	-0.4508711318219999	2.1310546008962	0.1719342138763196	0.0107	-0.1715	-0.1525	-0.2027	0.5707493463649	1.9239135442607	-2.0312413320103	0.1730527319884622
80	0.1387622814724629	1.0577	2.1362	2.6179	0.131	3.3460854180043	4.0554402615253	0.2183144773542999	0.153978525072817	0.0241	0.1515	-0.1399	0.4385	3.4519968566487003	4.1764200809278	0.2178423609858999	0.1576601563878345	0.0774	-0.3922	0.2827	0.7088	0.5754311670182	0.6573826999662999	0.0354874136914	0.163075556851929	0.2732	-0.1328	-0.0079	1.5795	-2.0230579816247	-2.5519463433248	-0.176256777536	0.1660689206646615	0.0215	-0.1808	0.1687	-0.3651	-0.6320064451648	-0.7840672588202999	-0.0047998497454	0.1671053584620947	0.0006	-0.0491	-0.0547	0.0083	-0.3520020956729	-0.4393829668576	0.0060588267278	0.168765983258229
87	0.1892821889259865	0.8676	-2.6151	-0.1892	0.0282	2.5173244763088	0.5951420253988999	1.8583680551145	0.2020302982778381	0.0085	-0.0287	0.2404	0.0683	-1.509985518266	0.2807912101058999	1.8450701107379	0.2085965205984067	0.0248	0.4141	-0.0833	0.006	1.3042608107357	0.4607855755584	1.5955172670077995	0.212068630143	0.1994	-0.5132	0.0402	1.0702	1.42421771134	0.4635002446766999	1.8146972910375	0.2346754106074088	0.0	-0.0171	0.0018	0.0011	-1.1066014244989	0.3047511158022	1.8136350292086	0.2366417268059231	0.2464	1.1649	0.1634	0.4218	1.4360599635807	0.5580415474488	2.1465164119613	0.2389038231184129
90	0.1371399670950749	0.7323	-0.831	0.7788	2.5909	-0.6105251504026	0.9237350178053	0.1650833568172	0.1470628679134072	0.0121	-0.1606	0.2867	0.1258	-1.5756490365043	3.0639172018239	-0.2841747107461	0.1482892095981021	0.0005	0.0252	-0.0301	-0.0607	-0.5410453581864	1.5962254415603998	-1.9016060458538	0.1512395660630152	0.0821	0.3689	-0.8197	0.0808	0.0497295908048	0.1383300959412	-1.5238342650724	0.1522875449806688	1.2376	1.4939	-2.2111	-2.2515	-0.5742902191279	1.0478622796638	-0.540573241818	0.1642790290746773	0.2397	-0.6215	0.5814	1.21	-1.0127682962793998	1.4212669840374998	1.2511477192907	0.1651901204944527
92	0.1366476553561154	0.6354	2.1573	-1.4488	-0.4707	0.5830243719432999	-0.7582188876504	0.4126690490122999	0.1524228438059563	0.92	1.0407	1.4216	-2.4393	0.5693723402904	1.6962354255997998	-2.1417559052466	0.1618713536854419	0.4766	-1.3689	1.5563	-0.3466	-0.3840273226626999	0.7764347108645	-0.3116754892054	0.1688619474615524	0.1207	0.7441	-0.2229	-0.6848	1.8634433060748	2.7716771697843	-4.4818793712826	0.1758872171498344	0.212	0.3425	0.6996	-1.0962	1.8132415989016	0.1272747043145	-1.7003271007925995	0.180061000344321	0.3168	-1.3399	0.4446	0.804	0.9092567825077	0.0275007784593	-0.7397670062521	0.1836712751602364
93	0.0872308515174364	2.9645	0.4031	7.0718	0.8969	-0.9715368001058	14.3473410344611	2.0483162073341	0.1411385935321621	0.0076	-0.0201	0.2831	0.007	-2.2629324398026	11.941003247757	1.8847278856835	0.1567513621673107	0.0433	-0.6071	-0.2102	0.0342	-2.2711551332189	14.8536071535087	2.2396807086589	0.1604565156119872	0.0759	0.8219	0.1626	-0.0873	-1.0298038285725	16.720945419622797	2.3572376843905	0.1634775468763365	0.0071	0.2322	-0.0867	-0.0628	-1.9152580775067	22.2664242828492	3.1657763083062	0.1659678291978669	0.0	0.0011	0.0027	-0.0128	-2.1397100676502	18.9304893667655	2.7257638529574	0.1753024323918244
94	0.0780230260866886	3.5267	0.5533	-8.2013	0.4824	-2.8664938737713	16.511876554483	-0.6753624649961999	0.1328269172525014	0.0018	0.0752	0.1212	-0.018	-3.7353847067808	15.5956953985721	-0.5332160950771	0.1487735213801733	0.1075	1.0047	0.2481	-0.1125	-2.9325114792859	18.2026826418462	-0.7646711446851999	0.1513472694653298	0.0104	-0.3193	-0.0069	0.0265	-4.4259729246579	12.762367699680896	-0.2927514914387	0.1619345915273904	0.0121	-0.3189	0.0809	0.0636	-5.1918637032948	25.6101884620422	-1.1371709593528	0.1639937758000175	0.0	-0.0037	-0.0069	-0.0114	-4.608642616198	21.8513553089642	-0.8588977032117	0.1673633290503939
95	0.0906644944587239	1.9325	-2.5443	-4.8893	-1.2624	5.9834454809788	16.561842203471997	4.1720136614894	0.121554183476891	0.0497	0.1491	-0.4778	-0.6029	3.7247620884918	14.9723444201613	5.212951567749999	0.1312663836069942	0.2646	1.081	1.362	-0.0159	3.9104611933958	11.3271732827756	2.6826045482795	0.1450632406720256	0.5252	0.5674	2.1703	0.6312	4.7394581932755	15.1791707325512	3.9940257906026	0.1484124994844766	0.0217	-0.3619	0.2949	0.0375	0.1977380722982	9.1518971153726	3.7676853349855	0.1504494379309163	0.0039	0.0366	-0.1553	-0.1159	0.1344351359018999	13.2734730115046	7.533521547528099	0.1513924288526335
96	0.1092390754206111	1.9345	1.6686	4.6956	-1.3152	-2.8474518469125	-6.0374634621299	2.240585598365	0.1530620248898701	0.2066	-1.4022	0.2278	0.0781	-3.0759168261874	-6.8758634463469	2.4820731208016	0.1631006841913675	0.025	-0.2787	-0.3757	0.1061	-1.8313787360543	-4.436320141732	1.7915635889858998	0.1664198883171451	0.0163	0.3093	-0.2197	0.0542	-1.9196644969451	-4.2744629134322	1.6905700291789998	0.1730264804876879	0.0004	0.0312	0.0355	0.0406	2.06157480868	-1.3813731509077	0.3292618239282999	0.176191118125922	0.1122	0.274	-0.9332	0.0963	-1.7349489678086	-2.9466356273072	1.3355778631728998	0.1880912140404563
97	0.1052352585112427	0.0154	-0.2336	0.1536	0.3753	0.1391562995859	-0.6446749010502	0.8368656060197	0.1240734319705878	1.5785	1.9914	-1.7117	-3.4911	-1.0667469343998	0.3675032497687	3.126984080036	0.172111511648411	0.0011	0.0101	-0.0182	0.0935	-0.9003652575694999	0.2335008872045	2.7007416854322	0.1784163096807017	0.0162	0.129	-0.2226	0.2639	1.6754623053902	-2.3037311626385	-0.7383506571469	0.1821870441032135	0.0052	-0.0404	-0.0669	0.1924	1.6789244920918	-2.5244849078962	-0.6434552670985	0.1948287355435491	0.0002	-0.0058	-0.0397	0.0052	0.0791975207991	-0.3101017679773999	1.1374857035983998	0.1998010642991634
98	0.1256174831839026	0.6752	-0.7878	-2.6664	0.5763	0.695584782776	5.1729003624974	-0.8343476520548999	0.1379132056126473	0.7515	1.4613	2.4486	-0.2062	0.2314550496081	2.9559205825524	0.2084393766486	0.1502770880856724	0.6492	-1.8791	-1.6126	-0.5901	1.5092773437134	5.4477507749676	-0.2465627733969	0.1616909436144444	0.3749	0.0118	-1.7626	0.6095	2.071803996662	7.2476944294926	-0.4025578901224	0.1658850914380349	0.1216	0.1056	-0.8999	0.5281	-2.1214155583747	-1.9957145752882	0.8665302511675	0.169882046149095	0.016	0.2008	0.3143	0.0415	4.1566698795164	3.2841594876825	2.0675942923771	0.1736201692355662
99	0.1246074464569277	0.5999	-1.3685	-2.24	0.5756	1.8795346056311	4.7405597981351	-2.0728662584909	0.1296756482775812	0.1857	-1.196	-0.7717	-0.3503	-0.6685954637157999	3.1234825503037	-2.0055109899325	0.1477405512474559	0.2148	0.9075	0.3864	1.0992	1.6219951266689	4.0373424674033	-1.3873926346048	0.1506599302505683	0.8676	1.6231	2.4421	0.1981	0.4122756187053	3.2561865928548	-1.2958414021659	0.1554216226292427	0.0586	0.6193	0.1649	0.3937	3.6026019781683	8.0272372397824	-1.9896950915911	0.1635550519021828	0.2802	0.5367	1.3404	-0.6965	3.703752910098	7.371664319228299	-1.4693048245221998	0.167475781565799
100	0.1272864897622366	0.5434	0.5993	2.4372	-0.3236	0.6677299170404	4.3610569240029	-0.5659494966194999	0.1328201958040432	0.2264	-1.1357	-1.1215	-0.0967	-1.3087459162354995	2.3449626588121	-0.1353006825773	0.1517764760273433	0.1706	-1.0457	0.3125	-0.7038	0.2393236557480999	3.228882529549	-0.1849515873207	0.1544069878288338	0.8364	1.4284	2.3973	0.5806	0.1018984495129999	2.4488282598601	0.1950627462106	0.1721048831757024	0.0008	0.0017	0.0836	-0.0182	3.2934444429277	2.0299823550279	1.9185628920855	0.1735760744757193	0.0409	-0.2641	0.3657	-0.3868	-1.3469873420759	-1.7561942043866	0.2204783440427999	0.1765527184557287
101	0.1245292898658481	0.6493	0.7913	2.6005	-0.6577	1.7781476155171998	5.5439051419984	-1.1081751457269	0.1300177189225649	0.1917	-1.1639	-0.9247	0.0394	-0.2680834111898	3.355173658096	-0.1910891001099	0.1481239391395776	0.3951	1.5896	1.0607	0.5909	2.1592242108774	5.141111193691799	-0.5888077974561999	0.1502561564147439	0.8879	1.1534	2.7401	-0.1592	0.8133384736610999	3.6904549657214	-0.0687716176636	0.1614612292016784	0.2287	-0.0248	-1.3664	0.5072	3.1013324240196	7.2484419470759	-0.6001385902978	0.168517823632723	0.087	-0.0283	-0.8012	0.3632	1.2746748516492998	0.6957814979295	0.9916804318242	0.1691253767920822
102	0.1297210094185866	0.5423	0.426	2.4198	0.4833	0.6734739995226	4.9430190341173	0.8311215235374999	0.1360065000993685	0.2573	-1.104	-1.2714	-0.0511	-1.0523867281943	3.0123384885762	0.1899874952502999	0.1550727158779594	0.1859	-1.1436	0.2622	0.6491	0.1688209447337	3.8704493311739	0.4168787532972	0.1576702007087344	0.8162	1.364	2.3936	-0.4182	0.1895940649433	3.1097124895587	-0.0173109335079999	0.1774242812171931	0.0051	-0.0164	-0.2026	-0.0396	3.3977428173134	2.8597662155216	-1.46356074204	0.1792906918490863	0.0315	-0.3348	0.1319	0.3663	-0.6172134656216	-0.4021644598154	-0.3081739594731	0.1817699942123316
103	0.0933435598136176	0.0	0.0001	0.0	0.0	3.93430307e-05	0.0016524072894	-0.0	0.0941172779096612	0.0	-0.0062	0.0001	-0.0116	3.93430307e-05	-0.0001967151534999	-0.0	0.1316067538614905	0.3059	1.8512	0.0007	0.2434	3.93430307e-05	-0.0006294884912	-0.0	0.1360402863107901	0.0	0.0004	0.0	-0.0	3.93430307e-05	0.0018491224429	-3.93430307e-05	0.1381683446667546	0.0003	-0.0011	0.0527	-0.0005	0.0	0.0066489721882999	-3.93430307e-05	0.1388754682390445	0.0	0.0	-0.0002	0.0	-0.0	-0.0051932800524	0.0	0.1563662132483431
104	0.1459728389674114	0.2254	1.353	0.2983	0.6294	5.2380130783059	-1.6929699540516998	4.8937615596809	0.1661793523356121	0.0076	0.0224	0.0458	0.2576	3.614050800102	-2.097770396924	2.8315966055404	0.1893775750626929	0.0381	0.5209	0.1034	0.1394	4.5290516650919	-2.0144812009321	2.944825847895	0.1986343667415743	0.3013	-0.2276	0.1896	1.4791	5.2591796288225	-1.780272139175	3.8761934136561	0.2133629687050469	0.1527	0.9169	0.3867	0.289	2.973546260306	-3.1652255058764	2.5931778394984	0.2173105635828833	0.0096	-0.1978	0.1647	0.0031	0.1669324792601	-5.447868804059699	2.7999648088576	0.2257665731377438
110	0.1018918380613754	0.0016	0.03	0.101	-0.1105	-2.4004756751298	-1.286910534197	0.806138699043	0.1135477756150736	1.6925	1.7078	3.5085	-2.6706	-3.4652161149639	-3.6763308177001	2.5460448887198	0.1615158511683342	0.0008	0.0026	-0.0822	0.0295	-3.3873169141779	-3.7270439842724	2.4889581511741	0.1651000027385608	0.0054	-0.0571	0.2142	0.0113	-0.6310228693973	0.1518247554713	-1.0962935504555	0.1720425982433139	0.0018	0.0649	0.106	-0.02	-0.4008661398022999	0.3288683936213	-1.3862123436838	0.1821986723192941	0.2155	-0.6557	1.1388	0.2177	-3.9624726799812	-3.8523515370519	3.061674649074	0.1846841000572196
112	0.1021893788347037	0.1735	-1.3472	0.2902	-0.8049	-1.0761105757063998	-6.2298902252836	-0.9349871245855	0.1210389357597373	0.0007	0.021	0.0417	0.0805	-4.461539024410699	-5.0659266620241	-2.4727488225257	0.1287034214437759	0.0202	-0.4098	0.229	-0.1236	-2.6197343852209	-2.2178453266204	0.3056560055083	0.1345479075646601	0.0317	-0.5316	0.0732	-0.2559	-0.9819627032413	-3.6542200344467	0.4279341449238999	0.1364181577642674	0.0551	0.6234	-0.0989	0.4552	-2.1311332869576	-4.3381592801355	-0.2890925895836	0.1484858444886419	0.2495	-1.0274	1.1899	0.222	-6.528385799204499	-1.9525552706103	-1.6972190013673	0.1516819729765114
113	0.0939670897346891	0.0321	-0.4905	0.5214	0.0011	-1.0075356731963	2.7871389808494	1.8827607341485	0.1119258397555595	1.6431	3.0939	-3.5254	0.1406	-3.2901396283489	4.9753590053527	1.1728944312284	0.1484952170321891	0.0228	-0.2858	0.0645	-0.3796	-3.52513555072	5.969950821448699	2.2521131063601	0.1525788016223058	0.0041	0.1667	-0.1108	-0.0033	-0.047998497454	-0.05114593991	0.0215993238543	0.1648326518893597	0.0078	-0.1534	0.1899	0.1073	0.6669823994571	-0.3659688715714	0.6644644454923	0.1718014500183074	0.1614	-0.7601	0.0779	-0.9086	-2.4523297895924	4.5341269160522	1.7242476634582	0.1739791754317117
114	0.1240696589191214	0.0035	-0.1169	-0.1117	-0.125	0.6606088284837	-0.1682307992731999	-0.4716442520316	0.1311718893759963	0.0547	0.1538	-0.6408	0.4369	3.5661703317400995	-0.8650745590315999	-2.4744405728458	0.1346175419911828	0.5653	2.0311	-0.4812	-1.3938	1.9555846839742	-0.4798276024171999	-1.3640622173997	0.1418710329678412	0.0105	-0.0484	0.2794	-0.1756	-4.775221008181799	1.08193334425	3.2326201174655	0.1540813169300991	0.0403	0.117	-0.5088	0.3458	0.5408486430329	-0.1520608136555	-0.3944925688288999	0.1676977297472764	1.4514	-2.9173	0.6886	1.9995	0.806925559657	-0.1921513619388	-0.59801406664	0.168966331666356
115	0.1378673314513004	0.0053	-0.089	0.0212	-0.2219	0.0502017071731999	0.8933228550742	0.1269599600688999	0.1492319201225982	0.5371	0.1213	2.2934	0.3525	0.1386841832174999	2.4930498263669	0.3681327382598999	0.1608238774983237	0.0225	0.4485	-0.0054	-0.0942	-0.247467663103	-4.4571326049723	-0.7158464435865	0.1716986497086844	0.0995	0.9137	-0.1356	0.1264	-0.1276287915908	-1.4772521167236	-0.2556116704579	0.173334967777431	0.2574	0.1021	1.4706	0.2325	0.1000493270701	0.6742608601365999	0.0996558967631	0.1790895893451563	0.4734	-0.1099	-1.9648	-0.3042	0.0152650959116	0.3170654844112999	0.0323399712353999	0.1828092907384448
116	0.1304909941524166	0.0038	-0.0275	-0.1405	-0.1534	1.0640322652815	-0.5013088971794	-0.4734146884130999	0.1465160088088874	0.5435	-1.4602	-1.7783	0.519	2.9459274527546	0.6666283121807999	-0.2007281426314	0.1600277713562701	0.0116	-0.0599	0.3108	0.0907	-0.8123942409243	-1.2370235712694	-1.2910808954512	0.1648997631083858	0.005	-0.2112	-0.0207	0.0063	0.5794834991803	-1.8638367363818	0.1378973226035	0.1711026729488814	0.0031	0.0701	0.1474	0.0213	0.5716148930403	-1.3452169056944	-0.249434814638	0.1799222911832385	0.0715	0.5083	0.3007	0.4973	-1.7600891644259	-1.6594103488646	-1.9484635954175	0.1818879480991647
117	0.1141697583902726	0.0019	0.0516	-0.0446	-0.1428	0.3077805291661	-1.9863115909509	-1.1462591994445	0.1291743009862301	0.1568	-0.5685	-1.0892	-0.5577	-0.2120982785037	-4.4218812494651	-1.5582200739041998	0.1318490765943851	0.4488	-1.2757	-1.7058	-0.7538	0.8303740059541999	-4.1406966090522	-1.1160044088361998	0.1375643565577778	0.0176	0.1212	0.3427	0.2439	0.2602148050498	-1.5133690189062	-0.954855355089	0.1420772789049381	0.0538	-0.1919	0.7158	-0.1374	1.0299612006953	-4.9244491236269	-1.1415380357604998	0.1446060752363818	0.0029	0.0638	-0.1339	-0.0881	1.6296276746247	0.1910891001099	-0.4245506442836999	0.1529500368857199
118	0.0963421368832023	0.0	0.0	0.0	-0.0001	0.0142421771134	-0.0076718909864999	-0.0001967151534999	0.0969814656993349	0.0	0.0001	0.0001	0.0128	-0.0136126886222	0.0083800655391	-0.0001967151534999	0.1316929126144169	0.1238	-0.6001	-1.0245	-0.0007	-0.0064129140040999	0.0035015297323	-0.0003540872762999	0.1377484316372758	0.0	0.0007	0.0007	0.0001	0.0055473673287	-0.0037375879164999	-0.0003147442456	0.1415563673844143	0.0	-0.0011	0.0004	0.0001	-0.0143995492362	0.0075932049251	-0.0001573721228	0.1424429168812298	0.0	-0.0003	0.0001	-0.0	0.0139274328678	-0.0091275831224	-0.0001573721228	0.1576563146151619
120	0.1138563246436543	0.0031	-0.004	-0.1976	-0.0352	0.5388421484671999	0.0393430307	-0.0183731953369	0.123275879375766	0.0031	-0.1941	0.0015	0.0024	0.7586910040188	-0.0434740489235	-0.0074751758329999	0.1424010211999817	0.1219	1.1332	-0.0042	-0.0086	3.0438129131362	-0.0453231713663999	-0.0363923033975	0.154278489463017	0.0008	-0.0034	-0.0589	0.0666	-0.0251401966173	-0.0053506521751999	-0.0228976438673999	0.1627152732498328	0.1101	-1.0076	-0.0005	0.0023	-3.0073025806466	-0.0101898449512999	-0.0066096291576	0.1702436949879885	0.1158	0.0021	0.9891	0.205	3.1345772849611	0.0505557944495	-0.0345825239853	0.1744975343452923
125	0.1642118480319658	0.0941	0.4127	0.8256	-0.0855	-1.0727270750662	-3.1707728732051	-0.7637269119483999	0.1847078478276306	0.0007	-0.0183	0.043	0.0571	1.1100242681698	0.1328614146739	-0.6951126664075999	0.1888206944218442	0.0097	0.2198	0.1695	0.0048	0.4563791561199999	-2.9072139105458	-0.0002754012148999	0.1951155179569205	0.0152	0.317	-0.1249	-0.0262	-4.6707652616733	0.9099256140296	-2.0164876954978	0.2052411882277999	0.0007	-0.0245	-0.0533	0.0444	0.5554055643918999	-3.0129286340367	-0.1173602605780999	0.2071407353433468	0.0238	0.2106	0.1586	-0.3211	-1.7900292107886	-1.1842252240699995	-1.166914290562	0.209479194145693
126	0.150999164216457	0.0064	-0.0602	-0.1386	-0.201	1.2053917745866	0.4938337213464	-1.3953792698369	0.1584452634619627	0.0048	0.1416	-0.1559	-0.0295	1.8966488239856	2.4745586019379	-1.3127195623361998	0.1656071240812063	0.1179	-0.0372	1.0273	0.1074	4.5082392018516	-0.0201436317184	-4.1151236390972	0.1820124051435658	0.0118	-0.0076	0.0973	0.2968	1.8544730950752	-1.09373625346	-1.684668574574	0.1856788894962485	0.0648	-0.4624	0.2042	0.5173	4.2122615818955	0.9947885312495	-3.8685215226696	0.215148144623811	0.2737	0.9635	0.0855	-0.9864	3.4714716568452	0.7322524873884	-3.0913392942218	0.2345376407586423
127	0.1639372667563889	0.0956	0.4157	0.8346	-0.0715	-0.0022032097191999	-4.1413654405741	0.5530843255806	0.1847016915835315	0.0012	-0.0169	0.069	0.0687	2.0912787968585	-0.7692742792771	0.6248853566081	0.1956433780366268	0.0051	0.1297	0.1486	-0.0028	-0.0696765073697	-2.3730142397012	-1.3094934338187998	0.1990952052705664	0.0077	0.2212	-0.0949	0.0013	-2.6634444923286	-0.7185217696741	0.0094029843373	0.2046351149630795	0.0035	0.0052	0.1588	-0.0137	-0.2508118207124999	-2.2247303569929	-1.4186703440113	0.2053951086625064	0.0351	-0.2613	0.431	-0.0492	-3.0685596794465	-0.5120102015297999	-0.1403759335376	0.2108502241039042
128	0.1404847255872515	0.0145	-0.276	-0.0072	-0.2802	-2.0694827578507	-0.0939511573116	0.0950134191404999	0.1566489984394684	0.8811	1.3211	0.0448	2.5865	1.7222411688925	0.0026753260875999	4.0953734376858	0.17826067599325	0.0151	-0.254	-0.1218	-0.2191	0.1809385981892999	-0.0564965920852	1.3856221982233	0.1824022627513849	0.6281	-0.316	-0.0492	2.2501	0.9299512166559	-0.0214812947622	3.2885265640901995	0.1824754541434422	0.03	0.1483	-0.0078	-0.4739	1.3868811752057	0.3196227814068	0.0972166288596999	0.1854627205109686	0.0193	-0.3142	0.2382	-0.0227	0.4884043831098	-0.1223174824463	-2.212258616261	0.189912683208443
130	0.1733865516787831	0.447	1.9541	0.1831	0.1223	-2.6764670354903	-0.2438481042786	-0.2497495588836	0.175531291280697	0.5808	-2.2039	-0.189	-0.2656	-2.9337704562683	0.1033147986181999	-0.2584050256376	0.1907202371274742	0.0265	-0.4284	-0.1305	-0.0887	-2.7379601924744	0.6959388700522999	-0.2750471276237	0.1960834899558297	0.0113	0.1841	0.0834	0.2143	-2.6275243052995	-0.3624673418391	-0.2361762132920999	0.1980771211800958	0.0599	0.6567	0.1458	0.0315	-2.9340458574832	0.6610416018213999	-0.3306388300028	0.2299566645727022	0.0255	-0.2871	0.0133	-0.289	-4.2223727407854	0.9134271437619	-0.5819621101144	0.2356733373348734
132	0.1493248469956041	0.6092	-2.2898	0.5119	0.7837	5.1260821559644	-1.4566363686367998	-2.1079208988446	0.1636928118286362	0.0312	0.5264	-0.0953	-0.0087	4.7518119049153	-0.6432585519449999	-0.6631661254792	0.1700803645254406	0.1879	-0.4495	-0.5265	-1.0855	3.3711469285602	-0.0596046915105	-0.1567032912780999	0.1743333454189063	0.8279	-2.2672	-0.7897	-1.1662	4.7261602488989	-1.3849533667014	-1.6202246902873998	0.1788294876644783	0.0338	-0.4725	0.2053	-0.134	4.014169422320999	-1.4445974012426	-2.0244349876992	0.1836932560239122	0.0709	-0.7591	-0.0501	0.0169	4.9760671799053	-0.7856016370175999	-0.9191712262441	0.1861946318590898
133	0.1640028260521323	0.0949	0.3983	0.8377	-0.086	-0.9373477064275	-3.3079226782252995	0.3327240106299	0.1844029259557629	0.0008	-0.0048	0.031	0.0759	1.2317122621249	-0.0247074232795999	0.4021251167847	0.1906296155385677	0.0049	0.0908	0.1731	0.0025	0.3384287500813999	-2.7010564296778	-1.1230074683008	0.197830005602434	0.0282	-0.419	0.1826	-0.068	-3.0344886148603	-0.1842434127681	-0.5374651423927	0.2028845028710972	0.0006	0.0544	0.0429	0.0005	0.5856603550002	-2.9737429754595	-0.8935982562891	0.2101582485964282	0.0761	-0.516	0.348	-0.3947	-0.7109679077797	-1.7795246215917	0.0987116640263	0.2128754406235276
138	0.1419041312322145	0.9382	1.4803	1.8648	2.0614	0.2050952190391	0.3573527478481	-0.3340616736737	0.1464906808182265	0.005	-0.0754	-0.1895	-0.0967	0.0772303692641	0.0529950623528999	-0.4107018974773	0.1756074119601059	0.0097	0.0066	-0.2761	0.081	0.2313763635466999	0.0074358328023	-0.1602048210103999	0.1809457465525863	0.4389	0.0235	1.8653	-0.3984	1.0699730629172	2.2842170194113	0.5055972875257	0.1847264231329213	0.2095	0.0399	-1.2551	0.353	-0.3509791768747	-0.6114300401087	-0.9793660632151	0.1937875265834404	0.2966	-0.4315	1.0573	-0.9957	0.7387834304845999	1.5107330358493	0.2563198450105	0.1957288602347903
139	0.1311893430924028	1.2649	1.8173	1.7909	2.82	-0.0003147442456	-7.86860614e-05	-0.0006688315218999	0.1417046717898513	0.0057	-0.077	-0.1894	-0.136	-0.0003934303069999	7.86860614e-05	-0.0006294884912	0.1670437515544414	0.0	0.0	-0.0004	-0.0	-0.0002754012148999	-0.0005901454604999	-0.0006688315218999	0.1702672895137846	0.0	0.0004	0.0009	-0.0001	-0.0023999248727	-0.0041310182235	-0.0037375879164999	0.177984576971247	0.8186	0.08	2.6244	-0.072	-0.0005508024297999	-0.0010229187981999	-0.0010622618289	0.1792721334484773	0.0	-0.0	0.002	0.0001	-0.002754012149	-0.0027146691183	-0.0035408727629999	0.1853621615416489
140	0.1416387755029522	1.2648	3.1784	-1.8145	-0.0059	-0.6527795653744	-1.1483443800716	-0.0014556921359	0.1515582479783285	0.005	-0.0007	0.0022	-0.2234	0.6019090266793	1.0497507451374	0.0018097794122	0.1548049108073098	1.8018	-2.0737	-3.6275	-0.0062	-0.0471722938093	-0.1008361876840999	0.0002754012148999	0.1606365210731021	0.0	-0.0015	-0.0058	0.0002	-0.8146367936742	-1.4317322302037	-0.0021638666884999	0.160821657105126	0.5779	-2.0186	1.147	0.0038	0.8113713221261	1.409660789981	0.0026359830569	0.1676585116206192	0.0054	0.1106	0.1899	0.0002	-1.0141059593231998	-1.7791311912847	-0.0023999248727	0.1699889528264092
141	0.1182047581900742	0.1093	0.8774	-0.7497	0.236	3.2627962220124003	-4.314868205961099	-0.9068962006657	0.1406162774530814	0.1202	-0.7887	0.1792	-0.7928	0.2253175368189	-1.9340247031506	-2.3209634100851	0.1552121394455921	0.1411	0.98	-0.4427	0.455	0.1377792935114	-1.4976711496569	-1.337269613493	0.1612124657850398	0.1893	-1.0853	0.7631	0.0367	2.3579065159124	-2.7582218532849	0.0638143957954	0.1688414880192335	0.0163	0.3214	-0.2042	0.0092	1.0041915155868	-1.5041627497224	-0.4399337692874	0.1741733359913347	0.9375	-2.2611	1.063	-1.3533	0.6690282370534999	-1.2426889676902	0.0751058456062999	0.1878021278129578
152	0.0976332690681144	1.1735	0.3901	4.2249	-0.1652	-11.7688774884445	1.1917790859644	2.9540321170788	0.1085050903090318	1.905	4.9544	-0.5127	-1.2355	-10.5625808241518	1.106326023284	2.6466450182197	0.1323090504121567	0.151	-0.2036	-1.2906	0.0657	-7.312059627717799	-0.2763454476367999	1.8535288623384	0.1326473472706879	0.1403	1.206	-0.2185	-0.2898	-9.3218590079966	1.9854853873062	2.3199798343176	0.1398323625265091	0.6391	2.5266	-0.2554	-0.6382	-8.804891584598598	0.8588977032117	2.2093078889585	0.1469721188044015	0.002	0.0058	-0.1397	0.0303	-7.703247381967899	0.8057846117666999	1.9359525116549	0.152702970552131
153	0.1393304158539423	0.7357	-2.335	1.3874	-0.7373	-0.1250714945953	-0.2844501119609999	-0.1762961205667	0.1533248790937275	0.0402	-0.5637	0.2677	-0.0652	-0.1246780642883	-0.3114787740518999	-0.1840466976146	0.1681525072128775	0.0022	0.0467	0.1118	0.0687	-0.0151470668195	-0.2587984559446	-0.1447823529759999	0.1705651213416334	0.7976	-1.2949	-0.7759	2.1762	-0.1200355866656999	-0.2361762132920999	-0.1586310997824	0.176105941314509	0.4876	-0.6256	-0.8037	1.7653	-0.1535558488221	-0.3263110966258	-0.2023018638594	0.1796427252315059	0.0008	-0.0729	0.0324	-0.006	-0.1050852349997	-0.2345631490333999	-0.14556921359	0.1838004761728248
154	0.1630443842513021	0.4174	-1.0192	1.6627	-0.1923	1.0369249171292	0.9676811830972	1.0491999427076	0.1693914381080607	0.1058	-0.652	0.188	-0.6905	0.9094534976612	-0.7132498035603	-0.4802603757548999	0.1759307250232305	0.3506	-0.4304	-0.9999	-1.3431	0.459920028883	0.4422550080987	-0.2716242839527999	0.1807735069552668	0.5815	-0.1914	1.9119	1.0644	1.5655772206450995	-0.2974333120919999	0.3776144086585999	0.1853299610628734	0.0109	-0.0348	0.204	-0.2122	1.6267556333836	-0.2296452701958999	0.8118040954638001	0.1868288745709762	0.2151	-0.2863	1.1737	0.5174	1.2269517554102	-0.1650440137865	0.6999912022143999	0.1870598380927257
155	0.1306370046660397	0.9426	1.3658	-2.8821	0.8071	-2.2502246408865	8.3368668913914	-2.0425327818212	0.1547046160655155	0.1764	-1.1269	-0.5832	-0.3162	2.9893621586474	1.8582500260224	0.1287697394811	0.1576386804596525	0.0184	-0.113	0.3937	0.0853	-0.7058926568193999	4.5481723780121	-1.3816878951532998	0.1582030730265774	0.3467	-0.7948	1.5326	-0.5537	-0.656635182383	6.537906812633899	-0.6878735487587999	0.1715493435171076	0.0425	0.1936	0.011	0.5776	-0.4414681474847	1.4555347637772	-0.7052238252974999	0.1739463910064299	0.0619	0.4337	0.588	-0.0062	0.9434852192167	0.6615530612205	-0.5893192568553	0.1747818571274701
156	0.1235180201995853	0.8302	-1.2093	2.9358	0.0153	-4.738081187201	7.7078898595905	-1.5197819329102995	0.152023478417136	0.2119	-0.6861	0.5834	-1.1314	-2.0330511114225	0.8455997588351001	-2.5882206176302	0.1527293752975203	0.4294	-0.4315	1.8965	0.6589	-2.9523797097894	3.060100927846	-2.4294714887557	0.1546595004098885	0.0013	-0.0354	0.1025	0.0234	-3.435040010417	4.318251706601299	-1.6830948533459995	0.1675588280198192	0.0132	-0.1533	-0.0433	-0.3039	-3.0682055921702	-0.3072297267363	-1.3237749539629	0.1707892392022632	0.0361	0.2168	-0.3529	0.3817	-0.3192686941304999	-0.7641596852860999	-0.3831617759873	0.170960111357827
157	0.1296538353582436	0.8843	-1.8219	-0.0066	2.6289	-5.166487448493299	2.8843162666784	6.294884912	0.1560624335449723	0.268	0.4818	-1.2227	-0.9212	-1.4336993817386998	3.3368004627591	1.4398762375586	0.1581626443777101	0.2872	-0.8151	-0.8987	1.1188	-2.5514348839257	4.006694246487999	2.2429855232377	0.1591590845956605	0.2174	-0.789	-0.5476	1.0613	-2.6941713993053	2.9250363034529	3.8067136214399	0.1707111002508515	0.0065	0.0346	-0.1743	-0.1605	-1.8465258028738	3.9634562557486994	-0.4911583952587999	0.172567264073157	0.1055	-0.0955	-0.953	0.001	-0.6992043416003999	5.5549605336251	0.0400512052525999	0.1745683227000905
158	0.1311923815251995	0.9541	1.5991	-2.7371	0.9271	-2.5964433110465	8.337968496251	-2.9752380106261	0.1525297740028277	0.3476	-1.5224	-1.0211	0.2415	3.3994345676335	2.3266288065059	-1.1521999970802	0.1574296790594316	0.0223	0.1666	-0.4287	-0.0277	-0.9455703998438	4.787259975575999	-2.1089831606735	0.1594946943447807	0.4196	-1.3556	1.3235	-0.5974	-0.6877555196667	6.7812434575134	-1.8536468914305	0.1714967890665276	0.0297	0.052	-0.0384	0.5054	-0.4004727094953	1.7598137632109998	-0.8885623483595	0.1729988339831767	0.0037	-0.1152	0.0408	0.1325	3.2141682360672004	2.8094071362256	-1.3358532643877998	0.1764782051910578
159	0.1309114367394256	0.873	1.1002	-2.9631	0.11	-5.121321649249699	6.765230844018499	-3.5874549113488	0.1485633531894191	0.1297	0.489	0.0318	1.0344	-3.0505405713859	-2.943252126667	-7.460422196487499	0.1561863823464418	0.1664	0.5596	-0.3335	1.0833	-2.6680476269205	-0.6049384400432	-4.6827648860368	0.1586264324061732	0.2199	0.2044	-1.3569	-0.443	-4.443795317565	3.0755627389111	-3.975219821928	0.1600131223470607	0.3492	0.4229	-1.7154	-0.3899	-3.5055033784007	4.3030652967511	-3.6186932777246	0.171085715715628	0.0435	-0.2235	-0.1	-0.5666	-3.9875341905371	-0.2653687420714999	-2.8976928971163995	0.1762730040367913
160	0.1293451562371121	0.8486	1.0807	0.1648	2.9403	-4.557890106595	-2.4180620098527	-7.1415862756947	0.1566809971645422	0.3429	0.7047	0.5218	1.5856	-3.3163814298258	-2.0483555503648	-3.60382161212	0.1585178073312106	0.0441	-0.3139	-0.5467	-0.1417	-3.0816609086696	-2.4038985188007	-4.2294151432807	0.1604490841668958	0.2762	-0.0027	1.0196	-1.2421	-2.3237961082955	-3.7413255044165	0.0676306697733	0.1705873961997742	0.0229	0.1962	0.4039	0.0122	-3.4029754403965	-1.7026089965732	0.2427464994189999	0.1745743437067356	0.0164	-0.0779	-0.0548	-0.3628	-0.4766801599612	-0.2118228772887999	0.3739555068035	0.1760947845920518
161	0.1341716777027772	0.7894	-1.6449	1.5858	-1.8986	3.5215159918955994	-3.7256276351672	3.6611444078499	0.1481730520174506	0.3411	-0.3102	1.8321	0.0025	3.5092803093479	-3.5968185526554	3.9116414843168	0.165290257581715	0.0748	0.0303	-0.4022	0.7184	2.0113731015068	-1.2158570207528	2.2085210283445	0.1693413870203509	0.6154	-0.2995	2.2351	0.6045	1.1030605517359	-1.5938255166876998	1.3032772349682	0.1760876317067161	0.1493	-0.1562	1.112	0.1039	1.5830455262758998	-0.8537831092207	2.2868923454989	0.1787873972118971	0.1264	0.1686	-0.8949	0.4806	1.3500560984705	-0.2500249600984999	1.5415779719181	0.1800161140043767
162	0.1533635092314546	0.5425	0.4989	1.836	-1.2987	-0.660176055146	-0.5353012757041999	-1.2490625386635998	0.1622917631980736	0.1941	0.6808	0.4178	1.075	0.2272846883538999	-0.4383207050287	0.3281602190686999	0.1717162754118529	0.461	-1.0237	-1.6735	-0.4218	0.4330880819456	1.0263022988402	0.1907743558643	0.1793291805019771	0.5052	1.2058	1.4885	0.7454	0.0524049168924	0.4651526519660999	-0.8310821805067999	0.1809525815564066	0.0384	-0.3999	-0.3619	-0.1657	-0.1676799968434	-0.0049572218682	-1.0329119279978	0.1846714119910923	0.0092	-0.1703	-0.1996	0.0778	0.4921813140569999	0.7141153502356999	-0.1170455163324999	0.1878753835163043
163	0.0842072117871956	2.1162	-4.9702	3.5532	-0.6072	0.0986329779648999	0.1418709687042	0.0673552685583999	0.0989188186656274	0.0024	0.1488	-0.1131	0.0314	-0.3661655867248999	-0.5963223163199	-0.3982301567453999	0.1322684159671638	0.0103	-0.1694	-0.2459	-0.1679	-0.8433572060852	-1.5982712791568	-1.0105650865602	0.1339370072783159	0.0747	-0.7387	0.5279	-0.1108	-1.0163091690424	-1.6188476842128998	-1.0869692521796	0.1345856781360699	0.2788	-0.8244	-1.3045	-0.8519	0.7453930596422	1.3913662807055	0.8272265634981999	0.1371536268129093	0.0003	-0.052	0.0033	0.0182	-0.1252682097488	-0.2055673354074999	-0.1514313251643	0.1403753574412783
164	0.1386495849416518	0.6929	1.4787	2.2708	0.3915	6.3345820299763	3.3676060557972	0.3510578629361	0.1574675047548036	0.6376	-1.2261	2.0406	0.6373	1.8394440573478	-2.3730929257626	-0.7689595350314999	0.1700865288543874	0.04	0.3725	-0.4165	0.2011	3.3054047242605	0.0594473193877	-0.3458645828837	0.1775956810928217	0.3116	0.2685	1.5384	0.4393	2.045050735786	-1.6534302081982	-0.6184330995733	0.1784718342103654	0.3958	-0.5271	-1.7289	-0.2446	2.8143643580938	0.3759226583384999	-0.2459332849057	0.1836867502938928	0.0041	0.0124	-0.1815	0.0163	2.6626576317146	-3.3186239825757	-1.0414493656597	0.1908225126569769
165	0.1425940550258173	0.6614	-1.3737	2.2255	0.3435	5.3655238408046	-4.2065961854747	-0.259270572313	0.1583641731736145	0.6255	1.2598	1.9951	0.5974	1.0423542553657998	0.6851195366098	0.3789520717024	0.1747842572247845	0.0214	0.3898	-0.0257	-0.177	2.6247309501198	-1.0488065124006	0.1158258823808	0.177449293163804	0.0229	0.0296	0.3615	0.2494	-0.2896827350440999	1.6034645592091998	0.4834078182108999	0.180939968458868	0.6854	0.4616	-2.2995	-0.4256	2.9433701557591	-1.9249758060896	0.0350546403537	0.1856865870063308	0.0125	0.0854	-0.3043	-0.0277	2.0110583572612	1.3997070032139	0.6161905468234	0.1925274626311202
166	0.1379564073643066	0.6589	-1.5674	-0.3853	2.1352	6.1523057687432	0.6341309688225999	-4.2665943072922	0.1587025902023833	0.5538	1.0914	-0.6393	1.9065	1.2875400226882	-0.5431698818442	1.4412925866638	0.1700197402942868	0.0386	0.3708	0.1948	0.4064	3.0051780569888	-0.1228682848761	-0.8744775433689	0.1780995784186644	0.7135	-0.6447	-0.5045	2.3106	4.4733419336207	0.4539792312472999	-3.2758581082048	0.1789806735831663	0.0113	-0.2415	0.1102	0.1567	-0.0151864098502	-0.6420782610239999	1.8706824237236	0.1874782521179256	0.0109	-0.2657	0.0271	-0.1274	2.1679190206621	-0.6907849330306	1.6230180454671	0.1925647032775067
167	0.1392200359995161	0.8153	-1.5038	2.3062	-1.0973	5.695297124132	-1.5037693194154	1.3489938366416	0.1531887030624548	0.7134	-1.2104	-2.2394	0.7108	1.8315754512078	3.5805305379456	-0.9967163397538	0.1700668771618614	0.0429	0.3135	0.291	-0.4419	2.6962959229631	0.8052338093368999	0.2704046500011	0.1755519080100547	0.3989	0.4444	-1.6494	0.7003	2.0420606654528	2.1540702738557	-0.4024005179995999	0.1792847120016663	0.0905	0.4329	-0.631	0.4143	0.1748404284308	2.5115017077652	-0.5919945829429	0.1830257426933974	0.0458	-0.4231	0.4253	-0.1236	1.8940128409287	2.555329843965	-0.5577661462339	0.1882276462144066
168	0.1362216364290897	0.7311	-1.2442	-0.4155	2.5159	5.9216375797491	0.2196127973674	-3.1368591807417	0.1513844358781138	0.6648	1.5176	-0.6004	1.9808	2.3586540334957	-0.7739167568997	2.4640933557717	0.1700150565949648	0.0365	0.3588	0.2121	0.3857	3.1172663514531	-0.3453924665153	-0.0978067743201999	0.1757495766586325	0.5278	-0.4047	-0.3713	2.0501	3.2566587092232	-0.2178423609858999	-0.4457171948003	0.1811017558179672	0.0069	0.1956	-0.1385	-0.0002	-0.0258090281392	-0.7102203901963999	2.6717065287756	0.1871935199484552	0.1501	1.0439	-0.0311	-0.3351	3.6757406722396	-0.3126590649728999	-0.2931842647763999	0.19608255615591
169	0.1353398992541747	0.6773	1.4773	1.0142	-2.0727	6.1039138409822	0.7593598355407	-2.8305343437115	0.1505532297368728	0.6451	1.2283	-1.3576	1.7537	1.7157889118577	-1.351433104545	1.5854454511485998	0.1699222223302154	0.0374	0.3003	0.0146	0.4898	2.9564713849821995	-0.5883750241185	-0.0679060709881999	0.1740691252432654	0.5249	0.8194	0.9068	-1.7405	3.2919494077611	0.1321532401212999	-1.2018509018236	0.1783321758146537	0.0056	-0.1539	0.1501	0.0255	-0.5874307913817	-1.2860056444908998	1.9531454160708	0.1851055131934565	0.1371	-1.0294	0.0469	0.222	2.9152792318393	-0.5351832466121	-0.1141734750914	0.1896946624255261
170	0.1367633642277144	0.297	-0.342	0.0349	1.7719	5.0080137208337	1.1117947045513	-1.7276311640984	0.1425986670639884	0.1736	-1.2521	-0.493	-0.1223	4.8331732924029005	1.3080377416829	-0.5742902191279	0.1581212378297533	0.3356	-0.2331	0.1646	-1.7612	1.3795633714955	-0.0740829268081	1.6698362520001	0.1704996645764596	0.0703	0.0864	-0.468	0.6261	2.9029255201995	0.1183044933149	-0.8372590363267	0.1748629999673289	0.0091	0.0284	0.0807	-0.2655	-0.1670898513829	-0.6993617137232	2.1776760922757	0.1796575396126019	0.3744	-0.7016	-0.1073	1.6194	2.6338585332422	0.1533984766993	-1.0327938989057	0.1822067608420149
171	0.0862643910175708	2.3473	2.5765	4.9173	3.1617	-0.0640504539795999	-0.261631154155	-0.1303434607091	0.100550909828952	0.001	-0.0513	-0.0945	-0.0557	-0.1091769101925	-0.1146849344904999	-0.0270680051216	0.1337505093169325	0.0341	0.4158	0.4496	0.0843	0.8654286463079	3.0910638930069	2.8769197769068	0.1369802119727156	0.0133	-0.3325	-0.1495	0.1107	-0.2518740825414	-0.3661262436942	-0.2231143270997	0.1377120711368192	0.0672	0.6955	0.3565	-0.3478	-0.9443114228614	-2.4768011546878	-1.7995108811873	0.1491665666229803	0.08	0.2431	0.6757	0.5372	2.1403788991721	4.089629355203599	2.6813455712971	0.1590234245246741
172	0.1376037532860726	0.3606	-0.2901	1.3279	-1.4435	0.7045943368062999	0.2390089115025	0.5595759256460999	0.1378969657258887	0.185	1.0311	-0.6293	-0.7436	0.6972765330960999	0.2436120460944	0.5624479668872	0.1520301616463137	0.006	-0.103	0.2175	0.0411	0.6864965426842999	0.2328713987132999	0.6112333249552	0.1520679017157977	0.0056	0.1612	0.0831	-0.1508	0.6701691849438	0.3197014674682	0.5197607785777	0.1737153113568667	0.0051	0.1399	-0.1374	-0.0769	-3.7083953877206	-2.8454060093161	8.011618056594498	0.1742734216295656	0.0077	-0.072	-0.1154	0.2195	-4.5786238837739	6.6406708088223	-3.4469216056884	0.1918134919277383
173	0.130103550974142	0.4085	-0.1312	0.9495	-1.9469	0.1075245029030999	-0.5096102766570999	-0.2560837868263	0.1325330517774797	0.2048	0.4786	-1.2715	-0.6869	0.0377693094719999	-0.5002859783812	-0.2844107689303	0.1495759961773269	0.0001	-0.0223	0.0045	0.0142	0.0761681074352	-0.3040035982189	-0.1430906026559	0.1496898642760814	0.0001	0.0217	0.0244	0.0004	0.0029507273024999	-0.3022331618373999	-0.1878236285618	0.1712022790086412	0.0002	0.0182	-0.0281	0.0173	-1.2680652224917	5.820329275696599	-12.7234180992879	0.1717735198091374	0.0008	0.0221	0.0391	0.0681	1.4314961720195	-6.8483626678876	11.9782610978299	0.1844476561111476
174	0.1275036520813154	0.6192	1.6692	-1.261	-1.7052	-1.4225653040506	1.7012319904986997	4.805515141820799	0.1579064282013814	0.0009	0.0155	-0.0407	0.0843	-1.2653112103427	1.6046055070995	2.5477366390399	0.1595685141500072	0.0008	0.0795	0.0184	-0.0213	0.8996570830169001	-0.4684181235142	-0.0091669261531	0.1684434852947589	0.6075	-2.0875	0.4769	0.9084	1.5699836400835	1.3094934338187998	1.048885198462	0.1767767473830329	0.0035	0.1067	-0.0703	0.1149	0.6305507530289	-0.2042690153943999	0.9180696213845	0.1776201054179955	0.1138	0.8039	-0.5383	0.1575	-1.5645936448776	1.9271396727781	3.267045269328	0.1810573902157193
175	0.1218856688511591	0.8567	2.0932	-0.7273	-2.3733	6.3588566799182	-2.6661985044776	-7.419623473651599	0.1471491449991058	0.0961	0.4158	-0.3876	0.8101	7.4818248051883	-3.7618625664419	-6.0773966382904	0.149837498374138	0.493	0.8708	-1.0671	1.743	4.8332126354336	-2.5019413513051	-4.8770407716334	0.1528981869193768	0.5052	1.845	-0.6966	-1.033	7.3132005756081	-3.1107354083569	-7.7216205773048	0.1617738581384485	0.1452	0.1637	-1.0177	0.5328	5.360881363181999	-2.6610445674559	-5.635613746560099	0.1691494428115016	0.0785	0.3937	-0.3381	0.6531	1.3946317522535998	-2.3656177499296	-1.5452762168039	0.172363528848792
176	0.1215040805726568	2.1628	0.0001	-5.1673	0.0072	7.5265184880635	7.86860614e-05	-0.0047211636839999	0.1396058916076792	0.6477	2.638	0.0	-0.0019	7.621807308418899	0.0001967151534999	-0.0047998497454	0.1617868420365062	0.0047	0.0004	0.0005	0.2077	2.4495757774434	3.93430307e-05	-0.0003934303069999	0.1650764905312149	0.2798	0.0	-1.5944	0.0022	6.8467496036289	0.0005508024297999	-0.0041310182235	0.170642288641338	0.0181	0.3993	0.0	-0.0002	8.299805756471999	-0.0004327733377	-0.0053506521751999	0.1716307950511547	0.0163	0.0037	-0.3778	0.0	5.3142598718025	0.0094816703987	-0.0028326982103999	0.1716515859722331
177	0.1558198774539711	0.5823	2.2023	0.2057	0.8444	1.269993030996	0.7967357147057	1.4169392506605	0.1653183674950018	0.059	-0.0274	-0.3749	-0.6275	1.9001896967486	0.0914725463775	0.2248847634811999	0.172380565093058	0.3229	0.9296	-0.6999	-1.2066	1.4139491803273	-0.0947380179256	-0.0450477701515	0.1781841999480314	0.6166	2.0004	-0.7332	-0.8069	2.4082262521777	0.8337575065944001	1.27077989161	0.1826167140740025	0.0592	0.5447	-0.1975	-0.3876	2.1665813576183	0.675519837119	1.2891137439162	0.1853371367327802	0.1478	-1.0182	0.3606	0.1701	2.744569821632	0.313957384986	0.953675064168	0.1874577107246496
178	0.1405664428187965	0.0083	-0.1683	-0.2253	-0.0992	-1.3288895479538998	0.7469274378395	0.0793155498912	0.154471137053624	0.9746	2.1425	2.1349	-0.5616	2.0536668595093	5.1632219769452	1.1911495974732	0.1773911462035117	0.038	0.3282	0.2977	-0.3531	0.0096783855522	2.8550057088069	1.3675244041013	0.1806868579665699	0.4275	0.5054	1.814	-0.0508	1.112227477889	4.7916663950144	1.5691574364388	0.1824698744959878	0.0081	-0.0609	0.2415	0.065	0.5522187789052	1.3628819264787	0.3269405851169999	0.1876217780108256	0.0141	0.1727	0.0017	0.2881	-1.9153761065988	1.0580914676458	2.8899029770378	0.1899478500913713
180	0.1421447267476267	0.7301	2.4238	-1.2693	0.4678	-0.02754012149	-0.1615424840542	0.2926728053773	0.1577247976858607	0.0214	0.3917	0.0429	-0.2203	0.0050752509603	-0.1808599121278999	0.2261043974328999	0.1768002695126919	0.0103	0.236	0.0036	-0.1767	-1.0549833682205	0.4295865522133	0.2913351423335	0.1785108663855235	0.2926	1.2477	0.1814	-0.9324	1.2895465172538998	-0.6275606826957	0.1271960182530999	0.1838826094065379	0.5295	0.5317	1.0283	-1.726	-0.0342677797396999	-0.2383007369499	0.3083313315959	0.1876249417587631	0.0121	0.0948	0.1095	-0.2753	-0.3209211014199	-0.0924167791142999	0.2198488555515999	0.1924681690924141
182	0.1557408263847314	0.5859	-2.2232	0.4392	0.7124	1.5322143306115	-0.9954967058021	-1.3608360888823	0.1653749640019838	0.0514	-0.0793	0.3834	0.5594	2.1719713528242	-0.295466160557	-0.1706700671766	0.1723133024668824	0.3386	-0.9317	-0.7035	-1.2587	1.5750982340745	-0.0394217167613999	0.0586604587737	0.1779071222919528	0.6317	2.035	0.6143	0.8984	2.5711063992757	-1.0627339452684	-1.0729237902197	0.1825061684801966	0.0523	0.4969	0.1517	0.3995	2.3416185012026	-0.9759825625749	-1.2263616099497	0.1852695069810163	0.1519	-1.053	-0.2759	-0.2119	2.9758281560866	-0.5940797635699999	-0.7944538189250999	0.1876552099589168
183	0.156189196975952	0.5624	-0.0524	-2.2763	-0.4657	-0.4184131314944999	-1.5992548549242998	-0.1890826055442	0.1653639656690447	0.0541	0.6571	0.2175	0.1061	1.1910709114118	-1.4818552513155	0.1170455163324999	0.1702537767931827	0.7037	2.3011	-0.9135	0.2657	0.7573139979443	-0.9965983106617	0.1258583552093	0.1760087107300273	0.6736	1.6808	-1.7042	-0.1079	0.7642383713475	-2.0586240813775	0.0052719661138	0.1821683184932524	0.0136	-0.2595	0.201	-0.0643	0.0272647202750999	-1.6375356237954	-0.0658995764225	0.183864986643314	0.0873	-0.5882	0.6012	0.0679	0.5882963380571	-1.8436931046634	-0.1005214434385	0.1866116685202207
184	0.1384001725322315	0.7575	-0.0166	-2.7747	-0.7146	-0.4292718079677	6.355473179278	1.8212675771644	0.1517310726246335	0.3138	-1.3596	1.1194	0.0221	0.0390282864544	6.0960452348422	1.7211395640329	0.1679992276861049	0.067	0.6181	0.4058	-0.2276	0.6476256283526999	2.9877490943887	1.2472921022821	0.1700523314182078	0.1885	0.7594	-1.029	0.1643	1.3791305981578	1.889645764521	1.0372396613748	0.175651511864856	0.5609	-1.9169	1.056	0.0154	-1.5302471790765	2.8072039265064	0.8868705980393999	0.1803880511795762	0.1426	-0.7137	0.8207	0.0547	0.6686348067465	2.6486908558161	1.1915823708109	0.1817455566574069
186	0.1459021799701778	0.4012	-0.0806	-1.9791	-0.4484	0.2806338379831	-4.8243604535261	-0.7891031667499	0.1472959816371759	0.2475	-0.0776	-1.5457	-0.3532	0.2332648290203	-3.2077946650938	-0.4366289547085999	0.1646776517599802	0.0932	-0.4201	0.8072	-0.143	1.5868224572230998	-4.7151442003029	-0.5519433776903	0.1669198361948423	0.0007	-0.0174	-0.0745	-0.0287	0.3852862996450999	-1.4334633235545	-0.0081046643242	0.1687852229910108	0.0401	-0.4724	0.1628	-0.3264	0.7510977990937	-3.4899235382435	-0.4755785551016	0.1724194932676741	0.6606	-2.1924	0.9695	0.0276	0.783319741237	-3.4417283256359994	-0.4639723610451	0.1741368578930921
187	0.1571336031135255	0.5713	-0.0376	2.282	0.4948	-0.6380259288618999	0.8269118192525999	0.2881483568468	0.1645073308440385	0.1732	1.2427	-0.0702	0.1747	0.9675238109744	0.5945518799384	0.5017810135478	0.1706488788947661	0.5065	-1.9335	0.8101	-0.2391	0.7590844343258	0.6068269055168	0.5048891129731	0.1773223419438598	0.6976	-1.7554	1.6773	0.0789	0.2697358184792	-0.3967744646094999	0.3090395061484999	0.1826144539915521	0.0437	-0.4949	0.3362	-0.0268	0.1614244549620999	0.0718797170889	0.2952301023727999	0.1839073714578534	0.0885	0.6288	-0.569	-0.0545	0.2430612436646	-0.1777518127026	0.1884137740222999	0.1856934624343901
188	0.0950891637098871	2.3477	-4.1951	4.3836	0.4688	8.8197239071725	-9.1790438065556	-1.4737112439606	0.1285649335135283	0.0775	0.6543	-0.6497	-0.2323	10.1197356705926	-10.7497749642224	-1.1891431029075	0.1315735310169626	0.1362	-0.686	0.2301	1.0144	7.6698058058729	-7.651157209321099	-2.1104781958401	0.1355190065621987	0.0002	-0.0354	-0.0125	-0.0202	2.2869710315603	-3.6953728445589	1.9292248534052	0.1511103995947766	0.2819	-1.1278	1.2296	-0.1201	8.498291346353499	-8.8978985091734	-1.4205194664541998	0.1522628027739797	0.0605	-0.4898	0.5906	-0.0828	1.7573744953076	-3.197408104989	1.7762591500436	0.1548977722665472
189	0.1025811121272102	2.1625	-0.5944	-5.4893	1.0653	-0.3845781250925	-11.685470263360498	1.8166250995418	0.1239027700210666	0.1224	1.0336	0.6101	-0.2018	-0.1736601375098	-11.1028786647549	1.7087465093624	0.1368825650185726	0.03	0.3562	0.4457	-0.059	-1.0448722093306	-13.9734248706883	2.2688732374383	0.1526645667901421	0.3739	0.3377	1.8413	-0.4113	-0.9172434177398	-14.3137420862433	2.2894889855251	0.153959004575321	0.0284	0.113	-0.2541	-0.4468	0.2052525911619	-6.1884226709258	0.801417535359	0.1623038000664607	0.3312	-1.7124	0.3487	0.0859	0.7906768879778999	-2.9222429482732	0.1171635454246	0.1668852139366606
190	0.0858666128313689	2.3658	0.9089	-6.2737	1.0687	-0.7910703182848999	11.5339209091041	-2.0781775676354	0.1085535439043169	0.0865	-0.9293	0.5232	-0.2417	-1.0440853487166	12.1611275045235	-2.3356383605362	0.1192718155110469	0.005	0.064	0.0232	0.2418	-1.7019401650512995	18.803726121850097	-2.82482960426	0.1343414433366729	0.0134	-0.1441	0.3389	-0.1207	-1.0491212566461998	0.9299512166559	-2.2086390574366	0.1400461218596544	0.4322	0.2273	-2.1368	0.1083	-0.8884443192674	10.4800391457432	-1.9398868147249	0.1430784579461727	0.0683	-0.0094	0.8435	-0.0702	-0.5017023274864	4.4484771382183	-1.6894290812887	0.1508259617872643
191	0.1141050105192528	0.5719	-0.5045	-0.1084	2.6928	-2.3464576939787	-0.3116361461747	0.1421463699190999	0.1491438871549568	0.2045	1.2177	0.2718	0.7075	-4.7649131341384	0.0927315233599	-1.3880614661267	0.1708977198524449	0.0376	0.0185	0.2227	0.5293	-2.8167249399358	-0.1349072522702999	-0.6045056667055	0.1761465665721749	0.1619	-0.1832	-0.0397	-1.1592	1.6087758683537	0.6132004764901999	0.6996764579688	0.1789580363768472	0.054	-0.4707	-0.2735	-0.3959	-6.3007076805436	0.2752044997464999	-0.9820413893027	0.1824305578811847	0.1834	-1.1491	0.1078	-0.4198	2.2423166917158	0.3933122779078999	1.0983393880519	0.1924833546415223
192	0.1398335105748953	0.5597	1.2042	-1.963	0.8367	6.336470495449899	-3.5273387604392	0.3760013443998999	0.1552458709005446	0.575	-1.261	-1.5865	1.2037	1.8717446855525	0.728632928564	-0.9605994375712	0.1707857634526997	0.0291	0.2967	0.3596	0.1953	3.5115622051285	-0.4338749425595999	-0.6562417520759999	0.1790632364162915	0.0773	0.393	0.5917	-0.3777	3.2177484518609	2.4626770066665	-2.209898034419	0.1809234029732392	0.0303	-0.291	0.4054	-0.0447	0.2061968238987	1.9636500052677	-1.3321943625327	0.1836032911451421	0.5274	0.9491	-1.6935	0.735	4.5693389285287	-2.1505687441234	0.011016048596	0.1907450373980702
193	0.0895465672754561	0.9595	-0.8777	-0.5288	3.8758	0.6221706874898	6.051784325304699	-0.953675064168	0.1049999604085984	0.7145	0.859	-1.7011	-2.5643	-1.2542951617467	4.699131586808	5.1463044737442	0.1524945994025447	0.0999	-0.7705	-0.6234	-0.0055	0.0589752030192999	5.4027030048161	-1.6074382053099	0.1566776849493999	0.0468	0.4119	0.5275	0.0236	0.9276299778446	5.2500127026694	-1.9751775132628	0.1616030988032607	0.0017	-0.0127	-0.0832	-0.094	-1.3236569248708	4.5348744336355	5.8433842916868	0.1662294199605105	0.0086	-0.2687	0.0184	-0.0682	-0.6572646708742	5.3501800588316	5.4549898926164	0.1714043954259827
194	0.1293868192952397	1.3764	-1.0192	-3.4809	1.6735	-0.8827789228465999	-9.0784436770557	2.5971514855991	0.1591715760529893	0.3069	1.2577	-0.6958	-0.9089	2.4898630408802	-2.7225770674707	-1.2498493992776	0.1657968960384516	0.009	0.1773	-0.2095	-0.0768	0.5663035838957999	-4.44969677217	-0.1618178852691	0.169252276562995	0.2345	-0.6415	-0.1932	1.2765	-0.1073671307802999	-5.3165811106138	0.2142621451921999	0.1742963377631335	0.0944	-0.5086	0.7437	0.0254	3.1295020340007995	-4.2195006995443	-1.4291355901774998	0.177350453694612	0.0021	0.0846	-0.0373	-0.0969	-0.3695097443344	-0.3254062069196999	0.1895940649433	0.180748440987173
196	0.0814773644008533	0.0502	-0.2123	0.2647	-0.8992	0.332055179108	-0.5969124617804	-1.733060502335	0.0880264413317106	0.074	-0.482	0.8752	0.5118	0.3930368766929999	-0.622406745674	-1.7076449045028	0.1194299385966319	1.4605	-0.5774	0.6701	-4.1906	1.3056771598409	-2.464447443048	-2.2752861514424	0.1216384360432044	0.9854	-1.6934	2.8937	0.9543	1.092555962539	-1.1922118593020998	4.0317557570439	0.1234995367675649	0.1686	0.7244	-1.1778	-0.3681	1.9090418786561	-3.5922154180635	-3.9999272452076	0.1259879757437992	0.789	-1.5332	2.6467	0.195	1.2532328999178	-2.3289107022865	-0.290351566566	0.1268650839758613
197	0.0846041785486739	0.0592	-0.7422	0.123	-0.695	-0.3688802558432	-0.3586510678612	-0.6664315970272999	0.133290680658928	0.065	0.4751	-0.3142	0.6376	-3.4782780011562995	-3.5527543582714003	-4.956277635463199	0.1370898968977249	0.1702	-0.8033	1.0412	-0.364	-0.5690575960447999	0.508311956644	-0.5770835743076	0.1405043126009953	0.0182	-0.28	0.1224	-0.3181	-3.9050318551592	-4.664116289485	-6.6766696819128	0.1464320017279524	0.2135	-1.0571	0.5181	-0.8952	-1.9298936849271	-0.0413888682964	-2.6863814792267	0.1569417110886938	0.115	0.6112	-0.2065	0.8262	-0.729419789178	-1.3857008842846998	0.0701486237380999	0.1630229116305579
198	0.1523381366507013	0.5137	-1.291	-1.8266	0.2339	-1.8141858316384	0.3401205004015	-1.281795940206	0.1615107547742819	0.1499	-0.5198	0.0375	-1.0587	-1.5140378504281	-0.0568900223922	0.0828957656849	0.1666504170945794	0.0765	0.1507	-0.0037	-0.8161	-2.4704275837144	-1.0541965076065	-0.0541360102432	0.17316922068038	0.6281	1.5445	1.0161	1.4221	-0.5623299377951	1.448610390374	0.1080753053329	0.1798936050408001	0.2527	-0.7741	-0.4227	-1.153	-0.8171940906697001	1.3542264597246998	-0.6176462389593	0.184090834661371	0.0233	-0.2116	-0.1226	-0.3602	-0.9299512166559	0.8996964260475999	0.2991250624120999	0.1849970803173754
199	0.1398034176689414	1.5968	1.6636	-0.4414	3.7643	-0.8880508889604	2.3931185283889	1.1333546853749	0.1503332858626611	1.6918	0.5323	-4.0	-0.7727	-0.7259969455070999	0.1281402509898999	0.3652213539880999	0.1543233254564091	0.0148	-0.1286	0.1178	0.3364	-0.530344053836	-1.0911002704031	0.1556803724799	0.1594683906599889	0.2998	-0.7034	0.1348	-1.5189	-0.4009448258636999	-2.1692173406752	-0.0451264562129	0.161171203661864	0.0638	-0.0275	-0.7559	-0.1483	-1.3146080278098	1.8971996264154	-0.0912364881932999	0.1621656311202078	0.0458	-0.1461	0.6097	-0.1744	0.7433472220458	2.8876997673186	5.178329700734	0.1624477989229564
200	0.1483270477882388	0.9724	-1.9688	1.577	-1.8628	1.6480402129923	-0.6422356331468	3.2088962699534	0.1684123994224991	0.0282	-0.3113	0.3923	0.013	2.6955877484104995	-1.4842551761882	4.1249593967722	0.1860011798261277	0.0024	-0.0121	-0.1398	0.0055	-0.0317498257748999	-0.0788434335227999	-0.1151570508589	0.1921493596570016	0.0008	-0.0421	-0.0536	-0.0435	0.1640210949882999	0.3771029492595	1.4709572318116	0.1987984123456586	0.1971	-0.6741	0.9489	0.3635	0.5499762261553	0.4819914691057	2.7589693708682	0.2042705416142445	0.1514	0.5761	-0.7925	-0.3895	0.0234091032664999	0.8874607434999	2.2894102994637	0.2159806616128732
201	0.1351539124756674	1.6694	-0.6506	3.3686	2.5994	-0.1415955674893	-1.0727664180969	0.2997938939339999	0.1461529745210771	1.8765	1.3866	2.6364	-3.2228	0.6288590027088	0.4315143607175999	-1.4672589869258	0.1529641658922192	0.4407	-0.3363	1.6353	1.2387	1.5621937200049	2.2547097463863	-3.6130672243345	0.1531900844689477	0.0123	-0.1615	-0.1828	-0.2461	0.9053224794377	0.9993523228107	-2.1256646056903	0.1603293416912357	0.0435	-0.228	-0.3222	0.5014	0.0647979715629	-0.6966470446048999	-0.1749978005535999	0.1622482520172398	0.0	0.0073	0.0106	-0.0161	-0.0075538618943999	-0.7819427351625	-0.024786109341	0.1694399942339155
202	0.1636705612250387	0.0001	0.0056	-0.0254	0.0094	0.4472515729976	0.6650152479221	0.8231742313360999	0.1798628168379363	0.6608	-0.6131	-1.4165	-1.7688	-1.7912095017096	-1.4096214469503	-0.2238618446829999	0.1896062005934588	0.0032	0.1193	0.1002	0.0347	-1.0168206284414998	-1.1924085744556	-0.7407505820196	0.2083173728538007	0.168	0.7468	0.7103	0.3839	-1.0565177464178	-0.1484019118004	1.1680158954215998	0.2336652485652932	0.0026	0.0684	0.0042	-0.1103	-0.4494941257475	-0.7891818528112999	-0.7334327783094	0.2364280472187764	0.3892	-0.9912	-0.044	1.2185	-1.5102215764501998	-2.2345267716372	-2.0134189391032	0.2552939285539773
203	0.0812415819423277	0.0644	0.4009	0.9986	-0.1761	1.2840778359866	-1.4180801985508	-1.0132010696171	0.0878105340015047	0.101	-0.5157	0.0907	-1.2045	1.3248372157917998	-1.4205194664541998	-1.0381052080501998	0.1233328838000684	2.2792	-2.0905	-4.7656	0.7997	1.3323517346554998	-1.1749402688248	-1.2677504782461	0.1263781651978708	2.7355	2.2016	-0.3006	5.2469	1.3170079526825	-1.2070835249066998	-1.2177061431957	0.1310844403548613	0.0022	-0.1103	-0.0667	-0.0953	1.7170085458094	-0.7751757338820999	-0.7223773866827	0.1322076406963536	0.0041	0.1207	0.0663	0.1652	1.322712692134	-0.8762873227811	-1.4414499587866	0.1327812977638598
204	0.0813556411374846	0.0612	0.0097	-0.4948	0.9401	-0.0416642695112999	0.3209997874813	0.0741616128695	0.0880852262599922	0.0909	-0.4282	-1.0582	-0.4941	-0.0020851806271	0.2849615713601	0.0743189849923	0.1254773352874065	2.3773	-0.1243	-2.5381	4.6863	-0.0374939082570999	0.1659882465233	0.1142915041834999	0.1284478869671131	2.9226	-1.8718	-4.8797	-2.6104	-0.0742796419615999	0.1316417807222	0.1591819022122	0.1341846641732865	0.0003	0.0025	0.0544	-0.0138	-0.0334809191257	0.2249241065118999	-0.127864849775	0.1375773195087299	0.035	0.0122	0.2505	-0.5644	-1.0297251425111	-2.5335731479879	0.0616898721375999	0.1383968790592363
205	0.0817697617410148	0.0529	-0.3799	-0.8882	-0.1912	0.6181970413890999	-0.5506844007078999	-0.630275351814	0.0885285511712056	0.0774	-0.1103	-0.1618	1.1283	0.6408586270723	-0.4880109528027999	-0.6720969934480999	0.1215765369785513	1.0933	-1.4054	-3.0914	1.399	3.1391410765223	5.034373551402699	-5.001954894105899	0.1264159438541284	2.0342	1.0091	2.7388	3.9519	1.4007692650428	1.148029635826	-1.8696201618947	0.1298025035818312	0.8819	-1.0277	-2.2394	2.0298	2.0040552977966	2.5837355121304	-2.7201377995673	0.1328044538704097	0.9437	0.447	0.5161	-3.1926	2.078885742188	2.6486515127854	-3.2612225007844	0.1347446854100086
206	0.1549841217483828	0.4602	0.2765	-1.833	1.0089	-0.3047117727714999	-3.2560685637627	-0.743976710537	0.1647871389737117	0.1645	-0.3843	-0.7409	-0.8947	-0.9020963509203	-1.7093366548228996	-2.0852199701307	0.1765367990229371	0.0847	0.4078	0.583	0.4619	0.2541953213527	-1.5162410601473	0.3101411110081	0.1789432947593813	0.0229	0.0102	-0.1806	0.3995	0.553556441949	-2.2292154624927	1.474970220943	0.1799704614413578	0.5842	0.7727	0.1406	2.0622	-0.1536738779141999	-1.7847965877055	-0.8393442169537999	0.1850318098835369	0.1994	0.3198	0.4038	1.1623	-0.0559064466247	-2.3626276795964	0.4452057354011999	0.1870568316318271
207	0.1027847907576406	2.1212	0.1793	3.1452	-4.586	-1.4622624220268998	-6.9778405819213	9.208236335335	0.1192668712591302	0.1539	0.5132	0.3475	1.2454	-2.4489462889522	-8.178629221916	7.3048991961304	0.1363052326527597	0.0325	-0.0588	-0.1338	-0.5801	-1.409267359674	-7.738026621106699	11.0479951369284	0.1522696238130629	0.4004	0.0289	-0.9365	1.7512	-1.4929106429422	-8.3248672670279	11.7364588311477	0.1540439006220198	0.0267	0.5031	-0.0701	-0.0435	-1.331368158888	-3.7585970948938	4.3023964652292	0.1606765087302718	0.0044	-0.0825	-0.0431	-0.1796	-4.2272119335615	-10.2701834199894	4.6262682939516	0.1623500314310828
208	0.0814998340303272	0.0549	-0.244	-0.8067	0.5477	0.2369630739060999	-0.3678179940143	-0.7137219199286999	0.088090468916291	0.0835	0.5678	0.5341	0.9028	0.2540772922606	-0.4069249665300999	-0.7174988508759	0.1232629450892743	2.0558	1.3843	4.0154	-2.6417	0.5090201311966	-0.0698338794924999	-0.3215112468804	0.1260501008166973	2.3891	-2.3702	-2.2745	-4.1999	-0.4244719582222999	-1.7601678504873002	-0.6936569742716999	0.1303026686479395	0.1028	-0.2833	-0.0543	-1.0489	0.0555523593483999	-0.5052432002494	-1.5429549779926	0.1311548479868272	0.0132	-0.1919	-0.1927	-0.277	0.0168388171395999	-1.0405838189843	0.2946006138815999	0.1319333868571122
210	0.153487900494594	0.6705	-1.2331	0.565	-2.171	-1.6227426442522	1.22750255784	-0.7893785679648	0.1623582107245947	0.1282	-0.2024	1.0549	0.1745	-1.2853761559997	0.0812433583955	-0.7515699154621001	0.1724205619375547	0.2244	0.4021	-1.3355	-0.0827	-0.8944244599338	-0.5510384879842	-0.2778404828034	0.1786598899749207	0.2139	-0.6417	1.0863	-0.4518	-0.3307568590949	0.475657241163	0.8155416833803	0.1803727726547184	0.4728	-0.6902	1.7617	-0.5931	-1.0317316370768	0.8891131507893	-0.0841547426673	0.1843476164095519	0.0063	0.0092	-0.0534	0.2192	-0.2397170860550999	-0.1076425319951999	0.8837624986141001	0.1864401304671935
211	0.1489132595218837	0.9487	-0.652	2.4639	1.7495	0.4757359272244	1.254255818716	1.6509122542334	0.1770703225385203	0.0127	0.1589	-0.2862	-0.0096	0.3331961269983	1.7353817411462995	1.9474013335886	0.1833177758479153	0.0363	0.2079	-0.3653	-0.3465	0.5858570701537	-1.184618654377	-1.2029525066832	0.1906784226621971	0.029	-0.1895	0.3576	0.2529	0.3710441225317	-0.7543239276111	-0.8382426120941999	0.2008933547975819	0.0155	0.16	-0.2913	0.072	1.4831142282979	-0.9059519679289	0.2680047251284	0.2070942184366005	0.2241	0.9393	-0.4316	0.7445	-0.2470348897653	2.5623329034296	2.1838922911263	0.2137822727984899
212	0.1017228268907757	1.0088	0.0069	-3.8096	0.6017	-13.1181073832703	-0.0038949600393	0.2583656826068999	0.115170083010093	2.0177	5.1253	-0.003	-0.0981	-10.888970606839	0.0068456873417999	0.2152850639903999	0.1408662609467501	0.1407	0.0086	1.2083	-0.1942	-7.683497180556499	-0.0467001774409	0.1629981761900999	0.1426297183918985	0.671	2.6559	-0.0053	-0.0527	-12.0945590965791	0.0487853580679999	0.2305895029326999	0.1497271574739785	0.1867	-1.3674	-0.0001	0.0232	-9.5838049063972	0.0009835757675	0.1915612164783	0.1611704062018774	0.1181	-0.0031	1.0377	-0.15	-9.1304551636411	0.0037769309471999	0.181764801834	0.1659175469570089
213	0.1407308794355193	0.002	-0.114	0.0872	-0.0298	-0.2764634767289	-0.3185998626085999	-0.2154424361132	0.1632456436747779	0.0057	0.1784	-0.1358	0.0451	-0.443395955989	-0.5602447571679999	-0.2826796755795	0.1770867424968888	0.0006	0.0579	-0.0448	0.0114	-0.0910397730397999	0.0938331282194999	0.2945219278202	0.181186403439343	0.2464	-0.0718	-0.5319	-1.3235	-0.0330088027573	-0.9716941722286	-3.1646747034465994	0.2012465417407839	0.1779	0.5916	0.909	0.3863	-0.0974133440132	-0.1080753053329	-0.2866139786495	0.2141745723978348	0.0001	0.0152	-0.0124	0.0144	0.0622013315366999	0.2597820317120999	0.1857777909653999	0.230710650862728
215	0.1450696133695496	0.0006	0.0169	0.0011	0.0779	-0.8264003598534999	0.6113120110166	0.9085879509858	0.1652951305399739	0.0398	0.1125	-0.4673	0.3614	-0.8534683649750999	-0.7621531907204	1.1109291578759	0.1717987103573858	0.1889	0.2108	-1.0399	0.7233	-0.9214531220247	1.4306306253441	0.1057934095522999	0.1776252268015774	0.0049	0.0884	0.1289	-0.13	-0.9535570350759	-0.726272346722	0.8194366434196	0.1817843459196382	0.0178	0.0425	0.3778	-0.0488	-0.7518846597077	-1.173209175474	5.6751534924136	0.189554699745543	0.0158	-0.0588	-0.2792	0.2081	-1.1593604286676	-0.1947086589343	1.2878941099644998	0.1903578694721135
216	0.1660508036232432	0.0002	-0.037	0.01	0.0223	-0.6381833009847	1.1357546102476	-1.1434265012340998	0.1835651843175629	0.5003	0.1236	-1.9583	0.4882	0.6831917281054999	0.2457365697522	1.0432198020412	0.2001203367758583	0.0478	-0.3303	-0.152	-0.4757	0.311990233451	-0.4114494150606	0.5702378869658	0.2170701716586382	0.2024	0.6199	-0.1998	0.9871	0.1786960454394	1.1957527320650998	0.1165733999641	0.2354268780998549	0.0001	0.0155	-0.0018	-0.0097	-0.021245236578	-0.4719196532465	0.0572047666378	0.2548984979135791	0.0	0.0023	0.0014	-0.0068	0.8555928886329	0.3872141081493999	1.2699143449345998	0.2582770429846704
217	0.1186323518249535	1.1426	3.7777	0.06	0.4156	-1.4724916100089	6.9915319566049	-1.5588889054261	0.1372280504092684	0.2917	-0.0663	-1.5935	0.8029	-0.3007774697015	7.8383906924224	-1.8466438319659	0.1522455486063164	0.8033	2.7714	-0.0883	-0.4758	-0.9688614740182	5.483631618966	-0.9753924171144	0.153989518260853	0.2965	1.0189	0.9417	0.9813	0.8836444695219999	5.5487836778052	1.5068774188407	0.154513181202077	0.2683	1.1319	-0.6987	0.9141	-3.0473537858992	5.561058703383599	-0.8731398803250999	0.1551530561129284	0.2872	-1.2204	0.1802	-1.1202	-2.0400541708871	5.678694365176599	-0.6796901983732	0.1581331299058664
218	0.1285613063568152	0.838	-2.7892	1.2723	-0.6154	-7.3346031843089	4.6364581389029	1.1091980645251	0.1546446702265899	0.1665	-0.5139	0.3295	1.1146	-0.6939323754866	1.4668655566188	4.3126649962419	0.15589930887855	0.4292	-1.7317	0.7149	-0.7869	-3.6428892416051	3.3134700455540003	2.6741064536483	0.1587466706300001	0.0847	0.7835	-0.4227	0.0887	-5.3702450044886	3.0636024575783	1.3526527384967	0.1707784779023616	0.012	-0.1765	0.127	0.2415	-0.4339536286209999	2.8648021234512	2.9617040080653	0.1739408848575918	0.0357	-0.3567	0.1535	0.3966	0.0841940856979999	0.58621115743	1.7368767763128998	0.1746169027129956
219	0.1286872014016436	0.847	-2.9026	1.1271	-0.421	-7.3199675768885	4.1283428974124	1.6649183731625998	0.1552752177955432	0.3125	-1.4121	0.6365	0.7869	-2.4336025069792	2.198095125209	2.6985778187437	0.1572100416744498	0.315	-1.0897	0.2404	-1.3267	-2.0412738048388	2.3550344746713	3.8951567544534993	0.1591366770725173	0.1908	-1.1213	0.4279	-0.5985	-4.6386613486221	2.4476873119698	2.1995508173449	0.1708149493857287	0.0157	0.1388	-0.1137	-0.325	-0.2391269405946	2.7085316055108	3.1394558207679	0.1735343221167729	0.0914	0.0598	-0.13	-0.8771	-0.5451763764098999	1.7984092763277	5.617240551223199	0.1748208540232924
220	0.086733048329362	2.1802	0.8174	-5.9836	-1.1108	0.243139929726	0.0085767806925999	0.2159538955123	0.0993083550844935	0.0148	-0.0231	0.4702	0.0514	0.1474576790636	-0.0548048417651	0.2118622203194999	0.1344598694521156	0.0016	0.0714	0.0562	0.0981	0.1950234031798999	-0.0007868606139999	0.1604802222252999	0.1493296063985009	0.0104	-0.1208	0.2958	0.0441	-0.20064945657	2.1539129017329	0.625947618437	0.1513239094001197	0.1639	0.4502	-1.0903	-0.4828	0.6173708377443999	-2.1624896824255	-0.3809979092988	0.1589533035373116	0.0042	-0.1012	0.0593	-0.1598	0.3864665905660999	0.2109179875827	0.6074170509773	0.1627576801139571
221	0.1801885303658684	0.0001	-0.0289	0.013	0.005	-1.0191025242221	-0.5356553629805	2.1179533716731	0.1918016476257258	0.0493	-0.4913	-0.2302	0.3019	0.3206850432357	0.097964146443	1.2819533123287998	0.2006842078701008	0.0017	0.1039	0.0209	-0.0368	-0.6973552191575	-0.0399725191912	2.4280157966198	0.2067128660886565	0.0607	0.5404	0.3822	0.0508	-4.179095407015399	-2.1842070353719	2.5412056959437	0.2245679117669237	0.1129	-0.3615	-0.3944	-0.684	-0.4025578901224	0.4806931490925999	4.0568566106305	0.2310676615714416	0.0516	0.1628	0.544	-0.1117	1.8021075212135	0.9435245622474	0.6351932306515	0.2361495903611633
222	0.1577540516051098	0.0006	-0.0139	-0.0735	-0.002	0.7423243032476	-1.2954086288282	0.347005530774	0.1709049734308849	1.0713	0.3964	-2.9954	-0.5229	0.7446848850896	2.3077834948006	-0.7159251296479	0.1820011536078935	0.0326	-0.1379	0.3737	0.3315	0.6250820717615999	1.7598137632109998	-0.1535165057914	0.1936900034744659	0.0038	0.0527	0.1136	0.1166	0.5430125097214	2.4627556927278995	0.0594866624184	0.1950842292284799	0.1492	-0.0474	-0.9582	0.4766	1.0969623819774	-0.4113313859685	-1.2476068465277	0.2283123630842561	0.0134	0.129	-0.2604	-0.0617	0.4466220845063999	3.3308990081541	-0.0258090281392	0.2312150564315022
223	0.1522889778361931	0.0003	-0.0316	-0.0025	0.0432	1.1365808138923	0.8006700177756999	0.621226454753	0.1552460700817946	0.0001	-0.0102	-0.0233	0.0187	0.8426096885019	-1.2629506285007	-0.7141153502356999	0.178302810912494	0.0052	-0.156	0.0997	-0.0986	1.1398856284711	0.7195446884722999	1.2568524587422	0.1822521778419687	0.2368	0.0918	-0.0289	-1.3928	1.1085685760339	-0.6968437597584	1.384481250333	0.1881831361873777	0.178	-0.1195	1.0052	0.6278	1.3598525131147998	-0.7621531907204	-1.8281526075369	0.1897410712893065	0.0404	0.0372	0.5614	-0.0508	1.1541278055845	-1.0080471325954	-0.5141347251876	0.1974032421344255
224	0.1617818018688953	0.0002	0.0193	-0.0394	0.0151	-0.732567231634	0.4602741161593	-1.4722162087939998	0.1905084497622034	0.1911	0.2068	-0.8506	0.8591	0.775451135097	1.2204601553447	0.0659782624838999	0.1936238400200967	0.2119	0.161	1.1094	-0.6206	0.3437007161952	-0.0898201390880999	0.4673165186545999	0.2194942067373768	0.2343	0.4902	-0.4916	1.058	0.2877942695705	-0.0470936077478999	0.3099837388853	0.2363193537901006	0.0003	0.029	0.024	-0.0152	-0.1664997059224	-0.5899880883772	0.067276582497	0.2589449792997219	0.401	0.8287	1.2782	0.0513	0.3469661877433	-0.5278654429019	0.7760019375267999	0.2602082033250488
225	0.1629444724372987	0.0007	0.004	0.0489	-0.0632	0.4936763492235999	-0.6144201104419	0.7311902255595	0.1892870651916832	0.128	-0.1041	0.9516	0.3127	1.0425116274886	1.5505481829177	-0.6436913252827	0.1964252666063484	0.2695	0.2572	-1.3671	0.3499	1.7169298597479998	-0.9160631268188	-1.2055884897401	0.2183063283485501	0.1299	0.2461	0.7632	-0.4996	1.0812251696974	0.2657621723785	-0.6524648211288	0.2340498910787948	0.005	-0.01	0.0068	-0.1787	0.6787853086671	0.4490613524097999	-0.0456772586426999	0.2527565740436547	0.3958	0.1355	-0.1645	-1.5177	1.0105257435295	1.9197038399758	-1.025672810349	0.2563328230426595
226	0.1648935726874301	0.0012	0.0127	-0.0973	-0.0341	0.3332748130596999	0.0588178308964999	-0.8100336590823	0.1915359751174274	0.068	-0.1359	0.2275	-0.6802	1.201536157578	1.3893204431091	0.8133778166918	0.2012306704495858	0.2631	-0.1754	0.3615	1.3415	1.3906187631222	1.4609641020138	-2.2640340446622	0.2162665521205361	0.0773	-0.3795	-0.2676	-0.5662	1.0352331668091	1.3930580310256	-0.1601654779797	0.2334052402278579	0.0076	-0.0599	0.1732	0.1242	0.570867375457	0.6910209912148	-0.6160331747006	0.2454867461620641	0.605	-0.1435	1.8471	0.5137	1.0687927719962	1.4404663830191	0.6075350800693999	0.2486428950776117
227	0.1548629434772538	0.1824	0.1118	-1.2151	-0.5273	0.5393142648356	-2.4960792397308	0.3304027718186	0.1664508613690288	0.0034	-0.0107	0.0523	0.1654	-0.3201342408058999	0.9411639804054	1.40061189292	0.1945009464146934	0.1118	-0.0558	-0.2698	-0.8866	0.699519085846	-0.7157677575250999	1.1484624091637	0.2128978374893714	0.1096	0.1607	-0.482	0.7168	0.4150689738849999	-0.2435727030637	2.3807648167491	0.2259960023758787	0.5546	0.5211	-0.2926	-1.8231	0.5928207865876	-1.6915142619158	-0.4285636334150999	0.2314846401686657	0.0446	-0.0202	0.0814	0.5308	0.1179897490692999	-0.8385180133090999	-0.3474776471424	0.2357718949368719
228	0.1655166362597814	0.0001	-0.0341	-0.0115	0.0025	0.7351245286295	0.1276287915908	-0.0535458647826999	0.1787657066677556	0.1963	-0.0377	1.2779	-0.1114	0.9196826856432	-3.0278002996413	0.3889058584695	0.2005142849491662	0.3447	-0.3932	-1.0511	-1.1485	1.366776886518	-0.8624779190054	1.6248278248793	0.2187256203147214	0.1184	0.0394	-0.8986	0.0523	0.8952113205478	-1.3792879702805998	0.31080994253	0.2442671490778916	0.0002	-0.0302	-0.0023	0.0223	0.6101710631263	-1.6368274492428	-0.4656641113652	0.2523267519307299	0.7973	-0.5532	-1.2001	-1.7302	0.7913063764691	-2.285043223056	0.0258483711698999	0.2609671107149272
229	0.1667790146835281	0.0014	-0.0098	0.1098	-0.0027	0.6955060967146	-0.1621326295147	0.3282782481608	0.1767412585761654	0.2052	0.0337	0.9055	0.9594	0.9846380293289	2.2634438992017	0.8376918096643999	0.2013694564167224	0.2047	0.1559	-1.1814	-0.3234	1.1361873835853	0.3598707018129	-1.6126314853623	0.2178740469719249	0.0684	-0.2	0.5016	-0.4237	1.0870085952103	-0.6659201376282	-0.3727752158825	0.2286625920756462	0.0128	0.0083	-0.2344	0.1709	0.732960661941	0.9731105213337998	-1.4489251346196	0.2396672168638285	0.4486	-0.0313	1.1425	-1.2254	0.8033846868939999	1.3424628935454	-0.0273827493671999	0.2411016838452383
230	0.1500827434120156	0.0144	-0.0019	0.3789	-0.0014	0.1044557465085	1.0507736639355998	-0.3060494358153	0.1665595739073448	0.0023	0.0688	0.0808	0.0979	-0.777024856325	1.5365814070192	-1.5456303040802	0.1706894758554647	0.0001	-0.0131	0.0013	0.0203	-0.1688602877644	1.1717928263688	-0.601554939403	0.1829265320561932	0.0828	0.1005	0.0176	0.8177	0.0116455370872	3.8975173362955	-0.7220232994064	0.1870356202986637	0.0348	0.193	0.2693	-0.4113	-0.0181764801834	3.0772151462005	-5.6026049438028	0.1911571566342793	0.0359	-0.0532	-0.526	-0.0456	-1.1348103775107998	3.1455933335571	-2.7323341390843	0.200387139692875
231	0.152696606674441	0.0001	-0.0262	0.0196	-0.0114	-0.7744675593295	-0.8364721757127	0.2401105163620999	0.1835331999247193	0.0029	-0.1171	0.0711	-0.0713	0.4079872283589999	0.7638449410404999	0.3228882529549	0.1864073945509985	0.2823	-0.0692	-0.5098	-1.4167	-0.0655061461155	-0.4063741641003	-1.6041727337618	0.2018203311057994	0.0678	0.3174	0.5274	0.354	-0.1791681618078	0.2416055515286999	1.2120014037442	0.206620559543972	0.0029	0.1137	-0.088	0.0248	-0.0589752030192999	-0.2289370956432999	-0.9759038765135	0.227822189787537	0.2242	0.3624	0.744	0.8895	0.2362155563228	0.9679959273428	1.8073794873273	0.2452009467926854
232	0.1566532922286311	0.0002	0.0022	-0.0207	-0.0441	-0.1140161029686	-0.8155416833803	-1.5904813590782	0.1837336651956462	0.0023	-0.0672	0.0566	-0.106	-0.3027446212365	-0.2536445189229	0.9414393816203	0.19104670364873	0.3339	-0.1097	0.2769	1.5915	1.2480789628961	0.1599294197955	-3.4756420180993994	0.1962627743955191	0.0063	-0.1362	0.1401	-0.1	-0.1319958679985	-0.2176063028017	0.4449303341862999	0.2024451906168392	0.0377	0.1411	0.2806	0.4252	0.8478816546157	0.4035021228592	-0.6240984959940999	0.2248342053385297	0.2403	0.2452	0.5686	1.1046	0.8782151312854001	0.4224654636566	-0.5553268783305	0.2369713629550057
233	0.1684238247823988	0.0001	-0.0234	0.0033	-0.0235	-0.8484718000761999	-0.0254549408628999	1.3308566994889	0.1923057422953532	0.5831	-0.6579	-1.3248	1.5363	0.8719989324348	-0.4258883073275	-1.0338168177039	0.2204887863378563	0.1661	-0.6263	0.2095	0.8331	-0.0028326982103999	-1.2491412247249998	0.606669533394	0.2401592294634199	0.0002	0.0157	0.0197	0.0197	-0.0609030115236	0.7865458697544	-0.1912071292019999	0.2504098664916042	0.0804	-0.1024	0.6726	-0.1362	0.7297345334236	1.3546198900317	-1.5813537759557998	0.2849963168824417	0.0005	-0.0447	-0.0246	-0.0155	-0.2023018638594	-3.5429579436271	1.9241102594142	0.2959407999578862
234	0.1567262476901302	0.0002	0.0081	0.017	-0.0339	-1.1862710616664	1.4712719760572	-2.0736137760742	0.179595175669201	0.0067	-0.1294	0.1668	0.1076	0.317498257749	-0.9306593912085	0.8553568304487	0.1910859272877835	0.0651	-0.3266	0.4451	-0.454	0.1655948162162999	2.1037505375904	-0.7221413284984999	0.195841211322105	0.2512	-0.4298	-1.3062	0.1821	-0.2127671100255999	1.8356277833699	-0.9539111223522	0.2118971505213727	0.0	-0.0005	-0.0112	0.0094	0.1452544693443999	-0.5061874329862	0.4601954300979	0.2331742076174091	0.2302	0.473	-0.6838	0.8884	-0.2440054764013999	0.3293405099897	-0.4273833424941	0.2394089173692216
235	0.1107881120450677	0.7038	-2.5065	-0.9987	1.4998	5.772488150365399	0.3222981074944	-2.8591760700611	0.1187627982715946	0.0009	-0.0696	-0.0669	0.0506	0.2642671372119	-2.7505106192677	-0.1240092327663999	0.1277700452435464	0.5513	0.7749	1.947	-1.4424	7.098584343139599	-0.5279441289633	-2.6209933622033	0.1432383608007507	0.7125	1.1654	-2.3919	0.6178	5.636676008388999	-2.2819744666614	-2.108393015213	0.1435098330848593	0.016	0.1537	-0.327	-0.1928	9.9146797945842	-2.416055515287	-2.7923322609018	0.1558879401125848	0.0701	-0.5659	0.3008	-0.5134	5.6992707702327	-0.8404064787826999	-2.4992266821868	0.1588292709474196
236	0.1656893929198664	0.0962	-0.276	0.2136	0.8654	3.2237285925273	-0.902922554565	-2.610410086945	0.1845936625823469	0.0005	0.0374	0.0486	-0.0213	2.1867643323674	-0.4416255196075	1.0721762726364	0.2042496044309197	0.0157	-0.3001	0.117	0.1079	2.3975249478272995	-0.4238818127617999	-1.5448434434662	0.2263022332581021	0.4852	-1.6525	0.5508	-0.4267	7.184981638556799	-2.4430841773779	-0.7105744774727	0.2317710124597582	1.0758	2.1959	-0.7482	1.2573	3.4693864762181	-1.0256334673183	-1.9177760314715	0.2338003621740677	0.0832	0.4217	-0.0911	-0.5894	3.415761925374	-0.9568618496547	-0.2721750863825999	0.2372648135303385
238	0.1157559933994112	0.8608	-3.0574	1.0797	-0.8004	-4.965365875554899	7.4738381699562	-1.8483749253167	0.1178658902472946	0.0005	0.0486	0.0649	0.0152	2.4679096297496	5.0752903033307	0.3718309831457	0.122246361840548	0.5534	-2.5142	0.5022	-0.4657	-6.1063531088856	8.364288983789299	-2.1284973039007	0.1494579750392599	0.8665	-0.8129	-2.7997	0.4446	-1.4480989309749	7.8413414197249	-1.3727963702151	0.16174414632282	0.0489	-0.3081	0.2361	0.5507	-6.5521096467166	6.8998626950739	-2.3195864040106	0.1629145522530931	0.0445	0.5097	0.1001	0.3737	0.2653687420714999	4.3301333018727	-2.4938366869809	0.1639626733905691
239	0.1416504577405158	0.799	2.0746	1.5627	-1.3096	-2.0632665590001	-4.3361134425391	3.4093883544006003	0.1455851469963207	0.322	1.5838	0.7994	-0.4123	-4.1298772756097	-5.8073854185963	3.8216246300752	0.1512790921488747	0.6754	1.2048	-1.3177	1.8731	-0.1548148258045	-3.9132152055448	3.7709114635029	0.1677004510335439	0.6775	-2.3921	-0.3578	-0.4577	-1.5096314309897	-2.7569235332718	2.7309571330098	0.1735910031471636	0.009	-0.2698	-0.0675	0.0158	4.3858430333439	1.2112145431302	1.4938155326482998	0.1749557346414532	0.0261	-0.0859	0.3592	-0.2962	-0.8790806779607999	-5.188480202654599	4.5312155317804	0.180008884312987
240	0.1303331768210753	0.9991	-0.8883	3.263	0.249	0.5635495717468	8.3443027241937	-0.7987028662407	0.1587690652908855	0.3156	1.2283	-0.1513	-1.2043	3.4363383304300994	1.4219751585901	-2.5197637442122	0.1717774266280854	0.0585	-0.0498	0.706	0.1016	1.3565083555053	5.6794812257906	-1.0573439500625	0.1752027083667856	0.078	0.5186	0.1486	-0.6136	4.2263463868861	2.3088064135988	-3.3819662620027	0.1765217784782224	0.0025	-0.024	0.1405	-0.0271	0.49965648989	0.3557003405587	0.2754405579306999	0.1812920290357755	0.0774	0.7779	0.1872	-0.0097	1.0142239884153	6.0228278547095	-0.8203021900949999	0.1923301030442239
242	0.1328856239047566	0.125	0.8741	-0.7632	0.2533	-10.2813174976775	5.9273029761699	-1.402185614148	0.1456336718852635	0.9829	-2.6255	1.7405	-0.4483	-4.6547526481784	4.158755060143499	-1.1896545623066	0.1556117176129065	0.7689	-1.5039	-2.2525	0.2753	-3.9603481563234	4.6440120007973	-1.1293810392742	0.1746029526756269	0.0556	-0.3968	-0.2737	-0.4955	-1.5984286512796	2.5146491502212	-2.166620700649	0.1764800966779476	0.0533	-0.476	0.4028	0.2529	-4.8389567179158	5.5505541141867	-1.3353418049886998	0.1782780224016766	0.0389	0.2093	0.2026	-0.4925	-4.7782504215457	3.8446403030347	-1.2475281604663	0.1879415550555213
243	0.1572725805445575	0.517	-2.1023	0.3473	-0.6253	-0.2914925144563	0.8468193927868	-1.103572011135	0.165109244454571	0.0983	-0.1019	-0.5191	0.7831	-1.1861136895436	0.1046918046927	0.0933216688204	0.1731379007150274	0.3174	-0.9881	-0.6787	1.1458	-0.9500161623129	-0.0189239977666999	0.2240192168058	0.179235728848851	0.5425	1.882	0.564	-0.8245	-1.803877957595	0.9585142569441	-0.8945424890258998	0.1835402421946375	0.0681	-0.5284	-0.2746	0.4497	-1.7904226410956	0.7793067521056	-0.9098469279682	0.1857513356123368	0.1809	-1.0981	-0.3917	0.3188	-2.1305824845278	0.5188165458409	-0.7495634208963999	0.1870765906323329
244	0.1354410171804711	1.2872	-3.0094	2.1718	0.6949	5.666183281413999	-6.5795710821452005	1.0596651888738	0.1531700943152937	0.0205	-0.0908	-0.4114	0.1523	2.1972295785336	-3.9829310559452	2.0019701171695	0.1584439088824648	0.3352	-0.5539	-0.1109	1.6893	-0.5052432002494	-1.7505681509964997	3.7699672307661	0.1696678395768696	0.1418	-0.5831	0.9337	-0.2056	4.7695162687303	-5.9410730369149	1.5124247861693998	0.1736698781872173	0.0783	-0.224	0.0377	0.7902	0.2150883488368999	-2.8601203027979	4.8212130110701	0.1756805122138789	0.0261	-0.3621	0.2704	0.1378	0.0401692343446999	-0.5076037820914	-0.1577262100762999	0.1805050455419738
245	0.122373501951936	2.1673	-0.0648	5.1345	-0.4449	-0.2391269405946	0.0135733455915	0.4234096963934	0.125656769664273	0.0918	0.5573	0.0187	-0.8861	0.6259869614676999	-0.1224748545691	-0.9506456508041	0.1262501482479907	0.5884	-0.5199	2.5425	-0.5063	0.7822968224387999	-0.0549228708572	-1.0878741418857	0.1394760901113959	0.0042	-0.0895	0.0299	-0.1912	0.5716148930403	-0.8497307770586	-0.6046630388283	0.1395304908472168	0.0047	0.2177	-0.0474	0.0237	0.3983875288681999	0.7220626424370999	-0.8407999090897	0.1414269433035255	0.1702	0.7092	-0.098	-1.137	-0.1183044933149	0.0226615856831999	0.2374745333052	0.160123335727121
246	0.1144409554220632	2.4998	2.4022	-5.1816	-0.3812	0.6543532866024	0.2250421356039999	-0.9653992873166	0.1225069111277991	0.0531	-0.4418	-0.1226	0.6631	0.9102010152445	1.1348890635721998	-1.9676629943991	0.1226147953367097	0.1715	-0.2245	1.3419	-0.4974	1.6664920943906	0.2087934639248999	-2.1513949477681	0.1321111586952786	0.0453	0.1484	-0.6415	0.284	0.6475862853219999	0.2155604652053	-0.9519439708172	0.1342190971725313	1.1216	2.4022	-2.4373	-0.9078	0.9303446469629	-0.0245500511567999	-1.173602605781	0.1372149610406963	0.0041	-0.0624	-0.1428	-0.1415	1.4952712247842	-0.5714181778867999	-1.5407911113041	0.1373324919429928
247	0.1524729298055088	0.4285	-0.6251	1.4187	-1.346	1.8187496231996	-2.3530279801056	1.7639054384037998	0.1649253975882765	0.1452	-0.9684	0.5352	0.31	-0.0271073481523	-1.2424922525367	1.759420332904	0.1697959730220566	0.4874	-0.8917	-0.4405	1.8211	-0.2319271659765	-1.3262929079277	3.0693071970298	0.1775293544715243	0.5451	1.3003	0.2272	-1.6921	0.848235741892	-1.9014880167617	2.1260580359973	0.1801001868665733	0.0534	-0.4394	-0.2394	0.4411	1.6082250659239	-2.1665026715569	1.4875993337976998	0.1845352337548612	0.0373	-0.198	-0.3126	0.4081	0.0623980466901999	-1.8535682053691	2.5735850102098	0.1883602766724303
248	0.1122668204160639	0.0019	0.0687	-0.1375	-0.0353	0.2502610182827	-1.6710952289824998	0.3633328885144999	0.1302571869692035	1.2221	-1.8274	3.2617	0.3085	-0.2496708728222	-1.1701797621101	0.4729819150753999	0.1407813259457846	0.1675	0.9612	-0.8938	-0.2485	-2.0880920113718	-0.3838306075092	0.9382132531029	0.155176300785311	0.3539	1.5762	-0.8863	-0.3891	-2.1903445481611	-1.3327451649625	1.0499868033216	0.1624788259963231	0.0406	0.5859	-0.0339	-0.1732	0.3059707497539	-4.6919318121899005	0.5685854796763999	0.1721781028647269	0.0098	0.223	0.1888	0.0127	-1.5700229831142	0.5922306411271	0.7217085551608	0.1751640734516484
250	0.1191883457049969	1.4912	-0.8225	2.9647	3.0498	-0.0613357848613	5.0075416044653	4.267145109722	0.1565884782088567	0.037	-0.5094	0.2823	-0.123	0.8254561271167	1.9979571280381	1.2459544392383	0.1649743395818667	0.2801	-1.4774	-0.5907	-0.1246	1.6391880310848	-0.0430412755857999	-1.0409772492913	0.1670013149233775	0.2047	-0.2143	0.9697	0.9234	1.2697569728118	2.1320381766637	0.9462785743963998	0.1727332243161952	0.0181	0.2094	-0.2045	0.2671	0.8375344375416	1.855417327812	0.9825135056711	0.1789669455116188	0.0187	-0.0231	0.2789	0.2803	0.8096402287753	2.2265007933744	1.4214243561603	0.1808172717063267
251	0.1202078358239968	1.5263	1.6276	2.3582	3.2918	-0.2091475512011999	-2.9482093485352	-2.5934138976826	0.1558540774626023	0.0401	-0.07	-0.276	0.5518	0.9212564068712	-0.8688908330094999	0.0246680802489	0.1591206301196264	0.0887	-0.3802	-0.4557	-0.6954	2.2436936977903	-0.6738674298296	1.5271784226818998	0.1633186990943951	0.2923	-0.6458	1.4491	-0.4101	2.1268448966113	0.7182070254284999	2.2564014967064	0.1726060118086701	0.0221	-0.1785	-0.3302	0.2267	1.0602553343343	-0.7062467440957	0.1238518606436	0.1771703118935639	0.0321	-0.0953	-0.4761	-0.1906	1.1531048867863	-1.0416460808132	0.1925054492151	0.1797615170025645
252	0.1190196086842359	1.6884	1.3151	-1.8908	-3.9968	0.4801030036320999	2.1896363736085	4.4327399259383	0.1562047470781969	0.0442	0.4243	-0.4935	0.0299	1.4889763398722	0.4790013987725	0.9579634545143	0.1598962341901635	0.2724	0.6811	-0.5915	-1.3195	2.8781394108585	-0.0655454891462	-0.3448810071162	0.164066656292928	0.2875	-1.4622	-0.0707	-0.6965	2.6219769379708	-0.7651826040842999	-1.634309495278	0.1725853858919853	0.02	0.1566	-0.3112	0.2298	1.5219457995988	0.4651526519660999	0.7537337821505999	0.1749198625393018	0.0089	-0.1924	0.1335	0.1477	2.2863415430691	-0.158945844028	-0.4760506714699999	0.1800820191111098
254	0.1189087503538178	1.7436	0.5153	3.8508	-2.6268	1.8588401714829	-3.8750131227351	2.0394246823959	0.1553824555841237	0.2622	-0.5771	-1.307	0.6999	3.2900609422875	1.4846092634644998	-1.7479321679396	0.1564796862920351	0.0414	0.1454	-0.0388	-0.6117	2.3648702323463	-0.452051422743	-0.0286810693803	0.1639771033739021	0.2949	1.2149	0.3967	1.0318	2.3750600772976	1.6282506685502	-1.809385981893	0.172655720025335	0.0212	0.0654	-0.222	-0.3615	2.0829380743501	-0.7935489292189999	-0.2227208967927	0.174276173785252	0.0118	0.1742	0.1694	-0.2066	2.5227144715147	0.5254655180291999	-0.8906868720173	0.1799743844300014
255	0.1184188839138217	1.8064	1.9011	-0.0459	4.3893	-0.0663716927909	-0.5042989675126	-5.1779756134577	0.1557777980261823	0.3116	1.2786	-0.6198	0.9906	2.4709390431135	-0.5230655931564999	-0.1742502829702999	0.1567418080821813	0.0584	-0.6112	-0.3128	-0.2957	1.9277298182386	-0.8289183138183	-1.0744975114477	0.1618314229896999	0.0264	-0.3517	0.0717	-0.3409	1.1008573420166998	-0.4091281762493	-1.6070447750028998	0.1643767822343208	0.2751	0.9278	-1.1922	-0.4783	2.4450513289129	-0.3532217296246	1.3862910297452	0.1702844492357259	0.1694	-0.622	0.3901	0.9761	1.3457677081242	-0.5541465874095	-1.5498793513958	0.1726899387761133
256	0.1189075600437273	1.6971	2.3263	3.9053	0.8633	-3.7392796668201	-3.2018145244273994	-1.8456209131677	0.1563221717749928	0.0457	0.344	-0.4819	-0.2972	-1.5879240620827	0.1770829811806999	-0.95603564601	0.1608549078791281	0.2704	0.6092	1.4601	0.1358	-1.5436631525451998	1.6564202785314002	-1.1974051393545	0.1642761402115647	0.2777	-1.3618	0.668	-0.4851	-0.1384874680639999	2.7945748136517	-0.4559463827823	0.1726701206092214	0.0185	0.2833	-0.0673	-0.276	-1.4748915348816	0.2859844901582999	-0.9983687470432	0.1750298624058819	0.0106	0.0036	0.2985	0.0376	-1.103178580828	1.5027464006171998	-0.8651925881236999	0.1802430622967193
257	0.1212536160305445	1.4161	-1.4003	2.0886	3.3459	-0.3698638316107	3.5203750440053	4.427389273763099	0.1565349017600173	0.0406	0.0417	-0.3326	0.5258	1.072884447189	1.3563903264132	0.8494553758437	0.1642898021343576	0.2852	-0.6935	-1.4003	0.4025	2.3014886098886	-0.1821975751717	-1.4831535713286	0.1688957737297198	0.1878	-0.2894	0.7626	1.0013	1.4379090860236	1.6422961305100998	1.0032079398193	0.1728871377685331	0.02	0.2065	-0.2891	0.2169	1.275107624987	1.1756091003467	0.8088140251306	0.1791547212464461	0.0035	-0.1591	0.0616	0.0198	2.7965419651867	0.1830237788164	-1.5112838382790998	0.1804774115322274
259	0.1299025377710307	0.0084	-0.3112	0.0055	-0.0001	0.0121176534556	0.7008174058591	0.0007475175832999	0.1618051108525671	0.2376	-0.0252	-1.484	-0.0016	-0.0162486716791	-0.9670123515753	-0.0010229187981999	0.1673903897709334	0.1828	-1.2796	0.0215	-0.0003	-0.0045244485304999	-0.2328320556826	-0.0002360581841999	0.2065982872582827	0.0262	0.0074	0.4358	0.0005	0.0317104827442	1.8871671535869	0.0020851806271	0.221881977231353	0.0	-0.0	-0.0	-0.0139	0.0001573721228	-0.0792368638298	-7.86860614e-05	0.2296272661916433	1.2734	2.8837	-0.0499	0.0006	-0.0099931297978	-0.5837325464959	-0.0005901454604999	0.2325221481059519
261	0.1149179419645436	1.1672	2.0884	-2.1376	-2.511	-5.7386138009327	5.3268496416265	5.040629093283999	0.1583466426511541	0.0021	0.0282	0.013	0.1373	-5.488038038404399	4.9098922022679	5.0377963950736	0.1826792176647744	0.0132	0.0265	-0.2445	-0.2185	-4.368846844081499	3.8019924577559	3.2511113418945	0.186445249645817	0.3497	-0.1096	0.3298	-1.6409	-3.9627874242268	3.4585671427756	3.8667510862881	0.1996824345925536	0.0014	0.0861	-0.0124	0.0546	-5.2456849692924	4.4419855381528	6.1881866127416	0.2007153712834007	0.0028	0.0584	-0.0121	-0.1313	-2.6394845866323	2.0075174844982	2.1103995097787	0.2135381728690538
262	0.1647402373017092	0.4554	1.0732	1.729	-0.072	0.7634908537642	-1.9642401507282	-1.40454619599	0.180452595826922	0.2121	0.0251	1.2274	0.5062	1.1032179238587	-1.0068274986437	-1.2488264804793998	0.1890443771706657	0.0055	0.0858	0.191	0.013	1.1226927240552	-0.7103384192885001	-1.1436625594183	0.2088782812188212	0.8601	1.1288	2.2122	0.094	1.3687046950223	0.601554939403	-0.7706906283823	0.2209604662802417	0.0023	0.0728	-0.0499	0.0874	-0.4698344726193999	-1.1593997716982998	-0.1286910534197	0.2231031442459692	0.2142	-0.0124	-1.1064	-0.4649	2.3729748966705	2.5543462681974995	-0.6833097571975999	0.2266256370920178
264	0.1192390068312218	1.5075	1.4058	-4.1139	-0.2523	-0.9729138061803	6.7278943078842	-0.0390676294850999	0.156823455857534	0.039	-0.0218	0.2332	0.5642	0.3962236621797	2.5714211435213	-0.3608149345497	0.1652253829255821	0.2835	0.8007	0.5249	-1.2873	1.6865176970168998	-0.3233603693233	-0.6172134656216	0.1671128718581433	0.2254	-0.4392	1.3517	0.0589	0.9444294519535	2.5435662777856995	-0.5672871596632999	0.1728320031490287	0.0182	0.2264	0.0697	0.3188	0.6381046149233	2.3691586226926	-0.2637950208435	0.1792788982611191	0.0191	-0.0771	0.3904	0.0376	0.3067969533986	3.0826051414064	-0.2588377989753	0.180989049732336
265	0.1741131828863112	0.0106	0.3028	-0.0028	0.0011	-0.0005901454604999	0.3685261685668999	0.0016917503201	0.1794065374281117	0.217	-0.0001	1.3468	0.006	0.0006688315218999	0.5734640154831999	0.0026359830569	0.2322399678084384	1.7357	3.3483	0.0017	0.0055	0.0006294884912	0.4279341449238999	0.001967151535	0.2361671205161307	0.1159	-0.858	-0.0006	0.0021	-0.0005901454604999	0.2338549744808	0.0010622618289	0.241987172389528	0.129	0.0003	0.8941	0.004	0.0002360581841999	0.0304515057618	0.0001967151534999	0.2508500566868334	0.0242	0.3798	0.0174	0.0061	-0.0087734958461	0.5797982434259	0.0026753260875999	0.2511130233435738
266	0.1661538130364295	0.3785	1.8268	-0.0505	-0.2783	0.6175675528979	-0.5908929780833	1.4375156557166	0.1839176774338273	0.1516	0.9654	-0.2636	0.4848	-0.314350815293	-0.4039348961969	1.1387840236115	0.1946650034110632	0.0085	-0.1581	-0.058	0.1926	-1.2726290140529	-0.2833878501321	1.039049440787	0.2078565387347256	1.1165	2.8238	-0.2731	0.0935	-1.7257426986248	-0.189239977667	0.8952506635785	0.2212851721421447	0.2256	-1.0448	0.3396	-0.5679	-3.3081587364095	0.064522570348	0.6179609832049	0.2213464056768274	0.011	0.213	0.0557	0.1621	0.3276881027002999	0.0468968925944	-0.2577755371464	0.229373111651501
267	0.1478080049700338	0.6002	2.0378	1.172	-0.7515	-2.1846791517403	-2.2172945241906	-0.612964418306	0.1553703430121618	0.6056	1.8851	0.5594	-1.4073	-2.866139786495	-2.3736437281924	-0.0839186844831	0.1635324801096322	0.3735	1.4837	0.5288	-0.9719	0.3623886557777	-0.8795921373598999	-1.718110150669	0.1656359480335502	0.6411	-1.9505	-0.5744	1.2926	-0.3963810343025	-1.4083231269372	-1.7012319904986997	0.1743926668870866	0.5872	1.6985	0.6576	-1.3164	0.5954961126752	-0.7573926840056999	-1.8733970928419	0.1881435634298969	0.0033	-0.0981	0.014	0.1285	0.7098269598893999	-0.9690581891716998	-2.3555065910397	0.1913732785804448
268	0.1466343526058799	0.6629	-2.383	-0.9313	-0.4847	-1.9184448629934	0.2406613187919	1.053606362146	0.1588939695743665	0.2855	1.6086	0.2848	-0.1631	-1.9360311977163	0.4814800097066	1.415168814279	0.1697360308580618	1.6298	-3.7029	-0.8189	0.1442	0.5096102766570999	0.2946399569123	0.2578148801770999	0.1885425297212309	0.0141	0.1693	0.1955	0.2119	1.4436531685057998	1.1931954350696	1.22356825477	0.1909773595417415	0.3137	1.5288	0.3483	-0.0737	-0.07081745526	0.3874895093643	0.5753918239874999	0.1921509497995647	0.0528	0.6178	0.057	-0.1659	0.1437200911471	0.8161711718715	1.1760418736843998	0.1932784240855933
269	0.1639293472804854	0.0868	-0.6627	-0.506	0.3147	1.3998250323059998	1.0616716834395	-0.6603727702995	0.1824097092636927	0.2303	0.6528	-0.0939	1.2077	1.106719453591	0.8411933393967	-0.5262917216738999	0.1835637055254035	0.2279	1.0157	0.7701	-0.4877	-2.8744805090034	-2.1736237601136	1.3597344840227	0.1902557163178068	0.0078	0.154	-0.1904	0.035	-2.1911314087751	-1.6596070640181	1.0397576153396	0.2021691055595734	0.2706	-0.6683	0.0968	-1.2456	0.2429038715417999	0.182158232141	-0.1096883695915999	0.2154335636378505	1.0948	1.3107	-0.1976	2.4219	-0.9014275193984	-0.6815786638468	0.4238818127617999	0.2189261770914256
270	0.1170049564882226	1.3361	-2.1558	-1.4014	-3.2431	0.4582676215936	0.0164453868326	-0.1329007577046	0.1327769565680896	0.0	-0.0135	0.0002	0.0179	0.3544413635763	-0.0162486716791	-0.2875188683556	0.1549651991621301	0.1927	-0.1297	1.2479	-0.54	-1.0436525753789	-0.9611895830317	-2.4415891422113	0.1571116589991579	1.0369	0.2544	-2.9359	1.1025	1.2147554158932	0.8862804525788999	0.8075157051175	0.1602753463002836	0.0993	0.1274	-0.9186	0.2639	0.9803102959519	-0.0516573993090999	0.5504483425237	0.1623064379317987	0.0052	-0.0044	0.2173	-0.0261	0.6320457881955	-0.2896040489827	0.1968725256227999	0.1697606764140706
271	0.1843500267966726	0.128	0.2036	0.8083	-0.5888	1.1595178007904	1.4593903807858	-3.9523221780606	0.185992961210856	0.0048	0.0286	-0.1298	0.1441	1.4315748580809	0.1236158024593999	-0.1789321036236	0.1909839497951697	0.0221	0.3958	-0.1234	-0.0429	1.5093953728054998	-0.3512939211203	-2.6152886227518	0.2016948535331114	0.0357	-0.111	0.2824	-0.4168	1.0535670191153	1.1244631604367	-3.3591473041967	0.2195920447879221	0.1147	-0.1597	0.7886	-0.3688	1.4097394760424	2.2770565878239	-3.6405680027938	0.2249365650239481	0.1741	0.0394	-1.0765	-0.0185	1.3016641707095	-0.6688708649306999	-2.752044997465	0.2275870350071945
272	0.1504811250218571	0.4825	-2.1485	-0.238	0.3702	2.3285172719795	-0.5823555404213999	1.0518752687952	0.1610453394864544	0.4883	1.7671	0.6114	-1.0256	2.2608866022062	-0.4309242152570999	0.7973652031969	0.1748722993797529	1.3574	2.9002	0.9246	-1.5418	-0.4841159927634999	-1.3424235505147	2.3132521760679	0.1901894077036705	0.0024	0.0823	0.0593	-0.0933	-0.7658907786369	-1.3286534897697	2.2876398630822	0.1924229773657192	0.0124	-0.3107	-0.0045	-0.0099	-0.4723524265841999	-0.995772107017	1.7091792827000998	0.1941103306686474	0.7824	-2.1772	0.5383	-1.008	0.3451564083310999	-0.9353412118618	1.6339554080017	0.1977579843083479
273	0.1088942261604392	0.0072	0.1724	-0.2638	0.019	1.5725802801097	-4.6344516443372	-0.1145275623677	0.1242673948189331	1.6153	2.3305	-3.7398	-0.2829	2.6590774159209	-6.3155006600868	-0.2636376487207	0.1443971300626023	0.0104	0.1023	-0.3122	-0.0082	-0.2991250624120999	-4.1957375090015	0.4997351759514	0.1471388515178968	0.0	-0.0037	0.0094	0.0017	1.1295777544277	-2.7845816838539	-0.2351532944939	0.1561276242451552	0.2705	1.4935	-0.4086	-0.4487	0.6261836766211999	-5.732751689358399	0.3952400864121999	0.1626264193026477	0.048	-0.41	0.5181	0.0806	-0.6367276088488	-4.7559035801081	0.7016436095038	0.1666615253079498
274	0.1434777083096585	2.0314	3.7862	-2.6261	-0.08	1.4658819808513	-1.0773695526888	-0.214026087008	0.1522833522521035	0.0588	-0.6675	-0.3501	0.1034	-0.5617397923345999	-0.6525828502209	-0.0686142455407999	0.1736763541502972	0.0386	0.3526	-0.4413	0.1184	1.3875106636969	-1.1378004478439998	-0.2370024169368	0.1749334193590734	0.3684	1.6291	-0.6986	-0.129	1.1714387390924998	-1.2137718401257	-0.2028920093199	0.1892115604306787	0.1696	-1.1146	-0.2823	0.1503	-0.0426085022481	0.2797289482769999	-0.1853056745969999	0.1907600303808038	0.2373	-1.2346	-0.5627	0.1578	4.0824295805855	-2.9597368565303	-0.3019577606224999	0.1992946952148554
275	0.1399593949624243	0.0463	-0.6177	-0.3176	-0.1183	0.311990233451	-0.5463960103616	0.6020663988021	0.1460428434594671	0.0981	-0.8968	0.186	0.4111	-0.5356947060112	-1.3375056716771998	0.9070535727885	0.157726411715474	0.3091	-0.1199	-1.5191	-0.7858	3.0318919748341	0.6440454125589999	2.5256651988172	0.1779528865728684	0.0594	-0.4331	0.5535	-0.0834	2.3567262249914	-3.4753272738538	0.5778704349216001	0.1791160128326927	0.3226	-0.4275	1.3632	0.8129	1.3634720719392	-3.0422785349389	0.5316030308184	0.1846907825514111	0.0708	-0.1949	-0.4033	-0.6118	1.1235976137613	-2.5660311483154	0.2661949457162	0.1889065878447658
276	0.118660473865512	0.0699	0.2872	0.1778	-0.8769	0.2752831858078999	-2.6031709692962	-0.6064334752098	0.1746951045057242	0.6238	-0.2573	-1.8336	1.3885	0.1924661061844	-0.149110086353	-2.0157795209452	0.1887837903991203	0.0875	0.075	0.6783	-0.4792	-1.1379971629975	1.8491224429	-1.5388633027998	0.1969793300452353	0.0083	0.2405	0.061	0.0421	0.9052437933763	0.3960662900569	-3.8160379197158	0.2003649839024925	0.0088	-0.003	-0.2147	0.1406	-0.734140952862	2.0480014630885	-2.1793678425958	0.2223772972686767	0.0029	-0.0494	0.0139	0.1301	0.8101910312050999	1.6126314853623	-1.5474007404616998	0.2301726678186024
277	0.1165627164165854	0.0754	-0.9739	-0.1426	0.0437	-1.5675443721801	1.413595093051	-1.1774188797589	0.1675575381191037	0.7085	2.1629	-0.8566	0.9645	0.8832116961843	0.1904202685879999	0.3274913875468	0.1880058990516447	0.0559	0.5731	-0.2392	0.246	-2.2323629049487	-1.3166145223755	4.0256969303161	0.191910356489111	0.0029	-0.0421	0.096	0.1082	0.2283862932134999	0.7213544678845	-0.3552282241903	0.1983194115735992	0.0056	0.0079	-0.1086	-0.1744	-0.8446948691289998	0.7673858138034999	-0.5446255739801	0.2214958449008997	0.0052	-0.0555	-0.1163	0.1368	0.957215936931	-1.4517578328299998	0.2422350400198999	0.2239544996653684
278	0.1339987317837553	0.4336	1.4591	0.5385	-1.5603	0.4184131314944999	0.9683500146191	0.105439322276	0.1364999775263821	0.0223	0.3136	0.0819	-0.3739	-0.3156491353061	-0.3294585390818	-1.1948871853897	0.1384513577035904	1.1843	2.329	0.8768	-2.5763	1.2076736703672	1.1905594520127	-0.845481729743	0.158106232719748	0.0106	-0.2208	-0.2015	0.1054	1.4844912343724	0.9386853694713	-2.9619794092802	0.1779618372343582	0.0124	0.1359	0.1377	0.2587	0.9199974298888	1.9514930087814	0.4281702031081	0.1784912168979559	0.1094	-0.7185	-0.4505	-0.4471	-0.5281015010861	-0.0461493750110999	-0.4175475848190999	0.181311406945956
279	0.1102562896549581	1.769	3.8019	-0.0515	-3.1001	5.591038092777	-1.0963722365169	-4.3671550937614	0.1295614597248598	0.0189	-0.372	0.0356	0.2806	1.5371715524796998	-1.4202834082699998	-0.8569305516767	0.1310106650162977	0.0003	-0.024	0.0489	-0.0052	2.3198618052255	0.7684874186631	-1.5589675914875	0.1392287176560703	0.021	0.3248	-0.2905	-0.1899	6.961355852058	0.6537237981112	-4.77230962391	0.160089236044101	0.0152	-0.189	-0.3261	-0.0138	3.9836392304978	-0.8080271645166	-2.9708709342184	0.1629226514331133	0.1833	-0.6537	-1.12	0.0786	2.4854172784111	-0.1048098337848	-1.6140478344675	0.1637223509225165
280	0.1218329075019742	1.6562	2.375	-3.5542	-1.4553	-5.5875365630447	8.3719215317451	3.4527050312013	0.1459535169161793	0.0702	0.5565	-0.0003	0.6416	-3.6883304420636	4.4310875186489	1.0102896853452998	0.1534958379776585	0.0	-0.0034	-0.0027	0.0009	-0.8645630996324999	1.9211988751424	1.3129949635511	0.1692669031551265	0.0451	-0.5148	0.2087	-0.3025	-3.2390330314695994	4.7684933499321	1.9124253792963	0.1720202219570826	0.0001	0.0165	0.0186	-0.0142	-1.5920550803062	1.9578272367241	0.520114865854	0.1750942302890555	0.0756	0.2953	-0.6315	-0.4024	-4.707354280224299	6.590783845894699	2.3788370082448	0.1837534245636451
282	0.1335354016516716	0.1827	0.3203	0.3382	1.3546	-1.3319583043485	0.6054498994423	3.0555764793155	0.1765052321022338	0.241	-0.401	-0.3387	-1.3313	-2.2640733876929	0.0251401966173	0.8542158825583999	0.1964874945773092	0.0002	-0.003	0.0326	-0.0091	1.1515311655582998	0.4161705787446	1.4586035201718	0.1993723398880726	0.2735	0.7777	-0.2164	-1.1856	-2.3174618803528	0.2342877478185	1.7694528057325	0.205443153605485	0.007	0.0178	-0.2204	0.0481	-1.5669935697503	-0.0921413778994	0.1287303964504	0.2310340885060072	0.4932	-0.7208	-0.4212	-1.5827	-2.3686865063242	0.2074558008811	1.6694821647238	0.2420500364910127
283	0.1194778347049125	0.7615	1.5719	-0.7047	-2.5676	-0.2625360438610999	0.1762961205667	-4.874522817668599	0.1438310834093182	0.0247	-0.3505	0.3004	-0.2109	-1.4872059034907	0.2011215729384	0.3875288523949999	0.1590461153849831	0.2111	1.1332	-0.7633	0.3524	-5.0011680334919	2.9801558894636	-1.949053740878	0.1692289168652779	0.0324	-0.432	0.27	-0.1654	-2.1522998374742	1.40061189292	-4.2292577711579	0.1719343634460037	0.0074	0.154	0.1982	-0.0434	-6.3923769420746	4.287957572962299	-2.7804506656304	0.178922553817362	0.2286	-0.2981	0.3975	-1.2922	-0.472509798707	0.411528101122	-5.5813990502555	0.1863583224648575
284	0.1308063895771032	0.1978	0.5273	0.8595	-1.1187	-0.6557302926769	2.0236874701159	-1.9331984995059	0.175581370297881	0.1562	0.6286	0.6024	-0.7593	-1.6181395096602995	0.8669630245051999	-0.5132298354814999	0.1873489651119562	0.2069	-0.096	0.6984	-1.0768	-0.945413027721	0.0370217918887	0.6572646708742	0.1919559620130155	0.0043	0.0465	-0.1222	0.1274	1.8625777593994	1.4652918353908	-0.4577955052251999	0.20151144471857	0.119	0.5828	-0.4958	0.5478	-0.8222693416299999	0.176256777536	0.7566451664224	0.2026924447393927	0.1576	-0.6306	0.2944	-0.826	-1.1270204574321998	0.1063835550127999	0.7211970957617	0.2085945872173056
285	0.1166832471649051	0.0776	-0.3703	0.0133	-0.9278	-0.5884143671492	-2.4014199078666	-0.8446161830675999	0.1699524872229313	0.7677	-0.7933	-1.4603	-2.0036	0.283663251347	-0.7012895222275	1.4905107180695	0.183638718213172	0.0095	-0.1583	0.2154	0.0783	-0.0016524072894	-1.1400430005939	0.0282089530118999	0.1933283417733145	0.0112	-0.2259	0.1756	0.069	0.0420970428489999	-0.938724712502	0.0041310182235	0.2172625270922455	0.032	0.0377	-0.467	-0.0403	1.4353124459974	-3.2817989058405	0.9752743880223	0.2221049922452457	0.0197	-0.0156	-0.357	-0.0732	-0.5714575209174999	-2.0006324541257	-1.966364674386	0.2391964626365151
291	0.1187679600794155	0.0707	-0.9085	-0.2415	0.0963	0.9212564068712	-2.5542675821361	-0.1482051966469	0.1749699900655725	0.6432	-1.2653	-1.9655	0.224	2.0850232549772	-0.0382807688711	-0.5996271308987	0.1892028170352868	0.0677	0.3539	0.636	-0.0835	0.8267544471298	2.06157480868	-1.5197819329102995	0.1968606400697602	0.0083	0.0622	0.0332	0.2421	3.8786326815595	0.6909029621227	-0.7247773115554	0.1999580951953105	0.0059	-0.0748	-0.1897	0.0489	1.5532235090053	2.2499492396716	-1.391169565552	0.2222911363107918	0.0042	0.1554	-0.0626	-0.0073	1.7526926746543	1.6812850739337997	0.257303420778	0.2290148198619058
293	0.1612530193815548	0.0568	0.0015	0.7267	-0.0028	0.0038162739779	2.3875711610602	-0.0090488970609999	0.1791262320802994	0.2811	-1.5342	0.0027	-0.0116	0.0043670764077	2.6621461723154995	-0.0101505019206	0.1988964131956389	0.5436	2.0248	-0.0047	0.0183	-0.0539786381203999	2.4989906240026	-0.1008361876840999	0.1989442166956631	0.199	1.225	-0.0002	0.0107	0.0527983471994	3.3985296779273995	0.0795516080753999	0.2004602116496809	0.0028	0.0572	0.0006	-0.1328	0.0177437068457	3.8773737045771	-0.0134946595300999	0.2174787096747694	1.3533	-3.0551	0.0047	-0.0225	0.0017310933508	1.3840091339646	-0.0053899952059	0.218924724391275
294	0.1395404157328653	0.0463	0.5733	0.2094	-0.3542	-0.1403365905069	0.7926046964822	-0.5879422507808	0.146474391687395	0.0936	0.9381	-0.2796	0.0178	-1.1085685760339	1.1372889884448998	0.180191080606	0.1555104556293221	0.3156	0.0542	0.9262	-1.4775	2.3918595514065	2.8300622273431	-1.7713019281754	0.1788758013475506	0.3463	0.6887	-0.6463	1.4183	0.6516386174841	1.0057258937840998	1.2618883666718	0.1816578717057136	0.0959	0.0007	0.7119	-0.5338	1.9503520608911	0.8032666578019	1.8843737984072	0.1849919401916463	0.0304	-0.2455	-0.4258	0.0677	0.9967556827845	0.5545006746858	1.4202834082699998	0.1889328794022861
295	0.1411144440918132	0.0487	0.6717	-0.2583	0.002	-0.1555623433877999	-0.5231836222486	-0.4523661669885999	0.1466395272759586	0.0907	0.8792	0.378	0.1097	-1.0293710552348	-0.2741815809483	-1.0001391834247	0.1576824801225552	0.2926	-0.3043	1.63	-0.1843	2.6791030185472	-2.5366419043825	-1.4751669360964998	0.1793141147556134	0.2812	0.4413	1.4337	-0.3198	0.3588477830147	1.0372396613748	-1.6838030278985998	0.1841043352547011	0.1184	-0.1461	0.9469	0.2167	1.336089322572	1.0792580181624	-1.7605612807943	0.1858372426325024	0.0185	-0.1438	0.3519	0.0692	1.1283581204759998	1.7727182772805998	-1.802697666674	0.1894232963469181
296	0.1534887196366724	0.0135	0.2421	-0.0454	-0.2671	0.7833984272984	-1.1234402416385	0.2537232049843	0.16555106852404	0.3325	-0.3281	1.1862	-1.224	-0.5736607306367	0.1893973497898	0.2582869965454999	0.1856347634994896	0.8517	-0.5293	1.8107	-1.8231	0.1839680115532	0.5279441289633	-1.2822680565743998	0.190127425585581	0.3335	0.2121	0.7682	-1.4127	-0.3783619262418999	0.2988496611972	-0.179797650299	0.1956225937304239	0.001	-0.0268	-0.0577	-0.0586	1.3363647237869	-0.0153044389422999	-2.1235007390018	0.1971211423178969	0.0611	-0.5126	0.3068	0.3292	-0.9054011654991	-0.0388709143316	1.1632160456762	0.1986651240750193
297	0.1543283093975786	0.1494	0.0782	-0.0522	1.2014	-0.6350358585287	-0.146356074204	2.9309377580579	0.1784738877617041	0.171	-0.8818	-0.013	0.8121	1.1364234417695	-0.1166914290561999	1.2490231956329	0.1879293557551923	0.0037	-0.0351	0.1689	-0.0084	-1.6908847734245998	0.0696765073697	-0.1949447171184999	0.1968126748727803	0.0033	-0.1339	-0.071	-0.0442	-0.6068269055168	0.0214026087007999	0.0928102094213	0.2002795255913793	0.0027	0.0658	0.1225	0.0286	1.4667868705574	-0.0924954651757	1.2757764565089	0.2018798234582625	0.5354	-1.8025	0.0773	-0.8507	0.2364122714762999	-0.0088128388767999	-0.8684974027025	0.2111721179087486
298	0.148301087709478	0.5317	2.2703	-0.283	-0.3782	-1.8755216164997	-0.5849915234783	-1.1006212838324998	0.1583756867318538	0.4902	-1.8317	0.6054	0.96	-1.8739872383024	-0.4623199537557	-0.8871853422849999	0.1705102388223829	1.4447	3.1682	-0.8829	-1.3756	1.4240603392172	-1.4093460457354	-2.3680176748023	0.1878034974596721	0.147	0.9593	0.2325	0.4469	1.1990575466439	-1.3212569999981	-2.2247303569929	0.1885861213830495	0.261	-1.1837	-0.3863	-0.7251	0.4825029285047999	-1.179504060386	-2.0087371184499	0.1888119524964246	0.3155	-1.3423	-0.3935	-0.7414	0.5923486702192	-0.9192892553362	-1.5674656861187	0.1936012524253436
299	0.1164356049696577	0.006	0.2681	-0.0693	0.0056	-1.3803108890787998	-0.4206950272750999	-0.088128388768	0.1358092650926267	1.4007	3.8333	-0.8116	0.3437	-1.4739866451755	-0.4751064387331999	-0.0715649728433	0.1513029281176252	0.0643	-0.5072	0.5594	-0.2601	1.1976411975386998	-2.237044725602	0.8327345877962	0.166549313500513	0.2944	-1.1276	1.0402	-0.5458	-0.1117735502187	-2.4847877899199	0.9956934209556	0.1796102730199696	0.0459	0.0668	-0.5385	0.2976	-4.6820960545149	-1.2593310696762998	0.4415468335461	0.1822906323180029	0.0075	-0.1436	-0.0633	0.1934	0.2669818063301999	-0.1035508568023999	-0.2711915106151	0.1846972037580219
300	0.1221117840366862	0.7499	-2.6448	1.0406	1.0646	2.2805187745255	-3.3057981545675	-2.516380243572	0.1458443336192261	0.0141	0.2432	0.2778	0.0954	-0.9437999634623	0.1109080035433	0.1661062756154	0.1618074359812929	0.1766	0.9585	0.7718	0.3497	-2.8714510956395	-3.1889493533884994	-1.6813244169645	0.1702016570869179	0.0275	0.4272	0.2312	0.0779	-0.1821188891102999	-3.8318538180572	-2.5417958414042	0.1818526794206529	0.2585	0.2256	-1.1813	-0.828	3.11990233451	-3.7426238244296	-2.9252723616371	0.1848378451977262	0.0057	-0.0501	0.1777	-0.1085	-4.5090260624656	-4.960762740962999	-2.5849158030514	0.1906381428480277
301	0.1200748268480993	1.458	1.0654	3.1233	2.7062	0.8276986798666	-0.9981720318897	-0.0084980946312	0.1348818558775595	0.0	-0.0071	-0.0166	-0.0014	0.8287609416955	-0.9937656124513	-0.0119209383021	0.1536884172145524	0.021	-0.3507	-0.107	0.2658	1.0755204302458998	-0.1831418079085	0.7613269870757	0.1547791274927211	1.5213	2.8547	1.0406	-2.3476	0.3720276982991999	-1.5952812088236	-0.1664997059224	0.1564542318837542	0.0085	-0.1711	-0.1304	0.1868	0.7103777623192	-1.4316535441423	-0.4278554588624999	0.1566374790013399	0.0026	-0.1385	0.0172	0.0722	0.9263316578314998	-1.0461311863129998	-0.1179110630079	0.1682016112709166
302	0.1124199937373359	0.0007	0.0843	0.0358	-0.0199	2.8061023216467995	-0.0208518062709999	0.1099637708065	0.1286205003048963	1.4367	3.8679	1.2997	0.3248	2.6067905281206	-0.1289664546346	0.0694011061548	0.140685166236142	0.0736	-0.6562	-0.5673	-0.1793	0.7051451392361	-2.1951837409372	-0.7455897747957	0.1549103963888783	0.3779	-1.1803	-1.3975	-0.5592	2.591525432209	-1.8981832021829	-0.7276886958272	0.160851149894878	0.0145	0.033	-0.3368	-0.1426	4.8295930766092	-0.9524160871856	-0.4274620285555	0.1725690776515135	0.0087	0.1483	-0.151	-0.1768	0.8123155548629001	-0.6784312213907999	-0.0791975207991	0.1765465824237492
303	0.1482550764732116	0.0403	-0.1729	0.1786	-0.5879	-4.1785839476163	-0.7717922332418999	-5.0245377937277	0.1493626576237597	0.8681	-1.7837	-0.1974	-2.3445	-4.4110225729919	-0.1088621659469	-4.8330946063415	0.170428792800732	0.0034	0.1689	-0.0377	-0.0097	-1.0844512982148	0.6516779605148	-1.5176574092525	0.1725776064309459	0.0028	-0.1465	-0.0405	0.0293	-0.703453388916	-0.8866738828858999	-2.3175799094449	0.1741683972518142	0.0689	-0.1802	-0.7478	0.0426	-3.4638784519201	-3.7338503285835	-2.1487589647112	0.1777723298721314	0.0154	0.0742	-0.3523	0.0001	-6.0456468125155	4.6950792546459	-1.0989688765430998	0.1798794444298958
304	0.1471109804751129	0.3911	0.2987	1.3263	1.4627	0.220714402227	1.3917597110125	2.8268754418564	0.1558528706153231	0.6776	-0.233	-2.2145	-1.2503	0.2394810278709	1.7300704320018	2.8300622273431	0.1696769791298032	1.2804	0.3554	2.7111	1.9604	-0.0806138699043	-1.2123554910205	1.3206275115069	0.1802073228595702	0.2376	-0.0973	1.1956	-0.734	0.0273827493671999	0.0997345828245	1.3329025370853	0.1881603843232172	0.0025	-0.0025	0.1344	0.0412	-0.2536051758921999	-1.936857401361	0.4749490666104	0.1900202069066408	0.4695	0.3472	0.0082	1.8936	-0.0018491224429	-0.0990657513026	1.4133983778975	0.1937068320851409
305	0.1535018678041375	0.1479	0.3141	-0.3374	1.1101	-0.1282976231127	0.0229369868980999	2.9489962091491995	0.1769853427033989	0.1344	-0.7277	-0.1614	0.7639	1.4292536192696	0.3772996644129999	1.2594097557377	0.1847996898610603	0.0036	0.0572	0.1459	0.0655	-1.7012713335294	0.8534290219444	0.1988003341270999	0.1930683069763773	0.0055	-0.1828	0.0902	0.0311	-0.9829069359781	0.8655073323692999	0.0319858839591	0.1968604743303806	0.0109	0.2547	-0.1333	0.0242	2.1396313815888	0.288384415031	1.4030118177927	0.1989396384668554	0.4996	1.8988	-0.2132	0.3405	0.3091575352406	0.9637075369965	-0.5195247203935	0.2081818090660015
306	0.1534454447538899	0.0133	0.331	0.018	-0.1429	-0.9899099954427	-0.0645619133787	-0.9696483346322	0.1656047684505547	0.3297	-0.1873	-0.0312	-1.7176	0.6172528086522999	0.0413495252656999	0.0302154475775999	0.1856775444715707	0.854	-0.3394	-0.0491	-2.6042	-0.5521794358744999	-0.0161699856176999	1.317204667836	0.1901533037133847	0.332	0.4983	0.0123	-1.5395	0.302547906083	0.027146691183	0.4114494150606	0.1957723052668695	0.0062	-0.1973	-0.0923	0.0099	-2.0367493563083	-0.1854630467198	1.4976318066262	0.197641066017018	0.0303	-0.4743	-0.0723	-0.0017	1.2103096534240998	0.0934396979125	-0.9716548291979	0.1986460794810636
307	0.097952526477593	2.237	4.2606	1.2397	3.8167	-8.1779210473634	-2.2987739407703	-7.7388528247514	0.1202118595057447	0.125	-0.1571	1.1966	0.321	-12.9902031904646	-1.1415380357604998	-10.8437654645647	0.1315300940697313	0.6263	-1.986	0.4916	-1.7197	-12.930480469862	-1.9221431078792	-10.829956060789	0.1330147984578431	1.0701	-2.1612	-2.5458	0.9567	-0.1351039674238	-1.2656259545883	-1.3319583043485	0.1444599122131299	0.0296	-0.5064	0.1699	0.1477	-2.8893128315773	-0.8694416354393001	-3.1518882184691	0.1505762597932959	0.0239	-0.0738	0.3389	0.3433	-6.685089090482601	-1.2732191595134	-6.361374633883	0.1543656323624153
309	0.096565576719097	1.231	-1.5681	3.6229	-1.8808	0.6821294662766	0.1948660310571	0.406806937438	0.1261814575437009	0.3122	1.1076	1.5285	0.3841	2.7502745610835	1.1053424475165	1.5632559818338	0.1429136843382942	0.7185	0.7033	2.6512	-0.1318	1.2132210376958998	-0.0391463155465	0.8079878214859	0.1452369608989699	0.1535	-0.9674	-0.6244	-0.5092	-0.8675925129964	2.3364645641809	-1.1150995191301	0.1511226804785697	0.3969	-0.8244	1.5466	-0.9317	0.9628419903210998	-2.271666592618	1.1770647924826	0.1535178453008361	0.0394	-0.1263	0.5728	-0.2017	-0.5196820925162999	0.3678179940143	-0.4070823386528999	0.1547161722529522
310	0.1011776597244024	0.0002	0.0149	0.0429	0.0233	-0.8933228550742	0.1866433376408	0.7469274378395	0.119053261863162	0.0006	0.0051	0.0802	0.0351	-1.5740753152762998	0.9087059800779	0.9022537230431	0.1339273238356219	0.9131	2.2394	-2.2522	-0.3732	-0.2746536973167	0.8028732274949	-1.0305906891865	0.1433565395933496	0.0	0.0038	0.0044	-0.0006	0.1595753325192	1.4496726522029	-3.6483579228724	0.1450040434165068	0.0004	-0.0225	-0.0539	-0.034	-1.9326870401068	1.4385779175454998	0.7276886958272	0.1485741887229232	0.0011	-0.0963	-0.0031	-0.0367	0.2556903565193	1.4199686640243998	-3.9002713484445	0.1502161933796107
311	0.1047777553494571	1.0198	3.5276	-1.4401	-0.2849	1.2357252512563	-0.0129045140696	-1.2658226697418	0.1094534385448892	0.2235	1.4365	-0.8544	0.5195	-1.3999824044287998	0.4819914691057	0.3210784735427	0.1447446605522959	0.0151	-0.0331	0.1659	-0.3577	1.4587215492639	-0.4762080435927999	-0.4064135071309999	0.1506167468735631	0.1229	-0.9957	0.4754	-0.0837	0.4913157673815999	0.0107799904118	-0.5428157945679	0.1545118799090759	0.0696	-0.2826	-0.191	0.748	1.6086184962309	-0.5469861558221	-0.3944532257981999	0.162250858645666	0.0198	-0.2513	-0.0345	0.3449	2.689096148345	-1.0297251425111	-0.3831224329566	0.1640391747928103
314	0.1298589314094888	1.4109	0.672	-3.896	-0.8168	0.690863619092	6.1107988713547	1.2689307691671	0.1689866441114424	0.0307	0.3026	0.4245	-0.0301	0.6788639947285	4.096396356484	0.8979259896661	0.1825073117511728	0.0128	-0.2025	-0.1507	-0.2027	0.3263897826872	5.1167185146578	1.0548653391284	0.1863896442676754	0.0374	-0.0347	0.5393	0.0928	2.4540608829432	1.6705444265527	0.3828470317417	0.1965835216219496	0.1445	0.7216	0.754	-0.1176	0.2881483568468	7.375755994421099	1.6054317107441998	0.2013426485314229	0.0533	-0.5134	0.3645	0.0218	1.4639148293162998	7.5140467473316	1.5923698245518	0.2092051890992677
317	0.1517769243689025	0.6593	1.6655	-1.8876	0.4236	-4.2111993200666	4.3092028095403	-1.4460137503478	0.1769892789217934	0.0026	-0.1431	0.0405	-0.014	-3.5448464091007	3.4250075375885003	-1.2817172541446	0.1851909972290855	0.0003	0.006	0.0	0.048	-2.0408016884704	-0.6081645685606	-0.6065515043019	0.200333325108519	0.078	0.6878	0.3304	0.0404	-3.9531483817053	3.0079320691378	-1.2249846038752	0.2263590579782876	0.1317	0.9029	0.2346	0.05	-2.6786309021788	3.3768516680117	-1.1328432259758	0.2424763887342631	0.1367	-0.6197	-0.6786	0.0358	-3.523168399185	4.0866786279011	-1.3320369904099	0.2510834118535565
319	0.1107408579472002	0.281	1.2346	-0.2659	-1.487	0.5684674505843	-2.5229505296989	-3.8589611662095	0.1223605559056656	0.0	-0.0098	-0.0021	-0.0055	-0.5167707082444999	-0.2097376966617	-0.4244326151915999	0.1340192731770314	0.0	-0.012	-0.0036	-0.0117	-1.3786191387587	-1.8361785857997	-1.2691668273513	0.1526616584498961	0.0159	-0.2667	0.0234	0.2915	-0.5517860055675	-1.0175288029941	-1.2533115859792	0.1632690834859867	0.0558	0.5319	0.0521	-0.4764	-3.0547109326401	-1.0336987886118	1.2289975930066	0.1739330432902216	0.2033	-0.4324	0.6585	1.0644	1.1058145638849	-2.4220356559534	-4.279734879546	0.1813908729148845
320	0.1610199232974541	0.65	-2.124	1.2344	-0.1414	-4.0092515434835	3.3307022930006	0.1948266880264	0.1826516314291286	0.0328	0.5141	-0.0572	0.0382	-2.9678808638852	3.0514848041227	0.263204875383	0.1944844084910458	0.0002	-0.0114	0.0064	0.0387	-0.8523667601154999	-0.0349759542923	0.4351732625727	0.2090558406459865	0.0867	-0.5575	-0.5578	-0.0162	-4.4376578047758	2.4095245721908	0.1688996307951	0.2313955620507009	0.1285	-0.4699	-0.7817	-0.039	-2.8019713034233	3.4894907649058	0.2539986061991999	0.2427432298705603	0.3355	-0.8833	-1.1355	-0.06	-2.561624728877	3.6751111837484	0.2718996851677	0.2550900705869232
322	0.1326452121358851	1.1058	2.415	-2.5707	0.2533	1.8464077737817	-5.310994400254399	-2.394810278709	0.1334970375789354	0.0426	0.4976	-0.4727	0.0872	-0.0452838283356999	-0.9477342665323	-0.801024105052	0.1542877969602888	0.1095	-0.0892	0.7201	0.7336	-2.7302883014879	-0.9059519679289	-3.4992084934887	0.1711535802954708	0.0611	-0.4246	0.5672	0.1822	2.710341384923	-5.470963163080599	-1.7743706845699998	0.1729031545869913	0.1741	-0.3694	-0.53	-1.0454	-0.9801922668598	-2.104065281836	-2.6959024926561	0.1824453017036092	0.0442	-0.262	-0.2704	-0.4704	1.5344962263921	-4.3532670039243	-1.8731610346577	0.1895969004460487
323	0.0981818800121531	2.1461	0.9384	-5.3774	-1.7295	0.2963317072324	0.3672278485538	2.2353529752819	0.1256207013208161	0.0202	0.0779	0.2528	-0.4139	0.1147242775212	0.5524154940586999	2.716242839528	0.1355896975313304	0.3178	1.0333	-0.6858	-1.4064	0.3686835406897	0.1342777637791	2.094229524161	0.1387825101291267	0.2152	0.7568	-0.8395	-1.024	0.4464647123835999	0.5908929780833	1.9187202642083	0.1405002429826122	0.0123	-0.0964	-0.104	0.3333	0.2978660854297	0.7067582034948	2.1242875996158	0.1452670622572647	0.001	0.0094	0.065	-0.08	0.3280028469459	0.6508517568701	1.9819051715125	0.1490162097686838
324	0.1064388016601557	1.5952	-0.4891	-4.0844	2.3579	-0.9705532243383	0.7838312006360999	1.1345743193265998	0.1372807735391728	0.0191	0.2696	-0.184	-0.3197	-1.0568324906634	0.8639336111413	1.2915923548503	0.1397017106512355	0.0133	-0.2328	0.1491	0.2573	-0.9396296022081	0.7448422572123999	1.1383512502738	0.1459239873771192	0.508	-1.463	-1.7511	-0.1247	-1.1128569663802	0.9834970814386	1.351039674238	0.146031249420243	0.0137	0.2105	-0.1823	-0.2506	-0.7842246309431	0.6664315970272999	0.9172040747091	0.1501897129306467	0.0007	-0.0631	0.0232	0.0508	-0.8744775433689	0.6796115123118	0.9941590427583	0.1514022570876016
325	0.108761719915077	1.4628	0.5132	-3.6553	-2.5593	0.2174095876481999	-0.1075245029030999	0.4596446276680999	0.1372118902685084	0.0011	-0.0684	0.0463	-0.0733	0.2913351423335	-0.247467663103	0.6444781858966999	0.1430059353915235	0.0054	-0.079	0.0604	-0.2166	0.4327339946693	-0.2449890521689	0.6009254509118	0.1493790195182214	0.0452	0.2939	-0.2464	0.5542	0.1976200432060999	-0.4778997939128999	0.0490214162521999	0.1503323678649439	0.114	0.8472	-0.0647	-0.6449	0.2688702718037999	0.1657915313698	0.7470061239008999	0.1522113147883217	0.0169	-0.0886	0.0218	-0.398	0.3276094166389	-0.8322231283970999	-0.4190426199856999	0.1525946523338913
326	0.1056871246966532	2.1911	0.1883	-4.3789	-3.4479	0.2002166832323	-2.61237723848	-1.9331984995059	0.1221528863003716	0.0	-0.01	0.0002	0.0148	0.6086760279596999	-0.6937356603331	-0.0360775591519	0.1265862533777846	0.0184	-0.3225	0.3368	0.0197	0.641684830717	-7.2691757242548	-5.4291808644772	0.1284519297585012	0.0001	0.0274	0.0035	-0.0237	-0.2984562308902	-3.1418164026099	-2.783519422025	0.1383570681662388	0.0811	0.7842	-0.1775	0.4824	0.7250527127702999	1.1969330229861	1.621719725454	0.1479075408386149	0.4548	1.7469	-1.0839	0.6212	0.1846368430750999	-6.100097567004299	-4.7794307124667	0.157074240118627
327	0.1037390089604867	2.1829	3.7903	-1.1935	3.9714	-2.6874043980249	0.7525141481989	-2.6584872704604	0.1219420878589828	0.0	-0.012	-0.0047	-0.0123	-1.127177829555	-0.1459233008662999	-0.4882863540177	0.1345504741363404	0.0002	-0.0304	-0.0271	0.0129	-1.5402403088742995	1.0158763957047	-2.3328450053565	0.1387133949703279	0.0858	0.5299	0.6438	-0.4823	0.3754505419700999	-0.8602747092861999	1.40061189292	0.1410911391505653	0.0308	-0.4801	-0.2918	0.1062	-5.686562971316599	1.4902353168546	-5.5132569210831	0.1471610322978088	0.4532	-1.723	-1.1737	0.5226	-5.4235154680564	1.7624890892985998	-5.7237421353281	0.1606770404927605
328	0.0715877658055543	0.0005	-0.067	0.0406	-0.0681	5.552442579660299	7.2281409432347	1.873515121934	0.1057081092865854	0.0108	-0.1013	0.3411	-0.1611	6.6871742711097	7.648639255356299	2.0742039215347	0.1203320308458308	0.0009	-0.0539	-0.0768	-0.0439	6.868939072943699	8.8987640558488	1.8769379656049	0.1212205710526681	0.0437	0.1637	0.6397	0.323	8.2107331349672	7.652927645702599	1.8771740237891	0.146395167528914	1.4411	0.8234	3.5222	1.2971	5.090437370150199	6.0697247473039	1.9742726235567	0.1562540238579843	0.004	0.0705	0.178	0.0362	4.8720442067345	-0.742796419616	-1.3374663286465	0.1661633579342318
329	0.1263503595688554	0.5398	-0.4466	-0.2596	-2.4781	0.6973158761267999	-8.0219259306379	1.076818750259	0.1326259654207347	0.3588	0.1087	-2.002	0.1944	0.4229769230556999	-8.249446677176	0.9276299778446	0.1478160530685157	0.0049	-0.0163	0.2209	-0.0157	0.508705386951	-6.4500538250808	0.8254954701473999	0.1538530537475115	0.2427	-0.4044	0.066	1.4827	0.8775462997635	-8.655230695815801	1.1817859561666	0.1573722476081687	0.3124	0.09	-1.7084	0.2258	0.1780272139174999	-6.7684176295052	0.6706806443429	0.1613945586068569	1.0076	-1.5168	0.2345	2.6474	2.0834101907185	-5.9688885596198	1.0290956540199	0.1621131512707232
330	0.0860579793410943	2.2154	2.4694	-5.295	2.1167	0.1628801470979999	0.9805463541361	2.039936141795	0.1163200430952912	0.0027	0.1742	0.0644	0.0195	-0.3075051279511999	0.6630087533564	1.4823667107146	0.1215609916537164	0.234	0.5567	-1.5871	-0.2418	-0.1090982241310999	0.4075544550213	1.4687933651230998	0.1241329798145063	0.0	-0.0143	-0.0171	-0.0089	0.2889745604915	0.9511571102032	2.0639747335527	0.1330501093980592	0.0011	-0.097	-0.0473	-0.0214	0.2469955467346	0.9976212294598998	2.0149533173005	0.1400527837742334	0.0005	0.0275	0.0636	-0.0069	0.2767388779438	0.9870772972323	2.0501259867463	0.1439225072356213
331	0.1284335720091146	0.411	1.1559	-0.8643	-1.6482	2.9061516487169	-5.4172599261751	-2.437694182172	0.1320760322365892	0.1057	0.6705	-0.2492	-0.83	-6.2019173304559	-2.4428481191937	0.8769954973336999	0.1377997513111025	0.5541	1.8645	1.294	-0.9386	-4.0506404117799	-2.5261766582163	0.4308848722264	0.1496202092699461	0.0569	0.3821	0.6512	-0.022	3.9672725297266	-5.559996441554699	-2.5102427307828	0.1608979846831397	0.0857	0.2252	-0.6101	-0.6133	-1.1315842489933998	-3.1409508559345	-0.3295372251432	0.1683105071882802	0.3808	0.3108	1.0763	1.4624	1.4210309258532998	-2.4708210140214	-0.4350158904498999	0.1727128163229077
332	0.1088284629060356	0.6067	1.3068	-2.4846	-0.6936	0.6116660982929	0.0564965920852	-0.2213832337488999	0.1323181881276249	0.2159	1.1962	0.9446	-0.3529	1.824729763866	0.3571953757253	-0.6396783361512999	0.1549049457314954	0.8498	2.0134	1.9684	-0.5482	2.2184748151116	0.3250127766126999	-0.7956341098461	0.1622628657471135	0.0631	0.6837	0.2612	-0.2179	-0.2236651295295	1.1807630373684	0.1246387212576	0.1624631601337575	0.6638	-2.202	-0.8491	0.748	-0.214419517315	0.4415861765768	0.1248354364111	0.1654653419429773	0.0033	-0.0872	-0.1469	0.025	0.6543926296331	-1.6392273741155	-0.3368550288533999	0.1657770389172931
333	0.1324129241690703	0.4249	-0.7626	2.0557	0.0746	-1.5443319840671	2.1704369746269	0.0573227957299	0.1677051725846533	0.7503	-2.2006	1.3663	0.0412	0.0773483983562	1.330974728581	0.0364709894589	0.1778076404448545	0.5469	-2.1095	0.4043	0.0066	-0.0940691864037	-1.0304333170637	-0.0553556441948999	0.1896882731908135	0.0129	-0.1341	-0.2902	-0.007	1.056753804602	-0.5828669998204999	-0.0360775591519	0.2001002937032006	0.1482	0.2622	-1.0204	-0.0354	-4.3169927296189	3.2952935653706	0.0862399232944	0.2035535137359186	0.0001	0.0028	-0.0081	-0.0282	-0.7163972460163	-3.9278114699345	-0.1473003069407999	0.2175921823509684
334	0.1290252987114316	0.4328	-1.1145	1.9158	-0.3447	-2.8938372801078	1.467101614803	-0.7457864899491999	0.1634051794037676	0.6854	2.3631	-0.7955	0.2732	-1.9436637456721	1.2725109849607998	-0.6254361590379	0.1740884186300372	0.4344	1.9185	0.2156	0.1263	-1.4252012871075	-0.8625172620360999	-0.2671785214837	0.1812472404489909	0.0109	-0.2104	0.189	0.0999	-0.5611496468741	-0.5118528294069999	-0.1414775383971999	0.1883005303822479	0.3274	-1.2115	1.0405	-0.2399	-5.3065486377853	2.0959999605425	-0.9262923148008	0.1991150102077074	0.0076	0.1434	-0.1909	0.0217	-1.5270603935898	-4.3471294911351	0.2035214978111	0.2098993574379602
335	0.1301605351863248	0.4648	-1.033	1.8061	1.0139	-0.8620058026369999	2.028526662892	1.5594003648252	0.1618582904088786	1.1481	2.3549	-2.1259	0.7582	1.6840390860828	-0.8136532179066999	1.5605806557462	0.1695802685480316	0.1086	-0.5823	0.1346	-0.7769	1.0033259689113998	-0.4867126327897	0.8920245350611	0.184563186013616	0.0111	-0.1692	0.2385	0.0702	0.6134365346744	-0.2074558008811	0.6536451120497999	0.1946680396389015	0.124	-0.3278	-0.2242	-0.8932	-1.5896551554335	2.5208260060411	1.0733172205267	0.2009657230051369	0.0004	-0.0401	-0.0225	0.0341	0.8285642265419999	-2.617098402164	-2.6366518884219	0.2068294393039829
336	0.1316550681768977	0.4475	0.8786	-2.0786	-0.0761	-2.6220556240322	2.3151406415415	0.0370611349194	0.1663759192399319	0.8914	2.5244	-1.29	-0.0143	-1.1254467362041998	1.4861042986311	0.0307662500074	0.1761908858702946	0.4769	-2.0092	0.15	-0.0242	-1.1304826441338	-0.561031617782	-0.0614144709226999	0.1881005538771192	0.0053	0.094	0.1828	0.0072	-0.5707886893956	-0.2946006138815999	-0.0411921531429	0.1963613121528912	0.18	-0.5133	1.0537	0.0351	-5.5813990502555	3.6724358576608	0.0463067471339	0.2028636424938265	0.0	0.0024	-0.0058	-0.0095	-2.0968655072179	-3.6273094014479	-0.1832598370005999	0.2128247570802247
337	0.1324945642270682	0.441	0.8039	-1.8007	-1.0504	-1.0200074139282	1.9530667300094	0.8981620478503	0.1670558780911403	0.9418	-2.0071	2.0804	-0.3156	0.4678673210844	0.3444088907477999	1.0658420446936998	0.1758306981838926	0.427	-1.421	0.9509	-0.8479	0.6058433297493	-1.0086372780559	-0.3910303821272999	0.1881546146818398	0.0086	0.089	0.0939	0.2269	0.8960375241924999	-0.8884836622981	0.159732704642	0.2004471101538371	0.1123	-0.0722	0.6316	0.6607	-2.8078334149976	3.49759542923	0.2660769166241	0.2039974115688458	0.0003	0.0295	0.0069	-0.0337	0.1548541688352	-2.6960992078096	-3.0372426270093	0.2145072785841191
338	0.1356481513483456	0.3266	-0.0084	1.9	0.0413	-1.2240010281076998	2.3354809884134	0.1309336061695999	0.1716902021452231	0.3116	-0.8743	1.3981	0.0564	0.1760600623825	1.1552294104441	0.0551195860106999	0.1981577157202772	1.0781	-2.0106	2.0277	0.0822	-0.4260456794503	-1.2924579015256998	0.0177437068457	0.2097248882601161	0.0027	-0.002	0.0093	0.1393	0.4295472091826	-4.8342355542318	-0.0980821755350999	0.2290669917521881	0.0007	0.0003	0.002	-0.0682	-2.2693846968374	-2.4804993995736	0.0276974936128	0.2319818638201508	0.003	0.0152	-0.0066	0.1385	-2.2259893339753	3.70611349194	0.1996265377717999	0.2336372356701799
339	0.1657708429839412	1.3951	-3.0067	1.5312	-1.1131	1.5063659594416	-2.6087970226862995	1.0789039308861	0.1822797357806473	0.2494	0.9621	0.3778	0.9921	-0.7487765602823999	-2.7702214776484	-1.5746261177060998	0.1864602110241456	0.0054	-0.075	0.1376	0.1379	2.3547984164871	-3.2473344109473	1.0504982627207	0.1909860680252907	0.2429	-0.5601	-0.7122	-1.0424	1.2013787854551998	-2.5401434341148	0.8167219743012999	0.1929333657218581	0.5487	0.8922	0.8829	1.6402	1.2996576761438	-2.490807273617	1.2356465651948998	0.199739995033888	0.007	-0.004	0.2013	-0.1098	1.3329418801159998	-2.3706930008899	-0.1299893734328	0.2025506670110807
340	0.1197274367407628	0.5077	0.7004	2.1587	-1.0998	2.2297269218918	4.4449362654553	-1.7988813926961	0.1389864055804751	0.0446	-0.4685	-0.5118	0.002	0.764435086501	1.3098081780644	-0.3022725048681	0.154352939518878	0.2763	0.1964	-1.1062	1.1927	1.0807923963597	0.9904214548418	-0.1197995284815	0.1581979924347275	0.1085	0.7654	-0.013	0.6658	0.0505164514187999	0.8354492569144999	-0.2846861701452	0.165029948267446	0.5438	1.6399	-1.4541	-0.3732	-1.0891331188681	-1.422643990112	0.340710645862	0.1668884096564962	0.0484	-0.199	0.5841	-0.2325	0.4983581698768999	0.5588677510935	-0.56653964208	0.170158894856984
341	0.1760861507095982	0.0001	-0.0034	0.0007	-0.0244	-0.489033871601	0.1562311749096999	-0.0166421019861	0.1768858880507887	0.0065	-0.0337	0.0067	-0.2323	0.4771129332988999	-0.2298419853494	0.0042097042848999	0.1891610202096776	0.2471	1.3379	-0.411	-0.0137	0.4397763971645999	-0.1751158296457	0.0021638666884999	0.1894981873944766	0.0065	0.195	-0.1164	-0.0018	-0.4940697795306	0.07081745526	-0.0130618861923999	0.1923714405034814	1.6678	3.5837	-0.3986	-0.0504	0.1061474968285999	-0.0245107081260999	-0.0055867103594	0.2006236170808174	0.0019	-0.111	0.0384	-0.0058	-0.0614538139534	-0.0449690840900999	-0.0094816703987	0.2431269510789069
342	0.1394687365748378	0.6776	-1.0325	0.3422	2.4707	-0.1489133711995	-0.8110565778805	0.0199862595956	0.1456228727335745	0.4402	-0.5905	-2.0445	0.0777	-0.0563785629931	-0.5566251983436	0.0155011540957999	0.1527420490314174	0.1489	0.3317	1.1615	-0.0542	0.2380646787656999	0.6961355852058	-0.0343464658011	0.1650562872315737	0.3474	0.0471	0.018	1.7762	-0.0834859111454	-0.2427071563882999	0.0079866352321	0.1690681610592581	0.1138	0.2982	0.9595	-0.004	-0.0427265313402	-0.6959388700522999	0.0708961413214	0.1746417706023186	0.4787	-1.1678	0.2921	-1.6316	-0.3117148322360999	-1.3583574779482	0.0105832752582999	0.1765434124284293
343	0.1321525567908945	0.4301	-0.611	2.1225	0.0636	-1.2514624635363	1.7315654671684	0.0484312707916999	0.1672924267727404	0.7627	-2.1466	1.493	0.0371	0.1714569277906	0.8695596645313999	0.0284450111961	0.1771087156432099	0.4558	-1.9396	0.3134	0.0037	-0.1537919070063	-1.1293810392742	-0.0395004028228	0.1871894018209854	0.1084	-0.4803	0.7989	0.0118	1.0751269999389	-1.318778389064	-0.0368644197659	0.1976722136281154	0.1863	0.3792	-1.1265	-0.033	-3.8987369702472	3.133672395255	0.0759713922817	0.2036820341513202	0.0	0.004	-0.0099	-0.014	-1.12127637495	-4.2680499994281	-0.1186979236219	0.2181005241381371
344	0.1357622891870218	0.5022	0.6841	1.9935	-1.052	-2.4426120610095	-4.8784571207386005	0.9937262694205998	0.1497514531765738	0.0136	0.0889	0.0676	0.3517	-0.3562904860192	0.4659001695493999	-1.1816679270745	0.155863131757141	0.1243	0.0774	0.818	-0.7222	-2.0493391261323	-3.3102045740059	0.265565457225	0.1612836253078502	0.1482	0.4637	0.9318	-0.5431	-1.232223721524	-2.4553592029563	1.7678790845044998	0.1713345228639433	0.0693	-0.2339	-0.416	-0.6156	-2.1045767412351	-0.0897807960573999	-0.1595359894885	0.176375906876984	0.04	0.0817	-0.5382	0.2093	-1.4667475275267	-3.1819856369546	4.4860890755675	0.1823058152946595
345	0.1667895036710565	1.4374	-3.5141	-0.094	-0.7544	2.7777359965121	-1.8217003505021	-0.742402989309	0.1833881680451718	0.373	-1.6888	0.4429	0.0493	-0.1300680594942	-2.0365919841855	-1.0636388349744998	0.1867317950261509	0.0093	0.0793	-0.2316	-0.1233	3.7957762589053	-1.890039194828	-0.5621725656723	0.1910977396178979	0.2401	1.3212	-0.3604	-0.0963	2.4263240462997	-2.1990393579458	-0.9368362470284	0.1935859202464959	0.3767	-1.7017	0.0037	-0.151	3.3589899320739	-1.9186809211776	-0.9094928406919	0.1970784289645428	0.0019	0.0807	0.084	-0.0353	2.9311344732113995	-7.513613973993899	-2.5844043436523	0.2010694019907175
346	0.1662765796126561	1.187	-3.0532	-0.5506	-1.0402	0.5613070189969	-0.8729038221409	-0.7075844071395	0.1801077491392017	0.3951	1.7721	-0.2783	0.2698	-0.5317604029412	-1.4763078839868	-1.3843632212408998	0.1829803841248436	0.1697	-1.1715	0.1209	0.0611	3.1070371634711	-0.5726771548692	-0.7024304701178	0.1897632869810612	0.0118	0.2807	-0.1127	-0.0422	2.4504413241188	-2.1164976795372	-0.616898721376	0.193397117001013	0.4375	1.7626	-0.3895	0.3668	2.2782368787449	-2.6948008877965	-0.9395509161467	0.1939380135302877	0.1851	1.0752	-0.2478	0.4628	1.9117172047437	-2.7003089120945	-1.2119227176828	0.2005025927892895
347	0.1689773729959857	1.2279	-3.0935	-0.1883	-1.1377	1.7271197046993	-1.0767400641976	-1.1809597525219	0.1821449786401618	0.549	1.999	-0.5927	0.4165	0.0960363379387	-1.2616523084876	-1.6911208316088	0.1882959389236893	0.0147	0.2186	-0.0659	-0.2545	3.9205723522857	-0.9055585376219	-0.5383700320988	0.1903028781749109	0.0954	0.7737	-0.3811	0.091	2.6722179881747	-1.6174313351077	-0.945806458028	0.1928109284194323	0.484	-1.6611	0.7177	-0.7007	3.5371745181142003	-1.4154048724631998	-0.6115874122314999	0.1982297778060954	0.0062	0.1828	-0.0752	-0.088	1.7390406430014	-6.1649348815979	-2.4603164248245	0.2006104652384215
348	0.1671246672835759	1.2994	-3.1739	-0.8829	-0.8995	1.1878447828944	-1.7692560905789998	0.3414975064759999	0.1808786327611087	0.3096	-1.5704	-0.2952	0.1175	-0.9528095174926	-2.1295595657296	-0.3337862724588	0.1829418488003314	0.1811	-1.1806	-0.1786	0.2427	3.2340758096014	-1.3538330294177	-0.0335202621564	0.1909216872798592	0.1384	1.0128	0.1572	-0.1927	1.9764364902452	-1.5374469536945998	0.5286129604851999	0.1935107973108029	0.4439	1.8017	0.4415	0.0001	2.2445592444657	-1.4872845895521	0.7226921309283	0.1977219413219136	0.0587	0.5195	0.0921	0.4089	1.4666294984345998	-0.3762767456148	0.5066202063239	0.2000431022249199
349	0.1676193508228826	1.3967	3.2957	0.831	0.973	0.7212364387924	-0.848235741892	-0.2947973290351	0.1823687657570184	0.3747	1.7138	0.3168	-0.2114	-2.3068392620638	-1.3746848356886998	-0.946986748949	0.1878135866147279	0.0145	0.1358	-0.0635	-0.306	2.4882106335908	-0.4919845989034999	-0.1688602877644	0.1912639824631156	0.1535	1.0649	0.1685	-0.2029	0.6125709879989999	-0.9156696965118	-0.4100724089861	0.1942203206129142	0.4332	1.7811	0.3786	0.1743	1.5775768450086	-0.8196727016038	-0.2484905819012	0.1986693744999983	0.0196	-0.0058	-0.2161	0.3179	1.6272670927826998	-0.9919164900084	0.2418416097129	0.2000980847022885
350	0.1687237799852718	1.3506	-3.3309	-0.1961	-0.9346	1.7219657676776	-1.4281126713793	-0.9660681188385	0.1830476948926128	0.4144	1.8059	-0.3625	0.053	-0.656635182383	-1.5276505390503	-1.1669929766234	0.1882151268276037	0.0138	0.0833	-0.2754	-0.1658	3.6923040881643	-1.5601872254391995	-0.5337275544762	0.1911867677568035	0.2035	-1.2297	0.2832	0.067	1.8946816724506	-1.5026283715251	-0.9302659609015	0.1938386048143127	0.3586	-1.6535	0.0129	-0.201	2.9284984901545	-1.4996383011919	-0.8743595142767999	0.2032743435742346	0.0023	-0.0224	0.1286	0.0119	2.6257145258873	-3.3070571315499	-1.3777142490525998	0.2045585536594661
351	0.1008123330147506	2.1293	-5.6025	0.542	0.0009	3.0692285109684	-0.4767588460226	-0.0143995492362	0.1189538340375468	0.0	0.0042	-0.0027	-0.0105	-0.6556122635848	-0.6042302654906	-0.0188453117053	0.1263561277402606	0.0152	-0.2065	0.3714	0.0004	8.7865970753231	-1.2813238238376	-0.0139274328678	0.1278079216529636	0.0001	-0.003	0.0157	0.0313	3.3939658863662	0.0276974936128	-0.0059014546049999	0.1343136575522839	0.0279	-0.3006	-0.4693	-0.0262	-1.6217984115154	-0.6883456651272	-0.0185699104903999	0.1485703407028682	0.4282	0.2621	-2.0624	-0.031	7.229517949309199	-0.6884636942193	-0.0252975687400999	0.1543120272491156
352	0.0846706874465396	1.6778	-2.1665	5.0023	-0.0782	-1.8940521839594	0.4909223370746	1.0643076664964	0.1074501676096058	0.0032	-0.1977	-0.0219	0.0689	-1.0790613030089	0.693617631241	0.5757459112638	0.1125079160895598	0.2464	-1.0041	-1.5052	0.1082	-0.8954080357013	-0.5821194822372	0.6032073466924	0.1164244239926571	0.0	0.0111	0.0087	-0.0021	-1.9632959179914	0.2428645285110999	1.1162011239896998	0.1308693551066783	0.0008	-0.0153	-0.0699	0.0641	-1.9222611369713	0.2610016656638	1.1153355773143	0.1337531332175334	0.0021	0.1269	0.0655	-0.0577	-1.8646629400265	0.4040922683196999	1.0634421198209998	0.137499120655946
353	0.0947118835527776	1.737	-2.8386	4.0862	-1.6598	0.050752509603	0.6321638172876	-0.6504189835324	0.1197427126931691	0.1906	-0.0595	1.5436	0.0436	0.6772902735005	0.6585236478565999	2.2436936977903	0.1224069897589755	0.1616	0.3008	1.2376	0.5981	2.1011145545335	-1.851483024742	4.0091335143914	0.124297655301732	0.0005	-0.0131	-0.0611	-0.052	0.5239311398319	-1.0568324906634	-0.5721263524393999	0.1359986588994913	0.6115	-0.3639	0.7396	-2.4629	0.5562317680365999	-0.4787259975576	2.5683917301574	0.1370390380602223	0.045	-0.1565	0.1025	-0.6763	1.5483449731985	-0.7123842568848999	0.6802016577723	0.1374821777549226
354	0.1370012042800025	0.4297	-1.4022	1.4844	0.7317	3.4173749896327	-0.5641790602379999	-1.6106643338272997	0.1397317168288221	1.6845	-1.3219	-2.7009	3.0067	3.4130865992864	-0.7392162038223	-1.6484336432993	0.1546919349817568	0.1001	-0.4211	-0.6117	0.6471	4.5266517402192	-5.889848410943499	1.4032872190076	0.1579160649724541	0.225	-0.2998	0.0349	1.4303	0.5163772779375	-3.5113261469443	3.3986083639888003	0.173584234659591	0.0005	-0.0185	0.062	-0.0185	-5.8808781999439	5.306863382030899	6.1817736987375	0.1752320883361616	0.016	0.2524	-0.2696	0.0197	3.6951761294054	-0.1397071020157	-1.5903239869554	0.1757764900144464
355	0.0976489095736573	1.3861	4.4958	-0.9784	-0.3495	1.9509815493823	-0.4663722859178	-0.1877449425004	0.1220629118667814	0.0284	-0.3275	-0.4908	0.0237	9.0773420721961	-0.9618977575843	-0.7499175081727	0.1221886911512891	0.0009	-0.0567	-0.0866	0.0187	1.3031985489068	-0.9045749618544	-0.1411627941516	0.1271718550729144	0.0058	-0.2573	-0.0398	-0.0129	4.7586969352878	0.013770060745	-0.3963023482411	0.127309656526086	0.5228	2.4491	0.3444	-0.2081	1.6753836193288	0.1799550224217999	-0.1725191896195	0.1538765222231806	0.6627	0.9908	2.3378	-0.1167	6.6751746467462	-1.0832316642631	-0.5878242216887	0.1545899813761933
357	0.0923679538809291	2.8613	-0.1507	-5.871	-3.4605	0.2450677382302999	-4.657703375480899	-2.4193209868351	0.1181777445086491	0.0	0.011	0.002	-0.0037	0.3882370269476	-0.8005126456528999	-0.0622800175980999	0.1201717039042368	0.0167	-0.2931	0.342	-0.0768	0.142815201441	-10.7165301032809	-5.9865142373734	0.1261335268910706	0.0001	0.0198	0.0118	-0.022	-0.4124329908281	-4.555765582937199	-2.9516321922061	0.127771222323886	0.0397	-0.5418	0.1815	-0.3743	1.0744975114477	1.4776455470305998	1.7989994217882002	0.1439598147657486	0.4373	-1.5358	1.2744	-0.7574	-0.6039942073064	-9.1890762793841	-5.7240962226044	0.1513969225580325
358	0.1118500027808095	2.13	2.519	2.2409	-4.147	0.4346618031736	2.3319794586811	-3.4164307568959	0.1284977080041539	0.0486	0.7158	-0.2334	0.0235	-3.4955495916336	0.1492674584758	1.1798188046316	0.1534309850036174	0.0041	0.052	0.1423	0.1324	0.4814800097066	-0.4921026279955999	0.5208623834373	0.1616582867092619	0.0957	0.0593	-0.5381	0.7712	0.8419802000107	3.4749338435468	-5.1917456742027	0.1630050272122601	0.4574	1.5055	-1.0337	0.9351	2.7761229322534	3.2577603140828	-5.6196011330652	0.1705001897240729	0.0451	0.0828	-0.369	0.5037	-0.1707094102073	2.5489562729915995	-3.4852023745594995	0.1806098674310375
359	0.1113371478111085	1.9797	1.6306	1.8636	-4.532	0.8656647044921	1.5354404591289	-3.4251255666806	0.1265801055860264	0.049	-0.7237	0.2113	0.108	-2.2999542316913	-0.3889058584695	2.1908166645295	0.1450681452346895	0.0054	0.067	0.1934	0.1181	0.6414881155634999	-0.153831250037	-0.1107112883897999	0.1467659482033864	0.2512	-1.1343	-0.2139	1.1114	1.3308566994889	2.9907785077526	-6.4496210517431	0.1653603906963491	0.4603	1.5012	-0.9959	0.9644	2.9228330937337	1.9243069745677	-5.4464131119238	0.169374570543119	0.0219	-0.0776	0.3172	-0.2959	0.7060893719728999	0.2209898034418999	-0.8208136494941	0.1693927000793021
360	0.1066303563263387	3.9016	-0.0709	5.0969	-5.376	-1.2900186336223	0.5149609288322999	-3.6825863595814	0.1134986947090987	0.3958	0.6911	2.1535	0.3405	-0.9672484097595	-1.4784717506752998	-1.7821999476792998	0.1256193346140465	0.046	-0.0888	0.5714	0.4642	0.3519627526421999	3.3449838131447	-4.972604993203699	0.1256885890527231	0.0504	0.6071	0.2617	0.4057	-1.6239622782038998	-2.7467336883205	1.9950457437663	0.1381039448116828	0.0346	0.079	-0.2251	0.5649	-0.3845387820618	-12.6636953786853	5.5499246256955	0.1466677106878617	0.0571	-0.3633	-0.6568	0.1445	-2.9331409677771	8.0191719184889	-11.5081905670263	0.1502474435212778
361	0.1033123601503196	3.2624	0.756	5.6871	-3.8015	-5.1591303017524	-1.4234701937567	-2.6197343852209	0.1123051532518881	0.8169	-2.9055	-0.5061	-1.4875	-4.9923158515844	-1.7718133875745	-2.3360711338739	0.1256082741747766	0.0488	-0.4193	0.6343	0.0662	1.0184336927002	1.5152574843798	-2.7969747385244	0.1266754417436737	0.0444	0.7246	-0.019	0.0158	-3.6628755012007	-3.9719936934106	1.9212382181731	0.1400370888797144	0.3057	1.2314	0.9539	-0.9208	-4.7690834953926	-0.7468880948088	-2.6445204945619	0.1419123976215868	0.0369	-0.5376	0.1314	-0.2885	-5.1801001371155	-3.0382655458075	-1.7554860298339998	0.1501887681059345
362	0.1051504201609577	1.7251	-1.4022	2.6791	3.9326	1.6302965061465997	-0.0562605339009999	0.5620151935495	0.1303361682147576	0.0336	0.5973	0.1348	0.1109	2.7066824830679	0.1964004092543999	0.7259969455070999	0.1385826813562167	0.0021	0.0349	0.1434	0.0321	1.0080471325954	-0.0147536365124999	0.5050464850959	0.1387323388711793	0.3973	-0.476	2.0143	0.1071	2.2307891837207	-0.0043670764077	0.6370423530943999	0.1454053627660407	0.0045	-0.2049	-0.0436	-0.0489	1.041803452936	-0.247074232796	0.4125116768894999	0.1497997064881295	0.0029	0.1628	0.0365	0.035	1.303828037398	-0.1570180355237	0.48391927761	0.1513326461806361
363	0.1063872919924059	2.2503	0.2059	3.0395	-4.7379	-0.6045843527668999	3.2728286948409	-5.805851040398999	0.1276523721214275	0.0506	-0.7048	0.0394	-0.311	-2.197701694902	-1.6908060873632	1.7006811880689	0.1308663438683696	0.0039	-0.1225	0.1526	0.0829	0.5696083984746	0.6655660503519	-0.8439866945764	0.1396229058023604	0.1097	0.6563	0.3414	-0.7945	-0.9278266929980998	1.973446419912	-4.081052574510999	0.153264928844885	0.2278	0.082	0.9242	-1.1699	-0.5669724154176999	2.532904316466	-4.897813891843	0.1574382901573142	0.0039	-0.1798	0.0232	0.0634	-0.3110460007141999	-1.1467706588436	0.3262717535951	0.1615004344660779
364	0.1677011037012564	1.2017	-1.2234	0.8813	-2.9112	-0.7286722715946999	-1.0307087182786	0.2431792727566999	0.1827405724721739	0.2269	-0.1803	1.1204	-0.7583	-1.2317122621249	-3.5549969110213	2.0216022894888	0.1882191637391026	0.0093	0.173	0.2091	0.0231	-1.9322542667691	-0.7736806987154999	-1.8133989710244	0.1943105541291268	0.0121	-0.0035	-0.2987	0.0656	-1.1965002496483998	-0.8190825561433	-0.6371210391558	0.1989550669288904	0.6454	-0.3961	-2.0782	0.6247	-1.0118634065733	0.1868400527943	-1.288877685732	0.2037350832475878	0.0072	-0.0351	-0.2238	-0.0439	-0.7393342329143999	0.4762080435927999	-0.6001385902978	0.2045229020531635
366	0.1264401256338685	0.5543	1.2598	0.8328	-2.0726	2.665490329925	0.9046143048851	-3.2236499064659	0.1422868219899609	0.0378	0.4994	-0.0339	-0.3846	0.4290357497835	0.0251795396479999	-0.4958795589427999	0.1580541008862116	0.2318	-0.1012	-1.0573	1.0352	1.2246305165988998	-0.0581489993745999	-0.7612089579836	0.1632578580423233	0.1561	-0.8907	0.6561	-0.4586	-0.3797782753471	0.1196028133279999	-0.4729819150753999	0.1692240916811196	0.4231	-0.9788	-0.4265	-1.6157	-1.0314955788926	0.0457952877347999	1.5259194456994998	0.1720620841964603	0.0201	-0.2615	-0.3256	0.0269	0.0681421291723999	0.3456678677302	-0.1714962708213	0.1772994408775083
367	0.1751116862104204	0.0076	-0.1091	-0.0285	-0.2294	-0.3078592152275	-1.9267462424711	-2.8760148872007	0.1802156704649134	0.2451	-0.8726	-1.1304	0.0249	0.2289370956432999	-0.3197801535296	0.8996570830169001	0.1878555010381232	0.5973	2.0875	0.3128	0.56	-0.7605401264617	2.0999342636125	-0.0012196339517	0.1924481477018481	0.0038	-0.1067	0.0422	0.1279	0.5570186286505999	0.3305208009106999	-0.3888665154387999	0.1979213478452731	0.0004	0.0398	0.0242	0.0318	-0.5426190794144	0.6429438076994	-0.7038861622536999	0.1993630074012713	0.0074	-0.1148	-0.202	-0.0443	-0.1256616400558	0.6445568719581	-0.8694809784699999	0.199481663934876
368	0.1171953620035402	2.0259	1.7516	2.53	-4.0572	-1.1254467362041998	1.6147953520507998	-2.0795939167406	0.133123867464448	0.0553	0.7795	-0.1079	-0.0631	-4.1654040323318	-0.9703958522155	2.3604244698772	0.1400160844451559	0.0056	-0.0304	-0.1947	-0.1464	0.3874895093643	-0.0323006282047	-0.0664503788523	0.1517142991379207	0.1253	0.7597	0.3773	-0.7206	-0.4440254444802	4.7740800602914994	-6.767434053737699	0.1529862470815062	0.0024	-0.0285	-0.1311	-0.0761	0.6084793128061999	0.2717029700141999	-0.547654987344	0.1721705857937476	0.4398	1.4562	-0.8741	0.9734	0.4097970077712	2.4783748759158	-3.6972219670018	0.1762192045196516
370	0.1293151155151758	0.5278	1.4688	-1.2009	1.5882	0.2946006138815999	0.2305501599019999	-0.1645325543874	0.1308796787223201	0.3207	1.5668	0.9582	-0.5501	0.2867320077415999	0.2532510886159	-0.1755879460141	0.1474819912002542	0.0009	-0.0685	0.0519	0.0428	0.2843320828689	0.4016530004162999	-0.3426384543662999	0.1475850149456706	0.0009	0.0213	-0.0896	-0.0173	0.5166133361216999	0.2592312292823	-0.1164553708719999	0.1649109529052203	0.0174	-0.3595	-0.1188	0.1207	1.5303652081686	3.230849681084	-2.8264426685187	0.1660715331729769	0.0676	-0.4688	0.6209	-0.0723	4.8206622086403	1.9031010810204	-0.6388127894758999	0.1709571089393522
372	0.1287194176826216	0.567	-1.9276	-0.5334	-1.6146	-0.5071710087536999	0.2871647810793	0.5535957849797	0.1320514807588093	0.1815	1.1301	-0.5703	-0.6779	-0.4518547075895	0.3545200496377	0.595260054491	0.1476760396744874	0.0	0.0172	-0.011	0.0049	-0.5306981411123	0.2929875496229	0.5344750720595	0.1478275339198706	0.0001	0.0017	-0.0222	0.0233	-0.1786567024087	0.3634509176066	0.7073090059246	0.1583683023258768	0.0027	-0.0419	-0.1073	0.1112	8.9606113001092	1.7535975643604	6.2547156776553	0.1592677019532685	0.0007	-0.0586	0.0487	-0.0271	-10.388920686642	-1.5423254895013998	-6.0243228898761	0.16457253808141
373	0.1187164096199337	2.2275	0.6046	-5.258	0.365	2.3811975900868	0.1018591064823	1.4779209482454998	0.1189024133031227	2.1671	-5.1054	-0.7168	-0.8721	-1.3850320527628	5.762652392690399	0.6102497491876999	0.1349152926030607	0.0015	0.098	0.0048	0.0818	0.951314482326	0.9403771197914	-0.1269206170381999	0.1350086744325013	0.0011	-0.0747	-0.0442	0.0655	-1.0241384321517	3.8515253334072	-0.4855323418687	0.1350616397403463	0.0016	-0.0847	-0.0689	-0.0778	1.4896451713941	1.3251126170067	2.5019806943358	0.1413347267946459	0.0066	-0.0617	0.147	-0.2122	2.2329137073785	2.4768798407492	0.1644932113567	0.1414384230524013
374	0.1396077889744583	0.0473	-0.2913	-0.6371	0.1316	3.7019824737165	0.9934902112364	0.0329301166959	0.1466666082086176	0.7638	-0.5924	-1.7983	-2.056	3.4435774480789	1.2566557435887	-1.283369661434	0.1519081506358623	1.921	0.0698	-1.9758	3.8808	3.1265119636676	-1.2917497269731	0.9970704270301	0.1602429808171145	0.2321	0.2752	1.3015	0.6345	3.5151424209222	-0.0610997266770999	1.3196439357394	0.167763081776922	0.1068	0.0243	0.6263	0.7498	4.1602894383408	1.6164871023708998	2.3293434756242	0.1682044027483627	0.0053	-0.0978	-0.014	-0.1932	3.8658855396127	0.9836937965921	1.5303652081686	0.1720874978130091
375	0.1390668538584101	0.2893	-0.9239	1.0878	-1.0412	-2.279535198758	3.8224114906892	-1.3388039916902998	0.1445126143959287	0.2509	-1.0398	0.8821	-0.8629	-1.9500373166455	3.4279189218603	-1.259763843014	0.153863764700861	0.0013	-0.0738	-0.0736	-0.0477	-0.4247080164064999	2.4571689823685	0.09835757675	0.154406031244343	0.0314	0.1104	-0.4948	-0.2188	-2.0662172863026	4.5692602424672994	-1.3061886192399998	0.1567576948080888	0.097	-0.7366	-0.4929	-0.3772	-1.199569006043	1.806631969744	-0.5550514771156	0.160730220049072	0.5182	-1.7785	-0.0769	-1.2911	-2.164260118807	1.5171852928841	-1.1586129110843	0.1631221494622501
384	0.0905693912916901	2.8601	-5.5311	2.6944	-3.0848	-4.9203967914648	1.9759250308461	-2.4717652467582	0.1179213967697973	0.0	0.0025	0.0029	0.0036	-1.4535282692115	0.1979741304823999	-0.4875388364344	0.127978191487367	0.0408	0.3493	0.5319	-0.27	0.8201054749414999	-1.6318308843439	1.3063459913628	0.1320568068360375	0.0	0.0023	0.0024	0.0024	-2.3989019539018	1.8029730678889	-1.7847572446748	0.1350994768280038	0.031	-0.4929	-0.3046	0.0918	-9.2543070242847	4.051033842086899	-4.8555201338405	0.1428036186904527	0.4352	1.7016	1.1993	-0.4875	-8.8640241597407	4.805436455759399	-5.325236577367799	0.1512464539858393
393	0.1421105899478054	0.6965	-2.2008	-1.5768	0.1473	6.175282098672	3.6273487444786	-0.2611590377866	0.1653779627455278	0.0151	0.1448	-0.3084	0.1455	4.6091147325664	2.1284973039007	-0.0882070748294	0.1835017406794889	0.1609	-0.0613	1.1137	-0.2676	4.91001023136	3.3352660845618	-0.3721850704219999	0.1895931997907193	0.0033	0.0197	0.1464	-0.0636	0.5490713364491999	1.29045140696	-0.4026759192145	0.2081208551935538	0.1181	0.1426	0.8484	-0.3332	5.4194631358943	2.3264320913524	-0.0628308200279	0.2220049826780827	0.1708	0.5967	-0.8197	0.3551	5.1208101898506	1.7274737919755998	0.0798270092903	0.2349586298078633
394	0.1317568097389533	0.6857	2.4274	0.6128	1.2403	6.864965426843001	2.0614567795879	4.0334868503947	0.158526697356342	0.0212	0.4198	0.0176	0.154	5.2504454760071	1.5263915620679	3.149016177228	0.1762617995402335	0.13	-0.0597	0.5012	0.9226	4.693387504325799	1.7353817411462995	3.0117483431157	0.1796260410456119	0.0028	-0.0275	-0.1003	-0.1114	0.3624279988084	1.463954172347	2.412121212217	0.2019930333769083	0.1608	-0.5473	-0.5595	-0.7624	5.0822146767339	1.4477841867293	2.6712344124072	0.2162438031963203	0.1006	0.64	-0.3543	-0.4035	5.903893872903399	1.5023136272795	2.9493109533948	0.228326453871475
395	0.1304074038086359	0.6811	0.2239	2.7884	0.0945	0.9487965283612	8.244332083184998	-0.1154324520737999	0.156932358389773	0.0239	-0.0161	0.4768	0.0234	0.674732976505	6.501435823174999	-0.1551689130807999	0.1759337932229668	0.1186	0.4921	0.3938	-0.7836	0.9688221309875	5.485992200808	-0.2763847906675	0.1781886664589423	0.0064	-0.1283	-0.1283	0.1449	1.3571771870272	1.9530273869787	-1.7980551890513998	0.201781333842484	0.1643	0.4556	0.9407	-0.3588	0.6460519071247	5.8632525221903	0.1773190393648999	0.2136033249824631	0.118	0.5193	-0.2679	-0.698	0.5316030308184	6.7773878405048	0.3407499888927	0.2260231182203804
397	0.1488704756098579	0.0002	-0.0454	0.0169	0.0115	-0.2665096899617999	1.4013987535339998	-0.7934309001269	0.1550574241233506	0.0684	0.5553	-0.5942	0.0088	0.210485214245	8.489399821415299	-3.1933164297962	0.1661743919139998	0.5558	0.7865	2.0756	-0.3007	-1.0422362262737	2.3821024797929	-1.6371421934883998	0.1696459252294416	0.2452	0.903	-1.0555	0.4886	-2.3012918947351	5.0388586569025	-1.7565089486322	0.1706687683553158	0.0231	-0.1579	0.3837	-0.1761	-0.5689789099834	1.9519257821191	-0.9401804046379	0.1735176471182059	0.0983	0.7763	0.0002	-0.4971	-1.1361086975239	3.2684616184332	-0.3581396084620999	0.1785427335480742
398	0.1519009271918549	0.3143	0.4595	-1.5546	0.6901	0.4254948770204999	2.0038585826431	-0.0058621115743	0.1625031235363838	0.0482	0.3012	-0.5713	-0.167	0.7054992265123999	2.3730929257626	0.4188065618015	0.165602687704728	0.1367	-0.0723	-1.035	-0.4019	0.2127671100255999	1.8600204624039	-0.6168593783453	0.1718041981315698	0.1288	0.5119	-0.8202	0.4357	1.0398756444317	0.0700305946459999	0.0468575495636999	0.1749046997747647	0.0424	-0.0032	0.4266	0.4258	1.0711533538382	-0.1712208696063999	0.0040916751927999	0.1777197893862885	0.2819	-0.364	-1.1228	-0.9931	0.5125216609289	2.292124968582	0.9263710008622	0.18130887308116
399	0.1636406200937275	0.4221	1.353	1.3586	-0.4389	-1.0874413685479998	-1.4733178136536	-0.734534383169	0.1690167708267597	0.136	0.5341	-0.314	-0.9072	-0.7350458425681	0.0835252541760999	0.4869093479432	0.1757475363370448	0.136	0.1019	0.8798	0.6133	-1.3267256812653998	-0.289171275645	0.9526128023391	0.1804648120319328	0.5245	0.4989	1.65	1.1783	-0.6358620621734	-1.4783143785525	-1.0334627304275998	0.1830483027261694	0.1368	-0.3995	-0.9557	-0.2194	-0.3731293031588	0.1157471963194	0.3533397587167	0.186025520730372	0.0165	0.1092	0.2626	0.2291	-0.4259276503581999	-0.1131112132624999	-0.0753419037905	0.1864313348877841
407	0.0971513540759198	1.4862	1.9986	4.3526	0.0868	-1.2184930038097	-2.545887516597	-0.06688315219	0.1219506166384152	0.0	-0.0049	0.0133	-0.0052	-1.1237943289147998	-1.2350957627651	-0.0975707161359999	0.1266548371415877	0.4488	0.0345	2.3045	-0.0546	0.1288090825118	-1.8034451842573	0.0635389945805	0.1343168760566905	0.0	-0.0142	-0.0145	-0.0061	-0.6646218176151	-3.5234044573692	0.0466214913794999	0.1373339865373547	0.0378	-0.6158	-0.1625	-0.084	-3.3785040753011	-8.0328632931725	-0.1910497570791999	0.1546093666362354	0.6805	-2.0863	1.4821	-0.2302	-3.0551437059777995	-7.383585257530399	-0.1341203916563	0.1571193679015257
408	0.1012105305105583	1.6784	3.2224	-3.7914	-0.3408	-0.1623686876989	-0.0748304443914	-0.8229381731518999	0.1364193976859239	0.0	0.0004	-0.0039	0.0032	-0.1624080307296	-0.0707781122293	-0.8241578071036001	0.1378389951622754	0.0003	-0.0079	0.015	-0.0571	-0.1818041448647	-0.0610603836464	-0.8535863940671999	0.1407890844597185	0.0001	0.0034	-0.011	0.0217	-0.1153537660124	-0.1142521611527999	-0.7212364387924	0.143399881727366	0.9072	0.3852	-3.0504	0.1897	-0.1670111653214999	-0.0391069725158	-0.7361081043969999	0.155270506166747	0.0	0.0025	-0.013	0.0098	-0.1667357641066	-0.0767582528957	-0.8491799746287999	0.1556075256193274
409	0.1141737967717437	3.0326	3.3938	3.6926	3.8326	-0.09835757675	0.1614244549620999	-0.4482744917958	0.1420536637995295	0.0109	-0.0472	-0.2738	0.1936	0.0612964418305999	0.4684968095756	-0.378479955334	0.1607286912778535	0.0091	-0.0683	-0.1736	0.2235	-0.0378479955333999	-0.0529950623528999	-0.0459920028883	0.1651108265122862	0.0716	0.0932	0.4307	-0.6756	-0.2750077845929999	-0.2105245572757	-0.4171148114814	0.1655753124101109	0.0193	0.14	0.3881	-0.0671	0.2088721499863	0.2986922890744	0.1931349377063	0.1756253933965771	0.0076	0.0021	-0.174	0.1865	-0.1763748066280999	-0.1405333056604	-0.1801517375752999	0.1843018852030136
410	0.1237359230172231	1.7222	3.5556	-2.0743	1.9832	-3.2272694652903	-1.7633939790047	1.2021263030385	0.1239064401744702	1.7449	2.1214	4.0616	0.356	1.4423548484927	2.1515129768602	2.7543268932456	0.1417051848101929	0.0067	-0.0864	-0.1161	0.2244	0.5823161973907	-1.3349877177124	1.8404276331153	0.141781541787653	0.0068	-0.0067	0.1355	0.2316	0.2768175640051999	1.8222118099012	1.2335613845678	0.1418485335714277	0.0061	0.2253	-0.0001	-0.1185	-2.2452280759876	-0.0319858839591	0.5764934288471	0.151232654620634	0.0192	-0.1558	0.0273	0.4072	-0.8508717249489	0.2120982785037	1.9500766596762	0.1529327959478076
411	0.1404627987450587	1.116	1.4692	-3.1226	-0.0942	0.3947679700438	-0.1821188891102999	-0.4000399361576	0.1456228286344048	0.013	-0.1506	0.3102	0.1226	0.2495135006993999	0.1424611141646999	-0.2751651567158	0.168648838591161	0.6419	-0.9041	1.1698	1.8771	0.3086067328108	0.3868206778424	-0.0417036125419999	0.1723602379482484	0.113	-0.346	0.5298	0.7633	0.95603564601	-1.3618590076805	-0.821875911323	0.17857578918325	0.0634	-0.212	0.2198	0.6625	0.4580709064400999	-0.3951614003507999	-0.4051545301486	0.1826099397065406	0.0492	0.2662	-0.3047	-0.4906	0.0433166768007	0.5926634144648	-0.3727358728518	0.1865104745228564
412	0.1677623082039857	1.1444	1.9221	-1.5911	-2.0016	-1.2514624635363	0.3381926918971999	-1.4438498836593	0.1823173475950459	0.427	0.4146	-1.0277	-1.5117	-2.8872669939809	1.4518365188914	-0.031867854867	0.1882311340912419	0.0132	-0.1422	0.0961	-0.2748	0.0660176055146	-0.7496814499885	-3.0645466903151	0.1936822302608088	0.003	-0.0167	0.131	0.0749	-1.8108416740289	-0.9949065603416	-2.6831553507093	0.196616842219637	0.0328	0.0738	-0.2574	-0.4229	-4.7124295311846	-1.2838811208331	-2.7599529466357	0.1993236812316481	0.5158	0.5155	-1.3432	-1.346	-0.1590245300893999	-0.9722843176890998	-3.0017945563486	0.2010190668308558
413	0.1587203018989329	0.1586	-1.1128	0.06	-0.5069	0.5313276296035	1.6560661912550998	0.3512545780896	0.1588891024959969	0.0653	-0.0925	0.7798	0.0011	-0.1286910534197	1.785386733166	0.0448903980286999	0.1699366504760829	0.5822	2.1408	-0.1172	-0.7363	-0.0875775863382	-0.1467101614803	-0.0478017823004999	0.1725613268549344	0.1788	-0.3441	0.1449	-1.1896	-0.0642865121637999	0.3298913124195	-0.0174683056308	0.173776579435899	0.2823	0.1623	1.5406	0.1934	-0.1674832816899	-1.7046154911389	-0.144388922669	0.1749807715775937	0.2801	-0.3546	0.2595	-1.4859	0.1632342343742999	0.6213051408143999	0.1280615649285	0.1782516871124797
414	0.1552530039412539	0.1499	0.6795	0.7609	0.6383	-1.0978279286528	-0.2700505627248	-1.1080964596655	0.1562834056648257	0.1362	0.067	-1.1376	0.0937	-0.4015349713241999	1.3693735265442	-0.5099250209027	0.1673749785810732	0.6318	1.1755	1.9236	0.7618	1.8126907964718	0.5213738428364	1.7523779304087002	0.1700385000811044	0.3169	0.8071	-1.1253	0.9368	0.9285348675507	-2.2469985123691	0.8694022924085999	0.1728443351143602	0.1059	0.6778	-0.1457	-0.6622	1.0450689244840998	-0.3026659351751	0.9635895079044	0.1754288037076863	0.0034	0.1539	-0.0729	-0.0061	0.8751463748908	-0.2503790473748	0.7994897268546999	0.1760589165323243
415	0.1562077318570038	0.087	0.4056	0.3559	-0.7377	1.3396695383657	1.0451082675148	-1.2396202112955998	0.1608650988297675	0.0785	0.4272	0.3434	0.6572	1.6487090445142	0.7985061510871999	0.1228682848761	0.1626702843793188	0.2295	0.7661	0.3851	-1.1752	-1.7581220128909	-1.6183755678445	4.497144467194199	0.1668988358027076	0.0182	-0.1667	-0.2508	-0.2708	-1.7807835985740998	-1.2498493992776	3.018397315304	0.1688393194425603	0.0232	0.1979	0.0417	0.4064	-2.4198717892649	-0.8498488061506999	-3.3052473521376995	0.1733262953082038	0.0169	0.1303	-0.0592	0.3544	-2.0393066533038	-0.6137119358893	-4.9990828528648	0.1738025924336635
416	0.1650958960033765	0.1112	0.4226	-0.4723	0.7802	-1.0388920686642	0.5055972875257	-1.4281126713793	0.1743376873496626	0.3745	-0.3817	0.3484	-1.7192	0.7320951152656	-1.3142145975028	3.4037229579798	0.1806973844383925	0.3851	0.5392	1.0176	-1.3677	-0.6099350049421	0.4915911685965	-1.3212569999981	0.1827358046169363	0.2315	0.8889	0.4274	0.9631	-0.0262024584462	-0.1754305738912999	0.2651326838873	0.1870371825117526	0.167	-0.381	-0.1388	-1.0838	0.2389302254410999	-0.0969018846140999	-0.710535134442	0.18878669322697	0.0326	-0.2484	-0.3783	0.232	-0.1041803452935999	-0.3055379764161999	0.3742702510491	0.1915987602078996
417	0.1629558062914211	0.0747	-0.5182	-0.2729	-0.5871	-1.032361125568	-0.2573427638086999	-1.4607280438296	0.1742753414134227	0.0308	-0.0757	0.0274	-0.5084	1.4762291979254	1.5244244105329	3.5800190785465	0.1779095554636445	0.0968	-0.1862	0.8828	0.0456	0.1746437132773	0.6459338780325999	0.9660681188385	0.1824951076734337	0.1449	0.3111	-1.0252	0.207	0.4157771484375999	1.0711140108075	1.2038180533586	0.1878561794303514	0.0549	0.5047	0.3689	-0.2179	-0.4880896388641999	0.7018403246573	-2.3763583973107	0.1892881886180329	0.1489	0.1189	-0.9899	-0.4307	0.2522675128484	-0.0319465409284	-0.1469855626952	0.1921022102946623
418	0.1062548324186651	1.9	-0.3478	-5.1341	-0.585	-0.1343957928712	0.0105045891969	0.0925741512371	0.1107156490242977	0.0241	0.3054	-0.0436	0.4806	2.4694833509776	0.6787853086671	3.6042543854577	0.1186776622519137	0.4429	0.0118	-2.3656	0.0376	-1.9684105119824	-1.3514724475756998	-2.3457495194261	0.127496405852737	0.0169	-0.0551	-0.3975	-0.1956	1.4785504367367	-0.1768862660271999	2.3572770274212	0.1286148445863741	0.0752	-0.3407	0.8713	-0.0371	-0.3913844694036	1.4427482787997	0.1501330051511999	0.1333043253095461	0.4429	-1.1463	-0.7532	-1.7613	2.189833088762	-0.2495528437300999	3.6029954084753	0.1372139059680597
420	0.125950948610893	0.8533	3.1432	0.3761	0.3756	-0.0582670284667	-0.215599808236	-0.2133179124554	0.1308865559878448	0.0046	0.2252	0.0283	0.0298	-5.395503230198	-0.9714581140444	-0.9545406108434	0.1310820417275192	0.022	0.4947	0.0587	0.057	5.3157549069691	0.5440747715502999	0.5317210599104999	0.13430417329084	0.0037	-0.2026	0.0191	0.0112	-0.0393036876693	-0.2121769645651	-0.2116261621353	0.147700029622839	0.0	0.0113	0.0048	-0.0048	-0.0421757289104	-0.2149703197448	-0.2115868191045999	0.1478913336587405	0.0	0.0141	0.0064	-0.0026	-0.0572441096684999	-0.2178423609858999	-0.2133572554861	0.162494836567399
421	0.1281894279805088	1.2469	0.9974	2.7404	2.467	-0.1425004571954	-0.611390697078	0.2279928629065	0.137332285411881	0.0106	0.3035	0.0517	-0.1466	-0.0928888954826999	-0.4573233888568	0.3782832401804999	0.1510419970050626	1.5506	3.4503	0.598	-1.771	0.4442615026643999	0.8500061782734999	1.4931467011264	0.160022531639916	0.0124	0.245	0.0195	-0.2355	0.2438481042786	-0.4153443750999	0.1808599121278999	0.1666159660881735	0.169	0.3834	0.7572	0.8949	-0.3663229588477	0.4239604988231999	1.9708891229165	0.1690465770881102	0.0148	0.2059	0.1929	0.2265	-0.6755985231804	-1.1465346006594	0.0210091783938	0.1709856594768436
422	0.1293314645473796	0.6023	2.5306	0.7242	0.2394	0.0391856585771999	-0.2737881506412999	-0.1104752302055999	0.1477895061033039	0.0005	0.0251	0.0147	-0.0625	-0.0040916751927999	-0.2889352174608	-0.1146455914598	0.1630917188301545	0.1496	-1.1629	-0.1381	-0.0637	7.182699742776199	1.8370047894444	0.5074464099686	0.1663516819687365	0.2189	1.3931	0.1817	-0.0061	-6.098248444561399	-2.0079502578359	-0.5373864563312999	0.1731561665911436	0.3583	-1.7574	-0.1171	-0.0385	2.6402714472463	0.3903615506053999	0.1350252813624	0.1737881907472979	0.3867	-1.8033	-0.2502	-0.1532	2.31730450823	0.4186491896787	0.1415562244586	0.1807271296958914
424	0.1319122012484645	0.7243	-1.6068	2.1312	-1.0546	1.4383025163306	-2.1303857693743	1.8470372622729	0.1421123700842916	0.4697	-1.5896	1.521	-0.3424	0.2822469022418	-0.4613363779882	0.7688021629087	0.1468362081031336	0.0093	0.1164	-0.2685	0.0953	1.16455370872	-0.7786772636144	0.7214724969766	0.1689923571588853	0.0242	-0.2142	0.1628	0.3774	4.457408006187199	-5.955708644335299	1.8574631654084	0.1908578379294233	0.1941	0.5857	-1.0056	0.4139	2.1969935203494	-3.5060541808305	2.4874237729768	0.1930820016060545	0.0491	-0.3188	0.4832	-0.2145	1.1406724890851	-3.0599828987539	3.6676360079154	0.1970707149172718
425	0.1375914951868506	0.733	-2.4641	-1.1413	0.7852	6.7402873625547	3.0639958878853	-2.460119709671	0.1682538562923222	0.0064	-0.1474	-0.106	-0.156	4.8806603304578	2.2097800053269	-1.8621449860617	0.1799802485171008	0.0004	-0.0097	0.0428	0.0371	0.9511964532339	0.1408087068752999	-2.5501759069433	0.1846656008229967	0.0833	-0.305	-0.0383	0.7629	5.1754970025236	2.2621455791886	-2.5927844091914	0.2116762934268539	0.2969	0.8605	0.2953	-1.1298	5.0973617435534	2.3295795338084	-1.6694428216930997	0.2211103104816897	0.1597	-0.2587	-0.222	-0.9834	6.2596728995235	2.9043418693047	-1.8013993466609002	0.2431059576691407
426	0.1395806984869792	0.7325	-2.3211	-0.0341	1.5759	6.202468132885699	-0.1558770876334	-4.4080325026587	0.1694102901356417	0.006	-0.0925	-0.211	-0.0031	4.4389167817582	-0.1881777158381	-3.179310310867	0.1813592725523109	0.0004	0.0406	-0.0418	0.0132	0.8890738077585999	-2.0437524157729	-1.3197619648314998	0.1862929520605578	0.0892	0.3153	-0.6238	-0.4793	4.8497367083276	-0.8116467233410001	-3.7131558944353	0.2119211213600841	0.2738	0.8126	-0.8065	-0.7919	4.7598378831781	0.1053999792453	-3.2889986804586	0.2233100535080778	0.128	0.1989	0.8942	0.143	5.7931432414829	0.2501429891906	-3.8851636246557	0.2455312492067245
428	0.1103203352466994	0.2817	0.5858	-1.7409	-0.6753	-3.6949400712212	2.9331803108078	1.1884742713855998	0.1223916744848096	0.0	-0.0015	0.0041	-0.0071	-0.4445369038792999	0.3861125032898	0.1679947410889999	0.1339948694314702	0.0	0.0007	-0.0048	0.0114	-2.3655784068989	0.0835645972068	0.0767582528957	0.152878554336491	0.0164	-0.0841	0.3666	0.1409	-1.4992055278542	0.7760806235882	0.3265078117793	0.1634078558558792	0.0541	0.048	-0.6568	-0.251	-0.9893198499822	-2.4876991741917	-0.9254661111561	0.1736802506794389	0.2075	-0.9274	0.8953	0.3616	-3.6228636389788	3.6109820437074	1.4449121454882	0.1881206450913706
429	0.1444293518559766	0.2653	-1.2104	-0.7184	0.8798	-0.6895652990789	2.7559006144736	0.8854542489341999	0.1628471893013063	0.1137	0.2516	0.9706	0.2054	-0.5670117584484	2.7389437682419	0.7563304221768	0.1923009880373596	0.6941	-1.0063	-2.0968	0.0707	-0.8806543991888	0.9604814084791	0.9218465523317	0.1979442467066661	0.7317	-0.9995	-2.1319	-0.0165	-1.2905300930214	0.808499280885	0.9877854717849	0.2028682784190479	0.0659	-0.3466	-0.5825	0.1658	-0.3099837388853	1.8098580982614	0.0393823737307	0.2048149120556173	0.1276	-0.5948	-0.7558	0.0975	-0.4964303613726	1.5800947989734	0.3038855691268	0.2059876045278426
430	0.1492137560420655	0.2488	-1.234	0.5592	0.816	-1.3078016834987	1.3356565492342998	-1.2583474939088	0.1698360569624136	0.0653	0.1423	0.4549	-0.5915	-1.1909922253504	1.2410365604007998	-1.2945430821528	0.196487796289129	0.3545	-0.6819	-0.5949	1.3739	-1.6803014981663	0.6665102830887	0.9293610711954	0.2032403151848724	0.9969	-1.1228	-1.0454	2.2369	-1.6749508459910998	0.8291543720025	-0.180191080606	0.2075162118444129	0.013	-0.0932	-0.0311	0.2905	-0.0058621115743	-0.1767288939044	-1.2184143177483	0.2104222934778693	0.25	0.6894	0.4396	-1.0551	-1.2590556684614	1.1704945063557	-1.0475868784489	0.2136112580556106
432	0.1413134559276034	0.2305	-1.1252	-0.5217	0.9532	-0.8659007626762999	1.7125627833403	0.6432192089143	0.1643499409071509	0.1048	-0.0032	-0.8404	-0.5001	-0.7701398259525	1.6705837695833998	0.5207443543452001	0.1833502993531093	0.4404	0.1293	-1.5426	-1.0984	-0.1288090825118	-1.0717434992986998	-1.7914455598938	0.1882017034078207	0.2284	0.5129	1.2034	0.3308	-0.5097676487799	-0.079866352321	-0.7075057210781	0.1901299910547821	0.5591	-0.4892	-1.9974	-0.4271	-0.8086959960385	0.1418709687042	-0.2908630259650999	0.1956406707150964	0.0262	-0.115	-0.4272	-0.0709	-1.3818059242454	-1.3258994776206998	0.2571853916859	0.2006396908607033
434	0.138244924345022	0.1193	-0.8383	-0.656	-0.402	-0.1203503309113	-0.2512839370809	1.2864384178286	0.1511698445406322	0.0002	-0.0055	-0.0452	-0.0161	1.3729537423379	0.8348591114539999	1.2976905246088	0.1587870412149606	0.112	0.6119	0.5501	0.6169	-0.271073481523	-0.4651919949967999	1.2582688078473998	0.1827547477828015	0.5602	-0.9068	-1.0028	-1.6644	-2.6067118420592	-2.3603851268465	-1.2020869600078	0.1855718905781709	0.7722	1.1868	1.1425	1.8783	-1.6225852721293998	-1.3919170831353	-1.2174307419808	0.1910863061731504	0.6468	-1.4371	-1.3407	-1.1022	0.5466714115764999	0.1860138491495999	-0.2285830083669999	0.193027977550642
435	0.1125725915644425	1.7965	-3.8905	2.5483	-1.5193	0.1159832545036	-0.1312483504152	-0.4595265985759999	0.131088689309868	0.0029	0.0554	-0.0192	-0.1711	0.1525329300238999	-0.1540279651905	-0.4437893862959999	0.1439008493983641	2.0526	-1.3175	0.3037	4.4236	1.5750982340745	-1.0265777000551	-0.5365209096558999	0.1456534555078059	0.2814	0.5563	-0.5036	-1.5279	-1.760207193518	1.0791006460396	-0.8572059528915998	0.1469407146831333	0.0022	0.0397	-0.0632	-0.1311	0.3865452766275	-0.3068362964293	-0.2811059543515	0.149025839924881	0.0287	-0.1694	0.0754	0.5047	-0.8357246581294	0.3600674169664	0.6056466145958	0.1548482088421564
436	0.1187888002445667	1.6547	-4.1266	-1.6857	-1.0119	5.267835095576499	1.7632759499125998	1.2997757052359	0.1482065809837153	0.0061	0.0662	-0.0044	-0.2386	0.8562617201548	1.082720204864	0.190813698895	0.1532033561140882	0.3882	-1.3379	-1.3849	-0.3048	7.897523267564499	2.6834700949549	1.9436637456721	0.1630020222213338	0.0098	0.2591	0.138	0.0634	-0.9652025721631	-1.3682325786539	-0.2215799489024	0.1728266359125754	0.0015	0.0244	-0.0048	-0.1095	0.92062691838	1.2508329750451	0.2021444917366	0.1930392011568401	0.115	-0.8582	-0.3351	-0.211	2.1144518419408	1.0490425705848	0.5164559639988999	0.2041707937021553
437	0.1324445737757169	0.0099	0.0683	0.1097	-0.3088	2.4104294618969	-1.4423548484927	-0.0606276103086999	0.1349672983864702	0.0009	-0.0955	0.0142	0.0159	2.4470184804479	-1.527296451774	-0.0452838283356999	0.143054833285944	0.4777	-1.1534	-1.9172	0.0559	4.866064066068099	-3.0174924255979	-0.1009542167761999	0.1548709959856526	0.2514	1.3322	-0.8119	-0.0215	5.5292301915473	-3.4307909631014	-0.1113407768809999	0.1673467973741286	0.0069	-0.2094	0.1344	0.0029	1.0491605996769	-0.6430224937608	-0.0256123129857	0.1707195654539808	0.0235	-0.1712	-0.3245	0.2675	1.2471740731899998	-0.7684087326017	-0.0290351566566	0.1793348097609974
438	0.1026870651599783	2.6859	4.9286	-0.7391	-3.7943	-5.087998102246799	0.6030893176002999	1.6609053840311998	0.1250841165878651	0.0427	0.3858	-0.0043	0.6029	0.5244032562002999	-0.3359501391473	-3.8440895006049	0.1525476973753921	0.0041	-0.0175	-0.2003	0.0191	0.6273246245115	-0.0048785358068	0.6455797907563	0.1543936478299802	0.0668	0.0443	-0.065	-0.8018	-2.8701134325957	0.242353069112	-0.3889845445309	0.1631769257760001	0.5224	-1.8698	0.046	-1.142	-6.4358116479674	0.9796808074607	4.8962008275843	0.1666545987983522	0.0088	0.23	-0.0248	-0.1606	-9.2377829513907	1.0909035552496	3.0711563194727	0.1779894444171097
439	0.1427984870170645	2.4356	-0.008	5.0581	-0.017	1.600474488876	0.0007475175832999	-0.352906985379	0.1612450510290715	0.2156	1.3793	0.002	-0.3213	1.2495739980627	0.0026359830569	-0.2619458984005999	0.1648413809525214	0.0049	0.0338	-0.0019	0.2088	-1.1841071949778998	-0.0002360581841999	0.3398057561559	0.1787571124745547	0.0	0.0008	-0.0163	-0.0001	0.6767394710707	0.0022032097191999	-0.1317598098143	0.1807256836106162	0.3716	0.0025	-1.7561	0.0058	1.0480589948173	-0.0020064945657	-0.2098163827231	0.1883088213936566	0.0107	0.2799	0.0083	-0.0821	0.7052631683281999	-0.016917503201	-0.1325466704282999	0.1883380918500944
441	0.1318905584784235	1.6233	-1.6241	3.9778	-0.0272	-1.518247554713	4.4524114412883	-0.5938437053858	0.1420516124531493	0.9121	2.7646	1.4092	0.0527	2.1381756894529	-0.8976112454204999	-0.4472122299669	0.1436006057134222	0.0134	0.1817	-0.203	0.2555	-0.3819814850663	-0.3086854188721999	-0.93242982759	0.1436483449021571	0.0517	-0.5041	-0.5051	-0.1759	1.5036512903233	0.6571859848128	0.5999418751443	0.1553649452737827	0.0261	0.0987	0.176	0.4601	0.6729625401234999	1.1315842489933998	-0.5127183760823999	0.1604781146503515	0.002	0.0963	0.0418	-0.0893	-3.3202370468344	-5.5302924533762	-0.9117747364725	0.164427313635488
442	0.1358355684099255	0.4765	2.1765	-0.358	0.6296	-5.4054963599958	-0.3883550560397	0.2480578085634999	0.1502667740248508	0.0092	-0.0075	-0.0416	0.3003	0.7211970957617	-1.3535182851721	1.4691867954301	0.155634316232452	0.1157	0.8432	-0.296	0.5629	-3.6013823442166	-0.928102094213	0.7677005580491	0.161401356126383	0.1165	-0.9998	-0.0016	-0.2876	-2.8581924942936	-0.6206756523231999	-0.896234239346	0.1713781042359556	0.0695	-0.3916	0.0323	0.6736	-0.8118040954638001	-2.6015972480682	0.7379965698705999	0.1763620343806555	0.0592	-0.5982	0.3447	-0.165	-3.9737247867614	-0.632635933656	-3.51333264151	0.1822684985772052
443	0.1745722717807429	0.0023	-0.02	0.026	0.1375	-0.2414875224366	1.0678091962287	-0.3507431186904999	0.1746044781394077	0.0049	-0.0688	0.1909	-0.0273	-1.209011333411	0.4059807337933	-0.3726178437597	0.1877855678397253	0.0712	-0.5973	-0.343	-0.3076	-1.3772814757149	-0.3220227062794999	-0.9366788749056	0.1888090390112756	0.0198	-0.0271	-0.3125	-0.243	0.398938331298	1.356547698536	-1.7084317651167995	0.2005043181693065	1.5158	-2.5091	-2.2451	0.0622	-0.5820801392065	0.6522287629446	-1.2260075226734	0.2084959226748203	0.0157	0.2257	0.1604	0.1897	-0.6220526583977	0.581489993746	-1.3190931333096	0.2155856521195463
444	0.1202974971534817	1.6685	0.4294	-4.529	0.3283	0.7307181091910999	0.4971385359252	0.1885318031144	0.1369033643919918	0.418	-1.986	-0.7619	0.234	-1.1140372573011998	0.8015749074817999	0.5214525288977999	0.1530509909101021	0.7194	-1.9889	-1.7006	0.4506	2.2385397607686	1.5835963287057	0.0169568462317	0.1601087569090901	0.1576	-0.9955	0.6968	0.0052	-0.4433172699276	-1.1333546853749	0.5428551375985999	0.1624355816154664	0.2084	1.0629	0.8911	-0.0113	4.0367523219428	1.0359806843924	0.5756278821717	0.1644339582778921	0.132	0.8252	0.6898	-0.2168	2.8777853235822	1.4874026186442	-0.1487166560459999	0.1680459022473832
445	0.1123455139145354	2.7125	0.1921	-5.967	0.7576	1.0656846725709	0.4289570637221	0.1132685853852999	0.1360032577079116	0.4492	2.0837	0.6984	-0.3537	-1.6060611992354	1.3015461416174	0.4978073674471	0.1417570832856227	0.1209	-0.7622	-0.7845	0.2882	2.6110395754362	0.7661661798518	-0.051539370217	0.1526553632934123	0.56	-0.756	-2.1817	0.4134	0.01573721228	-1.1815105549517	0.5060694038940999	0.1570259669624449	0.3073	1.5793	0.6229	-0.2308	3.4914972594715	1.066982992584	-0.1410054220287999	0.1625327048919684	0.0697	0.3048	-0.7298	0.1324	2.0075174844982	1.5352044009447	-0.0740829268081	0.163562500619449
446	0.1189557108247133	0.1271	-0.3216	-1.2056	0.2142	3.8277227998337	1.8769379656049	-0.345825239853	0.1214113473685048	0.0092	-0.2696	0.1769	0.1	-1.0318103231382	-1.1753336991318	0.4039348961969	0.1304983186570213	0.0941	0.1381	-1.022	-0.134	0.8578747844135	0.0509492247564999	0.1988396771577999	0.1334825351994654	0.0198	-0.3138	-0.3458	0.0669	-2.3162029033704	-0.2947579860043999	0.4056266465169999	0.1363452927060664	0.3708	-0.9572	1.7673	-0.1994	0.6866932578378	-0.7117154253629999	0.3034527957891	0.1434730499673591	0.729	2.5414	0.9905	-0.4267	-1.6808916436268	-0.0287990984724	0.3358321100552	0.1618117907743071
448	0.1354314311234437	0.5085	0.6975	-2.0139	1.0438	-2.4560280344782	4.932593130981799	-1.1026671214289	0.1497338748800128	0.0144	-0.0836	0.0488	0.3673	-0.3303240857572	-0.4936370061928999	1.0186304078537	0.1556677823573998	0.125	0.0863	-0.821	0.7236	-2.0490637249174	3.2840414585904	-0.3933122779078999	0.1608412724158371	0.1322	-0.4471	0.8745	-0.5175	-1.2300598548355	2.5845617157751	-1.9383130934969	0.1712341164042523	0.0711	0.2502	-0.4421	-0.6042	-2.1035144794062	0.100324728285	0.0407200367744999	0.1756028715830856	0.0381	-0.0621	-0.5371	0.1823	-1.5102215764501998	3.2304169077463	-4.6065574355709	0.1818233207658756
449	0.0959184493322848	3.628	-6.4787	3.5472	-1.4761	0.6465240234931	0.9212170638405	-0.5246786574151999	0.1186920536484731	0.0145	0.2113	0.3672	-0.0657	0.1968331825920999	0.2099737548458999	-0.1626834319445	0.1227965423475372	0.0396	0.371	0.5286	-0.2574	-2.8437929450574	4.439034810850299	-1.9675843083377	0.1237026211616827	0.059	-0.4269	-0.6607	0.3101	5.6219617149072	-0.1384481250332999	-0.0604702381859	0.1360996371784169	0.0938	0.5835	0.773	-0.3096	0.0450084271208	1.2505969168609	-0.6216985711214	0.1370733123024559	0.5027	1.9969	-1.1307	0.4845	1.0283481364365998	0.124323977012	-0.1393136717087	0.1439505616574528
451	0.1065456605633693	0.593	-0.0245	-2.8719	-0.316	0.9782644583555	0.1916399025396999	-0.0859251790488	0.1303337706898948	0.2065	-1.5261	-0.1202	0.1816	-0.533491496292	0.5504089994929999	0.1512739530415	0.1511050187610792	1.0726	-3.1871	-0.604	0.3535	-0.5500942552474	0.7119121405165	0.1632342343742999	0.1566760010961011	0.5029	2.1461	-0.3287	-0.3171	1.8346442076024	-0.4346618031736	-0.2603328341418999	0.1577987714706882	0.0003	-0.038	0.019	0.024	1.0072209289507	-1.5831242123373	-0.2056460214689	0.1608436232690785	0.2797	1.4756	0.6471	-0.1122	3.6423777822059993	0.1570573785544	-0.4023611749688999	0.1609098495647647
452	0.1086976849806351	0.6071	-0.0703	-2.8815	-0.2648	-0.6044269806440999	0.2770536221894	0.1039049440786999	0.1326222070689916	0.2087	1.516	0.2011	-0.1479	-1.7447453824529	0.6515992744533999	0.2680440681591	0.1548057461190837	0.7738	-2.6499	-0.6465	0.24	-2.3062097735726	0.9796808074607	0.3516480083966	0.1622390595453025	0.0031	-0.1676	0.0193	0.0057	-0.2850796004522	-1.1352824938792	0.0117635661793	0.1626602793801786	0.7535	-2.5741	0.4579	0.3364	0.2243733040821	-0.5643757753915	-0.0686142455407999	0.1654230986132743	0.0007	-0.0293	-0.0456	-0.059	0.3369337149148	1.6678691004650998	0.2276781186609	0.1657132149238798
453	0.0975222163338562	1.1677	-0.5639	-4.1818	-0.3933	1.1045162438718	0.1677980259355	-0.1042983743857	0.1283743023574587	0.1914	1.4758	0.1814	-0.1595	-0.8531536207294999	0.8254561271167	0.202223177798	0.142267496263798	0.9357	2.775	1.4599	-0.1847	1.3199980230157	1.903415825266	0.0609030115236	0.1450528571550116	0.1211	1.0463	-0.3576	-0.1723	0.904496275793	-2.6166262857956	-0.3858371020748999	0.1509468015972654	0.4053	-1.0796	-1.6907	-0.0599	2.2486509196585	-1.3441546438655	-0.4032660646749999	0.1559865745206374	0.1302	-0.6044	0.925	0.175	2.8900996921913	0.791975207991	-0.2360581841999999	0.1597700462533493
454	0.0976939311510555	1.1695	0.5853	4.1813	0.3628	-0.4048004428722999	0.2554542983350999	0.0736501534703999	0.1279869359852381	0.2233	-1.5712	-0.3672	0.1185	-2.4769585268106	1.0407411911071	0.3525528981026999	0.143021031639813	0.5853	1.972	1.4991	-0.0468	-0.8764840379345998	2.4835288129375	0.3431499137654	0.1461467359585279	0.2558	1.6118	0.0097	-0.1645	-0.1877055994697	-3.3234631753518	-0.3049478309557	0.151907937122382	0.4228	-1.0589	-1.7459	-0.0741	0.6152463140866	-0.8261643016692999	-0.1307368910160999	0.1562392285865284	0.1052	0.2588	-0.9634	-0.1225	1.862892503645	0.7881195909824	-0.086161237233	0.16023941907417
456	0.1225562654486266	1.741	3.7565	-0.3955	-2.6534	-2.976693702762	2.4075967636865	2.6618707711006	0.1400034698776449	0.0059	0.1278	-0.0524	0.2093	-0.8156203694417	-0.2956628757105	0.4981614547233999	0.1477624777221556	0.2093	1.2159	0.2926	-0.7491	-6.395642413622699	3.5560591728502	5.2576845936559	0.1528068689310811	0.0019	-0.0831	0.0254	-0.1076	-1.0435738893175	-0.3897714051449	0.6208723674766999	0.1634073880371866	0.0108	0.2598	0.0013	-0.1769	2.5881812745995	2.2898430728014	-1.1548359801370998	0.197442361772937	0.1458	-0.8453	-0.4038	0.48	-1.0994803359421998	1.8728069473814	1.2506362598916	0.2062419586167281
457	0.1437653080276429	1.9088	-0.2204	4.4019	-0.7003	0.1918366176931999	4.3102257283385	0.8834870973992	0.2003654564985952	0.009	-0.2511	-0.0043	0.0674	-0.1785386733165999	1.3207061975683	-0.6096989467579	0.210369643479088	0.0205	0.0817	-0.2344	0.2909	0.4522087948657999	0.1008361876840999	1.7274344489448998	0.2174491724183546	0.0808	-0.1869	0.2209	-0.6884	0.2381827078578	4.340991978345899	1.0612782531324998	0.2259296952317146	0.0002	-0.0312	0.0012	0.006	0.060194836971	2.387335102876	0.3339829876123	0.2388928071458058	0.0541	0.1554	-0.0225	0.5614	0.2072197426968999	4.156591193454999	0.9415574107124	0.2524971794196652
459	0.1629802148143924	0.4354	-1.3144	1.3998	0.5661	1.0607274507027	0.0562998769317	1.1750189548862	0.1695162674229531	0.1001	-0.5105	-0.1208	0.7814	0.6599793399924999	1.454118414672	0.0003934303069999	0.175251641908035	0.1228	-0.0353	0.8215	-0.6125	1.6523286033385998	0.6974339052188999	-0.6159938316699	0.1787959234188778	0.5164	-0.4529	1.5694	-1.2899	0.6379472428005	-0.1370317759280999	1.3771241035921	0.1819037348669541	0.2356	0.4585	-1.2567	0.3917	0.2612770668787	1.5047922382136	0.1051639210611	0.1855558682473164	0.0084	-0.0501	-0.0582	-0.2497	-0.0011016048595999	1.0270498164235	1.3826321278901	0.1872401783400378
460	0.1712892984303641	0.5882	-0.0544	2.2682	-0.0542	1.6808916436268	0.0745157001458	3.2480819285306	0.1739716991524643	0.1156	-0.4607	-0.0514	-0.8843	1.6552793306411	0.1256616400558	3.168687692578	0.1752802288273414	0.009	0.1416	0.2111	-0.1115	0.6629694103257	1.189339818061	1.4693835105836	0.1753552859817728	0.0016	0.0827	0.0692	0.0449	0.8743595142767999	-1.0992049347273	1.493854875679	0.1986146863845879	0.8167	0.377	-2.452	-0.1175	1.0312988637391	0.0615718430454999	1.9714005823156	0.2048188232844822	0.0254	0.2018	0.0172	0.3805	1.0905494679733	0.0690470188785	2.0897050756305	0.2386638593236076
461	0.1349661782675582	0.1029	0.6912	0.7752	-0.2553	-0.7326852607261	-0.3690769709967	0.6063547891483999	0.1432828770751621	0.0088	-0.2175	-0.1719	0.1227	1.2312794887871998	0.7390194886688	-0.3000692951489	0.1579524684696012	0.0897	-0.582	-0.7118	0.0822	-0.4825029285047999	0.2943252126667	1.2779403231974	0.1719003549012679	0.4817	0.8084	1.7661	0.6564	-1.6552006445796998	-2.4197144171421	-0.1194060981744999	0.1788118340318356	1.4939	1.647	3.0777	0.5892	-0.6112726679859	-0.34228436709	0.1543820524668	0.1849554863479471	0.0123	-0.3008	0.0952	0.0067	-1.0570292058169	1.5942582900254	2.0952130999285	0.1852377000873309
462	0.1378438552582765	0.0843	0.8416	0.0688	-0.4519	-2.1216122735282	1.5810783747409	1.4550626474088	0.151339126921126	0.0001	0.0267	-0.0064	0.0238	-0.631849073042	1.5708491867589	0.3916205275877999	0.1582969498691986	0.1432	-0.8626	-0.5794	0.5262	-2.5210620642253	1.8497519313912	2.0008685123099	0.1664909563341782	0.0042	-0.0874	-0.1476	0.0918	-2.0771546488372	1.0565964324792	1.1603440044351	0.1704915734812872	0.459	-0.8472	-1.5145	1.0135	-3.006200975787	0.6262623626826	1.9022748773757	0.1806355269004577	0.6236	-1.7217	-1.4219	0.4384	-5.319728553069799	-0.2656834863171	3.4895301079365	0.1867339885923536
463	0.1234820514467535	0.2112	-1.29	0.0612	0.9473	-0.7021157258722	1.2382825482518	1.5067987327792998	0.1348355888661085	0.0398	-0.4181	-0.4676	0.2222	1.5927239118281	1.1215911191955998	-1.9010945864547	0.1558504955075382	0.9952	-2.9166	0.9488	0.4143	0.3557003405587	0.140454619599	-0.4174295557269999	0.1648504069500929	0.4494	0.0005	2.0215	0.0506	0.1393530147394	0.1948266880264	0.1191700399903	0.1735038415056182	0.2063	-1.1547	-0.2154	0.6353	-0.1118915793107999	0.2687522427117	-0.0085767806925999	0.1754967965426145	0.0253	-0.0878	0.2946	0.3483	1.0890544328067	-0.9973851712757	0.0938331282194999	0.1762769145306701
464	0.1336044050925736	0.4399	1.889	1.1434	-0.2519	-1.0085192489638	-0.2870860950179	-2.1531260411189	0.1431577769178687	0.0668	-0.6856	-0.2144	-0.4288	-0.9378985088573	0.0092062691837999	-1.9193890957302	0.1528633882645161	1.0636	-3.0419	-0.5333	0.9484	-2.0911607677664	0.8350558266075	-3.0218201589749	0.1575639250170409	0.4543	0.6816	0.3042	-1.9412	0.1018984495129999	0.3305208009106999	-4.200694730869699	0.1733134043858956	0.0369	-0.2094	-0.3964	-0.3443	-1.0145387326609	0.8289183138183	-2.5063871137741995	0.1764828797030528	0.027	-0.0239	-0.3705	-0.3023	-1.2136538110336	0.5141740682182999	-2.988890042279	0.1771629002930989
465	0.1201445057412849	0.3007	-1.6556	0.7675	0.6515	-2.1264121232736	-0.3106919134379	3.887878293774	0.1310488240278945	0.0549	0.6934	0.3836	0.0183	0.3669917903695999	-0.8970604429907	1.3627245543559	0.1463643635238477	1.4274	2.8709	-2.5077	0.3136	-1.7672495960133	-1.8800460650302	2.2450313608341	0.1529112821678382	0.6139	-1.223	-2.0949	-0.3718	-1.8686759291579	-2.319665090072	2.3528312649521	0.1680338429619181	0.1478	-1.1371	0.1344	-0.0932	-2.0709384499866	-1.4422368194006	1.6979271759198995	0.1690313775742648	0.0222	0.0144	-0.2307	-0.3789	-1.1477935776418	-2.8821523999899	2.4936793148581	0.1711470830177923
466	0.1018080599286301	1.5783	-2.061	4.1622	1.2969	0.9857396341885	2.0497325564393	-0.4319471340553	0.1368958348262477	0.001	-0.0597	-0.0729	-0.0503	1.0182369775467	1.7989207357268	-0.513033120328	0.1379280710752817	0.0012	-0.0559	-0.0974	-0.0234	0.9961261942932998	1.8781575995566	-0.5344357290288	0.1427779676733733	0.1358	0.1848	0.909	0.7522	-0.5851095525704	7.240888085181499	1.9257233236729	0.1459695778338074	0.6074	-0.0176	-1.9652	-1.5426	2.7848570850688	-3.8894126719713	-3.6454071955699	0.1557825629414753	0.0038	0.0582	-0.1651	-0.0741	0.976887452281	1.7785803888549	-0.5640610311459	0.1562615163069272
467	0.1054949166277715	1.6225	-0.3522	-3.8596	-2.8372	-0.6254755020686	1.4063166323715	0.9325871997128	0.1324012977904551	0.0277	-0.0155	-0.3916	0.4007	-0.2049378469163	2.3588507486492	0.7494453918042999	0.1387578528133393	0.0119	0.2087	-0.2907	0.0296	-0.9771235104652	1.0468393608656	1.0660387598472	0.1403761600461681	0.3143	-1.22	1.3456	0.2433	0.3813519965751	-1.3511577033301	-0.7124235999156	0.1453282134734971	0.0034	-0.1202	-0.0883	0.1138	-0.7110859368717999	0.1536738779141999	0.7854049218640999	0.1499762339947224	0.0015	0.0562	0.0751	-0.0774	-0.6509697859622	0.9164959001565	0.926921803292	0.151478859182947
468	0.1341488810044608	2.7433	-1.3108	-2.3556	-4.8381	-0.0448117119673	-1.1665602032857	0.5829456858819	0.1666356321129298	0.0037	-0.0542	-0.1503	0.0873	-0.0701486237380999	-1.1412626345455998	0.5790113828119	0.1676778873258411	0.0387	-0.0132	0.5301	-0.2555	-0.0054686812672999	-1.1798188046316	0.5777917488601999	0.1827391715885478	0.0263	-0.0139	0.4183	-0.202	-0.0231730450823	-1.2226633650638998	0.5954567696445	0.1827523748799751	0.0003	-0.0034	-0.0338	-0.0326	-0.0191600559509	-1.2284074475461	0.6146168255954	0.187072964210606	0.0	-0.0033	-0.0102	-0.0116	0.0119602813327999	-1.1064047093454	0.6468781107694	0.187105306909204
470	0.1445678004644644	3.9713	-3.9033	3.9692	3.1961	0.1941185134738	0.4967451056181999	-0.6568318975365	0.1546939161369585	0.003	-0.0771	0.1509	-0.0224	0.0151077237887999	0.6806737741407	-0.5097283057492	0.1760847196915393	0.0372	0.1378	0.4135	-0.3564	0.0965084543070999	0.59801406664	-0.5605595014136	0.1815362895596882	0.0003	0.0365	0.0325	-0.0046	0.7051057962053999	-0.0288777845338	-1.0753237150924	0.1817665313250259	0.0002	-0.0155	0.0148	-0.0352	-0.4666870301633999	1.1875300386488	-0.0983182337193	0.1827635044079443	0.0234	0.3058	0.3078	0.0602	-0.1014263331445999	0.8988702224028999	-0.3520414387036	0.1828630171244614
471	0.1366070852224118	1.0824	1.6225	-1.3982	-2.7014	5.5326530352182	-1.5380764421858	-5.2015814318777	0.1411490284982075	1.0742	-0.7199	-3.2753	0.412	3.0226463626196	-2.3766731415563	-3.4896481370286	0.1550528220074926	0.1092	-0.0312	0.9915	0.2693	4.8221179007762	3.3674093406437	-5.7884614208296	0.1554085012887725	0.0808	-0.8382	-0.0317	0.2766	4.070193898037799	3.4978708304449	-1.853843606584	0.1745955447500928	0.0241	0.0799	0.3524	0.2773	5.9262013713103	-1.6333259195105	-5.5539769578576	0.1761715583066662	0.014	0.0227	0.1833	-0.2912	2.7122691934273	-2.2896463576479	-3.1651074767843	0.1769709009602874
472	0.1385797101746538	1.2984	-2.039	-0.6563	3.0766	4.5180356164959	-1.6648003440704997	1.3273551697566	0.1412573529638296	0.8128	1.4595	2.0875	-1.464	5.621450255508099	-1.0658420446936998	0.4367863268314	0.1461627840138981	0.1684	-1.0347	-0.3987	0.7064	3.2733008112093	-4.7178982124519	6.2190315488104	0.1506335405723954	0.4491	0.3289	-1.1688	-1.7314	5.567825704663999	-2.3324515750495	-1.2759338286317	0.1745348260732171	0.053	-0.026	0.3939	-0.5476	5.733892637248699	-0.6825622396143	0.7114006811174	0.1746540044469973	0.0471	0.4923	0.2441	-0.3198	3.1421704898862	-1.7939241708279	3.2992278684406	0.1797354433684416
473	0.134245846993924	0.9724	-2.3715	-0.7495	-2.1631	-0.8448128982211	-1.0428657147649	-0.6643857594309	0.1432218250820616	0.0069	0.1814	0.0109	0.1981	-0.9873133554165	-1.0680845974436	-0.7212757818230999	0.146283221051482	1.2152	-2.0235	-1.8747	-2.2027	-0.4126690490122999	-0.9159450977267	-0.5135052366963999	0.1531437711533685	0.0015	0.0026	0.1188	-0.0244	-0.7439373675063	-0.9250726808491	-0.5876668495659	0.1625867091027545	0.392	0.961	1.2854	1.0203	-0.6541172284182	-0.9715368001058	-0.5904995477763	0.1693392390232903	0.0005	-0.0293	0.0398	-0.0394	-0.8771135264258	-1.0167025993494	-0.762467934966	0.1701352080904245
474	0.1370956816063187	0.4407	1.7487	1.2305	0.4998	1.1736812918424	-2.4067705600418	-3.3515934423023	0.1406325864285393	1.3213	-1.5212	-1.7079	2.9769	2.0179827306644	-2.946006138816	-1.9622336561625	0.1479373129231087	0.258	-0.8488	-1.1846	0.7015	3.0463702101317	-2.3038491917306	-7.980104289003799	0.1519714028100409	0.2846	-1.543	-0.6432	-0.1185	4.806931490926	0.6634808697247999	-4.5501395295471	0.177345178698922	0.0074	-0.0015	-0.2149	0.1287	7.6788153599032	4.8686213630636	6.0735803643125	0.1793455221843193	0.0081	-0.144	-0.2069	0.0621	0.8740447700312	-2.578148801771	-3.2967886005372	0.1795291750142668
477	0.1800786536094706	0.0	-0.0003	0.0003	-0.0005	0.0001967151534999	-0.0112127637494999	-0.0052719661138	0.1808086705307573	0.0121	0.0222	-0.2901	0.127	0.0003147442456	0.0107799904118	0.0048391927761	0.1842255370453873	1.4857	1.2111	3.1085	0.9835	-0.0004327733377	-7.86860614e-05	0.0001967151534999	0.1879306445534286	0.0	0.0004	-0.0001	0.0002	-0.0003147442456	-0.0002754012148999	3.93430307e-05	0.1906364600972082	0.4418	-0.2653	-1.7023	-0.7127	-0.0003147442456	0.0001180290920999	-7.86860614e-05	0.1944355925475825	0.0	0.0007	0.0001	0.0	-0.0007081745525999	-0.0003540872762999	-7.86860614e-05	0.2415702231917504
478	0.1751309582825934	1.6485	-1.8499	0.3296	-3.254	0.0496115617126999	-0.9036700721483	-0.1671685374443	0.1838283115687798	0.0234	-0.0365	0.4327	0.0493	0.1024885949735	-0.9052437933763	-0.1147242775212	0.1909699038421068	0.0211	-0.1643	-0.3529	0.12	-0.1326646995204	-0.9408492361598	-0.4309242152570999	0.1912234387889139	0.0233	-0.2753	0.1906	0.2658	0.3247373753978	-0.9971884561222	0.1683881713959999	0.200953515252467	0.0041	0.0085	-0.1743	-0.0018	0.1518247554713	-0.9152369231741	0.0543720684273999	0.2333544552564647	0.0004	-0.015	0.0175	-0.0462	0.0752238746984	-0.678667279575	-0.0752632177291	0.2340901054791957
479	0.1205919671546221	1.3546	2.035	-2.3504	2.6803	0.6935782882102999	0.4754998690401999	-0.1641784671110999	0.1345191354288407	0.0009	0.084	0.0481	-0.0164	0.6815786638468	0.4677492919923	-0.1609129955629999	0.1536140311024875	0.0	-0.0153	-0.005	0.0037	0.6734739995226	0.4315143607175999	-0.1348285662089	0.1580632110396986	1.274	-2.9418	-1.7182	0.6957	0.5965190314734	0.2139080579158999	0.0391463155465	0.1594165035768446	0.0021	0.1157	0.0647	-0.048	0.7675431859263	0.5765721149085	-0.2416448945593999	0.1597660130167813	0.003	-0.0959	-0.0838	-0.1102	0.5418715618311	0.6717822492025	-0.3721063843605999	0.1737079596577739
480	0.1638838953686889	1.0908	1.6124	-1.1206	-2.4754	-0.8130237294154999	-1.2638161751761	0.8155810264109999	0.1740688150791048	0.724	-1.3069	1.47	1.5395	-2.0350182629575	0.4180983872488999	2.3490936770356	0.1866729281469122	0.078	-0.2266	0.7373	0.1788	0.2188652797841	-1.6338767219403	-0.3948859991359	0.1867281270777058	0.0388	0.011	0.5535	0.0737	0.6258689323755999	-2.0415885490844	-1.1115193033364	0.1921844467939312	0.5468	1.315	-1.1744	-1.0769	-0.0687322746328999	-1.3269223964189	-0.134159734687	0.1964490191541694	0.0056	0.1979	-0.0498	-0.0356	1.6745967587148	-6.1221296641963	3.9684528206476	0.2007500754925395
481	0.1629467450145139	0.6747	1.6573	-1.2188	-1.4067	-2.5858993788189	1.4680851905705	2.2868530024682	0.1730241160372024	1.0108	-1.9076	2.0084	1.0442	-1.7987240205733	2.1275530711639	1.4778422621841	0.1829219887392283	0.0643	-0.2701	0.6527	0.168	0.7407505820196	-1.8979471439987	-0.2798469773691	0.1861756493714649	0.0714	0.1175	-0.7443	0.0839	0.4997351759514	-0.5638249729617	0.6207149953539	0.1904795905305237	0.0212	-0.1281	0.3822	0.0666	0.2314943926388	-2.8124758926202	5.9031856983508	0.1923554122927376	0.5484	-1.4682	1.4049	0.3834	-0.0540179811511	0.1483625687697	0.5008367808109999	0.2004153010551932
482	0.1655887854414599	0.727	1.4904	0.8701	-1.8993	-1.0298431716032	-2.1452967780096	1.7259394137782995	0.1748862387598222	1.0351	-1.3882	-0.3058	2.6188	-0.9821594183948	-1.0089520223014998	2.0023635474765	0.1864835637394941	0.1105	0.2117	-0.4943	-0.7744	0.4083019726046	-0.9107124746436	-0.7612483010143	0.1883280056349832	0.0152	0.1496	-0.2855	-0.1304	1.3587509082551998	-0.6804377159564999	-1.8823673038415	0.1918377611708317	0.4977	0.482	0.0932	-1.9106	0.2584050256376	-0.9008767169686	-0.2302354156564	0.1975336330896113	0.0048	0.0396	-0.083	0.1671	-3.7211031866367	-5.3661139862651	-3.549134799447	0.2007268462548663
483	0.1014193338320084	1.6074	-0.7696	3.6403	-3.1511	0.1678767119969	0.4463860263222	0.4823062133513	0.1369512755674888	0.0001	-0.0011	-0.0274	-0.0251	0.1607556234402	0.4144788284245	0.4531136845718999	0.1382190638568863	0.0005	-0.0037	-0.048	-0.0523	0.1572147506772	0.4472122299669	0.4752244678253	0.142880680887136	0.0008	0.0091	0.0681	0.0579	0.1618572282997999	0.5744082482199999	0.5118528294069999	0.1455056652251896	0.8381	-1.9953	1.9054	-1.0143	0.2345631490333999	0.3937057082149	0.6065121612712	0.1560664550217617	0.0035	-0.0848	0.1305	-0.0975	0.1564278900632	0.4349765474191999	0.4421369790065999	0.1564009755213888
485	0.128069614578684	2.7527	2.0145	-2.8322	-4.4901	-0.2214225767795999	0.7730118671936	-0.6211084256609	0.1619000188807746	0.0123	-0.0637	-0.2808	0.1769	-0.2706407081852999	1.0061193240911	-0.6093842025123	0.1636452942382293	0.0208	0.0058	-0.3641	0.2404	-0.2505364194976	0.8406818799976	-0.6033647188152	0.1781552591328876	0.0213	-0.0548	0.3774	-0.1847	-0.1434053469014999	0.8121188397094	-0.8723923627418	0.1785963849655021	0.0071	0.0064	0.01	0.2443	-0.3288290505905999	1.0874020255173	-0.5349078453971999	0.1899489764576657	0.0007	-0.0246	0.0633	-0.0299	-0.2152850639903999	1.079966192715	-0.8354099138838	0.2031450477484313
486	0.1381194655144813	0.1046	-0.8966	-0.5416	-0.1975	-2.9434094987898	-1.5021955981874	2.1175205983354	0.1514839541070271	0.0001	-0.0256	0.0216	0.0002	-1.2790419280569998	-0.2191800240297	1.9669154768158	0.1576633476977531	0.044	0.5312	0.2766	0.2447	-3.9979207506419	-2.3334744938477	2.0768792476223	0.1769015994824964	1.0166	2.0495	0.9753	1.8624	-6.4950229091709	-3.7670165034636	0.3768668910752999	0.1881950756700982	0.3087	-1.4438	-0.5927	-0.1579	-3.8470402279074	-2.0316347623173	1.1904807659513	0.1898110438094641	0.3643	1.2684	1.083	0.3114	-4.700823337128099	-2.3302090222996	0.3413007913225	0.1912507839490983
487	0.1365211826121631	0.2083	0.2955	0.56	1.3739	3.83594549325	2.7145904322386	-1.6138904623447	0.1486831107322955	0.3523	1.793	0.4438	-0.3776	4.3249006787896	2.7425633270663	-3.5441775775788	0.1508648653398439	0.5372	-1.4974	-0.8358	1.5494	1.1996870351351	1.4794159834121	-5.7736684412864	0.1568396196732248	1.0309	2.4919	0.6321	-1.8028	4.0199528478339	2.754799009614	-5.044956826661	0.162555001064708	0.1545	0.0437	-0.7384	0.9372	3.4599048058194	2.3217502706991	-4.3684140707438	0.1702775815250213	0.0787	-0.0997	0.5566	-0.6113	1.9848952418457	1.8647416260879	-4.4715321542085	0.1757199350341825
488	0.1020326636151135	1.1965	-3.8278	-1.3985	0.9909	7.255759750786099	3.5675866808453	-4.6110818841014	0.1184427856638338	0.0008	0.08	0.0561	0.0113	-1.6435944505232	-0.0749878165141999	-1.6994222110864998	0.1323277796970485	0.5546	-2.3419	-0.542	0.7126	5.7457348894894	1.2640128903296	-3.7788194126736	0.1417296760191075	0.0163	0.316	-0.1353	0.2324	19.6753709670086	4.7234062367499	-1.6750688750832	0.1469479373921546	0.044	-0.6311	0.2005	-0.1039	2.7818670147356	2.2385397607686	-2.2258713048832	0.1475434893299554	0.0173	0.322	0.1303	-0.2351	8.9400742380838	3.7613511070428	-2.3036918196078	0.1521672479579489
489	0.1384673884867857	0.1186	-0.8619	-0.6196	-0.3979	-0.9626452751676	-1.062655259207	1.0574619791546	0.1513462210075687	0.0002	0.0006	0.0395	0.0124	0.6170954365294999	0.0405233216209999	1.1061686511612	0.1590618951704039	0.0837	0.5433	0.4361	0.5512	-1.2026771054683	-1.3447841323566998	0.9586322860362	0.1829030848951228	0.6052	0.9251	0.8978	1.817	-3.2912018901777995	-2.918466017326	-1.4180801985508	0.1858725436504054	0.4967	0.9131	0.7636	1.6099	-2.6442844363777	-2.0851412840693	-1.6649577161933	0.1937918236800409	0.8868	-1.6093	-1.3687	-1.5496	-0.742402989309	-0.9891624778594	-0.4555136094445999	0.1976224921816996
490	0.1379178136083946	0.0979	0.7728	0.4665	0.5004	-0.7668743544044	-1.381727238184	0.7699824538297	0.1510954602660328	0.0001	0.0069	-0.027	-0.0228	0.6285442584632	-0.2320058520379	1.2441446598261	0.1571629974151317	0.064	-0.4853	-0.1994	-0.5796	-1.5711245879737998	-2.1082356430902	0.4940697795306	0.1765177276019865	0.6663	1.276	0.3577	1.9762	-3.7863339315373	-2.9643793341529	-1.8216610074714	0.1830668842788425	0.6684	1.4198	0.6194	1.7541	-2.9296787810755	-1.9213955902959	-1.5783243625919	0.1892285680104843	0.1147	0.5526	0.7767	-0.0304	-2.2788663672361	-1.2644456636673	-2.011609159691	0.195400336487265
491	0.1343350221300622	0.0963	-0.903	0.5093	0.0114	-1.5160050019631	0.7918571788989001	-1.1705731924171	0.1430290635685993	0.0072	0.2432	-0.1109	0.0656	0.4378485886602999	-0.3676212788608	-0.2384974521033999	0.1558014219514249	0.0425	0.5137	-0.3789	-0.0368	-2.1130748358663	0.4053119022713999	-2.0725515142453	0.1698339177851869	0.7006	-1.4159	1.7693	1.026	-3.5791928749018	2.6498711467371	-0.4927321164867999	0.1772949262250037	1.0591	1.9384	-2.0702	-0.9577	-2.3575524286361	1.6180608235989	-0.7512158281857999	0.1785290198087568	0.0071	-0.1588	0.0703	-0.1727	-3.5510626079513	1.8668661497457	-0.9590257163432	0.1845349596050225
492	0.1396878010381058	0.2611	-1.0207	-0.3587	-1.2778	0.1134653005388	-1.7015073917136	1.5368568082341	0.1633570069406898	0.1879	0.1034	-0.7228	1.0917	0.1442315505462	-1.59339274335	1.4746948197281	0.1818988258943732	0.0033	0.0756	-0.0882	0.1157	-2.2388938480449	-0.3061281218766999	-3.2765662827574	0.1990138621469782	0.011	-0.1509	0.1702	-0.1771	1.6936781286043	0.1893186637284	1.846368430751	0.2013295764350256	1.2994	-0.7124	1.2065	-2.7781	0.5117741433456	-1.4590756365402	1.8981438591522	0.2067219832245121	0.1816	-0.3215	0.4041	-1.0253	-0.4915911685965	-1.9118352338358	0.8027551984028	0.2078763385269635
493	0.1663491473689543	0.3489	-1.5642	0.154	0.8217	-0.8443801248833999	2.6928337362615	-0.7242658521562999	0.1918815325367671	0.148	0.3575	0.8518	-0.5508	-0.9512751392953	2.6700541214862	-0.6537631411418999	0.2126288913527042	0.0005	-0.0476	-0.0086	-0.039	-2.5881812745995	0.2905482817195	1.3038673804286998	0.2265273036607989	0.9844	1.5044	1.4588	-1.4585	-1.6465451778257	1.8557320720576	0.0838793414524	0.2347521442652774	1.2858	1.7022	1.6311	-1.6304	-1.0585242409835	2.4993447112789	-0.5194066913013999	0.2433954602663004	0.011	0.169	-0.1968	-0.0143	-0.9266070590464	2.5500972208819	-0.6178429541128	0.2492169512426043
494	0.1406934201307495	0.3395	-1.448	-0.9343	-0.8064	0.0745550431765	-1.0375937486511	3.5424071411973	0.1613642374876995	0.1777	0.418	-0.1375	1.2075	0.2523068558790999	-0.8924573083988	3.559757417736	0.1812044591094167	0.0032	0.0052	0.0431	0.1558	-2.4618901460525	-1.5952812088236	-1.5567250387376	0.1969243468328805	1.3505	1.5917	0.2172	2.776	0.5837718895266	-0.5880602798728999	3.5186439506545	0.1985161478922295	0.0085	-0.0208	-0.0814	-0.2398	1.336089322572	0.6502616114096	2.2269729097428	0.204785083744682	0.1106	-0.207	0.1621	-0.8607	-0.8511864691944999	-1.5560562072156998	2.7627069587847	0.2056305743419957
495	0.1417500939347082	0.3127	1.4191	0.6261	0.9505	-1.0877167697629	-1.2368661991466	2.5325502291897	0.1652091735407492	0.1402	0.129	-0.2103	1.1009	-0.9686647588647	-1.1666388893471	2.5429367892945	0.178483462426446	0.0008	-0.0665	0.0483	0.0099	-2.5348321249703	-0.8537831092207	-2.6720606160519	0.1971063448414826	0.0018	0.0599	-0.0968	-0.0307	0.8424916594098	0.1227502557839999	1.9067206398448	0.2004941889575048	1.2581	-0.9573	0.1714	-2.9098	-0.5332554381078	-0.9699237358471	2.8310458031106	0.2069555717493418	0.0575	-0.0507	0.1241	-0.6317	-2.0630698438466	-1.4545905310404	1.0118634065733	0.2089742152877119
496	0.1355501369011213	0.2585	-1.4358	-0.8794	0.1618	0.0609423545543	1.8308279336245	3.3995132536949	0.1563242719979529	0.2664	-0.3476	-0.6987	-1.3953	0.2543133504447999	1.7483255982466002	2.8074793277213	0.1679512830687375	0.0303	-0.2122	0.052	0.4721	-0.2726078597203	-0.099537867671	-1.3373876425851	0.1819029723188102	0.0098	0.1122	-0.2145	-0.1481	0.8125122700163999	0.4062954780389	-2.3409890127114	0.1858663381622334	0.0419	0.4212	0.4009	0.0211	-1.1400430005939	-0.494935326206	-0.2284256362441999	0.1887351427674883	1.3054	1.3317	1.6297	2.4385	-0.8683400305797	1.039049440787	3.0981456385329	0.1960201804527304
497	0.1373647754752046	0.249	-1.3672	-0.7099	-0.5881	-0.3732079892202	-1.8115105055508	2.3723454081793	0.1602858848993779	0.2037	-0.2279	0.834	-1.0763	-0.2828370477023	-0.8394622460459	1.4351157308439	0.1680614170702923	0.0125	-0.2078	-0.2454	0.0891	-0.5845587501406	0.8618090874835	-0.685355594794	0.180974958210131	0.006	0.121	-0.0418	-0.1818	0.6443601568045999	2.7987058318752	-1.1989395175518	0.1853449172962988	0.0177	0.2126	0.3098	0.0492	-1.5201753632173	0.3123049776966	-1.4098181621038	0.1918765985746567	1.1837	-1.2313	1.3166	-2.4504	-1.4275225259188	-2.2041539519368	1.6275424939976	0.1961897123610264
498	0.1467740911150833	0.5256	1.353	-1.0639	-1.552	-0.3288290505905999	1.1787171997719998	1.0157977096433	0.1559684578467122	0.1467	-0.1967	0.9936	0.6204	0.5159838476305	2.0314380471638	1.3348303455895998	0.1626487970588513	0.1196	-1.0064	-0.0575	-0.2947	0.0039736461006999	0.7078204653236999	-0.1057147234909	0.1761547605654101	0.6657	1.0792	1.2877	1.687	1.6852980630652	-0.5874701344124	-1.8058844521607	0.1795968040310445	0.0434	0.2187	0.2713	0.4912	-1.5615642315137	3.0061616327563	2.7955190463885	0.1828892961872168	0.1618	0.4626	0.7473	0.7449	0.3726178437597	0.9327445718356	0.2623393287075999	0.1857929314192305
499	0.1303149995107917	0.1218	-0.4413	-0.6533	0.8831	-0.9307380772699	3.8104512093564	-2.2276810842954	0.1424114605759441	0.2116	-1.2374	0.7794	0.3005	-6.160528462159499	0.1812533424349	0.8971784720828	0.1537513628995011	0.1114	0.9595	0.3701	-0.1701	-2.213832337489	0.3357534239938	-0.3524742120413	0.1643143543471237	1.252	2.6081	-2.1033	0.4508	-1.9966981510557	0.4431598978048	-0.4084593447274	0.1666441788995231	0.4065	-0.3707	1.8757	-0.0556	-1.6066120016651997	0.2132785694247	-0.4705033041413	0.1705797211067699	0.1293	0.3167	-0.9017	-0.4731	-2.742602670097	0.2929875496229	-0.1129144981089999	0.1752919349519552
500	0.1332901801333512	2.4584	-1.637	-4.7314	-1.6125	1.6430043050627	4.861578960568299	1.5949271215472998	0.1430928923394226	0.0	0.0035	0.0169	0.008	-2.9766543597313	-8.601645488002399	-2.9790149415733	0.1697591939469803	0.0216	0.2801	-0.1819	0.2809	0.0675913267426	0.3000299521181999	0.0437101071077	0.1705538198269021	0.0632	0.4762	-0.3237	0.4733	0.3215505899110999	0.9991949506879	0.2913351423335	0.1721105679261781	0.0527	-0.4809	0.0037	0.4773	-0.2888171883686999	-0.6846867632721	-0.3119115473896	0.1747176222767919	1.0507	-0.9569	-2.682	-0.9547	-0.5989582993768	-1.5959106973147998	-0.6226034608275	0.1870217852866295
501	0.118510263273462	1.7806	2.1671	1.6427	3.8912	-5.422649921381	-4.5368809282012	-12.4226012865557	0.1647768638671567	0.0373	-0.4961	0.1132	0.2847	-3.3003688163309	-2.9907391647219	-8.8899118739413	0.1663742045172142	0.0049	0.0529	0.2017	0.0314	-3.1401639953205	-3.050265170171	-8.3865571391655	0.1701523604625042	0.045	0.4795	0.1605	-0.3754	-2.0243169586071	-2.1246023438614	-6.545106587252	0.1749899581696417	0.402	0.8766	0.5895	1.5263	-4.906902131934699	-3.8320898762414	-10.7608696988798	0.1753290568980764	0.004	0.093	0.0561	0.1487	-3.4567573633633994	-3.1616846331134	-9.0941808893357	0.1776418183792149
502	0.1355679529657059	4.199	5.0969	3.5147	-2.8512	-0.0025966400262	3.93430307e-05	0.0168781601703	0.1429926898383918	0.0001	-0.021	-0.0057	-0.0145	0.027146691183	0.0181764801834	0.005114593991	0.1697306397345581	0.0512	0.3649	-0.091	0.5579	0.4603134591899999	0.3369337149148	-0.2479004364406999	0.1697974069800601	0.0509	0.2724	-0.5707	-0.223	-0.4575201040102999	-0.312383663758	0.2405039466690999	0.177223295576063	0.0346	0.0354	0.318	0.4365	0.0095603564600999	0.022818957806	-0.0228976438673999	0.1786950021013799	0.0001	0.001	0.0114	0.0332	0.047998497454	0.0235271323586	-0.0032261285174	0.1796969153937911
503	0.1072967407181076	1.8064	-2.6947	-3.6244	2.2036	-7.349907623251199	-9.8734876414413	6.5131600463236	0.1543862402719391	0.0337	0.1433	0.5538	0.0072	-6.875470016039899	-8.817166610177	6.0017399902543	0.1664257362345489	0.1966	0.6197	1.0272	-0.5768	-6.269429971137099	-8.1033266611562	5.5022802155178	0.1697200283718337	0.0316	0.2406	-0.4621	0.0896	-4.350591677836699	-5.547406671730699	3.9370964251796994	0.1703446196129242	0.2128	-1.1323	-0.1811	0.7474	-4.1373524514427	-6.5231531761214	4.2307134632938	0.1712637576612092	0.0149	0.1489	0.3042	-0.1259	-5.9424893860201	-8.1389714469704	5.355137280699799	0.1734534872361163
504	0.0955581874122804	0.203	-0.589	-0.4573	1.6218	-2.9235019252556	4.2495194319684	10.8478571397575	0.1240894840683819	0.8804	1.3847	-0.0526	-2.9534	-2.867713507723	2.2263827642823	9.132540344268198	0.1466431933869383	0.3136	-1.3682	-0.2214	-1.1343	0.8832903822456999	-0.5108299106088	7.401565022560299	0.1516943111892252	0.1013	-0.5592	-0.4981	-0.6639	-1.7569417219699	1.4097394760424	9.6330623808336	0.1554086684981245	0.0198	0.0266	0.3338	-0.2814	2.2409003426106	-0.6609235727292999	8.2922912376083	0.1641853951449829	0.1156	0.3394	-0.8309	0.5005	-1.3960087583280998	3.9834425153443	8.4612302114341	0.1713884241766665
506	0.1539312257733005	1.8853	-2.0373	-3.7469	-0.4263	0.0286023833189	0.1826696915401	-0.1853056745969999	0.1736921644376437	0.048	-0.3423	0.2324	-0.4936	0.5724804397157	1.1804482931228	-0.0689683328171	0.1738600036728069	0.0489	-0.4779	0.1978	0.3931	-0.6342883409454	-1.0453836687296998	-0.3220620493102	0.1746320684174774	0.0003	-0.0423	-0.0167	-0.0299	-0.0914725463775	-0.0448903980286999	-0.2313370205159999	0.1799408190819217	0.0099	-0.0158	0.0403	-0.284	-0.0118029092099999	0.0860432081409	-0.1838893254917999	0.2133393690343477	0.0003	-0.0099	0.0146	-0.0411	-0.0107406473811	0.0915905754695999	-0.1689783168565	0.2152083127960508
507	0.0967691234195112	2.0101	2.5742	4.1388	2.7206	-0.4899781043378	-0.3003446963637999	0.1236551454901	0.1232678143726024	0.0029	0.1786	-0.0319	-0.0474	-1.1695109305882	-0.8740447700312	-0.1824336333559	0.1313644803726688	0.421	1.5066	0.1777	1.5831	0.2491987564537999	0.6024991721398	1.1034539820429	0.1377084862418105	0.0001	-0.0018	-0.001	0.0253	-0.2381827078578	-0.1271173321917	0.1930955946756	0.1392454305064247	0.0004	0.0407	0.0005	-0.0526	-0.2487659831161	-0.1468675336031	0.1774764114877	0.1534944433414147	0.0013	-0.0952	-0.0327	0.0506	-0.404446355596	-0.2573821068394	0.0954855355088999	0.1567729917076007
508	0.0953507559425031	1.8722	0.1145	-4.0501	3.6105	-0.1622900016375	0.0224648705296999	0.1344744789325999	0.1127090994419677	0.0001	-0.0198	-0.0261	0.0281	-0.1495428596907	0.1371891480509	0.0322219421433	0.1275953710045629	0.1922	1.4842	0.2341	0.0405	-0.1613851119313999	-0.0302154475775999	0.1888072043292999	0.1390764046361018	0.002	0.1272	-0.0251	0.0692	-0.1425004571954	0.0879710166451999	0.0918266336537999	0.1419061693488438	0.0	-0.0035	-0.0072	0.0124	-0.1506051215195999	0.0243926790339999	0.1437200911471	0.1456604224416424	0.0	-0.0013	-0.001	0.0065	-0.1566246052167	0.0150290377273999	0.1535558488221	0.1511665867144659
509	0.1027915136760712	1.2498	1.8437	-3.8275	0.435	1.3270797685417	-3.046330867101	0.3289077366519999	0.1357062608243436	0.4575	-0.0314	-2.2414	0.1775	0.0980821755350999	-2.3592835219869	0.1759420332903999	0.147353125341356	0.0001	0.0323	0.0058	-0.0024	0.8980440187582	-0.4356847219717999	0.0909610869784	0.1586077189234839	0.7416	-2.2595	-1.3808	-0.0431	2.5471858366101	-8.101123451437	0.8322231283970999	0.1696629309717818	0.0188	-0.2381	0.2265	-0.2409	-1.7812950579731996	-9.5982044556334	0.6185511286654	0.1708017056700624	0.0019	-0.1044	-0.0475	-0.0597	-0.3449596931776	-2.0535488304172	0.1150783647974999	0.172510780754044
510	0.0913803610589126	2.6586	1.2529	-4.1755	-4.9636	-1.5554267187245	4.9577726706298	5.6005984492371	0.1215566666276418	0.0	-0.0012	-0.0029	-0.0008	-0.1459626438969999	0.7394522620064999	0.6238230947792	0.1361080277804507	0.1107	-0.5294	0.7833	-0.5712	-0.9538324362908	2.1671321600481	1.3067394216698	0.1424952747230113	0.3995	1.0594	-1.6183	0.6813	-2.115474760739	7.732636625900799	9.9659437635863	0.1517018730943605	0.0	0.014	0.0024	-0.0019	-1.1522393401109	3.0083254994448	2.2011245385729	0.1598688927049099	0.0194	-0.1895	0.1838	-0.3345	-0.8895065810962999	3.1489374911666	4.0775510447787	0.1606601630055057
511	0.1397600659801049	1.7323	-2.6699	-3.1938	-1.1239	-4.7594051098404	-7.4540879685448	-3.1544455154645994	0.1721412587433753	0.0492	0.371	-0.1299	-0.5238	-1.9748627690172	-4.1169334185094	-1.9554273118514	0.1801386909541734	0.0023	0.0741	-0.0071	-0.1175	-2.6231965719225	-4.7805323173263	-2.1539522447636	0.1855937266495726	0.0007	-0.0623	-0.0309	-0.0258	-2.3834794858674	-4.3941050697909	-2.0230579816247	0.1884473093239042	0.0007	-0.0143	0.0708	-0.0129	-1.0386166674492998	-1.9616041676713	-0.8295478023094999	0.1990633697124207	0.0017	-0.0748	-0.0768	0.0394	-3.6494988707627	-6.0839669244173	-2.6344486787027	0.2078944651232019
512	0.1024674715066731	1.5339	0.4797	-1.2056	4.5575	-0.0288384415031	-0.0708567982907	-0.0071604315874	0.1368365115206019	0.0	0.0035	0.0111	0.002	-0.0155798401572	-0.0408380658666	-0.0071210885567	0.137905273274486	0.0004	-0.0158	-0.059	-0.0135	-0.0136126886222	-0.0480378404847	-0.011409478903	0.1504954951038178	0.0114	0.1632	0.0762	-0.2842	-0.1685455435188	-0.4548054348919999	1.4137524651737998	0.1514049901336477	1.0027	-1.3217	-0.171	2.8561	0.0596440345412	0.1675619677513	-1.4865764149995	0.1557577465011837	0.0185	-0.1368	-0.0415	0.3968	-0.01967151535	-0.0342677797396999	-0.0100324728284999	0.1566875341314736
513	0.1331408739417744	2.4401	-5.0102	1.4787	0.4492	0.1080753053329	0.1535951918528	1.0011227591921998	0.1543859128356036	0.2414	0.177	0.2931	1.4926	0.1353006825773	-0.0173896195694	0.4167607242050999	0.1645713242517623	0.0956	-0.4947	0.7877	-0.0791	-0.1480084814933999	-0.0023605818419999	0.0457559447041	0.1671041835867136	0.0013	0.0643	0.0607	0.0609	0.2185111925078	0.1378579795728	1.3141752544721	0.170435761939527	0.0002	-0.0182	0.002	-0.039	0.0052326230831	0.1544607385282	0.9083125497709	0.176825390604748	0.0227	0.4257	0.0912	-0.0575	0.6867326008685	-0.1076031889645	0.5508811158613999	0.1772451301774924
514	0.1220781179955022	1.531	2.9345	2.3063	2.2093	0.1713388986985	-3.0084041855062	3.0138728667735	0.145709908324993	0.1729	-0.0499	0.9622	-0.923	0.1733453932641999	-3.7189786629789	3.7158705635536	0.146595343950279	0.0008	0.0579	0.0456	0.0499	1.0458164420674	-1.0773302096581	2.4937580009195	0.1466593630825184	0.0017	0.0297	0.1142	-0.0576	-0.8470947940016998	-2.5368779625667	1.0853168448902	0.1521811325815491	0.0678	-0.0023	0.5877	-0.5685	0.0946593318642	-3.3348333112241	3.2174337076152995	0.166712680344876	0.0237	0.0982	0.2762	-0.3569	0.6680446612859999	-1.9208841308968	2.7083348903573	0.1670354561331157
515	0.1291885780924412	1.0562	3.2907	-0.8987	0.7917	-3.1090043150061	1.1324497956688	-0.4805357769698	0.1464230859783054	0.3703	1.8289	-0.4223	0.5196	0.3769062341059999	0.1753125447992	0.4694410423123999	0.1577605136034525	0.0338	0.5429	0.0138	0.1632	-3.4112768198742	1.3474201154136	-0.4475269742125	0.1674123280054117	0.4051	1.7256	-0.7809	0.2052	0.7719889483953999	1.3896745303854	-0.4206556842444	0.1696132076879006	0.2391	1.324	-0.0982	0.5929	-0.1384874680639999	1.044950895392	0.1461593590504999	0.1733255224702536	0.2752	-1.4696	0.1354	-0.4509	-1.4751669360964998	0.9127976552707	-0.1008755307148	0.1814499198657331
517	0.126844333846515	0.7229	2.0402	2.0415	0.4671	0.0666077509751	0.7152169550953	-0.5747623354963	0.1350879926692111	0.1228	0.9477	0.6691	0.135	0.8529175625452999	2.1747253649732	-0.1964004092543999	0.1548471791265424	0.2077	1.0554	0.9105	0.2625	2.1170878249977	0.4577168191637999	0.1015443622366999	0.1575030450107025	0.0211	-0.1712	-0.409	-0.0688	0.7120695126393	-0.2476643782564999	-0.8989095654336	0.1578316999532579	0.0412	0.6063	0.124	-0.0922	2.7168329849885	3.2594914074336	0.7259969455070999	0.1674038356077944	0.1745	-1.1068	-0.5658	0.1371	0.7311115394981	-1.7029237408188	0.1103572011135	0.1686474332976179
521	0.1251929500314049	0.4157	1.6151	1.5383	0.0756	-4.4471001321438	-0.9234989596211	-0.598800927254	0.1414203218131855	0.6946	0.6553	2.6318	-0.1052	0.0500836780810999	3.1843855618273	-0.0839580275138	0.1503878622601749	0.0006	-0.0471	0.0435	0.0425	-0.8075550481481999	1.4052150275119	-0.9222793256694	0.1675647450259223	0.3454	0.8505	1.521	-0.2344	-0.6377898706777	0.2490020413003	-0.3727752158825	0.1686727998750523	0.1216	0.4402	-0.9362	-0.1048	1.7268836465151	0.2916105435484	-0.973346579518	0.1718133071825777	0.0137	-0.2821	-0.1529	0.1303	-1.0380265219888	0.9018209497053998	-0.1511559239493999	0.1813130522124813
522	0.1329881243400252	1.488	-1.4928	0.1073	3.8136	0.8787659337152	2.580115953306	3.4427119014035	0.146229704871508	0.08	-0.3473	0.0949	0.8311	1.6537449524438	2.1818464535299	1.3881008091574	0.1573083038120109	0.3989	-0.0805	-1.5132	-1.2276	0.6964503294514	2.2778041054072	3.1950081801163	0.1663938598846711	1.0231	-1.0885	-2.8262	0.2254	1.5766719553025	2.9981749975242	1.9424441117204	0.1734328848389887	0.0381	-0.3215	-0.4725	0.0541	0.6977486494645	2.8028761931294	3.5684915705514	0.174784761057799	0.085	-0.72	-0.4543	-0.0659	2.2739878314293	0.4185705036173	-2.54942838936	0.1802362283953782
523	0.1297102106343906	1.8469	-0.5357	-4.4808	-0.9965	1.8376342779356	-1.5435844664838	-4.1918032059315	0.1401036933257813	1.2323	-0.9531	0.4132	-3.4805	1.8709184819078	-1.7806655694819995	-4.0018550537119	0.1464212790148243	0.28	-0.453	0.6666	-1.4897	2.4363565191282	-2.1027669618229	-2.5551331288115	0.1586042020146952	0.2	0.095	1.3583	0.193	1.9225758812169	-0.7295378182701	-3.6637803909068	0.168960835072338	0.0602	0.1333	0.0336	0.7178	1.149603357054	-1.3701603871582	-5.6156668299952	0.1725096657800352	0.1143	0.4729	0.4236	0.7684	2.2357070625582	-1.9895377194683	-2.3924103538363	0.174794755767133
524	0.0862510837256014	3.1326	6.394	2.1075	-3.0257	9.4045974015587	2.1415591900931	-3.9667610703275	0.1197443509773258	0.0002	0.0248	-0.0441	-0.002	2.0176286433881	-0.1770829811806999	-0.7018009816266	0.1474077572303251	0.0018	-0.0142	-0.1342	-0.0094	4.4753484281864	1.390776135245	-1.8123367091955	0.1496047356062621	0.0136	0.3569	-0.0838	-0.0422	6.1058416494865	0.7087253550297999	-2.496315297915	0.1548471585469298	0.0104	0.1475	-0.2464	-0.1346	11.3873287767159	2.4426907470709	-4.7996530302465	0.157854685175525	0.0206	0.406	0.0212	-0.1732	5.1046795472636	-0.4220326903188999	-1.8530174029393	0.16021429393969
525	0.1194682894396171	1.9186	3.9827	-2.104	1.9494	0.0969805706754999	1.5636494121408	1.5873339166222	0.1409790438384353	0.2456	-0.4335	-0.9177	-1.2582	0.8657040475228001	1.314450655687	2.1251531462912	0.1469445211764702	0.0108	0.0435	0.2263	0.2398	-1.8360605567076	2.1079602418753	0.1633916064971	0.148806892324413	0.0001	-0.0201	-0.0156	-0.0017	1.6726689502105	-1.8114318194894	0.0158158983414	0.1602727903859027	0.2367	1.1871	-0.7189	0.5379	-1.3196832787700998	1.48716656046	0.1043377174164	0.1636234287673811	0.0257	0.3457	-0.3388	0.0374	3.6444236198024	-0.3892992887765	3.3163027437644	0.1692799392372017
526	0.1147944833988447	1.6667	2.655	-3.2801	1.9924	6.2250116894768	-1.5764358971183	0.8443801248833999	0.1293807461045771	0.0062	-0.248	0.0951	0.0291	2.3895776556259	1.7651644153862	-0.7640416561939999	0.153700176625663	0.2951	-0.7688	-0.8796	1.2311	5.596821518289899	-0.2206750591962999	-1.2092473915951998	0.15977850447411	0.0192	0.0393	0.3411	-0.2495	5.9133755433021	-1.5413419137339	0.6173708377443999	0.1618846936842955	0.0207	-0.1835	0.3424	-0.2012	6.5483720588001	-3.2247515113255	2.2222910890895	0.1720779749647917	0.02	0.0615	-0.3996	0.1061	4.5851941699008	1.8305525324096	-2.1589881526932	0.1763397690773347
527	0.1466053228574104	0.0008	0.0384	-0.0011	-0.0812	-1.5387452737077	0.3928401615395	-0.4197114515076	0.1547468604976978	0.9682	-1.3621	0.8375	2.6131	0.2762274185446999	-0.64522570348	-5.6499346097349	0.1722532258004199	0.1207	0.7978	-0.0101	0.6437	1.1137618560863	-1.0986541322975	-6.870473451141	0.1779259732170545	0.0185	-0.2796	0.1118	-0.2558	-0.6312589275814999	-0.0334022330643	-3.5922154180635	0.2089338042785125	0.0638	0.5299	-0.4131	0.0797	-1.7465158188343997	0.0346612100466999	-4.7193539045878	0.2135783108308938	0.0012	-0.031	-0.0644	-0.0589	-1.5504301538255998	-0.140454619599	-5.171247955208	0.2142826572579678
529	0.1365476343966668	0.2879	-0.2437	1.7578	0.117	1.1982706860299	-0.1721257593125	0.1655161301549	0.1518399571497116	0.004	0.0744	0.0592	-0.1735	1.52257528809	-1.4318896023265	0.1602048210103999	0.1528386342980483	0.0013	0.0004	0.0551	0.0967	2.3241895386025	-4.252548845332299	-0.0420576998182999	0.1686226591190306	0.0026	0.1233	0.0526	-0.0698	2.0728662584909	-7.5147155788535	-0.4262817376344999	0.1928178670563015	0.0177	0.1552	0.0391	-0.3353	1.1936282084073	0.0714076007205	0.1963217231929999	0.1961467006032902	0.0223	-0.1521	-0.3298	0.197	0.5473009000676999	5.940758292669299	0.5207050113145	0.20142690036275
530	0.1015657272734223	1.2576	1.1187	-4.1619	-0.0361	-1.1263122828796	-1.1693142154347	-2.3086883845067	0.1378075524542337	0.0463	-0.1219	0.0881	0.6936	-1.0254760951955	-1.4552987055929998	-2.1621749381799	0.1450353703642279	1.2621	1.0137	-3.4678	-0.0137	-1.1568031316721	-1.2003952096877	-2.0600797735134	0.148405446557259	0.0232	-0.2957	-0.0029	-0.3837	-3.0991685573311	7.442521117519	-1.4785504367367	0.1519676271861229	0.0659	-0.0207	0.7857	-0.1808	0.1886104891757999	-8.040141753852	-0.9431704749711	0.1614269343798322	0.1941	-0.0014	0.0091	-1.3431	-1.1475968624883	-1.0534489900232	0.4512252190983	0.1651588688828133
531	0.1509415420362849	0.0681	-0.644	0.0687	-0.5074	1.0489245414927	-0.6394422779671	3.4269746891235	0.1517411544298277	0.1335	-0.2806	-0.1672	-1.1016	-0.3933516209386	0.9125615970865	3.8328767368554	0.1573512913152038	0.133	0.4237	-0.4452	-0.9437	0.3970892088551	0.1938037692281999	1.6877373309685997	0.1592017696520475	0.0968	-0.7941	-0.2344	-0.4755	-0.7032173307318	-0.0425298161867	2.4620475181753	0.1630157524978398	0.1376	-0.9885	-0.2698	0.4649	1.9974850116697	0.3185605195779	1.0833103503244998	0.1674758065553285	0.2638	0.9815	0.6071	-1.015	-0.9166532722793	1.6039760186083	0.7702185120138999	0.1695741042190847
535	0.139930804368187	2.2541	-4.8805	-0.3271	-0.4862	0.6342883409454	0.3471629028967999	-0.0669618382514	0.1590991108272608	0.0104	-0.3018	-0.0826	-0.0072	-2.5767717956965	-0.0037769309471999	-0.337169773099	0.1630962239278389	0.1651	1.2168	-0.0671	0.1829	3.8181231003429	0.7843426600351999	0.1615818270849	0.1731127017144381	0.0032	-0.1218	0.1011	-0.05	-0.7700611398910999	0.1938037692281999	-0.1849515873207	0.1743446836829457	0.0042	-0.0007	-0.054	0.1834	0.5288883617001	0.3695490873651	-0.0852956905575999	0.1786910427309213	0.1755	-0.1719	1.0379	0.605	-1.4948384514464998	0.1182651502841999	-0.2471922618880999	0.1818735155433802
536	0.1462102777172546	1.7893	-4.2614	-0.1495	0.4182	1.4989301266392998	-0.0340710645861999	-0.0012983200131	0.1602808090849381	0.0065	-0.0398	0.128	-0.2062	-1.5907567602931	0.0168781601703	0.0404839785903	0.1617028573726492	0.0189	0.4006	-0.0722	0.0999	-2.3132915190986	0.0476837532084	0.0138094037756999	0.1679100393202158	0.0646	-0.2962	-0.358	0.6008	3.0318132887727	-0.0998526119166	0.040916751928	0.1779108769687651	0.0057	-0.005	-0.1457	-0.1624	0.5383306890681	-0.0475657241162999	0.0647979715629	0.180854466416078	0.2007	-0.0554	-1.2885	-0.0395	-1.6544137839656998	0.0236845044814	0.0226222426525	0.1832851931763352
537	0.1405821586604211	1.9203	-0.404	4.4995	-0.2844	-0.0212058935473	-0.03147442456	0.0047998497454	0.1568475659761232	0.0001	-0.0234	-0.0067	0.0008	-0.0520901726467999	0.0599194357560999	0.0011016048595999	0.1594336162596715	0.0563	0.0616	-0.7238	0.0442	0.0245107081260999	0.0122750255783999	0.0009835757675	0.1596989120875615	0.0	-0.0088	0.0104	-0.0001	0.0141634910519999	-0.0079866352321	0.0033048145788	0.1745671559095572	0.0022	0.0585	0.013	0.1222	0.0425691592173999	-0.7153743272181	0.0476837532084	0.174730074779854	0.0051	0.1995	0.0135	-0.0604	-0.0834465681147	0.7023517840564	-0.0421757289104	0.1765284473751699
538	0.1301094569554526	0.4918	2.3196	0.1358	0.52	1.1254467362041998	3.2728680378715995	-0.2769749361279999	0.1308343693978391	0.2771	1.4696	-1.004	0.0991	2.0756202706399	2.6180426349008	-0.2438874473092999	0.1533593525172113	0.0114	-0.0936	-0.3187	-0.0354	2.214225767796	1.0919658170785	0.1879416576539	0.153659166602741	0.1328	-1.1115	0.1333	-0.2083	1.0093847956392	1.5477941707687	-1.3791699411885	0.1568988081089097	0.0125	0.2936	0.0996	-0.1544	-1.9185235490548	1.4965695447973	-0.6368849809716	0.1644488645322585	0.379	-1.7582	0.5492	-0.2537	3.5436661181797	1.6455222590275	-0.3401205004015	0.167814475316858
539	0.102399913048567	3.7583	1.1979	-4.9598	-5.387	2.5542675821361	0.1345925080247	-1.4792192682585998	0.102568984120539	3.0664	-6.2453	-1.5131	1.8842	-2.0978884260161	1.547754827738	2.1896757166392	0.1120538589103982	0.1736	-0.1538	-1.3342	-0.7215	0.261237723848	1.1262729398488998	0.5170854524901	0.1276204509373938	0.0036	-0.1202	0.0924	-0.138	-0.2296059271651999	1.2018115587929	1.0949952304424	0.1276468880221742	0.0038	-0.0878	-0.055	0.1848	-0.6978666785566	-0.5137412948806	-0.5246393143845	0.1276578797402379	0.0039	0.0048	-0.2142	0.0091	1.4701310281668998	0.307662500074	-0.2737488076106	0.1292758235224092
540	0.1153564034723182	4.0087	0.238	-6.9457	1.9563	-0.3707687213168	0.5213738428364	1.5514137295931	0.1272373463824378	0.0288	0.1284	-0.026	-0.568	-0.3735620764965	0.3695097443344	1.6682625307721	0.1414759547533081	0.0133	-0.0764	0.0883	0.3573	-0.3737194486192999	0.4964303613726	1.5878060329906	0.1533079347227319	0.2894	-0.1775	-1.6177	0.4278	-0.4464647123835999	0.3273733584546999	2.1211401571598	0.1561660673289039	0.0107	-0.0595	0.1242	0.2887	-0.1435627190242999	0.2830731058865	0.4287996915993	0.1605974995552434	0.0281	-0.1035	0.1582	0.4763	-0.3193473801918999	0.4483531778571999	1.2997363622051998	0.161370797606695
541	0.1249450697006408	2.1989	-0.2246	5.0201	-1.0707	-0.414675543578	2.2915741661522	1.1168699555116	0.1508715577563487	0.0152	0.0073	-0.3534	-0.1612	-0.4641297331678999	2.783125991718	1.1381151920895998	0.1616592337389325	0.0286	-0.0504	-0.434	-0.2735	-0.2508511637432	1.3432104111287	0.8241578071036001	0.1638006133516035	0.0193	-0.0687	-0.2663	-0.3173	-0.1728732768957999	1.0254367521647998	0.8737300257856	0.1689460008466156	0.0059	0.1946	0.0071	0.1202	-0.0348579252002	0.302547906083	-0.2675719517907	0.1749471970421869	0.0588	-0.1701	0.1003	0.6821	-0.6264197348054	5.3311773750035	0.4751064387331999	0.1766612619472274
542	0.152408809612672	0.0025	-0.0319	-0.0724	-0.1351	-0.1845975000443999	-0.7800936127195999	-1.4736719009298995	0.1559729758066545	1.093	-2.5918	1.8443	-0.6261	-0.1378186365421	-0.6585629908873	-1.2735732467897	0.1637474429826191	0.096	-0.7489	0.5342	-0.1825	0.1232223721523999	0.159339274335	-0.0289171275644999	0.1687233033467452	0.006	-0.1284	-0.1928	-0.0053	0.183731953369	0.3787160135182	0.3420876519365	0.179184949757347	1.4751	2.8093	-1.9979	0.6816	-0.1656735022776999	-0.812433583955	-1.5119920128317	0.1806611724051409	0.0281	-0.0442	0.1766	0.4472	-0.0377693094719999	-0.1789714466543	-0.5746049633735	0.1828724683115279
543	0.1589251469524035	0.0131	0.2598	-0.2363	-0.0029	-0.5259376343976	-0.8810871725264999	-1.6454829159968	0.1659403462277769	0.1302	0.8763	-0.6225	0.1466	-0.1869187388557	-0.052326230831	-0.4687722107904999	0.1695505221880534	0.2601	1.2002	-0.9072	0.1938	-0.7660481507597	-0.4444582178178999	-1.3615836064656	0.1719621529053236	0.0167	-0.3751	0.0003	0.0695	0.1623686876989	0.1545394245896	0.1741322538782	0.183089785345194	1.4413	-2.763	1.9775	-0.5139	-0.9282201233051	-0.5162985918760999	-1.6721574908114	0.186893527261288	0.0248	-0.306	0.2821	0.162	-0.4847454812546999	0.5700411718123	-0.067670012804	0.1886344011541071
545	0.113715267569275	3.3932	-3.9608	-4.0185	-3.5948	-0.1945512868115	2.9568648152892	0.3907549809123999	0.1137856865935264	3.1561	-3.4702	4.9758	-2.1918	0.3676606218915	-3.2435574800001	-0.0400512052525999	0.1291499060605028	0.0107	-0.1261	0.227	-0.2394	0.0913151742547	-0.1426578293181999	0.1895940649433	0.140906403318507	0.0066	0.2645	-0.0222	0.0102	-0.8014962214203999	1.7737805391094998	-0.5100823930255	0.1409162881474096	0.0049	0.004	0.0966	-0.2073	-0.9917591178856	-1.7502140637202	-0.7954767377233	0.1409636414684091	0.0052	0.1538	-0.1248	-0.1251	1.8150513783138	-0.0318285118363	1.4055691147882	0.142077093320932
546	0.1460372160379121	1.5231	3.9285	0.2492	0.3863	1.3069361368233	-0.2006887996007	0.0432379907393	0.1617059961310572	0.0161	0.3809	0.0439	0.0447	-2.2938560619328	-0.4653493671196	-0.3252094917662	0.1706865961796791	0.0937	0.9049	-0.0269	0.0638	3.645525224662	0.01573721228	0.2947973290351	0.1771285621070691	0.0044	-0.0031	-0.1213	0.1508	0.3937450512455999	-0.2539199201377999	-0.0450477701515	0.1808452485871181	0.2029	0.1635	-0.4464	-1.2071	-1.6149920672043	-0.4081839435125	-0.2539592631685	0.1870709124967327	0.0001	-0.0183	0.0056	-0.0252	-0.8944244599338	-0.3343764179192999	-0.1711815265757	0.1879835455499844
547	0.1343283881449574	2.7813	-5.5415	0.4592	0.3712	-0.8216005101080999	0.0500049920197	0.0601161509095999	0.1564014947891127	0.0773	0.8541	-0.0977	-0.0513	-3.9929635287737	0.2813420125356999	0.276581505821	0.1595224533021749	0.0624	0.7622	-0.0584	-0.0475	1.8631285618292	-0.1465527893575	-0.1214519357708999	0.1744256960627606	0.0028	-0.0142	-0.0399	-0.1482	-0.9995490379642	0.0540179811511	0.0729026358871	0.1748955348648084	0.0012	-0.0115	-0.085	-0.0577	0.8197513876652	-0.0801810965666	-0.052719661138	0.177989730326727	0.0448	-0.0065	-0.4384	0.4301	-6.952936443488199	0.5154330452007	0.4692443271589	0.1785824569777183
548	0.1333244117463874	0.3222	-1.3048	1.3422	-0.3478	-3.8967698187122	2.8630710301004	-0.4284062612923	0.1407759598118106	0.7429	-0.5303	2.7622	-0.0702	-0.8302953198927999	0.4546874057998999	0.4500055851465999	0.156201825140707	0.0117	-0.3042	-0.1343	-0.0467	-0.8120794966786999	2.0013406286783	-0.1864072794566	0.1697949510237973	0.5569	-0.8177	2.0425	-0.2818	-0.3039249121574999	1.0021850210211	0.6521500768831999	0.1742936730708005	0.0886	-0.741	0.4188	0.1958	1.4416466739401	1.5736818849692995	-0.2745356682245999	0.174927392472539	0.1216	-0.5413	0.8461	-0.1844	-1.0324791546601	1.2961954894422	0.3537725320543999	0.1821105371885761
549	0.1699613162442112	0.8304	1.9124	-1.2114	1.4846	-0.1707487532379999	1.0031685967886	0.5541859304402	0.1804605843915248	0.0649	-0.125	0.6808	-0.2459	0.5009548099031	-0.1151570508589	1.1472034321813	0.1892715099445351	0.2014	0.4704	0.7991	0.8581	1.5768293274253	-0.4730212581060999	1.9825346600037	0.2068984467873088	0.0073	-0.095	0.1884	-0.0926	-0.158945844028	2.4946235475949	1.1880414980479	0.2123871382340857	0.0023	0.0439	0.0538	0.1063	1.3661080549961	0.9852281747894	2.3064851747875	0.2261093515744023	0.026	-0.3066	-0.1994	-0.1966	-0.622013315367	1.5680558315792	0.1908530419257	0.2299608242268902
552	0.1383199697396748	0.095	0.5742	0.7936	-0.2664	-2.14026087008	-3.2149550966812	-0.1123243526484999	0.1398030571582286	0.0279	0.2929	-0.005	0.4617	0.3600674169664	4.9129216156318	-1.4967662599507998	0.14984281416156	0.147	-0.6377	1.0238	-0.1282	0.1199569006042999	4.7974498205273	0.0079866352321	0.1525788534388303	0.0322	-0.237	0.2181	0.4615	-2.4674375133812	-1.6332078904184	0.2144588603457	0.1566528787989146	0.0238	-0.0124	-0.2513	-0.4052	-1.4204014373621	-3.2353347865838	3.2832939410071	0.1568594440874991	0.0448	-0.3289	0.1011	0.5566	0.1312483504152	0.9048110200386	-0.0965477973378	0.1598856908136591
554	0.1399461012676989	0.0608	-0.1698	-0.7892	0.0023	-5.355530711006799	-4.0505617257185	0.6139479940735	0.1485746150148975	0.0253	-0.4659	-0.0959	0.1722	-2.4900597560337	-0.0965477973378	0.022032097192	0.1566340047217486	0.0102	0.169	-0.0931	0.2454	-4.8261702329383	-6.168003637992499	1.1828875610262	0.1700355244896246	0.0206	-0.0221	-0.4246	-0.0286	-2.6021873935287	0.0069243734032	0.0476444101777	0.1847310965424371	0.0701	-0.0119	0.7499	0.0825	-3.3405773937063	-1.8218970656556	0.0109373625345999	0.1918193339652528	0.2892	-0.168	1.399	0.5257	-4.2176909201321	-1.3094540907881	0.2812633264742999	0.1960990312382407
555	0.1444371298470437	0.9252	-1.6076	-1.7175	-2.0183	3.9745116473754	3.3970346427608	5.792828497237299	0.1495602851131124	0.0057	0.1242	0.1296	0.1593	0.8989095654336	0.1617785422384	1.9839903521396	0.1654816527559007	0.0956	0.03	-0.5893	0.7203	4.7210063118772	4.3031046397818	6.5723713075271	0.1701624569674217	0.0002	0.0069	0.0316	0.017	1.0133190987092	0.2902335374739	2.1113043994847995	0.173804631652772	0.0351	0.0709	0.3353	-0.4306	2.6183180361157	2.023018638594	4.022431458768	0.2004682678330106	0.0085	0.0387	0.0565	0.2433	3.0335837251542	2.2153667156862995	4.908436510132	0.2076557493349008
559	0.129416701995151	0.5295	0.3597	2.4235	0.366	-0.496509047434	-6.236185110195599	-2.1818464535299	0.1608502197698891	0.0006	0.0432	-0.0296	-0.0488	-1.1931954350696	-4.5710700218795	-0.7738380708383	0.1641511223727216	0.0003	0.0403	-0.0225	0.0299	-0.5764147427857	-1.1429150418349998	-0.2176849888631	0.1760238676146751	0.0031	-0.0992	-0.0924	0.0875	-0.4489039802869999	-2.2799679720957	-0.9604814084791	0.1798088236519427	0.0223	0.2574	0.255	-0.2348	-0.7098269598893999	-3.3676453988279	-0.9377017937038	0.1910889495508846	0.2922	0.4708	1.4347	-0.1162	-1.9438604608256	-5.712371999455799	-0.2981808296753	0.1936248366613334
561	0.1411684758645804	0.1798	0.7416	0.6343	0.979	2.6577397528771	2.2345661146679	3.0319706608955	0.1484424898598608	0.0065	0.1163	0.1353	0.1829	-0.5969911478418	-0.0064916000655	0.7783231763380999	0.1655373533147504	0.0365	0.4052	0.3003	0.2767	2.2302777243216	2.0684991820832	3.31661748801	0.1769792889898696	0.1151	-0.0878	-0.3657	-0.9133	0.0960756809694	-0.7841852879123999	0.7584549458345999	0.1852451263875192	0.7148	1.3406	1.3177	1.5015	1.6904520000869	1.6664527513598997	3.3853497626429	0.2026528547097371	0.4534	-1.1563	-1.3824	-0.3285	2.6821324319111	2.5204719187648	3.1115616120016	0.2101641968394432
562	0.1433029017731657	0.0005	-0.02	0.0419	-0.0576	-0.1261730994549	-0.6922799681972	-0.6738280867988999	0.1510741074480331	0.9924	-1.6643	1.7631	-1.9938	2.7377241342902	-3.581396084621	3.4046671907166	0.1683401444028132	0.1109	-0.0608	0.8337	0.5384	3.6882124129715	-4.4620504838098	4.5687881260989	0.1763246871612754	0.025	0.1491	-0.3517	-0.2589	1.4178441403666	-2.0877379240955	1.9362672559005	0.2091461719153587	0.0858	0.0904	-0.1845	-0.7571	1.8140284595156	-3.5259617543647	1.4023429862708	0.2135336765912033	0.0004	-0.0396	-0.0326	-0.0045	1.9178153745022	-3.6318731930091	1.5042414357838	0.2145903445152727
563	0.1036710899916678	0.0008	0.0727	-0.0798	0.0175	-0.2340123466035999	1.0733565635574	-2.6705262378546	0.1429786659349138	0.0001	-0.035	-0.0001	-0.0127	-1.190126678675	1.3916416819203998	-0.9354198979232	0.1434742950339188	1.39	-2.6454	2.6348	-0.7697	-0.8799855676669	1.6475287535931995	-2.6340945914264	0.1602023096228136	0.1145	0.6575	-0.3704	-0.7087	0.5697657705974	0.7600286670626	-3.9837572595899	0.1769776863525417	0.0146	-0.1157	0.0416	0.3291	1.8087564934018	-0.9459638301508	-2.0763284451925	0.1830633570802476	0.0001	-0.0274	0.0058	0.0008	4.4796761615634	-3.1461047929562	-2.9199610524926	0.1906532074919122
564	0.1138877177401301	1.5674	-0.7577	3.3456	-2.9793	1.049672059076	3.0225676765582	-2.3618408189824	0.1405680112792678	0.1505	0.7236	-0.3784	-0.9693	-0.0234877893279	4.5852335129315	-1.9094746519938	0.1490227257885095	0.0378	-0.2235	0.3289	0.472	1.179897490693	1.461593590505	-0.9437212774008998	0.151630483153388	0.1687	-0.519	1.0558	0.5333	1.4510890013081	3.6904156226907	-3.7972319510412	0.1656223217575862	0.0615	0.0767	-0.0416	-0.7412	1.9100254544236	1.1492886128084	-1.063048689514	0.1755703811522689	0.1978	0.1996	0.682	-1.0885	1.7160249700419	0.609030115236	-0.184125383676	0.1785078444899154
565	0.1177499267029902	1.4265	-0.9196	-0.7948	4.0859	0.9353018688311	-0.7056565986352	3.5960316920414	0.1452367878097286	0.1221	0.5015	0.8634	0.5136	0.0380053676562	-2.043083584251	4.8489105046829	0.166018825845275	0.0283	0.2416	0.4249	-0.1313	2.5020200373665	0.7198200896871999	1.8039959866871	0.1762758260161631	0.0335	0.0715	0.4829	0.2171	1.079572762408	-0.6573040139049	0.8640516402334	0.1786617538998294	0.1828	0.0568	-0.4487	-1.1534	1.1757664724695	-0.3745456522639999	1.6367094201507	0.1842778992970858	0.0346	0.4079	-0.1364	0.3103	3.5533051607011994	1.7312113798920998	-3.5920973889714	0.190885473409142
566	0.1165317922412815	1.2034	-2.9519	2.5892	-0.2704	6.4981703516269	-3.4878777006471	2.5008004034148	0.135904808516372	0.2413	-1.1569	-0.1088	-1.1458	6.3918261396448	-2.0701515893726	3.7910550952213	0.1684022731506421	0.2214	0.6198	0.5233	1.1465	7.2075251951479	-4.8417500730955	1.9235594569844	0.1736727879974356	0.0253	0.1797	0.1626	0.4	6.2722626693475	-3.4835893103008	2.2192223326949	0.1825683391222368	0.0134	-0.0688	-0.0827	-0.3144	6.636972563936499	-2.0943082102224	3.9357981051666	0.1963214832527327	0.252	-0.2361	-0.6684	-1.1928	5.2286494369993	-1.9637286913291	2.8556351972981	0.197960532897553
567	0.1211118566768867	1.4781	-2.7656	-0.342	-3.2466	-4.372151658660299	-1.1099455821084	-5.4093519770044	0.1446002196016233	0.2445	1.3964	-0.331	-0.6907	-3.1815528636169	-0.7201741769635	-4.321045061781	0.1482804724500926	0.0068	0.1453	0.2156	0.0291	-3.5248994925358	-0.887972202899	-2.8145610732473	0.151552198307223	0.0958	-0.6593	-0.1938	-0.6897	-0.6713494758648	-1.1540491195231	-5.5025556167327	0.1604387392366554	0.0479	0.2065	-0.238	0.5906	-2.5939253570817	-0.9225153838536	-6.185471943623299	0.1737438600568926	0.0509	0.2927	0.0359	-0.5936	0.4849815394388999	-0.7310328534367	-4.8327011760345	0.1786666996217185
568	0.1514356798483657	0.3497	-1.4001	-1.2258	0.0232	-0.091669261531	-0.0926134942678	2.0073994554061	0.1610693735339758	0.5414	-1.3667	-1.5819	-0.8193	-1.3650064501365	-1.3956546710518	1.7309753217079	0.1839972745977859	0.535	-0.5821	-0.8717	-1.8062	0.0546081266116	-0.1347105371167999	2.0995014902748	0.1844953890525002	0.2897	0.7361	1.3394	0.1406	1.0405444759536	1.2857695863067	2.4677522576268	0.20053196614379	0.081	-0.3592	-0.4756	-0.5008	0.4626740410319999	0.7875687885525999	3.7099297659179	0.2070547790791083	0.0686	0.4779	0.4271	0.2933	-0.9055978806526	-1.149996787361	3.3647733575868	0.2108044061689987
569	0.1796990527335523	0.1919	-0.1238	-1.0699	-0.6648	2.1582012920792	0.049178788375	0.0585424296815999	0.1875797698766946	1.4802	2.952	1.023	1.4408	-0.6779197619917	-2.0781775676354	-1.9051862616475	0.1907750318158782	0.1212	-0.9037	0.3688	0.0079	-0.3716736110229	-1.3969923340956	-1.2869498772277	0.1947229423702715	0.1235	0.8157	-0.3884	-0.3671	-1.013869901139	-2.1996295034063	-1.8799280359381	0.1962952879783999	0.0226	-0.2581	0.2623	0.1921	-0.2747323833781	-3.6358074960791	-4.7209669688465	0.200121604626989	0.0064	-0.0291	0.1232	-0.1782	-1.5319389293966	-0.0837613123603	-2.3407136114965	0.2014425217586528
570	0.1794258852038594	0.1471	0.6657	-0.3153	-0.8292	-0.8888377495743999	1.3395515092736	-2.4010264775596	0.188339503758513	1.6783	-2.2137	2.6388	-1.2259	1.7432503472863	-1.7369161193435998	-1.5705737855439998	0.1908728342195946	0.0616	-0.0981	-0.2354	0.6474	1.533984766993	-1.4060018881259	-1.7655971887239	0.1913125768082509	0.0158	-0.0139	0.2904	0.198	6.83388443259	-4.1172875057857	-6.6942560166357	0.1951359678444193	0.0401	-0.4662	0.0368	-0.2998	2.7109708734142	-2.1457295513473	-2.3404775533123	0.1984890412350549	0.154	0.668	-0.3674	-0.7632	1.4240603392172	-1.1147060888231	-1.9192317236074	0.1999779592988376
571	0.179445905124453	0.1165	0.2124	0.5221	0.8102	0.3791881298866	-1.2779403231974	-2.7918994875641	0.1881987035617975	1.8812	-3.2985	0.1251	-2.0243	2.8654709549731	-0.3516873514273	0.0881677317987	0.1908305916248777	0.1189	-0.8975	0.3365	-0.1252	2.8531959293947	-0.7809198163643	-0.4535071148789	0.1928642450506631	0.0283	0.0146	-0.4692	-0.002	7.3813427047805	-1.8319688815148	1.5828094680917	0.1950139263320421	0.0258	0.31	0.2997	0.1127	6.5767383839348	-1.5397288494752	1.3166538654062	0.198232323063177	0.0691	0.2999	0.3054	0.5828	2.5500185348205	-0.6929094566884	-0.3212358456655	0.200285472731915
572	0.1791289485891568	0.1818	0.6772	0.8502	0.5838	-2.9222036052425	-1.496608887828	-0.0305301918232	0.1883335996146677	1.5928	3.5206	-0.4229	0.3356	1.1085292330032	-1.0693042313953	0.6967257306663	0.190658369299733	0.0999	-0.6127	0.5852	0.2618	0.5899094023158	-1.3345942874054	0.5333341241691999	0.1916850332511743	0.0555	0.4254	-0.4524	0.2202	0.9192499123055	-0.9541865235671	0.7784412054301999	0.1986429587298167	0.1132	0.3703	0.5445	0.6492	0.7987815523020999	-2.9819656688758	0.2924760902237999	0.2002398639005728	0.0677	-0.5508	-0.414	-0.1793	0.4413501183925999	-5.511643856824399	-0.0395004028228	0.2006881407810576
573	0.1331696699646441	0.2087	-1.2205	0.8498	-0.3731	-4.4006753559178	3.9326113196799	-0.5606775305057	0.1427661439509734	0.5876	0.7153	-2.3706	0.2056	-0.3530643575018	-0.0729813219484999	0.5396290090811999	0.1563150119072886	0.011	-0.3004	-0.1134	-0.0471	-0.8725890778953	1.9916229000954	-0.2707587372774	0.1596017256022495	0.0343	-0.2578	0.5003	-0.0724	-0.7062074010649999	0.3273733584546999	0.2443989067083999	0.170613644760604	0.5414	-1.0436	1.8707	-0.4143	-1.0573439500625	1.8167824716646	0.2469168606732	0.174358234622828	0.0872	0.7486	-0.4011	-0.1698	1.2981626409771998	1.4246504846777	-0.3868993639038	0.1752194994931663
574	0.1504892506613792	0.0022	0.0583	-0.0172	-0.1345	1.8996388943188	-0.4240785279153	0.0578735981597	0.1717624821544386	0.0008	0.0581	0.0007	-0.0589	1.8396014294706	-0.3514119502123999	0.2658802014706	0.1734527805469208	0.469	-1.1394	0.1211	1.6563	0.3911090681886999	0.6005320206047999	4.6191078623642	0.1815841922828443	0.0026	-0.0094	0.1449	-0.0032	-0.6515599314227	0.1609916816244	2.7498811307765	0.1863802037379082	0.0076	0.2291	-0.0164	-0.0916	-4.9248032109032	-0.3332748130596999	0.9504489356506	0.1879789919432132	0.1175	0.0018	0.2581	0.9333	-0.9144500625601	-0.8170367185469001	0.0830924808384	0.192993566233489
575	0.1496393145002602	0.0	0.0137	0.0049	-0.0022	0.0308842790995	-1.6717640605044	0.5257409192440999	0.1710125059489166	0.0	0.0088	0.0156	0.0022	-0.1942758855966	-1.7303064901859997	0.5608742456592	0.1721375228087102	0.7733	2.4363	0.8258	-0.3482	-4.998925480742	-3.0389343773293995	1.545000815589	0.1806279796950456	0.0265	-0.414	-0.1042	-0.1937	-3.5162440257818	-2.6185934373306	1.2196732947307	0.1837268570188208	0.088	-0.255	0.1447	0.7956	-3.7436860862585	-3.833978341715	-0.7397670062521	0.1911155950042422	1.6499	-2.9394	-1.854	-0.934	-1.3230274363796	-2.0594109419915	0.8007487038371	0.1930997346172027
576	0.1796899227354388	0.1585	-0.1974	-0.6819	-0.9052	-2.8209739872514	1.0182369775467	-1.854630467198	0.1886074576638605	1.7317	3.3542	0.1451	1.5814	0.4847454812546999	1.5411845416111	0.5788146676584	0.1911233097864993	0.1207	-0.9073	0.3473	0.059	0.1741322538782	1.4748128488202	0.2529363443703	0.1932559504136954	0.0241	-0.2075	0.1807	-0.3338	0.7656547204526999	1.7020188511127	0.8165252591478	0.1979611183140317	0.1268	-0.0637	0.7366	0.6439	-0.1656341592469999	1.4636000850706998	0.355267567221	0.2002506439426216	0.0118	0.138	0.1417	0.2211	-0.3554249393438	0.7929981267892	0.4332061110376999	0.2027519808235325
577	0.1439091532720306	3.1327	5.4385	0.1108	-1.7502	-0.1484019118004	-4.3346184073725	0.067670012804	0.1447475795498412	0.1696	-1.0727	0.7003	0.3418	0.0624767327516	-4.889512512365299	0.0034621867016	0.1619259311854349	0.2049	0.0039	-1.3776	0.0174	0.0283269821039999	-4.620052095101	0.0169961892624	0.1714958872385059	0.5088	-2.0094	-0.0117	0.642	-0.0500049920197	-5.2168465277893	0.0452838283356999	0.1787592336446204	0.1276	0.9708	0.1014	-0.3439	0.5411633872785	-5.1133350140176	-0.1545394245896	0.17921166025698	0.0887	0.1066	-0.8541	-0.0352	-0.4937550352849999	-5.4649830224142	0.2039936141794999	0.1804811213748838
578	0.1264811896782735	3.1406	-5.9486	-1.3545	-0.1597	-0.6490813204885999	-1.073277877496	-3.3227943438299	0.1392247762927727	0.0217	-0.0502	-0.4285	-0.2192	-0.3655754412644	-1.5439778967907998	-3.394123258489	0.143075997947486	0.2552	-0.6373	1.1856	-0.9291	-0.6807524602020999	-1.0965296086397	-3.2062996299272	0.1625832256358362	0.228	-1.093	-0.9531	0.0087	-0.5541072443788	-1.7340834211332	-3.1400459662284	0.1713963895892052	0.0235	-0.1227	0.4344	-0.0436	-0.7835951424519	-0.4799062884785999	-3.5639671220209	0.1731725887544707	0.0604	-0.3487	0.2568	-0.5794	-4.7508676721785	-4.1107172196588	-2.268912580469	0.1735861581183789
579	0.1479119393633058	2.0883	4.1217	0.097	-2.0444	0.1514313251643	-7.0485006650585005	-0.0322219421433	0.1502530055290643	0.0007	0.0234	-0.0823	-0.0093	0.1241666048891999	-5.4087618315439	-0.0145962643896999	0.1600347912091104	1.4249	0.0712	-3.6537	-0.0368	0.1101998289907	-6.1133561683502	-0.0156585262186	0.1671397672067962	0.5988	2.0839	0.0594	-1.0139	0.1493068015065	-5.879815938115	-0.0330874888186999	0.1784768876077273	0.0002	0.0026	-0.0164	-0.0387	0.0682208152338	-4.4312448907717	0.0140848049905999	0.1793846499076785	0.0623	0.0209	-0.7212	0.0042	0.1179110630079	-5.4532981422963	-0.0188059686746	0.180301391901073
580	0.1062877781734096	1.9996	1.7542	4.8064	-1.4285	-0.0688109606943	-3.9437453973679992	0.9973851712757	0.1376271614928764	0.1096	0.5265	0.1377	0.9476	-0.3545593926684	-3.9984715530717	-0.1231043430602999	0.1541317307334802	0.0927	0.0684	0.6439	-0.6952	0.8587009880581999	-2.8112562586685	1.4243750834628	0.1586622773138366	0.1549	0.2519	0.9071	-0.7603	0.8727857930487999	-1.6449714565976998	0.4420976359758999	0.1733517853633135	0.0216	0.3087	0.2919	0.0808	0.8326165587040999	-1.5121493849545	0.3897320621142	0.1754502866182368	0.0276	0.3919	-0.283	0.044	3.4018738355369	1.4762291979254	0.1631555483129	0.1792450903676057
581	0.1793653771005194	0.1219	0.3955	0.6563	0.6573	-0.5414387884934	-1.9769086066136	-3.2524096619076	0.1882734895063348	1.8702	-3.536	-0.098	-1.5452	2.3346941277994	-0.5078398402755999	-0.9979753167362	0.1908340677419344	0.1629	-1.0588	0.3573	-0.1773	2.3717946057495	-1.1284761495681	-1.3956153280211	0.1923369373130581	0.0168	0.0431	-0.1277	-0.3363	2.4723947352494	-0.6277967408798999	-0.8487865443217999	0.197937019587728	0.0353	-0.2299	-0.3196	-0.3353	2.4398187058298	-2.1851906111394	-1.5586528472419	0.1997449014340173	0.0361	0.2457	0.1486	0.4345	3.6739702358581	-4.4035473971589	-1.8753249013462	0.2006784543984189
582	0.0823752800911824	0.0394	-0.3656	-0.6184	-0.449	1.5788751650217	0.769156250185	2.2573457294432	0.0891391578305777	0.0546	0.4783	-0.2676	0.7859	1.6805375563504998	0.9317216530373998	2.3387464599614995	0.1196386232178167	0.9162	-1.8208	-1.1946	-2.5971	7.3061975161434995	3.7671738755864	10.5489681355296	0.1270821198773201	1.6016	0.4246	4.3041	-0.4449	3.428351695198	1.9476767348035	4.8716114333968	0.132842651101287	1.5824	-2.1586	0.6961	-3.567	3.7880650248881	1.1498394152382	5.5755369386812	0.1338770739341551	0.0392	0.3489	-0.0459	0.5619	1.5248178408399	1.3495052960407	1.9420506814134	0.1366183165459645
583	0.1323530845356453	0.4463	-1.2986	-1.7978	-0.3738	-3.6692490721741	-0.9255447972175	-0.8164465730864	0.1462437089303596	0.4409	-1.2973	-1.6287	-0.4323	0.8660581347990999	3.1121517574621	0.4459532529844999	0.1599250647573829	0.0032	-0.1526	-0.0139	-0.0807	-0.4206163412136999	0.0840760566059	-0.2302354156564	0.1605331430643553	0.0542	0.3376	0.6129	0.1302	0.463067471339	0.7756871932812	0.1435627190242999	0.1701074079738053	0.6259	1.5521	1.662	0.5895	-0.6457371628791	0.1407693638445999	-0.1774764114877	0.1736025104580204	0.1155	-0.924	-0.3514	-0.1444	1.8767412504514	0.5892012277631999	-0.2209111173804999	0.1768154730689612
587	0.1281302498346302	0.3301	-0.1533	-1.7391	0.9033	0.4027939483066	0.2270879732004	-0.5110266257623	0.1457125520702204	0.0011	0.0942	-0.036	-0.0317	0.3161999377359	0.2996365218112	-0.5204296100996	0.1527767194311927	0.2591	1.4128	-0.7141	-0.1958	1.5000317314989	-0.4354880068182999	-1.1015261735386	0.1530353312949189	0.1474	-0.5195	0.8947	-0.612	-0.3780078389656	1.5455516180187998	-0.7572746549136	0.1660631039841696	0.0752	0.2659	-0.4259	-0.6537	7.386457298771499	-4.7082198268997	1.3574919312728	0.1670821700161536	0.0829	0.04	-0.3449	-0.7895	4.5522247101742	-2.2521524493908	-0.1653981010627999	0.1671585508806641
588	0.1279760960418171	0.3487	-1.1842	1.5593	-0.5038	0.2305895029326999	0.7891031667499	0.2164260118807	0.1456346924135505	0.0007	-0.0461	-0.0483	-0.0526	0.1725191896195	0.8455210727736999	0.1685848865495	0.148474671228996	0.6451	0.4008	0.1564	2.5164	0.4858077430835999	1.158652254115	2.8024827628224	0.1492386110691307	0.4131	-0.0709	-1.4667	1.4127	0.5148035567095	2.317697938537	-1.8120613079806	0.1598720950396209	0.4625	0.5365	-0.0621	-2.012	0.1073277877495999	1.0988901904817	2.7450419380004	0.1608477277993044	0.3462	0.7416	0.928	-1.3482	0.8043289196308	2.2173338672213	-1.9185235490548	0.1614718357869928
591	0.1348281471312108	0.5604	0.1193	-1.7836	-1.7435	0.022818957806	-0.0401692343446999	-0.0315924536521	0.1478504981950321	0.4027	-1.8652	-0.729	0.273	-0.1953381474254999	-0.1736207944791	0.0235664753893	0.1480174951360529	0.4987	0.6851	1.7886	1.1772	-0.0154224680343999	-0.2158752094508999	-0.1783026151323999	0.1486561665070628	0.2756	0.5114	1.3306	0.8652	0.0450871131821999	-0.0178223929071	-0.0320252269897999	0.1488642976836671	0.2638	-1.5098	-0.5811	0.2021	0.0258090281392	-0.0573621387606	-0.0058621115743	0.1509080259322781	0.0003	-0.0526	-0.0124	0.0191	0.0231730450823	-0.0313957384985999	-0.0233697602358	0.1788081738007452
592	0.1344439375245591	0.0333	-0.5409	-0.2671	0.0838	2.6166656288263	0.0053506521751999	-2.2743025756749	0.1362118622156046	0.03	-0.0216	0.4369	0.3726	-1.34553164994	-0.6126890170910999	0.6467994247079999	0.1457613430241542	0.8862	-1.4349	-1.7837	-1.9696	0.5938043623551	-0.1449790681294999	-0.6714281619261999	0.1460009812200894	0.4454	-1.2188	0.7938	1.5687	0.5029219614381	-0.2816567567813	-0.7849328054957	0.1468164465301762	0.1109	0.047	-0.6043	-0.8752	0.3961056330875999	-0.213632656701	-0.6084399697755	0.147003212761509	0.1257	-1.0472	-0.3767	-0.2112	0.3841846947855	-0.2164653549114	-0.6355079748971	0.1488952553008414
593	0.1732486249104708	0.2628	0.4411	-1.1633	-0.853	-1.0781957563334998	-1.5122674140466	-1.8367687312602	0.1746037332309317	1.312	-0.1663	-2.4784	-2.2586	-0.7101023611042999	-0.8798675385748	-0.8778610440090999	0.1755199838860764	0.748	-0.5963	0.0115	-2.4569	-1.2293123372522	0.2509298498046	-1.0364134577301	0.178906714498062	0.3018	0.4886	0.5722	1.4015	-1.0389314116948998	-0.671585534049	-1.0564784033871	0.1808682069823903	0.4773	-0.7291	0.794	-1.6724	-1.1514131364662	-0.7317016849585999	-1.2057065188322	0.1850796534403069	0.0491	0.1709	0.3614	0.4882	-0.5694116833211	-3.6972613100325	-2.8331309837377	0.1928737590790466
594	0.0853166094560449	1.0044	1.1576	-3.7021	-1.6164	4.842733648863	-12.432004270893	-6.6211173225644	0.1177361339526603	0.632	0.5098	-2.7123	-0.6597	3.3046572066771995	-8.2647511161183	-4.3514965675428	0.129319913137353	0.2524	0.4315	-1.4846	-0.7334	5.163536721190799	-13.9615432754169	-7.1723918687328	0.137144109109595	0.0013	0.1123	-0.0434	-0.0097	2.8467830153906	-4.9409338534902	-4.48903980287	0.1493450815321572	0.0381	-0.6131	-0.0451	0.072	2.7169903571113	-7.793067521056	-3.0800478444109	0.1515231579014542	0.033	-0.139	0.5508	0.0593	3.9576334872051	-10.7362803046923	-4.8849093777734	0.152759463058571
595	0.0811763618426984	0.0706	-0.3598	-0.8533	0.6691	0.6143020813497999	1.4345255853833998	-3.1991391983397994	0.0874957706649181	0.1077	-0.4771	-0.1447	-1.2641	0.7276886958272	1.6701903392763997	-3.4405873777457003	0.1102287765504354	0.3654	0.005	1.0436	-1.9707	0.458346307655	6.809727811740199	-14.443220000276998	0.1211332660888209	1.3789	2.2786	3.4265	0.3767	0.6392849058443	4.1588730892356	-8.6235595561023	0.1255173328668893	1.389	0.3348	-1.4212	3.8036	0.2988890042279	3.9280868711494	-9.0061705296598	0.1276754488494719	0.9148	-1.8543	-1.8777	-1.9451	0.3353993367175	3.8128117911984	-8.946447809057199	0.1295654029256228
597	0.132897201774285	1.4018	-1.9103	-0.2544	-3.4797	-7.047320374137501	-0.3468088156205	-12.727588460542098	0.1482661677819004	0.0026	0.0817	-0.0465	0.1336	-1.7909341004947	1.5618002896979	-2.7966206512481	0.1580524174004058	0.676	0.6029	-2.4602	0.0099	-3.06088778846	0.6485305180588	-5.3811430239925	0.1667840982153226	0.1709	-0.9576	0.7872	-0.008	-2.3978003490422	0.9133878007312	-4.1879475889229	0.1679413177588501	0.1046	0.5703	-0.5303	0.5725	-5.511683199855099	-0.6707593304043	-10.1904744397912	0.1687457983332418	0.0001	-0.0057	-0.0247	0.0115	-1.8954291900339	1.5261161608529998	-2.9834213610117	0.1705471976015759
598	0.1218110887027473	0.9841	-0.7396	0.4442	3.3725	-3.1948508079935	1.2104670255469	13.613986942213096	0.1479366587854239	0.0	-0.0071	-0.0082	0.0117	-1.4052150275119	-1.2341515300283	3.228489099242	0.1573129202600991	0.575	-1.1786	-1.9381	0.5805	-2.3774206591396	0.8454030436816	10.3165688531847	0.1632043808166159	0.2665	-0.2294	-1.3062	-0.8308	-1.5442139549749998	2.7818670147356	11.2307435145299	0.1678941095976178	0.2236	-1.0608	-0.8705	-0.3389	-1.5269423644976998	-0.4301373546430999	5.2489897838712	0.1686885300489071	0.0024	-0.031	-0.0818	-0.117	-1.4516398037379	-1.1569998468256	3.510578629361	0.17016849267379
599	0.1171604420759626	1.9948	-2.2899	-4.5051	0.0113	-6.4343952988622	-12.7228279538274	-0.8800249106976	0.1463869592034486	0.1498	-0.5167	-1.046	0.4166	-4.5723289988619	-9.3177279897731	-0.5606381874749999	0.1465558388115251	0.0747	0.364	0.7371	-0.2985	-3.1332396219172995	-6.0910486699433	-1.1300105277653998	0.153886107912715	0.6557	-1.0613	-0.9905	-2.0698	-4.949982750551199	-10.3912419254533	-0.0371791640114999	0.1606869999227586	0.4445	0.4428	1.4802	-1.3275	-6.8760601615004	-13.55760837922	-0.8426883745633	0.1635381277433067	0.1488	-0.6346	0.4834	-0.8536	-3.8567186134596	-7.529901988703699	-1.155504811659	0.1657940869213377
600	0.1199118866632038	1.8827	2.1106	3.6568	2.3925	-6.8998626950739	-10.6798623986685	-8.3333653616591	0.146151271190645	0.0	-0.0072	-0.0159	-0.0062	-1.9589288415837	-1.2931267330476	-3.0053354291116	0.1492691287970866	0.317	-0.4427	-1.7217	-0.1581	-5.5314727442972	-9.2049708637869	-6.6505065664973	0.1543090020460698	0.6174	1.3208	-0.0984	2.061	-6.0998615088201	-10.9758400186246	-7.171644351149499	0.1604825730764146	0.4835	0.1388	2.0957	-0.3288	-7.529744616580899	-11.0962296925666	-9.0789551364548	0.1636789617493857	0.078	-0.6193	0.5591	-0.1365	-5.0695462208485	-7.341802958927	-6.374200461891199	0.1656074302029431
601	0.1113167192382084	1.4185	-2.4579	-0.7924	-3.5278	-8.5943276842922	-2.0036225244589	-11.5900240708823	0.1465292506870883	0.0	-0.0042	0.0071	-0.0023	-2.7262753123565	0.8646811287245999	-2.578935662385	0.1508288701275102	0.3324	-1.2065	0.8022	-1.0984	-8.619153136663899	-6.1049761028111	-13.6661558009213	0.1555588790901745	0.5041	-0.5183	2.0384	0.6611	-5.1376490069902	-0.8618090874835	-6.5550210309884	0.161724002557058	0.2209	-1.0752	0.2759	-0.9037	-9.7518389905169	0.3488153101862	-11.7837884970798	0.1643916352021904	0.2221	-0.4626	0.9829	-0.9199	-4.6994463310536	-0.4380453038137999	-5.6406496544897	0.1648533123503942
602	0.1349640846594737	3.1468	-5.7261	1.3482	0.6063	0.0217173529464	-0.2918466017325999	0.7517666306156	0.1498483853566735	0.1581	-0.0452	-0.4267	1.1824	0.044064194384	-0.2416055515286999	0.5052038572187	0.163565196548694	0.1375	-0.3008	1.0055	0.3988	0.0049572218682	-0.0721944613345	-0.0195534862579	0.1671424932704737	0.0012	0.082	-0.0495	0.0412	-0.0332842039722	-0.3625066848698	0.7782838333073999	0.1738891205171366	0.0018	0.1127	-0.0313	-0.0418	-0.094816703987	-0.2477037212872	0.6766214419786	0.1758016717428608	0.0016	-0.0524	0.0569	-0.0855	-0.3077411861353999	-0.2549034959053	0.640504539796	0.1765168544384251
605	0.1356914615104639	1.587	2.1855	0.5752	-3.5264	4.5328679390698	1.1960674763106998	-7.3003747475999	0.146038597811898	0.0002	0.0241	0.0061	-0.0386	0.1952201183333999	0.0554736732869999	-0.3179703741174	0.1608761092899783	0.0363	-0.3151	-0.0808	0.4824	4.145968575166	1.0927526776924998	-6.693823243298	0.1624682984220212	0.1085	-0.5173	-0.1354	0.8462	1.4131229766826	0.3714375528387	-2.2538048566802	0.1666175889376209	0.0002	-0.0361	0.0168	-0.0223	0.3106132273765	0.083013794777	-0.4948959831753	0.1687765100975447	0.0251	0.3619	-0.238	0.1882	1.9634926331449	0.522082017389	-3.142327862009	0.1736337657445907
606	0.1403463997214528	2.7074	-2.6865	-4.4896	-1.25	2.1345167875978	-0.5057153166178	-0.4749884096411	0.1607541997076173	0.1922	1.153	-0.6055	-0.3121	2.1981738112704	-1.0774088957195	-0.708961413214	0.1756952946230769	0.012	-0.2144	-0.2371	-0.0105	1.9264314982255	-0.3798569614085	-0.4330880819456	0.178200710677191	0.0046	-0.1654	0.0973	0.0413	1.7819638894951	-0.8125122700163999	-0.5589857801856	0.1912310124538277	0.0777	0.4133	-0.6024	-0.2756	2.013576311226	0.9120107946567	0.0435133919542	0.1919575543605371	0.0297	0.1554	-0.4124	0.1937	2.1527719538426	-0.1001673561621999	-0.4300980116123999	0.1921281163519401
610	0.1413106589377611	2.7544	-3.2186	1.1806	4.1814	0.4286029764457999	-0.1445069517611	-0.1220420812313999	0.1615316761554041	0.0016	0.0807	0.0811	0.0424	0.398151470684	-0.2211865185954	-0.1216879939551	0.1758130860779681	0.0004	-0.0188	0.0243	-0.0477	0.36589018551	-0.1079179332100999	-0.0141241480213	0.1785420132616347	0.0059	0.1058	-0.0624	-0.1866	0.2514806522343999	-0.107013043504	0.168781601703	0.1901367099307887	0.0931	-0.0094	-0.5507	-0.6569	0.8326165587040999	-1.0501441754444	-2.1245236578	0.1914301661419473	0.0502	0.4455	0.4205	0.1347	0.6140660231656	-0.1713388986985	-0.0221107832533999	0.1965336778003376
615	0.1083165564359776	1.9576	2.2236	-1.7478	-4.3716	-6.3973735069735	4.3802563229845	11.894932558807298	0.146458407943314	0.0077	0.1094	-0.1004	-0.2388	-2.3078228378313	0.0760894213738	3.5612524529026	0.1471467121949072	0.2592	-0.6512	0.5214	1.3951	-6.0860521050444	7.6004833857795	12.0510063615942	0.1527970410636061	0.5468	-1.0372	-1.658	1.2421	-5.323898914323999	3.4439315353552	9.6948309390326	0.1589692795640379	0.3673	0.5286	-1.2319	-1.2918	-7.9450889916808	5.039291430240199	14.8216212695496	0.1602910044454945	0.1396	0.6015	0.8602	-0.4529	-6.354292888357	3.7260997515356	11.6062333995307	0.1642521057965502
616	0.1380457173704057	2.1658	-2.4919	2.6222	3.2322	-0.4758539563164999	0.1546574536817	-0.5752344518646999	0.1678278465526235	0.0083	0.1427	-0.0464	0.2281	-0.8163285439943	0.4407599729321	-0.5931748738639	0.1730871282383989	0.0303	0.1722	-0.3567	-0.3252	-0.4273833424941	0.0978854603816	-0.5635889147775001	0.1923123395311499	0.2033	-0.4126	0.8999	0.7782	-0.9162598419723	0.7256035152001	0.4037381810434	0.1933743261825859	0.0331	-0.3376	0.3478	0.1466	0.2027346371970999	-0.5227901919415999	-0.9512357962646	0.2029320090692185	0.0396	-0.3844	-0.3436	0.1629	-0.6479010295676	0.1633916064971	-0.8942277447802999	0.2062412012134873
617	0.0748531024279722	0.1808	-0.1435	-1.4601	-1.213	-0.5978960375479	0.9768087662196	1.2451675786243	0.0832021325418884	0.2895	1.942	0.9238	-0.7705	-0.3148622746921	1.6609447270619	2.1043013400202	0.1021972306918802	0.2467	0.5748	-0.6119	-1.7075	-4.625638805460399	5.366271358387899	13.6620247826978	0.1101888002855513	1.0453	0.9565	-2.1057	-2.9801	-1.0223286527395	1.7934913974902	3.5326894126144	0.1165905224130939	0.6456	-1.7732	-2.065	0.9471	-1.0270104733927998	-0.1429332305331	2.8529205281798	0.1175773806164408	1.0994	-2.2277	-2.942	0.6387	-1.0745368544784	0.6090694582667	2.9908965368447	0.1282947386353706
618	0.1397151954423632	2.1143	-2.2223	-3.5049	2.34	0.8637368959877999	-1.3253093321602	-1.2620850818253	0.1692981852686916	0.0933	0.4086	-0.4895	-0.6481	0.8250233537789999	-1.3816092090919	-1.2146767298318	0.1727142583657589	0.0594	0.3251	-0.3857	-0.5117	1.0739467090178998	-1.6714493162588	-1.4917303520212	0.1915171668215231	0.1298	0.0551	1.0069	0.0096	1.1505082467601	1.1219058634411998	-1.6153068114498998	0.194368533880067	0.0406	0.1189	0.074	-0.5418	-0.2997152078726	-1.8663940333773	0.0048391927761	0.2055244868067599	0.0407	-0.3305	-0.3446	0.2631	0.9094141546305	-2.2243762697166	-1.5390600179533	0.2059583403187872
633	0.1185294056205773	1.1899	-0.8508	2.651	2.703	2.0131435378883	-9.3804407807089	-6.7762075495838	0.137106518242302	0.052	-0.4875	0.5672	0.0977	3.6125557649354	-3.9730559552395	-3.3956182936556	0.1463239065780131	0.0731	-0.3457	-0.6096	-0.5086	13.511931120577298	-11.9210169881614	-10.7429292768806	0.1533639708027648	0.3077	1.6567	0.4735	-0.2025	0.1465527893575	-4.5009607411721	-2.7870209517573	0.1596942805722571	0.6132	-2.2604	-0.7499	-0.297	1.9424441117204	-4.811259224302999	-3.8133232505975	0.1608522622964353	0.0577	0.5478	-0.3903	0.2931	0.7013288652581999	-6.6442510246160005	-2.8197936963304	0.1644713613562206
639	0.0894175639741455	1.1927	0.432	-4.2495	-1.3279	-0.3575888060323	10.4977828525889	5.5369807685952	0.1195861441033183	0.5297	0.4752	-2.527	-0.1809	-0.1795222490840999	7.1130625784372	4.0353359728376	0.1324829235162228	0.2608	0.1391	-1.6127	-0.5764	-0.3053412612627	10.7729873523354	5.8029789991579	0.1363847890249863	0.0021	-0.0802	0.0747	0.1045	0.6675332018869	3.9508664859247	4.348467154178899	0.1514963713307534	0.0252	-0.1256	-0.0124	-0.4831	-0.0607062963700999	3.6347452342502	2.2097800053269	0.1522004138410492	0.0005	-0.0654	-0.0226	0.013	-0.5522581219359	9.1402909213161	4.3553915275821	0.1545526687011629
642	0.118058941712798	2.0177	5.0624	-0.0728	0.051	13.3053802094023	-0.1849515873207	-0.6169380644067	0.1500105604209736	0.5874	-2.1774	0.2288	-1.0395	10.3236505987107	-0.4743589211498999	0.3661655867248999	0.1531795116929968	0.6825	1.1897	0.542	-2.2302	8.4627252466007	-0.2717029700141999	-0.1640997810497	0.1607573983673975	0.1064	-0.0412	-0.7536	0.6508	6.1177232447579	-0.0871841560311999	-0.8680252863341	0.1635649275437584	0.0815	0.237	0.4079	-0.7241	16.837715534740397	-0.3918959288026999	-0.2820501870883	0.167575501915907	0.0132	-0.3027	-0.0245	0.1612	7.852711555597199	0.0355267567221	-1.1955560169116	0.1684754189735573
643	0.1206838734993411	1.5908	-4.3968	-0.048	0.6615	11.9704318347206	-0.1767682369351	-2.4110982934188	0.1555145285551429	0.7146	-0.2352	1.7546	1.9388	6.0036677987586	-0.5098463348413	-1.8113924764587	0.1622066536378945	0.2402	1.4851	-0.0762	0.0987	11.914053271727498	2.5138229465765	0.2106425863677999	0.1647930001208664	0.2397	-0.7027	-1.2332	-0.4089	5.878478275071199	0.2606869214182	-1.1305613301952	0.1712526064511482	0.0253	-0.3905	0.1983	0.174	5.313158266942899	-0.6529762805278999	-1.8366900451988	0.1728479890980682	0.2663	1.4357	-0.2978	-0.401	13.3788336477192	-2.2528999669741	-4.728992947109299	0.1752450373223766
644	0.0805899814297292	1.0593	-1.1287	-3.1266	-2.9438	-1.791681618078	-9.3058463945017	-10.2163621539918	0.1121593658065654	0.6423	1.2544	2.1232	1.5838	-0.5136626088192	-5.2504061329764	-6.2080941862758	0.1229255621860364	0.2924	0.5549	1.3378	1.2125	-2.29369868981	-10.7029961007201	-11.5048464094168	0.1327570880546455	0.0044	0.1324	0.09	0.1568	1.2739666770967	-3.0992865864232	-5.008761238417	0.1361676513279439	1.0133	-2.7732	-0.8878	1.638	-0.4760506714699999	-0.7177742520907999	-0.5638249729617	0.1411820484865545	0.4418	-0.2875	-1.4616	-1.5732	-1.4018315268717	-4.694016992817	-4.7643229886779	0.1433659290415786
646	0.1710289556742247	0.6478	-2.1272	0.6681	0.8426	2.4963546409457	-0.7302853358533999	-0.0090095540303	0.1733006211390602	0.6827	-2.1833	1.0513	0.1931	1.8946816724506	-0.0848629172199	-0.4029906634601	0.1811048912689375	0.0782	0.1763	-0.582	0.5269	3.8627380971566994	-1.5596364230094	-0.1389989274631	0.1812854707542455	0.786	-0.9709	-1.3932	1.9026	0.0404052925288999	1.0636388349744998	0.1351039674238	0.1847474749740874	0.0988	0.4806	-0.704	-0.2751	2.0479621200578	-0.1721257593125	-0.3616804812251	0.1870456671920152	0.173	0.7903	-0.7533	-0.4423	1.1757271294388	-0.6294491481693	0.7235970206343999	0.1915749753206874
647	0.1778005595881628	0.0637	0.2123	0.6899	-0.1281	0.9440360216465	-0.5612283329355	-0.1504870924275	0.1878909935199215	1.1688	-2.2036	1.6853	1.2785	2.3262747192296	-1.7016647638363998	-0.6556909496462	0.2036652331026263	0.0045	-0.0558	0.1556	-0.0784	1.2646423788208	-0.673946115891	-0.2443595636776999	0.2182237453033055	0.0145	0.2014	-0.2333	-0.0659	0.9035913860869	-0.3887878293774	-0.1576475240148999	0.2235009213296918	0.7449	-0.9321	-0.5826	1.947	1.2355285361028	-0.4391862517041	-0.3334321851825	0.2255902212928439	0.1728	-0.1154	-0.5985	0.8818	0.5336882114454999	0.4459532529844999	-0.6635595557862	0.2271052703196702
648	0.1589078982971365	0.8711	-1.7253	0.0403	2.2901	0.8114106651567998	-0.4803390618163	0.7427177335545999	0.1621832491060215	0.6891	-1.1282	2.0466	-0.955	1.1267450562173	-1.0143026744767	0.8693629493779	0.1694265322273588	0.0063	-0.1847	0.1413	-0.0362	0.6505763556552	-0.3366976567306	0.8297051744323001	0.1694399001556866	0.0108	-0.1426	-0.0006	-0.2736	0.6954274106532	-0.3323305803228999	0.5272359544107	0.1735717068204472	0.0809	-0.235	-0.3905	0.7012	1.0315742649539998	-0.9204695462572	0.7420882450634	0.1792146545906069	0.7593	1.3468	-2.0418	0.6104	1.7147266500287996	-2.5569822512544	1.9425621408125	0.1826123640583984
651	0.1353708623837452	1.5157	4.055	-0.4229	0.416	12.0580094210588	-1.2908841802976998	1.5641215285091998	0.1570955885267097	0.7577	0.7078	1.1955	-2.3032	4.8672443569891	-0.9581208266371	1.6112544792878	0.1643316728260762	0.1887	-0.0143	-1.1098	0.7002	4.2770988964891	-0.7802116418117	1.4745374476053	0.1708058234300392	0.1443	1.0865	-0.2217	0.1948	5.3329084683543	-0.9950245894337	1.6343881813394	0.1751171600198674	0.1221	-0.9638	-0.1706	0.2968	8.9874432470466	-0.7722643496103	0.9473408362253	0.1761478891797747	0.2828	-1.5471	0.097	-0.073	12.0265349964988	0.2841747107461	-0.8767987821802	0.181848059297634
652	0.1212406299275283	0.7371	-0.0791	-2.2817	-1.9766	0.0786860614	-4.3625126161388	-3.3991985094493	0.1573378943549226	0.0035	0.1349	0.1175	-0.0311	0.9600092921107	-1.917972746625	-2.4575230696448	0.1619072529820814	0.0006	-0.0032	0.0572	-0.0447	0.5727164978999	0.7053811974202999	0.3874501663335999	0.1698302318295808	0.0516	0.2731	0.561	0.2579	0.9475375513788	-2.9371146138778	-3.254455499504	0.1765462627047684	0.0108	-0.2114	-0.2041	0.0736	0.4361568383401999	-0.2227602398234	-0.2176456458324	0.1796236247786019	0.2532	0.4805	-0.5141	-1.2725	1.3869205182364	-2.5336124910186	-3.5032608256508	0.1830923831537862
653	0.1248866041238469	0.7874	-1.3851	-1.1898	2.4745	2.2017933700948	1.6407617523128	-3.8577415322578	0.1571787753630871	0.0119	-0.0903	0.3237	0.0274	0.5551695062077	1.6236081909276	-1.5779309322848998	0.1585044812970941	0.0419	-0.3281	-0.1982	0.4999	-0.2815780707199	1.1483050370408998	-0.3059314067231999	0.1602076761242808	0.0005	0.0463	-0.0313	0.0384	-0.8318296980901	-0.5711821197025999	1.0299218576646	0.1663545715668353	0.0954	0.7372	0.1278	-0.5479	-0.3122262916352	1.2259681796426998	0.0898201390880999	0.1710466989751793	0.0323	-0.0285	-0.5085	-0.1538	0.662143206681	2.1601291005835	-1.9668761337851	0.1749829985856668
654	0.1559421104302437	0.0644	-0.5477	0.4652	0.3214	-0.6419602319318999	3.165933680429	2.9127612778745	0.1668051232294938	0.8606	-2.7464	0.048	-0.4403	1.877055994697	0.3868206778424	0.011409478903	0.1784575166799153	0.1465	-0.8769	-0.2103	-0.6464	2.9605237171443	0.5383306890681	0.6462092792475	0.1828309162363109	0.0184	0.1603	-0.0865	0.3431	-1.1080571166348	2.0931672623321	2.6001022129016	0.1928265711299337	0.0272	0.1286	0.3982	0.1914	-1.0353511959012	1.0866151649032998	0.2254749089417	0.1968331570996702	0.1234	-0.2821	-0.5165	-0.7709	-0.9673270958209	1.5803702001882998	0.9254267681254	0.2042302878920839
655	0.1443128455243909	0.1675	0.2039	-1.134	-0.643	0.021245236578	-1.0698156907944	-1.6069660889415	0.155150691662443	1.2665	0.3284	3.0469	1.689	0.3826503165882	3.715162389001	1.0244138333666	0.166485445040437	0.4623	0.4996	1.7461	0.9309	0.3955941736885	1.8906686833192	0.011016048596	0.1805779275048566	0.0023	0.0448	0.0976	0.085	0.8777823579477	3.1393377916758	0.6188658729109999	0.188039462562259	0.001	0.0904	-0.0031	-0.0134	0.6841359608422999	2.3593228650176	0.2263797986478	0.1888569134374645	0.1374	1.0356	0.1351	-0.0172	0.0470542647172	3.3155945692118	0.8489045734139	0.1913626440656562
656	0.1441859494284089	0.1571	-0.0906	-0.1574	1.2653	-0.1266845588539999	1.1064440523761	-1.0013981604071	0.1559070236608071	1.279	0.6848	-0.3794	3.4194	0.7493667057429	0.5195640634241999	4.113431888777099	0.1667255606098849	0.4682	0.7135	-0.2131	1.9126	0.5863685295527999	0.7358327031821	2.2142651108267	0.1788569474825042	0.0001	0.004	0.023	0.0251	1.1492886128084	0.5703952590886	3.699425176721	0.1861505760535094	0.0079	0.2501	-0.0017	0.0336	0.9439179925544	0.5135052366963999	4.322461410886199	0.1892952382378128	0.1125	0.9314	-0.0074	0.1539	0.211665505166	0.5321538332482	3.6311650184565	0.1913291904354733
657	0.1344099175875378	1.4483	1.0167	2.041	-3.3111	-0.8698744087769998	-2.778798258341	4.6173374259827	0.1748735576760635	0.3454	0.0244	-1.5611	0.7243	-1.3886122685565	-0.7196233745337	7.1534678709661	0.1768235924611009	0.0171	-0.2437	-0.027	0.2908	0.3094329364554999	-0.3629001151768	1.1906774811048	0.1800880206406215	0.0664	0.0203	-0.632	0.3918	-0.6410159991951	-3.2679108160034	4.4177108882109	0.1857061725501022	0.0159	-0.0181	-0.2242	0.2796	-1.4681245336012	0.2873221532021	9.0973676748224	0.1916058877362127	0.0903	-0.5441	0.6209	-0.1595	0.5072496948151	-0.509098817258	1.6406437232206998	0.1937644708025017
659	0.1394754396486419	1.4125	0.2317	2.9532	2.533	-0.4350552334805999	2.3168717348923	1.8911014566569	0.180346371951753	0.0947	0.1772	-0.0098	0.8695	-0.7147054956962	2.6575036946929	1.6609053840311998	0.1811810806695525	0.0089	-0.0005	0.2654	0.0567	-0.7386260583618	-0.1090195380697	-0.18097794122	0.1849555183198452	0.1836	0.2779	0.2726	1.1566	-0.5770048882461999	1.8216216644407	1.6499680214966002	0.1917741907476446	0.0542	0.341	0.4462	-0.33	-1.1287122077523	0.1731093350799999	-0.4167607242050999	0.1954734018291954	0.2024	-0.491	-0.1059	-1.1404	-1.3378204159227998	1.5361092906507998	-0.9554455005495	0.200519315561957
660	0.1371765234693439	0.4885	-0.2515	-1.5013	-1.7393	-4.8489498477136	0.8970604429907	-4.23331010332	0.1458856993754509	0.0427	-0.1432	-0.376	-0.5261	-2.803190937375	0.3607362484883	-2.5474218947943	0.1614728232409025	0.2055	-0.9313	1.0204	0.024	-2.7193115959226	-0.4809685503074999	-3.2112961948261	0.1714074415761342	0.0362	0.0821	0.5551	0.0407	-1.2666095303557998	6.1901537642766	2.9352654914349	0.1758198707352363	0.4858	-1.4849	0.2538	-1.3692	-3.6411581482542994	0.0037769309471999	-3.8655314523364	0.1802480377855479	0.0528	0.1283	-0.6429	0.0998	-0.699125655539	4.0525288772535	2.5985678347043	0.1811571520925455
661	0.1289673623246749	0.5918	0.7134	-1.1331	-2.2561	1.0134371278013	-4.2914591026946	-3.3732321091873	0.1594122156675712	0.0003	0.0389	0.0278	-0.0147	1.3828681860743	-2.3050294826516	-2.4932465415204	0.1670023990279675	0.0008	-0.0732	0.0273	0.0344	0.6170560934988	-0.6297638924148999	0.5245212852923999	0.1775618937789209	0.0437	0.3819	0.283	-0.3784	1.135439866002	-2.4161735443791	-2.1750007661881	0.1826529676339724	0.0689	0.4357	0.1744	-0.588	0.8060993560123	-1.8855147462975	-0.9980933458283	0.1878018099314424	0.2091	-0.6076	-0.0276	1.1401	2.5225570993919	-1.9462603856983	-4.341503437745	0.1918266342153141
662	0.1645245993439319	1.4133	0.1898	-3.5651	0.3731	-0.1544607385282	-5.5900151739788	-0.4011808840479	0.177454261302771	0.0634	-0.0496	-0.0864	0.7252	-0.9031192697185	1.1522786831416	-2.0197925100766	0.1811444632914321	0.0389	0.2322	0.0374	-0.5164	-0.3772996644129999	-3.3968379276073	-1.0024210792053	0.1896922391761476	0.0368	0.0161	-0.4701	0.2647	-1.6716066883816	0.9272758905683	-5.6666160547517	0.1929075350006619	0.0049	-0.1809	-0.0244	0.0699	-0.1684275144266999	-5.104128744833799	-0.4194360502927	0.1947918072662818	0.0362	-0.4137	0.2857	0.1616	-1.0268924443007	-1.990363923113	-2.4863615111479	0.2089805321262875
663	0.1683290358219496	0.3635	-1.3302	0.7621	-0.9428	0.2271273162311	0.2701685918168999	-0.6602547412073999	0.1773821352731566	0.4113	-1.1693	1.4358	0.2219	0.8649958729701999	-0.5667363572334999	-0.9470260919797	0.2154427204629589	0.0006	0.0306	-0.0222	0.0514	-0.9612682690931	-0.1484019118004	-3.0441670004125	0.215787068830061	0.2169	0.7105	-0.0817	0.9982	0.7473208681464999	0.1045737756005999	-0.1498969469669999	0.2212972075405594	0.5047	-1.3647	1.2118	-0.3003	1.0639142361894	-0.4827783297197	-0.5325079205244999	0.2236666981936824	0.0001	-0.0018	0.0133	-0.0153	-0.9622125018299	-0.1393530147394	-3.0318132887727	0.2352970839534333
664	0.1569227664528563	1.9288	0.7629	0.5513	4.1894	2.327533696212	0.1323499552747999	6.791039872157699	0.1764548491682716	0.048	0.5192	-0.3384	-0.1539	2.5375861371193	-0.6845293911493	-0.416249264806	0.1802724426335883	0.041	-0.508	0.2679	0.1082	2.4623229193902	-0.2745356682245999	3.7527743263502	0.185849638909123	0.0032	-0.1597	-0.0104	0.0145	1.9697875180569	-0.1315630946608	4.8564250235466	0.1870937826936654	0.0387	-0.2434	0.1839	0.4663	5.9310405640864	-1.0808710824211	-1.6372602225805	0.1931469460858728	0.0529	0.3948	-0.0001	0.5049	2.1122092891909	-0.1335695892265	5.148192939217799	0.1943815207180694
665	0.1921733874571406	0.1732	0.5928	-0.7766	-0.6301	0.7126596580997999	-2.9615072929118	0.2126097379028	0.2099062799051339	0.1201	-0.2492	0.8653	0.2179	1.0681239404743	-2.9279476877247	-0.1506444645503	0.2473278960545303	0.8921	-1.5437	0.4392	1.6836	1.1250926489279	-3.0977128651951995	-0.2870860950179	0.2530282885057039	0.0514	-0.0005	-0.5505	-0.0418	1.9365426571154	-2.5127213417169	-1.0795334193773	0.2555317564789937	1.0586	-0.678	2.3381	0.5364	1.1619570686938	-3.7415615626007	-0.2658408584398999	0.2747753192737489	0.0158	-0.1617	-0.1895	0.1557	-0.2959776199560999	-1.5511383283782	1.0109191738365	0.2878468530391287
666	0.1262543277468051	0.5202	-0.777	2.1925	0.8774	-0.8872246853157	6.3462669100942	2.3061704305419	0.1613990431249288	0.001	0.0644	0.0181	0.0664	-1.5303652081686	4.794577779286199	0.7164365890469999	0.1707533097711911	0.0004	0.0344	0.0168	-0.0444	-0.4251801327748999	1.7395127593698	-0.4450483632783999	0.1778896803353249	0.1825	0.9594	-0.7416	0.2614	-2.1105175388708	6.175675528978999	1.2182962886562	0.1866633711218382	0.0193	-0.1852	0.3364	0.0856	-0.1827090345707999	2.4099180024978	0.2244126471127999	0.1887413405383055	0.2278	0.0718	-1.1307	-0.7255	-1.9972096104548	5.4612454344977	0.7970111159205999	0.1927668252072444
668	0.1433817441063352	0.4405	-1.7705	0.5236	1.0954	1.180684351307	-2.4792404225912	1.0927526776924998	0.1442847098865884	0.1548	-1.0816	0.2869	0.5974	1.2733765316362	-1.969118686535	-0.1319171819370999	0.1505707448246238	0.051	0.5342	-0.0364	-0.4706	3.8176903270052	-5.684477790689499	3.3198042734967	0.1579187958135417	0.0017	-0.012	-0.1201	-0.0366	-0.6641497012466999	-1.4507742570625	4.3662108610246	0.1641880466075649	0.1351	-0.4338	0.7534	0.6916	0.0583850575587999	-0.6477043144141	1.7441945800231	0.172650011020316	0.0001	0.0062	-0.012	0.0283	0.0435920780155999	-2.7704181928019	1.4661967250969	0.1837332433135888
669	0.1523426557131229	0.0375	0.0464	0.4908	0.3549	-0.9071322588499	-0.071997746181	0.4359601231867	0.1631996857250084	0.7038	-0.0625	1.4414	-2.0946	-0.6438093543748	-1.4353517890280998	2.0132615669804	0.1674995392585231	0.3134	-1.1231	-1.219	-0.2425	-1.3174800690509	-1.9804101363459	1.7430536321327998	0.173759556788877	0.8791	-1.0857	-2.4245	0.7296	-1.0940116546749	-0.5598119838303	0.4035414658899	0.1796274988906656	0.2771	0.4109	1.2952	-0.6836	1.4205588094849	-0.4708967344483	3.3354627997153	0.1801981145854304	0.161	-0.6825	-0.8885	-0.2918	1.9941408540602	0.3854436717679	3.3810220292659	0.1855951966218981
671	0.1047180730030709	0.0408	0.2785	-0.2693	0.6588	-0.4650739659046999	1.7657545608467	2.7552711259824	0.1292771310627927	1.1047	-1.3792	1.2058	-3.0759	0.8426883745633	0.6300392936297999	4.6960628304134	0.1609220749571025	0.0997	-0.6254	0.6311	-0.3735	2.7931978075772	-1.1505082467601	6.9116262612532	0.1758334286574871	0.0012	-0.1014	-0.0027	-0.0116	-1.1121094487969	0.9175975050161	-0.1191700399903	0.1883621222226849	0.2034	-0.7619	0.735	-0.7064	0.3753718559087	0.9383312821949998	3.5586951559070994	0.1974438651871329	0.218	-0.7558	0.8656	0.579	-1.5453549028653	2.8439503171802	2.5934532407133	0.2025237870971373
672	0.1053493765052925	0.0161	-0.2474	-0.1447	0.3827	0.7207249793933	-0.5576087741111	-1.8648989982107	0.1270268456104449	1.1115	-1.845	-0.6495	3.0494	1.5223392299058	-0.5928994726489999	-3.7539546172712	0.1541385054684352	0.1977	-0.4051	-0.8922	-0.9815	2.150096627755	-1.2537837023476	-6.6028621563196	0.1727263573404767	0.0019	-0.1191	0.0472	0.0047	0.3647885806504	1.0058832659069	0.9528488605233	0.1817018194683281	0.3517	-0.3223	-0.9424	-1.3826	0.8620058026369999	-0.6242952111476	-2.2241795545631	0.1843678454337088	0.3153	-0.8922	-1.2442	-0.47	1.5317815572738	-0.0543327253967	-2.7740377516263	0.185004038431378
673	0.1016256290131781	0.0285	-0.2775	-0.5768	-0.1018	0.52719661138	-1.8252018802344	0.1024099089120999	0.122509774266396	0.9814	-1.3415	-3.135	-0.6236	0.2060394517759	-3.9656201224372	0.0507918526336999	0.1425725386733963	0.2651	0.8652	-1.1987	0.7767	0.9613076121238	-6.9454219246245	0.9098469279682	0.1648533465272507	0.0025	-0.0173	0.0764	0.1297	-0.7548353870102	1.3917203679818	-0.5198394646390999	0.1719907563618186	0.0094	-0.0332	0.2323	0.164	-3.8350406035439	-3.7453778365786	-2.9248789313301	0.1734568457553869	0.2044	0.2035	-1.2907	0.2463	1.311303213231	-3.8617151783585	0.8865165107630999	0.1770169474758895
675	0.1063461665766564	0.0064	0.2938	0.0501	0.0317	-1.5141952225509	-0.5404945557565999	-0.1387235262482	0.1329885355647832	1.2834	-3.7269	-0.6276	-0.4377	-1.1125815651653	-0.3793455020094	-0.0572834526992	0.1707684453412403	0.0019	0.0852	0.0853	0.0435	-1.1726583730442	-0.1210585054638999	0.0739255546853	0.1769663668306495	0.0296	0.4985	-0.0216	-0.0411	-3.2575635989293	1.6223098709145	0.8133384736610999	0.1789819873709322	0.0051	0.058	-0.091	0.1775	0.5841653198336	-0.6407405979802	-0.1336482752879	0.1841539365308793	0.004	-0.1769	0.0327	0.0127	-3.352419645947	-0.7864278406622999	-0.3245406602442999	0.1883635701454255
676	0.0961717211540457	0.0086	-0.1717	0.3167	0.068	0.3132098674027	-0.4475269742125	-0.7105744774727	0.1269107288215255	0.9956	1.7686	-2.8593	-0.6803	1.0939329686135	-1.1645930517507	-1.1187584209852	0.147054980776895	0.0943	-0.2665	0.9435	0.0312	0.6653693351984	0.3099837388853	-1.1131717106258	0.1660560760464815	0.0518	0.4773	0.3294	-0.3622	-0.7117941114244	-0.4251407897442	-0.0449690840900999	0.167866460520655	0.0177	-0.1861	-0.3097	0.1658	-2.5166556447869	2.6643887250654	0.466214913795	0.1737699623554759	0.0134	-0.3038	-0.1207	0.0956	-1.0077323883498	2.4131834740459	-0.2839386525619	0.1815539479697409
677	0.0982519458755533	0.0164	-0.1703	-0.4466	-0.1488	0.4288783776607	-0.2227995828541	1.2109391419153	0.1230460657398681	1.1361	-1.3595	-3.2274	-1.2592	0.5670117584484	-0.4725491417377	1.3356565492342998	0.1450119507651386	0.1	-0.0119	-1.0151	-0.0629	0.3422450240592999	-1.8471159483343	1.1593210856368998	0.1643188087307629	0.0331	0.4041	-0.2176	0.3029	-0.8090894263455001	-0.2883450720002999	0.3100624249467	0.1688108971601544	0.0052	-0.1339	0.1269	-0.1121	-2.055279923768	-4.1824789076556	-0.9675631540050998	0.1716657741451185	0.0775	-0.1432	-0.8072	-0.0736	0.7626253070887999	-2.6112756336204	1.3582001058254	0.174782850093776
679	0.0913335696348345	0.0764	-0.5668	-0.9645	0.0491	1.9196251539144	3.9976846924577	0.0806138699043	0.1190431304464019	1.1061	2.0122	3.144	-0.06	3.9105005364265	6.388678697188799	0.4121575896132	0.1456761669477274	0.0286	-0.1964	-0.488	0.1317	1.7495452321983	3.109279716221	0.5290063907922	0.1463627042925853	0.0013	-0.0517	-0.1009	0.0157	1.0614356252553	2.2765844714555	0.5007187517188999	0.1594512908394198	0.0547	0.4881	-0.1779	0.4943	3.1006635924977	6.240434157511199	-0.2063541960214999	0.1627276151374774	0.0474	-0.2484	-0.0173	-0.6127	2.0959212744811	4.4903381228831	-0.0632242503349	0.1650841608468092
680	0.1230636194143926	0.5346	-0.5138	0.1046	-2.4981	1.6895077673500998	-1.3139785393186	5.2310887049027	0.1577019017644123	0.0032	0.0067	0.1509	0.0874	1.1763959609607	0.0786860614	2.8256558079047	0.1658455565323415	0.0006	0.0653	0.0248	-0.0285	0.1795222490840999	-0.0017310933508	-0.8329313029497001	0.1703772423412502	0.023	-0.2506	-0.213	-0.3065	1.2647604079129	0.6150495989331	4.447493562450799	0.179479467165095	0.0872	0.0992	0.6678	0.5222	0.7198987757486	-0.3333534991211	1.3803502321095	0.182100288909016	0.1945	-0.0647	-1.1684	-0.4825	1.0010834161615	-0.2787847155402	2.4509921265486	0.1854205800793283
681	0.1073437761575917	0.8934	1.4844	2.7801	1.5973	-1.1658520287330998	-0.1958102637938999	-1.314450655687	0.109108109338753	0.3674	0.8913	1.8619	0.8888	-1.3123654750599	-0.2817747858734	-1.1351644647871	0.1465158544617932	0.6464	-0.6196	1.2516	-2.1604	-0.4817160678907999	3.5150637348608	-1.7308179495851	0.1639322067441515	0.155	-0.1424	0.8255	-0.8466	-1.7827507501090998	-1.6198312599804	-1.495428596907	0.1671006438933539	0.015	0.1695	-0.0236	0.3246	-1.323106122441	0.6516779605148	-1.8594303169434	0.1681965402338868	0.2787	-0.2677	1.0174	-1.1743	-1.1946117841748	-1.1868612071269	-0.6854342808553999	0.1697283278355833
682	0.1091508487841159	0.0023	0.1785	0.0105	-0.0091	-0.8875394295612999	0.7858770382325	-0.5100823930255	0.1323308019601497	1.0701	-3.2214	1.182	-0.5955	-2.0913574829198995	0.9556028726723	-0.561425048089	0.1660088767050832	0.3094	-1.0933	-0.9608	0.8228	-4.6822927696684	0.3824536014347	0.0487853580679999	0.1789941113351796	0.5207	1.1786	1.3237	-1.1056	0.3446842919626999	0.7931161558812999	-0.6336195094235	0.181542390679825	0.2048	0.625	0.8587	-0.7511	1.2043688557883998	0.8090894263455001	-0.7804476999958999	0.1898636846209182	0.1127	0.244	-0.7591	0.5042	-2.0476473758122	0.4394616529189999	-0.1696078053476999	0.1908904073712525
683	0.1020775124707634	0.0003	0.0135	0.0159	-0.0661	-0.974133440132	-1.5138017922439	-0.2078885742187999	0.109740421976976	1.8287	0.1798	2.8493	4.1042	-1.0561243161108	-2.7958337906341	-1.7767706094426998	0.140861274433129	0.0258	-0.2494	-0.4578	0.0561	-2.9316459326105	-7.516643387357799	-0.2100524409073	0.1549391145032147	0.0546	-0.1979	-0.5927	0.372	-0.9330199730505	1.4175687391517	5.104246773925899	0.1677280688735948	0.0341	-0.1332	-0.4404	0.3055	-1.2260468657041	-2.1598536993686	0.5944338508463	0.1688801335916699	0.0055	0.1221	0.1551	-0.0977	-1.2353318209492998	-1.1002671965562	2.6134001572782	0.1719248953542554
684	0.0960458036921393	0.0163	0.309	0.083	0.3904	1.0102896853452998	-0.1621719725454	1.6357258443832	0.1252616113362481	1.0921	2.3442	0.4619	2.7146	2.0405656302862	-0.3486185950327	2.3804500725035	0.1468456670075549	0.0805	-0.4033	-0.3014	-0.7544	1.0714287550531	-0.8750676888294	0.9327839148663	0.1653609485508466	0.0773	-0.4885	0.6178	0.2851	0.9467900337955	0.5535170989183	2.4003576460377	0.1699497505019544	0.0085	0.0119	-0.1737	-0.2113	-2.9701627596658	-0.2909023689957999	-1.9455915541764	0.1762294072300696	0.0056	0.1604	-0.1157	-0.0935	0.1378186365421	-0.5388421484671999	0.2885417871538	0.1786386657794995
685	0.105847433263593	0.0324	0.1705	0.6442	0.1246	-2.1199598662388	2.8046466295109	-0.5053612293415	0.1309681861235295	1.0406	-0.8964	-3.2947	-0.5101	-0.9734646086101	5.2080336889125	-0.1412414802129999	0.164255397064587	0.1043	0.7722	0.5777	0.1496	0.9486784992691	7.793539637424399	0.329694597266	0.1804109246839466	0.0006	-0.0481	-0.0352	0.0396	-1.1159257227747998	0.2402678884849	0.1247960933803999	0.1917200204299858	0.203	-0.9153	-0.8452	-0.1894	-1.6628331925354998	3.9649512909153	-0.3214719038497	0.2006289516103865	0.2107	1.2229	-0.2714	0.0797	-3.3835793262614	2.4073607055023	-0.6537631411418999	0.2084001738224426
686	0.0956641856466974	0.0001	0.008	0.022	0.0207	-0.8068075305649	0.5309341992965	-0.4845487661012	0.1151406321145523	1.5015	-4.3753	-0.3118	0.5663	-2.2167830647915	0.2353893526781	-0.1075638459337999	0.1542751463784558	0.0565	-0.2153	0.5086	-0.4944	5.139576815494499	1.004821004078	-1.3059132180251	0.1562250907601952	0.0308	0.0569	0.3805	-0.3838	-3.6085034327733	-0.3000692951489	0.5087447299817	0.1620061457377702	0.003	-0.0079	-0.1168	-0.1169	-3.7988450152999	-1.1145487167003	1.3346729734668	0.1656481568886993	0.0435	-0.6019	-0.1063	0.1425	2.2295302067383	0.412314961736	-0.5445468879187	0.1672283929407778
687	0.1548738896261753	0.5702	1.6874	0.6976	1.4793	-2.7979189712612	-0.3326453245685	-1.7548958843735	0.1660173088338351	0.0379	-0.3683	0.4326	0.1415	-1.8623810442459	0.5921126120349999	-0.1967151535	0.175143891466606	0.5921	-2.165	0.1844	0.5918	-2.1966000900424	1.0935395383065	0.3959876039955	0.1852082863085914	0.1001	-0.3125	-0.3426	-0.7716	0.0710141704135	0.4223474345644999	-0.5833784592196	0.1872718239042604	0.1196	-0.368	-0.3934	-0.8172	-1.0914543576794	0.6569105835979	0.0692830770627	0.1909699012696552	0.0026	-0.1028	-0.0629	-0.0785	-1.1702191051408	0.6753624649961999	-0.2536445189229	0.1918274673221295
688	0.1628275291564393	0.5169	-1.7773	-0.4491	-1.1837	-1.4637574571935	0.6133971916437	1.0773302096581	0.1777779470038801	0.2431	1.0188	-0.5876	-0.8173	-3.083706746266	-0.6560056938918	-1.7422274284881	0.1810976259307188	0.3395	1.3157	-0.5072	-0.9077	-0.1744076550931	0.7553861894399999	1.5616822606057998	0.1892304955116961	0.0034	0.1329	-0.0615	0.0726	-0.6473108841070999	-0.1929382225528	-0.4657821404572999	0.190726961515877	0.0023	-0.0408	-0.0001	0.1295	-1.0024210792053	0.3929188476009	0.558277605633	0.1952359674892692	0.0422	-0.3236	-0.1958	-0.4258	-1.4312601138353	0.1071704156267999	-0.1834958951847999	0.196002812729705
689	0.0973442809612686	0.0018	-0.0952	-0.0276	-0.1342	1.3731111144607	0.1125604108327	-1.1162011239896998	0.1136239036443441	1.2633	-2.2184	-1.3132	-3.1673	1.4082050978451	0.247074232796	-0.6229182050730999	0.1520017191517882	0.0128	0.2752	0.1123	0.1958	-2.2826432981833	-1.1324497956688	-2.2874431479287	0.1558267018004921	0.0197	0.2738	-0.0245	-0.3375	2.2152486865942	0.908430578863	1.2808123644385	0.1608766733918582	0.0027	-0.0443	0.1445	-0.0439	1.6087758683537	1.1234402416385	2.6707622960388	0.1650423357242327	0.0093	-0.2085	-0.0054	0.2015	3.609723066725	-0.1103965441442	-4.0903375297562	0.1662743555445277
690	0.1156847725052562	0.0055	-0.219	0.122	-0.0947	0.6455797907563	0.7902047716095	-0.3413401343532	0.1220350636085685	1.1973	2.7142	-2.7106	0.0434	1.7461223885274	-0.4328913667921	-0.3920926439561999	0.1690061385169297	0.9459	1.6141	1.5465	1.8434	1.9950457437663	-2.5707129689687	-1.5717934194957	0.1868983568553633	0.0005	-0.0347	0.0494	0.0055	-0.2344844629719999	0.8249840107483001	-0.8122762118322	0.1873044466325864	0.0159	-0.1694	-0.2046	-0.2379	1.3807043193858	-1.0181582914852998	-0.5046923978196	0.1882584351522566	0.011	0.076	0.2486	0.1406	1.4417647030322	-0.8154236542882	-0.0695584782776	0.1933333863508425
691	0.1006161754977234	0.0211	-0.5531	-0.0818	-0.0444	0.1742896260009999	-0.3903222075747	-0.4176262708805	0.1280676830350483	1.2105	3.7146	0.522	0.327	2.1971508924722	-0.1348679092396	-0.2354286957088	0.1629556137250465	0.0072	-0.0429	0.1859	0.1732	1.558770876334	-0.1729126199265	-0.2779191688648	0.1681564709932531	0.0096	-0.1941	-0.059	-0.2113	1.3994709450297	-1.1238336719455	-1.1420494951596	0.1689955231117813	0.0135	-0.2409	-0.2449	-0.0385	1.6383224844094	-1.0879134849164	-1.0246892345815	0.1755991992247235	0.0078	0.0082	-0.2453	-0.0823	-2.5431728474787	-0.6884636942193	-0.6388521325065999	0.182813143903403
692	0.1053264339122228	0.0024	0.1819	-0.0263	-0.0111	2.4120031831249	0.8599599650405999	0.4054299313635	0.1260800636301003	1.0836	3.3388	1.1811	0.5912	3.9518500616922	1.0716648132373	0.4755392120709	0.1523160238570093	0.2455	-1.0335	0.885	0.7522	7.0653394821981	0.4865159176361999	-0.1614244549620999	0.1728364825221975	0.6017	1.2926	-1.4455	-1.2089	1.2670816467242	0.7763166817724	0.4567332433963	0.1764994054994288	0.1512	-0.6462	0.702	0.612	0.7790313508907	1.0263416418709	0.7461799202562	0.1792126142690192	0.1087	0.5779	0.6414	0.4057	3.6216046619964	-0.2336189162965999	-0.4349765474191999	0.1812495975496148
693	0.1105521686245725	1.1341	-3.5209	1.1261	1.3125	-0.9943951009425	0.7051844822668	1.0486097972470998	0.1467905628899763	0.0004	0.0085	0.0526	-0.0304	-0.4633035295232	1.8590368866364	3.1718744780647	0.1538017296637678	0.2482	1.5407	-0.0445	0.2113	-0.5992337005916999	0.8970604429907	1.4573838862200998	0.1639742880094057	0.0047	-0.1928	-0.0231	-0.0743	-0.9227120990071	0.8338361926558	1.2877760808724	0.1681533818464111	0.0238	-0.2986	0.1973	0.2907	2.1550931926539	0.1434053469014999	0.6487665762429999	0.1689871380221438	0.02	0.2563	0.1473	0.3002	-3.6819962141209	1.1686847269435	1.3492298948258	0.1699090502757
694	0.1742691980315815	0.7897	-1.9892	-1.6851	-0.022	0.3051052030785	-0.0029113842718	-0.0602735230323999	0.1856478238361083	0.2216	1.2543	0.4647	-0.032	1.2122374619284	-0.0644438842866	-0.1170848593631999	0.2061847645659958	0.0246	-0.1819	0.3771	0.0615	-2.7345373488035	-3.3039883751553	-0.1718897011283	0.2116223336827307	0.0006	-0.0092	-0.0013	-0.0661	1.4921631253588998	-1.1527901425407	-0.2210684895032999	0.216278208633584	0.1641	-0.4822	0.9455	0.1085	-0.4491006954404999	0.0141241480213	-0.0173109335079999	0.2178290566314386	0.0015	0.0476	-0.0915	-0.0028	1.619752573919	-1.4844518913417	-0.2569493335017	0.2289478269756519
695	0.0989305626420286	0.0017	0.1564	-0.0357	-0.0029	1.2870285632891	0.3695097443344	-0.7349671565067	0.1182426478292423	1.2819	3.8259	-1.1852	-0.4689	0.1515493542563999	0.7872147012763	-0.6437700113441	0.1597881658672192	0.0163	-0.1322	-0.2651	0.255	-0.7310328534367	0.8276199938052	-0.3533791017474	0.1651806722473308	0.0035	-0.0555	-0.094	-0.1415	-0.3511365489974999	-0.2222881234549999	0.2955841896491	0.1679277083875679	0.0281	-0.3384	-0.2294	0.2897	3.370910870376	2.2310645849356	-2.9477372321668	0.1680608029893533	0.0002	0.0192	-0.0107	-0.041	2.2031703761693	-1.0266563861165	-0.0589358599885999	0.1711985008122717
696	0.1539261065946771	0.1629	0.7772	0.9916	0.0045	-4.5419561791615	-0.7719889483953999	0.4138099969026	0.1661741997151183	0.0359	0.513	-0.247	0.01	-2.4494184053206	-1.5624297781891	0.4730999441674999	0.1818482327543684	0.0058	-0.0667	0.0316	0.2055	0.0585030866508999	-0.1279041928057	0.577162260369	0.2084555947190573	1.0647	-2.5147	1.1546	-0.0673	-3.0940146203094	-1.0966476377318	0.4572840458261	0.2168039570980447	0.0015	-0.1015	-0.0016	-0.0197	1.002853852543	-0.6008861078811	0.6084793128061999	0.2249945047181425	0.1108	-0.3399	0.7889	-0.0317	-2.2549064615398	-1.8568730199479	0.4505957306070999	0.2354849442116693
697	0.1156109541700021	0.024	0.4751	0.2936	-0.0037	1.1454723388305	1.4540397286106	0.4266358249108	0.1228339535107134	1.1582	-2.8972	-2.2943	0.6971	0.1152357369203	0.5371110551164	0.8112926360646999	0.1708283669256225	0.9847	-1.5296	1.3536	-2.1152	-0.2214619198102999	-0.9788152607853	2.1849152099245	0.1843402794101824	0.0028	-0.0486	-0.1308	0.0594	3.0100959358263	1.9702596344253	0.8748316306451999	0.187287069722234	0.0238	-0.1158	0.2168	-0.3607	0.0026753260875999	0.1265665297619	0.7336688364935999	0.1884398495818455	0.0082	0.0364	0.1556	-0.1986	0.1123243526484999	0.1930955946756	0.8530355916374001	0.1927034080286722
698	0.1013313706880525	0.0246	0.5929	-0.094	0.0553	1.2721568976845	-0.4802997187856	0.4672378325931999	0.1289440849454081	1.1907	-3.6631	0.5692	-0.3314	-0.2937744102369	-0.3363829124849999	0.3711228085931	0.1636928757724324	0.0036	0.0265	0.1308	-0.1238	0.2727258888124	-0.5048497699423999	0.5331767520463999	0.1673132529731546	0.0215	-0.352	0.1787	-0.1915	1.1677011511759998	-2.8582318373243	2.6544349382983	0.1697005104467892	0.0063	-0.1324	0.1818	0.0745	-1.0780777272414	0.3457465537915999	-0.2524642280019	0.1710600430164568	0.0128	-0.0351	0.3172	-0.1024	4.7756931245502	-0.9695303055401	0.7839492297281999	0.1815559526444998
699	0.0959804597473416	0.0006	-0.0792	0.0249	-0.0425	-0.9495833889752	-0.5207836973759	-0.5965583745041	0.1133359834723928	1.5163	-4.3078	0.6314	-1.055	-0.391856585772	-0.3644344933741	-0.3032560806356	0.1433794020729276	0.0459	-0.0935	0.6022	0.3294	-7.437996668988499	0.6847261063028	-2.0066912808535	0.1561800996847228	0.0251	0.1191	0.3969	0.2642	1.7237362040591	-0.1703159799003	0.4959582450041999	0.159721297928613	0.014	0.3379	-0.1291	0.0159	-3.6035068678744	0.454412004585	-0.878136445224	0.1611007342910604	0.0029	-0.0368	-0.083	0.1382	1.083113635171	0.7864278406622999	0.8429244327475	0.1644064168764022
700	0.1060786790200291	0.017	-0.262	-0.4123	-0.0393	-1.3979759098631	3.0800085013802	-0.4394223098883	0.1320652294099694	1.0042	-1.8231	-2.8407	-0.1108	0.3894173178686	5.1094400539783	-0.3843027238776	0.1665442560607273	0.1282	1.0123	0.3598	0.0123	3.1761235253803	7.041182861348299	-0.3306388300028	0.1799371228365093	0.0007	0.0478	0.0163	-0.0545	-1.0412919935369	0.3184424904858	0.1605195652559999	0.1920388625722825	0.2016	-1.1234	-0.559	-0.018	-0.5244032562002999	4.0833344702916	-0.4037381810434	0.2041451382751589	0.2286	-1.143	0.611	0.0142	-2.6086789935942	2.9065450790239	-0.4478023754274	0.2090488549700028
701	0.1106266620446171	0.0001	-0.0188	-0.0342	0.0118	-1.6180608235989	0.2469168606732	0.0262024584462	0.1383550153498862	1.0088	-1.5763	-2.9048	0.1221	-0.129438571003	2.1487983077419	-0.0555917023791	0.166524404819458	0.1219	-0.9311	-0.4799	0.0305	2.5504119651275	4.0703512701606	-0.1663423337996	0.1878529355689221	0.196	-1.0918	-0.6096	0.0378	-1.8335032597121	-0.6914144215218	0.0564572490544999	0.1940761552820526	0.1536	-1.063	0.2392	0.009	-3.0992865864232	-1.6360012455980997	0.1012689610218	0.1980915096367105	0.0646	-0.5503	0.4313	-0.0043	-2.6612019395787	-0.3480677926029	0.0606276103086999	0.2074603194541748
703	0.1015674776429689	0.0395	-0.0082	-0.6609	0.3832	-0.0230156729595	-0.6637169279089999	2.6954697193184	0.1207555177455258	1.2516	-0.0573	3.4169	-1.9668	0.0928888954826999	-2.44713650954	3.0391310924829	0.1480520718250925	0.0782	0.0877	-0.8777	-0.1206	0.3497201998922999	-6.7877350575789	4.2518406707797	0.1645528540494928	0.0246	0.0551	-0.2973	0.365	0.0887972202899	1.0935788813371998	0.5884537101799	0.1699066534858233	0.0047	0.0766	0.1355	-0.1322	-0.4073577398678	0.7648285168079999	-0.1672472235056999	0.1864678416504871	0.2889	-0.0908	1.491	0.3042	-0.0258090281392	-0.1776731266412	3.1655795931526995	0.1894575595643593
704	0.1013033133262763	0.0233	-0.118	0.5754	0.0275	0.8566551504618	-2.0804988064467	0.1949447171184999	0.1179277103009352	1.228	-1.5561	3.6329	0.0209	1.0893691770523	-2.990857193814	0.1672472235056999	0.1398989533753319	0.1639	0.9806	0.8909	-0.0446	1.1510590491899	-7.387126130293399	0.1967938395613999	0.1588368357924996	0.0144	-0.0209	-0.3605	0.0766	-1.0416460808132	0.1120096084029	0.2214619198102999	0.1648319569599429	0.0073	0.0412	0.2166	0.135	2.0906099653366	0.9670123515753	-0.3243046020601	0.1688077933135891	0.0067	-0.1688	-0.0254	0.1732	6.939127039712499	-2.9671726893326	-0.0517754284011999	0.172127906249757
705	0.1015558670665562	0.0454	-0.1549	0.0827	0.8001	0.2934203229606	0.2410154060682	-1.9212382181731	0.1185159164195326	1.084	0.6108	-0.2104	-3.6473	0.4869486909739	0.3774176935051	-3.0735955873761	0.1407230073662234	0.2663	0.5655	1.4735	-0.5897	1.6158576138796998	2.2737911162758	-6.1707183071108	0.1616470675129808	0.0362	-0.1024	-0.3041	0.4825	-0.0188453117053	1.0117060344505	0.7256035152001	0.1672953174733185	0.0048	-0.1749	-0.0673	0.0898	-0.3238324856917	-1.8852393450826	0.0612964418305999	0.1709856366922725	0.0144	0.0814	-0.0826	0.3359	-0.4305701279807999	-4.0649612749547	-5.3253939494906	0.1757258024287196
706	0.1021965912539186	0.0419	0.43	0.4367	-0.4897	1.3414793177779	2.1449033477026003	0.3735227334658	0.1225789812984651	1.1862	2.1601	2.064	-2.3641	2.2522704784829	2.6610052244252	-1.107112883898	0.1499636866784453	0.0991	0.3982	0.001	-0.9124	4.5979806548783	4.1057206547599	-4.6311074867277	0.1646517570949879	0.022	0.3067	0.3198	-0.0639	-0.0737681825624999	0.1649653277251	1.0684780277506	0.1698268056915832	0.0054	-0.0636	-0.1875	0.0916	-0.8075943911789001	-0.1759026902596999	0.5447042600415	0.1872741843123221	0.2932	-0.533	-0.0133	1.4368	1.4853174380171	2.4065345018576	0.6903128166621999	0.1925309740275127
708	0.0954421709489723	0.0028	-0.166	-0.065	-0.1074	-0.7413013844494	-0.5757065682331	-0.4561430979358	0.110160552562359	1.513	3.256	1.6942	2.6701	-1.161012835957	-0.4855323418687	-1.1416954078833	0.1408706943832837	0.0582	-0.4235	-0.6377	0.1823	-4.895217251816799	-3.0390130633908	-3.4184372514616	0.1547490265019194	0.0295	0.1385	0.4353	-0.2788	1.38487468064	1.2516198356591	0.489820732215	0.1572421929091524	0.0053	-0.1641	-0.1237	-0.0924	-2.7987451749059	-1.2743601074037	-2.5486021857153	0.1594286738452202	0.0028	0.1237	-0.0786	-0.0719	1.6696001938158995	2.1908560075602	-0.142028340827	0.1637174941339531
709	0.1652806160332323	0.1944	-0.7151	0.8967	0.6702	-1.0109191738365	1.4275618689494998	0.9673270958209	0.1773064904972881	0.5027	1.7218	0.6716	-0.915	0.0745943862071999	2.1897544027006	0.4739654908429	0.2141289786337089	0.0669	0.2156	-0.5853	-0.282	-0.3728539019439	0.8447342121596999	0.4211278006128	0.2143911577527759	0.0003	-0.0207	0.0371	0.0062	-2.0013406286783	3.4881137588313	2.0991474029985	0.2197562186470917	0.8003	-1.9964	-0.2438	1.1907	0.332448609415	1.6138117762832995	0.1692143750406999	0.2275798372877029	0.0	0.0097	-0.0046	0.0137	-1.6831341963767	3.7648919798058	1.9672302210614	0.2374121620862708
710	0.1506735223496757	1.3134	-2.0677	-0.5496	-2.9151	-3.270586142091	-1.271960182531	-3.1704581289595	0.1565613465621525	0.3409	0.107	0.4255	-1.7531	-3.027052782058	-1.8401128888697	-0.0474476950241999	0.170704156101586	0.0041	0.006	0.1771	-0.0711	-0.5489139643263999	0.2205176870734999	-3.4315384806847	0.1794942683164401	0.0047	0.0602	-0.1816	-0.0483	0.2598213747428	-0.4058233616705	1.9634532901142	0.1869703601422885	0.0969	0.4806	0.3303	-0.6612	-1.7578859547066998	-0.9146467777136	-1.1518852528346	0.1875619578545339	0.4041	0.5742	0.5822	-1.601	-0.3377599185595	-0.0789614626148999	-5.1273017899161	0.1941994018042436
711	0.1524522336976455	0.0415	0.6111	-0.1672	-0.0806	-1.0977492425914	1.2806549923157	0.3256422651039	0.1602717364157453	0.6242	-1.3601	1.9357	-0.4951	-2.0338379720365	1.9419326523213	-2.083213475565	0.1634850007385059	0.7263	0.6002	-0.5942	2.4394	-1.5093166867441	1.0662354750007	-0.8211677367704	0.1708810580836288	0.4408	1.1894	-1.4553	0.5804	-1.7656758747853	1.6873832436923	-2.1413624749396	0.1744445951294561	0.4298	-0.4284	-0.0329	-1.8738	-1.1607374347421	0.9475768944095	-0.7116760823323	0.1838335086559365	0.0196	-0.3849	-0.0236	0.1071	0.0044851054998	-1.2278566451162998	-1.2489051665408	0.1904609766384594
712	0.1452172228455698	0.0043	-0.1045	-0.0994	-0.1551	-2.3083736402611	-0.105439322276	-3.6745997243493	0.146340739231112	0.0597	-0.5854	-0.4731	0.2134	-2.4313599542293	-0.3176556298717999	-3.6244767032375	0.1531256203025867	2.3704	0.95	-4.6533	-0.8153	-2.4318714136284	-0.0572834526992	-3.6967498506334	0.1603642303819014	0.0179	-0.0647	-0.3444	-0.2104	-2.1353823342732	-0.4921026279955999	-3.6231390401937	0.1623745858488074	0.362	-0.0549	1.7023	-0.6655	-1.2399349555412	-2.3466544091322	-4.4458804981921	0.1630759871863273	0.3637	-0.4053	-1.5512	-0.8804	-3.5758487172923	2.3311532550364	-3.0493602804649	0.1642225788299417
713	0.1035019178590985	0.0073	0.0715	0.1695	0.2686	-0.9103583873673	-1.3825534418287	-0.517754284012	0.1131614874675537	1.8335	-0.6035	-1.9127	-4.5034	-1.2057852048936	-2.2141077387039	-3.1927262843357	0.1424147985156021	0.0321	0.2292	0.5196	0.1227	-2.7117183909975	-7.5350165826947	-2.0557126971057	0.1540231846695301	0.0256	0.057	0.4884	-0.0838	-0.5524154940586999	-0.3916205275877999	3.018790745611	0.1692823540342394	0.0487	0.0644	-0.0169	0.6535	-1.0772908666274	-1.9012126155468	-2.3703389136136	0.1714781215204734	0.0003	-0.0338	0.0078	0.0379	-1.1638061911367	-2.405826327305	-0.3415368495067	0.1752482657490965
714	0.0931152687015558	0.0624	-0.5402	-0.7293	-0.4255	1.7606399668557	2.907843399037	2.0253398774053	0.1229682009382951	1.1026	2.094	2.5268	1.6373	3.2555571043636	3.8635643008014	3.2049619668834	0.1470370496869759	0.0589	0.3671	0.6333	0.2551	1.7495452321983	1.9387458668346	2.1095339631033	0.1625435238882838	0.0927	-0.5338	0.6161	-0.437	1.9780495545039	3.9112087109791	2.2684404641006	0.1726232112198642	0.0239	-0.0512	0.3259	-0.3144	0.6576187581505	1.4420401042470998	1.3342795431598	0.1732563507175203	0.0077	0.0117	0.2506	0.0576	-0.8482750849226999	0.5319571180947	-0.0674339546198	0.1790092013360866
716	0.1111114938293985	0.0689	0.4581	0.6781	0.5099	-1.0881102000699	-0.4920632849648999	0.6436913252827	0.1146690326531517	1.2706	-2.2429	-2.9389	-1.7186	-1.7648103281098997	-1.1489738685628	0.3040822842803	0.1595566687455155	0.1071	0.5502	0.2866	-0.7888	-1.8950751027576	-2.9360523520489	-3.4717470580600995	0.1697072451249984	0.0087	-0.2021	-0.1886	-0.0107	0.0941478724651	1.3047329271041	1.7775574700566998	0.1716989076888276	0.0267	-0.3471	-0.2492	0.2257	-0.4013775992014	0.4136919678105	0.9136632019460998	0.17506431488226	0.0991	-0.155	0.2515	0.8727	0.3773783504744	1.0789039308861	0.6065908473325999	0.1754878657257512
717	0.1523740069153873	1.5978	-3.94	-0.2639	-0.3683	-1.4229587343576	1.1553867825669	-0.1182258072534999	0.1750119812950218	0.1001	-0.7352	-0.5563	-0.0883	-0.551589290414	1.1017228886921	-0.0387135422088	0.1850729533064474	0.0341	0.5232	-0.0116	0.05	0.1524935869931999	1.5974450755121	0.0298220172706	0.1876651094875426	0.0059	-0.1808	0.1167	0.0256	-1.9438604608256	1.3226733491032998	-0.1403365905069	0.1977558991526042	0.0776	0.2124	0.7365	0.0317	-0.8385573563398	1.0499474602908998	-0.0584637436202	0.2041595785482982	0.429	1.7574	-0.1716	0.1844	-2.2653323646753	2.33697602358	-0.1541459942825999	0.2080967957890098
718	0.1496369720993596	1.723	-4.1092	-0.5805	-0.2234	-2.5863321521566	0.911184591012	-0.038556170086	0.1733586732861376	0.0817	0.5716	0.6106	0.0837	-1.8233921008222	0.8306100641384	-0.0021638666884999	0.1847313508476493	0.0297	0.4902	0.0314	0.0153	-0.8087353390692	1.3978185377403	0.0674732976505	0.1856146447232571	0.0105	-0.2736	-0.1	-0.0151	-1.8093072958316	1.2698356588731998	0.0352906985379	0.1946585877168487	0.0577	0.1083	0.6572	0.0349	-1.157471963194	0.999706410087	0.0403266064675	0.2013467986307907	0.433	-1.7933	0.0301	-0.0938	-3.1034962907081	2.0268349125719	0.0413495252656999	0.2046853553097262
719	0.1488396738097501	1.6256	4.0287	0.3078	0.2403	-3.7587544670166	0.92849552452	-0.2005314274779	0.1718448355165074	0.0664	0.4843	0.5854	0.0469	-2.8835687490951	0.7795821533205	-0.1457265857128	0.1847803825095514	0.0257	0.4567	0.0041	0.0137	-1.2437118864884	1.3847959945786	-0.0551195860106999	0.1866900253950297	0.0123	-0.0412	-0.3076	-0.0533	-2.0059437632702	1.2717241243468	-0.084980946312	0.1937048873117543	0.05	0.3276	-0.5281	0.0367	-2.0892329592621	0.9803496389826	-0.0977280882588	0.2001665008892465	0.3849	1.6934	-0.0519	0.1198	-3.7442368886883	1.9563715445882	-0.1589065009972999	0.2017789061831885
720	0.1513062322479198	1.7003	-4.0704	-0.5267	-0.1042	-0.4235670685161999	1.3084705150206	0.1051639210611	0.1749230325346217	0.096	-0.7091	-0.5606	-0.0778	0.4129051071965	1.3022149731392998	0.1254255818716	0.1848848155909349	0.0382	0.5568	0.0132	-0.0013	1.0994409929115	1.822369182024	0.1764141496588	0.1871624439985087	0.0079	-0.1952	-0.1554	-0.0265	0.1900661813116999	1.6454435729661	0.1533197906379	0.1963002267179203	0.0881	-0.3907	-0.7199	-0.0519	0.4599987149444	1.2824254286972	0.1252288667181	0.2035903031008011	0.4271	1.7679	-0.1421	0.0255	-1.4496726522029	2.415268654673	0.2224061525471	0.2077633674788206
721	0.1535228049874622	1.5272	-3.8277	0.0088	-0.5196	-0.9094928406919	1.1992542617974	0.3980727846226	0.1746246520396024	0.0951	0.6848	0.5004	0.3122	0.195928292886	1.0427476856728	0.4768768751146999	0.1854575531907515	0.039	-0.5543	0.0693	-0.0571	1.0700517489786	1.5541677417420998	0.8166432882399	0.187485778376232	0.0217	0.0029	0.4148	-0.0371	1.4286241307784	1.5226539741514	0.8560650050012999	0.1976302687027944	0.0699	0.0514	-0.6651	-0.292	-0.8216005101080999	1.0822874315263	0.3581789514928	0.203438759978838	0.4085	-1.7168	0.1838	-0.1749	-1.5754129783201	2.1546604193162	0.7174201648144999	0.2056185845127231
722	0.1247128526599907	1.2641	-3.1477	-2.2243	-0.5909	-1.9527126427331	-1.1983100290606	-0.3861911893512	0.1277495905786376	0.0036	-0.0414	0.018	0.1994	-0.1433266608400999	0.2448316800460999	-0.0480378404847	0.1352009335829213	0.0962	0.3812	0.96	0.0133	1.4582100898647998	1.0335020734583	0.2698538475713	0.1476452882209317	0.0615	0.1706	0.7716	-0.0036	1.3607574028209	0.4132591944727999	0.2859058040969	0.1608191746893614	1.6464	2.88	2.6098	0.5005	-1.5065233315644	-0.6882276360351	-0.3140754140780999	0.1663000804277165	0.267	-0.9166	-1.2453	-0.1319	-1.9418539662599	-0.5701592009044	-0.422937580025	0.1707184460700549
723	0.1282664192510274	1.2159	-3.1102	-2.0971	-0.3845	0.4674345477466999	0.6333047651778999	0.0063342279426999	0.1357018442924917	0.0042	-0.0442	0.0199	0.21	-0.2243339610514	0.1718503580976	-0.0676306697733	0.1446851527651233	0.063	-0.6449	-0.4789	-0.0919	-0.3586904108918999	-0.6374357834014	-0.0195534862579	0.1569055335997917	0.5116	1.8905	1.1193	0.2524	-0.2504577334362	0.4682607513913999	-0.1135833296309	0.1641682497552717	0.1901	-0.1616	1.2962	-0.175	-0.3094329364554999	-0.6085579988676	-0.0108980195038999	0.1684374010793037	0.7981	2.0341	1.7093	0.2186	0.0320645700205	0.2852369725749999	-0.0382807688711	0.1701302836831342
724	0.1185312316936986	1.0288	2.6553	2.3316	0.7295	1.0176074890555	1.1973657963238	0.26359830569	0.1282034684211755	0.0036	-0.0629	0.0265	0.193	-0.1403365905069	0.2520314546641999	-0.0590932321113999	0.1337962067141073	0.0752	0.7082	0.5388	0.2274	-0.1596146755499	-0.8318690411207998	0.0764828516807999	0.1461036631969401	0.4521	1.5559	1.4147	0.4682	-0.0604702381859	0.0548835278265	-0.0546081266116	0.1535923798801058	0.5628	0.8985	2.1638	0.084	-0.6774869886539999	-0.4448909911556	-0.1663423337996	0.1562483207328545	0.2936	-1.1063	-1.2273	-0.2969	0.0399331761605	0.6584056187645	-0.0476837532084	0.1573678527584087
725	0.1186484167850055	1.0827	-2.9559	-2.1656	-0.51	1.3043394967971	1.2081457867356	0.0786467183693	0.1281114246340441	0.0035	-0.1042	0.1174	0.1274	-0.0054293382366	0.2538412340763999	-0.2006887996007	0.1309031817423389	0.2789	1.396	1.1087	0.1324	-0.3756866001542999	-0.2696177893871	-0.0266745748145999	0.1348704400724799	0.0064	-0.0751	-0.2171	0.1354	-0.1743683120623999	-0.2224848386085	0.1273533903759	0.1450798131400229	0.0414	0.5476	0.3468	0.0889	-6.5677681729352	-5.191391586926399	-0.6327539627481	0.1491008426903364	0.0137	-0.3052	-0.1727	-0.1209	-0.2835845652856	0.0147929795432	-0.2007281426314	0.1504223132665806
727	0.1208974836302954	1.7655	-3.6895	-2.8013	-0.6673	-4.266397592138699	-3.2616946171528	-0.7574713700671	0.1278128129858766	0.0038	-0.0997	0.0001	0.1858	-0.3903615506053999	0.0851776614655	-0.1308942631388999	0.1352340377271839	0.0948	0.4118	0.9378	-0.0461	1.1198206828141	0.8293904301866999	0.2383400799806	0.1402081749162515	0.3017	-1.078	-1.4356	-0.0706	-4.1388081435786	-3.3480132265086	-0.6902341306008	0.1487618905916412	0.1299	1.0238	0.4432	0.2549	-0.0590932321113999	-0.3542446484227999	0.0742796419615999	0.155769635269859	0.0369	-0.135	-0.0267	-0.5797	-0.6853949378247	-0.3001479812103	-0.1400218462613	0.1573023221271255
728	0.1177195879441649	1.3247	2.3767	3.3496	0.1047	0.5421863060767	0.8360000593442999	-0.1556410294492	0.128138916056475	0.0037	0.082	-0.0676	-0.1791	-0.1435233759936	0.2219340361787	-0.1399038171692	0.1322851651993332	0.3288	-0.5287	-1.8331	-0.2968	-0.1259370412707	-1.3009953391876	0.2532904316466	0.1384079299436861	0.6142	-0.1192	-2.5475	-0.3908	-0.2742996100404	-0.2654080851022	-0.2610803517252	0.1436736905324859	0.0016	0.1001	-0.0633	-0.0503	-0.3890632305922999	-0.2527396292168	-0.1435627190242999	0.1477551524825647	0.1173	0.9884	-0.4336	-0.1598	-0.5286129604851999	-0.8924179653680999	0.0104259031354999	0.1537487764831945
729	0.1164936765938683	1.4963	-3.4084	-2.6848	-0.6641	-1.0273252176384	-0.5786179525048999	-0.2017904044603	0.128269850166435	0.0036	0.0496	-0.0512	-0.1925	-0.4135739387183999	0.0664503788523	-0.1376612644193	0.1310949455120852	0.2332	-1.2427	-1.0402	-0.2057	-1.8661579751931	-2.4414711131192	-0.1107112883897999	0.1390784802370253	0.4224	-1.4923	-1.5129	-0.2008	-2.5714998295827	-1.6491418178519	-0.5151576439857999	0.1487902210007768	0.2281	-0.7475	-1.3193	0.0213	-2.2763484132713	-2.0108616421077	-0.3620345685014	0.1536404718621988	0.423	-1.1624	-1.6643	-0.0909	-1.5939042027491	-0.9628813333518	-0.3411040761689999	0.1554270685092154
730	0.1371256782290852	1.579	4.1019	0.51	0.4318	-8.4673677242233	0.2783125991718	-0.7673071277421	0.1477914894634641	0.0001	0.0242	0.0032	0.0013	-0.9837331396228	1.4232734786032	0.0166814450168	0.165277426193286	0.0187	0.0733	-0.4053	-0.0047	-8.0512758315401	0.1818434878954	-0.7276100097657999	0.1680982582516993	0.0002	0.0132	-0.0356	-0.0232	-1.2617703375797	1.3714587071713	-0.0138880898370999	0.171220091030802	0.0487	0.002	-0.6379	-0.1412	-4.579056657111599	0.8726284209259999	-0.3545200496377	0.1773044148963646	0.0629	-0.7033	0.1819	-0.0649	-4.9224819720919	0.4959189019734999	-0.424117870946	0.1882150698661761
731	0.1336750328528953	1.3	3.7574	-0.6601	0.1845	-1.4789438670437	0.5944731938769999	-0.0161699856176999	0.1366201371066896	0.0972	-1.0198	0.0513	0.1548	0.5669724154176999	0.1092949392845999	0.0909217439477	0.1507453470349634	0.0634	-0.7886	-0.0472	0.0809	-1.6524859754614	-0.0592112612034999	0.0326153724503	0.1608936379749733	0.6043	-2.3713	0.0169	-0.1038	-2.6974762138841	0.5790113828119	0.1217273369858	0.166928194824978	0.2591	1.5222	0.093	0.048	-0.9244038493272	0.2528183152782	0.0049572218682	0.1685536946323952	0.0014	0.0996	0.026	-0.0465	-0.2224061525471	0.2638343638741999	0.0875775863382	0.1730195620629381
732	0.1300235120834996	1.0612	3.4624	0.1947	-0.4648	-0.6981814228022	0.2375925623972999	0.1528870173002	0.1360979419328326	0.0601	0.8033	-0.1278	0.033	0.179010789685	0.3240292008452	0.0682995012952	0.1373416355383503	0.3131	1.8076	0.0715	-0.3836	0.0067670012804	0.2251995077268	0.0454805434892	0.1490097440954103	0.0005	0.0607	-0.0312	0.0169	-0.5942764787235	0.2098163827231	0.1338843334721	0.1510193862582453	0.0031	-0.0941	-0.1094	0.102	-4.8664574963751	-0.5970304908725	0.7496814499885	0.154502716469092	0.0096	0.2959	-0.0077	-0.0757	-8.688121469480999	-0.4379666177524	1.1860350034822	0.1669712352471745
735	0.1357992450262702	2.0105	2.9972	3.6364	0.021	-1.068950144119	-0.7974045462276	-0.0381233967482999	0.139132139739301	0.0045	0.0109	-0.0348	-0.2182	-0.1857777909653999	0.2142228021614999	-0.0272647202750999	0.1505297847807609	0.0161	-0.3225	0.2303	-0.0625	0.320252269898	0.3134852686175999	0.021245236578	0.1617310319647183	1.0152	1.2821	2.7866	-0.084	0.4312783025334	0.6630480963870999	0.0051539370217	0.1704839457948903	0.3595	1.3517	1.1548	0.0501	0.1997052238332	0.4311602734413	-0.0012983200131	0.1808811677283839	0.0226	0.4302	0.0391	0.0334	-0.4276980867396999	0.1265271867312	-0.0435527349849	0.1830309147910245
736	0.1166691721798887	1.4518	-3.1711	-2.8057	-0.8586	0.6450289883264999	0.9083912358323	0.2387728533182999	0.127797526376171	0.0036	-0.0345	-0.0054	0.2016	-0.0561425048088999	0.3841060087240999	0.0347398961081	0.1323178338642944	0.2294	-1.2075	-1.0203	-0.3181	0.1655161301549	-0.7272165794588	0.035802157937	0.1428971853689132	0.8401	-2.0279	-2.0963	-0.5584	0.5105151663632	1.0361773995459	0.219927541613	0.1520329854631509	0.8909	1.3546	2.6004	0.4389	-1.2776649219825	-1.0986147892668	-0.3193867232226	0.1543883004381532	0.0547	-0.6817	-0.2038	-0.1586	0.0973740009825	0.3952007433814999	0.0801417535358999	0.1567668031241105
737	0.0967367656536969	0.0748	1.0114	0.1569	-0.3347	2.0452081079088	0.9582781987599	0.8415867697036999	0.1069687318283893	1.6226	-4.4838	-0.634	1.499	5.9936746689608	1.4767013142938	-0.3899287772677	0.1517876628842331	0.0528	-0.4122	0.252	0.5372	6.2135235245124	1.3735832308290998	-0.6693036382684	0.1596822312091052	0.001	-0.0458	0.0847	-0.0128	-1.2775075498597	-0.3013282721313	0.0263204875383	0.165730297472274	0.0274	0.4694	0.0759	-0.1472	5.5873791909219	1.2166832243975	-0.5874307913817	0.1685863585199463	0.0817	0.5768	0.5077	0.3696	7.7208337166908	1.6713312871667	-1.0507343209049	0.1762760520244082
738	0.1548551239594684	0.5694	-1.7909	0.7029	1.3467	-2.7206886019971	0.3853649857065	1.6668068386362	0.1659755447151102	0.0308	0.2478	0.4421	0.1454	-1.7133103009236	-0.6243345541783	0.0957609367238	0.1751107902622881	0.6175	-2.1646	-0.2034	-0.7504	-1.8922817475779	-1.07406473811	-0.3597133296901	0.1850463324751263	0.0827	-0.3533	0.3006	0.6749	0.2994398066577	-0.3077805291661	0.8175875209767	0.1874295254752811	0.1227	-0.3827	0.4177	0.8131	-1.0070635568278998	-0.7062860871264	-0.1122456665870999	0.1911681424724537	0.0047	0.1442	-0.0863	-0.0912	-1.0234696006298	-0.6730412261849	0.2421563539585	0.1918282721319777
739	0.163100663979248	0.5206	1.8208	-0.3971	-1.1468	-1.255829539944	-0.5615037341504	-1.0114699762663	0.1778824726935201	0.2473	-1.0171	-0.5831	-0.8432	-2.9284984901545	0.5739754748823	1.6928912679903	0.1811443331988813	0.361	1.355	0.5143	0.9427	0.0965871403685	-0.6560843799531999	-1.4414499587866	0.189294087616975	0.0036	0.1384	0.0613	-0.0767	-0.5248753725687	0.2036788699339	0.5161412197533	0.1911970171388428	0.0019	-0.035	0.0024	-0.1157	-0.8692055772550998	-0.3868206778424	-0.564572490545	0.195357917128376	0.0339	0.2904	-0.1727	-0.3824	-1.2447741483172998	-0.1033541416488999	0.18097794122	0.1961965690469385
740	0.097206908372523	0.0017	0.0836	-0.0785	-0.1113	1.5134870479983	0.0117635661793	1.1473608043041	0.1139836246145328	1.2711	2.3203	-1.3899	-3.0678	1.6272670927826998	-0.1734240793256	0.5688215378606	0.1530736505334991	0.0092	-0.2452	0.1099	0.1324	-2.1408903585712	1.0682419695663998	2.1492704241103	0.1558413993187882	0.0201	0.2688	0.0316	0.3469	2.3518870322153	-0.8250233537789999	-1.1485804382558	0.1607689060457474	0.0026	0.0234	0.1509	-0.0356	1.8350769809401	-1.1095128087707	-2.6424746569655	0.1652416680139898	0.0086	-0.1932	-0.0109	-0.2022	3.7054840034488	0.3123443207273	4.1197267736891	0.1663082950005643
741	0.1083435146259474	0.01	-0.2785	-0.2423	0.0452	0.8616517153607001	-0.6593105084705999	0.6161512037926999	0.1114674579178164	1.2382	2.0423	3.5058	0.4485	1.4143426106343	1.0728057611275998	0.9857396341885	0.1485194370312096	0.7178	2.3371	-0.8649	-1.0197	1.3008773100955	4.0694070374238	2.0237661561773	0.1691029611840911	0.0126	0.2456	0.1876	-0.1267	0.7245412533711999	3.6017364314929	2.1414018179703	0.1712254637796516	0.0405	0.4475	-0.3015	-0.2529	-0.4041709543811	-1.2868711911663	0.7861524394474	0.1735503315853696	0.2816	-0.9055	1.1105	0.6167	2.1796432438107	-0.8066108154113999	-0.0096783855522	0.175319340013512
744	0.0987966198662114	0.0023	-0.0393	0.1817	0.0119	0.0087734958461	2.5779127435868	-0.4892305867545	0.1203814649126569	1.0594	1.4823	3.2931	-0.3983	0.2458545988443	5.0059678832373	-0.7222987006213	0.1351691270567291	0.1637	-0.9262	0.9763	-0.0735	-0.0224255274989999	8.1865371710867	-1.0210696757570998	0.1592523771242824	0.0034	-0.0478	0.0602	0.1623	2.2948396377003	0.1327433855818	-0.0566933072387	0.1628585771769116	0.0026	0.0614	-0.0288	0.1405	5.6181060978986	3.1850150503184995	-0.6581302175496	0.1658114792663995	0.1112	0.8636	0.5074	-0.049	-0.1126390968941	6.325061016546899	-0.8107418336349	0.1703562309243231
745	0.1302956984066652	1.983	4.5066	0.8584	-1.3351	-2.0913181398892	0.0655061461155	0.4954074425744	0.1363982466216259	0.0382	-0.4498	-0.2698	0.3811	0.5831817440660999	0.2381040217963999	-0.0043277333769999	0.1416089740190119	0.2283	-0.0107	1.2098	-0.9771	-0.1323499552747999	0.1110653756660999	0.152257528809	0.1437111307276155	0.0007	0.0867	0.0006	0.0017	-0.2812633264742999	0.1881383728074	0.1698832065626	0.1518908218671035	0.0194	-0.0134	-0.3409	0.2736	-2.1122486322216	-0.2183931634157	0.3867813348116999	0.1635284038763737	0.04	-0.3823	-0.3245	0.3401	-8.2854062072358	-0.7185611127047999	1.8276018051071	0.1664411305197273
747	0.1361409735351952	0.3071	1.8074	-0.3322	0.0803	-0.1030000543725999	0.3724604716369	0.0602735230323999	0.1374170193941309	0.6164	2.5664	-0.2846	-0.2476	-0.0518934574932999	0.2394023418095	0.0229369868980999	0.1525182251652526	0.005	-0.2008	-0.0084	0.0916	-2.2111176683707	0.1012689610218	0.1893973497898	0.1686245520758928	0.3578	-1.7731	-0.1522	0.1248	-0.1835745812462	0.1310909782924	0.0115275079951	0.1741260546989792	0.1623	1.0518	0.5329	-0.0876	0.099931297978	0.1438381202391999	-0.0266745748145999	0.1770792316732919	0.2807	-1.2198	-0.9365	0.1124	2.5575723967149	-0.0077112340171999	-0.0149503516659999	0.177654442134053
748	0.1252395352918643	1.397	1.2512	3.8817	-0.3133	0.3357534239938	1.7892816932053	-0.1489920572608999	0.1277008558511452	0.0037	-0.0099	-0.0363	0.2054	-0.3321732082001	-0.0387135422088	0.0071210885567	0.1329673455462185	0.0301	-0.4257	-0.3964	0.0324	-0.1759420332903999	0.3510185199054	-0.0295859590864	0.1351990115941058	0.0947	-0.8015	-0.6337	0.0845	-0.6019877127407	-1.8724135170744	0.1423824281032999	0.1462013557202252	0.0097	-0.2664	0.1649	-0.043	3.8704099881432	8.5944457133843	-0.7296165043314999	0.1489457308430601	0.013	-0.3411	-0.1119	0.0425	0.2849615713601	0.6743788892286999	-0.0885611621056999	0.1494677161783677
749	0.1043810410557258	0.0138	0.2864	0.2284	-0.2524	-3.7621379676568	1.7305818914009	3.1184859854048	0.1106249267422869	1.4879	-3.2912	-0.7521	2.9627	-5.5130208628989	1.6294703025019	4.7476022006304	0.144077278049318	0.1292	0.5533	-0.997	-0.2122	-6.0460795858532	-2.4497331495662	5.9517349982346	0.158125707648102	0.0078	0.0891	0.2397	0.0933	-5.1821066316812	-4.8775915740632	5.608860485684099	0.1656108868428664	0.0107	-0.0896	-0.2708	0.1258	-2.9022173456469	1.5699442970528	2.4731422528327	0.1663511994503207	0.0065	-0.1601	0.1252	0.1311	-5.9851372312989	1.4392467490674	5.1634186920987	0.1746049202335846
750	0.1150972146444543	0.0013	0.0212	0.1132	-0.0589	-0.9479309816858	1.5991368258322	0.8144400785207	0.1245400618230491	1.2348	-2.1317	-1.0462	3.0387	-2.0062978505465	1.2296664245285	2.3174618803528	0.1764296097434433	0.1193	-0.4624	0.8902	0.0895	-2.1593028969388	-0.9771235104652	3.3910938451251003	0.182585584102573	0.0054	0.0453	0.1771	-0.1062	0.3491693974625	1.739355387247	-0.7970504589513	0.1877351838032838	0.2581	-0.0481	-1.3728	0.4187	0.1743289690316999	1.312090073845	-0.3292224808976	0.1908708751139779	0.0948	-0.3748	0.7529	0.195	-0.8204989052485	0.7805263860573	0.9785398595704	0.1933300436337743
751	0.0985812883976639	0.0003	-0.0311	-0.0494	-0.029	-0.4743589211498999	-1.0445574650849998	0.4260456794503	0.1190277644581907	1.2126	-2.0377	-3.317	-0.3557	0.4022038028460999	0.2850796004522	0.5311702574807	0.1591399878176873	0.02	0.316	-0.2971	0.004	0.4356453789410999	1.1239517010376	0.5995877878679999	0.1649326478592788	0.0033	0.003	-0.0023	-0.1734	-0.2287797235205	2.1151600164934	0.5989976424075	0.1688887035303274	0.0249	-0.2323	0.4078	0.0326	1.2773108347062	-3.9119562285624	0.3523955259799	0.169162249210401	0.0007	-0.0624	0.052	0.0058	-2.7361110700315	-2.4000035587614	0.2122949936571999	0.1718662243488291
752	0.1232398885733493	0.7729	-2.1351	2.1997	0.0997	-2.0042520129501	0.6122169007227	1.3382925322912	0.1461547164382828	0.0005	-0.0105	-0.0143	-0.0693	-0.8097976008980999	1.3335320255765	-1.0526621294092	0.1648101995320605	0.531	1.7086	-0.9234	-1.0298	0.4996958329206999	-1.1690388142198	0.2739061797334	0.1676365079723723	0.1639	0.9151	-0.7621	-0.2201	1.94748001965	-2.3646341741621	-0.1692537180714	0.1733095809878771	0.0946	-0.0554	0.5278	-0.7331	0.4288783776607	-0.4262030515730999	-0.7347704413531999	0.1766676416271199	0.0354	-0.1702	0.5036	-0.1338	-2.191013379683	0.2242552749899999	2.2536474845574	0.1839558798096076
753	0.1217222049886226	0.9937	2.0189	2.8458	0.2656	-2.9926669732262	-2.1806268195782	-1.4226833331426998	0.1462576472079497	0.0143	0.1591	0.3474	0.0221	-1.430119165945	-2.8145217302166	0.7928800976970999	0.1620615478922377	0.8366	-1.8944	-1.7694	-1.0116	-2.6759162330605	-2.2872070897445	-1.0623011719306998	0.1665229484443766	0.0776	0.2043	0.772	-0.2475	0.3279635039151999	0.6896046421095999	0.1462380451118999	0.1681127826807541	0.088	0.7331	0.1212	0.4823	-0.5720870094086999	-0.0374152221957	-0.3610509927338999	0.1753605565675457	0.0641	0.4023	-0.1553	0.602	-2.7602283478506	-2.5353435843694	-0.964691112764	0.1774968173690863
754	0.1177522668989323	0.6237	-1.3496	-2.2639	-0.9991	-0.3546774217605	0.4081446004818	-0.1679947410889999	0.1427261066822377	0.07	-0.0037	-0.6762	0.5273	-0.6672971437027	-0.1238912036743	-0.2488446691774999	0.1507237619613363	0.1221	-0.4411	-0.5939	-0.8172	0.2007281426314	1.2407218161551998	1.3190537902789	0.1616069868800616	0.0131	0.153	-0.28	-0.1395	0.1705520380844999	1.7781869585479	0.6598219678696999	0.1699262081601759	0.1056	-0.3188	-0.8795	0.2392	-0.8373770654188	-1.0500261463523	-0.8602353662555	0.1718117390895995	0.1429	0.6279	0.1621	0.9096	-1.6017334658584	-0.7995684129161	-2.5329830025274	0.1818213065362967
755	0.1146999616058657	0.9589	-2.0519	2.7028	-1.0124	-1.6322636576816	0.9679172412814	0.2249634495425999	0.1360737208313328	0.0545	-0.1075	0.4226	-0.6407	-1.8999536385644	1.4807929894866	-0.4587397379619999	0.147574565279902	0.1403	-0.7277	0.9366	0.1373	-0.6846474202413999	-0.4232129812399	-0.4157771484375999	0.1574438969992566	0.038	-0.5522	0.2396	-0.0112	-0.7767494551101	-0.4506744166684999	0.4219933472882	0.1593565445081681	0.3177	-0.8271	1.4155	-0.5506	-2.956235326798	2.921220029475	-0.5762967136936	0.1667156581413144	0.2894	1.1399	-0.9688	-0.6052	-3.1690417798543	3.5493315146005	-0.8579928135056	0.1733063022146051
756	0.1140554761268154	1.4299	-2.8452	-3.1035	1.0383	2.426284703269	2.9419144636232	-0.6889358105877	0.1482068040520157	0.2303	1.1115	0.6848	0.7913	1.2724716419301	1.8305131893789	-0.7142727223584999	0.1506975012732349	0.0136	-0.2491	-0.2327	-0.1385	1.129931841704	0.6847654493334999	1.6475680966239	0.1642859316972246	0.0665	-0.0239	0.235	-0.7427	3.4975167431686	3.6645672515208	0.1484805978617999	0.167112269904476	0.0006	-0.0024	0.0112	-0.0747	2.5500185348205	2.9666612299335	-0.3755292280314999	0.1794006472490035	0.0319	0.4501	0.2419	0.0739	-0.9386066834099	0.0231730450823	-1.5998056573541	0.1856952870375391
757	0.1100793498211279	1.6988	-3.4297	-0.3098	-3.3601	1.6708198277676	-0.2609623226331	1.8756789886225	0.1438431937763216	0.1453	-0.9793	0.7169	-0.2054	0.4245899873143999	-0.1293992279723	0.8806543991888	0.1490446496907577	0.0279	0.4401	-0.2926	0.0365	0.3423237101206999	-1.8900785378587	-0.7514518863699999	0.154926862283882	0.0759	-0.3167	-0.3321	-0.7243	3.0125352037297	-0.946199888335	2.4391105312772	0.1639010958823623	0.0026	0.0249	-0.13	-0.0807	1.4752062791272	-0.2407006618226	1.6901372558412997	0.1705425756410916	0.4353	1.532	-0.3519	1.1653	-3.82807688711	-0.3873714802722	-3.1669959422579	0.1752795313254729
758	0.1057425147238491	0.0193	-0.118	0.4504	-0.2382	-0.8931654829514	0.3908730100045	1.6576399124831	0.1139375825088476	0.2033	0.8219	-1.3928	0.248	2.7405961755313	-2.4682637170259	-0.3769849201674	0.1283134914398196	0.5066	1.3139	-1.9914	0.48	-1.5779702753155995	1.1581801377466	1.1132897397178998	0.1486109979324321	0.0047	-0.0975	0.1174	-0.1555	-0.6202428789855	1.0775269248116	-0.5798375864566	0.1573955257224217	0.4004	1.4257	-0.8599	-1.0216	0.1968331825920999	-1.3686260089609	0.5738967888209	0.1724247157118534	0.0519	-0.4824	0.4422	-0.1524	-2.6783948439946	1.2900579766529998	2.3709290590741	0.1752792299811462
759	0.1055599471009708	0.035	0.2693	0.4416	-0.48	-0.9722843176890998	-0.6050564691353	-1.2474101313742	0.1137241954461937	0.3139	-1.1827	-1.3611	0.9428	2.175276167403	1.8381457373347	-0.9108698467664	0.1262717193568807	0.6445	1.7411	1.8313	-1.1275	-1.6726689502105	-1.0889364037146	-0.5518253485982	0.1482883989083646	0.0014	0.0286	0.0347	0.1104	-0.7743495302373999	-0.8395015890765999	1.0515605245496	0.1566778889080601	0.5839	1.8935	1.3615	0.389	-0.2707980803081	0.6382226440154	-1.088228229162	0.165890271988003	0.1836	0.9013	0.7904	-0.4724	-2.8159380793218	-1.8055303648844	-0.5474976152212	0.1711678346171109
760	0.1639722781897437	1.1298	-2.3774	-1.6143	-1.4412	-2.2640340446622	-0.7732872684084999	-0.5168493943059	0.1906545462692076	0.001	0.0481	0.0562	0.0475	-2.5509627675573	-0.5639430020538	-0.3596346436287	0.2007278344437621	0.0008	0.0553	0.0075	0.0529	-2.1744106207276	1.3799568018025	1.5866257420696	0.2215063754151462	0.0012	0.0814	-0.0395	-0.0112	-4.6899253176242	-0.5790900688733	-0.264385166304	0.2246241606254508	0.1199	0.8648	-0.132	0.1876	-4.18216416341	-1.5636887551715	-1.3347123164975	0.2333628565157978	0.2483	-1.0748	0.527	0.4036	-1.6713706301973998	-0.7411440123265999	-0.5539105292252999	0.2390472541980979
761	0.1019480821424923	0.0042	0.2137	0.1256	0.0279	2.7653429418416	2.6250456943654	2.180390761394	0.1097224975019324	1.6464	-4.2836	-1.7917	-0.9737	4.863585455133999	3.6544167496002	2.8916734134193	0.1453702789365488	0.5	0.7405	-1.2641	-1.7359	7.3329507770195	3.2744811021303	1.6623610761671	0.1564421233542163	0.1327	0.815	-0.3672	-0.6879	-0.2814993846585	2.1993934452221	2.6179639488394	0.16150411160185	0.0005	0.0645	0.0168	0.0191	5.3539569897788	3.9781312061998	3.1082567974228	0.1635161174801844	0.098	0.7966	-0.1975	-0.4744	5.9485482127479	3.8779245070069	2.853550016671	0.1732265804704919
763	0.1338660197422676	2.2692	-3.0025	-3.6616	-1.7336	4.6179275714432	3.9867079868924	6.6011310629688005	0.1553555716277563	0.0285	0.3066	-0.0238	0.4246	2.9584778795479	2.1133108940505	6.5142223081525	0.1685318710557583	0.0457	-0.051	0.1739	0.6112	3.224554796172	2.9616253220039	7.280427831034999	0.1707898066115808	0.0017	-0.0046	-0.0986	-0.0716	3.7758293423404	3.0496356816798	6.388954098403699	0.1735680355645644	0.0056	-0.2141	-0.0225	-0.0494	4.2576240962926	3.64709894589	6.9317698929716	0.1770890959225819	0.4285	0.8279	0.9958	1.3974	4.932632474012499	4.4932495071549	6.4505259414492	0.1819999802024847
764	0.1273464646331156	1.7904	3.1138	3.2381	0.9525	4.2671844527527	4.672968471392499	1.1335907435591	0.1529290908825612	0.2077	0.1847	0.2331	1.396	0.8159744567179998	1.3847173085172	0.3962236621797	0.1611245070510009	0.1143	-0.4892	-0.6783	-0.6037	2.8064957519538	3.4876809854936	0.0868300687549	0.1660654684346551	0.034	0.3013	0.4388	0.1541	4.5257861935438	5.0704511105546	0.3126590649728999	0.1681021283213391	0.027	0.2531	0.2258	0.3553	2.7585759405612	3.2023653268572	-0.3072297267363	0.169090273485457	0.2736	-0.6918	-0.8992	-1.0677	3.7263751527505	4.076882213256799	0.5388421484671999	0.1778174091459434
766	0.110581537201663	0.0016	0.0305	-0.1376	-0.0345	-0.7934702431576	-0.5875881635044999	-0.1076031889645	0.1253985745377011	1.6015	-0.3365	4.3518	0.3236	-0.7819820781932	-2.5542675821361	-0.2882663859388999	0.1800324972134371	0.0747	-0.7873	-0.0502	-0.0022	-1.3346336304361	3.335895573053	0.2072197426968999	0.1836677880183873	0.0409	0.4972	0.2842	-0.0761	-0.5644938044836	-4.626543695166499	-0.3305994869721	0.1907573193843425	0.0032	0.1409	0.0303	0.0657	-2.2645455040613	1.2405644440324	0.0225042135604	0.1914310709099136	0.0862	-0.8188	-0.0308	0.0656	-1.626440889138	0.5646905196370999	-0.0207731202096	0.2076710616691222
767	0.1093666050746654	0.0068	-0.0388	0.0077	0.3029	-1.5426402337469998	-0.3257209511653	-0.9737793528557	0.1268201693389498	1.488	0.3381	-0.3018	-4.1706	-1.5593216787638	-0.4740441769043	-3.1602289409775	0.1705428990350032	0.0558	0.5863	0.1215	0.3642	-2.1812956511001	-0.2619458984005999	1.3684292938074	0.1811208492885027	0.0141	0.1846	0.1633	0.2372	-1.5413025707032	-0.6905095318157	-4.686817218198899	0.1896549647203977	0.2181	1.1918	0.3774	0.4024	-1.6632659658732	-0.3264291257179	-1.5027857436479	0.1972059979403568	0.1548	-0.3608	-0.3339	-0.9675	-1.2094441067487	0.0626734479051	0.8241578071036001	0.2051454548101316
768	0.1156658223570225	0.0001	-0.0396	-0.0131	0.0068	2.4408809676587	-0.2410154060682	1.4410171854489	0.1626490719436762	1.064	2.4148	-1.9766	0.272	-0.4892305867545	1.7289688271421997	0.0443002525682	0.1728445927270102	0.1812	1.1842	0.4125	0.0112	-1.2504395447381	-2.6889387762222	-2.5168523599404	0.1764485896586167	0.2528	-1.3395	0.2176	-0.5546	-0.9185417377529	1.1066014244989	-0.7234003054809	0.1792769839896583	0.1595	1.1446	-0.0568	0.146	0.128651710389	0.026359830569	-0.7686841338166	0.1900431792666501	0.8534	-2.4146	-0.9472	0.0922	1.1620750977859	0.8861624234868001	-0.0155798401572	0.1956994493959955
769	0.0965184133920206	0.0183	-0.1727	0.3247	0.3872	-0.2478217503793	-0.9154336383276	-0.3978760694691	0.1227726431699767	1.3061	-1.2902	2.3661	2.9488	0.6272065954193999	-2.6078527899495	-2.5004463161385	0.1405818841430893	0.0001	0.0054	-0.0037	-0.0376	-0.9149615219592	1.2315155469714	1.9056977210466	0.1593711527256455	0.0141	0.3276	0.1269	0.0984	0.0717223449661	-2.23468414376	-1.9729349605129	0.1624161368215451	0.0277	0.3939	0.3108	0.0655	-1.1309154174715	0.5135445797270999	1.4878747350126	0.1640667279540788	0.0043	-0.0384	0.0532	-0.1872	-0.1280615649285	-2.6846897289066	-2.4310452099837	0.1647983581699928
771	0.1001909452108504	0.0006	-0.0939	-0.0058	0.0072	-1.8081270049106	0.6352719167129	2.2836268739508	0.1207833994456091	1.4329	4.2013	0.2381	-0.2973	-1.3036706652752	0.6586023339179999	2.2341333413302	0.1607512016990595	0.0061	-0.1383	0.0445	0.1893	-1.3937662055782	0.8969030708679	3.041609703417	0.1622103491483208	0.0245	0.4736	0.0339	-0.0326	-2.2065538768095	1.3970316771262998	4.900253159746399	0.1664860558139382	0.0033	0.0252	-0.1625	0.0475	0.8717235312199	0.4225048066873	0.8985948211879998	0.167777719761339	0.0177	-0.332	-0.1009	-0.1942	-4.1052485383915	0.5338062405376	2.5227931575761	0.169396321723619
776	0.1274414042657282	0.8981	0.8381	3.0923	-0.5538	0.1605982513174	1.3884155534029998	-0.3525528981026999	0.1278564722664222	0.0068	0.0475	-0.2404	-0.1389	-0.2303534447485	0.0597227206025999	-0.1513132960721999	0.1353829859804995	0.1037	-0.7429	-0.7545	-0.1651	-0.4846274521626	-1.6264015461072998	0.257696851085	0.1484709889483208	0.0267	0.4519	0.1417	0.2142	-0.0943839306493	-1.2423742234445998	0.3573134048174	0.1657405395044517	1.0602	-1.0697	-2.8861	0.3476	-0.1952201183333999	0.3964597203639	-0.2356647538929999	0.1688571432244997	0.5083	-1.0515	-1.8465	0.0155	-0.2218946931479999	1.5271784226818998	-0.6136725928586	0.1727116892216271
777	0.1250969729658236	1.2737	-1.142	-3.6181	0.937	0.4825029285047999	2.1005637521037	-0.620833024446	0.1277643781327387	0.0036	-0.0388	0.0398	0.1971	-0.2920039738553999	-0.0005114593990999	-0.0648766576242999	0.1351884311008002	0.0979	-0.7933	-0.6701	0.0901	-0.5320358041561	-1.7354604272077	0.4664509719792	0.1473866315230496	0.0932	-0.7748	-0.59	0.0007	0.1973839850219	-1.0489638845234	0.4072003677449999	0.1564880945337367	0.8864	1.2042	2.6024	-0.5231	0.9431704749711	3.1707728732051	-0.5658314675274	0.1657783479276489	0.617	1.1592	2.0099	-0.4467	0.7806837581800999	3.1575142718592	-0.8210497076783	0.1680043806740918
778	0.1090964958223956	0.0013	0.0771	0.064	-0.0895	-1.8435357325406	-1.0820907163728	0.5941191066007	0.1174443639231886	1.2247	-2.3324	-1.3768	-2.8821	-3.2685403044946	-1.9442145481019	-0.7606188125230999	0.1562056694858312	0.1327	0.6201	0.6935	-0.6392	-2.9823984422135	-1.0575013221853	-4.238031267004	0.1687670409033172	0.0092	-0.0073	-0.0528	0.2803	0.4460712820765999	0.4954467856051	2.6343306496106	0.1734081459397373	0.0037	-0.0831	0.1574	-0.0189	-1.183831793763	0.7075057210781	-5.6485576036604	0.1765030164864463	0.0811	-0.2351	-0.2076	0.7689	-0.9840085408377	-0.2843714258995999	0.3796995892856999	0.1782375176817414
779	0.1405910993995977	1.8574	-4.3549	-0.9086	-0.1622	0.2355073817702	-1.0306693752479	-0.9468293768262	0.1445274353919002	0.0054	0.0097	-0.1767	-0.157	0.2797289482769999	-1.1510197061592	-1.0727270750662	0.1648729515481554	0.0197	-0.0625	0.0192	0.4181	-3.4338203764653	-1.7410471375671	-1.1991362327053	0.1649262373099674	0.098	-0.0225	-0.712	0.6194	3.9068022915407	-0.3651820109574	-0.7284755564411999	0.1663892243269428	0.0042	0.0337	-0.1463	-0.1255	0.2687522427117	-1.1032572668893998	-1.0234302575991	0.1730572345136951	0.0032	-0.0291	0.1166	0.1171	0.2494741576687	-1.018591064823	-0.9356166130767	0.174998825410202
780	0.1024994647193507	1.8452	4.5949	-1.1157	2.1551	-3.4227256418079	1.334122171037	-3.7722097835159993	0.1029747159595009	0.0062	0.2648	-0.0717	0.1248	-1.0279153630989	0.6432192089143	-2.2480214311673	0.146899057137402	0.0361	-0.568	0.0753	0.2003	1.4411745575717	-0.0773090553255	-0.8766807530880999	0.147032249124854	0.0486	-0.6707	0.0133	0.2128	1.3765733011622998	0.2183144773542999	-1.4708785457501998	0.1545894929778882	0.0599	0.3531	0.0933	-0.6689	-3.9352866457675	1.4738686160833998	-4.1364082187059	0.1686898434691799	0.0212	-0.3943	0.077	-0.1642	-6.249128967295899	2.109966736441	-5.6094112881139	0.1723830280316894
787	0.0974407541425097	0.0003	0.0041	-0.068	-0.0238	-0.8295478023094999	-0.7623105628432	0.0262024584462	0.1135644292990419	1.2419	-0.2714	4.0393	-0.1149	-0.5947092520612	-0.4723130835534999	0.0199469165649	0.1513928896889576	0.02	0.1831	-0.4056	0.0081	1.5795439965436	-3.658114994486	0.1226322266918999	0.1561210038572943	0.0186	-0.399	-0.1409	0.0091	-0.3867026487502999	1.840466976146	-0.0518541144626	0.1610225990145795	0.0027	0.0001	-0.0072	-0.1576	0.8491799746287999	2.4184554401597	-0.0791188347377	0.1648924058968968	0.0095	0.2855	0.0697	-0.0044	-4.2737547388796	-2.2436936977903	0.1107506314204999	0.1652965075365498
788	0.0986902596511092	0.0006	-0.0009	-0.0931	0.0213	-0.9079191194639	-0.8319870702129	-0.0420183567876	0.119975687872046	1.2052	-0.0003	3.8811	0.0693	-1.0279547061296	0.9517865986944	-0.0063735709733999	0.1593711424358392	0.0192	0.414	0.0953	0.0207	-0.6359407482348	1.4515611176764998	0.0163667007711999	0.1651157141702684	0.0033	0.0029	0.0084	-0.1734	0.4389501935198999	1.8822099317187	0.0698338794924999	0.1690880659545172	0.0083	-0.2453	-0.1147	-0.002	-1.3430530390059	-2.6722179881747	-0.1153537660124	0.1691205086112333	0.013	-0.3019	-0.1541	-0.0156	-2.4767618116571	-2.4881319475294	-0.1677586829048	0.1749459938698385
789	0.1090663444850418	0.0006	-0.0187	-0.0842	-0.0323	-0.0742009559002	0.4863978885440999	0.1508411797038	0.131591345979068	0.9254	-2.6934	1.5834	-0.8873	0.9989588925037	-0.9533603199224	0.0723518334573	0.1516484936218128	0.2756	-0.0335	1.4402	0.8068	2.1672501891402	-3.6134213116108	-0.6225641177968	0.1763360761393601	0.6843	0.115	2.0497	1.2674	-0.6673364867334	1.5550726314482	0.3870960790573	0.1795313461633915	0.1983	-0.8153	-0.5454	-0.8332	-0.7773789436013	0.4005513955567	-0.3158065074289	0.1799473079072594	0.0241	-0.2761	0.2322	-0.2659	2.7475992349959	1.1603833474658	2.4749913752756	0.1889540492087312
790	0.0949571440253646	0.0039	-0.0197	0.248	-0.0015	-0.8628320062816999	-0.5260556634897	-0.130618861924	0.1142459084691279	1.4411	0.4205	-4.3063	-0.4476	-0.7225741018362	0.8793560791757	0.0390282864544	0.1454767277174836	0.05	0.7167	0.0378	0.0309	-0.0509492247564999	-7.069981959820699	-0.7901654285787999	0.1541500249065637	0.0295	0.4992	0.1735	0.0879	-0.2273633744152999	2.6872470259021	0.3160425656131	0.1585979439750126	0.0027	-0.022	-0.0121	0.1565	0.9328626009277	2.7730541758588	0.4541759464008	0.1628623079666737	0.0012	0.008	-0.1021	-0.0145	0.5862898434914	-2.4640933557717	-0.2778798258341	0.1635352256504431
792	0.1031709069183985	0.0029	0.0069	-0.2058	-0.0168	-0.3614050800102	-1.0890150897759998	-0.1020164786050999	0.1349139189139225	1.1259	-0.137	3.5252	0.2676	-0.5360094502568	0.8267937901605	0.0154224680343999	0.1687648862913811	0.0043	-0.1831	0.0642	-0.0208	-0.6430618367915	-0.2220127222401	-0.0760107353124	0.1758934829068717	0.0046	0.0482	0.0399	-0.1876	0.1370317759280999	1.2502821726153	0.148323225739	0.1778001615931556	0.0315	-0.2594	-0.4356	-0.0945	-3.5490561133856	-1.4455809770101	-0.6091481443280999	0.1800549808076482	0.0163	-0.3328	-0.1029	-0.1209	-0.1901448673731	-4.0878195757914	-0.3012102430391999	0.1955117526721806
796	0.0840766874320213	0.0018	-0.0693	0.1317	0.1006	0.2461693430899	-0.7366195637960999	-0.8697170366541999	0.0910093925954756	0.0056	-0.2677	-0.1143	0.0883	0.2346024920641	-0.7346130692303999	-0.8581108425976999	0.1264412630249553	1.7044	-1.2298	3.7993	2.0671	0.1090195380697	-0.7892998819034001	-0.7835557994212	0.1317431672932937	0.007	-0.2316	0.0479	0.1549	0.4985942280611	-0.6044269806440999	-0.9357739851994998	0.1329920572509819	3.1085	-4.7321	-3.0743	1.7931	0.1388415553403	-0.8187284688669999	-0.8240004349807999	0.1435602060965084	0.0078	-0.2201	0.0854	0.159	0.5293998210991999	-0.6396389931205999	-0.8887197204823	0.1447499079860048
797	0.0844696731409491	0.001	0.1107	0.0411	-0.0649	-0.4294685231211999	0.0032654715480999	1.5102609194808998	0.0913818527133299	0.0024	-0.1073	-0.0839	-0.147	-0.4234096963934	0.0009835757675	1.5095134018976	0.1255975731437403	1.4259	-3.2528	-0.9547	2.3531	-0.4173508696656	-0.0035015297323	1.4643869456847	0.1294945120402549	0.0034	-0.0549	-0.0652	-0.1781	-0.3786373274568	0.0359988730905	1.5594003648252	0.1329048044711523	2.7736	-2.5706	-2.2241	-4.444	-0.4267931970335999	0.0263204875383	1.6524072894	0.139541977210968	0.0013	-0.0968	-0.0351	0.0537	-0.0859251790488	0.2442415345856	2.0418246072686	0.1415542013801927
798	0.1029995522444189	0.0051	-0.0204	0.2717	0.0019	1.4057658299417	0.4568512724883999	0.0763648225886999	0.115906134902762	1.4629	-0.3971	4.323	0.2929	1.6066906877265998	0.8547273419574999	0.1378186365421	0.1461238767863876	0.0543	0.5108	0.5396	0.071	2.7481893804564	-6.3042092102759	-0.3193080371612	0.1572554906463016	0.0185	0.4078	0.081	0.0629	1.7882981174378	2.9845229658712995	0.3284356202835999	0.1621961940498127	0.0029	0.0203	0.0455	-0.1554	2.9301902404746	4.3423689844204	0.5997845030215	0.1631502608455092	0.0308	-0.0682	-0.5238	-0.0657	1.5757670655964	-1.7347915956857998	-0.0891906505969	0.1657865305285986
800	0.1104779453119428	0.0008	0.0265	-0.0669	-0.0771	0.1014263331445999	0.3442908616557	0.4193180212006	0.1340242490333531	1.025	2.9744	-1.6179	0.0849	1.2958414021659	-0.9281807802744	-0.1524542439624999	0.1548442241146751	0.171	0.0364	0.9383	0.88	3.2386396011626	-2.9785034821742	-1.0687927719962	0.1763984812419862	0.6199	0.1966	1.6374	1.5974	-0.6283475433097	0.9940803566969	0.6260263044983999	0.1810158197658482	0.0955	-0.8222	0.1731	-0.292	-0.4690476120053999	0.3059707497539	-0.0293105578714999	0.1846199214329828	0.0157	-0.2544	0.092	0.2334	3.1229317478739	1.2324204366774998	2.8126726077737	0.1901068489129692
802	0.1088533179331007	0.006	-0.0558	-0.2519	0.1279	0.4445369038792999	-0.9299512166559	1.1152962342836	0.1339077221221549	0.987	0.3067	-2.6106	2.0365	0.2490020413003	-2.3387071169308	1.860531921803	0.165565805731589	0.308	-1.1252	-1.1477	-0.4554	-0.9521406859707	-4.5846040244403	2.1391986082511	0.1802400110016647	0.5706	1.5482	1.3166	0.7866	0.7954767377233	0.0496115617126999	0.83407225084	0.1826327970412155	0.1786	-0.8396	-0.6343	-0.5997	0.9969523979379998	1.1169092985423	0.4915911685965	0.1903772370924877	0.0354	0.4338	-0.015	0.3003	1.1230468113315	-1.4168605645991	2.1165370225679	0.1910188138637989
805	0.1229425208892623	0.2634	-1.0271	1.3888	-0.4797	-0.1338056474107	-0.7064041162185	-3.4443643086929	0.1279406781611142	0.1057	-0.2776	0.7943	0.7286	-0.0113307928415999	-1.5950844936701	-2.924367471931	0.1326086304045935	0.0126	-0.0833	-0.2698	-0.2496	-0.3162392807665999	-0.3204883280821999	0.6075350800693999	0.1404355134862465	0.4335	-0.9674	0.5282	-1.8482	-1.033934846796	0.4595659416066999	0.5454517776248	0.1417160140963146	0.8087	1.6164	-2.2093	-1.0324	0.0117242231486	-0.6109579237403	0.577949120983	0.1428018730983162	0.0585	0.6759	-0.3708	0.1405	-0.1988003341270999	-0.1607556234402	0.2266158568319999	0.1434895577565741
806	0.0943483928385603	0.0	-0.0081	0.0054	0.0021	-0.703059958609	-0.4387534783663999	-1.2281320463312	0.1013146034487221	1.9848	-4.7783	-0.9291	2.3854	-3.7489580523723	-1.0328725849671	0.2910203980879	0.1448705419998803	0.0544	-0.6712	-0.1306	0.3101	0.7239511079106999	-0.0346218670159999	-1.2077130133979	0.147134322533162	0.001	-0.0119	-0.0923	0.0376	2.3126226875767	0.556310454098	-0.6359407482348	0.1514616810863517	0.0316	0.1238	0.1356	0.5288	-4.1291691010571	-1.1919758011179	0.0524049168924	0.1641080213141666	0.0276	0.2885	0.1543	0.3815	-8.419447912830698	-1.9467718450974	2.5794077787534	0.1681787667984996
807	0.1069107274554126	0.0149	-0.4186	-0.12	-0.138	-0.3994497906971	0.4561037549050999	-0.9661861479306	0.1176878887259523	1.6673	4.2567	1.1979	1.3022	-2.4021674254499	0.0051932800524	-1.6757377066050998	0.1585848189596116	0.0034	-0.0854	-0.1562	0.0051	-2.8529992142412	2.7216328347339	-6.586810199794	0.1695748336928512	0.0666	-0.0265	-0.4667	0.6088	4.0880949770063	2.0992654320906	0.023212388113	0.1786522729458233	0.0071	0.1643	0.0627	-0.1685	0.1165340569334	1.2406431300938	-1.7024909674811	0.1795745567348847	0.0014	0.0733	-0.0484	-0.0618	-0.7334721213401	0.3381926918971999	-1.2154635904458	0.1806002935012817
810	0.1389448252082908	1.97	4.5256	0.2472	0.8518	-3.12777094065	-0.1965971244078999	-0.5116561142535	0.1599095260474235	0.005	-0.0062	0.2168	0.0117	1.9125040653577	0.0764041656194	0.6793361110969	0.1609642337633969	0.0901	0.8142	0.0289	0.4192	0.2969611957235999	-0.0036589018550999	0.0350939833844	0.1656030978270068	0.0867	-0.6197	-0.0008	-0.6334	-6.717271689595199	-0.3228882529549	-2.3753354785125	0.1779175807775554	0.0018	-0.1143	-0.0214	-0.0362	-1.5231260905198	-0.0988296931183999	-0.5547367328699999	0.1801015951000611	0.0578	-0.2611	-0.5258	0.3698	-1.7475387376325997	-0.0951707912633	-0.5766901440005999	0.1803506995502792
811	0.0982665493156207	0.021	0.2262	-0.5109	0.09	-0.3677393079529	-1.1488164964399998	-1.2419807931376	0.1122776250801491	1.5028	1.8174	-4.0219	0.7739	1.2940316227537	-4.9793326514534	-0.6362554924803999	0.1580221921969427	0.0461	0.4453	-0.1476	0.4662	1.3812157787849	-4.550965733191799	-0.4010235119251	0.1588745170630906	0.0052	-0.2057	0.0057	-0.0825	-0.7040435343765	1.7374669217733998	0.0443002525682	0.1735133617813841	0.0094	-0.049	-0.2804	-0.0168	1.3499774124090995	-4.6679719064936	-0.486279859452	0.1774152034030972	0.0766	0.0829	0.6093	0.5195	2.5417958414042	-7.3503797396196	-0.0976100591666999	0.1821805446205764
813	0.093671709085693	0.0008	0.0749	0.0572	-0.0572	-1.0561243161108	-0.4095216065562999	1.9747840829558	0.1125375823360462	1.4346	1.9636	1.9443	-3.3891	-2.207537452577	-1.4252799731689	4.1120155396719005	0.1457179310664524	0.0006	0.0593	0.0385	0.034	-0.0860825511715999	0.4448909911556	2.5732702659642	0.1510230953659156	0.0392	-0.19	0.5885	-0.0855	-2.1990000149151	-2.5635525373813	4.854025098673899	0.1559484221239161	0.002	0.1072	0.0505	0.0726	-1.8937767827445	-3.928401615395	5.249147155994	0.1630950810243559	0.0043	-0.1127	-0.162	-0.0309	0.0812433583955	-0.9841659129605	-0.0104259031354999	0.1637793468944779
814	0.0961680495306697	0.0071	-0.1111	-0.2978	0.102	0.931249536669	1.6083037519853	-1.4083231269372	0.1213899111295756	1.3045	-1.5268	-3.5264	1.163	2.3049114535595	4.7977645647729	-2.4284879129882	0.1471008350936156	0.0	0.0051	0.0016	-0.0064	0.2728045748738	0.2783125991718	-0.7466913796553	0.1602039313697816	0.0191	0.0334	-0.2095	-0.3664	1.6961960825691	3.7236998266629	-1.5870191723766	0.1637959083376828	0.03	-0.1254	0.3032	0.4084	0.8035027159861	1.2224666499104	-1.4624197941497	0.1660085742582772	0.0034	-0.1725	0.0154	-0.0312	1.8412144937293	4.7330452792714	-0.9318396821295	0.1670970060793414
826	0.1143874991434615	0.0158	0.1362	0.0384	0.4333	-1.8998356094723	0.2392843127173999	-2.6805193676524	0.1213526884903501	1.0681	1.435	1.3627	3.0474	-2.6514842109958	-0.4698738156500999	-4.214425448584	0.1658082269526294	0.9658	1.0783	2.1578	-1.7084	-4.1266118040616	-2.4229405456595	-4.8766473413264	0.1797314715032182	0.007	0.1164	-0.0119	0.2119	-1.4535282692115	0.2881090138161	-0.4064135071309999	0.1848854473115418	0.0046	0.1651	0.0881	0.0442	-3.0859886420466	-1.4591936656323	-3.5400072163246	0.1856185934364164	0.0364	0.304	0.4103	-0.1828	-1.5743900595218998	-0.4856897139914999	-2.3588900916799	0.1910855495048958
827	0.0995547481707573	0.0052	0.0601	-0.1279	0.2411	0.3721457273913	-0.5631561414398	0.8180596373450999	0.1050063507457903	1.9301	0.4007	-2.4097	4.6481	0.8747529445837999	-1.5235588638575	2.6133608142475	0.1419185035191337	0.016	-0.2532	0.0581	-0.3185	4.2526275313937	-1.7248771519494	3.4436167911096	0.1422339577427133	0.0568	-0.7694	0.0525	-0.0668	0.8972178151135	2.2656864519516	-4.6557362239459	0.156891208351987	0.0296	0.5187	0.0373	-0.1105	1.492281154451	-0.8640516402334	1.3430530390059	0.1606596407978371	0.0014	0.0899	0.0632	0.0234	1.5961860985297	0.8189645270511999	-2.0427688400054	0.1672394298604904
828	0.1111939247325075	1.1525	-3.7614	0.9791	-0.6637	8.4177561625106	-1.9056583780159	-0.0418216416341	0.1378071158724531	0.0583	-0.6798	-0.3593	-0.2085	11.3235143809205	-2.7091217509713	0.5915618096052	0.1567724055561359	0.336	0.3739	1.4576	-0.9751	4.455991657082	1.8615154975705	-1.8124153952569	0.1667909225618436	0.1597	-0.4996	1.0798	-0.1436	6.185275228469799	-0.5437600273047	-0.8073583329946998	0.1707782416043103	0.0146	-0.2096	-0.0412	0.2878	4.2511324962271	4.013303875645599	-3.1119156992779	0.1785904062205613	0.2498	1.1591	0.4852	0.7204	6.3672367454573005	-0.8938736575039998	-0.7149022108497	0.187966173049549
829	0.1127910533390571	0.1032	-0.1886	0.2307	-1.1331	-0.9958901361091	-0.1029607113418999	-0.9076043752183	0.1198417969127533	1.047	-0.1624	1.0654	-3.4558	-1.0028145095123	-0.581489993746	0.7189545430118	0.1638322258414488	0.8114	-1.7914	-2.014	-0.405	-1.9503127178604	-2.3228912185894	2.3660505232673	0.1769169096117592	0.0396	0.242	0.5148	-0.1123	-1.7290868562342998	-0.0190026838281	-3.143114722623	0.1837383606547468	0.0107	-0.244	-0.1418	-0.0858	-1.8137924013314	-1.7789344761312	1.1164765252046	0.1856356469528572	0.0391	0.3629	0.3992	-0.1573	-0.2219733792094	-0.7122662277927999	1.1701797621101	0.1900204207876141
830	0.1700769946138845	1.1636	-0.1194	3.2002	-0.0813	0.0591719181728	-4.0851442497038	-0.1227109127533	0.1936550357727877	0.0007	-0.061	0.0019	-0.0456	0.0706207401064999	-4.242988488872199	-0.0284843542268	0.19716084296297	0.0006	0.0214	0.0275	0.0584	-0.2680834111898	-5.5209288120696	-0.1602048210103999	0.2286139264368532	0.1684	-0.4384	0.7941	-0.5309	0.3211965026348	-6.517330407577799	0.1241272618585	0.2390959584236645	0.0768	0.5289	0.1796	0.4117	-0.0140061189292	-3.2240039937422	-0.0847842311584999	0.2427172168727958	0.0036	-0.109	0.0076	-0.1011	0.0433166768007	-4.9001351306543	-0.0591719181728	0.2461409176562599
831	0.1172817585244902	1.4202	-0.5406	-3.1479	2.8218	-0.2460906570284999	-4.3781711423574	3.0539240720261	0.130750740834778	0.1979	-0.2806	0.8482	-1.2133	-0.5823555404213999	-7.0669918894875	5.614250480889999	0.1595798230146001	0.2501	0.7546	1.125	-0.7181	0.3824142584039999	-3.1105386932034	2.252388507575	0.1617567634627826	0.0337	-0.4383	0.2839	-0.1999	2.2131241629364	1.9588501555223	-2.020658056752	0.1689236153730572	0.0573	-0.2421	0.1726	-0.6482	0.5907749489912	-1.6676330422808998	0.7287116146254	0.1780025852347132	0.1122	0.5489	-0.1737	0.7836	1.4378303999622	-0.8079878214859	-0.0592506042342	0.1792174644427071
833	0.0957107021859506	0.0	-0.0006	-0.0102	0.0103	2.1425821088913	0.3579035502778999	0.3602641321198999	0.121317156319299	1.339	-4.0183	0.455	0.4499	5.015606925758799	-0.0199469165649	-0.0140061189292	0.1582240072699575	0.0173	-0.0022	0.2862	0.2861	4.3774236247741	-0.2738668367027	-0.2686342136196	0.163176188952372	0.0028	-0.0001	-0.1129	0.1129	5.2587468554848	-1.2217978183885	-1.2151881892308998	0.1653727079619573	0.0124	0.1555	-0.2104	-0.2102	2.1048914854807	2.8373013449919	2.8388357231892	0.1682869949809344	0.0238	0.0233	-0.325	-0.3251	-0.5850702095397	0.6042696085213	0.6030893176002999	0.1814509565637156
834	0.1576614940626506	0.1579	0.5494	-1.0958	0.0033	-3.7621379676568	-0.4653493671196	0.5868013028905	0.1795160158220092	0.0046	-0.0054	-0.0012	-0.1949	-0.0050359079296	0.3363435694543	0.5485992200808	0.1827324001610305	0.0229	-0.1618	0.4017	-0.0122	-3.1018438834187	-0.3629394582074999	0.6240984959940999	0.2179488009445641	1.3648	-3.0265	0.4769	0.0751	-3.7209064714832	-0.284056681654	0.5937256762937	0.223230514040533	0.0002	-0.0213	0.0036	-0.0348	0.4943058377147999	0.5013875832408	0.5349865314586	0.2300619829449187	0.224	-1.1651	0.3207	0.0064	-3.419302798137	-0.5575300880497	0.5650052638826999	0.2379997772759934
836	0.1538506621025379	0.1584	0.5224	1.1274	-0.0249	-2.8621267973636	1.0154829653977	-0.4712114786938999	0.1742760062084069	0.004	-0.0069	0.0277	0.1845	-1.1731698324433	-0.9916017457628	-0.5473009000676999	0.180334308256371	0.0239	0.0336	0.4444	-0.0222	-0.9225547268843	1.6603939246320998	-0.5459632370238999	0.2115114003837239	1.1226	-2.7181	-0.7572	0.0123	-1.4006905789814	1.1680158954215998	-0.4839586206406999	0.2159100742767905	0.1529	1.0072	-0.2182	0.002	-3.4383054819651	0.3157278213675	-0.4672771756239	0.2231483580222489	0.0005	-0.0576	0.0028	0.0117	-1.7064646135817998	-1.8323623118218	-0.5556416225761001	0.2263419746949072
837	0.1932999654275437	0.0701	-0.0595	-0.7018	0.2187	-0.8093254845297	-1.9359918546856	0.2618278693085	0.20637896701983	0.0097	0.1344	-0.2292	0.0017	-0.6515205883919999	-1.14488219337	0.3906369518203	0.2248362239780256	0.0993	0.3706	-0.4282	-0.5844	-0.7456684608570999	-2.8454453523468	0.6040335503371	0.2526657595208805	0.0449	-0.2259	-0.0942	0.4548	1.0350757946862998	-6.1463256280768	2.4322648439354	0.2617672460511248	1.0717	-0.4599	2.4244	0.2283	-1.0546686239749	-2.1479721040972	0.8095615427139	0.2661103689550259	0.4984	-0.6434	-0.3864	1.4987	-1.3824747557672998	-1.5773407868243998	0.5831030580047	0.2711847137900274
838	0.1682693204011861	1.1587	1.0948	0.4685	-2.9851	1.2928906748634	-0.148323225739	-1.8757576746839	0.1936402489536728	0.0013	-0.0502	-0.0134	0.0849	1.4162704191386	-0.2864566065266999	-1.4285454447169998	0.2047096289627366	0.0007	-0.0462	-0.0416	0.0317	2.5302683334091	-1.6193591436119998	1.3391974219973	0.2175620141089328	0.0014	-0.0335	0.0742	-0.0538	3.5011756450237	-0.8315149538445	-2.4531559932371	0.2306329510655485	0.2068	0.2314	-0.71	0.8874	2.1313693451418	0.2864566065266999	-4.0655907634459	0.2397426231366872	0.0464	0.397	-0.3561	-0.0782	0.7658907786369	-0.3330387548755	-0.2254355659109999	0.2443335624275562
839	0.1120839488764074	0.2458	0.2717	-0.545	1.7086	-0.8710940427287001	-1.5844225323503998	-0.7401210935283999	0.1188959204353612	0.8876	-0.1219	1.2758	-3.0912	-0.8378885248179	-2.2334251667776	1.0190238381607	0.1480885885101086	0.0129	-0.0599	0.2446	0.2584	-0.9844019711447	-1.9621156270704	0.4900174473685	0.1570876073119686	0.2882	1.1936	1.1499	0.0697	-0.9150795510513	-4.7111705542022	3.6326207105924	0.1607922672134368	0.5282	1.3785	1.6158	0.645	-0.953281633861	-4.0793608241909	3.2045291935456994	0.1679320029117167	0.0026	0.0137	-0.0023	0.1512	-0.6354292888356999	-2.230356410383	0.092849552452	0.1796724572592538
840	0.1436881532227031	0.8181	-1.4	2.216	1.2923	5.807936221026099	-2.2660798822586	0.7717135471805	0.1467878654907591	0.0085	-0.1886	0.2073	0.0894	2.7014498599848	-1.5234801777961	-0.2398744581778999	0.1654819397679973	0.7951	-2.1722	-0.3447	-1.5396	6.3133367933983	1.2376530597606	4.195580136878699	0.1670207762544874	0.0173	-0.3783	0.0087	-0.1109	2.9075679978221	-1.3586328791631	0.0085374376619	0.169487035920782	0.2744	-1.5112	0.3628	-0.1154	5.1335966748281	-1.7083924220860998	0.9748022716539	0.1701435696605048	0.039	0.4073	-0.3356	0.2559	5.3643042068529	-1.5218671135373998	1.1450789085234998	0.1896968758363552
841	0.1336921190762203	0.1949	0.3957	1.2081	0.7555	-3.1091223440982	0.1378186365421	0.9166139292486	0.1342637722039538	0.1824	0.0453	-1.0708	-0.943	-2.9586352516707	1.0692255453339	-0.624767327516	0.149802901840472	0.0171	0.2031	-0.1191	-0.3406	-2.2018720561561995	0.3664016449091	0.2221307513321999	0.1498827705818178	0.0179	-0.2559	0.0142	-0.3363	-2.1975836658099	0.5561530819752	-0.0530737484142999	0.1813173030049534	2.204	-0.8812	-3.8003	1.7362	-2.9022566886776	0.5122856027447	0.2245700192355999	0.1835173212836596	2.2684	4.1827	-0.9953	-0.2353	-2.8809327660382	0.6943651488242999	0.0204977189946999	0.1963437165841554
842	0.1593210553338074	0.4393	-2.0335	-0.0246	0.0106	3.4582917415607	-0.5750770797418999	-0.3814306826365	0.1631720487753173	0.0369	0.0496	-0.5733	0.0883	2.7163215255894	-0.6203609080775999	-0.3626247139619	0.168469993305704	0.0113	-0.0017	0.3166	0.0151	-0.0678667279575	0.1111440617274999	-0.4776637357286999	0.1774861780768877	0.0656	-0.0149	0.7309	-0.1418	-0.5564284831901	-0.9550520702425	-0.2470348897653	0.1845065726019523	0.0075	-0.0123	-0.2453	0.0292	0.1575294949228	-1.1086472620952998	-0.2355860678316	0.2179354080267068	0.2922	-0.0133	1.401	-0.219	3.263897826872	-0.7079778374465	-0.3399631282786999	0.2249321778915427
843	0.0826700400443641	0.0356	0.6508	0.1992	0.4267	-2.0635026171843	0.7597926088783999	-2.408580339454	0.0896199729159798	0.0444	0.3593	-0.4247	-0.6587	-2.0687745832981	0.7477536414842	-2.395597139323	0.126851781461302	2.0979	4.3032	0.8579	2.3567	-1.5789538510831	0.6633628406326999	-2.5514348839257	0.130184265684561	1.7127	-1.489	2.2809	3.5091	2.1174025692433	0.0961543670307999	-3.5053066632471994	0.1326543733709105	1.5294	2.3042	-2.0608	-2.7817	1.427365153796	0.3491300544317999	-3.1906017606779	0.1344259274236275	0.0538	0.3538	-0.4018	-0.5603	-1.5217884274759998	0.5127577191131	-2.7121905073659	0.1395409695449389
844	0.1006967814301904	0.0004	0.0738	-0.0139	0.017	-1.2155029334765	1.7640234674959	-2.8708216071483	0.1088937796563453	1.696	-3.7577	-0.2106	-3.0327	-3.3015884502826	1.844401279216	-4.7421335193631	0.1451366981290738	0.2399	0.5364	1.3108	-0.6877	-2.5294421297644	1.1623111559700998	-3.4226469557465	0.154203655376886	0.4522	-1.1578	-1.6553	0.5638	-0.2946792999429999	1.9918983013103	-2.2556933221538	0.1607202624565393	0.002	0.0065	0.0892	-0.1018	-3.4494002166225	2.105245572757	-5.1824213759268	0.165459292639365	0.0251	-0.3722	-0.029	-0.2973	-2.9856639137616	1.952988043948	-4.5868859202209	0.1709621072127519
845	0.103234190329489	0.0007	-0.0223	0.0155	0.095	-4.0355720310218	-1.1494459849312	1.500543190898	0.1134595592683847	1.0439	3.5331	0.3804	1.0832	-4.0478470566002	-1.1446067921551	1.2965102336877998	0.1416320937437468	0.2785	-0.0511	0.4388	-1.6596	-8.4573745944255	-1.6520532021236998	-0.2484512388704999	0.1429998008295163	0.4767	-1.0538	-0.7647	1.8179	-7.8097096230420995	-0.8176268640073999	-2.2494377802725	0.1550917163727452	0.056	0.2055	-0.1607	0.688	-1.2673963909698	-1.3349877177124	3.6446990210173	0.1610589554726122	0.1242	-0.218	0.2677	-1.0188	-5.657921244967	-1.547754827738	1.6145199508358998	0.1700782202033108
846	0.1137311509877447	0.0002	-0.0027	0.0152	0.0499	-1.9885148006701	-1.5246604687171	-1.3757864405483	0.1233602539497824	1.0997	-2.7009	-0.6701	-2.3723	-1.1393348260413	-1.7553286577111995	-0.4453237644932999	0.1489852734661083	0.6795	-0.1832	-2.4707	0.8385	-4.1096943008606	-3.5492528285391	-2.6238654034444	0.1659363743625534	0.0601	0.5449	0.2194	0.4455	-2.0629911577852	-0.8020863668809	-1.7424634866722997	0.1695251291511172	0.1135	-0.716	-0.4835	-0.5079	1.7604825947329	1.0356265971160998	1.2442626889181998	0.1696963037534868	0.0011	-0.0838	-0.0409	-0.0376	-3.3025326830193995	1.788534175622	-3.9989043264094	0.1787259376689693
847	0.1004695328960004	0.046	-0.7284	-0.0633	-0.3903	-3.122262916352	0.4492974105939999	-1.6660593210529	0.1141152793784254	1.1248	-3.2674	-0.5621	-1.9476	-3.5515347243197	0.7388227735152999	-2.1284973039007	0.1419422534945032	0.2646	0.0999	-1.6499	0.2523	-7.1413108744798	-0.9004832866616	-4.1135892608999	0.144633644934839	0.3307	0.4143	-1.6884	0.6384	-7.600089955472499	1.2712913510091	-4.9632020088664	0.1549556770488988	0.023	-0.2407	-0.3935	-0.1013	-0.7638842840711999	3.203702989901	-0.8546486558961	0.160694715807495	0.1436	0.4781	1.0475	0.1226	-4.5731552025066	0.5450976903485	-2.5880239024767	0.1706346642623789
848	0.16337280216082	0.6672	-2.2403	-1.0487	0.0822	2.0389132229968	-1.8896064214903	0.2024198929514999	0.1881752552982478	0.0312	0.4211	0.2676	0.0036	1.8773313959119	-1.4599805262463	0.2968038236008	0.2009147520822445	0.0004	0.0051	-0.0074	0.0542	-0.6163479189462	-0.6994010567539	0.541360102432	0.2185956898283665	0.0905	-0.0569	-0.7853	-0.0293	0.6886604093727999	-2.7204918868436	0.2664310039004	0.2234565718971394	0.2525	0.1265	-1.2952	-0.0406	2.1186615462257	-1.2110571710073998	0.2617885262777999	0.2441150278893115	0.1199	-0.5988	-0.6145	-0.0242	2.3983904945027	-1.2477642186505	0.2121769645651	0.2550379475732207
850	0.1055319643402902	0.0093	0.2511	0.1436	0.221	-2.6715098136221	-0.7115973962708999	-1.3702784162503	0.1115637591122954	1.0838	-1.7556	-1.3989	-3.0876	-2.3276517253041	-0.6485305180588	-1.2566950866194	0.136622153173734	0.1166	-1.0575	-0.0919	0.3917	-6.1310211891345	-2.1618601939343	-3.6158212364835	0.1438467000278109	0.5322	-1.1255	0.7177	1.9412	-4.1528142625078	-2.8222723072645	-6.0626823448086	0.1491182732546787	0.1962	-0.3537	-0.5777	-1.2307	-2.7987058318752	0.3574314339095	1.6466632069177998	0.1625978055563463	0.0486	0.3067	0.2737	0.5288	-3.5569247195256	-1.3078016834987	-2.6510907806888	0.1673216836319342
851	0.1144087012892978	0.9409	-1.5056	-3.1541	-0.3477	-0.711321995056	-3.1158893453786	-0.5309341992965	0.1492327892437356	0.0006	-0.0135	0.0083	-0.0738	1.4536856413343	-3.9340670118158	-1.2338761288134	0.1583302598095868	0.2197	1.1219	0.9044	-0.0701	0.0016130642587	-3.3017458224054	-0.7420882450634	0.164372673294178	0.0002	0.0196	-0.0036	0.032	1.8202053153355	1.2496526841240998	-0.1541066512518999	0.1667904106439812	0.0176	-0.3526	0.1541	0.1027	-2.808305531366	-5.409509349127199	-0.5392355787742	0.1699326245893765	0.0224	0.3544	-0.2382	-0.1226	-0.9196826856432	-3.9710494606738	-0.6640316721545999	0.1734660764466047
852	0.1269689140010983	0.7753	2.7559	0.8178	0.9465	3.1579470451969	0.7198594327179	-0.0405626646517	0.1447048235672896	0.9279	-3.0132	-0.7169	-0.1586	2.0363559260013	0.3130918383105999	-0.7909916322234999	0.1523174820695562	0.0006	-0.0412	-0.0599	0.0138	0.9430131028483	0.6392062197828999	2.0733383748593	0.1680929288670333	0.017	0.1001	0.1025	0.3622	-1.5889076378501998	-0.6394422779671	-1.4052150275119	0.1789972188566756	0.1248	0.9982	0.2157	-0.0546	0.7804870430266	-0.1030393974033	-1.4349190156904	0.1885937042352904	0.0052	0.0161	-0.14	-0.1455	-2.572247347166	-0.8214431379852999	-1.197208424201	0.1976957783869719
854	0.1106480255199162	0.0	-0.0139	0.0157	0.0076	1.8364146439839	1.2818746262674	1.803484527288	0.1380726884226334	0.5019	-0.5994	1.8417	1.3044	1.7368374332822	-2.7172657583262	-1.7160249700419	0.1558290511837612	0.6603	2.3261	-0.9692	0.0772	2.0582306510705	-0.7907949170699998	0.0888365633206	0.1665053113489226	0.0009	0.0235	0.0884	0.0065	2.240192168058	-1.3067787647004998	-0.1553656282342999	0.1670907774391054	0.0117	-0.0201	0.281	0.1589	3.8155264603167	2.9851917973932	3.3812974304808	0.1683721273256845	0.161	-1.1491	0.2796	-0.1884	3.4084834646945	-0.8648385008473999	0.5562711110673	0.181693282604048
855	0.1407261648667785	1.0692	-1.2212	-0.3785	-3.1245	3.9809245613794992	-0.8229775161826	-2.0015766868625	0.1417890731908626	0.4881	-0.3489	1.1462	-1.9309	4.5393201961046	-0.759713922817	-0.2713095397072	0.1462515005186707	0.132	-0.1819	0.0277	-1.1489	4.366722320423699	-0.5546580468086	-1.3626852113252	0.1464333823994591	0.0692	0.3493	-0.5985	0.4787	4.4826662318966	-0.5859357562151	-0.9882575881533	0.1708151298248316	0.0121	-0.1024	-0.0401	-0.3069	4.4476902776043	-0.5998238460522	-2.1057176891254	0.1717845089547495	0.0084	-0.0612	0.1243	-0.2327	4.843205765231399	-1.0226827400158	-0.5507630867693	0.1859440603764909
856	0.1349250436644817	0.1747	0.2887	-0.8033	1.1015	4.218045007408399	-0.5650839499440999	-0.6234296644721999	0.135002214639117	0.1851	-1.118	-0.8485	-0.294	3.2777465736784	0.2222094373935999	-1.3225159769805	0.1499367589904013	0.0178	-0.4126	0.0784	-0.0377	3.3033588866641	-0.5192493191786	-0.526409750766	0.1499386148304622	0.0195	0.0479	0.3793	-0.2201	3.1036930058616	-0.3936270221535	-0.6524254780981	0.1823198134736219	2.0348	3.7101	-0.8146	1.5208	3.693523722116	-0.1842827557988	-1.0840578679078	0.1837735933189367	2.3128	-1.8627	-1.9101	3.4292	3.6602788611745	-0.1575294949228	-1.0940903407362998	0.1969654516690175
858	0.1345411273173089	0.2801	0.0493	1.4671	0.9837	1.4118246566695	-0.1079572762407999	1.3853861400391	0.1348506502025552	0.264	1.3375	-0.6379	0.8608	1.4433777672908998	-0.0171535613851999	1.4322043465721	0.1515539795461884	0.0	-0.0008	-0.0045	-0.0034	1.2293910233135998	0.044457624691	1.2727863861757	0.1516160035584891	0.0	-0.0154	0.01	-0.0018	1.2787665268421	0.1175569757316	1.2913169536354	0.1807324351935071	0.0121	0.1952	0.2241	0.1088	3.9640464012092	0.5676805899703	3.9006254357208	0.1815875640318658	0.0116	-0.0268	0.2662	0.1565	2.7617233830172	-3.4349219813249	1.1637275050753	0.1931770213521588
859	0.1690009002705479	0.5597	-0.0974	2.191	-0.3964	0.6403078246424999	-2.4047640654761	-1.5148247110420998	0.1697454644054605	0.2292	-1.0054	0.1343	-0.9983	0.5884143671492	-1.5149033971034995	-1.5794259674515	0.1722556633820286	0.0123	-0.3163	0.017	0.0802	1.5798587407892	-2.2074981095463	-1.6530367778911998	0.1723921650121714	0.0122	0.243	-0.0527	-0.2104	1.5652231333688	-1.6663347222678	-1.7078022766255998	0.2186653712940037	0.2798	0.4411	1.31	0.0926	1.7140971615375995	-2.3997675005772	-2.0873838368192	0.2194552612905859	0.8189	2.2872	-0.2895	-0.5311	1.6240409642653	-1.9657745289255	-2.30550159902	0.2244834486270748
864	0.1571433876168169	0.6173	2.4129	0.1854	0.1891	-1.0650551840797	-0.4826996436583	-0.2143408312535999	0.1780883202681167	0.6413	2.3212	0.1133	0.0242	2.1156321328618	0.0509098817257999	0.0826990505313999	0.1859001118788902	0.0358	0.4935	0.2097	0.0311	1.4847272925566	0.0610603836464	-0.0015343781972999	0.1912251799711334	0.0011	0.0682	-0.0602	0.0232	-0.2558477286421	-0.0227796147752999	-0.1266452158233	0.2187000207466734	0.0166	0.2454	0.2002	0.116	-1.2544918769002	-0.0123537116397999	-0.1148029635825999	0.2279695144564192	0.1294	-0.1355	-0.6981	0.5882	-2.8816409405908	-0.3012102430391999	-0.2737488076106	0.2301877177627636
865	0.1041531369138786	0.1619	-1.4117	0.1175	-0.5697	-0.6398750513048	-4.9146133659519	-2.6414517381673	0.1212880324926007	0.0005	0.0138	0.0135	0.0792	-4.4517032667357	-4.359994662174	-3.4729666920118003	0.1285352492598809	0.0074	0.2787	-0.024	0.0882	-3.3135880746461	-2.1661879273113	0.0170355322930999	0.1341625532170599	0.0527	-0.0004	0.4127	0.6471	-2.4026395418183	-2.9321573920096	-0.9161024698495	0.136582354040515	0.0641	0.196	-0.3811	-0.7211	-2.2514049318075	-3.2698779675384	-0.7957127959075	0.1441668916047024	0.9	2.5399	-1.3005	-1.1052	-4.9687493761951	-2.8144430441552	-1.4225259610199	0.1491555322757192
866	0.1567153816547003	0.2655	-1.1349	-1.1181	-0.056	2.3315860283741	-0.8092074554376	1.1444100770016	0.1577040960656011	0.044	-0.5496	-0.3299	0.0889	2.0699942172498	-0.9959688221705	1.2760125146931	0.1646821303981628	0.0503	-0.3285	0.2567	-0.533	-0.2885417871538	-2.4142850789055	0.4037775240740999	0.1864477581535904	0.1327	0.7691	0.1675	0.6696	2.6156033669974	0.5762180276322	0.5819621101144	0.1882615584759552	0.0072	-0.2324	-0.0038	-0.0562	1.7837736689072998	0.6137119358893	-0.07475175833	0.1903932068718316	0.9042	-2.2566	-1.1026	-0.9032	2.2498705536102	-0.4121575896132	0.7370523371337999	0.2012605957786946
867	0.1437201453329014	0.228	-0.4454	-1.4767	-0.0002	4.3715615131998	1.1495246709926	0.017704363815	0.1662278698746934	0.0297	0.5166	0.0383	-0.0001	2.5814536163498	-1.3516691627292	0.0156978692492999	0.1876495821698687	0.8667	2.1789	1.4765	0.0006	3.5803731658228	0.0276581505821	0.0172715904772999	0.1912069758338548	0.0002	0.0015	0.001	-0.0375	-0.2820501870883	0.7435045941685999	0.0167601310782	0.199829977552326	0.1479	0.9463	0.463	-0.0003	4.9388880158938	1.2908054942363	0.0172322474466	0.2182358082637013	0.0914	0.2473	-0.7529	0.001	3.8529023394817	1.2089326473495998	0.0170748753238	0.2290527973319203
869	0.1337479298829944	1.2884	-0.9232	-3.6777	-0.2683	0.952888203554	5.742508760972	0.5605201583829	0.1432074204557512	0.0093	0.0892	0.2995	-0.0073	-0.3441728325636	-0.0690470188785	0.0595653484798	0.1793616738727384	0.0153	0.2029	0.2355	0.1776	0.5365209096558999	3.6526463132187	0.3105345413151	0.1878208365182371	0.1607	-0.5544	0.9278	-0.3391	0.6064334752098	3.2645666583939	0.3038068830654	0.1893998388960414	0.0235	0.4178	-0.1082	0.0119	0.9415180676817	6.0431682015814	0.3922106730483	0.1930443956715452	0.0709	-0.2252	-0.7073	-0.0108	1.3881401521881	5.2535929184631	0.5904995477763	0.204509774832804
870	0.1071392919823269	0.1723	-1.4679	-0.5019	0.0754	-0.2314550496081	-0.3605001903040999	5.9605478371114	0.1239375837431437	0.0007	-0.0397	-0.0706	0.0446	-3.7427811965524	-1.1198206828141	5.7009231775221	0.1312163262719021	0.0111	0.3452	0.0383	0.0803	-2.3361498199353	0.9155910104504	2.4356483445756	0.1379572456160252	0.0335	0.5604	0.1781	-0.1345	-0.8719989324348	0.5121282306219	3.5440595484867	0.1405314541700127	0.0664	0.7537	0.3561	-0.1183	-1.5889863239116	0.2451464242916999	4.4015015595625	0.1519342349272846	0.1909	-1.0903	0.2949	-0.7802	-6.3757741831192	-0.154224680344	3.2348626702154	0.1561050377528813
872	0.1404409994229651	0.1841	0.0128	-0.8418	1.1212	-0.214026087008	0.7128170302226	0.1956528916711	0.1707955097367106	0.2218	0.2153	1.3356	0.3436	-0.0909610869784	1.1489738685628	-2.0115304736296	0.1818058854241233	0.0181	0.046	0.1849	-0.3368	-0.2127277669948999	0.4563791561199999	-0.5908929780833	0.1839071810964373	0.2805	0.1111	-0.9298	1.1877	-0.8708579845444999	0.0603522090938	-0.1917972746625	0.1869325013725392	0.0063	-0.0736	0.1734	0.1213	0.7296165043314999	-1.7835376107230998	-0.3077411861353999	0.1901714034826281	0.026	0.0537	0.017	-0.4492	-0.5021744438547999	0.2556116704579	-1.2708192346407	0.1906534702494653
877	0.1389292218195491	0.7467	0.4926	0.9748	2.6209	0.4286029764457999	0.9498981332208	3.2574455698372	0.1468699660175879	0.0086	0.1573	0.2425	0.0664	-1.2062573212619998	-1.5917009930299	2.5015872640287995	0.1513179034606909	0.4941	-1.0797	-1.7094	-0.9001	1.9107336289762	3.488939962476	6.371721850957099	0.158354017502311	1.0591	0.8642	1.5649	2.6147	-0.0780959159395	0.3684081394748	5.1082204200266	0.1659782917258934	0.0072	0.1053	-0.0798	0.2185	0.0741616128695	0.1893186637284	0.6078891673457	0.1678037599535915	0.0018	0.0964	0.0184	-0.0802	-1.1203321422132	-1.4492792218959	2.5768111387272	0.1698574439572698
879	0.1550442370016189	1.222	2.8115	1.9643	-0.2429	2.4186914983439	2.2151700005328	-0.4213245157663	0.1866389427542405	0.0007	-0.0141	0.0639	-0.0337	4.1914097756245	2.7149445195149	-0.3269799281476999	0.1928777368241593	0.002	-0.0096	0.0355	0.1183	0.791581777684	1.7147659930595	-0.4628314131547999	0.1962146971131493	0.0559	0.5889	-0.2332	0.1628	4.1298772756097	3.32055179108	-0.5362848514716999	0.2123095343526005	0.0895	0.3792	-0.6434	0.2726	4.1840526288836	2.7143543740544	-0.3357927670245	0.2134887726115911	0.0043	0.041	-0.047	-0.1619	2.3317434004969	2.092262372626	-0.3870960790573	0.2149180583080467
880	0.1768279347593503	1.4617	-3.4381	-0.7496	-0.1315	2.273240313846	2.1588307805704	-0.1237338315515	0.2122011907773382	0.0079	0.0274	-0.0931	-0.2162	-1.7803114822057	1.5996876282619998	-0.3093935934248	0.2144889344319765	0.0652	0.0029	0.648	-0.1906	-0.3441728325636	1.6865963830783	-0.2353106666166999	0.2152039888724554	0.0606	0.1965	-0.6121	0.0974	2.0685778681446	2.0501259867463	-0.1268025879460999	0.2267326745968689	0.1162	-0.525	-0.7008	0.0428	0.7470454669316	2.2122192732303	-0.2334615441738	0.2508978153527017	0.0063	-0.0809	-0.0587	-0.1665	2.2578571888423	0.9319183681909	0.0279335517969999	0.2515023212594301
881	0.1341409431539033	0.2541	-1.6693	0.234	0.0012	-3.3094177133919	-0.3601461030278	0.0025966400262	0.1446859586774508	0.1108	-0.8208	-0.689	0.0001	-2.0103108396779	-0.8978473036046999	0.0014950351665999	0.1612910530780108	0.0031	0.0001	-0.0001	-0.17	3.1243480969791	-2.9655202820432	-0.0036982448858	0.1739912284697944	0.2028	1.1523	0.6482	-0.0004	-4.033998309793799	0.3880796548248	0.0035408727629999	0.1797249525434478	0.1071	0.8803	0.3443	-0.0003	-1.2689701121978	-0.1789321036236	0.0014163491051999	0.1852417167867103	0.0981	-0.8447	-0.2845	0.0	1.3525740524352998	-0.3284749633143	-0.0003540872762999	0.1865657752492335
882	0.1223466455575498	1.3361	2.7131	3.0032	-0.0294	-0.9561930181328	-1.4673770160178998	1.0018309337448	0.1506280160489032	0.0986	0.7052	0.5398	0.4401	-0.8123548978935999	-2.6618314280699	1.4303945671599	0.1529141919780565	0.0094	-0.2709	0.1157	-0.0722	0.1417135965814	-1.6134576890069998	1.1403970878702	0.1660102290796226	0.1441	0.8087	0.0363	0.8044	0.3281208760379999	1.1904414229206	0.1470642487566	0.173167265249694	0.1139	0.5514	-0.7616	0.3198	-1.1957133890344	0.7731298962857	-0.6383013300768	0.178749860366087	0.2076	-1.1225	-0.165	-0.6743	-1.7523385873779995	-1.1322530805153	0.2539592631685	0.1797400925234139
886	0.0977162600306794	1.707	-1.2782	-0.5257	4.9288	1.8949570736655	1.851089594435	-6.8819222730747	0.1321238779983177	0.0002	0.0044	-0.045	0.0227	0.0468575495636999	0.2485692679626	-3.5923334471556	0.1447685777370174	0.0103	-0.1025	0.083	0.2988	1.8449127386151	3.1584978476267	-4.7263176210217	0.1491967425823706	0.0159	0.1935	0.3055	-0.1717	2.8086202756116	2.7735262922272	-8.3227427433701	0.1546430576669489	0.0114	-0.033	-0.3286	0.0404	2.0217203185809	1.183831793763	-6.7565753772645	0.1602931193681777	0.0091	0.1849	-0.1215	-0.1899	2.2612406894825	1.6531548069833	-5.961098639541199	0.166447407301557
893	0.0882921186174191	2.9879	-2.2643	-2.9299	-6.0868	3.5024346220061	3.800930195927	9.9138535909395	0.1224091763428097	0.0	-0.0024	0.0044	0.0015	0.9183450225994	0.3569986605717999	2.6330323295975	0.1463701603597132	0.0196	-0.0585	-0.0921	-0.4349	3.6703900200644	4.530822101473399	9.8763203396517	0.1509458835995481	0.0005	0.0073	-0.0158	-0.0682	2.019084335524	1.2302172269583	6.127401630310099	0.1553228026371839	0.0389	0.0868	0.564	-0.2244	4.5182323316494	5.5038932797764994	12.722316494428298	0.1598467141299563	0.0124	-0.0489	-0.3028	-0.1492	1.3653998804435	2.5629230488901	3.2140502069751	0.1611817286637143
894	0.1035194391942318	1.3923	3.2847	0.9977	2.8965	-4.842340218556	-2.2206386818001	-4.7792339973132	0.1331095962381262	0.0001	-0.0247	0.0264	-0.0064	-3.7742162780817	0.6461699362168	-2.4710177291749	0.1510880839449037	0.1437	-0.4197	-0.8578	-0.717	-6.432388804296499	-5.267913781637899	-3.9197854916717	0.1597180514947322	0.0003	-0.0534	-0.0	-0.0036	-5.0313834810695	0.0547261557037	-3.3943986597039	0.1622846511044699	0.0653	0.2636	-0.5527	-0.4779	-5.208859892557199	-5.1742773685719	-3.8419649769471	0.1648652981372429	0.0016	-0.0798	-0.0685	0.057	-6.018224720117599	-5.4024276036012	-2.4599229945175	0.16645928982285
895	0.0961830362660209	1.5276	-2.8607	-0.0714	-3.954	2.6693852899643	1.4502627976634	4.7088886584216	0.1203820580464903	0.0001	0.0121	0.0166	0.021	-0.7851295206491999	-0.0496902477740999	-1.0718615283908	0.1381591202229192	0.1958	0.764	0.2007	1.2255	4.5464019416306	0.7415767856643	6.7507132656902	0.1457602335625415	0.0014	-0.0428	0.0927	-0.0604	2.2100947495725	3.3438428652544	2.7175805025718	0.1483270183887923	0.0056	-0.0281	0.237	0.0054	2.2367693243871	3.7510825760301	2.5837355121304	0.1547728801103378	0.1167	-0.5891	-0.1565	-0.8715	1.7971109563146	2.6955877484104995	2.8255377788126	0.1558205940654798
896	0.1197943528209627	1.5866	2.6867	0.0413	-3.5562	3.9821048523005	-0.0088521819075	-5.1645989830197	0.1355917036760616	0.0001	-0.0148	-0.0107	0.0175	1.5953205518543	0.2974726551227	-1.8022255503056	0.1658346871894739	0.0008	-0.0066	-0.084	0.0099	3.0799691583495	1.2490625386635998	-3.0912606081604	0.1712180396844217	0.0144	-0.0616	-0.3415	0.077	2.9740970627358	3.806831650532	-3.4316958528075	0.1751374066836922	0.0186	0.0027	-0.3889	-0.0916	2.5164195866027	-1.8174513031865	-4.3708926816779	0.1774884488166374	0.0278	-0.2506	0.2129	0.3559	2.1460836386236	-3.4643505682885	-3.604608472734	0.1786706744268865
897	0.0901574440422431	2.1602	-2.2571	-5.0248	2.3659	3.9565318823455	8.0136638941909	-3.980727846226	0.1308490492764674	0.0007	-0.0696	-0.045	0.0307	1.6370635074269997	4.7802962591421	-2.1022948454545	0.1503059208578503	0.1771	0.5476	1.0881	-0.5329	5.755137873826699	12.159947213602498	-5.8551872008968	0.153301824415268	0.0099	0.2388	-0.0285	-0.1977	0.2972759399692	9.6733889873011	-0.7039648483150999	0.1537282677968027	0.0324	0.4098	0.2772	-0.2673	3.4335843182810994	8.776210515218299	-3.9470108689161	0.154610178060959	0.0374	0.4766	0.1788	-0.3219	3.5330434998907	8.0811371918414	-3.9099497339967	0.1617845257276144
899	0.1420372030494289	0.096	0.776	0.4776	0.4286	2.2879546073278	2.4040952339542	0.7610515858607999	0.145525490006957	0.5985	2.0935	1.1825	0.6228	0.1226322266918999	0.4910010231359999	-0.3321732082001	0.1493767689905911	0.0155	0.1384	-0.2666	0.2549	2.4236093771814	-0.3702966049484	0.609030115236	0.1652196423161581	0.1295	-0.6091	-0.8172	-0.3702	1.8797313207846	-0.5290457338229	0.0442215665067999	0.1673424785954364	0.0451	-0.2911	-0.5587	-0.088	6.4801512435663	-0.4820308121364	1.4218177864673	0.1775717771378511	0.0067	-0.2118	-0.013	0.1083	4.4817219991598005	-0.3334715282132	1.3640622173997	0.1806143714262426
900	0.1388602455731351	0.2433	1.3531	-0.8891	-0.0848	-1.5159263159017	-3.7190180060096	-1.1688420990663	0.1656279451367172	0.0174	0.3258	0.2266	-0.0195	-3.3542687683899	-1.1998444072579	-0.9866838669253	0.1830286605884634	0.1324	0.2355	-1.0115	-0.0806	-1.3794846854341	0.7948865922627999	-0.9844413141754	0.1838182249861755	0.6108	-0.469	2.1798	0.1119	-2.3086883845067	-1.6919863782842	-1.0372396613748	0.1924436595088454	0.1808	-0.4553	1.0935	0.0806	-1.7172052609628998	-3.7521841808897	-1.1592423995755	0.208011796109262	0.0297	-0.4425	0.135	0.0219	-0.7879228758289	-3.5854090737524	-1.2013787854551998	0.218518848127532
908	0.1385004610266433	0.2447	0.8265	-1.4013	-0.0635	4.3528342305866	-0.1773977254263	-1.9502733748297	0.1656387751578251	0.017	-0.1977	-0.3098	0.1364	2.0081469729894	1.8126514534411	-1.5360306045894	0.1821766848407428	0.0075	0.2339	-0.0687	-0.0463	-0.665684079444	-0.1764534926895	-0.4941091225612999	0.1833694707321781	0.724	2.2732	-0.6549	-0.5707	3.0254397177992995	1.0395215571554	-1.7254279543792	0.1917800313151868	0.1747	-1.0212	0.5272	0.2129	4.3184877647855	0.077505770479	-1.9675843083377	0.2050639768165826	0.0015	-0.061	-0.0818	0.0258	2.0711745081708	0.8399737054449998	-1.4283093865327998	0.2075057643836028
910	0.1615973927381863	1.4343	-3.1516	1.7985	0.3825	2.0851019410386	-1.3219651745507	-0.2951514163113999	0.183224318682393	0.0085	-0.2434	-0.0951	-0.0388	5.4108863552017	-3.9856457250635	-0.9255054541868	0.1868105146166311	0.0027	-0.0711	-0.1193	-0.0472	3.6867567208356	-1.7117759227263	-0.332448609415	0.1939136072122749	0.0033	0.0083	0.0448	-0.1541	1.3356172062036	-1.0657633586323	-0.253762548015	0.2030372484304225	0.0009	0.0109	0.0185	-0.0797	0.7631367664879	-0.5027645893153	-0.1137800447844	0.209252735721628	0.005	0.0079	-0.0645	0.1781	1.5429549779926	-0.9279053790595	-0.2019477765830999	0.2235136207881046
911	0.1088757894000401	2.119	-4.9977	0.0012	-2.0533	8.4389620560579	-0.6247279844853	2.9923128859499	0.1716877109096245	0.0041	0.1488	0.0167	0.114	8.285681608450698	-0.2990463763506999	3.2319512859436	0.1738716892178082	0.1095	0.9127	-0.2156	0.2554	9.061722889008198	-0.2239011877137	3.5860385622436	0.174582036806901	0.0002	0.0372	-0.0015	-0.0099	11.6456157732614	-0.2305501599019999	4.7820273524929	0.1871656084814323	0.1135	-0.661	0.6246	0.2872	9.4922536739583	-0.0906069997021	3.8790654548972	0.1923323925261208	0.0489	0.3561	0.3436	0.3692	6.9436121452123	-0.4574807609796	2.5807060987665	0.2033952425506218
913	0.1336748520462992	1.3092	2.8403	1.7876	1.8513	5.1778575843656	2.6137935875852	2.4700341534074	0.1810586543919192	0.0404	0.3438	0.1579	0.4378	3.8138347099966	1.9152580775067	1.2456790380234	0.1885056323133824	0.0453	0.1449	0.1734	-0.5563	5.0674610402214	2.6655690159864	2.6585266134911	0.1902543062468536	0.0417	0.4707	0.3193	0.0698	4.8358879615212	2.5745292429466	1.4727670112237998	0.1910137880284181	0.0311	-0.3225	-0.2569	-0.2722	5.28376902301	2.5019020082744	1.6918683491920998	0.1945861588729353	0.098	-0.0145	-0.2145	-0.8424	3.0166662219532	1.4279552992565	0.7558583058084	0.2028996138191099
914	0.1533612866332985	0.3886	1.9429	0.1591	0.0003	-1.7486403424922	0.7312295685901999	0.4502023003001	0.1714865870910957	0.164	-1.0179	-0.625	0.0865	-1.3882581812802	1.3725209690001998	0.3535758169009	0.1924685645149696	0.1161	-0.7917	-0.5232	0.0664	-0.6172528086522999	-0.9345936942785	0.7302459928227	0.204581388944556	0.0071	-0.1285	-0.1423	0.1251	-2.6346847368869	-0.0884824760442999	0.6531729956814	0.2095918932489557	0.0873	-0.4422	0.6409	-0.1372	-1.6260868018616998	1.9800560490696	0.2152457209597	0.2150849420611983	1.215	0.8753	2.7432	-0.4274	-1.6029530998101	1.1155322924678	0.37375879165	0.2276905504583538
922	0.1208217179492032	0.1211	-0.7424	-0.9438	0.2475	-5.3392033532663	0.027146691183	-0.3772996644129999	0.1327757309786632	0.0143	0.0801	-0.3927	0.0303	-5.9433549326955	-0.3448810071162	-0.4675525768387999	0.1429424075975339	0.0524	-0.191	0.7125	-0.0769	-3.350845924719	-0.6110759528323999	-0.3090395061484999	0.15548839171221	0.0405	-0.6201	-0.0753	-0.0121	-5.825915986056	-0.3139180419553	-0.6326752766867	0.1637180339812896	0.7424	2.6026	0.0603	0.156	-8.3070448741208	-0.4394223098883	-0.7459438620719999	0.168330108166761	0.0656	-0.7637	0.0233	0.033	-5.4215876595521	-2.0910427386743	0.1730306490186	0.1749005599652031
923	0.1106563540156192	1.3375	-2.0602	3.3849	1.5582	5.623574779165899	-2.8736543053587	-4.547896976797199	0.1419985210951773	0.2115	-0.6842	-1.2046	0.5614	4.0722790786649	0.9114599922269	-3.0799691583495	0.1452413645685639	0.0002	-0.0069	-0.0418	0.0144	0.9505669647427	0.7448029141817	-1.1557802128739	0.1496199748093602	0.0746	-0.6219	0.5246	0.2935	4.587712123865599	-0.6392849058443	-3.061674649074	0.1583009952330384	0.118	0.4699	0.9162	-0.241	3.4056901095148	-1.1256827943884	-2.626540729532	0.162048221123135	0.0128	0.1964	0.2586	-0.1126	3.8553022643544	-0.4629100992162	-3.1080994253	0.1644307585156326
924	0.1214835638014172	1.3026	2.0968	-3.3071	-0.8665	-0.2169374712797999	1.9756102866005	-0.4321045061781	0.1496507005384002	0.1344	0.9331	-0.4425	-0.5294	0.6090694582667	2.925941193159	-0.3464153853134999	0.1519627755424628	0.0103	0.2571	0.1581	0.1051	0.6528189084050999	2.291338107968	-0.2769355930973	0.1658748067766598	0.174	-1.0838	-0.1856	0.6037	0.8904508138331	-0.7818640491011	-0.7931948419426998	0.1738185908774677	0.107	-0.4541	-0.8158	-0.2269	-0.8140073051829999	-0.3585330387691	-0.2549034959053	0.1762409024136547	0.3959	1.7458	0.3458	-0.449	0.2910597411186	1.9449620656852	-0.448117119673	0.1797532925074035
927	0.1261639939049813	0.0007	0.0139	0.0248	0.0868	0.9370723052126	0.5477336734054	-0.0524049168924	0.1535987566200536	0.0051	0.0881	-0.0004	-0.204	0.5725591257771	1.3988807995692	-0.2066295972363999	0.1595457641233121	1.2342	-3.0968	-1.4155	0.0989	-2.9714610796789	0.166421019861	-0.1511165809186999	0.1746893337618675	0.0027	0.0267	-0.0172	-0.1493	0.2907056538422999	1.7062285553976	-0.2711128245537	0.18699873060817	0.0022	0.0499	-0.1203	0.0309	-1.6686953041097998	0.5742115330665	-0.1655554731856	0.1920784379022148	0.1394	-0.131	1.0204	-0.1735	0.8354885999452	1.9091992507789	-0.2740635518561999	0.2075349749386683
928	0.1606648132629573	0.7886	2.3875	-1.2426	-0.3438	6.0986812178991	-1.8416079240363	1.2935988494159998	0.1830970664856152	0.0862	-0.2571	-0.6618	-0.4497	2.268519150162	-0.3871747651186999	1.8738692092103	0.1878586647860607	0.0793	-0.0694	0.6127	0.5026	4.8048069672682	-0.9886510184603	1.4756390524649	0.1946548036405899	0.0481	-0.5298	0.2868	-0.0899	3.0714317206876	0.1655948162162999	2.6697393772406	0.1964398792337428	0.2733	1.2861	-0.5891	-0.2935	4.3553128415207	-0.6751657498427	2.2807548327097	0.203883768008364	0.0011	0.0012	0.0194	0.0885	2.7498811307765	-0.5423436781995	-0.0598014066639999	0.2087139949067686
929	0.1382538055503194	0.7241	-2.6931	-0.2076	0.7489	-5.397391695671599	0.6917685087980999	5.0062826274829	0.1565062872787298	0.2936	-1.6119	-0.422	0.1948	-3.5829304628183	0.8139679621523	4.224693979596699	0.1643009801714135	0.0667	0.7501	0.1643	-0.1379	0.4695197283737999	0.7860737533859999	1.6943076170954998	0.1787692845803958	0.7486	-2.3019	-0.8292	-0.5431	-1.7377816660189995	0.3258389802574	2.023412068901	0.1822837466001373	0.0576	-0.6471	-0.1922	-0.1363	-0.5797195573645	0.5470648418835	1.267632449154	0.1839818799451143	0.1789	-1.1701	-0.2152	0.2083	-0.9480490107779	0.3561724569271	0.8406818799976	0.1861700715614759
930	0.1376100840893853	0.7052	0.874	-2.6309	-0.0341	-4.7577920455817	7.016003321700299	0.6311408984894	0.155665037184082	0.3069	0.116	-1.7154	-0.0385	-4.166151549915099	5.4411018027793	0.4744376072112999	0.1643857578853401	0.0437	-0.0908	0.6246	0.023	-0.9683893576497998	0.8855329349955999	-0.219927541613	0.1826578516170238	0.9258	0.4181	2.7255	-0.0038	-3.4827631066561	4.3071569719439	0.5879029077500999	0.1863580637497282	0.0041	0.0657	-0.124	-0.1165	-3.1382755298469	-0.6822868383994	0.4826209575968999	0.1890414794877191	0.0725	0.2279	-0.7232	-0.0053	-3.2786908064152	1.4168999076298	0.557097314712	0.1956425927039119
938	0.0929812858689927	0.0	-0.0092	0.0052	0.0033	1.9396900995714	-0.5273146404721	3.8426731514997	0.1227350486277529	0.0826	-0.7782	0.4169	-0.4793	4.1701645390465005	-0.0934396979125	6.6248549104809	0.1393807929080152	0.0001	0.004	0.018	0.0171	1.6428862759705998	-0.6803196868644	3.3859399081034	0.159881815231623	0.0795	-0.5476	0.6676	-0.0245	5.3394787544812	-2.8952929722437	5.551577032984899	0.1614481155785629	0.0069	0.133	-0.1551	0.1494	4.0122416138167	1.6191624284584998	8.1216998564931	0.178645013854987	0.4206	-0.8054	-0.7333	-1.5315	5.259258314883899	-1.2858089293374	6.764680041588699	0.2017094606481096
939	0.0930618535821792	0.0003	-0.0334	-0.0268	0.0494	0.1409660789981	-0.6610416018213999	2.7363864712464	0.1243876341452392	0.1108	0.856	-0.7766	0.0156	1.2675537630926	-3.5155358512292003	5.1418193682444	0.1393616608507062	0.0056	0.0681	0.1618	-0.1716	0.0926528372984999	-0.4532317136639999	2.4783355328851	0.1552480240425083	0.0705	0.7954	-0.2029	-0.0839	3.4640751670736	-3.7596986997534	3.7693770853056	0.1689366283030684	0.1386	-0.0632	-0.8242	0.74	1.2009853551482	-4.8269570935523	4.427271244671	0.1730565689837248	0.2749	0.1104	1.105	-1.0722	1.0964115795476	-4.257112636893499	4.8760178528352	0.192616143489064
940	0.0926576648466659	0.0	-0.0037	-0.0028	-0.0055	-2.0043306990115	2.0211301731204	0.9039454733632	0.1238914060325115	0.0925	-0.6252	0.8407	0.1512	-5.3093813359957	3.3747271443539	1.5195852177568	0.1391524554918251	0.0	-0.014	0.0038	0.0061	-1.4616329335357	1.9134482980945	0.8080271645166	0.1603059106998609	0.0831	0.1144	0.8731	-0.0452	-3.654180691416	6.204002511083	1.1985067442141	0.1623237178239777	0.0053	0.1633	-0.1232	-0.0864	-5.1113678624826	1.9125040653577	1.5062872733801995	0.1782848114688618	0.6519	2.3008	-0.0574	-0.4336	-5.1686119721511	5.0869751834486	1.4909828344379	0.1849749032123942
[truncated: 298 more rows]
[truncated: 31 more columns]
