# Supplementary material for: Data-Driven Recommendation of Optimal Tuning Scheme for Range-Separated Hybrid Functionals in Solution-Phase UV/Vis Absorption Energy Prediction
Source: J Chem Theory Comput. 2025 Oct 23;21(21):11106–25. doi: 10.1021/acs.jctc.5c01044 (PMC12613327; doi:10.1021/acs.jctc.5c01044)
Supplement: Supplementary file 2 [file ct5c01044_si_002.zip › SI-data/tddft_results/PV╬│T-╬▒0p10-TDDFT.csv]

	ΔE_1	f_1	Tx_1	Ty_1	Tz_1	Dx_1	Dy_1	Dz_1	ΔE_2	f_2	Tx_2	Ty_2	Tz_2	Dx_2	Dy_2	Dz_2	ΔE_3	f_3	Tx_3	Ty_3	Tz_3	Dx_3	Dy_3	Dz_3	ΔE_4	f_4	Tx_4	Ty_4	Tz_4	Dx_4	Dy_4	Dz_4	ΔE_5	f_5	Tx_5	Ty_5	Tz_5	Dx_5	Dy_5	Dz_5	ΔE_6	f_6	Tx_6	Ty_6	Tz_6	Dx_6	Dy_6	Dz_6	ΔE_7
8	0.1080797082475161	0.3199	-1.3457	1.602	-0.2494	-3.8922453701817	2.7945748136517	-3.0025420739319	0.1119319515329957	0.0766	0.3928	-0.8861	-0.2948	-1.7204313894802998	2.1952624269986	-1.2205781844367998	0.120323527423421	0.1575	0.9139	-0.9689	0.4348	-3.7068216664926	4.2320904693683	-1.9928818770778	0.1229846025220095	0.0757	0.1805	0.7492	0.5741	0.0011409478903	-0.0407200367744999	-1.0643470095271	0.1274529079016542	0.3015	1.4744	-0.9138	0.7343	-3.1206105090626	3.645525224662	-1.4857108683240998	0.1343106746109424	0.0114	-0.0803	0.3137	0.1507	2.7874143820643	0.6159938316699	1.9318214934314	0.1383597416784057
9	0.0968190308174262	0.0367	0.4815	0.5773	-0.0643	-6.730412261849	0.0075538618943999	-4.8836110577603	0.1043408229803941	0.0001	-0.0138	0.0378	-0.0069	3.6550068950607	0.7731692393164	2.013576311226	0.1144926855856618	0.0	0.0068	-0.0178	-0.0039	-0.5763360567243	-1.7453748709441	0.7025878422406	0.1294102874034158	0.0303	0.3932	-0.1657	0.4117	-4.5529722277575	0.1550508839886999	-3.4215453508869	0.1377725410208788	0.0019	-0.1099	0.0578	0.0729	-1.402579044455	-2.5791323775385	0.6834277862897	0.1443417396679134	0.0015	-0.1134	-0.0129	-0.0537	2.5242881927427	1.4925565556659	0.7544026136724999	0.1470185783822271
12	0.12132487514398	1.484	0.2846	2.9149	-3.1256	0.3087641049336	3.4845728860683	-3.1621567494818	0.1258515917114424	0.2295	0.0812	-1.443	0.8045	0.2846468271145	-4.2204449322811	2.6180032918701	0.1400214119923564	0.2243	0.2197	0.7078	-1.3616	0.1367957177439	2.7526351429255	-1.9766725484294	0.1472138528133798	0.0935	0.0042	-0.7802	0.5865	0.0072391176488	1.0624978870842	-0.3142327862008999	0.1486676558107587	0.0361	-0.0809	0.5855	-0.1221	0.5421076200152999	5.2935260946236	-5.4235154680564	0.1523720808841479	0.0935	-0.1416	-0.4989	0.8073	0.1780665569481999	0.2303534447485	-0.2503003613134	0.1611459998838646
16	0.0904883888341884	0.154	-0.9936	-1.169	0.4465	-3.2015784662432	0.4120395605210999	1.2299811687741	0.0985095757977661	0.0015	-0.1109	0.097	-0.0309	0.9608748387861	-2.6992859932963	0.3005020684866	0.1033539313351768	0.0003	-0.0322	-0.0061	0.0576	-0.8527208473918	-3.9183691425665	0.4697951295886999	0.1080399587258632	0.0022	0.155	0.0757	-0.0312	-0.1423037420419	2.4302583493697	0.3504677174756	0.1202497807493178	0.0011	-0.0654	-0.0704	0.0685	1.0656059865095	-5.5280499006263	3.804077638383	0.1218908494011271	0.0364	0.1905	0.621	-0.1595	-0.7695890235227	1.8653317715484	0.1958496068246	0.1262861452977898
19	0.0820598141078242	0.0003	0.0322	-0.0413	-0.0476	-10.4174443838995	7.8645538078379	-0.7217872412222	0.0845294730851214	1.8284	3.1047	-4.7665	0.2949	-11.2155964477104	12.3108670793677	-0.8994603678634	0.1178507429174668	0.5588	1.0829	-2.4338	0.1284	-6.0575677508176	5.7764617964661	-0.4484318639185999	0.1206655598491243	0.0585	0.6869	-0.5035	0.0475	-11.396889133176	18.7735893603339	-1.0997557371571	0.1219701584505099	0.0003	0.0235	-0.0372	-0.034	-9.5358850950046	6.870866881447999	-0.6541172284182	0.1362001538860323	0.0329	-0.5541	-0.2338	-0.023	-6.9700900048734	4.6464906117314	-0.4365502686471999	0.1410493809117296
20	0.0771782833377955	1.6347	-1.8512	5.3209	-0.1793	-6.3925343141974	16.612594713075	-0.4998925480741999	0.0828658568953048	0.0001	-0.0422	-0.0193	0.0135	-5.055618787980699	12.4081230512581	-2.1531653841496	0.0940485614808558	0.0001	-0.0281	0.0078	0.0054	0.5690182530140999	-1.1534983170933	6.030106315388999	0.1042417832274727	0.8061	-1.1168	3.2173	0.0423	-2.1584766932941	4.2752104310155	0.4369043559235	0.1053564812490346	0.0011	-0.058	0.1101	0.0045	0.6215805420293	-0.6792967680661999	7.076001443517799	0.1152881048831462	0.0005	-0.0038	0.0695	-0.0452	-4.6320910624952	11.139979142705	-2.1369953985319	0.1206930527415275
21	0.1245432373307652	0.3428	-1.6828	1.1187	0.213	9.9404494796927	-8.7002784659673	-0.8521307019313	0.1268491781403136	0.0032	-0.0864	0.1656	-0.0511	10.3632296875949	-9.6498618549425	-0.3109673146528	0.1372085618836705	0.0171	-0.4063	0.0107	0.1471	5.1001157557024	-5.0929159810843	-0.1651226998479	0.1443313120517296	0.0357	0.4568	-0.1303	-0.3813	9.7984998249271	-8.0875501058455	-1.0481770239094	0.1455296401063249	0.1679	-0.6906	1.119	-0.0396	6.1340112594677	-6.279108356689299	0.1972659559297999	0.1491233413517638	0.1946	0.3502	0.5917	-1.2184	1.1575506492554	-1.5333159354711	-0.0618865872911	0.1599665260618088
22	0.1136405514484231	0.0003	-0.0423	0.0178	-0.0452	9.672090667288	-8.174537546723199	-0.5904995477763	0.1166316974404095	0.2706	-1.5466	1.0337	0.1415	9.3495171585787	-8.0448235745053	-0.2792568319085999	0.1312157368129995	0.0108	0.3055	-0.1655	-0.0483	10.081218843537298	-7.5038175593496	-1.0198106987747	0.1318745662820017	0.0403	-0.5582	0.3674	0.1094	7.8726978151928	-6.452729151168399	-0.1873121691627	0.1419212902191697	0.0327	0.0227	0.5778	-0.1056	3.3660716775999	-3.7687082537837	-0.0874595572461	0.1437975643653667	0.1063	0.7132	-0.7741	-0.031	8.6289495513082	-8.2744295016705	0.1856204188426	0.1449044527914565
23	0.0748438232276677	0.0028	0.164	-0.1605	-0.0516	-6.700550901547699	9.8154566711588	0.1898694661581999	0.0829570716180446	2.4588	-4.708	4.7212	-0.0625	-9.8992573265498	10.9325626848546	-0.0708567982907	0.1070844406999883	0.2038	1.4639	-0.8395	0.0849	-5.8261127012095	5.7571837114231	-0.1218847091086	0.1087683031861366	0.0054	-0.2229	0.1508	0.0378	-7.1019678437798	9.7282725151276	0.1001280131315	0.1262123074854024	0.0605	0.2433	0.8049	0.1114	-12.0809857509876	13.6470350880011	0.0385955131167	0.1292922390708607	0.0286	0.1404	0.5528	0.0816	-2.8131840671728	3.7892059727784	0.0078292631093	0.1336830559618477
25	0.0597681189039413	0.62	0.5444	3.7622	-1.053	-1.9335919298129	-27.069146069490294	5.6552459188794	0.0966133960213237	0.7657	-0.0048	3.3093	-0.968	0.0766795668343	-16.7283812524251	3.0989718421776	0.1066564578899358	0.7725	0.3088	3.1862	-0.7859	-0.176650207843	-16.6215255810439	2.7578677660086	0.1118731085408073	0.0508	0.5273	0.6147	0.1594	-0.4637363028609	-18.8973625349161	3.5182505203475003	0.1178420274515491	0.1382	0.0285	1.312	-0.1916	-0.0085767806925999	-15.513350435316998	2.7123478794887	0.1199370577343189	0.161	-0.5419	-1.2983	0.1851	0.8091681124069	-16.1221444923688	2.7355996106324	0.1240147323007011
26	0.0601508052517707	0.4274	0.5894	3.204	-0.2131	-7.1907650640697	-27.2534681683198	-1.2132210376958998	0.0869278163550485	0.2618	-0.2856	-2.0584	0.445	-5.1714053273308	-14.149681648224298	-2.8439109741495	0.0993233506396786	1.0623	-0.7815	-3.9253	0.1561	-4.8933287863432	-15.9064659980714	-1.2822287135437	0.1021322876820342	0.0404	0.3509	0.0297	0.6851	-5.1891883772072	-18.6845954248905	-0.5272359544107	0.1074784021030472	0.3699	-0.6715	-2.1276	-0.4299	-5.1664481054626	-11.7143480478943	-4.098363508018999	0.1101643770628568	0.131	0.1898	1.3204	-0.0655	-5.0389766859946	-15.6127309308652	-1.6093660138142	0.1228276216049215
28	0.0711443978976504	2.6551	-2.8895	-6.4925	-2.3404	6.489318169719399	19.0727931088074	6.347014427677499	0.0960667199283584	0.0374	0.3908	0.6467	0.1116	9.8322954882984	15.2392081973994	-1.06619613197	0.0998447858378434	0.5141	0.9583	2.4898	0.7781	3.5719931002837	12.4427842613048	3.1650681337536	0.1100986138084532	0.0117	0.2558	-0.2309	-0.2003	4.8214490692543	13.4796304923726	-0.6355473179278	0.1128415648955978	0.0265	-0.54	-0.2386	-0.0626	10.021850210211	15.0055105950414	1.7479321679396	0.1134614856671172	0.0239	0.3825	0.3498	0.2185	9.1747160731786	15.1774002961697	0.8598419359485	0.1160651686362026
29	0.098616364142308	0.0279	-0.0753	-0.5797	0.2882	1.8765051922672	-3.8652560511215	-2.6669853650916	0.1022129421235879	0.0182	0.1575	-0.4488	-0.2013	-0.8284855404806	0.1890432625134999	1.9228906254625	0.1203559436206353	0.0024	-0.1575	-0.0345	-0.0629	-0.7889457946271	0.0003147442456	1.8122186801034	0.1283936380059348	0.1597	0.5054	-1.014	-0.7631	-2.194160822139	2.2616734628202	4.1380212829646	0.130923931136699	0.0	0.0063	0.0087	0.0089	2.9694545851132	-4.2196580716671	-4.8245965117103	0.1317035254471136	0.0002	-0.0267	0.0364	0.0192	2.7045186163794	-5.5750648223128	-3.9538565562579	0.1432516375907943
30	0.0804418581983813	1.4245	-2.4074	-3.1249	3.317	-1.4429449939532	7.9643277336931	6.453516011782399	0.0821223720875721	0.0005	-0.019	-0.0353	-0.0823	-0.8252200689325	6.0297522281127	4.275407146169	0.0823076404171053	0.0871	-0.5868	-0.7326	0.8406	-1.332155019502	5.652806650976	4.9921978224923	0.0888863325129108	0.0217	-0.0864	0.4522	0.3931	-1.6009072622136995	8.3900586688978	6.8272354604017	0.0964703563217704	0.0032	-0.0981	-0.1544	0.1254	-1.0694616035181	6.621432066809999	4.9669789398136	0.096541661739334	0.0056	-0.0315	-0.2608	-0.1343	-1.2793566723025998	6.4018586124733	5.2668121767783	0.0980556490786483
32	0.0812480255660164	0.8561	-1.7942	3.0877	-1.7471	15.821052278421698	5.9041299310876	-8.7266382965363	0.0871249150218571	0.2017	1.5079	0.589	-0.9232	14.9335915349218	7.0145082865337	-9.322567182549198	0.1024245835941053	0.1538	0.2294	-1.2258	0.8348	12.2440626132391	11.9584322103571	-12.2545278594053	0.1037893937319144	0.0565	-0.8072	-0.1943	0.3574	17.798236286250198	-0.1821975751717	-4.8431664222007	0.1049511900342772	0.6691	1.5995	-2.3364	1.2434	11.7763920073082	6.2107695123634	-7.5982014899989	0.1070333698189778	0.2795	1.5834	0.5937	-1.0281	12.2482329744933	7.567553269083599	-8.6601485746533	0.1117687746825558
33	0.0785138380863831	0.8743	3.2704	-2.2634	0.941	10.3629936294107	-0.2065902542056999	-7.771900970539399	0.0845517086215025	0.0218	0.2954	0.1093	-0.5354	-0.9702384800927	-1.3916416819203998	6.5861413682721	0.0847192652544862	0.4909	-1.3876	-0.5147	2.5497	8.804891584598598	0.2360188411692999	-7.1252589179542	0.1000749897513937	0.1935	1.3361	-0.9745	0.4068	13.2007277477403	-1.5949271215472998	-8.4668562648242	0.1001932615197422	0.3657	-1.2297	-0.3488	1.9597	5.156966435063899	1.5666788255047	-5.976560450606299	0.1039954191731624	0.5368	1.0461	0.5744	-2.5137	8.421100320120098	-2.1279071584402	-1.2889563717933998	0.1063721193055556
34	0.0708070337365598	0.4321	2.0998	-2.133	0.4415	11.4132558339472	2.5638672816269	-11.6836211409176	0.0759025447030757	0.6851	2.2702	0.5369	-2.8455	12.5824913633205	0.5016629844556999	-10.3345092751839	0.0861150109598846	0.1035	0.9406	-0.9497	0.1275	13.6750866688902	2.2481394602594	-15.6462118499909	0.0900056311803582	0.5073	-1.5902	-0.6738	2.3392	7.735469324111199	2.9244461579924	-8.8651257646003	0.0912408889821932	0.0091	0.1321	-0.3394	-0.1324	10.5280769862279	3.8639577311084	-13.3464149904224	0.0921219444574423	0.1912	-1.4913	0.9404	-0.071	16.385978856243	-1.3985660553236	-12.3310500541168	0.0999069362677641
35	0.0655147188326866	0.6471	-1.5715	-3.5058	0.2359	9.0856827947045	-2.7074300006511995	17.845605295212998	0.0707644137264483	0.3624	0.9991	-0.8271	2.4492	8.881807209617099	-2.1830267444509	17.1349521316789	0.0854548519009141	0.2181	-1.0591	-0.5626	-1.5457	12.561206783711798	6.7907251279121	16.098381301826	0.087048413987109	0.465	0.3699	-1.7042	2.2296	3.9027893024093	-10.4331029101181	15.690354730436296	0.0964658460791827	0.184	-0.2956	0.558	-1.5694	7.1195935215334	-1.6028744137486997	13.3087243670118	0.0996436124077486	0.0963	0.6562	0.9344	0.3812	7.8234796837871	-8.6437031878207	18.7147715294374	0.1027630359022099
37	0.1185477141258909	0.0001	-0.0062	-0.0278	0.0237	-0.0564965920852	-2.5331797176809	-0.5257409192440999	0.124479548942299	0.0736	-0.4153	-0.0586	-0.8435	0.9959688221705	2.0385197926898	2.4165276316554	0.1407321355268714	0.2414	-0.0794	-1.5494	-0.4078	0.8062173851043999	-1.0369249171292	1.5171066068227	0.1421318659597512	0.0031	-0.1625	0.0429	0.0671	-0.1640604380189999	-1.427365153796	-0.568506793615	0.1615554849296666	0.0071	-0.1304	-0.0072	-0.2201	0.974526870439	-2.9244855010231	1.6321062855587998	0.1752041632718947	0.0001	0.0041	-0.0228	-0.0052	0.0197108583806999	-2.745356682246	-0.4265571388494	0.1868285566894608
38	0.1208985298830981	0.0004	-0.0356	0.0258	0.0565	-0.9260562566166	-1.0750483138775	1.9475587057114	0.125852099954374	0.0763	-0.117	0.6826	0.6553	1.1756484433774	-0.7550714451944	-3.4126538259487	0.1410509578245418	0.2615	-0.6357	-0.6053	1.418	-0.2269699441083	-1.9952818019505	-0.2849615713601	0.1442131674359873	0.003	0.1675	-0.0127	0.0564	-0.58227685436	-0.3621919406241999	1.4008086080735	0.1643659573581161	0.0155	-0.0635	0.2159	0.3017	-0.9061093400517	-3.3019031945282	0.8881689180524999	0.1761680447053153	0.0009	0.0478	0.0349	-0.0662	-1.0969623819774	-1.3891630709863	2.23074984069	0.1854784874341316
39	0.1262770156671694	1.2457	-2.0641	-1.6614	2.7886	-2.620639274927	-0.9857789772191998	4.7114066123864	0.1453020299589429	0.0006	0.0316	0.0456	-0.0584	0.7068762325868999	-0.1013476470831999	-1.6802621551356	0.1465541093890842	0.1298	-0.6178	-0.4868	0.8427	1.5967762439902	2.6367305744833	-0.7204495781783999	0.1537187173866041	0.0144	-0.047	-0.2799	-0.2447	3.804077638383	4.6815845951158	-3.4386595692414	0.1546282807701472	0.0047	-0.0148	-0.1632	-0.1357	-1.0845693273069	0.1876269134082999	2.5735063241484	0.1698904165390093	0.1045	-0.4789	-0.2027	0.8073	-2.6809914840208	-0.3756472571236	5.5019654712722	0.1777943765170688
40	0.0981605124944301	0.593	-2.0695	1.9536	-0.981	-1.175176327009	0.8995390539247999	1.3587902512859	0.1001800824828583	0.0419	0.4096	0.6635	-0.1382	0.8442227527605999	-0.8198694167572999	-4.5537590883715	0.1005064394911758	0.0869	-0.0444	-0.56	-0.991	2.5028855840419	-0.6143414243805	-0.5312489435421	0.1026274581496737	0.0035	0.0632	0.0506	-0.2109	-1.126784399248	1.0830349491096	-0.0469755786558	0.1074635050360078	0.0037	0.0119	0.0105	-0.2261	-0.5242065410468	-1.210191624332	6.6384675991031	0.1094432814036133	0.0325	0.2439	0.5257	0.3303	-5.380041419132899	5.8904778994347	-2.6862241071039	0.1094925813354648
41	0.1093694516760737	0.2944	0.0053	0.6328	-1.9072	-0.5320358041561	-3.8200902518779	7.4170268336254	0.1129667470038483	0.0501	-0.1159	0.2906	-0.7535	0.1739355387247	3.7748064235422	-6.536097033221699	0.1308761651209691	0.0012	-0.0758	0.0631	-0.0659	-0.4224261206259	-0.6811065474783999	2.0636993323378	0.1346804523967958	0.048	0.1816	-0.3834	0.5954	-0.3360288252087	-0.7886310503815	1.8478241228869	0.1353932912214872	0.7835	0.0137	-0.6465	2.8744	-0.1288090825118	0.0639717679182	0.4450483632783999	0.137803899940498	0.1223	1.0515	-0.4466	-0.1606	-0.1541459942825999	-0.9096502128147	1.8959013064023	0.1411368563923665
43	0.1000907026530737	0.0638	-0.427	-0.1752	-0.8618	-1.7641021535573	0.8711333857593999	-5.357301147388299	0.1003053858638256	0.0274	0.1923	0.0029	0.6106	1.8079302897571	5.5065686058641	1.2359613094405	0.1057561024130395	0.0048	-0.0449	-0.1403	-0.2147	-1.1933134641617	1.6037006173934	-4.3373330764908	0.1297440019907154	0.2916	0.7211	1.1575	1.2295	0.5792867840267999	2.2943675213319	0.3364615985463999	0.1307301277803511	0.0923	0.3928	0.6674	0.6778	-1.876269134083	-1.9095533380552	-3.3297580602638	0.1381389966692766	0.0026	0.1627	0.0282	-0.0333	-0.3218653341567	2.2396020225975	-2.7839915383934	0.1442433614025385
44	0.0730439622853722	1.4477	1.0307	-5.1042	-1.6168	2.0378509611679	-11.6054465389167	-1.8037205854722	0.0961460080306355	0.2077	0.4082	-1.5567	-0.8063	0.2316911077922999	-0.1086654507934	-0.0250221675252	0.106524852002623	0.3795	-0.5847	1.8759	1.2177	0.0084587516005	-0.7972865171354999	1.0458164420674	0.1088425062866469	0.0227	-0.0399	0.3967	0.3927	-1.1416167218219	6.2471618157609	2.350746084325	0.1108633066419115	0.0022	-0.027	-0.1133	-0.125	2.3933545865731	-11.3377959010646	-2.7479139792415	0.1229509500780696	0.0387	-0.1951	0.4807	0.451	-0.2394416848402	-1.2799861607938	2.1919576124198	0.1297913012902319
45	0.0935679393293214	0.1048	-0.9205	-0.0945	-0.9076	10.8084354229961	0.9871559832937	10.4617446364677	0.1181177633903877	0.7434	-2.3618	-0.9617	-1.7139	3.4451511693069	5.678773051237999	1.2864777608593	0.1282797893843137	0.2912	1.0907	1.4868	-0.0647	3.6933663499932	4.6628573125026005	2.6156820530588	0.1326811996308641	0.1854	0.9977	0.89	0.5553	9.0943382614585	0.913151742547	10.400723595852	0.1412626639738415	1.1249	-0.1784	-2.4845	2.3958	3.0831166008055	2.4750307183063	3.6546528077844	0.1435955232841069	0.0508	-0.2193	-0.4272	0.5473	-0.6408192840415999	8.2467713510884	-5.8731669659267	0.152338961672669
46	0.099565685867338	1.6779	1.7356	-1.8131	-4.3564	3.5679801111523	-3.8838259616119	-12.4154015119376	0.1053162370816941	0.0003	-0.0215	-0.0055	-0.0634	-1.7835769537538	0.6896833281709999	-0.8152662821654	0.124622289134991	0.1666	-0.4099	0.5226	1.2505	1.5899305566484	-2.5406942365446	-8.7466245561319	0.1344827778683288	0.017	-0.4215	-0.0747	0.0792	3.2962377981074	-0.2763847906675	-1.8438504767862	0.1375962431974618	0.0057	0.0725	0.1368	0.1959	3.3835399832307	-4.0537485112052	-12.7628398160493	0.1431546818911374	0.0174	0.4199	0.059	-0.047	3.6304175008732	-3.3314891536146	-10.596651888738	0.1489793887993963
47	0.1201400248981438	0.6414	-0.9553	2.5833	0.6499	13.143326265948998	-34.4422267378238	-14.232420041786398	0.1202388695122389	2.4003	-2.2023	1.8487	-4.6558	12.4035986027276	-33.4237930451236	-16.086932479892297	0.1404849798924638	0.0	0.0158	-0.0048	-0.0054	19.1017889224333	-19.8369134510628	-29.4385014073364	0.1440110671883413	0.0	-0.0012	-0.0034	0.0002	15.2940130391645	-21.6522402305915	4.472712445129499	0.1476717686698957	0.0106	0.0971	-0.2612	0.1736	14.1086075241735	-36.5205223345513	-11.7025451386843	0.1479180992823357	0.0131	-0.0451	0.0197	-0.3609	11.7363408020556	-32.41751634890969	-19.3526794292072	0.1576494557242913
48	0.0917691639615883	1.6121	-3.1465	-3.381	-2.2401	1.168881442097	2.8537860748552	1.3949464964991998	0.1094306102421678	0.0126	0.2931	0.285	0.0746	2.7326882263606	5.1455962991916	2.9355802356805	0.1213159829138902	0.0065	0.2448	-0.1048	-0.0963	5.446098367678199	6.8578049952556	4.2287069687281	0.1285733380802992	0.0055	0.0078	0.1122	0.2262	-2.4944661754721	-1.3151588302396	-1.3483250051196998	0.1350484099894171	0.0008	0.0918	-0.0252	0.0031	0.0595653484798	1.0633634337596	0.419396707262	0.1396727698360917	0.1605	-0.2466	-1.1243	-0.6312	2.0140877706251	3.7628067991787	2.148522906527	0.1399677297055097
50	0.1226261313957906	0.0029	-0.1247	-0.1049	-0.0932	0.7661661798518	2.9716971378631	0.2447529939847	0.145997027362027	0.0115	0.2209	0.1343	0.2261	-3.8913011374449	6.940267987602799	2.1644174909298	0.1526345712698548	0.2076	0.6022	-1.1175	-0.6547	-3.2757794221434	5.7222077571308	1.3549346342773	0.1534059929016329	0.0131	0.0062	-0.2788	-0.2233	-2.9053254450722	-6.4626042518741	-5.983720882193699	0.1552446783854955	0.0062	0.2365	0.0358	0.0509	-2.4653916757848	-8.4365227881545	-9.2978597592696	0.1577482918860455	0.0154	-0.274	-0.1589	0.2154	-1.4228800482962	-1.9031010810204	-3.0176891407514	0.1595063361581054
51	0.0848418289745319	0.1957	0.9747	-1.2678	0.9501	-9.2815717445598	12.220024021481398	-5.9988679490132	0.092683057148616	0.1116	0.7387	-0.9334	0.6239	-3.2598061516792	3.2101159039051	-2.8375374031761	0.1075230628022395	0.065	-0.016	0.2479	0.9191	1.3502921566547	-4.062640036143399	-2.5162228714492	0.1105486274612405	0.169	0.6691	-1.2384	-0.5586	-2.095016384775	1.6915536049465	-2.3284779289488	0.1139258980663256	1.1592	2.1794	-3.0455	1.1128	-5.2002437688339	6.246886414546	-4.047689684477399	0.1267788972934608	0.1081	0.6124	-0.9482	0.0653	-9.0954005232874	12.6363519723488	-4.3695156756034	0.1300933971403038
52	0.0876372305117146	0.9925	2.6967	-0.4849	3.0791	-8.644411362373301	0.8897819823112	-12.7799540344038	0.1095546740689717	0.0224	0.4205	-0.1127	0.3426	-10.0110702197992	0.4494941257475	-16.8593542016254	0.1243110816614597	0.011	0.2434	-0.0917	-0.2553	-9.7126533319397	1.1798188046316	-14.9678593146615	0.1280105995997335	0.0333	0.3578	0.2334	0.4553	0.4254555339897999	0.9713400849523	3.8224901767506	0.1280417644830057	0.0436	0.5336	0.3301	-0.3422	0.1811746563735	-0.5444288588266	-1.6679477865264998	0.1313370176146983	0.7823	-1.9194	0.4186	-2.2528	-6.0170837722273	0.3626640569925999	-9.6070172945102	0.1409183049494401
57	0.06089859744591	0.2795	1.8021	1.0896	1.5652	12.9462570251727	11.9617370249359	11.1418282651479	0.0992314652420653	0.0028	-0.1429	-0.0709	-0.1325	-0.2891319326143	4.4396249563108	-3.7944779388922	0.1027528699411001	1.1759	2.5351	2.0615	2.5476	5.1522452713799	8.6313101331502	4.2133631867551005	0.1120570634500677	0.2031	0.159	0.2545	1.6215	11.817584160451098	11.480493073413498	11.7748182860802	0.1214989974083553	0.0258	-0.3501	-0.4428	-0.0	11.2645391779012	11.0598767321998	9.7951950103483	0.1232631152385709	0.0918	-0.6805	-0.6597	0.4683	6.6976788603066	8.770741833951	6.386947603838	0.1252319877189592
58	0.0710015320223246	2.3618	3.6009	5.1072	3.2934	3.4433807329254	7.577349683727899	4.9504942099503	0.0964986562289802	0.2814	-1.1258	-1.4628	-0.9833	7.502991355704899	11.0336349307229	3.0788282104591995	0.097002576706887	0.3756	1.2683	1.6586	1.2036	6.926694642011299	10.7421424162666	3.5936711101994	0.1080252692924148	0.1242	-0.6049	-0.945	-0.682	5.7815370474264	11.9881755415663	5.1435504615952	0.1125166440502422	0.0829	-0.613	-0.8173	-0.2478	7.829656539607	14.324718791808598	3.253275208583	0.1137409064590826	0.0032	0.0961	0.1516	0.1005	15.4577980759686	12.0152435466879	1.7899111816965	0.1165229169158734
60	0.0762559469972234	3.0035	1.2696	7.2895	2.0811	0.769943110799	16.3990407424354	6.4327822346035	0.0955931110147888	0.0303	-0.1354	0.6177	0.2756	-0.7925260104208001	14.7544627161447	7.1164854221081	0.0992038569568346	0.0002	0.0259	-0.0341	-0.0372	-2.3513362297855	16.7006050727509	9.3412944651624	0.1066985814168944	0.0116	-0.1847	-0.3594	-0.0198	-3.5725439027135	17.4507586391078	10.804029003557698	0.1140092429247279	0.0704	-0.2649	-0.9194	-0.1019	-1.6665314374212998	6.807327886867499	4.7977645647729	0.1248795912533752	0.0437	-0.3718	-0.426	0.4532	2.0690106414823	24.6719358659086	9.2312126652638	0.1275479427149748
62	0.1144193494013304	0.3021	-1.046	-1.5521	-0.6759	-5.633331850779499	-3.5243093470753	1.7638660953730998	0.130695237619713	0.2804	0.1718	-1.1	-1.4067	-3.1650681337536	-3.638404136105299	-0.9105944455514998	0.133716240219602	0.3077	0.4568	-0.9373	-1.5377	-0.7888277655349999	-2.7057775933618	-2.3038885347613	0.1363917857257624	0.146	-0.8222	0.1007	0.9591	2.4116097528179	-2.4144424510283	-5.2849886569617	0.1376355021158511	0.4111	1.7488	0.9059	-0.7758	2.9282230889396	0.3983875288681999	-2.6438123200093	0.1498731870972418	0.2502	1.2422	0.3144	-0.9286	-4.6317763182496	-4.5212617450133	-0.3767882050139	0.1563980201420284
75	0.0696820624459084	2.205	-2.8172	-5.7805	-2.4727	2.5806667557358	8.251807259018	3.8022285159401	0.0968853015797752	0.64	-1.36	-2.6085	-1.12	1.7109103760509	8.3444207532858	4.44182816603	0.1094047460791012	0.3381	-0.861	-1.8407	-0.7116	4.452844214625999	13.6503399025799	6.7753026598777	0.1250681618757376	0.0632	-0.726	-0.4745	0.0723	8.4260575419883	23.4424661565336	11.5969484442855	0.12787162437366	0.1022	-0.7822	-0.1538	0.7503	6.567335399597499	18.0505431421293	8.935195702277	0.1324234532133446	0.0238	0.1098	0.4941	0.1162	5.1389079839726	13.6105247555115	6.1113890168152	0.1353995448512527
77	0.062542767371833	1.0767	-3.3381	-3.8292	-0.1304	-0.4663722859178	0.7427570765852999	-4.6164718793073	0.0722975379004817	0.0109	-0.0762	0.053	-0.4662	-0.6225247747661	0.5838112325572999	-4.6324844928022	0.0978727944436736	0.3852	-1.614	-1.8152	-0.0625	-0.3783619262418999	0.699125655539	-4.1610762989548	0.1005708088443218	1.3551	2.9474	3.3924	0.1224	-0.4265177958187	0.5528482673963999	-3.8261490786057	0.109369579563666	0.0002	0.0364	0.0396	-0.0169	-0.34228436709	0.6179216401741999	-3.6233750983779	0.1171928490858498	0.0062	-0.0042	0.0863	-0.2683	-0.4635789307380999	0.0537819229668999	-2.0948590126522	0.1243552014108363
79	0.0919408975209348	1.0205	2.6105	3.1344	0.1005	9.9012638211155	11.0093996238117	2.0961573326653	0.1167706373871471	0.0133	-0.2184	-0.3302	0.1164	13.1807808311754	14.0785494487187	3.8070677087162	0.1250543702278869	0.0307	-0.4095	-0.4322	-0.1188	-2.9078827420677	-1.441528644848	-4.0859311103178	0.1340909339604048	0.0191	-0.3682	0.1916	0.2037	2.0950557278057	1.4144606397264	2.2360611498345	0.1391024701853769	0.0157	-0.1012	-0.3943	-0.056	-0.383594549325	-1.1071915699594	1.237731745822	0.1403361845162701	0.7258	1.757	2.1593	0.0877	5.9314733374241	6.1600170027604	1.8264215141861	0.141577336172144
80	0.1003306921723947	0.0001	0.0108	-0.0182	-0.0364	10.1040378013433	9.5573663897668	-0.1683881713959999	0.1018406859643938	0.4348	-1.8427	-1.7341	0.0285	9.1168818180496	8.6309167028432	-0.1391956426166	0.1292143478097858	0.1639	1.0038	0.9457	-0.0144	10.4084348298692	9.8256465161101	-0.1563098609710999	0.1348118421981768	0.019	-0.2842	0.3007	0.1993	-0.0265958887531999	0.0368644197659	-0.0160519565256	0.1369767325482212	0.0045	-0.0569	0.0583	0.2058	11.2913711248386	10.6470896540954	-0.1772796963342	0.1400160704804188	0.3877	1.482	1.3988	-0.0114	6.5280710549589	6.1916487994432	-0.1361268862219999	0.1429464974280364
87	0.1458805596172149	0.0245	0.1352	-0.2149	-0.4331	8.6725416293238	1.111834047582	1.6683018738028	0.1491439286816751	0.8341	2.8947	0.1003	-0.0038	6.827038745248199	1.0851201297367	1.7486403424922	0.1543922539287225	0.0026	-0.0648	-0.1307	0.0598	-4.427113872548199	0.638930818568	1.6854554351879998	0.1715539460004586	0.0093	0.1971	0.0259	0.2045	5.1171512879955	0.9088633522007	1.4920844392975	0.1743657877081293	0.0028	-0.0739	-0.1275	0.052	4.2335068184735	0.2391662836252999	0.1116555211265999	0.1804712505107183	0.0331	0.5149	-0.0079	-0.1012	10.5815441649492	1.1914643417188	1.689783168565	0.1858109422551482
90	0.101094215275375	0.3698	-0.922	1.29	1.7241	1.6268736624757	-3.67463906738	-0.3879222827019999	0.1032899250651952	0.1098	0.5612	-1.0012	-0.5267	-1.0377904638045998	-0.3473596180502999	5.4380330463847	0.1136139493592491	0.0259	0.199	-0.2128	-0.5067	5.5705010307516	-7.409433628700299	-12.0803956055271	0.1214978570773238	0.3497	-0.6824	0.6788	1.8416	-3.3097718006682	3.8602201431919	6.9006102126572	0.1235662738786342	0.0699	-0.0506	0.408	-0.8241	-0.7636088828563	0.5138593239727	2.0151893754847	0.1285026235916103	0.0292	0.2857	-0.4998	-0.0979	3.4621473585692994	-6.514655081490199	-2.9067024511467	0.1336816142864895
92	0.1082599455967654	0.2515	-1.5915	0.9757	-0.0181	4.3150649211146	-4.1195300585356	2.4783748759158	0.1297972723178179	0.0635	-0.4688	-0.0938	0.7108	6.4363624503972	-5.5895824006411	2.8243968309222995	0.1342236783412836	0.5311	-1.0612	-0.4826	2.1393	0.9621338157685	1.7094546839149998	-4.534992462727599	0.1382474332202885	0.2021	0.9299	0.2177	-1.1314	2.4506380392723	2.8906504946211	-8.0188571742433	0.1399324220727312	0.1673	-1.0882	0.7409	-0.2449	-0.0299793893934	-0.201042886877	0.0872234990619	0.1410552354440089	0.5549	-1.3377	1.5405	-1.3187	-0.5399044102961	-0.1864466224872999	0.6234296644721999	0.1518416876746318
93	0.0880237442999865	3.4561	-0.5428	-7.5866	-1.0219	-0.8169580324854999	14.0733561686663	2.1670928170174	0.1113217840278558	0.0114	0.2157	0.3247	0.0402	-2.4856139935646	9.2218096809265	1.650833568172	0.1265371022806311	0.1335	0.1695	1.2349	0.1698	-1.5172246359147998	18.1505924691994	2.7719132279685	0.1295940740008449	0.0226	-0.296	-0.4166	0.0002	-1.2375350306685	24.371433797422	3.6018151175543	0.1383563680919187	0.0679	-0.8435	-0.1386	0.0742	-0.5179903421962	22.0792301427786	3.2571308255916	0.1426576684456949	0.0	0.0014	0.0043	-0.0078	-0.7418521868792	24.7394878496205	3.6259323953734	0.1445697996268271
94	0.080667777877589	4.3211	-0.6141	-8.9425	-0.0733	-0.5199574937312	15.381079166103598	0.5588677510935	0.1029036769744212	0.0465	-0.1949	-0.7984	0.0455	-1.7909341004947	13.2092651854022	0.595260054491	0.1174551593999468	0.0873	-0.1394	-1.0466	-0.0009	-2.0795939167406	13.5066198114328	0.6325179045638999	0.1262599261364066	0.007	0.0736	0.2702	0.0663	-1.2380464900675998	30.822077767963297	0.4865159176361999	0.130445988744714	0.1195	1.0814	0.4514	-0.0293	-0.3437400592259	25.108525477586497	0.6231149202266	0.1381805020728723	0.0388	-0.4143	0.4925	0.0845	-0.3192293510998	19.220998305454295	0.7985061510871999	0.1394359969837119
95	0.0551034752006734	0.9942	-2.4923	-4.4355	-1.0852	11.260958962107498	26.1563484142196	6.5007669916531	0.0911532165252646	0.5307	-1.0453	-2.5568	-1.0502	6.1982584286008	16.1140398280446	4.423730371908	0.1023692832352213	0.8741	1.7487	3.0617	0.6129	5.834178022503	15.0825835921827	3.6779832249895	0.1080560516153893	0.0392	0.1599	-0.5738	-0.435	5.4918149693516	16.9737243918703	5.4699009012517	0.1106312726128159	0.009	0.2993	-0.1683	-0.0628	9.1269536339088	22.2986462249925	5.626014047069299	0.1138131607437824	0.0027	0.1783	0.0291	-0.0499	5.4120666461227	15.1695710330604	4.8328192051266	0.1139064848768093
96	0.0894413473913854	1.3948	-1.828	-4.2983	1.2545	-6.652434375001599	-13.7697853437851	4.4948625714136	0.1148692447213455	0.7465	-0.7145	-2.935	0.7893	-1.3643769616453	-4.7725850251249	1.8452668258914	0.1362987592621314	0.1221	1.1537	0.0073	-0.1115	-3.1574355857978	-8.5272478169487	2.9558812395217	0.1416956343999943	0.0004	0.0478	0.0353	0.0233	4.8480843010382	2.1151600164934	-0.8339935647786	0.142783942008397	0.0028	-0.1561	0.0697	-0.0097	-4.7348157156529	-10.9771776816684	3.5768716360905	0.1466990284482557	0.0989	-0.4649	-0.8541	0.2555	-3.0999160749144	-6.7428446595502	2.5188588545061	0.1518888543091459
97	0.0923488306434541	0.0177	0.267	-0.2002	-0.4191	0.0575981969448	-0.6111152958631	1.2445774331638	0.1045771960003013	1.7097	2.2909	-2.1233	-3.8427	-1.7852687040739	0.8684580596717999	4.7908401913697	0.1238961375059341	0.0094	-0.1583	0.1	0.2804	3.6840027086866	-5.493860806948	-0.7855622939868999	0.1337802398747081	0.0469	0.407	-0.5837	-0.1407	-5.8592788760896	6.2711217214572	8.8358938927902	0.1392098020521862	0.0096	0.043	0.0173	-0.3186	4.8979712639658	-6.5491589194141	-1.5865863990389	0.141504006235195	0.0187	0.124	-0.0765	-0.4202	-1.8760330758988	0.9389214276555	5.086267008896	0.144972577923894
98	0.1103251574909131	0.4696	-0.7521	-2.3649	0.4761	1.2000017793807	6.0297915711434	-0.9472621501639	0.119625897299902	0.0728	-0.598	-0.7447	-0.0295	-1.9904426091744	-3.5139621300012	1.2343875882125	0.125796623566304	0.4248	-1.6016	-1.5261	-0.4143	2.9612318916969	7.0748604956275	-0.1847548721672	0.1265503154943716	0.0305	-0.3382	0.3361	-0.3659	4.5077277424525	13.7348093894928	-1.4890550259336	0.1307594162439498	0.7294	1.2515	2.581	-0.3734	0.2056066784381999	2.7293834117818	0.3700998897949	0.1362281495089708	0.0366	-0.3627	-0.5204	0.0091	4.6083278719524	3.1308003540139	2.284256362442	0.1422809667226955
99	0.107579521499316	0.3535	-1.3117	-1.7687	0.2827	-0.3416942216295	3.6668884903321	-2.5044593052699	0.1101386955438516	0.0488	-0.2059	0.5626	-0.5529	-0.6899193863552	2.7570809053945995	-1.5584561320883998	0.1195959896104612	0.0778	-0.7593	-0.5965	-0.209	-5.0347669817097	-3.4756420180993994	-0.7904014867629999	0.1207461705590012	0.0601	0.5889	0.5676	0.2778	8.1482957452463	16.151769794485897	-2.8534713306096	0.1216870880847534	0.0606	0.4598	0.3193	0.6585	0.1009542167761999	2.6505793212897	-1.447036669146	0.129423155908646	0.359	-1.2168	-1.6322	-0.1264	0.2429825576032	2.2588407646098	-0.3232423402311999	0.1320176331760431
100	0.1077269667059288	0.3014	-0.8115	-1.8726	0.1788	-2.0004357389722	2.2953117540687	-0.8415080836423	0.1101748215837223	0.058	-0.4143	0.7354	-0.2768	-0.4048004428722999	2.6585266134911	-0.0643651982252	0.1195716398863829	0.0618	-0.6266	-0.6159	-0.0543	-3.9916652087606	-5.1870245105187	0.2879516416933	0.1219911360580735	0.0883	0.7985	0.3749	0.5542	-0.2065902542056999	1.1535770031547	-0.1486379699846	0.1293013451819239	0.3519	-0.9887	-1.7512	-0.1946	-0.4564184991506999	-1.022525367893	0.6601367121152999	0.1339614088189187	0.0337	0.4419	0.3951	0.1606	2.0558307261978	0.2008068286927999	1.6729836944560998	0.1384199179354933
101	0.1076280640279268	0.3982	-0.8118	-2.1462	0.5334	1.3240110121470998	6.2013665280260994	-1.2608261048429	0.1106191023444403	0.0415	-0.6816	0.2049	-0.2373	-0.7167513332926	2.9005649383575	-0.2551788971202	0.1218012189410611	0.006	0.2633	0.0611	0.0284	3.184031474551	8.0136245511602	-0.5152756730779	0.1223064329946143	0.2264	-1.0466	-1.2953	-0.0645	3.1440196123291	7.2247967856252	-0.3798569614085	0.1235735061424754	0.0794	0.7067	0.5561	0.3939	-1.2017722157622	0.8353312278224	-0.4060987628854	0.1309282833572616	0.5333	1.1524	2.1819	-0.1441	1.2694422285662	2.2128881047522	0.4897027031228999	0.1355548014908031
102	0.1078888632104732	0.3019	-0.7051	-1.8943	-0.334	-1.7374669217733998	2.9051680729494	0.8597632498870998	0.1102915116618486	0.05	0.4756	-0.6218	-0.2578	-0.6463666513703	2.6846897289066	0.1670898513829	0.1193843639421462	0.0654	-0.6424	-0.6398	0.0042	-3.3572588387231	-4.5743748364583	-0.8057059257052999	0.1214859333968058	0.0792	-0.7884	-0.3389	0.4911	-0.2452644533837999	1.5506268689790998	0.2595853165586	0.1295003731874096	0.3266	0.9212	1.7122	-0.0513	-0.7512945142472	-1.3237356109321998	-0.6717429061718	0.1342543099920948	0.0153	-0.3441	-0.2002	0.1138	2.5854272624505	0.973346579518	-1.5704557564519	0.1382860574781263
103	0.0747383269887998	0.0	0.0	-0.0	0.0	0.0	0.0006294884912	-0.0	0.0774215887471897	0.0	0.007	-0.0001	0.0045	0.0	0.0001573721228	-0.0	0.0869480758811312	0.0001	-0.0327	0.0003	0.0032	0.0	-0.0005901454604999	-0.0	0.0895640228293279	0.0	-0.0	0.0	-0.0	0.0	0.0014556921359	-3.93430307e-05	0.1026997631484187	0.0	-0.0001	0.0	-0.0	3.93430307e-05	-0.0002360581841999	3.93430307e-05	0.1041995119682955	0.1881	1.6318	0.0005	0.2139	3.93430307e-05	0.0009048897061	3.93430307e-05	0.1170062728484401
104	0.1169481339729956	0.1069	-1.0439	-0.2208	-0.4821	6.4170843653542	-1.3921531413195	6.048479510725899	0.1458004678075688	0.0079	0.216	0.1822	0.0384	-2.8398192989567	-8.6300118131371	3.742702510491	0.1475951897266144	0.021	0.0337	-0.0805	-0.4542	5.3693401147825	-1.708667823301	4.2989342785276	0.1652943492496829	0.0603	0.6928	0.1463	0.2131	3.4716683719987	-2.2709190750347	3.5199029276369	0.1704199836240785	0.0762	-0.2269	-0.2423	-0.7485	3.2326594604962	-2.5012725197832	3.1133713914138	0.175959818348003	0.0372	-0.4973	-0.2541	0.0703	-0.5612283329355	-4.4834137494799	1.6252212551862997	0.1818883071399052
110	0.09260850272472	0.0011	-0.0282	-0.0846	0.0988	-2.3540508989038	-1.5193098165419	0.8814806028334999	0.1047093082930803	1.8091	1.9321	3.7377	-2.8656	-3.8730459712001	-5.0518418570335	3.3458493598201	0.1246774046448551	0.0041	0.1404	-0.16	-0.065	-2.1467918131762	-3.3832252389851	1.4432597381988	0.1299944885824125	0.0351	0.4622	0.0635	-0.4329	-5.228059291538799	-5.6590621928573	4.9939289158431	0.1348492397641089	0.0032	-0.093	-0.1439	0.0758	-11.463693599304598	-8.510684401024	8.812052016186	0.1390444937418744	0.0006	0.013	0.0177	0.0768	-11.7637628944535	-9.5616941231438	11.8958374485134	0.1415547482098978
112	0.0869045669052559	0.1326	-1.2799	0.3295	-0.736	-0.1509985518266	-7.085443770885799	-1.0165452272266	0.0987768439610238	0.0002	-0.0067	0.0056	-0.0554	0.0980821755350999	-4.557103245981	1.0854348739823	0.1042490621629353	0.0021	-0.1314	-0.028	-0.111	-2.1825152850518	-5.1018861920839	-1.0207549315115	0.1079624507600722	0.0033	0.129	0.0242	0.1709	2.668637772381	0.0197502014114	5.8143884780609	0.11003638436752	0.0158	0.3534	-0.2994	-0.0203	-1.3685473228995	-1.9383917795583	2.7337504881895	0.1183399655095844	0.0463	0.6435	-0.2647	0.3203	-2.1142551267873	-5.0688773893266	-0.897414530267	0.1242309413427269
113	0.0864772764521687	0.0349	0.5053	-0.591	0.0026	-0.941478724651	2.8939159661692	1.7365620320673	0.102822428664048	1.4395	-2.8733	3.564	-0.2058	-5.0689167323573	7.1553563364397	0.1289664546346	0.1219038237443648	0.0507	-0.416	0.6526	0.1574	-0.6548647460015	-0.5813326216232	-1.566639482474	0.1294991887572084	0.1414	-0.8479	0.9584	-0.0213	-6.4567814833305	9.1552019299514	-2.5548577275966	0.1320484974499748	0.0126	-0.1376	-0.0298	-0.3514	-4.305386535562399	7.719456710616299	2.0062978505465	0.1323447747820894	0.0542	0.1331	-0.6849	-0.3567	-6.5995966847715	12.3361646481078	2.4461529337725	0.139523739631819
114	0.0907345665695065	0.0136	-0.0864	0.3897	-0.2556	-7.626489129072199	1.7589482165356	5.198866762759399	0.1010401959973726	0.0201	0.1073	-0.4392	0.307	5.935683041709	-1.4288601889626	-4.1082386087247	0.1062029313707837	0.0022	-0.1013	-0.1	-0.105	0.9577273963301	-0.2399924872699999	-0.6740248019524	0.1150056361035639	0.3957	-1.8369	0.4361	1.2636	3.6718063691696	-0.8938736575039998	-2.5443531383997	0.1221119740306092	0.0002	0.0005	-0.0486	0.0188	-5.8296535739725	0.8898213253418998	4.3778957411425	0.1228852063007993	0.0001	0.0256	0.0029	-0.0236	-6.302792861170699	1.8888195608763	3.9366243088113	0.124462851526654
115	0.0988305130181197	0.0139	0.4579	-0.0231	-0.0134	-0.4874208073422999	-8.767476362402899	-1.3906581061529	0.1147654066112608	0.005	0.102	0.0854	0.2182	0.1265665297619	1.8416079240363	0.2805944949523999	0.1160688615741772	0.3318	0.1057	2.0457	0.3034	0.3496808568616	6.1159921514071	0.9246005644807	0.127743377740604	0.0143	0.0207	0.4049	0.0627	0.4105838683852	7.609650311932599	1.1512164213127	0.1302379810457851	0.0011	0.111	-0.0102	-0.0119	0.0714862867819	-5.7039919339167	-0.9183843656300998	0.1307327913702048	0.0098	-0.3343	0.0237	-0.0024	0.3988203022059	5.770560341861099	0.8759725785355	0.1311304762131641
116	0.1024689286167407	0.0008	-0.0136	-0.0237	0.1067	-1.4313781429274	-1.1767107052063	-1.693717471635	0.1191104195320793	0.2242	1.0066	1.3263	-0.2249	1.8161136401427	0.50752509603	-1.2733371886054998	0.1200556606139337	0.0956	-0.6969	-0.7314	0.4174	0.2898401071669	-0.5046530547889	-1.6444993402293	0.1329483314541886	0.0076	-0.1883	-0.1971	0.1058	5.1283247087143	3.9428011646312	-1.5501154095799998	0.1337354579027989	0.0017	-0.0127	0.1299	0.0486	0.513819980942	-0.3224948226478999	-1.0394822141247	0.1361158366409366	0.0033	-0.0467	0.1454	-0.1144	4.4163732251671	3.4022672658439	-1.4559281940842	0.1371514773458764
117	0.0812261494378688	0.0005	-0.0469	0.0024	0.0879	-0.0349759542923	-0.5140953821569	-1.2246305165988998	0.0892760438584836	0.0006	-0.0277	0.0523	0.0797	3.0871295899369	3.7939271364624	0.7035714180081	0.1009341062571783	0.0379	0.2967	0.6313	0.278	-3.2690911069244	-5.6893563264963	-3.2825464234238	0.1082585035539141	0.2958	-1.0778	-1.5433	-0.7447	-0.5977386654251	-6.690990545087599	-2.108393015213	0.1100151855291213	0.0007	-0.0648	0.0357	0.0583	0.1870367679478	0.0038949600393	-1.0703664932242	0.1146984343046195	0.0175	0.3023	-0.3583	0.097	0.8464653055104999	-4.8966729439527	-1.1099849251391	0.1167610880794278
118	0.0766172992692003	0.0	0.0001	0.0	-0.0	0.0010229187981999	0.0008262036447	-0.0001967151534999	0.0788744568421696	0.0	-0.0001	-0.0001	-0.0063	-0.0025179539648	0.0024786109341	-0.0001967151534999	0.0887852454560332	0.0	0.0004	0.0006	-0.0091	-0.0732960661940999	0.0439461652918999	-0.0001967151534999	0.0909818497240134	0.0	0.0001	0.0001	0.0	0.0766402238036	-0.0439855083225999	-0.0001573721228	0.1010984344634422	0.0194	0.271	0.463	0.0002	-2.8723953283763	1.6776261720787	-0.0012589769824	0.1011183742705441	0.0645	-0.4946	-0.844	-0.0006	2.8709789792711	-1.6775081429866	0.0005508024297999	0.1183959273560149
120	0.088201159669864	0.0028	-0.0048	-0.2144	-0.0339	1.6301391340237998	0.0898594821187999	-0.0248254523717	0.0948180846433756	0.0097	0.3919	-0.0018	-0.0038	3.274913875468	-0.1033541416488999	-0.0307269069767	0.114453646060642	0.046	0.776	-0.0026	-0.0053	2.0879739822797	-0.0714862867819	-0.017704363815	0.1161508698602426	0.002	-0.0013	0.1474	-0.0663	4.9644216428181	1.7487583715842998	0.0391069725158	0.1164167066379485	0.0	0.0035	0.0182	-0.0083	4.7768734154712	-1.7705544105921	-0.1363629444062	0.1270467788026713	0.006	0.0032	-0.2634	-0.0399	3.4209945484571	0.1107506314204999	-0.0396971179762999	0.129615121432094
125	0.1353714525776339	0.012	0.0182	-0.3613	0.0425	-6.7679061701061	1.8167824716646	-2.4793191086526	0.1458287838844742	0.0493	-0.3848	-0.5939	0.0819	-2.7915847433185	-1.8036025563801	-1.3200373660464	0.1586849244424689	0.0024	-0.11	0.0341	-0.0984	1.3076049683451998	1.3433284402208	-0.7639629701326	0.1596880875788499	0.023	0.4595	0.0407	0.0532	-6.8532805467251	2.3580245450045	-2.694210742336	0.1693797984996946	0.0107	0.0753	-0.2902	0.0686	-0.5910503502061	0.6116267552622	-0.8244725513492001	0.1719745039802952	0.0101	-0.2692	0.0774	-0.0987	-0.8256921853008999	1.0327152128442998	-0.8951719775171	0.1807064291781111
126	0.1188129923141131	0.0424	0.1627	0.7115	-0.0447	5.7678456727428	0.2229569549769	-5.2039813567504	0.1269180783156598	0.0083	-0.116	0.2893	-0.0361	2.658802014706	3.08449360688	-1.7704363815	0.1314746459786285	0.0148	0.228	0.0101	-0.3414	1.5842258171969	0.2280715489679	-1.8215429783793	0.1374489776949658	0.0453	0.4086	-0.3017	-0.4867	5.5184502011355	1.7532828201148	-4.8353765021221	0.1525518904714504	0.0027	-0.1437	-0.035	-0.0714	1.2548459641764995	-2.3372907678256	-1.2880121390566	0.1847528499278955	0.1303	0.722	-0.265	-0.6831	2.7687264424818	0.4748310375183	-2.5571789664079	0.1925209025121247
127	0.1402012774386073	0.0135	-0.0065	0.3741	-0.0642	-6.3871443189915	1.4399942666507	-0.5300686526210999	0.1406919464834932	0.0318	-0.1944	-0.5469	0.0455	-3.301273706037	-1.5536169393123	0.0363923033975	0.1538366279092536	0.0395	0.5781	0.2261	-0.0097	-4.267459853967599	-0.1382514098798	-0.1891612916056	0.158996446857571	0.001	-0.0104	0.0611	0.0762	3.0749725934506	-0.2187079076612999	0.6592318224092	0.1717758390579739	0.0356	0.3321	-0.4443	0.0574	-3.1928836564585	4.9227180302761	-0.5362455084409999	0.1781336284901184	0.0012	0.0579	-0.0793	-0.0108	0.601554939403	-1.8272083748001	-1.1498000722075	0.1813506581469906
128	0.1156614863061554	0.3181	0.9266	0.0058	1.8075	4.488646372563	0.0609816975849999	10.7816428190894	0.1253753070807474	0.0048	-0.0115	0.0035	0.2396	-2.610016656638	-0.0721551183038	-0.6899980724165999	0.1402616962411287	0.3262	-0.3869	-0.0179	-1.8272	3.3781499880248	0.0280515808890999	9.3863028922832	0.1484250971473059	0.0071	0.0115	-0.0001	-0.268	5.3257873797976	0.1799943654525	14.587648265976698	0.1511691007346356	0.181	0.0501	0.06	-1.338	0.6025385151705	0.3363042264236	-5.3981392132549	0.1542367760583373	0.0061	0.2216	-0.0975	-0.022	0.4755392120709	-0.1007968446533999	-4.5963282475889	0.1565222173688209
130	0.1480655610261371	0.1611	1.2694	0.133	0.0588	-3.1562552948768	-0.756959910668	-0.2679653820977	0.1509856298137633	0.6831	2.5827	0.1969	0.2772	-6.6265860038317	0.1326646995204	-0.6394029349364	0.1622779362708872	0.0114	-0.2162	-0.2411	0.0286	-6.980240506794	0.4286423194764999	-0.7335508074015	0.1670325573476898	0.0224	-0.4142	-0.089	-0.1474	-7.7277187470632995	0.4769162181454	-0.8156203694417	0.1781191735172559	0.0043	-0.0663	-0.0292	-0.1768	-2.6313405792774	-0.8963916114688	-0.1680734271504	0.1910914859881322	0.0223	0.4172	-0.0027	0.0303	-9.2007218164713	0.3031773945741999	-0.9651238861017	0.194262702487509
132	0.1265386990380696	0.404	-2.0333	0.4332	0.6832	8.220332834457999	-1.7584367571364998	-2.6879552004547	0.1365343781862357	0.0593	0.7239	0.1641	0.3173	8.5550239966229	-1.6713312871667	-2.2192223326949	0.1446551370327166	0.0548	0.7433	0.1032	-0.0727	6.3768364449481005	-0.6997944870609	-1.1658520287330998	0.1482531199400465	0.0031	-0.0272	-0.1742	0.0192	6.355001062909599	-3.0444817446581	-4.6539264445337	0.1518691577824639	0.2255	-0.8968	-0.5673	-1.0494	7.397473347367499	-0.6113513540473	-0.6862211414693999	0.1545254540010223	0.2158	-1.3212	-0.3194	-0.4974	11.4142394097147	-0.9199187438274	-1.1863497477278	0.1587203621677982
133	0.1354851560394879	0.0262	0.0522	-0.5289	0.0901	-5.9520890855109	0.8914737326312999	-1.0331086431513	0.1497807548699234	0.0539	-0.5747	-0.4575	0.0242	-2.5323928570669	-1.8157202098357	-0.105832752583	0.1542846519544984	0.003	-0.1675	-0.0022	-0.0346	-7.939817025567	2.9289706065229	-1.1648291099349	0.1576101100775347	0.0009	-0.01	-0.0079	-0.0914	1.4002578056436998	1.1864677768199	0.2304714738406	0.1699541464541937	0.0025	0.0895	0.1165	-0.0138	0.2464054012740999	-0.6063547891483999	-0.9097288988761	0.1749358657605161	0.0035	0.1426	0.0683	0.069	-0.937150991274	1.6162903872174	-0.9365215027828	0.1801264729116972
138	0.1242930958150715	0.72	1.3263	1.9251	1.7954	1.145275623677	2.3073507214629	0.6990469694775999	0.1317216002268276	0.0276	0.2302	0.4019	0.3158	0.0269499760295	0.1496608887828	-0.562998769317	0.1448346948872584	0.0321	-0.2694	0.1278	-0.4937	0.7083712677535	1.6675543562195	0.0773483983562	0.152861288041556	0.041	0.1286	-0.5105	0.3532	0.5326259496165999	0.1940004843816999	0.2800830355533	0.1581962880018162	0.0125	0.0661	0.1554	-0.3007	3.2558718486092	7.5808118704295	3.6633476175690993	0.1600007782544576	0.2089	0.0798	-1.3183	0.4631	-0.7561337070233	-1.6414305838347	-1.5431123501154	0.1618361239611967
139	0.1148148788973674	1.0334	-1.5233	-2.6687	-2.0147	-0.0002360581841999	-0.0009048897061	-0.0003934303069999	0.1277329831987975	0.0213	0.1484	0.4316	0.2037	0.0002360581841999	-0.0008655466754	0.0003147442456	0.132141891039194	0.0	-0.0005	-0.0006	-0.0005	0.0034621867016	0.0083407225084	0.0037769309471999	0.1452366466923854	0.0	-0.0017	0.0006	-0.0026	0.008262036447	0.0195141432272	0.0095210134294	0.1478263035530342	0.0946	-0.4374	0.4753	-0.7369	-0.0081440073549	-0.0202223177798	-0.0097964146442999	0.1530517589706421	0.0	-0.0001	0.0021	-0.0017	0.005114593991	0.0118815952714	0.0069637164339	0.1539620330858045
140	0.1178834457592846	0.3286	-1.7774	1.0109	0.0034	2.1106355679629	3.6987956882298	0.0077899200786	0.1282548634310838	0.6004	-2.3015	1.3132	0.0038	0.6562810951067	1.1584555389615	0.0028720412411	0.1309723612124269	0.0033	-0.0059	0.0019	0.1944	1.0726877320355	1.8848065717449	0.0036982448858	0.1329952709779785	0.5471	-1.2282	-2.1593	-0.0044	-2.0745186657803	-3.6619706114946	-0.0066096291576	0.1385491178456024	0.6211	-1.2785	-2.256	-0.0044	-1.5820226074776995	-2.8804999927005	-0.0051539370217	0.1394890413025695	0.0001	0.0098	-0.0291	0.0001	-1.0355872540854	-1.8232740717301	-0.0015343781972999	0.1396498669322748
141	0.0902305549533155	0.0652	0.7782	-0.6304	0.2845	2.9230691519179	-4.4746402536338	-1.8133989710244	0.1097827582824287	0.0203	0.1465	0.1973	0.466	-2.3508641134171	-1.5946910633631	-4.8520579471389	0.1218475778257824	0.0608	-0.7298	0.4616	-0.0558	7.189309371933799	-4.4502869176305	4.3597586039898	0.1388029173874281	0.0226	-0.1238	0.2978	0.3751	0.6151676280252	-1.6932453552665998	-1.0539604494223	0.1455232038324979	0.0008	0.071	0.0341	0.0443	-7.489142608898499	0.9309347924234	-7.913889968335701	0.1537582486173667	1.2464	2.7908	-1.3964	1.5558	-0.4105445253545	-0.6225641177968	-0.6338949106384	0.1598518729978325
152	0.0725410718905724	0.6267	0.2038	3.594	0.0153	-15.025850941913298	0.7143514084199	4.3924133194708	0.0783359835622734	0.4092	2.6819	-0.1551	-0.7866	-14.9213165093434	0.8751857179214999	4.3654240004106	0.0964297814106567	0.5086	0.1831	2.8067	0.0066	-12.2952872392105	0.4577561621945	3.5877303125636995	0.0997314035649424	1.0397	-3.7881	0.2326	1.1106	-14.122377584918498	0.9280627511823	4.1342836950481	0.1133090609292519	0.6025	-2.7061	0.1387	0.7964	-3.6476104052891	0.1210191624331999	1.0519932978873	0.1155808403169426	0.0563	-0.0303	-0.8542	-0.0016	-7.0185999617265	0.4415074905154	2.0475686897508	0.1217791895682986
153	0.1236157351399483	0.5134	-2.1218	1.1811	-0.5765	-0.1037475719559	-0.2354680387395	-0.1347498801475	0.1360970794265706	0.0478	-0.6477	0.3138	-0.0957	-0.1665390489530999	-0.3687622267511	-0.2154424361132	0.137968879344502	0.0005	-0.035	-0.0423	-0.0466	-0.2426284703269	-0.0491394453442999	-0.0620439594139	0.1465927215196503	0.0968	-0.3336	-0.3714	0.8609	0.0552376151027999	-0.2581296244227	-0.104259031355	0.1485293964612077	0.0033	-0.1497	-0.0017	0.1058	-0.031867854867	-0.1920333328467	-0.1179110630079	0.1543438962491317	0.0001	0.0165	0.0255	-0.0105	-0.0137307177143	-0.4243932721608999	-0.1936070540746999	0.1556534644594567
154	0.1433393038003405	0.2347	0.8767	-1.2745	0.2524	0.8509897540409999	3.0984210397478	2.3766731415563	0.1478420454866676	0.0792	-0.6043	0.5377	-0.3868	0.9523767441549	-2.2629324398026	-1.4807143034252	0.1554741803872604	0.0835	-0.5365	0.0171	-0.7194	-0.4537431730630999	0.7371310231952	-1.0377117777432	0.1600773689575175	0.5009	0.0086	1.7921	1.2175	2.0505194170533	1.6982419201654997	2.6531366182852	0.1621848862876991	0.0202	0.1544	-0.2582	-0.3105	-2.0046061002264	5.7785469770932	0.6250427287308999	0.1630624549885922	0.0899	-0.0967	0.6988	0.574	2.2786303090519	-1.1569998468256	1.0456590699446	0.16734741770245
155	0.0926681935234471	0.3655	-1.0876	2.0901	-0.6041	-4.6862664157691	14.2775464979993	-2.9977028811558	0.1221678524561103	0.24	0.7146	-1.5088	0.3992	-3.5351680235485	13.1619355194701	-2.3289107022865	0.1298120951512548	0.0634	0.7296	0.3887	0.221	5.3420360514767	0.4796702302944	1.1577080213782	0.1327731136929377	0.0671	0.3838	-0.7646	0.161	-3.9935143312035	9.1986759788749	-2.4843156735515	0.1393789392729128	0.4083	-0.7174	1.9432	-0.3219	-1.8999536385644	7.7335808586376	-2.0815610682756	0.1412650185020138	0.0446	0.2708	-0.5177	0.364	-2.1151993595241	8.1586036192897	-2.3309958829136	0.1450812820098691
156	0.0888120515038673	0.3307	-0.902	2.1833	0.0705	-6.2014845571182	13.641802464918	-0.9092567825077	0.1204185523144284	0.2818	-0.5307	1.7923	0.1287	-5.0972043714306	12.6852553595089	-0.9665402352069	0.1272638433685905	0.051	0.2977	-0.7028	0.1361	-4.2983834760978	9.2711064983936	-0.0199862595956	0.1304070006687256	0.0948	-0.1182	-0.5681	-0.8682	-1.7164577433796	-3.18285118363	-5.3491964830641	0.137930149983643	0.3884	-0.8594	1.8608	-0.1515	-4.8202687783333	9.9164895739964	-1.4763865700482	0.1429266869784992	0.0954	-0.1236	0.972	0.2036	-3.8481811757977	7.2847949074427	-0.9795627783685998	0.1455719889065423
157	0.091665020832246	0.345	-1.3806	-0.0643	1.9325	-8.5082844761513	1.8075762024808	12.0917657413994	0.1232760947267117	0.3196	1.0227	0.1923	-1.675	-7.246120708264599	1.5035332612312	11.3086033722852	0.1295888412668593	0.0274	0.2544	-0.1764	-0.4699	-5.7043853642237	1.3308960425196	7.2982502239421	0.1349841622764811	0.0995	0.2007	1.0259	-0.1123	1.7862916228721	5.5369807685952	-2.6471958206495	0.1399994947049837	0.4031	-1.1777	0.2116	1.699	-4.8649624612085	2.7676641806529	7.0773784495923	0.1436934212360245	0.0265	0.0122	-0.48	-0.2135	-0.0241959638804999	5.6659472232298	-0.0435920780155999	0.1442106159315233
158	0.0947909434418512	0.3932	-1.3459	1.9941	-0.6588	-5.2402162880251	13.814911799998	-4.1539158673674	0.1243496893821089	0.259	1.0481	-1.3518	0.4454	-3.6197555395535	12.5840257415178	-3.5564526031572	0.1278928085123354	0.1784	-0.9462	-1.0665	0.2451	6.1215788617665	0.5102791081789999	-0.3922106730483	0.1350260307632411	0.0147	0.3224	-0.2373	0.0506	-3.8814260367392	7.962242553065999	-2.7450419380004	0.1404503998959865	0.2871	-0.8501	1.5096	-0.2539	-2.1759056558942	7.7137126281340995	-2.7195083110761	0.1424182551555255	0.0894	0.6637	-0.6217	0.339	1.8849639438677	4.7916663950144	-2.0023635474765	0.1435425678985751
159	0.0943288400016731	0.3644	-0.8302	2.2593	0.0227	-6.4130320331921	12.982806700693	-3.3628848921131995	0.1127819189310266	0.0351	-0.261	-0.1231	-0.6198	-1.9817477993897	-5.839686046801	-7.8761993449251	0.1259441455789708	0.3609	-0.5198	2.0061	0.061	-5.2836509939179	11.8130597119206	-3.3931790257521994	0.131317654036748	0.071	0.3189	0.0559	0.8404	-2.5457301444742	-1.2384399203746	-4.8845946335278	0.1335170920438787	0.0343	-0.237	-0.0239	-0.5737	-3.7797636454104	3.0583698344952	-3.9381980300393	0.1429296475027626	0.4152	-0.6291	1.9862	0.1278	-4.8179081964913	8.0851895240035	-3.621919406242	0.1455572528014726
160	0.0904911321700408	0.3314	0.8202	0.0492	2.1949	-5.9809668700447	-2.0706630487717	-13.841665060874	0.1225305045511159	0.2811	0.4768	0.0185	1.7927	-4.8853814941418	-2.0614961226186	-12.8762657735574	0.1284923749445571	0.037	-0.2165	-0.1167	-0.6093	-4.283629839585299	-1.0755597732766	-8.9931479864981	0.1369393654842148	0.0734	0.1221	0.7521	-0.4725	-1.3189357611867998	-4.7228947773508	3.803290777769	0.1395585199120257	0.3963	0.7827	0.2573	1.8921	-4.516737296482799	-2.3549164455792	-9.2779521857354	0.1434809018245356	0.1009	0.0526	-0.1603	1.0129	-3.7835799193883	-2.1121306031295	-7.397906120705199	0.1458202628223966
161	0.1063525863132948	0.4695	1.43	-1.4431	1.5791	5.7121359412716	-6.4224350175294	5.9464630321208	0.1118895656159771	0.1448	-0.3671	1.3347	-0.1572	6.2977569532411	-7.3106039355819	6.8734241784435	0.1359847445089516	0.0291	-0.1769	0.3433	-0.4149	6.2531026133966	-5.0008139462156	7.8048310872353	0.1393546986942797	0.0272	0.1195	-0.1719	0.4994	6.619071484968	-9.5206986851544	7.3671398706978	0.1431253320561941	0.0693	0.3697	0.1548	0.7521	1.941185134738	-6.1072973416224	1.1773795367281998	0.1459796879359688	0.036	-0.3868	0.2334	-0.4067	6.108005516175	1.2889563717933998	9.2198818724222	0.1482503192752733
162	0.1356614196860484	0.3969	-0.325	-1.6796	1.2093	-1.8496339022991	-2.6261079561943	-1.4456596630715	0.1422234397232315	0.108	-0.3243	0.2281	-0.9911	1.143308472142	0.4682214083607	1.0672583937989	0.1511598049971424	0.3083	-0.8187	-1.4946	-0.3936	0.4391862517041	0.970592567369	0.6272459384501	0.1583014178500819	0.016	-0.079	-0.2155	-0.3149	-2.1235007390018	-1.9839510091089	-3.5296206562198	0.1592888258230785	0.374	-1.0377	-1.4645	-0.5477	-0.1696078053476999	-0.2898401071669	-0.5274326695642	0.1634939458875994	0.0502	0.4604	0.4389	0.2372	0.8392261878617	1.3078016834987	-0.0016130642587	0.1636426196235832
163	0.0811181160267672	0.1266	-1.0185	1.1367	0.1062	-0.9305413621164	-0.7479896996684	-0.9403771197914	0.0828958145638047	2.0903	-4.0727	4.5926	0.3794	-0.0211665505165999	0.0273434063365	-0.0140061189292	0.0975646408376484	0.0125	0.2559	0.2291	0.2715	-2.3575524286361	-1.8225265541468	-2.3619588480745	0.1000332748767417	0.1312	-0.9187	1.0579	0.0695	-2.0181794458179	-1.6843931733590998	-2.0971802514635	0.1086261123956012	0.1084	0.7608	0.5899	0.7551	1.9609353361494	1.6166838175244	1.9870197655035	0.1134495899160734	0.1735	0.9794	-1.154	-0.0598	1.3836550466883	1.0298825146339	1.3343975722519	0.1164582800277642
164	0.0983029318656621	0.2569	1.2336	1.5315	0.2301	8.354059795807299	7.404515749862799	1.0009260440386998	0.1376567307211894	0.4327	-1.1227	-1.838	-0.2765	7.633177444291199	6.5711516735754	0.8356066290372999	0.1403329178702698	0.694	-0.7795	2.5217	0.6718	2.1079208988446	-4.2869346541641	-1.2340335009362	0.1510073732769085	0.0123	-0.2428	0.2078	-0.1432	4.6946464813082	1.7417946551504	-0.1634309495278	0.1544300561045373	0.0109	0.0032	0.2271	0.2334	2.6812668852357	-5.2763725332384	-1.4434171103216	0.156414598489915	0.0333	0.4983	-0.2572	0.0721	7.957482046351299	7.2023712581262	-0.1459626438969999	0.1569747314445338
165	0.1017756404239781	0.2133	1.1418	-1.3412	-0.2038	7.4438194375321	-8.3158183699669	-1.1675044360224998	0.1405797383509872	0.8469	-0.4478	-2.9593	-0.2801	1.3131916787046	2.4110589503881	0.281302669505	0.1415636224328266	0.2456	1.1953	-1.0649	-0.1993	6.3330083087483	-7.7288990379842994	-1.0377511207739	0.1470931974849055	0.019	0.4369	0.0154	-0.0496	10.2292666680614	-11.2728799004096	-1.5763965540876	0.1509370233413564	0.0091	-0.2875	-0.081	-0.0391	5.9080248911269	-6.229536138007299	-0.8211283937396999	0.1555825125702372	0.0278	-0.1642	0.4689	0.1457	2.0955278441741	-4.061774489468	-0.3967351215788	0.1565089942327671
166	0.0978390751159928	0.2533	-1.2709	-0.2334	1.4879	8.1479023149393	1.2216404462657	-8.0596952401099	0.136151550721063	0.3487	1.1531	0.2357	-1.5672	7.2548942041107	1.2607080757508	-8.064888520162299	0.1419407831546846	0.6695	-0.5637	0.7248	-2.4964	1.5731310825395	-1.0410952783834	3.0757987970953	0.1502042652891757	0.0508	-0.4132	-0.0369	0.5787	6.009647939425	2.7560973296271	-13.265289661119	0.1509487581304306	0.0117	0.2873	0.1334	0.1269	4.5482117210428	0.1186192375605	-2.8950962570902	0.1562482137923679	0.0319	-0.476	-0.2356	-0.156	5.1227379983549	0.1485199408924999	-3.8825669846295	0.1563555588889281
167	0.0999680705793148	0.2851	1.3767	-1.3156	0.8074	8.5343295624747	-4.6553034506082	3.7058774337558	0.1311238789773673	0.8131	0.4048	2.8116	-1.1103	2.0853773422535	8.2514925147724	-2.9394751957198	0.1382589952876145	0.278	-1.2856	0.9478	-0.6822	7.5871460983722	-4.3158124386979	3.4695045053102	0.1512642186013926	0.014	-0.27	-0.0595	0.2506	4.1153203542507	0.0860825511715999	1.1919364580871998	0.1534179331193396	0.0032	0.1644	0.0578	0.0297	2.0882887265253	2.1300710251287	-0.2133179124554	0.1558832950000363	0.0572	-0.5469	0.3703	-0.3384	5.8292994866962	-8.0030412759019	4.7996136872158	0.1577405381495218
168	0.0964325541459556	0.2632	-1.1775	-0.2183	1.6307	7.925024046023799	0.8249840107483001	-7.5248660807741	0.1356020588961083	0.8382	0.6761	-0.6931	2.887	2.8885653139939995	-1.2749895958948998	4.3600340052047	0.13836734878519	0.2663	1.3087	0.0453	-1.0827	6.9124131218672	0.4846274521626	-5.643403666638699	0.150507324706107	0.0067	-0.1838	-0.1253	-0.1297	4.6946858243389	-0.0649553436857	-2.333435150817	0.1549338240728154	0.0524	0.7124	-0.0128	0.0101	9.1646836003501	-0.7389801456381	-8.3136151602477	0.1556518820342483	0.0278	0.3984	0.2568	0.2089	5.5349349309988	0.2280715489679	-3.9682954485248	0.1602244238864779
169	0.0930358295596222	0.2125	1.2462	0.5789	-1.24	8.468980788482	3.0676941327711	-6.926615955949899	0.1340732204263898	0.8832	-0.5988	-1.5869	2.6465	4.670922633796099	0.1245600351961999	-1.5030218018321	0.1362604767728593	0.2484	-1.415	0.6565	-0.5489	4.1579288564988	-0.0762467934965999	-1.1206862294895	0.1491381006088977	0.0013	0.0692	0.0302	0.0874	5.3037946256363	1.14488219337	-3.0650974927449	0.1516510157268301	0.0458	-0.6502	0.1248	-0.1209	9.5980864265413	1.7402996199838	-8.097267834428399	0.1538583518952655	0.0294	-0.3915	-0.1332	-0.3397	5.1112498333905	0.6503796405016999	-2.7050694188092	0.1576604529547511
170	0.0894464382730416	0.0808	0.5234	-0.0203	-1.0395	5.6859728258561	-0.0721944613345	-10.0236599896232	0.1139668220958665	0.0805	0.7305	0.5078	0.5176	5.707100033342	2.6545923104211	3.1540914281883	0.1327394832985826	0.1923	0.5531	0.0498	-1.3653	4.975791778690399	-0.3489333392783	-9.2748047432794	0.1401057005729917	0.4551	-0.5542	-0.3818	-2.1021	1.0576980373388	-0.0313170524372	1.1079784305734	0.1489741086588033	0.0113	0.3194	-0.0475	-0.0955	3.8962583593131	-0.0882070748294	-5.7797666110449	0.1506030077772231	0.008	-0.0467	-0.2394	-0.1409	6.317821898898099	0.4013382561706999	-9.1085410955412	0.1518441329735952
171	0.0832482643158855	0.0206	0.2209	0.4756	0.3111	-0.1366776886518	0.0009835757675	0.0908037148556	0.0861136295533918	2.5603	-2.4538	-5.2264	-3.3558	-0.0278155227048999	-0.0199862595956	0.0134159734686999	0.0997081974793334	0.0898	-0.6206	-0.9098	-0.3726	2.3080982390462	6.9754013140179	5.569871542260399	0.1118954157383393	0.1524	-0.8995	-1.0812	-0.2555	-1.4473514133916	-4.7831683003832	-3.9507091138019	0.1165904886037304	0.0002	0.0059	0.0432	-0.0128	-0.1483625687697	0.0094423273679999	0.107406473811	0.1250329692682936	0.007	0.0519	0.2235	0.1787	1.5621150339435	3.2300234774393	1.9961473486259	0.1293613406324155
172	0.1067834612938976	0.0003	-0.0431	-0.0172	0.0473	-4.2830396941248	-5.070923226922999	11.6213017802888	0.1071527521514181	0.001	-0.054	0.0682	-0.0775	-5.7781142037555	9.9444624688241	-6.737808751620601	0.1090463723385488	0.0	0.0031	0.0017	-0.0044	2.4893515814811	-17.5022586662941	22.3731225821076	0.1090845265727355	0.0	0.0005	-0.0001	-0.0001	-1.0819726872807	17.9521068793179	-21.3895468146076	0.1207825865509131	0.1907	0.0954	-0.9521	1.2053	-0.1132685853852999	-0.3171441704727	1.9500373166455	0.1208752028922652	0.0116	0.1908	0.0062	-0.328	-5.412420733398999	10.9011276033253	-8.5247692060146	0.1210172889472725
173	0.1005310953369909	0.0031	0.0258	-0.1039	0.1853	-1.6341127801245	7.2715756491275005	-13.2004523465254	0.1014403628886034	0.003	-0.0275	0.0843	-0.1925	1.6935994425429002	-8.257393969377398	12.645991014870296	0.1164645354949952	0.291	0.1799	-0.9415	1.682	0.1124817247712999	-0.7440160535677	-0.3896927190835	0.1182404009765429	0.1269	0.2719	-1.0504	-0.658	-0.0075145188636999	-0.7187578278583	-0.4301766976737999	0.1397377764222408	0.0001	-0.0297	0.0061	0.0191	0.0924954651757	-0.3742702510491	-0.1755092599527	0.1398330467986266	0.0001	0.0259	0.0232	0.0025	-0.0640897970102999	-0.36195588244	-0.2349565793403999	0.1496100999027708
174	0.1111230015077484	0.4025	1.4172	-1.115	-1.477	-1.4200080070551	1.9048715174019	6.2865048464609	0.1197670319153216	0.0002	-0.0147	0.0458	0.0224	-10.7314411119162	9.318790251602	11.3861878288256	0.1245252555268009	0.0006	0.072	-0.0154	-0.0464	4.972447621080899	-3.6976940833702	-2.3288713592558	0.1277552620993623	0.0001	0.0233	-0.0075	0.0123	10.808160021781198	-6.0053988921094	-5.718902942552	0.1320236159634077	0.0001	0.0357	0.0126	-0.0094	5.5559834524233	-3.5207684743123	-2.3348908429529	0.1407445814150581	0.2121	1.3743	-0.292	-0.5354	4.990820816417799	0.624767327516	-0.64916000655	0.1468513712351639
175	0.0804209761390188	0.1727	0.9513	-0.5673	-1.4125	9.5286853203865	-5.692582455013699	-14.0021452830993	0.0966297891526973	0.0123	0.0581	-0.1827	-0.3932	10.6465781946963	-5.9259259700954	-14.482130257639298	0.1167953450494866	0.6907	2.078	-1.2061	-1.7601	8.591731044266	-5.7517150301558	-6.0668527060628	0.1220834903768587	0.1899	0.2024	-0.1362	1.508	8.6804495784945	-4.3486245263017	-12.8838196354518	0.1274473719858765	0.1028	-0.6438	0.449	0.7709	7.976051956841699	-5.1701463503484	-5.877219298088799	0.1357904630441048	0.2106	0.3015	-0.3027	1.4642	4.0616564603759	-3.2708222002751994	-3.950433712587	0.1411876413637598
176	0.0912686266249885	1.2991	-0.0014	4.6206	-0.005	9.3707623951567	0.0036589018550999	-0.0016917503201	0.1013586496994823	0.1594	1.536	-0.0	-0.0003	9.3677723248235	0.0019278085042999	-0.0016917503201	0.1195828712099356	0.7585	-0.0013	3.0845	-0.0032	9.475493542880098	-0.0027933551797	-0.0016917503201	0.1233905287648115	0.2757	1.8307	0.0013	-0.0004	10.5930716729443	0.0073964897716	-0.0020064945657	0.1406136825844338	0.0033	-0.0001	-0.0004	-0.1875	1.7637480662809997	0.0009048897061	0.0004721163683999	0.1485547839857478	0.3525	0.0006	-1.8866	0.0022	6.8965578804951	0.0020851806271	-0.0009048897061	0.1514894753230816
177	0.1371084891076974	0.4279	-2.0041	-0.2025	-0.7898	-0.1065015841048999	1.2631080006235	1.9760824029689	0.1434665493822429	0.0295	-0.4057	-0.1585	-0.3444	3.1475211420614	-0.1270386461303	-0.0172322474466	0.1517768659375026	0.0754	-0.0	0.3511	0.7885	0.6203609080775999	-0.4512645621289999	-0.7234003054809	0.1561039540157844	0.455	-1.662	0.8082	0.9779	0.7547960439795	2.1794465286572	3.3876710014541995	0.1589672282176577	0.115	-0.8589	0.2426	0.537	4.4628373444238	0.7274919806736999	1.711028405143	0.1627471488647244	0.0844	-0.7367	0.3997	0.2748	4.3827742769493	0.2343664338799	1.0616716834395	0.1653873617485768
178	0.1133255205768732	0.3543	1.3666	1.6232	-0.4323	6.2606171322603	11.3649032492169	-0.2407400048533	0.1251563212609989	0.0034	-0.0643	-0.0302	0.188	-1.9532634451629	-0.2123736797185999	-0.0520508296161	0.1371437629311123	0.3012	0.9045	1.5259	-0.3844	4.7139245663512	9.8047947098391	0.1806631969743999	0.1456608053694332	0.0026	0.0581	0.1467	-0.0478	7.662409316101299	15.5570605424247	0.1753912308606	0.1509268430480164	0.2616	0.8344	1.3593	-0.236	2.4301009772469	3.6344698330353	-0.6901947875701	0.1527798423873982	0.091	-0.5632	0.3736	0.6608	-0.354874136914	-0.3682114243212999	0.3918959288026999	0.1552641878581991
180	0.123902600239263	0.5497	2.2962	-1.1241	0.3452	-0.033048145788	-0.1650833568172	0.3095509655476	0.1379536074345197	0.0123	-0.0473	-0.2213	0.2881	-0.1256222970250999	-0.1897120940354	0.3239505147838	0.1422371505226042	0.0002	-0.0257	0.0135	0.0335	-0.0941478724651	-0.0584637436202	0.3266651839021	0.1478299262998303	0.0638	-0.6625	-0.0478	0.454	0.0572441096684999	-0.0372578500729	0.0987903500876999	0.1518890567978337	0.0002	0.0306	0.0145	-0.0362	0.2305501599019999	-0.3337469294281	0.2352319805552999	0.1599255270636793	0.1491	0.3305	0.5705	-0.9816	-0.6123742728455	-0.1810959703120999	0.6246099553932	0.1616717112315241
182	0.1369471471502127	0.4351	-2.0355	0.4175	0.6691	0.2007281426314	-1.3756290684255	-1.9464964438825	0.1433612559995559	0.0292	0.4459	-0.186	-0.2688	3.4289418406585	-0.203010038412	0.0727452637643	0.1517096514529207	0.0714	0.0838	-0.3796	-0.7448	0.8016929365739	0.4240391848846	0.6693429812991	0.1558830704617636	0.4552	-1.6525	-0.7393	-1.0501	0.9134271437619	-2.4178652946992	-3.2307709950226	0.1586032101508686	0.1197	-0.8451	-0.2247	-0.6058	4.695787429198499	-1.1529081716328	-1.3617016355577	0.162287072516383	0.0814	-0.7268	-0.367	-0.2993	4.7685326929628	-0.7306000800989999	-0.9203121741344	0.1649199061391616
183	0.1351864587654324	0.3426	-0.1683	-1.8978	-0.4142	-2.5902664552266	-1.2267550402567	-0.5006400656575	0.14101117743347	0.0677	-0.1122	0.8332	0.1168	2.3642800868858	-4.2263857299168	-0.1940398274124	0.1498987289688761	0.1405	-1.1542	-0.0583	-0.2659	1.9567256318645	-0.6988109112934	0.2999906090874999	0.1527558726511661	0.8958	-2.3611	1.7947	-0.0188	0.6534090538656	-3.6822716153358	-0.4115674441526999	0.1608253853224365	0.0045	0.0904	-0.1462	-0.1113	-2.5542675821361	-1.5411451985804	-0.4204589690908999	0.1635395944081944	0.0483	0.6155	-0.2473	-0.0504	0.3286323354371	-2.2244156127473	-0.2553756122737	0.1639630504384706
184	0.1078583135106192	0.4263	-0.0916	2.3628	0.5808	-1.3337680837607	10.7900622276592	2.7041251860724	0.1148945359626983	0.1052	0.843	-0.8127	-0.0467	-0.3582182945234999	11.0875348827819	2.8226263945408	0.1386890702357792	0.0513	-0.2216	-0.711	-0.0104	3.1348920292066995	9.4178953459353	3.1788381944986	0.1418946646104385	0.0033	-0.0535	-0.0671	-0.1672	-3.3766549528582	14.618021085677098	3.0631696842406	0.1459505082503222	0.0509	-0.4072	-0.5728	-0.1698	-4.4695650026735	5.2611074373268	0.768369389571	0.1463978344262055	0.0968	-0.1303	0.9764	0.1453	2.5590674318815	1.6417453280803	1.091769101925	0.1489809550549091
186	0.1053141412686511	0.2366	0.0733	1.7894	0.4039	0.2971972539077999	-12.597992517416298	-2.5129967429318	0.1178258360738772	0.08	-0.6515	0.7704	0.0162	1.6931273261744997	-15.2212677754002	-2.6973188417613	0.1286364024655132	0.0204	-0.252	0.3937	0.1398	3.7764194878008994	-10.5741870182083	-1.58552413721	0.1367563634845144	0.0058	0.0124	0.1545	0.1993	-3.7279882170092	-10.6109334088821	-2.6691492317801	0.1378006579165342	0.0004	0.0388	-0.0522	0.0253	0.0738075255931999	-1.0025391082974	0.0519721435546999	0.1441985162218193	0.1022	0.3898	-0.9494	-0.0995	-0.3657721564178999	-5.7440037961386	-1.1388233666422	0.144858418403126
187	0.1367279761139512	0.3424	-0.0111	-1.8907	-0.4257	-3.3053653812298003	2.7361110700315	0.2083213475564999	0.1419543668014511	0.0629	-0.4642	-0.6411	-0.1961	2.6217408797866	-1.2188077480553	0.4508711318219999	0.1497327815880957	0.2257	1.4433	-0.3379	0.2524	0.9935295542671	2.1614274205966	0.8072403039025999	0.1550370260523763	0.8687	2.1909	-1.8979	-0.0454	-0.0197108583806999	-1.5332765924404	-0.0604702381859	0.1612950841096203	0.0026	-0.1252	-0.0756	0.0509	-0.7503502815104	2.3141177227433	0.6770148722856	0.1630656165315712	0.012	0.3292	0.0482	0.0065	1.3141359114414	1.5046742091215	0.6814606347547	0.1641925539102079
188	0.0625080664701319	0.926	-3.2595	3.3982	0.2224	17.5366051320952	-18.3179577217972	-1.6786884339075998	0.1007901551747832	1.5206	-3.2792	3.4332	0.2988	9.3460943149078	-9.5998962059535	-1.5454335889267	0.108239551568215	0.0149	0.3506	-0.2381	-0.1652	1.2583474939088	-2.5789750054157	2.2076948246998	0.1086801904724966	0.4128	-1.7283	1.4777	0.7255	8.406149968454098	-8.6451588799566	-1.4707998596888	0.1176042631028358	0.0433	0.4649	-0.5582	0.1555	14.6443415732154	-15.3066028089885	-1.3989201425998998	0.1211765060597607	0.0082	0.1992	-0.1267	-0.2153	17.200576306886497	-18.0331535225599	-1.1111652160601	0.1219002759661573
189	0.071374684129651	0.7785	0.4811	3.9458	-0.7479	-2.4281731687426	-25.5478691014134	4.3755745023312	0.0977219896153109	0.0482	-0.6096	0.6034	-0.0701	-0.2724504875975	-13.508036160538	2.1956165142749	0.104444205766551	1.5483	-0.6504	-4.5801	0.9142	-0.6036401200300999	-14.114705693932	2.3400447799746	0.120095700822614	0.2675	-0.4109	-1.7515	0.3229	-1.1398462854404	-13.983299971394	2.3164389615546	0.1303678560406846	0.013	0.0785	-0.0074	-0.3787	0.3234390553847	-6.2227297936962	0.8202628470643001	0.1339038899043024	0.0111	0.0173	0.3475	-0.053	-3.545593926684	-27.599922896664	4.9087905974083	0.1353659681108875
190	0.060479198171759	0.8304	0.5405	-4.4603	0.6395	-2.6835487810163	27.0293702654526	-3.9665250121433	0.0856001700575719	0.0263	0.4661	0.494	-0.018	-1.159045684422	14.3914839149065	-2.7846603699153	0.090364458407373	1.7023	-0.8601	5.1567	-0.9617	-1.1383905933045	13.838517618418	-2.5570215942851	0.1093245785658803	0.0198	0.129	-0.4858	0.1377	-0.3024692200216	-0.5928207865876	-1.8417259531284	0.1126211285806571	0.3536	0.221	-2.1556	0.1203	-1.4718621215177	15.560247327911398	-2.6338585332422	0.1196534934578611	0.0064	-0.107	-0.216	-0.1491	-1.0534883330539	8.395015890766	-2.1184254880415	0.1227659911777109
191	0.096894722264916	0.3023	0.7462	0.2252	-2.0179	-5.2539076627087	-0.5996664739294	0.8301772908007	0.1086481079590003	0.1687	-0.5993	-0.0394	-1.4028	-6.326910138989799	0.6076924521921999	-3.769455771367	0.1256225803129411	0.0474	-0.7139	-0.2358	-0.0215	-5.711034336411999	0.018491224429	-0.88521819075	0.1311654163528611	0.0121	0.2282	0.0445	0.2903	4.619265234487	0.1463954172346999	3.28120876038	0.1415490311200309	0.0861	0.2985	-0.1997	-0.8853	-2.2552212057854	-0.556703884405	1.277861637136	0.1444486419353106	0.0689	-0.4921	-0.0532	-0.6861	1.764534926895	0.2804371228296	0.9580814836064	0.1489119784410021
192	0.0975477765801445	0.1934	-1.0962	1.2621	-0.4245	8.5155235938001	-7.2854637389646	1.6845112024512	0.137747791096835	0.1658	-0.9754	0.888	-0.2556	7.7552195255226	-7.1763655148335	1.786567024087	0.1405387279605721	0.6977	0.531	2.2629	-1.4297	1.2580327496632	1.4248865428619	-1.2755797413554	0.1511329368429775	0.0231	-0.199	-0.4338	-0.0411	5.020996920964699	-1.9763971472145	-0.3202129268672999	0.15530943397387	0.0616	0.7603	0.0905	-0.0931	4.316127182943499	4.1625319910907	-3.5045591456639	0.15650954914732	0.0207	0.2954	-0.2739	-0.1898	6.3953670124078	-4.3150649211146	0.4777030787593999	0.1574594614337317
193	0.0697754685298924	0.6113	-0.6398	-0.7161	3.4956	0.4016923434469999	6.7839974696624	-4.8651985193927	0.0892704057796293	0.8631	-1.1444	1.3591	3.3683	-2.892499617064	5.5841137193738	9.6262560365225	0.1249777993694534	0.0212	-0.2033	-0.4457	-0.1198	0.7280821261342	6.448480103852799	-4.4762139748618	0.128585103003806	0.109	0.5914	0.9151	-0.2896	2.039542711488	5.3682778529536	-3.7697705156126	0.1341309840913983	0.146	-0.3296	0.4127	1.1633	-2.9563926989208	4.744061327867399	8.3188871263615	0.1363634703838431	0.1216	-0.1328	0.4311	1.0649	-1.7607579959477997	5.557832574866199	8.988544851906198	0.1419427029385417
194	0.0991039998993003	0.7749	-0.9906	-2.9099	1.51	-2.8669659901396995	-13.847999288816698	5.2878606982028	0.1367271180176062	0.599	0.5727	2.0806	-1.3838	-1.1486591243172	-6.057213663541299	1.1783631124957	0.1397990345789599	0.1561	0.9531	-0.0272	-0.8752	3.5033788547429	-1.6723148629342	-2.2828400133368	0.1423722854459773	0.0114	-0.3025	0.0319	0.1658	1.429725735638	-2.0334051986988	-3.3951461772872	0.1472130491060108	0.0567	-0.2412	0.7126	0.1084	-1.2258501505506	-6.2351228483667	2.6395239296629995	0.1494787361933986	0.0174	0.3045	-0.2724	-0.0893	-0.5745656203427999	-3.6431252997893	1.1741927512415	0.1499045441793956
196	0.0807031178497586	0.0475	-0.166	0.4371	-0.815	-0.8618484305141999	-0.5149215858016	-1.4227226761734	0.0871477403846338	0.068	0.474	-0.8625	-0.4484	-0.821482481016	-0.54686812673	-1.3855041691311998	0.1120079285226097	0.2784	0.8363	-1.7252	-0.2281	0.6701691849438	-4.1096549578299	3.7668197883100993	0.1125081314405054	0.4955	0.0411	0.1523	-2.5655	-0.1976987292674999	-1.6886815637054	-0.8755004621670999	0.1133765389063732	0.0474	0.3211	-0.5695	-0.4473	0.9514325114181	-4.4256188373816	-3.0217414729135	0.1172415408166517	0.0238	-0.2818	0.3215	-0.3497	-2.1072520673227	2.4389531591544	6.0485581967873	0.1176544652302021
197	0.0807490574248741	0.0473	-0.5878	0.311	-0.6602	-0.6196920765556999	-0.9396296022081	-0.571260805764	0.0949929095545225	0.0123	-0.1176	0.2978	-0.3028	-6.170954365295	-4.9227967163375	-6.3329689657176	0.1010995148931014	0.0119	0.2369	0.0175	0.3461	-5.2827854472425	-3.966957785481	-7.8713208091183	0.1154777015461917	0.0304	-0.282	0.2935	-0.4783	1.8371228185365	-4.2979900457908	8.3823080918499	0.1195035614255667	0.0526	0.0671	-0.8081	0.0561	1.5481876010757	1.7719314166665998	1.8336606318349	0.1313479060672061	0.2797	-0.847	1.1738	-1.0483	-2.3710864311969	2.8011450997786	-3.2038997050544995	0.1351212739451389
198	0.1296678938060713	0.2838	-0.9864	-1.5197	0.0287	-4.947936912954799	-3.3336136772724	-1.3890843849249	0.1364089428752521	0.0789	0.6629	0.3758	0.5358	-3.8779245070069	-2.8530779003026	-0.1799550224217999	0.1382843089460452	0.0927	-0.5456	-0.604	0.5855	-4.3774236247741	-4.3444541650475	-0.94816703987	0.1471420417253361	0.0159	0.2052	0.1893	0.2893	-4.8139738934213	-4.180236354905699	-0.4374551583533	0.1509038144615656	0.2125	0.7741	0.3661	1.1744	-3.5302894877417	-2.2926757710118	-1.6052349955907	0.1542487559652967	0.1261	-0.7571	-0.8079	-0.0009	0.9769267953117	2.2757976108415	1.6011826634286	0.1575794188928444
199	0.1052095549426527	0.1955	0.6188	-0.1774	1.5406	1.0062373531831998	-8.142433633672	-0.5773983185532	0.1092581913082246	0.5657	-0.9816	0.1114	-2.606	0.4850208824695999	0.5222393895117999	3.3244074080886	0.1139874796169563	0.2522	0.4201	-1.7726	-0.02	-2.2107635810944	5.7820091637948	-0.7282001552263	0.1149881482103009	0.0052	-0.0859	0.0069	-0.2445	1.4951138526613998	-13.1879019197321	-2.8420618517066	0.1171144492143504	0.0058	0.137	-0.2088	0.1089	3.3392003876317995	3.5557837716353	12.582255305136298	0.1187259027012116	0.0418	-0.2284	0.4214	-0.5457	-5.0021909522901	7.066795174334	-6.6654569181633	0.1196726916639247
200	0.1320058359131451	0.7029	-1.7763	1.4017	-1.6933	2.196914834288	-0.9140959752838	4.0754658641516	0.1426110034392368	0.2151	-1.0087	0.9928	-0.5088	3.258389802574	-1.9330017843524	4.6146620998951	0.1539148565289772	0.005	-0.0077	0.2196	-0.0023	-2.7082168612652	3.0158006752778	-0.3437400592259	0.163318107063041	0.0059	-0.169	0.1074	-0.12	-0.586604587737	0.8229775161826	0.4251407897442	0.1642684173444598	0.0035	-0.1129	0.1377	-0.0058	-0.5341996708446	0.7680546453253999	0.4781358520970999	0.1711833905992451	0.2156	0.8924	-1.0427	-0.0751	3.3100078588524	-2.0392279672424	4.565050538182399	0.1761497718468306
201	0.1076076137729349	0.2613	-0.2877	1.5209	1.1167	3.0405080985574	4.4380512350828	-6.3218348880295	0.1140776976984594	0.7898	-0.4873	2.5671	1.8862	0.5137019518499	-0.1067376422890999	-0.9904607978725	0.1196239914807821	0.4517	-0.8159	-1.3824	1.7571	-1.0427083426421	-2.5755521617448	2.3628637377806	0.1244858771731601	0.7004	-0.9864	-1.726	2.1182	-0.3291831378668999	-1.6565776506542	0.7649072028694	0.1260339700753837	0.5997	-0.4226	2.0938	1.6048	-2.3090818148137	-4.7114066123864	5.0632513359365	0.1332157374273519	0.005	0.1322	-0.1104	0.1633	1.3149621150861	1.4416860169708	-2.6471171345881	0.133407920139211
202	0.1509249901479001	0.0002	-0.0111	-0.0056	-0.0437	0.7875687885525999	1.2670816467242	1.4837437167891	0.1578787614847507	0.5477	0.5421	1.3603	1.7491	-1.8007698581696998	-1.2488264804793998	0.0825023353779	0.1746701572378957	0.0082	-0.1327	-0.1729	-0.1528	-1.3563116403518	-1.5747441467982	-1.0028931955737	0.1819776134710735	0.1884	0.7511	0.8219	0.5598	-1.2079884146128	-0.7258395733842999	0.3396483840330999	0.1886617790211758	0.0004	-0.0327	-0.0338	-0.0256	-0.1602048210103999	6.1018680033858	14.239580473373795	0.1910714844421927	0.0001	0.0014	-0.0138	-0.0189	-0.1974233280526	5.9393419435641	12.2727043395887	0.1964392188486755
203	0.0785744097660263	0.0799	-0.3921	-1.1516	0.2127	1.0397969583703	-1.5014087375733998	-1.335695892265	0.084228337126978	0.1347	-0.5906	0.0454	-1.4308	1.0475868784489	-1.4507349140317998	-1.3925859146572	0.1038424740650938	0.0091	0.0131	0.221	-0.2865	4.043204578977599	4.944710784437399	-1.2379678040062	0.1045584259236775	0.2361	-0.7163	-1.6766	0.2494	4.3888331036771	5.993910727145	-1.7961667235778	0.1052221570153989	0.0277	0.0157	0.4167	-0.4703	-0.5432485679055999	-0.8313575817217	-5.3728416445148	0.1055523896057526	0.0416	-0.3963	-0.6322	-0.1866	-2.7941813833447	-3.7565906003280993	-7.312295685901999	0.1062247894917703
204	0.078389430286055	0.0812	-0.0417	-0.5781	1.1037	-0.0454412004585	0.2173702446174999	0.107406473811	0.0840576862022492	0.129	0.5311	1.2883	0.6001	0.0075932049251	0.1412808232436999	0.1595359894885	0.1047630052796503	0.0475	-0.0785	0.0279	-0.8209	-1.7412831957513	-4.6570738869897	0.5355373338884	0.1052079067361827	0.1147	-0.119	-0.7498	1.0289	-2.6332683877817	-6.9642278932991	-1.2176274571343	0.106210299239572	0.198	0.2388	1.1514	-1.1892	2.5833814248541	8.1970024172529	-0.8384393272477	0.1063725055407841	0.0052	0.0216	-0.0348	-0.2679	-0.0535852078133999	0.2177636749245	-0.8104664324199999	0.1068598006316899
205	0.0779727173863288	0.0823	0.5007	1.1333	0.219	1.1573145910712	0.6960175561137	-1.5836750147670997	0.0828024742610823	0.1351	-0.2414	-0.4558	1.4767	1.9119139198972	2.3566081958992995	-2.731193191194	0.0902803950999966	0.0255	0.2696	0.5085	-0.303	4.4495394000472	7.778943373034699	-6.735094082502299	0.0920642825880174	0.0301	-0.2555	-0.6513	0.0219	3.5028673953438	5.722758559560599	-5.8104935180216	0.10506689339348	0.1792	-0.5792	-1.435	-0.4049	-1.4821699955611	-4.4221959937107	6.7282483951605006	0.1051846914632467	0.0316	-0.2672	-0.5468	0.2844	-0.258090281392	-2.3147865542652	1.3060705901479	0.1057001835632995
206	0.0828584614645354	0.0481	0.6297	0.0311	0.6884	0.6357046900505999	-1.7732297366797	-0.4453237644932999	0.0997308993644348	0.0293	-0.3417	-0.0098	-0.5691	-3.5006641856246	-8.149554722228698	-5.1651104424188	0.1173634533389572	0.0316	0.3337	-0.1102	0.5295	3.2806579579502	-1.9285166788526	8.828261344834399	0.121654635138231	0.0689	0.2476	-0.8195	0.341	1.9560174573119	1.6537056094130995	0.6941290906401	0.1309568666016372	0.2123	0.9049	-0.6617	1.0837	-2.4141670498134	-1.9582993530925	-4.533733485745199	0.1341475018029264	0.0079	0.2245	0.1475	0.1273	1.4052543705426	-2.8302982855273	0.6731199122463	0.1373798559212916
207	0.0705552917884967	0.7577	0.0616	2.1753	-3.3725	-1.4288208459318998	-14.530954958738	21.2064443497298	0.088084037419874	0.0328	0.3294	0.5386	0.3995	-3.257209511653	-10.985361032054	7.112590462068799	0.1038982345253158	1.4819	0.0407	2.6246	-3.8084	-1.2773501777369	-8.7994229033313	11.5077577936886	0.1175177820584771	0.0685	-0.114	0.2747	-0.8866	-3.3141388770759	-11.2251174611398	7.2159839467484	0.118900165347944	0.245	0.0044	-0.6803	1.6209	-1.213732497095	-8.2967763431081	11.5904175011893	0.130411198174701	0.0133	-0.3518	0.1537	-0.0773	-1.2363547397475	-4.6077377264919	5.212912224719299	0.1330359778191084
208	0.0788070042220709	0.0683	0.2654	0.9447	-0.58	0.1296352861565	-0.5919552399121999	-0.5959682290435999	0.0844009247402455	0.1125	0.6901	0.5663	1.0967	0.090095540303	-0.7980340347188	-0.5899094023158	0.102019812014565	0.0373	0.3268	0.2384	0.6206	-3.1433901238379	-6.916465454029299	-0.8836444695219999	0.1024884847610657	0.0778	-0.4008	-0.9318	0.3302	-4.1127237142245	-7.313948093191399	-3.6312043614872	0.1032929326285731	0.1958	0.4319	1.3811	-0.866	4.2184777807461	4.685872985462099	3.2337610653558	0.1033706291183149	0.0415	-0.2811	-0.7079	0.1495	1.946693159036	-0.5285736174544999	5.781300989242199	0.1042279827597882
210	0.1305925626252308	0.4664	-1.1084	0.5186	-1.9644	-3.577068351244	3.048298018636	-4.2501095774289	0.1373084182062186	0.0705	0.2608	-0.835	0.0693	-2.7327275693913	1.0211877048492	-3.5930022786775	0.1496854260621378	0.0588	-0.2242	0.7244	0.1209	-1.7222411688925	0.5666970142027999	-1.7722855039428995	0.1526371051346508	0.0211	-0.0521	-0.2954	-0.3424	-2.0619288959563	2.4538641677897	-2.3044393371911	0.1551848637415999	0.1327	-0.4566	0.8888	-0.533	-1.3056378168102	2.3831253985911	-0.4823062133513	0.1608964107102722	0.0109	-0.1597	0.068	-0.2667	0.1385268110947	-0.9173614468319	1.1804089500921	0.1631235790103366
211	0.1325623409760646	0.7426	0.6608	-2.3369	-1.5827	1.1437805885104	-0.070424024953	0.996165537324	0.143883293518881	0.1394	0.3152	-0.9005	-0.7369	2.1023735315159	-2.7904044523975	-1.667751071373	0.1559853742882337	0.0015	-0.0478	0.1024	0.0383	-0.1652013859093	2.7397306288559	2.4255371856857	0.1611268079251834	0.0131	0.1623	-0.2964	-0.0884	-0.5914831235438	0.6671397715799	-0.1059114386443999	0.1639990592480483	0.0015	0.0948	-0.0579	0.0353	0.0375332512877999	-0.5662248978344	-0.8504389516112	0.1732896327284343	0.1245	0.7618	-0.5994	0.3712	-0.4339536286209999	3.2459180618420995	2.7233639280847	0.1791145549876389
212	0.0793616049358428	0.5805	-0.0051	3.2699	-0.5287	-15.6869712297961	-0.0105045891969	0.27146691183	0.0864677807984393	0.3845	-2.5823	0.0039	0.043	-14.9220640269267	0.0192387420122999	0.2543920365061999	0.1063366731278854	0.5654	0.0044	-2.7875	0.453	-11.7956700923512	0.0059801406663999	0.2048198178241999	0.1138931217258916	2.0429	5.1863	-0.0013	-0.0882	-13.9087055851868	0.0073571467409	0.2395203709016	0.1210852387855102	0.0786	0.9864	-0.0004	-0.0141	-6.4997047298242006	-0.0030294133639	0.1182258072534999	0.1251099623762776	0.0328	-0.0018	0.6195	-0.0985	-6.2555418813	0.0056653964207999	0.1127964690168999	0.1366268434879314
213	0.117198260788966	0.0011	0.0924	-0.0696	0.0248	-0.2802797507068	-0.2885024441230999	-0.1180290920999999	0.1416278227391552	0.0652	0.0121	-0.232	-0.7977	-0.9305020190857	-2.7137642285939	-5.1850573589837	0.1448999745207669	0.0018	-0.1074	0.082	-0.0176	-0.5255048610599	-0.9210990347484	-1.1138011991169998	0.1457758439336518	0.0021	-0.1153	0.0859	-0.0322	-0.8620844886983999	-1.1701404190794	-0.4731786302289	0.1586642713312961	0.0	-0.0054	-0.0087	-0.0098	-1.8711151970613	-6.2654169820057	-14.0870082003192	0.1667331247199786	0.0	0.0006	-0.0051	-0.0086	-1.2796714165482	-7.210869352757399	-14.9403585362022	0.1676884068152952
215	0.1292965317575442	0.0022	0.0335	-0.0584	0.1454	-0.8369442920811	0.7016436095038	2.0315560762559	0.1360360880698285	0.0025	-0.0263	-0.1155	0.1181	-1.8222118099012	-1.9091205647175	4.6388187207449	0.1420961063104827	0.0374	-0.0964	0.4988	-0.3697	-1.5962254415603998	-0.1570180355237	4.457329320125799	0.1501147502219373	0.1144	-0.1241	0.8931	-0.5743	-1.3802322030174	2.8825064872662	0.1827090345707999	0.159986101315774	0.0032	-0.0123	0.1627	-0.0609	-3.9732920134237	10.4170509535925	-3.4168635302335995	0.1616192982657804	0.0071	0.0657	-0.0033	-0.2475	-1.6964321407532998	3.621132545628	0.7165546181390999	0.1637623959086068
216	0.1461765194353072	0.0002	0.0247	-0.0312	-0.0197	-0.9695696485708	2.3638866565788	-1.4591149795709	0.1552580147094183	0.315	0.0731	-1.7246	0.2515	0.6795328262504	3.5066836693217	0.1088621659469	0.1746078881077097	0.1147	0.1351	0.9825	0.0431	0.8440260376071	-2.0920656574725	0.8558289468171	0.1747881144321665	0.0002	-0.0015	-0.0368	-0.0006	-0.8669236814744999	14.9933929415858	-1.5431516931460998	0.1822766297291236	0.0	-0.003	0.0033	-0.0068	-0.5530056395192	16.3439998424861	-2.392843127174	0.1852835088349094	0.0002	0.0088	-0.032	0.0135	0.2227602398234	15.9216130648909	-2.6994827084498	0.191227088730198
217	0.0866649805258452	0.6063	-3.2227	-0.1382	-0.3001	-0.2347205211561999	8.0545806461189	-2.4960398967001	0.0948387329771383	0.0682	0.1868	-0.8952	0.4925	-1.2348597045809	8.2604233827413	-2.837025943777	0.1215621139775869	0.2597	1.7878	0.0392	0.0796	0.8826215507237999	6.154272920278199	-1.7409684515056998	0.1241870306969137	0.0225	-0.3187	-0.4115	0.0385	1.2107030837311	5.5011392676275	-0.544900975195	0.1253303895038913	0.0158	0.3919	-0.0137	0.1869	-0.9250333378184	6.391550738429899	-1.8079302897571	0.1273993505624551	0.3843	2.0715	0.078	0.4776	-2.245700192356	5.588087365474499	-0.2348385502482999	0.1302843134710045
218	0.0908584980988011	0.3403	2.0871	-0.9888	0.5328	-13.4238027318093	6.729350000020099	-1.2359613094405	0.1240343262968134	0.3403	-1.8105	0.6936	-0.597	-12.0325151371652	5.5614127906599	-0.8986735072493999	0.1282484440619385	0.0414	-0.6402	0.26	0.0842	-7.374457674407999	4.3334774594822	-0.0753025607597999	0.130106432854886	0.0558	0.1145	-0.0063	0.7939	1.1071915699594	0.6215805420293	6.3487061779976	0.1409041244939095	0.3672	-1.7721	0.8373	-0.2602	-7.9900974188016	4.1825969367477	0.4313176455641	0.1443522485000681	0.1543	1.1546	-0.2588	0.4504	-7.075922757456399	3.8877602646819	0.2769749361279999	0.1451693737764035
219	0.0915390978579435	0.352	-2.1846	0.9052	-0.4187	-13.4999708392445	5.9857273767594	-0.348185821695	0.1247873868717673	0.3697	1.9504	-0.6403	0.4799	-12.215814317196498	4.939517504385	-0.1763748066280999	0.1291664586838737	0.0231	0.4724	-0.1712	-0.1278	-7.403571517126	3.98938331298	0.3553462532824	0.1343165096660884	0.0983	-0.0093	0.1096	1.0421	2.6128886978791	0.0352906985379	5.8646295282648	0.1414172040018832	0.3777	1.8447	-0.7634	0.1418	-6.908085388490199	3.4063982840674	1.6568923948998	0.1448550569439108	0.0593	0.7634	-0.1529	-0.0871	-2.3016066389807	1.7232640876906995	2.9549763498156	0.1452681970758999
220	0.0818434929804086	0.0496	-0.1773	0.9096	0.2237	0.1558377446027	-0.0276974936128	0.3080165873503	0.0884151505236506	2.5068	-0.8914	6.3385	1.2483	0.2428645285110999	0.0875382433075	0.2637950208435	0.11489976943167	0.0019	-0.0632	-0.0981	-0.1085	0.2466021164276	0.0286417263496	0.1940398274124	0.1235862500675511	0.0001	0.017	-0.0023	0.0293	0.1761780914745999	0.5415568175855	0.3646705515582999	0.1287178900138824	0.0702	-0.4415	0.6926	0.3796	-0.9985654621967	6.736589117668899	2.1598536993686	0.1294911395562472	0.0066	0.0789	-0.1672	-0.2069	1.8327163990981	-7.393893131573799	-1.2835270335568	0.1303131212536528
221	0.1577112048517671	0.0018	-0.0257	0.0273	0.1251	-4.2333494463507	-2.3255272016463	2.0959999605425	0.1659834799932161	0.0607	-0.6004	-0.3353	0.2758	0.7859950673246	0.3439761174101	0.7543239276111	0.1751049688043861	0.0035	0.0542	0.1553	-0.0513	2.4987545658184	1.319171819371	0.2622212996155	0.1767607287271092	0.0093	0.2612	0.1053	0.0019	-1.2756977704475	-0.6876768336053	2.1419526204001	0.1946190528111553	0.0176	-0.2594	-0.2126	-0.1517	6.733402332182199	4.3544079518146	2.7917421154413	0.1969455772756841	0.0077	-0.0749	-0.2298	0.0074	-2.6237080313216	-1.0869692521796	3.1995326286468	0.1997579327386826
222	0.1424618854041176	0.0103	-0.0341	0.3262	0.033	0.9230661862834	-2.9607991183592	0.2323992823448999	0.1461854241601618	0.8233	0.4169	-2.836	-0.4802	0.4675525768387999	4.2674205109368994	-0.6074957370387	0.15948724746498	0.006	0.1022	-0.0583	0.2073	-0.3043576854952	9.576880532993998	0.270680051216	0.1610886941152356	0.0329	0.0063	0.5311	-0.1561	1.1023130341526	-0.0243533360033	-1.3180702145114	0.1677904107674109	0.03	0.1386	0.032	-0.4979	0.6093842025123	1.4426302497075998	-0.2017904044603	0.1728393111164448	0.0001	0.0074	-0.0215	-0.005	4.3751810720242	-14.2969032691037	-5.6715732766199	0.1767769520766793
223	0.1321560431977574	0.0008	-0.0291	-0.0126	0.0913	1.1356759241862	0.4848241673160999	1.5237949220417	0.1366113385873355	0.0001	0.0093	-0.0111	0.0365	0.8295478023094999	-1.9574338064171	-0.3269799281476999	0.1381763277189611	0.0017	0.041	-0.1231	-0.041	1.166914290562	1.9488963687552	4.7400089957053	0.1392033837855202	0.0023	0.069	0.0339	-0.1379	1.1797794616009	2.2157208029626	4.743195781191999	0.1430054921948674	0.0143	0.0198	-0.1145	-0.369	0.7209216945468	-6.0231425989551	-4.8035873333165	0.1455077757379559	0.0337	0.0152	0.0964	-0.581	0.903709415179	-5.282195301782	-3.8845341361645	0.1478156877803928
224	0.1466551438944512	0.0003	-0.0148	0.0467	-0.0239	-0.9967163397538	1.1589276553299	-2.3383136866238	0.1621033928594406	0.2188	0.0622	-1.1209	0.8743	0.3991350464514999	3.0434981688906	-1.7496632612903995	0.1738860030733274	0.057	0.2442	0.6383	-0.1578	0.6787459656364	-1.1754910712545998	1.7009172462530997	0.183652154495213	0.0002	0.0152	-0.0238	0.0251	-1.7148840221515995	11.5255801865957	-8.270023082232099	0.1914588658816297	0.0001	0.0062	-0.0159	0.0214	-1.7756296615524	12.8518337514927	-10.1412169653548	0.1948714106776228	0.0012	0.0249	-0.0596	0.0735	0.5777130627988	12.812057947455	-9.4866276205682	0.1977651349887251
225	0.1485888869762055	0.0008	0.0136	0.0527	-0.0723	0.4025185470916999	-1.6848259466968	1.2674750770312	0.1655839220380211	0.2488	0.2653	-1.4772	-0.0337	1.5965795288366995	-1.8861442347887	-0.3120295764817	0.16904999991867	0.0241	-0.1023	0.1553	-0.4239	1.1808810664605	1.6891930231044998	-1.2514624635363	0.1841208926554821	0.0141	-0.0165	-0.3057	0.146	3.200162117138	-12.9771413042722	2.7175805025718	0.18905217390388	0.0011	0.0095	0.082	-0.0419	4.5331433402847	-14.8959009115112	3.0048239697125	0.1941663307343583	0.153	-0.0688	-0.9947	0.4338	1.335302461958	-3.7550168791001	-0.1876662564389999	0.1952205254299902
226	0.1512817226643511	0.002	-0.0057	0.1308	0.0481	0.2034428117497	-0.8484718000761999	-1.7375062648040998	0.1665339894065131	0.1257	0.0755	-0.0793	1.0582	1.5325684178877998	1.4013594105033	1.0120207786961	0.1714479922327045	0.0856	0.2358	-0.3667	-0.7475	1.1674257499610998	0.2021838347673	-3.1760841823496	0.1801543972409779	0.021	-0.0372	-0.2282	-0.3487	2.1329824094005	-4.4596899019678	-12.5617182431109	0.1876856332411508	0.0032	0.0275	0.0773	0.1386	3.2503638243112	-4.8101969624741	-14.5585737662894	0.1900144365302772	0.0437	0.0544	0.1839	0.555	-0.0843908008515	-2.248847634812	-3.4215846939176	0.1914246879225833
227	0.1323855764364343	0.1226	0.0843	-1.062	-0.5044	0.6886210663421	-3.2984016647959	-0.0953281633860999	0.1552000195237686	0.0085	0.0305	-0.1506	-0.2417	-0.5768868591541	1.4559281940842	2.2383823886458	0.1742479712637086	0.1652	0.0546	0.2532	1.1639	0.6758739243952999	-0.2319665090072	2.71860342137	0.189476911750024	0.0201	-0.0704	0.3657	-0.1435	0.2512839370809	-0.9246005644807	1.7028057117267	0.1927898857655932	0.0359	0.1601	-0.2239	-0.4516	-0.2857090889433999	2.0913968259506	9.050982241627098	0.1946877721799055	0.0041	0.1175	-0.13	-0.0338	0.0087734958461	-1.1608948068649	1.0237843448753998	0.1978455711393884
228	0.1480999455162952	0.0001	0.0273	0.0017	0.0011	0.8836051264912999	1.4344075562913	0.5255442040906	0.1550545462850305	0.1567	-0.0072	-1.2311	-0.0087	0.9054011654991	-3.944925688289	0.4536644870017	0.1680867292587506	0.2035	0.3719	0.7401	1.063	1.7204313894802998	1.3651638222593	2.8291966806677	0.1849389017526781	0.0	0.0101	0.0015	-0.0033	3.9130184903913	10.5934651032513	8.5081271040285	0.1914055198509524	0.0001	0.0093	0.0234	0.0106	4.3917838309796	9.801135807983998	10.2294240401842	0.1946558296812731	0.0002	0.003	-0.0312	-0.0141	4.9839357860453	10.7922654373784	9.5112957008171	0.1959201517759271
229	0.1388250882450269	0.1658	-0.1537	-0.9367	-0.9434	1.0809497684825	2.6065151269057	1.7107923469587998	0.1471963656551029	0.0032	0.0046	-0.1799	-0.0175	0.6610022587907	-1.4352731029667	0.6647398467072	0.1623075451884529	0.1481	-0.0706	1.1426	0.2412	0.6511665011157	-2.089508360477	-1.8516797398955	0.1850763357127683	0.0152	0.046	0.2263	0.2641	2.4272682790365	-10.6525583353627	-1.7347915956857998	0.1874214843591677	0.0628	-0.134	-0.1285	-0.6844	1.2876580517802998	-3.1551143469865	0.3246193463056999	0.1925692094776704	0.0013	-0.013	0.0479	-0.0891	4.130782165315799	-13.8438682705932	-3.582182945235	0.1965983995793487
230	0.1234641255017375	0.0018	0.0724	-0.0104	-0.1295	-1.0442427208393998	3.3609177405782	-5.8956318364564	0.1291376769932342	0.0108	0.0027	-0.0907	0.3431	-0.8819920622326	3.4454265705218	-5.9264374294945	0.1399418034361123	0.0232	-0.0205	-0.4973	0.0336	0.0548441847957999	0.5714968639481999	-0.3324092663842999	0.1508082063590381	0.033	0.0954	0.0169	0.5646	-1.0937755964907	4.2015602775451	-11.747907653081398	0.1568069906975164	0.011	0.0677	0.028	0.3156	-0.4079085422975999	4.6809944496553	-6.550063809120199	0.1588098357083185	0.0	-0.0073	-0.0021	-0.0085	-1.5747834898289	3.5087295069181	-18.8899660451445	0.1612678631620973
231	0.1337036730586985	0.0002	0.0337	-0.0182	0.0267	-0.7361867904584	-0.9940410136662	-0.4675132338080999	0.1534928517288793	0.1451	-0.0402	-0.3108	-1.149	-0.76325479558	-1.6181395096602995	-3.3092603412691	0.159489551279107	0.0007	0.0658	-0.0385	0.0332	0.2293698689809999	0.5851095525704	0.181764801834	0.1715818479126614	0.0	0.0134	-0.0042	-0.0129	-1.8082843770334	-5.4312267020736	-12.5518037993745	0.1729562194854614	0.0016	0.095	-0.0665	-0.0134	-1.3464758826768	-2.3097506463356	-2.34484462972	0.1791264206042501	0.0111	-0.0637	-0.0439	0.2953	-1.1396889133175998	-2.2656471089209	-3.7307422291582	0.1797032167976573
232	0.1341995722651183	0.0003	0.0167	-0.0321	-0.04	-0.1741322538782	-0.4908043079825	-0.429625895244	0.1547782701313622	0.002	0.0246	-0.0113	0.1376	-0.2970792248157	-0.5414781315241	-0.0845481729742999	0.1586869412444995	0.1653	0.1068	-0.1466	-1.2367	0.688109606943	-0.7551501312558	-5.57490745019	0.1717763792728035	0.0033	0.1055	-0.1135	0.0691	-0.6118234704157	-1.213339066788	-1.6699542810922	0.1762520958854201	0.0002	0.0063	0.0151	0.0337	-0.3278061317924	-1.9412638207994	-15.656165636757995	0.1821707428451102	0.0067	-0.0781	-0.1313	-0.1785	0.90095540303	0.0018491224429	-3.0158006752778	0.1835836115231419
233	0.1524534739867951	0.0015	-0.0041	-0.0962	0.0767	-1.1293023532128	-0.5285342744238	2.0144812009321	0.1645815137324293	0.3916	0.4997	1.411	-1.1527	-0.0034621867016	-2.1211008141291	0.2522281698176999	0.1939373843821324	0.3134	0.6932	0.4212	-1.3288	0.3027839642671999	-0.2608049505103	-0.5860931283379	0.1966750005722149	0.0143	-0.1532	-0.0711	0.2839	-2.8469010444827	-10.0815335877829	6.9600181890142	0.2068169643838429	0.0	-0.0053	-0.0079	0.016	-2.8670053331704	-12.2293089767266	9.3640740799377	0.2091569651871584	0.0	0.0028	0.01	-0.0035	-1.1169092985423	-12.2414659732129	8.5444013783339	0.2152396059344084
234	0.1361992884398256	0.0005	0.0422	-0.0197	-0.0594	-0.6733559704305	0.9689008170489	-1.2082638158277	0.1462007537665579	0.0032	0.0884	-0.1557	-0.0342	0.0534671787212999	-0.7180889963363999	0.4371404141077	0.1568024381932244	0.1374	0.0252	-1.0507	0.4586	-0.5423043351688	5.085008031913599	-2.8388357231892	0.1688387351285609	0.0002	-0.0174	0.0214	-0.0265	-1.777518127026	14.5290664932644	-7.1251015458314	0.1732760579015017	0.075	-0.4488	-0.6599	-0.1125	0.3743489371105	-0.7102990762577999	0.8345837102391	0.1769210982979006	0.0001	0.0037	0.0283	-0.0057	-1.3995889741218	15.3832036897614	-8.125555473501699	0.1781689849994767
235	0.0701776573680568	0.0603	1.0755	0.1049	-0.3476	13.5866041928459	-0.2536838619536	-3.3604849672405	0.0884157623996311	0.0221	0.5586	0.1982	-0.1511	13.7527104684613	-1.4611608171673	-3.7819275120989	0.0970659880055699	0.0011	-0.1109	-0.0522	0.0481	-1.7144905918446	-5.3574585195111	1.7513156685797997	0.1052568281501604	0.6995	-2.5331	-1.0542	1.562	4.369830419849	-1.9040453137572	-2.7435469028338	0.113231246106738	0.1581	0.5511	-1.3253	0.1852	9.2814537154677	-2.7656970291179	-3.2620093613984	0.1174355069724346	0.4523	-0.5556	-2.0608	1.1055	6.755513115435599	-3.2125945148391994	-2.4943088033493	0.1225062217107784
236	0.1461897550661257	0.0621	0.1754	-0.1577	-0.7625	3.9328473778641	-1.1383905933045	-2.6680869699512	0.1504449942045764	0.004	-0.0837	0.0885	0.1581	8.808589829484399	-3.0165088498304	0.6283868863404	0.1657416511710229	0.0023	-0.1153	0.0056	0.0852	4.9571038391079	-1.4670229287416	1.7933340253674	0.1777140796462833	0.0209	-0.3622	0.0736	-0.1994	-3.9081399545845	1.7726789342499	-3.8100184360187	0.1901969901884183	0.0552	0.5953	-0.2259	0.1737	8.4778329703895	-2.8910439249281	1.9193890957302	0.1919068362728846	0.0007	0.0241	0.0099	0.0666	3.7183885175184	-0.9860543784341	-0.1279435358364	0.2001951932790673
238	0.0701735774598675	0.0006	-0.091	0.027	-0.0574	-12.5454695714318	10.7955309089265	-4.8278226402277	0.0953218739262523	0.0008	-0.1	-0.0184	-0.0455	5.6170831791004	5.0139938615001	1.1564097013650998	0.1003141976129306	0.0033	0.2021	-0.0861	0.0241	-13.7399239834838	14.4360595686896	-5.7032444163334	0.1099846461190736	1.4479	-4.1987	1.0252	-1.0327	-0.8295478023094999	5.560311185800299	-0.362742743054	0.1209729957411615	0.009	0.2584	-0.0269	0.2107	5.3431376563363	1.1219845495026	-3.6497742719776	0.1259349244425731	0.0012	-0.1115	-0.0052	-0.0456	-13.9936078454374	11.5539071686997	-5.0431470472488	0.1284337910349911
239	0.0978530508778772	0.0145	0.2809	0.2957	-0.2359	-7.0156885774547	-10.7995438980579	5.4949624118076	0.127465002098962	0.8319	2.1728	1.9057	-1.1988	2.8993059613751	-2.01829747491	2.1459262665008	0.1286762828147031	0.0103	0.2672	0.1332	-0.1748	-6.5311398113535	-13.7887093415518	7.473641454802699	0.1353301669349008	0.2979	1.3195	-0.8305	0.9334	4.1721316905815	-1.3420694632384	2.1966394330731	0.1377375483296711	0.2744	-0.4443	1.2063	-1.1559	4.5917644560277	-1.4106837087792	2.2837842460736	0.143257304334109	0.0295	-0.4051	-0.3279	0.193	-12.1848120090049	-12.3937628450526	6.4722826374263	0.146569373949205
240	0.1082916988364609	0.6821	-0.9877	2.895	0.3037	-1.1372889884448998	11.3097836632062	-0.3038462260960999	0.1316494334054812	0.0176	0.2959	-0.3347	-0.0238	-2.941284975132	12.814811959604	-0.2316517647616	0.138856320747026	0.1293	-0.8135	-0.1816	0.8377	4.4027998795756	-0.7658120925754999	-3.213538747576	0.1473816185499267	0.0189	-0.1315	-0.4071	0.0947	0.5563497971286999	-0.8524454461769	0.3491693974625	0.1483373636865258	0.1428	0.1811	1.1593	-0.2586	3.7643805204067	0.8588583601809999	-2.6469597624653	0.15207204042288	0.1394	0.5493	-0.8003	-0.6581	0.8236856907351999	5.801562650052699	-0.7148235247882999	0.1559722478028603
242	0.0801116932267546	0.0089	-0.353	0.1875	-0.0796	-13.4048787340426	7.057746277273	-1.6640921695179	0.110311716063969	0.0036	-0.1942	0.0999	0.0261	-15.349289997298	10.4652855092307	-1.884924600837	0.1317687198222273	0.9375	-2.491	2.0601	-0.4727	-4.6104917386409	5.3394000684198	-1.3118540156607998	0.1360229553370728	0.026	0.3083	0.4338	-0.0603	-14.605706717068	7.697896729792699	-1.3882581812802	0.1402982210109926	0.349	-1.2821	-1.4233	0.2494	-2.8545729354692	4.301373546431	-1.9640434355747	0.1455691290753832	0.1766	1.218	0.5538	0.1704	-1.0375544056204	3.6498136150083	-1.921907049695	0.1459001293587838
243	0.138518927553982	0.3672	1.8852	-0.3129	0.5699	2.082033184644	1.305008328319	-1.7738198821402	0.1440077365985449	0.0495	0.3145	-0.3464	0.5446	-2.1117765158532	-0.3093935934248	0.8045256347843001	0.1524778270183111	0.0923	-0.2901	-0.4418	0.7929	0.3499956011071999	-0.5146855276173999	0.8933228550742	0.1578580554545743	0.4542	1.713	0.6886	-0.9525	0.1481658536162	2.3829680264683	-3.1103419780499	0.1611217093261725	0.1085	0.8549	0.213	-0.4837	-3.6671245485163	0.8870673131929	-1.0589570143212	0.1639789786910963	0.0522	0.4576	0.4275	-0.2924	-3.8726525408931	0.538212659976	-0.6146955116567999	0.1667328123508595
244	0.104637544244151	0.6572	-2.5547	1.5775	0.637	11.1472182603538	-9.2425828011361	-0.3059314067231999	0.1195070959740233	0.0635	-0.6658	0.5827	0.1182	11.333546853749	-8.7414312760795	-0.4729819150753999	0.1381320492125734	0.0969	0.3067	-0.0935	-0.9744	-2.1356577354881	-0.8858870222719	4.7442186999902	0.1386327736031516	0.131	-0.3944	1.0277	-0.4537	0.8241578071036001	-3.1704581289595	2.2847284788104	0.1449990135387021	0.0378	-0.5444	0.2767	-0.1332	6.652591747124399	-4.9149281101975	-0.7178135951215	0.1457844462117004	0.1291	-0.8507	0.6702	-0.3939	-0.5669724154176999	-2.0881706974332	4.5886563566024	0.1474802147386988
245	0.099219201262954	1.5981	-0.1233	4.8967	-0.4082	-0.7771822284477999	0.0520508296161	1.3727176841537	0.1049587868512552	0.0402	-0.3915	0.0529	0.6463	0.9149221789285	-0.1536345348834999	-1.46749504511	0.1055710509044243	0.1919	0.3835	-1.5694	0.3412	0.9604420654483998	-0.1314450655687	-1.5488564325975998	0.1091139069096046	0.0079	-0.1593	0.0217	0.2881	-0.9615830133387	0.1373071771429999	1.6822686497013	0.1147069329496192	0.02	0.2476	-0.4112	0.1761	0.5040235662977	-0.0249041384330999	-0.7737200417461999	0.1159545436638911	0.0491	-0.4074	0.0503	0.6833	0.4951713843902	-0.0188059686746	-0.758533631896	0.1231594024436269
246	0.084038661820413	0.7717	-2.1339	3.0362	-0.0545	-1.6084611241081	2.4681456879337995	-0.371398209808	0.0897036025815202	0.0115	0.1688	-0.3899	0.1078	2.5658344331619	-2.3335531799091	-0.361562452133	0.1040360852225602	0.0289	-0.5586	0.1614	0.2809	-9.8121911996107	13.6903517648018	-1.5546398581105	0.1046727824207371	0.0941	0.4268	-1.0035	0.3991	9.7128500470932	-8.1475875706937	-2.0991080599678	0.1077784421968219	1.2504	-3.0051	2.8855	0.2127	-0.2663916608697	1.851483024742	-0.9882182451226	0.1105928497411867	0.0275	-0.4274	-0.125	0.4183	-4.8991122118561	7.819663409809199	-1.3965202177271998	0.1112327018674671
247	0.1341238168738324	0.2976	-0.5667	1.2497	-1.2025	2.8845916678933	-2.813813555664	1.4321256605106998	0.1431158819716068	0.128	-0.2353	0.7243	-0.873	-0.9711040267681	-3.1928836564585	5.6569770122302	0.1492840302740429	0.222	0.8919	0.035	-1.1973	-0.5617004493039	-0.7619958185976	2.7473238337809995	0.15427021535629	0.0556	-0.4317	0.1587	0.5736	5.310246882671099	-3.8293358640924	-0.4358420940945999	0.1577648805237384	0.2836	1.1257	0.0184	-1.1956	0.4415468335461	-2.6720212730212	3.8385421332762	0.1606240127110917	0.2877	-0.8748	-0.4742	1.3026	-0.8690875481629999	-4.8082298109391	7.1529957545977	0.163157156853181
248	0.1028942691515382	0.0037	-0.1077	0.2009	0.0375	-0.1481265105855	-1.554836573264	0.4575201040102999	0.1129842988409075	0.1368	-0.4017	1.2863	0.007	-4.5184290468029	3.0709989473499	1.3076443113759	0.1199426829509154	0.038	-0.3418	0.5939	0.0758	-5.6037458916931	3.9045990818215	1.644145252953	0.1241581556630315	0.8367	1.7218	-2.6553	-0.305	0.6467600816772999	-4.4570539189109	0.4109772986921999	0.1349471101540454	0.7585	2.2308	-1.7927	-0.4907	0.99537867671	-4.086167168502	0.3313470045553999	0.1372683886548377	0.0042	0.127	0.1705	-0.0342	-2.5969941134763	-0.7725397508252	1.0795334193773	0.152851631425857
250	0.10321206834847	1.2314	-0.7522	2.783	3.096	-0.3979154124998	6.6518048865104	6.625681114125601	0.1377646094177037	0.0312	-0.4866	0.3003	-0.1136	1.1816285840438	0.9617403854615	0.4215999169812	0.1447286992252929	0.4131	-0.3234	1.3714	1.5153	2.1198418371467	0.6696970685753999	-0.5253081459064	0.1455450090344807	0.2021	-1.3481	-0.5076	-0.0906	1.9603845337196	-1.1136438269942	-1.9625484004081	0.1534713305990483	0.0104	0.095	0.1662	0.2549	-1.8486503265316	8.2104577337523	8.9778435475558	0.1549484458875368	0.0152	0.3326	-0.0958	0.1667	0.3176162868411	2.2996394874457	1.9019601331301	0.1574090623300738
251	0.1040113507332258	1.295	-1.6324	-2.2936	-3.2788	-1.1986247733062	-4.3051111343475	-4.4081505317508	0.1336236264507014	0.1824	0.5657	0.6844	1.122	3.2742450439461	0.1769649520885999	3.5981955587299	0.1362149972990818	0.0246	-0.1482	-0.2787	0.414	1.4861042986311	0.0745943862071999	1.3805076042323	0.1433917689501017	0.2133	-0.6023	1.3037	-0.4117	2.6667493069074	1.8726495752586	3.7090248762118	0.1542033639548725	0.024	0.0712	0.4737	-0.0669	0.6447535871116	0.1780665569481999	-0.1628014610365999	0.1559076564838932	0.0225	0.1581	0.2964	0.3226	-0.5245212852923999	-2.8335637570754	-2.647392535803	0.1567645823634198
252	0.1015395665434391	1.3856	-1.2848	1.6113	4.0276	-0.3560150848043	3.3155945692118	7.155710423715999	0.1328661989554617	0.31	-0.7442	0.6149	1.6024	5.004079417763699	-1.1141552863933	-4.6835910896815	0.136572322581873	0.0256	0.3638	-0.3757	0.0906	1.7506074940272	0.1956922347018	-0.3738768207421	0.1441054151570929	0.2141	1.3865	0.2632	0.4868	2.7226950965628	-0.9723236607198	-3.3633963515122995	0.1465560390952545	0.0041	0.1149	-0.1681	-0.0102	8.3810884578982	-3.2432820787852	-10.7007928910009	0.1509089858242066	0.0866	-0.5046	0.2187	0.7474	-3.1484260317674995	4.9133150459388	11.9343936185994	0.1535741599406247
254	0.1015971505043307	1.4913	-0.6257	-3.838	2.6259	1.7260574428704	-5.506214518587799	3.2216827549309	0.1235491626657796	0.1154	0.5019	0.8804	-0.6118	5.678773051237999	6.436401793427899	-4.735720605359	0.1365913844480035	0.0314	-0.0453	-0.519	-0.2711	2.145768894378	0.5991550145303	-0.9288102687656	0.1438519478290128	0.21	1.0758	0.3761	0.9439	2.6441270642549	3.1855265097176	-2.7860373759898	0.1522783234767781	0.3003	0.3493	1.319	-1.0471	1.5078609946081998	-4.366761663454399	2.4897450117881	0.1527659853257791	0.1392	0.2816	-0.9256	0.6561	2.3644374590086	-0.5144494694332	-0.0528770332608	0.1532770700813072
255	0.1007929639244041	1.5018	1.703	0.362	4.3952	-0.8652319311543999	-0.8645237566017999	-8.1626166084211	0.1254664560222257	0.1378	0.8859	-0.005	0.9285	8.063747572272	0.0317498257748999	7.244507644005899	0.1352683454112879	0.0769	0.7639	-0.2454	0.4568	-6.1232706120866	-0.904496275793	-13.922200244716898	0.1370531317873858	0.024	-0.2356	-0.4496	0.0701	0.5838505755879999	-0.4540579173086999	-2.1946329385074	0.1404373891709338	0.2452	0.4864	0.1543	1.5357	5.3788217851812	0.0317104827442	4.2629354054371	0.1440396805671496	0.206	-0.9682	1.0364	0.3656	3.003840393945	0.0601554939403	3.0941719924322	0.1521041828377487
256	0.1017887930013602	1.4066	2.2486	3.8847	0.7624	-5.2718087416772	-5.9334011459284	-2.2946035795161	0.1351536364883633	0.3486	-0.8014	-1.78	-0.2415	-0.0489033871600999	5.5377282861785	-0.9023324091045	0.1368039196616948	0.0271	0.3672	-0.294	-0.2755	-0.8748316306451999	1.3259781636821	-0.6751657498427	0.144239113550011	0.2054	-1.2276	0.638	-0.471	0.7071909768325	4.1366442768901	-0.1509985518266	0.149465468223189	0.0824	0.2325	0.878	-0.0478	-7.3274034096908	-11.858776313594	-2.522281698177	0.1536725091740462	0.0004	-0.0242	-0.0426	-0.0338	-1.6969436001524	0.5426584224451	-1.0661174459086	0.154338121095358
257	0.1066135618925203	1.1938	-1.4212	2.0093	3.277	-1.2996970191745	4.704206837768299	6.4818429938864	0.1390744216434347	0.0343	0.0453	-0.2716	0.5419	1.4114705693932	0.7697857386761999	0.0566146211773	0.1466367203638031	0.223	-0.6493	-1.3137	0.3653	2.6976335860069	-0.8093254845297	-2.3892629113803	0.1499044717832586	0.4028	-0.6347	1.0565	1.5849	2.0266381974184	1.1494066419005	0.156191831879	0.1565503563140611	0.018	-0.0566	0.334	-0.2395	0.8910803023242999	1.1259581956032998	1.4755210233728	0.1582206289060605	0.0021	0.1268	0.0093	0.0595	3.5946940289975995	-0.3137213268018	-2.6231178858611	0.1597267581408159
259	0.1171494933545895	0.0077	-0.315	0.0055	-0.0001	0.0179010789685	1.0325578407215	0.0011016048595999	0.1483362439351069	0.17	-0.0223	-1.3111	-0.0014	-0.016917503201	-0.9908935712102	-0.0010622618289	0.1566907217664614	0.1445	1.176	-0.0198	0.0003	-0.0075145188636999	-0.4179803581567999	-0.0004327733377	0.1843339647765653	0.0281	0.0082	0.478	0.0005	0.0384774840245999	2.2772139599467	0.0025179539648	0.2019566504593738	0.0	0.0	0.0	-0.0149	-0.0013376630437999	-0.1801517375752999	-0.0001967151534999	0.2110193686744924	0.0	-0.0002	0.0	0.0	-0.0242353069112	-1.2784517825964998	-0.0013770060745	0.2127096747843294
261	0.1053682722645502	1.0975	2.1623	-2.2468	-2.4291	-6.8210192615511	6.6314251966078	6.057253006572	0.1355417282919265	0.0072	0.0627	-0.1005	-0.2567	-6.8046919038106	6.1377095043535	5.6686618923481	0.1440489465377032	0.0007	0.0592	0.0084	0.0625	-13.5196030115638	10.593897876589	5.4962607318207	0.1625134545018872	0.0864	0.3229	-0.0679	-0.8301	-4.3564931324417	3.8911437653221	3.4898448521821	0.1644483430595761	0.2915	-0.3379	0.242	1.5768	-4.5312548748111	4.1288150137808	3.93823737307	0.1721810453818295	0.0065	0.0669	-0.0145	0.2281	-6.797020012824099	6.1977469692017	7.4090401983933	0.1795379026074562
262	0.1435053533441974	0.4094	1.0948	1.755	-0.0237	0.2475856921951	-3.1608977724994	-1.5569610969217995	0.1587118469856099	0.1103	-0.0929	0.9059	0.4618	0.1570967215851	-2.7228918117163	-1.2934021342625	0.1692497588678946	0.0289	-0.2089	-0.4578	-0.0549	-0.1706307241458999	-2.9587532807628	-1.1677011511759998	0.1804046923687797	0.2131	-0.7366	-1.1076	0.0465	1.0957427480256998	-1.568606634009	-1.4652131493294	0.1834518545961726	0.001	0.0383	-0.0443	0.0678	-0.9083912358323	-1.405726486911	0.0452051422742999	0.1858984092834443	0.0539	-0.3767	-0.5404	0.0363	2.1805874765475	1.9055010058931	-0.7301279637306	0.1921444995610005
264	0.1047167118086975	1.286	1.6717	-3.8826	-0.7425	-2.3606605280614	8.8812170641566	1.17242231486	0.1392747807088611	0.0372	-0.0246	0.2157	0.5941	0.6846474202413999	1.4564003104526	-0.1645718974181	0.1462982978226381	0.3975	0.7986	-1.8287	-0.3055	2.1387264918827	0.7376424825943	-0.8180989803758	0.1470970756393932	0.2079	0.6747	0.5923	-1.1463	2.0409984036239	-1.4163884482307	-0.563392199624	0.1558669022361558	0.0099	0.0759	-0.2768	0.1141	-2.7070365703442	8.0045363110685	1.4787471518902	0.1561299350416508	0.0162	0.0626	0.1525	0.358	-1.2731011304213	5.6161389463636	0.7812739036406	0.1594383547154626
265	0.163471149189283	0.0114	0.2983	-0.1242	0.0007	-0.0400118622219	0.3729719310359999	0.001967151535	0.1635751350315865	0.1657	-0.0294	-1.2325	-0.0056	0.0406413507131	0.6362554924803999	0.0026753260875999	0.2017451004946336	0.0022	-0.1271	0.0001	-0.0018	-0.0009442327367999	0.3409467040462	0.0015737212279999	0.2229208360732064	1.6808	3.3631	0.0013	0.0042	0.0031474424559999	0.6197707626171	0.0028326982103999	0.2261293329082223	0.0772	0.0028	0.7157	0.0032	-0.0035802157937	0.1703159799003	0.0008262036447	0.2363322222953308	0.2518	0.0001	-1.2642	-0.0057	-0.0005114593990999	0.4444188747871999	0.0020458375963999	0.2408470603839242
266	0.1470114034473065	0.3256	1.8118	-0.0859	-0.1803	0.6166626631918	-0.6093448594816	1.4873239325828	0.1672795358504323	0.2076	1.2336	-0.2944	0.5034	0.4943058377147999	-0.4169967823893	0.9929787518373	0.1771770182748057	0.0241	-0.3213	0.1347	-0.2873	-1.6618102737373002	-0.3061281218766999	1.1895365332144998	0.1852763041330492	0.0011	-0.002	0.0879	0.0355	1.0359806843924	0.0876169293689	-0.4788833696804	0.1863381195327093	0.0431	0.5821	-0.0736	0.0514	-4.505091759395599	0.1595359894885	0.5912864083902999	0.1917706308421654	0.4108	1.7862	-0.1312	-0.0739	-4.0231396333206	-0.0468182065329999	1.0313382067698	0.1935856034674597
267	0.125340369880995	0.1135	0.8904	0.2687	-0.7024	-9.129943704242	-5.875173460492399	2.3761616821572	0.1307533301910293	0.6704	-2.2617	-1.1373	1.1323	-4.4289629949911005	-2.9346753459744	1.155111381352	0.1445454352030255	0.3125	-1.405	-0.5339	0.9919	-5.8651016446332	-4.493092135032099	0.4984368559382999	0.1464229694829986	0.8403	-2.3388	-0.8786	1.5384	3.9308015402677	1.1403577448395	-3.2106667063349	0.1504521051957009	0.1073	0.8228	0.1574	-0.607	-3.7666624161873	-3.1438622402063	-0.2912564562720999	0.1564380702730219	0.05	-0.4412	-0.2029	0.494	1.9120319489893	0.2552575831816	-2.0793972015871	0.1577460244537335
268	0.1300058172916318	0.2923	-1.643	-0.7054	-0.4192	-5.8885894339611	-0.6845293911493	1.1524360552644	0.1365199305632349	0.6977	2.6817	0.6886	0.0275	-2.6674968244907	0.3085280467494	1.4386172605762	0.1494088662038108	0.6708	2.5394	0.5025	-0.1839	-4.2143467625226	-0.7022337549643	0.5117741433456	0.1589759903551967	0.4097	-1.9168	-0.4326	0.0633	1.0985754462361	0.9911296293944	1.0521506700101	0.1636971857312906	0.0002	-0.0072	-0.0306	0.0263	3.1677828028719	-0.3464153853134999	-1.6159362999411	0.1647438442463029	0.006	0.2001	-0.0329	-0.1167	-6.8781453421275005	-0.9035127000255	1.2069654958146	0.1663486516207876
269	0.1465088434287869	0.0434	0.4933	0.3806	-0.2366	1.7852293610432	1.3654392234742	-0.8508323819181999	0.1531108731727246	0.1732	-0.9688	-0.7385	0.4609	-3.9458699210258	-3.0100959358263	1.8783936577408	0.1565542473308066	0.004	-0.1114	0.1605	0.0215	-4.442378968459799	-3.3916053045242	2.1196451219932	0.1669578915733902	0.0665	-0.3757	0.0727	-0.6713	0.3907549809123999	0.3019184175918	-0.1888465473599999	0.1711943150660749	0.0079	-0.1268	0.0195	-0.2302	-3.7986089571156993	-2.9011157407873	1.811353133428	0.1760764970338438	0.0007	0.058	0.0437	-0.0255	-5.7320828578365	-4.376518735068	2.7320193948387	0.1902130261165168
270	0.106173769324805	1.1234	-2.0299	-1.3707	-3.142	0.6190625880644999	0.0297826742399	0.1306975479853999	0.1195863539418677	0.0107	-0.0316	0.3209	-0.1736	0.1498969469669999	-0.107799904118	-0.6567532114751	0.1295586171658754	0.0407	-0.1041	0.558	-0.3862	-0.7850114915571	-0.9672877527902	-2.1850332390166	0.1325056393660613	0.0028	-0.0764	-0.1048	-0.1219	0.4851389115617	-0.3763554316762	0.0156978692492999	0.1344575825426703	0.5899	0.227	-2.3965	0.8869	1.9674662792456	0.918266336538	2.0946622974987	0.1395687119651443	0.0118	-0.0592	0.3414	-0.0843	0.2016330323374999	-0.2279928629065	-0.5407306139408	0.1467495366973587
271	0.1557037599300655	0.0765	0.0551	0.6932	-0.5035	1.0217778503097	4.1323558865438	-5.5616881918748	0.1650854841893952	0.0016	-0.0606	0.0623	-0.0827	1.7017827929285	0.5812145925311	0.9686647588647	0.1745239258609307	0.0197	0.3787	0.0016	-0.1613	1.8107236449368	0.2322025671913999	-2.196914834288	0.1827359137623815	0.0306	-0.1595	-0.405	0.2487	1.4713113190879	2.6102920578529	-3.2266399767991	0.1907622154946656	0.027	0.0432	0.4579	-0.0326	0.8544912837733	0.4059807337933	-3.6197161965228	0.1995334264378657	0.0007	0.0051	-0.0713	0.0186	2.3243075676946	1.356547698536	3.1408328268424	0.2060112666723657
272	0.1348052192378644	0.1754	-1.381	-0.1169	0.1761	5.0990534938735	-0.0159732704642	0.1256222970250999	0.1406063617547599	0.7424	-2.5183	-0.6493	1.0755	3.3268073329613	-0.2852369725749999	0.5726378118384999	0.1589749488798041	1.0684	-2.671	-0.8817	1.4729	-0.4529563124490999	-1.2688914261364	2.1826726571746	0.1682246971862881	0.0001	0.0003	-0.0198	-0.0165	-3.8467648266925	-0.0256909990470999	-0.0274220923978999	0.170041542188832	0.0289	0.3581	0.179	-0.3073	3.2810513882572003	-0.3211178165734	0.6219739723362999	0.1752170887385526	0.0093	0.2022	-0.0988	0.1708	-1.7870391404554	-1.9780495545039	3.400811573708	0.1759992371258827
273	0.0963246614847041	0.0056	-0.1542	0.2491	-0.026	1.9434276874879	-5.8234767181526	-0.0985149488728	0.1143747655081921	1.4456	2.1618	-3.7721	-0.2362	3.2553997322408	-8.1564004095705	-0.2316124217309	0.1231831689561851	0.0504	-0.4393	0.6439	0.0768	0.4738474617507999	-5.7722914352119	0.4337962564982	0.1333326564536679	0.232	1.4069	-0.701	-0.373	0.4075151119906	-5.313473011188499	0.4173508696656	0.1373757624158583	0.0016	-0.1122	0.0217	0.0628	-2.7910339408887	-0.0874202142154	0.7463372923789999	0.1379266797464756	0.0008	-0.0784	0.0357	0.0403	-0.6241771820555	-1.1429150418349998	0.1335695892265	0.1435373792637593
274	0.1296508204450041	1.7391	-3.5841	2.6645	0.4184	2.2577391597502	-1.5338667379009	-0.5517466625368	0.1344249509945103	0.1177	-1.1241	0.1185	0.1888	-2.6680476269205	0.3791094438252	0.1668144501679999	0.1526704929835722	0.1661	-0.6998	1.0685	-0.0137	3.0367705106409	-1.9197825260372	-0.6296458633228	0.1566759334773741	0.0724	0.7262	-0.287	-0.2882	2.91925287794	-2.1875511929814	-0.7905195158550999	0.160547901953996	0.109	0.9956	-0.0952	-0.1358	0.9270398323841	-0.5980927527013999	-0.4071216816835999	0.162716665313625	0.0832	-0.728	0.4722	0.1179	1.1403184018088	-0.6215411989986	-0.3984662149295999	0.1710268628011264
275	0.1280512527868735	0.0723	-0.7132	-0.5527	-0.1825	-0.1111440617274999	-0.1989970492806	1.0414887086904	0.1340074704017371	0.0655	-0.6008	0.3928	0.4669	-0.3920926439561999	-1.2936381924467	0.5534384128569	0.1378022976706633	0.1426	0.1215	1.1227	0.5267	1.5507055550405	0.4568512724883999	1.9808035666529	0.1498620696965444	0.0316	-0.0113	0.4732	0.3044	-1.313270364766	-5.132298354815	-1.5657345927678998	0.1523548763280506	0.079	0.3354	-0.765	-0.2831	-0.8512258122252	-5.8578625269844	-1.1355185520634	0.1561378177682461	0.1051	0.0185	0.8636	0.5133	-2.1631978569781	-0.3703359479790999	1.5778522462235	0.1569990091399681
276	0.0990568685441219	0.0328	0.2434	0.0403	-0.6597	0.2220127222401	-3.0610058175521	-0.144388922669	0.1519214898997297	0.0271	0.0918	0.3524	-0.3676	-3.3030047993878	2.0369460714617995	0.8753037470136	0.1684180349289019	0.4846	0.3616	1.5329	-1.3548	1.2322630645547	-1.1032572668893998	-2.1924297287882	0.1766689337327939	0.1824	0.1406	-1.0559	0.6436	3.6572101047799	-2.216586349638	-3.3695338643015003	0.1822934906791898	0.0046	-0.0394	-0.1885	0.0304	0.9923492633461	1.7812950579731996	-4.4173174579039	0.1832281494302732	0.0279	-0.1268	-0.4326	0.1574	1.5072708491477	0.2534084607387	-4.1561584201173	0.2098276782799328
277	0.1001436352540345	0.0366	-0.7091	-0.1776	0.1158	-1.9940621679988	1.6124347702087998	-1.4305519392827	0.1521275627475852	0.0787	-0.7956	0.2381	-0.2944	-2.2304350964444	-1.1276892889541	3.929188476009	0.1549383089583804	0.0	0.017	-0.0068	0.0087	-5.703362445425499	2.1953017700293	-2.3715192045346	0.1631155614137804	0.5835	-2.0803	0.6898	-0.75	0.4810865793996	0.1984855898814999	0.1798369933297	0.1761555892623086	0.0975	-0.6096	0.2954	-0.6092	2.2971608765116	1.0013194743457	-4.275407146169	0.1829133526518161	0.0142	-0.2257	0.2511	-0.0453	1.7878260010693998	0.6293704621078999	-0.6420782610239999	0.1868981551016616
278	0.1015736269046993	0.0054	-0.2232	-0.0915	0.1485	-1.7774394409646	-0.1016230482980999	2.3104981639189	0.1160361219830514	0.0213	-0.3453	-0.0849	0.386	0.819908759788	0.4484712069492999	-2.2065932198402	0.1202278031930798	1.5272	2.9071	1.1055	-3.0628	2.5750800453764	1.4023823293015	-2.4575230696448	0.1262578553128931	0.0442	-0.4874	-0.1364	0.5184	-1.7382144393566998	-0.3050658600477999	1.8608860090793	0.1272678692552968	0.0452	-0.5368	-0.366	0.3328	4.059767994902299	2.0085010602657	-5.1841131262469	0.1391998518095152	0.0002	-0.0303	-0.0399	-0.0035	0.9009160599993	0.5103971372710999	-2.3041639359762	0.145008592613361
279	0.0984646846804118	1.6444	-3.8566	0.1202	3.1879	7.8182077176733	-1.1043982147797	-6.2283165040556	0.1059260010794307	0.029	-0.5023	-0.0179	0.3967	-0.2922793750703	-1.3012707404025	0.3137606698325	0.108357396677096	0.0444	-0.5931	0.2795	0.4296	12.027951345604	0.4306094710115	-8.912219372348199	0.1158501289571617	0.0004	0.0549	-0.0415	-0.011	3.9911144063307993	0.6558089787383	-2.6010071026077	0.130061506825689	0.0003	-0.0123	0.0484	-0.0387	-0.6488059192737	-0.891513075662	0.4945418958989999	0.1385668376269997	0.0001	-0.0021	0.0392	-0.0024	3.8397617672279	0.7444488269054	-2.5449432838602	0.1402803773844269
280	0.0957083667674186	1.0921	2.1578	-3.251	-1.3749	-9.0165964327953	13.0204186380422	5.11065968793	0.1271112429690323	0.1658	1.0844	-0.8631	0.1888	-3.957515458113	4.6871319624445	1.0947198292275	0.1429157886036781	0.7349	-1.4242	2.184	0.9564	-6.3380835597086	9.0486216597851	3.4751305587003	0.1448435239085382	0.0	-0.004	0.0204	0.0022	-0.5778704349216001	1.3393154510894	0.9252300529719	0.1483359455307248	0.045	0.2935	-0.5344	-0.2891	-7.4333148483352	10.4982549689573	3.9569253126525	0.1521122261588205	0.017	0.0911	-0.3094	-0.2516	-6.1960945619123	9.229678287066498	3.8416502327015	0.1628822176393429
282	0.1192253548307421	0.1205	0.2262	0.2895	1.1751	-1.5380370991551	0.6744575752901	3.4195388563211995	0.1598780815019163	0.2251	0.4251	0.3441	1.3462	-3.3452592143596	-0.0627521339664999	0.8226234289062999	0.1671207740618719	0.0	0.0007	-0.001	0.0084	2.8552417669911	1.1633734177989998	4.134165665955999	0.1802034399276725	0.1646	-0.6648	0.17	0.9482	-2.248454204505	0.4000399361576	2.4591361339035	0.1898480389704722	0.0048	-0.0141	0.1895	-0.0423	-2.4611819714999	-0.2759126742991	-0.3789914147331	0.1990907310423008	0.0001	-0.0047	0.0258	-0.0083	2.2276810842954	1.0247285776122	3.7406960159253	0.2082434207510649
283	0.1109924139437641	0.654	-1.9086	1.5676	1.655	1.3340041419448998	-1.8564795896409	-5.124823178982	0.1238721648297573	0.0312	-0.2243	0.2011	-0.5356	-1.8868130663106	0.6841359608422999	-0.4687328677598	0.1347887794348694	0.0967	-0.6867	0.4323	-0.6458	-5.477179361931199	3.877649105792	-4.2790267049934	0.137934860877453	0.0119	-0.0454	0.2409	-0.2624	-6.8050066480562	4.8431664222007	-5.4110437273245	0.1470108632324769	0.0487	0.1624	-0.1379	0.6717	1.7951831478103	-2.2510115015005	-5.6942742053338	0.1545328883860584	0.0601	0.5101	-0.4064	-0.3974	3.6760160734545	-3.7368403989167	-2.3346547847687	0.1580150084421881
284	0.1168280850081056	0.1423	0.4055	0.7901	-1.0187	-0.8531142776988	2.1726795273768	-2.1510015174611	0.1592080574586696	0.141	0.6697	0.5916	-0.7282	-1.9422867395976	0.9763366498511998	-0.7503109384797	0.1630590626599581	0.0395	0.087	0.3417	-0.4891	2.9679202069159	2.5814929593805	-1.8138710873928	0.1659641175177451	0.0456	-0.2258	0.3068	-0.5164	-0.0854924057110999	0.4278161158317999	0.2838206234698	0.1725652968826924	0.142	0.4962	-0.5156	0.8496	-1.4283487295635	0.6469174538001	-0.5938043623551	0.1868905182279377	0.005	-0.0087	0.1518	0.1292	-2.2093865750199	-0.1480084814933999	0.7733266114392	0.189231908890087
285	0.1008573516522041	0.038	-0.2966	0.0863	-0.685	-0.6396389931205999	-2.6727294475738	-1.2970216930869	0.1477874341773112	0.0023	0.1092	-0.0468	0.0938	-1.4955859690298	-2.0954885011434	-4.1711087717833	0.1623891620943867	0.3439	0.7818	0.6666	1.4563	1.4852387519557	-2.6782768149025	1.6681051586492996	0.1661603301587344	0.4682	-0.367	-1.2989	-1.5508	1.1581407947159	-2.2150519714407	1.792468478692	0.182683520273771	0.0005	0.0437	0.0297	-0.031	-1.0226433969851	-1.020164786051	-2.8008696985637	0.1876882714739819	0.0059	-0.0602	-0.0605	-0.1989	-2.1126814055593	-3.950433712587	-5.3996342484215	0.1896573920122001
291	0.0990733337041395	0.0332	-0.702	-0.0863	0.053	0.5151576439857999	-3.0497537107718995	-0.0337169773099	0.1526097886389266	0.0237	0.3462	0.3342	-0.0318	-2.3407136114965	2.0856527434684	-2.424317551734	0.1677823204072246	0.4498	1.2553	1.5597	-0.1156	2.8989912171295	-1.0812251696974	0.3146655595386	0.1756564678765513	0.2215	0.516	1.2296	-0.336	4.7221472597675	-2.025379220436	1.6825440509162	0.1819741053821188	0.0018	-0.0105	0.1138	0.0404	4.4155863645531	2.242159319593	-0.8455604158044	0.1830824854626258	0.0274	-0.1732	-0.4327	-0.0874	4.457171948003	0.5194066913013999	-0.3680933952292	0.2085558589589257
293	0.1437386570618891	0.0447	-0.0014	-0.683	0.0026	0.0031474424559999	2.1797612729028	-0.0083800655391	0.1627023176487423	0.1015	0.9672	-0.0017	0.0073	0.0042883903462999	2.4227831735367	-0.0095996994908	0.176692641078966	0.0	-0.01	0.0015	-0.0003	-0.0104259031354999	5.00443350504	-0.0174683056308	0.1800333001858199	0.0015	-0.0324	0.0004	-0.1061	0.0268319469373999	4.991174903694099	-0.0168781601703	0.1836179680838257	0.831	-2.6055	0.0044	-0.0183	0.0011802909209999	1.4066707196478	-0.0054293382366	0.1930979890250662	0.4718	-1.9143	-0.0012	-0.0138	-0.0130225431616999	0.9429344167869	-0.0041310182235	0.1932898049788301
294	0.1275432957649609	0.0866	0.6477	0.3723	-0.6781	-0.1621719725454	1.5770653856094998	-1.3973857644026	0.1342748058162288	0.0407	0.643	-0.1443	-0.1431	-1.0688321150269	0.9273939196604	0.0241566208498	0.1357963546931853	0.1696	0.2062	-0.7389	1.1334	0.9414000385896	2.1985278985467	-1.4713506621186	0.1509119566382764	0.0453	0.2814	-0.2407	0.5594	-2.4073213624716	0.946593318642	0.3794241880708	0.1527283749813528	0.1592	-0.2676	0.6075	-1.0596	-2.3811975900868	-0.9754711031758	2.3238354513262	0.1555671138751418	0.0118	0.2406	0.2355	-0.0171	-0.797876662596	-0.8742808282154	4.2917738469402	0.1588065198182453
295	0.1285255786794448	0.0828	-0.7449	0.6391	-0.0582	-0.6072990218852	-1.3650457931671998	-0.3402385294936	0.1346359831614989	0.0661	-0.6131	-0.5873	0.1246	-0.8609041977774	-0.0925741512371	-0.6426290634538	0.1379734384636695	0.1256	-0.1067	1.1117	-0.3439	0.7197807466564999	-2.4627556927278995	-0.81833503856	0.1517657378795057	0.0053	-0.0771	0.2129	0.0377	-2.1297956239138	3.6919106578573	-1.4353911320588	0.1536391191201663	0.1553	0.2291	1.1196	-0.4581	-2.108393015213	1.8441258780011	-1.1306006732259	0.1563315424810746	0.0441	-0.0844	0.6425	-0.0551	-2.0421786945449	1.8083630630948	-1.4417253600015	0.1595822730909735
296	0.1329232515213577	0.0099	-0.2265	0.0494	0.2414	1.0884249443155	-1.9454341820536	1.0080471325954	0.1513206078422767	0.1818	-0.2319	0.9103	-0.9591	-0.5502909704009	-0.3651426679266999	1.0175288029941	0.1657988330944835	0.3054	-0.448	1.2092	-1.0487	-0.0944626167107	0.5962042872278	-0.9692549043252	0.1703238279568597	0.0008	-0.0526	-0.0285	-0.0568	3.3926282233224	-2.467201455197	-1.4180801985508	0.1732051023373515	0.7629	-0.5359	1.7692	-1.7859	-0.0815581026411	-0.7130530884067999	0.8681039723955	0.1747188092794447	0.0007	0.032	-0.0271	-0.0644	-0.9120107946567	-2.404252606077	4.4749549978794	0.1757391398551217
297	0.1387897765698245	0.097	0.05	-0.0433	1.0215	-0.6979847076487	-0.1603621931332	3.3136667607075	0.1591127804674084	0.0014	-0.0066	0.1111	-0.0206	-4.8450155446436	0.1077212180566	1.1963035344949	0.1653100536990221	0.1125	-0.811	-0.0015	0.6026	1.5315454990895998	-0.1583950415982	1.8669841788378	0.166964593544715	0.0003	-0.0359	-0.0239	0.0226	3.1979195643880995	-0.2889745604915	4.9117413247108	0.1751018950922536	0.0003	-0.048	0.0042	-0.0168	-2.4944268324414	0.1485199408924999	-0.8061780420737	0.1814531868792264	0.3292	-1.2506	0.0688	-1.0734	-0.9594584896809	0.0263204875383	-1.0784318145177	0.1937251181733766
298	0.1299630003052287	0.0845	0.9832	-0.0661	-0.0639	-6.368613751531799	0.3769062341059999	0.3431105707346999	0.1349944289306952	0.8194	-2.7684	0.6576	1.0039	-2.9731921730297	-0.2469955467346	-0.5693723402904	0.1522517518895299	0.9702	2.708	-0.8016	-1.2578	1.9278478473307	-1.2322630645547	-2.0418246072686	0.1585174997395015	0.1118	-0.9123	0.2573	0.3992	-2.2934626316258	-0.6178429541128	-1.1790712870483	0.1629157873973395	0.0001	-0.0028	0.0249	-0.0149	4.6569165148669	-0.1520214706248	-0.0386741991781	0.1641212150507738	0.0303	0.523	0.0199	0.0587	-5.4280792596176	0.3599493878743	0.3605001903040999	0.1686287749388907
299	0.1033179952892292	0.0071	0.3149	-0.0556	0.0179	-1.0350757946862998	-0.6401897955504	0.5312489435421	0.1109764632740604	0.1554	1.4459	-0.0534	-0.082	5.048104269116999	-3.5528330443328	1.0039948004333	0.1191009407830316	0.0191	0.4707	-0.1331	0.0383	5.852708589962699	-4.2995244239881	1.2479215907733	0.1234405390607893	1.0656	-3.4272	1.0867	-0.1486	-3.1837954163668	-0.7034927319466999	0.6765427559171999	0.1346688010286511	0.6036	-2.0992	1.4846	-0.3353	-4.3523227711875	-0.2427464994189999	0.5871160471361	0.1369377984937159	0.0067	0.0118	-0.2616	0.0678	0.5336095253841	-2.9223216343346	1.0728451041583	0.1526423793953545
300	0.1130367764854335	0.6298	2.1717	-1.4854	-1.1976	2.1814530232229	-4.169849794800899	-2.8152692477999	0.1265126875102774	0.0094	0.2383	0.2283	0.0522	-0.367070476431	0.7409866402037999	0.4699525017114999	0.1437862055217148	0.094	-0.9132	-0.3771	-0.0682	-3.815487117286	-3.2054734262825	-1.3370728983395	0.1499939945678518	0.0854	0.6727	0.5848	0.2445	0.4029906634601	-4.0256182442547	-2.4718439328196	0.1568072130308306	0.0036	0.0908	-0.125	0.1019	-8.2852881781437	-4.582322128659699	-1.4313781429274	0.1585132886362821	0.0419	-0.6132	0.0415	0.1366	4.2051011503081	-1.9517684099963	-1.8978684579373	0.159151702027149
301	0.1078571423101689	1.0792	-0.9878	-2.7922	-2.4972	0.8265183889455999	-0.948953900484	0.0850989754041	0.1204960121386258	0.1563	-1.0379	-0.3854	0.8484	0.9681139564349	-0.1619359143612	0.9745662134697	0.122739177045029	0.0006	-0.0253	-0.0356	0.0745	0.3601067599970999	-1.9947309995207	-0.6965683585435	0.1236224191041122	0.0001	-0.0208	0.0279	0.0047	0.8017716226353	-1.1179322173405	-0.0972166288596999	0.1290355106091766	0.3599	-1.5126	-0.5216	1.2741	0.9872740123858	-0.9535963781066	-0.1358121419763999	0.1373561221156177	0.1664	-0.4503	-0.9894	-0.7973	0.7779690890618	-0.9683893576497998	0.0676306697733	0.1383558422093193
302	0.1026325751233386	0.0043	0.2407	0.0394	0.0577	2.7126626237343	-0.2513232801116	-0.2423924121427	0.1133452619377112	0.2394	1.7635	0.1849	0.1569	-3.0666712139729	-2.9622941535258	-1.6800260969513998	0.1217334094851804	0.8891	-3.1238	-0.9209	-0.5913	3.7743343071738	-0.856497778339	-0.4291537788755999	0.1221630915832411	0.0736	0.9039	0.2587	0.1407	-3.1558225215391	-3.5862746204277998	-2.0372214726767	0.1326354280000868	0.6356	-2.1447	-1.4218	-0.7527	5.9307651628715	0.3691950000887999	0.2010822299077	0.13759374203955	0.055	-0.4615	-0.5622	-0.2649	0.2890139035222	-2.9616253220039	-1.4931860441571	0.151602119302382
303	0.1273099993971309	0.0319	-0.2283	0.2146	-0.5275	-5.9464236890901	3.6397024561184	-5.5397741237749	0.1282379425796454	0.172	-0.7702	-0.0283	-1.1905	-6.284459008864499	5.363871433515199	-5.463960103616	0.1295952301340789	0.3501	1.2923	0.1512	1.5361	-5.8540855960372	1.2442233458875	-5.871907988944299	0.1312813174233417	0.0019	0.0337	0.0489	0.1346	-2.9480126333817	-13.8896242152973	-7.251628732562599	0.1359913575469508	0.0143	-0.2419	-0.1047	-0.2979	-6.847221719997299	5.0143479487764	-1.0356265971160998	0.1373413871130272	0.0429	0.4092	0.2579	0.4849	-4.9868471703171	-5.4743466637208	-2.2765844714555	0.140162718227045
304	0.1215685605412203	0.015	0.0305	0.4156	0.1063	2.1657158109429	6.9451071803789	8.4588302865614	0.1327963499129794	0.8023	0.5578	2.3181	1.8379	0.6384587021996	3.3053653812298003	3.2550063019338	0.1440651430602782	0.0643	-0.1123	-0.8001	-0.1302	2.0229792955633	6.596016468977799	6.9765816049389	0.1516198181366737	0.8333	0.4834	2.317	1.6253	0.7272165794588	1.7646136129563998	3.8410207442103	0.1564442849485209	0.2794	-0.2983	-1.2515	-1.0117	1.3347123164975	5.1869064814266	5.6644128450325	0.1602967678394895	0.0186	-0.0498	-0.4122	-0.0402	1.2169979686431	4.6748569368661	5.3449080927178	0.1632846449805171
305	0.1396038788480726	0.1013	-0.2335	0.2933	-0.9737	-0.1856597618733	-0.0822662771937	3.3076866200411	0.15824623104656	0.0013	0.0381	0.0938	0.0502	-4.6369302552713	0.5281801871475	1.9468111881281	0.1620890481345026	0.021	-0.3175	-0.0345	0.3035	0.7732872684084999	-0.4982007977541	3.4270927182156	0.1663718011124621	0.002	-0.0995	0.0025	0.088	3.9769509152788	-0.642471691331	4.2516046125955	0.1722797477761021	0.0074	0.2237	0.0377	-0.1142	-2.2621455791886	1.0400723595852	-0.5159838476305	0.1783771804873701	0.4337	-1.7322	-0.1281	0.7936	0.2621819565848	-0.9553274714574	3.8965731035587	0.1810732570970004
306	0.1329001718533686	0.0098	-0.3082	-0.0168	0.1252	-1.2224666499104	-0.0896234239346	-2.0947803265908	0.1513763348606282	0.1789	0.1271	0.0233	1.3253	0.7188365139196999	0.0404052925288999	-0.9035913860869	0.1658648201521737	0.3043	0.3933	0.0452	1.6109	-0.1794829060533999	0.0027933551797	1.1623111559700998	0.170546660694184	0.001	0.0175	0.0778	-0.0485	-4.395875506172399	-0.3540872763	-0.8185710967441999	0.1732012050732236	0.759	0.3456	0.0462	2.5401	0.0749878165141999	-0.0003147442456	-1.0543145366986	0.1755385771985282	0.0002	-0.0135	-0.0312	0.0208	0.7313082546516	0.0010229187981999	-4.2764300649672	0.1760106371287598
307	0.0912846180864242	1.5871	-3.7173	-0.7876	-3.4119	-13.0546470747512	-2.2193797048177	-12.0548226355721	0.1091907695575447	0.5295	-1.5548	-1.1452	-1.8829	-13.960362984495898	-1.6370635074269997	-12.6666854490185	0.1184107387971663	0.637	2.234	-0.5531	1.665	-10.2481119797667	-0.7269018352132	-9.0344581687331	0.1237177618766351	0.9495	2.0038	2.5392	-1.024	0.4443008456951	-1.3353811480194	-0.9566651345012	0.1331382801756061	0.0277	-0.5437	0.0894	0.0906	-3.0373213130707	-0.6371997252171999	-3.4229616999921	0.1408247180588601	0.1491	0.5366	0.6925	0.906	-11.018015747535	-1.3502921566547	-10.5279196141051	0.1438150592409983
309	0.0870224748554538	1.1158	1.7151	-3.5461	1.9277	1.0482950530014998	0.6830736990134	0.5750377367112	0.1070597572921922	0.287	0.6711	1.8889	0.0478	4.0807378302654	1.5293029463397	2.4258125869006	0.1191091939426529	0.1898	0.8602	1.2433	0.3232	-0.9029618975957	3.6530790865564	-1.3714587071713	0.1193971071322357	0.0148	0.0185	0.4255	-0.0674	1.1027458074903	-0.2318091368843999	0.8379278678486	0.1242011277315149	0.1462	-0.1534	1.2649	-0.3771	6.309284461236199	3.5808452821912	3.4831958799938	0.1271164587983361	0.465	0.0943	2.302	-0.4231	3.0517208623069	-0.1629981761900999	2.0850232549772	0.1324251201619616
310	0.0782599158018683	0.0001	-0.0381	0.0039	0.0188	0.4472515729976	1.0743401393249	2.5569822512544	0.0984580789922742	0.0006	0.0158	0.094	0.0029	-0.0372578500729	2.0614961226186	2.4579951860132	0.1047312626972542	0.0025	-0.0464	0.1806	0.0231	-1.0556128567117	3.7233457393866	3.1342231976848	0.1115444558032104	0.0001	0.0039	-0.0433	0.0098	-3.6611444078499	9.1334452339743	3.2563833080083	0.1168257951587156	0.6135	1.4163	-2.42	-0.1232	0.9011914612142	-1.8247691068967	0.3431105707346999	0.1174438986769476	0.0071	-0.1374	0.2662	0.018	-3.3779139298406	15.8310847512502	2.994398066577	0.1220169855214169
311	0.0844968731413664	0.0909	1.1252	-0.2778	-0.52	-5.5202599805477	2.926334623466	-1.1526327704179	0.093709019923258	0.9712	3.588	-1.631	0.109	2.6079314760109	-1.2303352560504	0.180191080606	0.1226506178272951	0.0011	0.1093	-0.0417	-0.0151	-0.7877261606754	0.6077711382536	-0.6165446340997	0.1267010391067632	0.0028	0.1038	0.0174	-0.1489	3.1804119157266	-1.2333646694143	-0.4107805835387	0.1299889842710398	0.0282	-0.5281	0.203	0.0702	4.0479650856923	-1.4439679127513998	-0.8212464228318	0.1341196811066947	0.0633	-0.6436	0.4263	-0.3349	3.9545647308105	-1.7570990940926998	0.0182158232141	0.1361243407983325
314	0.1157035477267832	1.3247	-0.8107	3.9741	0.8504	0.1051639210611	8.468469329082899	1.7882587744071	0.1432793785410274	0.0174	-0.0837	-0.3671	-0.2004	-2.8041351701118	14.1156892696995	3.0385016039917	0.1502376377033877	0.0574	0.1186	-0.7357	-0.1342	2.7867062075117	1.0528981875934	0.2239405307444	0.1535726440316641	0.0223	0.1871	0.4275	-0.0089	0.7011714931354	4.1246446525266	0.9519439708172	0.1629129812201702	0.0688	-0.4129	0.6773	0.0664	-0.3459826119758	11.806174681548098	2.4966300421606	0.1663879175215454	0.0046	0.0556	0.1384	0.1371	3.782832401805	-2.2879152642971	-0.4313176455641	0.1679102285791527
317	0.1297131428616869	0.4299	-1.8697	1.2141	-0.0447	-7.8296171965763	4.279577507423199	-0.6664315970272999	0.1505646958885045	0.0661	0.7227	-0.3671	0.0357	-5.4531407701735	3.0613205617977	-0.6582482466417	0.1569125247881717	0.0002	0.0117	-0.0199	0.0415	-1.6569317379305	-2.1087471024893	-0.7617204173826999	0.1754396965701111	0.0624	-0.5956	-0.4126	-0.0913	-3.7369977710395	2.0683024669297	-0.4781751951278	0.1918650030654603	0.1587	-0.8889	0.6712	-0.0191	-3.5986283320676	2.6266194155934	-0.4729425720446999	0.2104695299360689	0.1197	-0.8328	-0.3916	-0.0777	-5.295178501913	2.9276722865098	-0.5745262773120999	0.2190228876731972
319	0.0880343284682229	0.1718	1.0495	-0.2593	-1.3263	0.9167713013714	-4.1625713341214	-5.5134142932059	0.0978794236513684	0.0164	-0.3415	-0.0091	0.3672	0.6848047923641999	-9.486273533291898	-7.064591964614799	0.1017222333894493	0.0001	-0.023	-0.0077	0.0392	-0.7019583537494	-0.9921918912233	-0.8611402559615999	0.1133328855057169	0.0	-0.0028	0.0038	-0.0187	-1.212552206174	-1.6337980358789	-1.1492492697777	0.128965858910479	0.0142	-0.0778	0.2405	0.318	0.3372484591603999	-1.7980945320820998	-2.8706642350255	0.1336175073234036	0.0766	-0.3398	0.4123	0.758	2.1392772943125	-1.797583072683	-4.6460578383937	0.1381488010171944
320	0.1404683346608364	0.46	-1.9637	1.0187	-0.1358	-6.8643752813825	4.0587057330734	-0.0403266064675	0.1601969879555023	0.0249	0.4148	-0.2456	0.0192	-3.9500796253107	2.7550744108289	0.2165440409728	0.1655138903514774	0.0002	0.0231	-0.0161	-0.0333	-0.1917579316318	-1.4375156557166	0.4703065889878	0.1792406036445753	0.1134	-0.8901	-0.3927	-0.0465	-3.5596000456131995	2.6006136723007	0.1616211701155999	0.1949542068688547	0.1093	0.7057	-0.5835	0.0456	-1.8797313207846	2.9569435013506	0.2997152078726	0.2152165920476809	0.1294	0.5937	0.7389	0.0574	-4.2770988964891	2.9445504466801	0.1246387212576	0.2154893568049566
322	0.108886190556722	0.6962	-2.1361	2.2164	-0.3399	5.087998102246799	-8.0553281637022	-1.1705731924171	0.1169081338210611	0.0008	-0.084	0.0536	-0.0197	0.0974526870438999	-0.5085873578589	-0.2310222762704	0.1237485008354259	0.0706	-0.6387	0.1608	-0.6497	-4.219540042575	0.1296746291872	-4.3420542401748	0.1296153577301453	0.0302	-0.4503	0.3758	-0.0766	6.906826411507799	-9.457671149973	-0.6587597060408	0.1334613374635461	0.2407	0.96	-1.3123	-0.2474	6.9599395029528	-8.9870104737089	-0.0575981969448	0.1460779125892357	0.0412	-0.4604	0.4509	0.0853	7.3125710871169	-11.9285315070251	-7.771822284478	0.1498910263138906
323	0.0814231823234158	1.7357	-0.5924	5.0362	2.5023	0.5208623834373	-1.0737106508337	2.0280938895543	0.0916364761746439	0.0053	-0.0019	0.0857	0.2817	0.0978461173509	0.9281414372437	3.4514460542189	0.1085029066651423	0.2159	-0.3965	-1.6756	-0.1396	0.259270572313	-0.0710535134442	1.9789937872407	0.1163370885268842	0.0018	0.0514	-0.1422	0.0249	1.0742221102328	0.7032566737625	1.1553867825669	0.1169773290933516	0.014	-0.0135	0.3076	-0.2901	0.4172328405734999	-0.3480677926029	1.7568630359084998	0.1242366900369987	0.009	0.0582	-0.2478	-0.2087	0.257696851085	2.5191735987517	2.9401440272417	0.1253261126194103
324	0.0924499919339341	1.4592	1.1337	4.1308	-2.3079	-1.0168993145029	1.3181489005728	1.3766913302544	0.1046255055382985	0.0096	0.2044	-0.1093	-0.2902	-1.4030905038541	1.3556428088299	1.8490044138079	0.1171166181585166	0.1088	0.7467	-0.3727	0.835	-0.8454423867122999	0.9389214276555	1.1264303119717	0.1180827589394014	0.0001	0.0056	-0.007	0.0261	-0.5111839978850999	0.6112726679859	0.6650545909528	0.1231028022617141	0.0014	-0.0209	-0.0804	-0.1022	4.0764887829498	14.2828578071438	-3.2308103380533	0.1233843060044647	0.0014	0.1274	0.003	-0.013	-7.234829258453699	-10.7871115003567	7.466481023215301	0.1256382605077369
325	0.0989460061712799	1.3868	0.8236	-3.7254	-2.543	-0.2483725528090999	0.045244485305	-0.6719396213252999	0.1158562385296395	0.0022	0.0649	-0.1363	0.0782	-0.4543333185236	0.2432973018487999	-0.5212558137443	0.117861461588171	0.0012	-0.0295	0.1016	-0.0653	-0.3367763427919999	0.0336382912485	-0.2873221532021	0.1247289830338111	0.1095	0.8175	-0.2799	-0.7553	-0.2047804747934999	0.2121769645651	-0.7650252319615	0.127473994654663	0.0011	0.0064	-0.0813	0.0807	0.1161012835956999	-0.2967644805700999	-0.3521594677957	0.1293076043240857	0.0232	-0.0511	-0.466	-0.2228	-0.0211665505165999	-0.5170067664287	-1.0069455277358	0.1302851142384288
326	0.0934735755583674	0.0	-0.003	-0.0136	-0.0049	0.0109373625345999	1.8690693594649	1.5888682948195	0.1020869518980514	2.2219	-0.1637	4.4627	3.5645	-0.3808405371759999	-2.0888788719858	-2.0056290190246	0.1053867542265983	0.0718	0.3697	-0.8482	-0.4077	0.9448622252912	-8.6253299924838	-6.3671580593959005	0.1121125012513641	0.042	-0.3154	-0.3915	-0.5556	1.1545605789222	2.370024169368	2.9372719860006	0.11332201028296	0.0002	0.0382	-0.0024	-0.0232	0.2085574057407	-3.4649013707183	-2.6852798743671	0.1180887589989409	0.0006	0.0492	-0.0651	0.0276	-0.4221900624416999	1.1435838733569	0.6438486974055	0.1248556575314651
327	0.0935769759841922	0.0001	0.0287	-0.0151	0.031	0.8583469007819	-0.4750277526718	1.1792680022017998	0.100083933430515	2.2919	3.9353	-1.2798	4.1503	-2.3222617300982	1.0014375034377998	-2.7351668372947	0.1119111279050331	0.0014	-0.0765	0.0701	-0.0903	1.7331391883963998	-0.0431199616472	1.1283581204759998	0.1120517741221476	0.03	0.1074	-0.3609	0.5103	1.4327551490019	-1.5214736832304	2.9115416439228	0.1208841245218016	0.0151	-0.3717	-0.211	0.0657	-4.8946271063563	1.2100342522092	-4.6024264173474	0.1231696852675366	0.3533	-1.7155	-1.0999	0.3867	-7.48697874221	2.7219869220101995	-8.2299718769795	0.1271532463257532
328	0.0839664872817119	0.0127	-0.3649	0.166	-0.2557	5.6222764591528	3.990957034208	-1.6863996679248	0.089613162901689	0.1123	-0.3971	-1.2587	0.3723	9.869592681402	-1.7740952833550998	2.8179445738874995	0.092266345351369	0.1527	-1.2258	-0.9394	-0.3115	10.2273782025878	3.2170009342776	3.2408034678511	0.0978097249135564	0.0515	-0.888	-0.0152	-0.0414	8.2763179671441	-1.828664066936	3.4578983112536994	0.1064223670020639	0.0689	0.9728	-0.027	-0.1539	7.7479804078738	-0.5277474138098	4.1861378095107	0.1148974534902712	0.0631	-0.86	0.2495	-0.1502	9.4585366966484	-2.3159668451862	4.223474345644999	0.1172154149985111
329	0.0938030048088452	0.1647	0.6979	0.0362	1.4644	0.9752743880223	-10.0161848137902	1.0774088957195	0.097606529536528	0.0894	-0.0117	-1.1719	-0.0095	-0.2106032433370999	-10.2068411405624	0.2271666592618	0.1146397210374888	0.0813	-0.0351	0.991	-0.2834	2.7576317078244	-9.7536881129598	2.3909940047311	0.1154102334913837	0.0752	-0.0424	-0.2742	-0.9489	-2.0479621200578	-9.9369872929911	-1.1642389644744	0.123876593856374	0.0707	0.0064	0.9106	-0.1624	2.4196357310807	-4.839861607621899	2.5540315239519	0.1249487398540444	0.0482	0.1501	-0.1743	-0.7254	-1.9056583780159	-5.345537581208999	-1.7652037584168998	0.134716214986009
330	0.0680267732818225	1.5261	-2.405	4.6345	-2.5275	0.4081052574511	0.4971778789559	1.2410759034315	0.0736065019521809	0.0027	0.0415	-0.1353	0.1867	0.2715455978914	0.6683200625009	0.5657921244966999	0.0877892778341854	0.8438	-1.5199	2.8216	-2.0362	0.0351726694458	0.7973258601662	1.1825334737499	0.1022644076921679	0.0001	-0.016	-0.0107	0.0216	0.0579916272518	0.7861917824781	0.9393935440239	0.106481330531983	0.0391	-0.3237	0.667	0.0414	0.025572969955	0.7639629701326	0.0886791911977999	0.1082023245190725	0.0016	0.0694	-0.0678	-0.1121	0.347398961081	0.4165640090515999	0.850596323734	0.1128711841029698
331	0.0916465425451287	0.0079	0.3264	0.0393	-0.1454	-10.0965232824796	-2.5975055728754	3.4921267479627	0.0960840567819649	0.1619	-0.7716	1.0576	0.9018	4.5168553255749	-8.0836158027755	-2.8264426685187	0.1079435564707868	0.1808	-1.2181	0.1681	0.9999	0.4729425720446999	-5.3649336953441	-0.7537731251812999	0.1103266965519379	0.1536	-1.1253	-0.6333	0.6493	-1.8545517811366	-4.5202781692458	0.2483725528090999	0.1304174293873886	0.011	0.2764	0.1714	-0.1423	-12.576157135377798	1.826303485094	5.290654053382499	0.1371145391462959	0.052	0.0078	-0.6586	-0.3673	-1.6293129303791	-2.9552517510305	0.5478517024975	0.1411404850190519
332	0.0979602056130213	0.4567	-1.543	2.0376	0.6786	0.9790513189695	0.4169967823893	-0.3537331890237	0.1142644551099583	0.1858	-0.9336	-1.2156	0.3004	3.3251942687026	1.1023130341526	-1.2290369360373	0.1312876596189399	0.018	-0.0922	-0.444	0.0069	8.0811371918414	4.5335367705917	-2.9002108510812	0.1359259926550473	0.0462	0.0177	0.7124	0.0436	2.8447765208249	1.0927920207232	-1.0510884081812	0.1384878821059612	0.6306	-1.896	-1.6742	0.6582	-1.5483056301678	-0.2885811301845	0.5924666993113	0.138712180405694	0.0268	-0.4013	-0.3239	0.1562	-0.445756537831	0.7561730500539999	0.1402579044455	0.1407558516928774
333	0.1106893269648517	0.3589	-1.1875	1.8571	0.0651	-5.3905066652991	4.7077083675006	0.1343957928712	0.1330648616728245	0.0618	-0.3953	-0.7344	-0.0294	-4.3238384169607	4.6383859474072	0.1367170316825	0.1480871777041693	0.4859	2.078	-0.7768	-0.0198	3.9828523698838	-3.1158106593172	-0.1153931090430999	0.152614378995006	0.4004	1.4227	-1.3817	-0.0448	-0.9838905117456	2.4187308413746	0.0703453388916	0.1581798029971722	0.0267	0.3085	-0.3969	-0.0141	-4.749333293981199	3.1480719444912	0.0815974456718	0.1622186456721257	0.0145	0.0219	0.365	0.0103	2.8721986132228	-1.115374920345	-0.0485492998837999	0.1648467595812603
334	0.1062815962047949	0.3034	-1.4472	1.4413	-0.3329	-8.590983526682699	4.0589024482269	-1.3598918561455	0.1284411883032259	0.1089	-0.0395	-1.1053	0.2201	-5.2912835418737	3.2293153028867	-1.0883856012848	0.1396738105764982	0.0006	-0.0176	-0.071	-0.031	-13.5160227957701	5.1038533436189	-1.6422174444487	0.1483341194576035	0.492	-2.1965	0.3349	-0.1975	4.1525388612929	-2.9600909438066	0.3742309080184	0.1521883461032433	0.3459	1.5051	-1.0319	0.2812	-0.6623399218345	1.371498050202	-0.6142627383190999	0.1614695418951789	0.1696	-1.0271	0.7218	-0.0065	4.7450449036349	-2.4511101556407	0.5505663716157999	0.1652664635071757
335	0.1126059408265904	0.4872	1.3926	-2.016	-0.698	-1.9595976731056	3.2932870708049	1.5978385058191	0.1284248080341102	0.1693	-1.0216	0.8856	-0.3863	5.5295055927622	-4.9431764062401	1.8142645176998	0.1381044501146697	0.245	-1.1704	0.7448	-0.8582	-2.4281338257119	4.1652073171783	2.1336905839531	0.1516582586479708	0.1478	0.6595	-0.9577	-0.3316	-0.6921619391051	2.1338479560759	2.0011832565555	0.1560138362598924	0.0252	-0.2055	0.3846	0.2289	-6.365938425444199	7.275077178859799	0.1735421084177	0.1641164802699135	0.061	0.5102	-0.5439	0.0418	5.7217356407624	-5.3501800588316	1.5405550531199	0.1657235638965442
336	0.1078056848264367	0.355	1.3313	-1.7789	-0.0558	-7.3508911990187	5.3599764734759	0.0897021099959999	0.1302477523193255	0.0883	-0.175	-0.9922	-0.0458	-4.7836010737209	4.4232582555396	0.0911971451626	0.1449789094621929	0.5711	-2.2978	0.7926	-0.0027	3.8888225265108	-2.9741364057665	-0.0852956905575999	0.1476562534794935	0.1301	-1.0046	0.5586	0.008	-10.029325386044	6.0345520778581	0.0817548177946	0.1532993761763599	0.2376	-0.971	1.1752	0.0332	-2.7955190463885	2.9423865799916	0.0623980466901999	0.1643394515521294	0.0	-0.001	0.0007	-0.0146	-1.5359912615587	-4.6995643601457	-0.2161506106658	0.1682635312826753
337	0.1116559965682806	0.3991	-1.2615	1.7606	0.819	-3.9698691697528	4.6905154630847	1.0048996901393998	0.1337235239324747	0.0474	0.0191	0.3524	0.638	-3.2285284422727	4.1073730620493	1.3075262822838	0.1427470622402165	0.5586	1.8128	-1.4954	0.5896	4.583620448672799	-4.3636142209984	0.4035021228592	0.1520379547045972	0.2436	0.9364	-1.1769	-0.3768	-1.1470067170278	2.0654304256886	1.4485317043125998	0.1583064436854627	0.0151	0.2411	-0.2836	-0.0706	0.6181576983584	-0.313563954679	0.4463860263222	0.1621610870682567	0.0167	-0.0297	0.2255	0.3201	-1.6917503201	1.9549945385137	0.3090001631178	0.1650327224727173
338	0.1201240260868465	0.2827	0.1898	-1.8686	0.054	-1.7921930774770998	3.2152698409268	-0.0585817727123	0.1507390500410142	0.1462	0.7179	-0.9683	0.0412	-0.1537919070063	2.1419526204001	0.0002754012148999	0.1699402849826576	0.0012	-0.0195	0.0163	-0.1007	1.7462797606502	-6.490655832763199	0.2162686397578999	0.1763622379718226	0.8773	1.9311	-1.9283	0.1179	-0.2231536701304	-0.6972765330960999	0.0666077509751	0.181929275636109	0.2234	-0.4717	1.2717	-0.0417	-3.6434793870656	4.722501347043799	-0.1560344597562	0.1848283344767805	0.0003	-0.0018	0.0032	0.0521	-3.0759561692181	6.1916487994432	-0.1421070268884	0.1999837476823622
339	0.1363011207726723	0.2185	-1.2733	0.8093	-0.3583	-6.947507105251599	-0.5598906698917	-4.8699590261074	0.1494952068658124	0.9529	-2.648	1.175	-1.081	3.380353197744	-4.0995044559093	0.8450882994360001	0.1530727931721403	0.0414	0.3918	0.2808	0.4161	-0.7378391977477999	-10.85474217013	-3.2280169828736	0.1584740113432388	0.1285	0.7514	0.3254	0.739	-1.1313875338399	-8.677931624529698	-3.112820588984	0.1625602135865741	0.0152	-0.2803	0.2274	-0.1013	1.4712719760572	-4.3906428830893	0.2545887516596999	0.163934589201798	0.007	0.086	0.2282	0.0644	-1.0763466338905998	6.981145396500099	0.9375837646117	0.1645849839695967
340	0.0935302334366939	0.27	-0.6991	-1.8001	0.7752	3.4616358991702	6.740759478923099	-2.6488482279389	0.1182303239487587	0.0471	-0.5865	-0.4874	-0.1263	2.8135381544491	5.260950065204	-1.7303064901859997	0.1350954050046623	0.0217	-0.4167	-0.0931	-0.2411	1.3520232500055	3.886698002853	-1.5011333363585	0.1381026188966453	0.427	0.1836	1.6661	-1.3519	0.7415767856643	0.0963117391535999	0.2039542711487999	0.1405537279256743	0.0181	0.2122	-0.1603	0.3492	1.2029131636525	1.664997059224	-0.6167020062224999	0.1426346067848668	0.0632	-0.6155	0.5305	-0.0645	-0.4826603006275999	-0.7181676823977999	-0.0711321995055999	0.1444537603789478
341	0.1568573005003555	0.0012	0.1066	-0.0206	-0.0018	0.2802797507068	-0.0635389945805	-0.0100324728284999	0.1568932012669673	0.2755	1.5935	-0.307	-0.0281	-0.2742209239789999	0.062555418813	0.0046031345918999	0.1588043255170565	0.0	0.0003	-0.0001	-0.0001	-0.0050359079296	0.0014163491051999	-0.002754012149	0.1604472727934978	0.0104	-0.2038	0.0395	0.2325	3.93430307e-05	0.0002754012148999	-0.0014950351665999	0.1673852536876282	0.0065	0.2292	-0.0698	-0.0208	0.0030294133639	-0.0004721163683999	-0.0020064945657	0.1708336786706205	0.0	-0.0007	0.0001	-0.0	-0.0032261285174	0.0009442327367999	-0.0007475175832999	0.1741354279775125
342	0.1064257200089383	0.1718	-1.0645	0.2881	1.0982	-1.2076343273365	-2.7339865463737	0.167207880475	0.1099123334029739	0.0637	0.2253	0.9046	0.0095	-0.2345631490333999	-2.8291179946063	-0.0049965648989	0.1247829255057595	0.1246	0.5254	0.974	-0.5225	-6.6737189546103	1.5599905102857	2.0396607405801	0.1249996953422274	0.1213	-0.2894	0.6479	0.9756	6.6583358296066	-1.877842855311	-1.9343787904269	0.1287076527591147	0.047	0.1896	0.7151	0.0234	-0.0528770332608	0.6538811702339999	0.0547654987343999	0.1324189319459645	0.0268	0.1764	0.0298	-0.5216	-0.6744969183207999	-2.2262647351902	0.0540966672125	0.1348327099253091
343	0.109319464164667	0.3406	1.055	-1.8861	-0.0552	-5.4756449837339	5.0778476003262	0.131405722538	0.1310484069232471	0.0778	-0.3744	-0.8658	-0.0298	-3.7781505811517	4.4958461471811	0.1193274121131	0.1476497043852905	0.3648	1.7942	-0.6972	-0.0155	3.9036941921154	-3.6269946572023	-0.1022525367893	0.1522015291825511	0.3952	-1.3608	1.4288	0.04	0.3830044038644999	1.4128475754677	0.044457624691	0.157305716293225	0.1902	-1.0288	0.8687	0.0171	2.7095151812783	-2.3780894906615	-0.0613357848613	0.1619481564320098	0.1085	0.5361	-0.8471	-0.0193	-5.356317571620799	3.8921666841203	0.0949740761097999	0.165077746255074
344	0.1056133295134632	0.2273	0.5385	1.5501	-0.7315	-3.2126732009006003	-9.4072727276463	3.5018444765456	0.1267314094699935	0.0112	-0.1228	0.1752	-0.2945	-2.4682637170259	-6.1253951357444	4.7046002680753	0.1313229128627424	0.0314	-0.0414	-0.1846	0.5678	-1.8781182565259	-4.1623746189679	3.1387083031846	0.1326072857474088	0.07	0.0647	0.5877	-0.6647	-0.6186691577575	-0.3077411861353999	-0.0493361604978	0.1357837739350378	0.0515	-0.1535	-0.6664	0.3177	-1.6317128552518	-3.5089655651023	1.8032091260731	0.1434812233809818	0.039	0.2116	0.3353	0.5002	-1.803877957595	1.5859962535784	-0.8996570830169001	0.1477471444408286
345	0.1361731056602575	0.1451	-1.1669	-0.261	-0.4108	-7.3237445078357	-3.3469903077103997	-3.1959524128531	0.1453859370817597	0.0075	0.2657	0.0764	0.0215	0.2205176870734999	-8.2726197222583	-3.1973687619583	0.1505815138418802	1.1802	-3.3809	0.0499	-0.5688	4.1128417433166	-1.7956159211479998	-0.1211371915253	0.1579753228643313	0.0084	-0.2718	0.0421	-0.0626	1.6941502449727	-9.0557820913725	-3.3619800024071	0.1625514095548238	0.0363	-0.567	-0.0489	-0.1065	2.9247215592073	-2.1585947223862	-1.0243351473052	0.1652532400036289	0.2183	-1.3415	0.4157	0.096	5.7711111442909	-3.5274567895313	-0.6275606826957	0.1683748923436287
346	0.1272207434125147	0.0739	-0.775	-0.3118	-0.4162	-8.3921045064942	-2.8011057567479	-4.6575066603274	0.1387993828389715	0.0086	-0.2806	0.0514	-0.1065	-0.9397082882695	-7.234317799054599	-3.8830784440286	0.1484679721976158	0.3364	1.7855	0.1477	0.4351	-0.1328220716432	-5.7080049230481	-2.9272001701414	0.149872821809119	0.765	-2.6368	-0.3737	-0.7513	0.1552082561115	-2.9025714329232	-1.671291944136	0.1577436651481511	0.0361	0.4991	-0.1824	-0.2477	-1.7395521024004998	-1.6396601474532	-2.9839328204107995	0.1593018012687954	0.0188	0.3962	0.142	-0.004	1.7470666212642	-1.1619177256631	-2.3122686003004	0.1648649887080684
347	0.1335498015005718	0.0906	-0.8178	-0.3148	-0.5	-6.621510752871401	-2.3867449574154995	-5.3391640102356	0.145373260775411	0.0251	0.471	-0.0293	0.1907	0.5732673003297	-6.910839400639199	-4.407875130535899	0.1528796332961778	1.1164	3.154	0.2824	0.9625	0.8040535184158999	-1.0002965555475	-1.2411939325236	0.1554233303695918	0.1039	-0.9343	-0.1507	-0.3272	2.14812947622	-7.1585431219264	-4.0345491122236	0.1621137874012471	0.0096	0.0311	-0.2026	-0.2156	-3.1610158015915	-1.8848459147756	-4.3078651464965	0.1679515127519134	0.267	-1.456	0.4429	-0.262	9.8297775343336	-2.9092204051115	0.9999818113019	0.169426668567292
348	0.1296390286945023	0.0649	-0.6988	-0.2782	-0.4305	-9.819627032413	-4.8203474643947	-3.0780020068145	0.1489749840273231	0.8841	-2.8117	-0.7236	-0.6876	-0.1862499073337999	-1.9176186593487	0.3789914147331	0.1504025891779175	0.1908	1.3346	0.348	0.0226	-6.3111335836791	-4.1592665195426	5.1421734555207	0.1563392458710462	0.0447	0.5974	0.239	0.12	2.237831586216	-0.5991550145303	-6.647083722826399	0.1582580389667574	0.1023	-0.931	-0.1418	0.2883	2.0034258093054	-1.6523286033385998	-2.1031210490992	0.1597258401430986	0.0208	-0.3779	-0.1364	-0.1852	-3.8365749817412	-3.2272301222596	-1.9172252290417	0.1636091931878882
349	0.1357948112222435	0.0833	0.7519	0.3086	0.5091	-9.9334070771974	-3.8050218711198	-3.6376172754913	0.1504618206102929	0.0052	0.1741	0.0709	0.1283	-6.1808294660007	-3.4517214554338	5.1586188423533	0.1519752728796808	1.215	3.2592	0.9174	0.7264	0.1819615169875	-0.535852078134	0.2721357433519	0.1612884883437959	0.0256	-0.471	-0.1254	-0.0181	-1.2820319983902	-1.6625971343513	6.8899089083068	0.1617164094150108	0.1108	0.9744	0.2438	-0.1378	-5.090201311966	-3.0169416231681	5.0346489526176	0.1622108706210032	0.0311	-0.5048	-0.1811	-0.0062	1.069343574426	0.5965977175348	-8.5575812936184	0.1632597374019414
350	0.1351695052071098	0.0997	-0.9163	-0.2101	-0.4722	-8.9674176444203	-2.2335431958697	-4.2648632139414	0.151807038221962	0.7014	-2.5462	-0.0266	-0.668	0.1535951918528	-3.5426825424122	-2.0651550244737	0.1547134031925841	0.5257	-2.1911	0.1184	-0.5312	1.5256440444846	-5.7394006615467	-2.8424552820136	0.1594317696069376	0.0403	-0.5909	0.0615	-0.1623	1.2828582020349	-8.4130743418573	-3.9814360207786	0.1627391724273933	0.0117	-0.1787	-0.1818	-0.2079	-4.0717282762351	-2.2618701779737	-3.0135581225279	0.1687340113601501	0.1225	0.9471	-0.4091	-0.1562	7.9387154207074	-1.163766848106	1.0097782259462	0.1694379046682548
351	0.0907479767595387	0.0	-0.0197	0.002	-0.0042	-3.0256364329528	0.0965871403685	-0.013770060745	0.0997737670648831	2.2501	-5.7944	0.5029	-0.0011	3.4795369781386998	0.052326230831	-0.0047605067147	0.1032773376921722	0.0716	-0.9057	0.4688	0.0003	10.685213050843698	-1.7097694281605995	-0.0094816703987	0.1126328097157414	0.0003	0.0453	-0.038	-0.0245	1.8198118850285	-0.0812040153648	-0.0077505770478999	0.1129754918692125	0.034	-0.6273	-0.2401	-0.0197	-3.2145223233435	-0.9729138061803	-0.0221894693148	0.1163079408131357	0.0008	-0.0302	0.0882	-0.0346	0.0738468686239	0.1866826806714999	-0.0083013794777	0.1237902366571837
352	0.059863249265463	0.815	0.9782	-4.4095	0.1437	-0.5482451328044999	-0.6128070461832	0.3812733105136999	0.0634641089086339	0.006	0.025	0.3681	-0.0807	-0.3766308328911	0.4969024777409999	0.1611490537472	0.0850094366890539	0.9979	2.001	-3.6879	0.058	-1.0241777751824	-0.4546087197385	0.6589564211943	0.0953830714466131	0.0004	0.0655	-0.0037	-0.0411	-0.6172528086522999	5.5793138696284	-0.4004727094953	0.0970869648781474	0.02	0.5169	0.2029	-0.0214	0.5114200560693	-4.247198193157099	0.2953874744956	0.10318910186835	0.0014	0.1273	-0.0197	-0.0663	-1.3465152257075	0.5567825704664	0.7514912294006999	0.1060267856895024
353	0.0694288303134003	0.0388	0.3456	-0.8418	0.102	1.7780689294558	-13.556900204667398	13.7587692951891	0.0722007523501215	0.566	1.05	-3.1901	0.6925	-4.7741980893836	17.652431014476	-1.2001591515035	0.0905336908088077	1.0135	-1.6694	3.33	-1.7075	0.7285542425025999	-1.8344868354796	1.1088439772488	0.099907098699706	0.0921	-0.508	0.9341	-0.5025	0.9160237837881	-7.522190754686499	7.548825986470399	0.1041319601250648	0.0219	0.0125	-0.547	-0.1287	-1.8844918274993	8.045807150272799	0.1720864162818	0.1090002361546348	0.0481	-0.0382	-0.7752	0.243	-4.2272512765922	13.408183548621398	-4.1904655428877	0.111208294079482
354	0.1099416457536229	0.0001	0.0191	0.0313	0.005	-6.618363310415399	5.736764678489799	6.713691473801499	0.1115470025302643	0.0021	0.0246	-0.1583	0.0565	13.714193641405998	-5.855029828774	-11.0597587031077	0.1216408354055326	0.3678	1.4497	-1.1848	-1.0149	3.415761925374	-0.2608442935409999	-2.1644568339605	0.123247763950083	0.7964	-0.7	-2.4205	1.8285	0.6638349570011	-0.7174201648144999	1.8410177785758	0.1267210810769417	0.7631	-1.1356	-1.352	2.4321	-0.2667850911767	-1.6143625787131	3.6151130619309	0.1270052304023851	0.0051	-0.0684	-0.2229	0.0774	7.7916118289201	-7.7601374043600995	-1.9613287664564	0.1351136289865672
355	0.090003809884647	0.8923	-3.7912	0.6919	0.1421	-1.1622324699087	0.3083313315959	0.0820302190094999	0.0947344682075861	0.0001	-0.0427	0.0075	-0.0005	-3.0628155969643	-0.1779091848254	0.11016048596	0.1039138504088223	0.0151	-0.2067	-0.418	-0.0179	11.5642150427431	-0.9980146597669	-0.4002366513111	0.1115777789733495	0.9992	-3.6637	0.0466	0.0865	3.9733313564544	-0.2364516145069999	-0.0984362628113999	0.1136700582029122	0.0002	-0.0222	-0.0035	-0.0387	5.3265742404116	-0.3974039531007	-0.1576868670455999	0.1188531607778788	0.0002	-0.0289	-0.0368	0.0171	-2.5890074782442	0.4141640841788999	0.1300680594942	0.1213479742891024
357	0.0916725967021184	0.0231	-0.0242	0.4953	0.3641	-0.0733747522555	2.1244056287079	1.668931362294	0.0920174158278576	3.1331	-0.3304	5.7341	4.2526	0.4341110007437999	-4.4659061008184	-3.130524952799	0.0967101933314626	0.0417	0.3521	-0.6775	-0.2531	1.4558495080228	-12.3397055208708	-8.5450308668251	0.1046668080857133	0.0206	-0.407	-0.0314	-0.3584	1.0094634817006	2.8068104961994	3.1080600822693	0.1128405160703436	0.0001	-0.0134	-0.0153	0.0221	0.1770829811806999	-3.6611837508806	-2.7219869220101995	0.1169559468759054	0.0001	0.0305	0.0063	-0.0178	-0.3627820860847	0.7144300944813	0.3208030723278	0.1209342759351226
358	0.1040444001210192	0.7106	-0.9975	-1.5565	2.6128	-1.0617110264702	-0.7411833553573	1.5366994361113	0.106043870075362	1.3665	2.3217	1.6706	-3.3388	-3.0302395675447	2.728832609352	-2.6858700198276	0.1271278091896472	0.0019	0.0409	0.0973	0.1086	-1.0333840443662	-2.4636999254647	3.9575941441744	0.1282641154369003	0.0278	-0.5381	0.018	0.1882	0.9467506907648	4.0954521237472	-6.2060876917101	0.1360014158325878	0.1279	1.0555	-0.4663	0.2823	3.2154665560803	3.2593733783414995	-5.891225417018	0.136026276004556	0.3108	-0.3339	1.0862	-1.4614	1.4084411560293	4.2649812430335	-6.639215116686399	0.1415225484661084
359	0.100500198356175	1.2515	-0.4361	-1.9786	3.8175	0.9360887294451	2.3004263480597	-4.5689454982217	0.1028171132441191	0.1551	-0.8118	-0.4749	1.1738	-3.0684809933851	-0.5187772028102	1.9284379927912	0.1158714262837062	0.6296	1.0366	1.1199	-2.4129	0.0105439322276	2.1591061817853	-4.0183791266059	0.1235701847400061	0.0018	0.0325	0.1153	0.085	0.1419889977963	-2.2207173678615	4.1021797819969	0.1347613324791014	0.1802	-0.2572	-0.6217	1.2462	-0.0679847570496	1.3019002288936998	-2.3959512265993	0.1369524559552662	0.2734	-1.2825	0.7013	-0.9263	2.5451793420444	4.249165344692099	-8.697052337449898	0.138961848957792
360	0.0803584104419161	0.2674	-0.0135	-1.867	1.2268	0.1146062484291	-18.636203497129497	8.974499389946299	0.0850946866315901	1.0621	0.4576	-2.7626	3.2987	-3.508218047519	8.7009866405199	-12.9972455929599	0.0898420067233452	1.2677	-0.1601	3.469	-3.0177	-3.1965032152829003	9.6094959054443	-12.5008939176487	0.0960221499999572	0.3672	0.6096	2.3155	-0.0523	-1.7674069681361	-5.2947063855446	-1.7138611033534	0.1074104037557227	0.0276	0.1058	-0.3757	-0.4824	0.4716835950623	4.5399496845958	-5.777130627987999	0.107637003297131	0.027	-0.4461	-0.2877	-0.3074	-1.4863010137846	-4.093012855843799	2.6159574542737	0.1097297143310643
361	0.0761967412893637	1.2942	0.5627	3.6918	-3.3959	-8.142236918518499	-2.8181806320717	-0.8421769151642	0.0813797211216411	0.1369	1.4197	-0.2032	0.6826	-7.908421287068399	-0.1317598098143	-3.0224889904968	0.0966812271592962	1.044	-0.8265	-2.8203	2.7496	-5.7248830832184	-2.2954691261915	-0.296253021171	0.0991866906200178	0.3116	2.0004	-0.2616	0.801	-6.2211167294375	0.2458152558136	-2.7020400054452995	0.1080927814463926	0.0262	-0.2728	0.5203	0.1355	1.4780783203683	2.1218876747431	-4.7465792818322	0.1087383910867788	0.0304	-0.6388	-0.0584	0.0914	-4.150296308542999	-4.618950490241399	4.0883703782212	0.1130282175715685
362	0.0799776659275286	1.0053	1.2953	-2.9298	-2.9315	3.2494589346051	0.4098756938326	0.7733266114392	0.0852677350811817	0.0101	0.3986	0.104	0.0841	3.5433513739341	0.4957221868199999	0.8302559768621	0.107436352442198	0.5955	-0.7928	1.0628	2.5606	1.5566463526761998	-0.0191993989816	0.4660181986415	0.1180997543919354	0.0002	-0.0439	-0.0246	-0.0231	1.0810284545439	-0.1261337564242	0.3567232593568999	0.1197425381339554	0.0056	0.2539	0.0583	0.0493	2.3456708333647	0.2023412068901	0.6187085007881999	0.1267988518002859	0.0214	-0.1117	-0.3969	-0.2879	0.1153144229817	3.475169901731	3.1198629914793	0.1268026130919737
363	0.0766964977031655	0.9369	-0.0595	-2.0869	3.737	-1.3982906541087	7.599106379705	-14.950076264785098	0.1050841277165169	0.0441	0.6682	0.2671	-0.3341	-3.1808840320950003	-2.0965507629723	2.9334950550534	0.1063929142690578	1.1791	-0.3201	-1.9033	3.5914	-0.8448128982211	3.2482786436841	-7.096223761297599	0.114820206444568	0.0025	-0.1023	0.1208	0.0837	1.1664421741936	0.0199862595956	0.7244625673098	0.1184147724012274	0.22	-0.212	-0.9139	1.3807	-0.9617403854615	2.3168717348923	-5.0165905015263	0.1252127490886566	0.078	0.7234	-0.2686	0.5821	1.4060412311566	9.929394088066	-18.8277647136078	0.1291683193013447
364	0.1343903856977563	0.1715	0.5473	-0.2202	1.2515	1.2636588030533	-6.0371093748536	8.0622918801361	0.1524584910023419	0.7558	0.9735	-1.0245	2.3322	-0.3237931426609999	-0.4306881570729	2.4790437074377	0.1545567588991585	0.1214	-0.3498	0.2656	-0.9927	0.4171541545121	2.4676342285347	6.8441923066334	0.1571995001354107	0.0218	0.1609	-0.1584	0.396	0.5714968639481999	4.333280744328699	7.901182169419599	0.160346776665495	0.049	-0.2675	0.1953	-0.5903	-0.0394217167613999	-9.1777061435118	8.3660987632015	0.1630796411700353	0.0181	-0.0728	-0.3676	-0.1621	-0.3012102430391999	-5.852118444502199	5.374730109988399	0.1692490198393079
366	0.0970946855402938	0.2605	-1.0995	-0.4698	1.6108	4.749884096411	1.3997856892753	-5.6554426340329	0.1213464091360688	0.0464	-0.6451	0.2112	0.3356	3.3254696699175	0.6469961398615	-3.8757212972877	0.1376413606905543	0.1235	-0.1886	0.7301	-0.8813	0.1491494293837	0.5450190042870999	-0.9354198979232	0.1388277661671108	0.325	0.7235	0.8962	-1.4782	1.2019689309157	-0.1757453181368999	-1.0450295814534	0.1417070476326223	0.0169	0.103	-0.3555	0.2053	1.5765539262104	0.2962136781403	-1.5995695991698995	0.145130032539564	0.0606	-0.3857	-0.1472	-0.675	-0.7499568512033999	0.2359401551078999	1.1849727416532998	0.1459897973031441
367	0.1473746946127807	0.0022	-0.0163	-0.1455	0.0237	-0.3959876039955	-2.4582705872281	-3.6536298889862	0.1548448727399637	0.0715	0.2598	0.7807	-0.1255	-0.9315249378839	-1.7654398166011	1.3342402001291	0.1575623866910023	0.0209	-0.3989	-0.2	0.0019	-5.0719461457212	-5.315597534846299	-2.05764050561	0.1590426752822484	0.3347	-1.6565	-0.522	-0.3742	3.3041457472781	2.5607985252323	-0.2398351151472	0.1651300680825335	0.0528	0.6705	0.1141	0.1315	-0.5258982913668999	-1.5976417906656	-2.6933058526299	0.1689708455838745	0.0158	-0.3012	0.2161	0.0507	0.1122850096177999	0.5301866817131999	0.1422643990111999	0.1706594097765058
368	0.1028767886081368	0.4251	0.219	1.4001	-2.0469	-2.0701122463419	-0.9177155341081998	1.7934127114288	0.1047220378859257	0.6607	1.2508	1.455	-2.4047	-3.1957556976996	3.0902376893622	-3.7013136421946	0.1106943458178639	0.955	-1.4738	-1.7088	2.8016	-1.028033392191	3.6000840242034995	-4.9366061201132	0.1110450742323515	0.0017	0.0322	-0.0172	-0.1476	-0.4631068143696999	-3.1817495787703995	4.6563263694064	0.1329547442084585	0.0053	-0.0311	-0.1981	-0.1411	0.8474488812779999	0.9391574858397	-1.5592036496717	0.133502843969621	0.1065	0.1074	0.6099	-0.902	-2.1251138032605	0.5339636126603999	-0.2707980803081	0.1388587620035656
370	0.1031326420687942	0.0	0.0026	-0.0005	0.0042	13.1121665856346	-7.8173815140286	12.0427836681779	0.1033523992565206	0.0	-0.0027	-0.0001	-0.005	-12.6539383070717	8.2440173389394	-12.321056924319	0.1176589519532325	0.362	1.6769	-0.6749	1.1609	-0.0499263059583	0.1893186637284	-0.1543427094360999	0.1189775715181515	0.2126	0.8195	1.1221	-0.8655	0.1760600623825	0.0730600080099	-0.0546081266116	0.1218401019140281	0.0053	-0.0433	-0.2375	-0.0837	9.9368299208683	-0.5366389387480001	3.6153491201150993	0.1220493980437003	0.0045	0.1488	-0.0354	-0.1778	-2.0901378489682	7.017577042928299	-7.6747630277411	0.1303011766260292
372	0.1010207240089633	0.0142	-0.3706	-0.1046	-0.2509	3.7158312205229	1.1589276553299	3.6402926015789	0.1011894713195306	0.0008	0.0481	0.0229	0.091	-4.6993676449922	-0.5315636877876999	-2.5652049446707	0.1174438751573904	0.3692	-1.5027	-0.4779	-1.4928	-0.6115087261701	0.0956035646009999	0.2750864706544	0.1198604754835999	0.1276	1.0877	-0.4329	-0.4752	-0.3966564355174	0.3254848929811	0.4775850496673	0.1282140794164069	0.0015	0.075	-0.027	-0.1069	2.263011125864	-1.0327152128442998	-1.3851500818549	0.1301241449189286	0.0056	0.0105	-0.2355	0.0947	1.2012214133324	-1.1958314181265	-2.0111370433226	0.1380758731176765
373	0.090834668377433	1.2598	3.5542	-2.762	0.7371	-5.7321615438979	-1.0200860999896	0.1826696915401	0.0911549672623043	1.3179	2.7531	3.7426	0.3157	6.2336278132001	6.6346906681559	1.869187388557	0.1043104276276343	0.001	-0.0832	-0.0396	-0.072	0.8172727767311	3.0350000742594	1.1879234689558	0.1090574331453118	0.0019	0.1082	-0.0685	0.0989	3.4170209023564	-12.5824520202898	2.3489756479435	0.1091908540809535	0.0006	0.0224	0.0542	-0.0649	-13.586958280122198	6.3300575814458	-1.4067100626785	0.1094329530105615	0.0015	0.0148	-0.1326	-0.0549	11.2946759394174	15.0588990877013	2.5183867381377	0.1136069633157723
374	0.1122188809435996	0.2664	-0.3014	-0.2927	-1.8398	1.5769473565174	0.6524648211288	-13.3091964833802	0.1148159358074694	0.3492	-0.3434	-1.8589	0.9945	1.622113155761	-10.2566887604593	7.9982020831258	0.1179798671240012	0.008	-0.1179	-0.0207	0.2961	1.8045861321476	0.5929388156797	-16.5424854323676	0.1185950126904213	0.0082	0.1786	-0.2413	0.1189	2.1423460507071	-13.089190255705798	9.4921749878969	0.1217741335984851	0.0119	0.1068	-0.3437	0.1323	3.574707769402	0.4429238396205999	0.4144394853937999	0.1314601535214718	0.7934	-0.2373	0.4178	-2.9702	2.7253310796197	-1.8504601059438	-0.3049084879249999	0.1364011178450706
375	0.1051728306240455	0.2157	-1.2077	1.0163	-0.7645	-7.8887891147491	8.7474901028073	-4.6847320375718	0.1137969745110136	0.0076	-0.2449	0.0413	-0.1972	-11.2294058514861	-5.8406302795378	-4.3632601337221	0.1209036145173719	0.0581	0.621	-0.5032	0.2866	-7.8492100258649	6.314713799472799	-4.9687100331644	0.1211321037082046	0.0065	0.2345	-0.1455	0.0683	-13.5952990026306	-3.3077259630718	-5.6792845106371	0.1245685087274916	0.0039	-0.1451	-0.1341	0.0879	-1.3942383219466	1.479691384627	-0.3226521947707	0.126745724427992	0.0209	0.2607	-0.3313	0.2636	-4.2959442081944	12.0799628321894	-3.4772944253888	0.1301760580940817
384	0.0902385538077245	3.1799	-5.8404	2.8438	-3.2652	-5.396211404750599	2.3440184260753	-2.8323834661544	0.091791198846747	0.0006	-0.0806	0.0354	-0.0461	1.3189751042175	-0.8099156299902001	0.8271872204674999	0.1048597992823514	0.0199	-0.0909	-0.4464	0.2787	2.2904332182619	-2.4620081751446	2.2364939231722	0.1106310925412061	0.0001	0.0001	0.0194	0.0202	2.1417559052466	-0.3776930947199999	0.7148235247882999	0.1133416017066207	0.0241	-0.4898	-0.2713	0.0728	-11.108898148452	4.6754470823266	-5.7087130976006994	0.1196339347410846	0.2745	-1.5289	-0.974	0.3946	-12.076028529119398	6.262033481365499	-7.085010997548099	0.1213144949344037
393	0.1240965127410561	0.476	1.8975	1.4581	-0.1649	7.6302660600194	5.5271450109202	-0.6202428789855	0.1501369545214065	0.0437	-0.6089	-0.2503	-0.0538	4.8449762016129	2.5900697400731	-0.1433660038707999	0.1625386384352602	0.179	0.1397	1.2412	-0.3032	5.2543797790771	3.1611731737143	-0.3759226583384999	0.1669868978023024	0.0062	0.0817	0.2103	-0.0711	-0.5568219134971	1.2832909753725998	-0.5422649921381	0.1833813448011301	0.2066	-1.0056	-0.808	0.1599	4.8522153192617	1.8608860090793	-0.0329301166959	0.1977709818036496	0.0901	-0.1993	0.7277	-0.3372	5.5178993987057	3.4067523713437	-0.352120124765	0.2081897454465867
394	0.1200408002962025	0.5213	2.1925	0.5842	1.1684	7.808017872722	2.5720506320125	4.9950305207027	0.1449049764690974	0.082	0.7698	0.1874	0.4708	5.7793338377072	1.5932353712271998	3.4065556561902	0.1621129645842379	0.0756	-0.0672	0.3961	0.7333	3.3276728796367	1.679553980583	2.7741557807184	0.1626270734403325	0.0352	-0.0283	-0.3019	-0.4823	1.1569211607641998	1.6255359994319	2.6916534453405	0.18639014810069	0.2411	1.1095	0.4453	0.715	5.1282460226529	1.4400336096814	2.686342136196	0.1974647310767998	0.0681	-0.1783	0.4566	0.5263	5.749197076191	1.8861442347887	3.5999659951114	0.2046931792374285
395	0.1131225670102924	0.467	0.2829	2.4717	0.0551	1.6036219313319997	10.2519675967753	-0.4130624793193	0.1384815553450724	0.1049	-0.1243	-1.057	0.0588	0.685355594794	7.489614725266899	0.1551295700500999	0.1555643448147737	0.0012	-0.0098	0.0766	0.0729	1.7051662935687	1.2155029334765	-2.3803713864421	0.1587953641982674	0.0899	0.4934	0.3151	-0.712	1.0314562358619	5.7087130976006994	0.0588965169579	0.1772304936630477	0.2545	-0.148	-1.4569	-0.0969	0.6626153230494	5.7808288728738	0.2839386525619	0.1905844263843244	0.0979	-0.5288	-0.5385	0.448	1.3694128695749	7.5237644759145	-0.6655660503519	0.1936101729524006
397	0.1058493394502061	0.0075	0.3065	-0.0976	-0.0564	1.5309160105984	12.1116339719029	-3.2748351894066	0.1198826198816969	0.0005	0.0079	0.0557	-0.0583	2.9689431257140995	13.664936166969598	-3.7067823234619	0.1297943742673783	0.0032	-0.1629	0.0964	0.0264	1.3813731509077	10.0388463994734	-4.6615983355202	0.1316744530694467	0.0007	0.0559	-0.0202	-0.0645	1.0877954558243	11.7881949165182	-2.754012149	0.1375502981099501	0.0007	0.0211	-0.0738	0.0378	3.8614791201743	18.9895825988769	-1.0442033778087	0.1415461896635258	0.0013	-0.0175	0.1128	-0.0313	-0.0014950351665999	1.0351544807477	-0.6612776600056	0.1432248083908961
398	0.1255218460494216	0.101	0.3606	-0.9646	0.3823	-1.8092679528009	6.8001674552801	-0.7722250065796	0.1345040222758695	0.0179	0.1069	0.2071	0.3808	-1.7594596759347	5.3441212321038	-1.651620428786	0.1408049476660687	0.116	-0.3602	0.9477	-0.4555	4.0170021205314	-3.896533760528	1.9136056702173	0.1491260861575885	0.0043	0.1128	-0.0007	0.1758	1.4781963494604	-0.1225928836611999	1.1025097493060998	0.1502607765377629	0.0205	-0.3556	-0.2464	-0.1337	1.3116573005072998	0.6465633665238	0.2503397043440999	0.1531511272623782	0.1001	-0.0321	0.9848	0.0984	1.5777342171314	-0.0149503516659999	0.3663229588477	0.1566076606127178
399	0.1384523220054359	0.147	0.9533	0.7158	-0.4147	-5.061362870462899	-4.862523193305099	0.5426190794144	0.1442716315428088	0.0458	-0.1806	-0.6152	-0.2543	-2.6165475997342	-1.8428669010187	0.6814999777854	0.1505568396214111	0.0799	-0.5857	-0.3753	0.559	-2.5276323503522	-2.5281044667206	0.1869187388557	0.1524047252945657	0.027	0.2016	0.4538	0.1367	-2.275994325995	-1.1422462103131	1.1414593496991	0.158499968849548	0.0819	-0.4126	0.0197	0.7772	-1.3011920543411	-0.2803584367682	1.2002378375649	0.1624067135639527	0.3815	0.5103	1.5908	0.8558	-0.1810959703120999	-2.1476573598516	-2.2563621536757	0.1645534174163865
407	0.0892398057332232	0.9735	1.7636	3.6395	0.0884	0.3909516960658999	0.3832404620487	0.0361562452133	0.0950833499693399	0.0	0.0041	0.0139	-0.0007	0.2344057769106	1.9994915062354	-0.0065702861269	0.1093800431941717	0.919	0.9326	3.4253	0.0135	-1.1938642665915	-4.4351005077803	-0.0284056681653999	0.1132505916775273	0.0003	0.0462	0.0375	-0.0156	1.1998837502886	2.0916722271655	0.1193667551437999	0.1201440871666652	0.0313	-0.6124	-0.0941	-0.0802	-3.444482337785	-7.946151253509699	-0.2216192919331	0.1213298855446513	0.0001	0.0064	-0.0381	-0.0032	1.9481488511719	3.2598061516792	0.1445856378225	0.1264950526197819
408	0.0818110132068913	1.5149	2.3119	-4.7359	0.0346	-0.1152357369203	-0.0596833775718999	-0.9120107946567	0.0892078783018071	0.0001	-0.0192	0.0161	-0.0325	-0.0823056202244	-0.1756272890448	-0.9065027703587	0.1019054048034602	0.3512	1.7444	-1.4513	-0.1411	-0.1006788155613	-0.0671978964356	-0.8819527192018999	0.114224216087521	0.0003	0.0294	-0.031	-0.0492	-0.0986329779648999	-0.0692437340319999	-0.889939354434	0.1206660317102407	0.0001	-0.002	-0.0024	0.0277	-0.1072884447188999	-0.0175863347229	-0.8855722780263	0.1263566686900763	0.0001	0.0009	-0.0039	0.0272	-0.0863579523865	-0.0723124904266	-0.8880902319910999	0.1308915597736407
409	0.0926758851536401	2.543	-2.0999	-4.7201	-3.8041	0.1379366656342	0.5844800640792	-0.2022625208287	0.1045543331532303	0.0023	-0.0005	-0.0458	0.1777	-0.0608636684929	0.1459626438969999	-0.5653200081283	0.1364132079999545	0.0022	-0.0379	-0.1213	0.0892	0.0042490473156	0.3563691720806	0.1172028884553	0.1406865531550311	0.4855	0.6659	1.5473	1.5293	0.8133384736610999	2.0724334851532	1.1172240427879	0.1407705922078641	0.3586	-0.7271	-1.558	-0.9299	-0.6973945621882	-1.4063166323715	-1.6962747686304998	0.1455552870809804	0.0046	0.0771	0.1588	0.126	0.045637915612	0.2829550767943999	0.1107899744512	0.1481105576140058
410	0.0974149454708984	0.9409	3.2073	1.2973	1.587	-4.4767647772916	5.8788323623475	0.0163273577405	0.097881955678699	1.0036	-1.0026	3.6584	-0.9952	1.2137718401257	-4.8869158723391	4.4408052472318	0.1072880406868993	0.0025	-0.0044	-0.1008	0.1561	-1.1009360280780998	-0.2080066033108999	2.3721486930258	0.1141489873138207	0.2098	-1.3223	-0.7832	-0.6288	-4.166820381437	7.4971685871613	-0.8013388492975999	0.1143796075970322	0.237	0.6499	-1.5407	0.5582	1.6672789550046	-6.609235727292999	4.2091928255009	0.1236636885771497	0.0027	-0.1274	0.1071	0.0676	-1.0185517217923	-0.2186292215998999	2.0972589375249	0.1267521937761964
411	0.1198325636490839	0.7381	-1.3167	2.6837	0.55	2.654867711636	-4.761175546221899	-2.3724634372714	0.1292205871073213	0.088	-0.4647	0.8858	0.1434	-0.9028045254729	2.5829486515164	0.4987909432146	0.1356880261851393	0.0179	-0.1729	0.3433	-0.2234	0.6879915778508999	-0.6214231699064999	-0.6246099553932	0.1438835114422783	0.1292	-0.0913	0.5851	-0.9979	-0.4716442520316	2.0795545737099	1.0334233873969	0.1512249027215756	0.0217	0.1497	0.2031	-0.389	3.8874455204363	-6.629654760226299	-3.367369997613	0.1527301367431849	0.0049	-0.1681	0.1423	0.0081	0.1932529667984	0.0548048417651	-0.6671004285491999	0.1544650723153023
412	0.1334571146005481	0.0967	-0.7945	0.5037	0.4497	-6.942903970659699	5.362061654103	3.4620293294771995	0.1457627483176973	0.0241	0.2057	-0.3302	-0.3116	-8.313969247524	-0.2520314546641999	-2.5076854337873	0.1526304094107083	1.0195	-1.6468	1.6134	2.1688	-1.7968355550997	1.2290369360373	0.1025279380042	0.1557001596003474	0.0334	0.3419	-0.2778	-0.358	-8.278560519894	-1.0898412934206998	-3.5642425232358	0.1608649720446544	0.0456	0.3734	-0.3369	-0.415	-7.0396091401203	7.6381346661594	6.6180485661698	0.1628999421981503	0.0184	0.291	0.0041	0.291	-5.4951197839304	4.112566342101699	1.4510496582774	0.169547927686899
413	0.1347600683029015	0.0583	0.783	-0.1001	0.1604	-0.9297151584717	-7.4440161526856	-0.9415180676817	0.1355431354229351	0.0142	0.051	0.3894	0.0486	-0.8370623211732	-7.961258977298499	-0.9319970542523	0.1417277981294617	0.0038	0.0919	-0.1772	0.0244	4.927321164867999	0.8390688157388999	2.4332090766722	0.1418675638331531	0.0087	0.2717	0.0578	0.1234	-3.6000840242034995	3.11203372837	-1.5412632276725	0.1420792960744617	0.1465	1.0938	-0.1878	0.5614	-0.7136432338673	-3.6331715130222	-0.5862898434914	0.1423474149842028	0.08	0.0625	0.9114	0.0911	-0.5999418751443	-0.9660681188385	-0.34228436709	0.1427429569750046
414	0.1253525107499241	0.0214	-0.3342	-0.3114	-0.2181	9.5080695722997	2.0966294490337	8.6352837792509	0.1261025005526901	0.0121	0.0032	0.3739	-0.0603	1.5782456765305	-12.7303031296604	1.736207944791	0.1353904923941795	0.1688	0.8038	0.8273	0.7347	5.9035791286578	1.5224179159672	6.064570810282199	0.1368401408822735	0.108	-0.2786	1.0226	-0.2456	1.1693929014961	-9.173889869533898	0.7313475976823	0.1377660532980204	0.0205	-0.3768	-0.0083	-0.2856	8.7873052498757	8.6667975468416	6.7025180530827	0.1384003254093533	0.0641	-0.0637	-0.8295	0.0456	-2.9764183015470995	-11.7622285162562	-1.612670828393	0.1389354478873336
415	0.1315422529458214	0.0843	-0.4483	-0.2883	0.8231	-3.6272307153865	-1.8992061209811	8.377272183920299	0.1337733964185469	0.0247	-0.2889	-0.0205	0.4397	-2.8930897625245	-1.5061692442880998	8.360433366780699	0.135993630491659	0.0103	-0.1088	-0.0254	-0.3185	-3.4274861485226	-1.9658925580176	-9.0861155680422	0.1388297737818143	0.0187	0.0154	0.1378	0.4275	-2.7481500374257	-1.626834319445	-8.6292249525231	0.1424618486548095	0.0429	-0.3032	-0.2504	0.5455	1.6835669697144	1.3493085808872	2.8614973088724	0.1426776913062331	0.0116	0.1959	0.1644	-0.2381	1.7141365045683	1.4621050499041	14.292064076327598	0.1454840974237373
416	0.1312667496301033	0.0472	-0.052	0.2808	-0.6762	1.9977604128846	-3.4695045053102	9.1255766278343	0.1436226049517521	0.018	0.0356	-0.0775	0.4247	2.4701915255302	-3.6921860590722	9.1984792637214	0.1481477600411118	0.1066	0.449	-0.4164	0.8395	-1.3149621150861	0.1349859383317	-1.1132110536565	0.1505502930996596	0.0275	0.031	-0.0656	-0.518	-0.0915905754695999	-0.3957122027806	-9.1595296633284	0.1514403363531997	0.0026	0.0039	0.1096	-0.1187	2.4361991470054	-3.5688456578276995	11.1057900490267	0.1535159780684897	0.0015	0.0414	0.0474	0.1024	2.2372807837862	-3.2005162044143	10.1045886037731	0.15911526729309
417	0.1002598255415701	0.0167	0.1975	0.1143	-0.445	1.8234707868836	-1.0461311863129998	9.0880433765465	0.1122005018796143	0.029	-0.6112	-0.1097	-0.0487	2.2151700005328	-1.3509216451459	8.589173747270499	0.1176013503526729	0.1768	1.4334	0.1635	0.4175	0.2546280946904	-0.0207731202096	-0.1071310725960999	0.135918123158203	0.0124	0.033	-0.0138	0.3683	-0.1358514850070999	0.1231830291216999	-0.3513726071817	0.1396970118846971	0.0116	0.168	-0.1993	0.2377	-2.6749720003237	2.6527038449475	-10.8503357506916	0.1427378058244831	0.0002	-0.0012	0.0121	0.0387	4.1089467832773	0.8299412326165	0.2870860950179	0.1436595376389363
418	0.0924782043777906	1.0711	-0.3861	4.0982	0.655	-0.1284943382662	1.4507349140317998	0.4724311126456	0.0939865631930707	0.2322	0.248	1.7122	0.844	2.25828996218	-1.4923204974817	2.6462909309434	0.0991052372485052	0.7461	0.2427	-3.2878	-0.6509	-1.7093759978536	-1.3272764836952	-2.3636505983946	0.1107331145004827	0.056	-0.3939	-0.1129	-0.7685	1.7447847254836	-4.1091434984308	1.3267256812653998	0.1125772829811193	0.0293	-0.2134	0.5404	-0.2297	2.8018139313005	-0.6362948355111	3.6129885382731	0.1142803532281513	0.1307	-0.6433	-0.5795	-0.9829	2.047804747935	2.804764658603	4.0434406371618	0.1156364879567886
420	0.0973146804960438	0.0	-0.0001	0.0007	-0.001	4.3044029597949	0.5779097779523	0.5382520030067001	0.0973854813456068	0.0	-0.002	0.0002	-0.0009	-4.368925530142899	-1.0353905389318998	-0.9989588925037	0.1155844428516193	0.6005	2.7273	0.4283	0.4136	0.2300780435335999	-0.1922300480002	-0.199862595956	0.1198207921107016	0.0062	-0.2629	-0.0654	-0.0628	10.3783767544144	1.0343676201337	0.9646517697333	0.1220077493178029	0.002	0.1536	-0.0271	-0.015	0.3933909639692999	-0.2002166832323	-0.1545394245896	0.1242602246614225	0.0002	0.0179	0.0403	-0.0141	-11.4585790053136	-1.4798487567498	-1.4690294233073	0.1244469717831151
421	0.1135243607933944	0.8801	-0.9108	-2.4253	-2.2174	0.0500836780810999	-0.1007575016226999	0.7020370398108	0.1194011495561307	0.1636	1.2659	0.1966	-0.6433	1.2326958378924	3.6764881898229	4.2455851288984	0.1269731206944007	0.497	-2.1312	-0.3876	1.0861	0.8026371693106998	-2.6095445402696	-2.6592741310744	0.1299262109403462	0.0146	-0.3447	-0.2195	-0.0374	-1.7261361289318	-0.5619365074881	1.6160149860025	0.1327509439378181	0.0468	-0.6251	-0.1009	0.3571	-0.5860931283379	-2.3238354513262	-1.3656359386277	0.1409635404078117	0.1101	-0.1566	-0.7889	-0.7243	-0.0813220444569	-1.0689108010883	-0.0822269341629999	0.1467796711300308
422	0.1159831122085435	0.4088	-2.2097	-0.6059	-0.1914	1.5279652832959	0.1303828037398	0.0167994741089	0.1217380788522723	0.0204	-0.4783	-0.146	-0.028	5.4067553369782	1.1438592745718	0.2727652318431	0.1240097520344625	0.01	-0.3064	-0.141	-0.0848	-7.545599857952999	-2.1802727323019	-0.6467600816772999	0.1364171794976848	0.0041	0.17	0.0275	0.1253	8.368538031104901	2.2816597224158	1.057540665216	0.1382290310042391	0.0022	-0.1032	-0.0555	0.1013	1.0615536543474	0.0756959910667999	0.1608343095016	0.144010966495237	0.0009	0.0805	0.0486	0.0088	1.3150408011475	1.6928912679903	-0.2336976023579999	0.1449609967469279
424	0.0996457732670671	0.0061	-0.1517	-0.0842	0.2491	-1.3044968689199	2.9176004706506	-1.6620463319215	0.1163739984294975	0.0092	0.1685	-0.2956	0.0467	1.0844119551840998	-0.2915712005176999	0.002754012149	0.1213427312653105	0.8854	-2.1215	2.4288	-0.7387	3.9797836134892	-5.3583634092172	1.8582500260224	0.130187644415951	0.0682	-0.4317	0.5089	-0.5834	5.5746713920058	-6.961906654487799	1.7437618066854	0.1388333480195237	0.001	-0.0481	0.0726	-0.0584	-1.463167311733	5.086817811325799	-4.1735873827174	0.1421132726472994	0.032	-0.4234	0.2806	-0.2828	11.2455758371038	-6.921619391050999	6.9898008632541	0.1475069403055481
425	0.1160898792384867	0.4923	2.1685	0.9709	-0.8457	8.890856106678099	3.8954714986991	-3.9233657074654	0.1478688173576452	0.0774	0.7631	0.3488	-0.2842	5.8525118748092	2.5923909788844	-2.339730035729	0.1550687645923485	0.0005	0.0327	0.0564	0.0237	0.1923087340615999	-0.2453037964145	-3.0751693086041	0.1618761299930204	0.0736	0.2962	0.0404	-0.7701	5.1258854408109	2.2506967572549	-2.3863121840778	0.1801790291997427	0.2637	-1.3292	-0.6013	0.2584	5.3936934507858	2.435727030637	-1.7648103281098997	0.1947052145040264	0.2759	-0.725	-0.2423	1.2414	6.7175864338408	2.9406948296715	-2.8725920435298	0.2160135323990291
426	0.1177161717284805	0.4834	-2.0344	0.0834	1.4194	8.265144546425299	-0.7404358377739999	-6.0897896929609	0.1494546080676485	0.0741	0.7055	0.0039	-0.4955	5.268818671344	-0.2765421627903	-3.8177690130666	0.1570530791320158	0.0002	0.0144	-0.0226	0.035	0.1865646515794	-2.7522810556492	-1.0881888861312998	0.1631598197080487	0.0842	0.3612	-0.6297	-0.4974	4.8623658211823	-0.5715362069789001	-3.5975660702387	0.1816490470943508	0.2808	1.2676	0.0955	-0.8382	5.0023876674436	0.1109866896047	-3.4069490864972	0.1949006451197386	0.2202	0.6618	-0.8782	-0.6966	6.318569416481399	-0.4809685503074999	-4.5429004118983	0.2184486426167609
428	0.0884320816648953	0.187	0.5435	-1.5926	-0.5827	-5.0899259107511	4.0321491873509	1.460413299584	0.1015873141845149	0.0	-0.001	0.0013	0.0121	-1.2461904974225	0.2975513411841	0.1159439114729	0.1132112089139695	0.0	0.0008	-0.0051	0.0123	-1.9459849844834	0.1779878708868	0.064129140041	0.1290518919807716	0.0153	0.3323	-0.2443	-0.0885	-2.6424746569655	2.4199111322956	0.8876968016840999	0.1338155192105193	0.0778	0.5947	-0.6763	-0.2463	-2.7864308062968	4.5914890548128	1.6830555103152998	0.1382572272784	0.0908	-0.302	0.8888	0.3227	-1.0577767234002	-3.7266112109347	-1.353006825773	0.1531657476071273
429	0.1263033524263386	0.1755	1.0312	0.7046	-0.7241	0.2139474009465999	4.3836398236247	0.7405145238354	0.1432474099503863	0.1437	0.4441	1.1389	0.1028	0.6632841545713	4.7103836935882	0.4433172699276	0.1660647944523439	0.4986	0.9833	1.8778	-0.106	1.5477154847072998	6.0221196801569	0.1265271867312	0.1679744942992498	0.012	0.1592	-0.1535	-0.2419	-1.3491905517951	1.5028250866786	1.0937755964907	0.1719085882162628	0.0019	0.0628	0.0918	-0.0663	-0.2244126471127999	0.7016042664731	-0.2582083104841	0.1756483694315172	0.0013	-0.064	0.0753	-0.0372	-1.82551662448	-1.8116678776736	0.7798182115047	0.1841749567676404
430	0.12926603093427	0.1597	-1.0507	0.4325	0.75	-0.4742408920578	1.7375062648040998	-2.5916434613011	0.1495219585246705	0.074	-0.2732	-0.4195	0.701	-0.3077018431047	1.6066906877265998	-2.6266587586241	0.1686274133770243	0.0102	-0.2309	0.1391	0.1332	-1.9331591564752	0.9377411367345	0.0355660997527999	0.1697511017493286	0.3572	-0.7734	-0.6325	1.4691	0.1709061253608	1.4931467011264	-2.7724246873676	0.1723033558991422	0.0882	0.3981	0.2382	-0.7432	0.3414188204146	0.3040035982189	-2.0094059499718	0.1758834327060825	0.0178	0.2489	0.1436	-0.2627	-1.9354017092251	-0.1264485006698	1.7545417970972	0.1888359755191536
432	0.1230307519356745	0.1398	0.9428	0.4346	-0.7914	-0.4212851727355999	3.3219681401852	1.2111752000995	0.1445357201559265	0.0954	-0.0162	-0.842	-0.53	-0.2375138763359	2.6854765895206	0.6202428789855	0.153222721896997	0.0443	-0.4005	-0.0889	0.5148	0.7029025864862	-1.6869898133853	-3.2209352373476	0.1564800409228586	0.0415	-0.4808	-0.4014	0.0768	0.6228001759809999	-2.0393459963345	-3.2447377709211	0.1602608090089709	0.4248	-0.243	-1.8338	-0.7442	-1.1383512502738	4.4454477248544	2.6022660795901	0.1625790053452898	0.0773	0.2245	0.7535	0.3076	-2.6320094107993	1.84518813983	2.8722379562535	0.1674156773373553
434	0.1217210168834906	0.0383	-0.5431	-0.389	-0.1601	-1.2210503008052	-1.2997363622051998	-0.0677880418961	0.1341993598541173	0.0	0.0044	-0.0205	-0.0036	2.715062548607	2.2379102722774	4.134559096263	0.1369077563018072	0.0238	-0.3268	-0.274	-0.2814	-2.14812947622	-2.0544537201233	0.8020076808194999	0.1490454004791229	0.3747	1.0487	1.0313	1.2678	-3.1210432824003	-2.9043812123354	-0.9596945478651	0.1545411003864546	0.0029	-0.0952	-0.1339	0.0393	2.8754247417402	2.2241795545631	0.7845000321579999	0.1570281201044086	0.0011	-0.0402	-0.0156	-0.093	4.5619424387571	3.8344898011141	6.113277482288799	0.1581896462993566
435	0.1005764465556831	1.3509	3.6292	-2.3652	1.1756	0.0146356074203999	-0.0318285118363	-0.4607462325277	0.1147405111599567	0.1109	0.3014	-0.2059	-1.1473	0.0001967151534999	0.0200256026262999	-1.1926446326398	0.1168912199519912	0.0019	-0.118	-0.0946	0.0405	0.0760500783431	-0.0099144437364	1.2546885920537	0.1175893921278053	0.0138	-0.0384	0.0578	0.4135	-0.8623205468826001	0.7062074010649999	2.5802733254288	0.1218327042783002	0.8329	-0.7383	0.5881	3.06	3.017217024383	-2.1142551267873	-0.7315836558665	0.1224630471536072	0.0595	-0.2644	-0.1299	0.8015	-2.3571196552984	1.4292142762389	-2.1110289982699	0.1274018825897857
436	0.1036848063034367	0.659	-2.8844	-0.8351	-0.7191	9.8856446379276	2.9811001222004	2.4537461386976	0.1248589594568011	1.385	-3.5627	-1.7884	-0.8647	7.731220276795599	2.8678315368151	1.9023535634371	0.1286448577463293	0.0025	-0.0582	-0.0015	0.1616	-2.0178647015723	0.0705027110143999	-0.5179116561348	0.1410237868560778	0.0194	0.3841	0.224	0.0933	-1.9694727738113	-1.8061205103449	-0.4645625065056	0.152355609476748	0.0034	-0.0436	0.0067	0.1772	1.2043688557883998	1.3207061975683	0.2710341384922999	0.1583560284244522	0.2599	1.3605	0.7079	0.3313	0.7671497556193	0.4737687756893999	0.1877842855311	0.1729303600998049
437	0.1070784917219872	0.0005	0.0332	-0.0741	-0.0158	3.0462128380089	-1.4270897525811	-0.0776631426017999	0.1096387399487997	0.0139	0.2016	0.3245	0.2111	2.8413143341233	-2.1517096920137	-0.0457166016734	0.119631998787532	0.3404	1.0812	1.7552	-0.1358	4.9687887192258	-3.0313411724043	-0.1028426822498	0.1210874169170035	0.0696	-0.7982	0.4737	0.0156	5.0548319273667	-3.0947621378927	-0.1008361876840999	0.1366251511822918	0.003	0.0494	-0.1719	0.0283	8.755004621671	-0.9009947460606998	-0.0895447378732	0.1368435365183453	0.0032	0.1864	-0.0083	-0.0204	4.7048363262595	-7.4078205644416	-0.1594179603964	0.1385468599681105
438	0.0954916685921015	2.6537	-5.1342	0.0027	3.9147	-6.1460108838312	0.0625160757823	2.6954303762877	0.0998964792521338	0.054	-0.0776	-0.0523	0.896	1.3343975722519	0.1561131458176	-5.3224038791574	0.1189134200884027	0.0816	0.3853	0.0232	-0.9384	-2.7608578363418	0.0891513075661999	-0.5482451328044999	0.1253352132180773	0.0017	-0.0041	0.1442	0.0068	5.240924462577699	-0.0742402989308999	-2.1417952482773	0.1265941199346843	0.0351	0.47	0.0022	-0.442	-12.135751249722	0.1456478996514	5.1882441444704	0.1327225889066461	0.268	1.6201	-0.0637	0.6325	-10.5675773890507	-0.0169961892624	8.1913370208321	0.1365071351891279
439	0.1047751630532611	1.325	0.0143	-4.3545	0.0824	2.6251243804268	-0.0094423273679999	-0.577162260369	0.1142994437587422	0.0675	-0.9167	-0.0004	0.2144	2.5573363385307	0.0026359830569	-0.5599693559530999	0.1281273352470019	0.0036	0.0445	0.1217	0.158	-1.5695115237151	0.0143602062054999	0.4177049569419	0.1285983312847629	0.8691	0.0132	-3.1832	0.0665	4.0599647100558	-0.0414675543577999	-0.9189351680599	0.13032554215231	0.0336	0.6065	0.0034	-0.1396	5.4968508772812	0.0178617359378	-1.2654292394348	0.1471210773475234	0.0	-0.0009	0.0014	0.0001	0.2424317551734	-0.0022032097191999	-0.0139274328678	0.1492737996341507
441	0.1026429009439389	0.723	-1.3041	2.9775	-0.003	-5.527656470319299	11.398934970772398	-0.7200561478713999	0.1042965874706969	0.0201	-0.4465	0.2991	-0.0189	-7.2142921964283	-12.8120972904857	-1.4132410057746998	0.1156896575907868	0.4208	-0.896	2.1567	-0.0421	-6.5700500687158	12.0224039782753	-0.9468687198569	0.1191850886138168	0.6477	2.4842	1.4031	0.1085	2.6807947688673	-3.4379120516581	-0.5151183009550999	0.1245194869879027	0.0332	-0.5118	-0.3706	-0.0101	-6.0216082207578	-12.817526628722298	-0.9669730085446	0.1286427725905856	0.0036	-0.0828	0.0082	0.1865	1.0392461559405	-2.8596481864295	-0.8518159576856998	0.1318557322615817
442	0.1047629292085824	0.2141	1.6783	-0.2646	0.4233	-10.0388070564427	1.1486591243172	-1.5484236592599	0.1269863276607588	0.011	0.1449	-0.1855	0.2733	-7.1648380068384006	0.1388415553403	-3.3841694717218997	0.1307315668832577	0.0157	0.1247	-0.0199	0.4052	-5.3700876323658	-0.2611196947558999	-2.2285466309708	0.133157660290745	0.0794	0.7375	-0.2595	0.5326	-0.4828570157811	-1.0281907643138	0.4050758440872	0.1356751073333569	0.0444	-0.6585	0.1589	-0.1786	-3.6182211613562	-0.4638936749837	-0.6740248019524	0.1419607902130204	0.0221	-0.4679	0.0316	0.1154	-5.503696564623	-2.5773225981263	-4.4574473492179	0.1445813910935995
443	0.1540477140977251	0.0309	-0.326	-0.4408	-0.0143	-0.0537032369055	1.1451969376156	-0.1863285933952	0.1541474366527917	0.0021	-0.0309	-0.0186	0.1366	-0.7767494551101	0.6085186558368999	-0.1252288667181	0.1580734527043832	0.1017	0.7741	0.5945	0.1113	10.420119709987098	7.539383659102399	-1.5987040524945	0.1600711708192072	0.0614	0.652	0.3723	0.1081	-10.2723866297086	-6.3939506633026	-0.7550714451944	0.163191748609437	0.0153	0.3632	0.0901	0.0286	5.986907667680399	4.4006753559178	-0.0473690089628	0.1637045521301066	0.0069	-0.1419	-0.1711	0.1168	-7.301318980336699	-3.4567967063941	-0.2601754620190999	0.1646286928617082
444	0.1074068126133316	1.3472	0.7523	-4.2658	0.2266	-0.1819615169875	-0.0374152221957	0.3378779476516	0.1162160425532645	0.3735	1.5101	1.5753	-0.2423	-2.9942406944542	0.8065714723806999	0.7628220222423	0.1312050376194287	0.0548	-0.2061	0.7412	-0.1858	3.2072832056947003	4.0363982346665	0.4166033520823	0.1327167545864863	0.5202	-1.8581	-1.5288	0.2998	4.6132064077592	-0.5171247955207999	-0.182158232141	0.1360509799919647	0.2618	-0.4647	-1.6188	0.2223	0.4412320893004999	-3.1287938594482	0.5512745461684	0.1428452685188293	0.014	0.2588	0.2318	0.1631	3.7200409248077992	1.9977210698539	0.9176761910775	0.1481813386189424
445	0.096283664691533	2.3956	0.2563	-6.0648	0.6873	1.3371909274315998	-0.099537867671	0.1434446899322	0.1113848579678899	0.1164	1.1024	0.5476	-0.2287	-1.1874513525874	4.559463827823	-0.0165634159247	0.1141952249258251	0.0615	0.8946	0.0407	-0.0746	-0.7261543176298999	-1.7382144393566998	0.7741921581146	0.1231185577925915	0.4693	1.6316	1.6976	-0.4168	3.7325913516011	-5.899684168618499	0.4823848994126999	0.1257689333301161	0.0061	0.0989	-0.2267	0.1061	1.2985954143149	2.0693253857279	0.1792861908999	0.1307054002733852	0.1077	-0.114	1.1021	-0.0899	1.8516010538341	4.8396255494377	-0.5592218383698	0.1389956432540614
446	0.0998067583887697	0.0283	-0.0276	-0.6482	0.0629	6.008546334565399	1.7785803888549	-0.3832798050793999	0.1049192633378473	0.0244	0.5823	0.0396	-0.087	-4.1796855524759	-1.1036113541657	0.4866339467283	0.1157104926110349	0.066	0.7994	-0.4521	-0.1128	-7.267798718180299	-1.8785903728943	1.0562030021722	0.1181785739405338	0.2677	-1.2339	1.3691	-0.0231	-5.0595530910507	-0.7435045941685999	0.7331967201252	0.1183691216756739	0.0041	-0.1058	0.1348	-0.1518	4.3832857363484	0.6666283121807999	-0.18097794122	0.1259587769485123	0.449	-1.5781	-1.6517	0.3588	0.6246099553932	0.6886210663421	-0.0418216416341	0.1390593845615313
448	0.1049185783307437	0.2277	-0.5626	1.5455	-0.742	-3.3779139298406	9.3858701189455	-3.6791635159105	0.1254835257083621	0.0116	-0.1185	-0.1949	0.2944	-2.5545823263817	6.4668532991897	-5.2564256166735	0.1304794453148416	0.028	-0.0149	0.1604	-0.5436	-1.9896164055297	4.6211930429913	-3.6297093263206	0.1322697102777964	0.0837	-0.0808	0.648	-0.723	-0.5495041097869	0.2374351902745	0.1126390968941	0.135251101533431	0.042	0.1631	-0.6184	0.2374	-1.6050382804372	3.1054240992124	-1.5171459498534	0.1432147038011308	0.0388	-0.2352	0.3151	0.5015	-1.7612301123162	-1.5048315812442998	0.6340522827612	0.1451536579347789
449	0.0800046013329274	1.876	4.7862	-2.9777	1.8435	0.8642483553868999	0.8140859912444	-0.3132885534641	0.0874336709490426	0.002	-0.0707	-0.1572	0.0668	0.4922206570877	0.7488552463438	-0.3093935934248	0.1017785142198744	0.0682	-0.9995	0.0696	-0.0407	-7.053182485711799	7.2782639643465	-4.366801006485099	0.102684272947546	0.094	-0.5012	0.9164	-0.5318	9.9500885222142	-3.4206011181501	2.2920462825206	0.1052215444044323	1.9606	4.2872	-2.619	1.6465	0.8484718000761999	0.6847261063028	-0.2881090138161	0.1097472312562807	0.003	-0.0525	-0.1645	0.1038	-14.6671605310214	12.0199253673412	-7.2833392153068	0.1106753085737699
451	0.0974536141953991	0.4554	-0.3113	2.6073	0.3387	0.7287509576561	0.1524935869931999	-0.0658208903611	0.1133433991152817	0.1825	1.506	0.3513	-0.1526	-2.9816509246302	0.8396196181687	0.4865159176361999	0.1333459611731857	0.3189	1.7449	0.7211	-0.1504	-0.4358027510638999	0.4551595221682999	0.1137800447844	0.1349486312079092	0.5559	-2.4423	-0.3711	0.2768	2.861812053118	-0.1822369182023999	-0.3644738364047999	0.1376689858804667	0.0	0.006	0.0012	0.014	1.5232441196119	-1.0840185248771	-0.1488346851381	0.139725261812848	0.0028	0.148	0.0392	-0.0812	2.0478440909657	1.5110084370641998	0.1110653756660999	0.1402544430301817
452	0.0977704446805684	0.4527	-0.2469	2.6095	0.2747	-1.1873726665259998	0.2114687900125	0.1499362899976999	0.1147207595093125	0.1864	1.4637	0.5318	-0.1075	-3.3836973553535	0.9891231348287	0.4587003949312999	0.1308470310044646	0.0189	-0.2075	-0.4158	-0.0157	-8.8544638032806	0.8921032211225	1.0332660152741	0.1363437540125347	0.0601	0.6286	0.5151	-0.0255	-3.8082086566065	0.7320164292042	0.4733753453824	0.1386162617715127	0.0002	0.0399	0.0077	0.0108	0.1421857129497999	-1.0518359257645	0.0297826742399	0.1387183711941427	0.5686	2.4549	0.2439	-0.2504	1.936070540747	-0.7821787933466999	-0.2669424632995	0.1407001048298995
453	0.0884195552957238	1.0512	0.3945	4.187	0.3827	1.1760418736843998	0.1448216960066999	-0.1157471963194	0.1084425705485643	0.1401	-1.3507	-0.3112	0.1315	-3.010135278857	1.5204114214015	0.5235377095249	0.1203742921826948	0.1794	-1.3814	-0.561	0.114	0.9997457531177	-1.6067300307572998	-0.2712308536457999	0.1232180190600772	0.1264	-0.7886	-0.9575	0.0017	3.3347939681934	4.1704005972306994	0.042883903463	0.1242710223431392	0.7603	2.35	1.9096	-0.0908	0.4645625065056	-5.0118299948116	-0.556703884405	0.1332826130833128	0.1792	-0.3631	1.3599	0.1894	4.5013148284484	0.2821288731497	-0.4786473114961999	0.1357056441709531
454	0.0887643803013524	1.0666	0.4496	4.2081	0.3366	-0.5631167984091	0.1628014610365999	0.0726272346721999	0.1093729020686146	0.1758	-1.4099	-0.6465	0.0706	-3.8281555731714	1.9049502034633	0.5189739179637	0.1210929480553711	0.0481	-0.7681	-0.0084	0.0721	-1.0830349491096	-1.8266575723703	-0.0568506793614999	0.1239760176395654	0.0093	-0.0113	-0.3333	-0.0271	0.8389901296774999	2.5175211914623	0.1612277398086	0.126115828424272	0.7598	2.1747	2.0753	-0.0154	-1.2049590012489	-2.9818869828144	-0.14950351666	0.1303970684332155	0.1462	1.0574	0.7504	-0.031	-8.2366995352292	0.6174495238058	0.8084599378542999	0.1351177162446182
456	0.104971680713508	0.1642	-1.2278	0.4598	0.7916	-8.219978747181699	4.5058392769789	5.5196304920565	0.1172847128013713	0.0012	-0.0869	0.0197	-0.0834	2.1682731079384	-1.5484630022906	-1.4755603664035	0.1189818763321066	1.7569	-3.9839	0.6074	2.4309	-5.3238202282626	3.1090436580368	3.6135393407029	0.1336554612738609	0.0049	-0.1163	0.031	-0.2002	-2.3130948039451	-0.0556703884404999	1.3646917058909	0.1417895277798042	0.0177	0.3715	-0.0145	-0.2207	3.4420430698816	1.9934326795076	-1.6887209067361	0.1634321544984192	0.344	-1.5343	-0.0746	0.8932	0.4056659895476999	1.3820419824296	-0.0058621115743	0.1765807732450534
457	0.1142461973186899	1.7252	-0.1397	4.7568	0.061	0.0783319741237	8.107811766655999	1.7118939518184	0.1308846656034342	0.3185	0.1117	-1.8901	0.2547	0.1173602605780999	11.519363987745098	2.4589787617807	0.1329185413625338	0.0023	0.1577	0.0069	-0.0318	-0.131405722538	-2.2816990654465	-0.9937656124513	0.142839820066405	0.016	0.0194	-0.4075	0.0408	0.4778997939128999	-2.0865182901438	2.0741252354732995	0.1630739395148779	0.3137	0.129	-1.6492	0.3855	0.1740142247861	1.1124635360731998	1.0800842218070998	0.1671068383567334	0.0011	-0.0961	-0.0022	0.0193	-0.1200355866656999	2.8104693980545	-0.1240879188278	0.1742016046616326
459	0.138293463198702	0.1557	0.9286	-0.7786	-0.4692	4.629100992162	-3.946499409517	-0.4073577398678	0.1446186762066488	0.0357	0.2212	-0.5644	0.0509	2.1038292236518	-1.1450789085234998	0.4477630323966999	0.1494535794545137	0.0942	0.591	-0.5057	-0.5837	1.0958607771178	0.913151742547	-0.3200555547445	0.152093529580813	0.0532	0.1797	-0.6193	0.3298	3.1177384678215	-1.7879440301615	-0.8576387262292999	0.1578230895903614	0.0731	-0.466	0.38	0.5776	0.4859651152064	2.0829774173808	-0.7058533137887	0.1610227250647064	0.3417	-0.3724	1.4747	-0.9327	0.1816861157726	-0.6457371628791	2.8275442733783	0.1632150844201038
460	0.1418822356269336	0.1973	0.0315	-1.4434	0.0337	1.7386472126944	-0.5690575960447999	3.3668978812446	0.1436051284507746	0.0024	0.0695	0.0401	0.1347	1.7473813655097998	0.7601860391854	3.3413642543203	0.1524310598487764	0.2285	0.0482	-1.4825	0.2193	1.8500273326061	-0.8933621981049	3.8058087317338	0.1525812443488177	0.0941	-0.4305	-0.3102	-0.8021	1.9838329800168	1.1488164964399998	3.5730553621126	0.155161743649372	0.0039	0.1447	-0.0999	-0.0812	0.6039548642756999	0.4519333936509	1.3734258587063	0.1553959010534917	0.0002	-0.0324	0.0126	-0.0265	0.8070042457184	-0.3939811094298	1.3573739021807	0.1642936001753535
461	0.1107831424361283	0.0185	-0.334	-0.3173	0.197	-2.8146397593087	-4.5958561312205	-0.6253181299457999	0.1284585442664727	0.003	-0.1355	-0.0878	0.0934	2.0206187137213	2.0101928105858	0.1048885198462	0.1343344275262566	0.0042	-0.0869	0.1089	0.1672	-3.6022085478613	-3.4972806849844003	2.4926957390906	0.1399322206865226	0.2734	-0.8935	-1.4482	-0.1859	-0.9960475082319	-1.3504888718082	0.4150296308542999	0.1470501107585807	0.3299	0.9894	1.5449	-0.0097	-0.129045140696	-0.4045643846880999	-0.5238524537704999	0.1536170768851459	0.3829	0.7879	1.6911	0.5081	-3.0685203364158	-3.1447671299124	0.4259276503581999	0.156318382921324
462	0.1183131403521101	0.0128	0.2796	-0.2652	-0.116	-3.819027990049	0.4561037549050999	2.4031116581867	0.1251618898836608	0.0004	-0.0141	0.0253	0.0635	-5.5510655735858	0.3359501391473	4.0241625521188	0.1321733131676231	0.0795	0.6618	0.4707	-0.4931	0.8589370462423999	2.0563421855969	-1.1293810392742	0.1346474456381998	0.0001	0.0183	0.011	0.0113	1.7796033076531	3.8522335079598	-0.4684181235142	0.1405746342395801	0.1755	-0.9882	-0.6892	0.6488	-5.372920330576199	0.5234196804328	4.0684234616563	0.1487961016250648	0.1537	0.7543	0.627	-0.7661	-8.2979959770598	-0.8007487038371	6.021529534696399	0.1527568476103109
463	0.0883984700126874	0.0676	-0.7315	-0.0715	0.7793	-0.7712807738427999	2.0789644282494	1.7228706573837	0.0936571442323992	0.0081	-0.1872	-0.2678	0.1513	1.7104776027131998	1.5892223820957998	-1.8918883172709	0.1249873795465916	0.2576	-1.5078	0.5049	0.7507	-2.4529986211143	1.2359613094405	3.7456925808242	0.1291489693206384	0.0205	0.4686	0.0244	-0.1326	2.3798992700737	0.0634996515497999	-3.4246534503122	0.1445562986660038	0.2644	-1.4318	-0.7615	0.3369	2.9321180489789	-0.3282782481608	-4.1128810863473	0.1458995472497429	0.3638	-1.435	1.2055	0.4769	-2.9292853507685	1.8351950100322	3.7966811486114	0.1471621748337988
464	0.1040505927469333	0.1912	1.3264	0.9933	-0.0995	-1.4613181892901	-1.0485311111857	-2.480971515942	0.1110364024981106	0.0109	-0.2678	-0.1484	-0.2309	-0.0420576998182999	1.4499873964485	-2.9562746698287	0.1195202522263362	0.1571	1.2741	0.4186	-0.4167	-5.500903209443299	-4.4719255845155	-3.7803931339016	0.122400492481297	0.0361	0.2659	0.1134	-0.5989	2.6613986547322	5.0084858372021	-6.0009137866096	0.139221837450601	0.7162	2.764	0.2754	0.0401	-4.7038920935227	-0.5054005723721999	-4.6794207284273	0.1417990355608053	0.5258	-1.0502	-0.2725	2.0941	1.722437884046	1.2336794136599	-6.5862593973642	0.1522116330373302
465	0.0904225292965975	0.096	1.0865	-0.3658	-0.5277	-2.0107042699849	0.7503502815104	4.265807446678199	0.0956768917199857	0.0136	-0.415	-0.189	0.0732	1.2684586527986998	-0.7083712677535	1.3399055965498998	0.1186354802935552	0.2861	1.5152	-1.136	-0.1766	-6.7787648465793	0.5589070941242	6.030499745695999	0.1217151314817925	0.0346	0.4184	-0.5005	-0.0165	2.761487324833	-4.764480360800699	-1.3183456157263	0.1351955645090025	0.9861	-3.0455	1.2028	-0.4685	-2.168587852184	-2.2516409899917	0.8585042729047	0.1364331720615997	0.5807	-0.1178	2.5211	0.1223	-1.4285061016863	-3.4376366504432	3.1625108367581	0.1431391038594183
466	0.085813878309179	1.5044	-1.5858	4.523	1.8234	0.3390188955419	4.4184977488249	0.7129744023454	0.0943687170434253	0.0005	0.0388	-0.0612	0.0442	1.6224279000066	-2.1429361961676	-3.2060242287122995	0.1033346158988202	0.2433	-1.1356	1.49	0.1476	0.5686641657378	2.3223797591903	-0.8710153566673	0.1144138469274231	0.0006	0.0139	-0.0046	0.0876	1.0835464085087	1.8695414758333	-0.6999125161529999	0.1173741514300489	0.0367	0.1554	0.4212	0.5177	2.4924203378757	-5.3570257461734	-4.6835910896815	0.1212968486516227	0.0407	-0.0131	-0.5047	-0.4988	-1.8397194585627	10.1097818838255	3.7741375920203	0.1234417150386496
467	0.0843559281523769	0.9835	0.1869	-3.6133	-2.0973	-0.2339336605422	4.5107571558164	1.1573145910712	0.0901447850080692	0.0075	0.1557	0.1605	-0.2742	1.1959494472186	-2.4141277067827	-2.2923216837355	0.1060947594147904	0.45	-0.4904	-1.9289	-1.5496	0.7390588316994999	-3.3050899800149	-1.6365913910586	0.1152198805275767	0.0441	0.5323	0.3238	0.4311	0.585030866509	-0.2104065281836	-1.0986934753282	0.1184074982431748	0.0083	-0.2563	-0.0359	-0.1966	-0.1982101886666	0.3832011190179999	0.8002765874687	0.1201218700049381	0.0239	-0.4152	0.0819	-0.3454	-1.1030605517359	9.6592254962491	3.3801171395598	0.123954368254649
468	0.1121713707030544	2.5255	1.3747	2.4889	5.0683	-0.1200749296964	-1.1293416962435	0.5804277319171	0.1281953067673314	0.0006	0.0342	0.0622	-0.0437	-0.1389202414017	-1.1000704814027	0.5849128374168999	0.1463719636482634	0.0262	-0.009	0.4665	-0.2252	-0.0240385917576999	-1.1108504718145	0.5537925001331999	0.1572190015232666	0.0218	0.1097	0.1943	0.398	-0.0658602333918	-0.7808411303028999	0.5014662693022	0.157621736823643	0.003	-0.0078	-0.1519	0.0714	-0.0865546675399999	-1.0883462582541	0.5353799617656	0.163819788405603	0.3371	0.4106	0.7426	1.5383	-0.1183831793763	-1.305008328319	0.503984223267	0.1641484165211635
470	0.1123291964867365	1.7989	2.9693	-3.0349	-2.4483	0.0612177557691999	0.6297245493842	-0.5637462869003	0.1175955862236917	0.0002	0.0216	0.0022	-0.0455	0.0248254523717	0.6686348067465	-0.5406519278794	0.1356739839070072	0.0133	-0.2304	0.1668	0.2562	1.7044581190161	-1.0899593225128	-1.936463971054	0.1363439068896566	1.5094	2.5008	-2.5107	-2.0121	-1.4384992314841	2.1730729576838	0.70424024953	0.1460753357277492	0.0193	-0.1063	-0.3305	0.2781	0.0111340776881	0.6498681811025999	-0.4572840458261	0.1497563742764264	0.4812	-1.3108	1.3708	1.1056	-0.0917086045616999	0.734140952862	-0.381233967483	0.157735697530654
471	0.1099003461461528	0.0076	-0.1034	0.0277	0.3028	4.4618537686563	0.2085574057407	10.776842969344	0.1131089572715171	0.0135	0.1768	-0.0825	-0.3754	3.7609183337051	-5.8579805560765	-19.623398823453897	0.1214776486327795	0.9103	-1.636	1.3381	2.6026	5.9864748943427	-2.8016565591777	-6.1259852812049	0.1240440203968068	0.0293	0.2946	-0.4405	-0.2713	7.2699232418381	7.640928021339099	5.1403636761085	0.1254092939433915	0.8781	0.6989	3.1467	-0.3357	2.3228912185894	-3.8327193647326	-3.2962771411381	0.1289736082370858	0.0191	0.0828	0.4629	-0.025	3.1350100582988	2.7224983814093	-10.983787310826	0.1339437548187829
472	0.1082652301472754	0.0086	-0.0264	-0.0665	-0.3384	1.8866163511571	-4.745202275757699	12.5615215279574	0.112113507814914	0.0543	0.6063	0.2436	-0.5475	7.238724218493	-3.224161365865	-6.6024687260126	0.1165401236769292	0.0711	0.4964	0.2562	-0.7764	10.3277029308728	1.6266376042914998	-16.4004570915406	0.1195100065192277	0.0725	0.5846	0.3473	-0.6687	-0.7754904781277	-4.663132713717499	17.2597482250593	0.1261478447890137	1.58	2.4149	1.8095	-3.1114	5.1636547502829	-0.7902047716095	0.9949459033723	0.1291723620927328	0.4894	-0.4406	1.4647	1.8286	3.2297480762243995	-1.638637228655	2.3252518004314	0.1379685794701476
473	0.1033490422072223	0.2324	1.5064	0.1693	1.0366	0.9675238109744	-1.1839891658858	-0.3099443958546	0.1074303736972572	0.0016	-0.1033	-0.0656	-0.0887	-2.156784942974	-1.1086079190646	-0.9211383777791	0.1180563163422248	0.3284	1.486	0.819	1.1374	4.8416713870341	-0.6813819486932999	1.0351544807477	0.1213471522070794	0.0229	0.3777	0.1951	0.3195	-5.7660752363613	-0.9943164148811	-1.9960293195338	0.1322079685001822	0.385	1.2414	0.8451	1.4537	0.1031574264954	-1.6324603728351	-1.6996976123013998	0.1327807299870491	0.8474	1.7584	1.5247	2.0388	-1.5243850675022	0.1301467455556	0.7092761574595999	0.1406268950631882
474	0.1100767902318162	0.0053	-0.1833	0.0085	-0.1949	-4.328992353982399	-9.6560780537931	-11.1467068009547	0.1110952576175706	0.0114	0.2144	0.1756	0.2779	7.820725671638099	4.8708245727828	6.908557504858599	0.115148223051641	0.0808	-0.5288	-0.5651	0.6739	7.637387148576099	4.2252054389958	-3.6202276559219	0.1199722587941038	0.0683	0.5953	0.6138	0.3507	-0.7100630180736	-6.081724371667399	-9.3948403299451	0.1245557438553103	0.3568	0.9196	0.0437	1.8573	0.2787847155402	-4.1185464827681	-2.2883480376348	0.1273921877548062	1.3932	-2.578	-2.2616	2.1549	0.0588965169579	-3.5043230874797	-1.4846486064952	0.1334260393855877
477	0.1461962071421552	0.2299	-0.4007	-1.3719	-0.5626	0.006688315219	0.0289171275644999	0.01573721228	0.1476019622566109	0.0	-0.0004	-0.0014	-0.0005	-0.0080653212935	-0.0289171275644999	-0.0153831250037	0.1598908529889731	0.0	0.0001	-0.0002	-0.0	0.0004327733377	-0.0016524072894	-0.0005901454604999	0.1633891306134113	0.0065	-0.1152	0.0113	-0.2141	0.0008262036447	0.0020458375963999	0.0007081745525999	0.167733318144769	1.3245	1.2223	3.0799	0.9298	-0.0003934303069999	0.0015343781972999	0.0010622618289	0.1706077472316342	0.0485	0.2945	0.5741	0.1004	0.0036589018550999	0.0110553916266999	0.006688315219	0.1713908444861004
478	0.1451001840165092	1.1073	-1.6421	0.2839	-2.9444	0.1992331074647999	-0.9083125497709	0.1441922075155	0.1567792508497625	0.0011	0.0397	0.0573	0.0734	-0.0031867854866999	-0.8450489564053	-0.2222881234549999	0.1634398806729618	0.0144	0.0253	-0.3601	-0.0472	0.1022131937585999	-0.8534683649750999	-0.0993804955481999	0.1716459427484756	0.0091	0.0269	0.2802	0.0197	0.8675925129964	-1.1215124331342	1.404152765683	0.1718640370300088	0.0099	-0.2509	0.0237	0.1499	-0.8037387741702999	-0.7584156028039	-1.9287527370368	0.1823851607258574	0.0087	0.037	0.006	0.2651	-1.4473907564223	-0.5758245973252	-3.0446784598116	0.1825620325734675
479	0.1075725358233323	1.0051	-1.815	2.068	-2.5386	0.7948079062014	0.442609095375	-0.1796402781761999	0.1205713897470241	0.069	-0.7865	-0.4542	0.184	0.9429737598176	0.2783912852332	0.0144782352976	0.124234884910983	0.0006	-0.0091	0.0608	0.0573	0.0415462404192	0.4572053597646999	-0.4437107002345999	0.1247193267856051	0.0006	-0.0335	-0.0647	0.0377	-0.3774176935051	0.0426871883094999	-0.1895547219126	0.1295546721276469	0.3923	-1.8074	-1.0481	0.4209	1.3927826298106998	0.6109579237403	-0.1564672330938999	0.1374128325454549	0.0008	-0.0771	0.0422	0.0277	0.3948859991359	0.1406906777832	-0.0206157480868	0.1415212379857803
480	0.1199150474711966	0.0297	-0.3645	-0.0385	0.4867	-7.888671085656999	3.5119556354355	9.4586940687712	0.1447176799452482	0.2392	-0.8897	0.5977	1.1532	0.4301373546430999	-5.1762838631376	5.414781315241	0.1474823270889305	0.0502	-0.368	0.5488	0.2712	-6.547860599401	1.9426801699046	8.4789739182798	0.1491062180116376	1.13	-2.0651	1.44	2.2426	0.7164759320776999	-2.3729748966705	1.0010834161615	0.1585908109343033	0.0169	-0.2456	0.1307	0.287	1.0289382818971	-6.7128652701568	5.988796133154	0.1644101939702925	0.019	0.2484	-0.2227	-0.2484	-7.25485486108	3.3731140800952	8.664673023183799	0.1656602510860071
481	0.111438772142871	0.0243	-0.3754	0.1477	0.406	-9.7810315192963	7.7094635808185	7.0668345173647	0.1376167768733832	0.0104	0.1522	-0.1551	-0.2562	-0.5015056123328999	-1.9097893962394	8.174576889753899	0.1426196648836715	0.018	0.1361	-0.4063	0.0791	-8.0965990029065	5.801916737329	5.6971069035442	0.1474616783876747	0.9197	1.9398	-1.8919	-1.4189	-2.2268548806507	1.6500073645273	3.3922741360460997	0.1501700869626363	0.1841	0.8474	-0.7739	-0.7222	-0.4603134591899999	-1.7570990940926998	6.9827978037895	0.1532930501504573	0.0023	0.0223	0.0345	-0.1437	-11.2321992066658	9.9677141999678	8.3302572622338	0.1573030163215563
482	0.1171631255104427	0.0234	0.3029	0.3496	-0.2929	-6.091481443281	-4.762277151081499	10.9088388373425	0.1450035458308746	0.0119	0.2504	0.0823	-0.2309	-5.248714382656299	-6.2168283390912	-1.6897044825036	0.1466265687349234	0.0308	0.1613	-0.1761	-0.5078	-4.697872609825599	-4.626504352135799	8.376918096644	0.1513968909536275	1.1997	-1.8414	-0.7922	2.8051	-1.198782145429	-1.5762785249954998	1.5160050019631	0.1561958125864027	0.053	0.379	0.1585	-0.5832	-4.934756997670299	-6.2358310229193	-2.5622148743375	0.1623568587175484	0.0707	-0.1801	0.0084	0.788	-6.0589840999228	-3.4134800295934	12.5511349678526	0.1631238465452998
483	0.0856581031368909	1.704	-1.6937	3.8664	-3.4674	0.3265864978407	0.6207543383846	0.5768475161233999	0.0969270796632373	0.0004	0.0301	0.0548	0.051	0.3178130019945999	0.7545599857952999	0.5746443064042	0.1073091109027195	0.1242	-0.6086	-0.6013	1.0021	0.2766995349131	0.5718116081938	0.5028432753766999	0.114794999726624	0.0002	-0.0118	-0.0319	-0.0292	0.2403072315156	0.5074857529993	0.445756537831	0.1226683919976685	0.0002	0.0192	0.0322	0.0305	0.2469168606732	0.5110266257623	0.4549628070148	0.1294350046205754	0.0006	0.0352	0.0546	0.0518	0.2614737820321999	0.513033120328	0.4662935998564	0.1314968208786513
485	0.1068985461622445	2.4389	1.9722	-2.9984	-4.6199	-0.1336089322572	0.6728445110314	-0.468575495637	0.1210644320622294	0.0009	0.025	0.0992	-0.0328	-0.1323499552747999	0.6244919263011	-0.4846274521626	0.1394831095967431	0.0236	0.0197	0.4256	-0.2681	-0.0193567711044	1.3398269104885	-0.8757365203513	0.1510990337687561	0.003	0.0441	-0.1103	0.1251	-0.109767055653	0.8341509369014	-0.4798669454479	0.1523248209063911	0.0344	-0.2179	0.2965	0.4506	-0.0656241752076	0.3783619262418999	-0.3835552062942999	0.1550076504929173	0.0006	0.0329	-0.0465	0.054	-0.1057147234909	0.3680933952292	-0.3931942488157999	0.1584013160668413
486	0.1176519225455721	0.0075	-0.1843	-0.154	0.1943	-7.593362297222799	-4.554585292016199	0.9885329893682	0.1270881206718458	0.0289	0.4925	0.2367	0.2074	-6.968634312737499	-4.0383260431708	0.7124235999156	0.1354466067502387	0.0005	-0.0483	-0.0483	-0.0184	0.9854248899429	0.2519134255721	4.2745022564629	0.1424914035508922	0.4898	-1.8882	-0.8977	-0.886	-8.1395615924309	-4.781869980370099	0.3442121755943	0.1530646679001113	0.0314	-0.0098	-0.2757	0.4809	-6.1874390951583	-3.7051692592032	0.9949065603416	0.1600816730364865	0.0002	0.0303	0.0167	-0.0325	3.1870608879149	1.0196139836212	5.995602477465099	0.1602782597854327
487	0.1103136869293644	0.1365	0.5502	0.588	1.0989	3.9814360207786	2.2906299334154	-1.2697963158425	0.1156545278246598	0.0041	0.1947	0.0931	-0.0804	1.7411258236285	1.0726090459741	-6.0816063425753	0.1185252382490346	0.0412	-0.7015	-0.0288	-0.1687	10.0244075072065	4.408819363272699	1.9632565749607	0.1234582015132659	0.1072	-0.6637	-0.1616	0.9145	0.8643663844789999	0.2050558760084	-10.5765082570196	0.1343841170007743	0.0658	-0.4918	-0.2842	-0.6414	6.011221660653	1.9578272367241	-7.2538319422818	0.1367238480641682	0.7013	2.3524	0.4155	-1.4096	7.5034241290426	2.6504612921976	-5.7972742597064	0.1419570700805577
488	0.059017016699618	0.0346	-0.9022	-0.2335	0.1036	27.616840399864994	5.6321515598585	-0.1404939626297	0.0637045592642789	0.0009	-0.1297	-0.0017	0.0716	30.1005265849253	3.0584091775259	-4.1789773779233	0.0756278443597404	0.4791	2.8014	1.0539	-0.7376	15.1537944777497	4.928816200034599	-5.2950604728209	0.0827836259084321	0.0001	-0.0336	-0.0139	0.0121	32.0627995841185	-0.4467007705677999	-10.1690718310904	0.0844056999453448	0.0002	-0.0457	-0.021	0.0196	28.912406400816	8.687964097358199	7.122662277927999	0.0906276731219433	0.0541	0.7581	0.4304	-0.3678	21.6468502353856	4.7192358754957	-3.8880750089275	0.0988336510415414
489	0.1218364255132422	0.042	0.5787	0.3935	0.1671	-2.0942688671917	-2.0448540206325	-0.3728145589132	0.134829109963084	0.0001	0.0013	0.0249	0.0086	2.0034258093054	1.3329812231467	3.8837866185812	0.1384499825444799	0.0239	0.3246	0.2483	0.3027	-2.5728374926265	-2.4530773071757	0.6740248019524	0.1508806127858735	0.3026	-0.9018	-0.8305	-1.227	-4.1240151640354	-3.664803309705	-1.8120219649499	0.1570982249220755	0.0301	0.2591	0.1906	0.4293	-7.183998062789299	-6.2752527396807	-1.9125434083884	0.1583294564697109	0.0009	-0.0137	0.0058	-0.0899	3.5261978125489	2.5287339552118	5.686208884040299	0.1587245857657823
490	0.1201518254684795	0.0222	0.4169	0.29	0.1379	-2.9825164713056	-2.6259505840715	-1.2202634401911998	0.1298715878712111	0.0072	0.1999	0.1078	0.1765	-4.2299266026798	-3.6315191057328	-1.7984092763277	0.1340849585229017	0.0002	0.0172	0.0245	0.0339	2.3538541837503	-0.1096883695915999	4.1753578190989	0.1448684814661731	0.3996	1.2539	0.5267	1.5124	-3.2069291184184	-2.7398880009787	-1.4880714501661	0.1526046242586542	0.0016	0.0932	-0.0287	0.0793	-7.179316242136	-6.2780067518297	-4.2760759776909	0.1532607912402819	0.018	-0.3066	-0.2584	-0.1254	-2.7851324862837	-2.0957639023583	-1.4422761624313	0.1569626258549405
491	0.1096201253217492	0.0122	0.382	-0.113	0.0877	-4.7646377329235	4.5140619703952	0.6429831507301	0.1245947135566445	0.0335	0.402	-0.4455	-0.2081	-7.4347311974404	4.7449662175735	-1.3550920064001	0.1281542912320132	0.0015	-0.1075	0.0215	-0.0776	1.3829862151664	-1.5896944984642	-0.8017322796045999	0.1374018536896491	0.3342	1.3622	-1.2697	-0.4248	-3.8126937621062993	2.238225016523	-1.2718421534389	0.1456851587684423	0.028	0.436	-0.3018	0.0839	-3.2253809998167	2.7502352180528	-0.0619652733524999	0.1468212978063433	0.0056	-0.2089	0.1109	0.0359	-9.5714905377881	6.8074065729289	-1.665390489531	0.1487145725499775
492	0.1191750931694967	0.167	0.8544	0.2595	1.1422	0.683781873566	-2.3579458589431	3.2729860669637	0.1429463078016064	0.2252	-0.2476	0.7181	-1.3365	0.8356066290372999	-2.2687158653155	3.4390529995483994	0.154315330644424	0.0013	0.0756	-0.0264	0.08	-2.5025708397963	0.527590041687	-4.7769127585019	0.1629468052833792	0.0022	0.1168	-0.0669	0.0462	1.8559287872111	0.0509492247564999	2.3115604257478	0.1641476727151668	0.0673	0.3645	-0.0246	0.694	-0.075145188637	-2.2866956303454	1.930169086142	0.1757172839390936	0.5031	0.402	-0.8787	1.8333	0.9947098451881	-1.4273258107653	2.6243768628435	0.1866497169164
493	0.1201255761726637	0.1762	-1.2081	0.0345	0.8599	0.8081451936087	3.9230903062505	-2.8942700534455	0.1426367029654029	0.21	-0.7086	-0.8539	0.9887	0.9712613988909	4.0239658369653	-3.0761922274023	0.1562144562454066	0.0002	-0.0452	-0.0049	0.0049	-3.8322865913949	-1.4658032947898998	3.5456332697147	0.1614228309520857	0.001	-0.063	-0.042	-0.0626	1.5735245128465	1.2882481972408	-1.9684498550131	0.1662666297374782	0.1114	0.714	0.2475	-0.6591	-0.6672184576413	3.3062309279052	-1.4588789213867	0.1759376019212621	0.6256	1.1309	1.297	-1.5402	1.0599012470579998	3.0598255266311	-2.5938073279896	0.1895293287581917
494	0.1197086339572547	0.2136	-1.2199	-0.7644	-0.7773	1.2788845559342	-0.8478029685542999	5.4540063168489	0.1373454769435298	0.2579	-0.7736	-0.0351	-1.4891	1.9809609387757	-0.4696771004965999	6.0436009749191	0.1558324571096393	0.001	-0.0019	0.0583	0.0811	-3.4466462044735	-1.7688233172413	-3.3591866472274	0.1631742721084595	0.0642	-0.582	-0.2278	-0.4469	1.086654507934	-0.0894660518118	3.2792809518757	0.1638890612189337	0.0914	-0.5882	-0.3278	-0.6187	0.8631074074966	-0.2747717264088	3.3890480075287	0.1717970588434781	0.6268	1.0574	0.0185	2.0868	1.5202540492787	-0.1894366928205	4.4598472740906	0.1858110859449431
495	0.1218379553869399	0.1985	-1.199	-0.5145	-0.8608	-0.3111640298063	-1.2274632148093	4.3975672564925	0.1438934157483142	0.1957	0.3875	-0.1223	1.3694	-0.0453231713663999	-1.1411839484842	4.7088493153909	0.1521763136447731	0.0006	-0.0636	0.041	0.0105	-3.1523996778682	-0.7394916050371999	-4.6284715036708	0.1622403024069037	0.0009	-0.0546	0.0694	0.01	1.2962348324729	0.2165046979421	2.6555758861886	0.1648069101014893	0.0828	0.5863	0.2033	0.6071	-1.3648884210444	-1.4045068529593	2.5260586291242	0.1760014468617809	0.6571	-0.7307	0.1414	-2.2464	0.2468775176424999	-0.6781951632066	3.6109820437074	0.1879143918044121
496	0.1162973268779596	0.157	-1.2041	-0.7569	0.0499	1.0267744152085998	2.9635531305082	4.880109528028	0.1334834767167399	0.2687	-0.4707	-0.8037	-1.4672	1.2564196854044998	2.3431922224306	2.6617133989778	0.1401868871445272	0.0476	0.6149	0.3617	-0.003	0.7533796948743	0.9294397572568	-0.5864865586449	0.1462014273813761	0.0024	-0.0405	0.1422	-0.0549	1.1676224651146	0.0906463427327999	-4.316048496882099	0.1582174897801594	0.0521	-0.5081	-0.4434	-0.1977	-1.982101886666	-1.1237549858841	-0.0197502014114	0.1613904544441242	0.3481	-0.9005	-0.9781	-1.2116	-0.3369730579455	1.9743119665874	4.7966629599133	0.1650887842772659
497	0.1190864424459855	0.1539	-1.149	-0.5772	-0.534	0.4865159176361999	-2.3869810155997	3.8306341841055	0.1357980686809168	0.1191	0.0404	-0.7667	0.852	0.0159339274335	2.2330317364706	-1.3897138734161	0.1436812766921646	0.0709	0.5074	-0.2902	0.6316	0.7940997316488	0.2286616944284	1.5370141803569	0.1447651945957104	0.035	0.2903	-0.0358	0.5262	0.7317016849585999	2.2579358749037	-0.5020564147627	0.1574953401507586	0.0163	-0.2937	-0.128	-0.2286	-2.2233533509184	0.1054786653067	-2.17173529464	0.1630946260679212	0.1479	0.6818	-0.2062	0.9234	-0.1649259846944	-1.6078709786476	2.3438610539525	0.1665172574465185
498	0.115062910635281	0.0833	-0.6879	0.2294	0.7483	-2.6965319811473	4.104658392930999	4.937117579512299	0.1247527774758434	0.0102	0.0406	0.2287	0.2624	-3.5871795101338995	3.7597773858148	4.583856506857	0.1308428669403596	0.425	1.0819	-1.2689	-1.4461	1.3506855869617	2.5916434613011	2.1645748630526	0.1391576408192032	0.0516	-0.744	0.0084	-0.056	-0.588571739272	0.9251907099412	-0.0023605818419999	0.1516401548363035	0.4738	-0.9329	-1.2379	-1.5113	2.6328749574747	-0.1271173321917	-1.3444693881110998	0.1544106131480815	0.0068	0.2178	0.1164	-0.0735	2.5413630680665	0.5964796884426999	-0.0570080514843	0.1590499942744569
499	0.0948378767182587	0.0529	0.473	0.4612	-0.632	-1.7887308907755	5.053612293415	-2.2779221344993	0.0995186526328124	0.0262	0.5286	-0.3106	-0.1373	-7.874586280666399	0.3319371500158999	1.2083425018891	0.1226107084461518	0.0754	0.7106	0.5564	-0.3282	2.6911419859414	5.694903693824999	-3.7468728717452	0.1273586823080987	0.0235	-0.5076	-0.0678	0.1191	-6.469646654369399	-1.3343582292212	1.7010746183758998	0.1316827764202466	0.0818	0.7244	-0.6367	0.0406	-2.5527332039388	4.674227448374899	-1.653194150014	0.1351509644461687	0.0411	-0.6595	0.0299	0.1424	-5.9603904649886	1.9547191372988	0.4993024026136999	0.1413655682840065
500	0.094354651245736	0.0001	-0.0128	-0.034	-0.0109	-4.8031545599788	-13.672490028864	-4.7907615053083	0.1063671122123219	1.6553	1.518	4.3352	1.4983	3.7890486006556	10.951132595345	3.720276982992	0.1400695098543388	0.0	-0.0022	-0.0065	-0.0022	7.1047218559288	20.5564974825658	7.014665658656499	0.1479154522296706	0.0081	-0.1564	0.1823	-0.1565	1.6447353984135	4.7988661696325	1.6037006173934	0.1498564558722334	1.7818	-1.3291	-3.7861	-1.3167	0.0723124904266	0.2861812053118	0.0487853580679999	0.1532673113025315	0.0	-0.0133	-0.0011	0.0172	-4.2490079725693	-12.1189911186438	-4.2456638149598	0.1540829985784395
501	0.0756710354541004	0.8507	1.9932	1.1824	3.3899	-10.4160280347943	-6.3301362675072	-20.3929091609152	0.12523981862903	1.0565	1.5819	1.062	3.004	-6.5492376054755	-4.2251267529344	-14.2610224251053	0.1348523410382226	0.2189	-0.9358	-0.3471	-1.1993	-7.729135096168499	-4.6902794049005	-16.1071154546414	0.1349125665393831	0.0006	-0.0654	-0.0325	0.0347	-9.975622149138498	-6.0572923496027	-19.627018382278298	0.1373904812487532	0.0953	0.6626	0.2665	0.7285	-8.1785898788853	-4.7352091459599	-15.197740643041598	0.1403565344456508	0.0002	-0.0248	-0.0011	0.0384	-6.2497977988178	-4.1576141122532	-14.0422358313826	0.1462383020046535
502	0.0961069030918473	1.4145	3.56	2.2527	-2.0803	1.1581407947159	0.7906768879778999	-0.3270192711784	0.0994687169379301	0.0016	0.1011	0.0528	-0.1048	-0.7665202671281	-0.4233703533627	0.8072403039025999	0.1191039013072951	1.3661	3.1414	1.989	-1.8386	0.1002066991928999	0.1100817998986	0.2641491081197999	0.1193202092049598	0.0006	0.0436	0.0452	0.0547	-0.2041116432716	-0.0806925559656999	0.4467401135984999	0.1393064549375441	1.193	2.716	1.7173	-1.5874	0.2453037964145	0.1772796963342	0.0980821755350999	0.142480535677997	0.0034	0.0805	0.0221	0.1696	6.7985543910214	4.361411011279199	-3.6017364314929	0.1427573369792784
503	0.0751585097582003	1.0395	2.3928	3.2471	-2.1159	-12.3290829025818	-16.1592056272882	11.1491067258274	0.1196194033296612	1.169	-1.9777	-2.8074	1.693	-7.510741932752799	-10.2117590193999	6.859063972238	0.1320197988127716	0.0009	0.0349	-0.0926	0.0132	-11.884349283549	-15.7355205296799	10.8104025745311	0.1333328247654991	0.1434	0.8164	0.6046	-0.7624	-10.1909465561596	-12.508329750451	9.0296583189877	0.1410622486819736	0.0052	0.0853	-0.2184	0.0183	-3.6288437796452	-7.2692937533469	4.462719315331699	0.1427192430139571	0.0024	-0.1399	0.0388	0.0667	-3.7912518103748	-7.4765134960438	4.5706372485418	0.1494655259196028
504	0.0736301218349995	0.0676	-0.3331	-0.3668	1.0637	-3.5709308384547995	5.0000270856016	11.879942864110598	0.1126414854924063	0.8829	1.4057	-0.0556	-3.1269	-3.5202570149131995	1.8339360330498	10.1015591904092	0.1258750752543279	0.0207	-0.4653	0.1677	0.0419	-2.5783061738938	2.7168329849885	11.2578902057129	0.1321390073209845	0.1598	-1.0426	-0.5094	-0.6841	2.7615660108944	-1.4872452465214	8.3817572894201	0.1359696001190685	0.0565	-0.4808	0.0404	-0.6251	2.5997481256253	-1.6155035266034	8.3209723069886	0.1390631414433021	0.057	-0.0655	0.6973	-0.3533	-1.7559581462023997	4.517563500127499	8.8156715750104	0.1447532863499017
506	0.1229050964963351	1.1621	1.7559	3.315	0.3328	-0.1262517855163	-0.5282195301782	-0.1616998561769999	0.1326412274084039	0.0005	0.0474	0.0584	-0.0113	0.3480677926029	0.3597920157515	-0.0691257049399	0.1523002396616715	0.0001	0.005	-0.0058	-0.0356	-0.0527983471994	-0.3901648354519	-0.144388922669	0.1537795036822068	0.0151	0.151	-0.1125	0.3349	-3.5604655922886	-7.0348879764363	-0.8543732546812001	0.1542244529128398	0.018	0.3335	-0.1491	-0.2051	3.3019818805895995	5.9196704282141	0.5556022795454	0.1625419535903472	0.0209	-0.3903	0.1906	0.0633	0.4840766497327999	0.5991550145303	-0.0352513555071999	0.1629149594354272
507	0.0685950395933181	1.4446	-2.9118	-3.562	-3.2284	-0.9878248148156	-0.5690182530140999	0.0700699376767	0.075318420330133	0.0012	0.0141	-0.0599	-0.1412	-0.1655161301549	0.3217473050646	1.0328725849671	0.1005170387266286	0.6716	1.0552	2.7029	1.266	-0.3319764930466	-0.062161988506	0.3149016177228	0.115877482202194	0.0002	-0.0359	-0.017	0.028	-0.3215505899110999	-0.0537425799362	0.2517560534493	0.117928780073295	0.0011	-0.0986	-0.0282	0.0589	-0.7444488269054	-0.4046824137802	0.1067376422890999	0.1246771415198089	0.2396	1.0201	0.7966	1.0989	-1.0682026265357	-0.667651230979	-0.0680241000802999	0.1252029950872909
508	0.0637289883668627	0.9907	-0.603	-3.6061	3.1544	0.2513232801116	1.7276705071291	-1.3947497813457	0.0692613501189776	0.0094	-0.0675	-0.339	0.2907	-0.5768868591541	-1.617785422384	1.4632853408251	0.1048554816061384	0.8735	0.6738	-2.5017	2.4048	-0.1611883967779	0.0453231713663999	0.1046131186313	0.1064899717642982	0.0001	0.0002	0.0218	-0.019	-0.041310182235	0.5135445797270999	-0.3483431938178	0.1106461123509346	0.0646	0.4912	0.6239	-0.4946	-0.2538018910457	-0.3571166896639	0.3955154876271	0.119353876348623	0.0049	-0.2316	0.0018	-0.0856	-0.1935283680132999	0.0462280610724999	0.1074458168417	0.1246334954690143
509	0.0915297896256855	0.6712	1.5368	-2.919	0.343	-0.5703952590886	0.3319371500158999	-0.102685310127	0.10748353671638	0.0	-0.0038	-0.0243	0.0033	-0.878529875531	3.6417089506841	-0.3886304572546	0.1165854998851509	0.9418	1.0452	-3.3039	0.3301	1.3768487023772	-3.8234737525180993	0.3920926439561999	0.1294562964347236	0.0003	0.0478	0.0329	0.0039	-1.8968061961084	5.482057897738	-0.6245312693317999	0.1343110612136641	0.0329	0.4172	0.4399	-0.0147	-1.0719008714215	1.2754223692326	-0.2261830834942999	0.1351800526260381	0.0007	-0.0781	-0.0404	0.0007	-2.3551918467941	3.7534825009028	-0.5211377846522	0.1358701891981349
510	0.0770825179482291	0.0	0.0002	-0.0008	0.0002	1.3220832036428	-3.9295032202546	-4.832504460880999	0.0904352324299411	3.0348	-1.339	4.485	5.3318	-1.0213844200026998	3.3270040481148	3.7819275120989	0.105713595223304	0.0128	0.1425	-0.1534	0.3712	-0.3986629300831	-0.0147142934818	-1.6917503201	0.1114997686445163	0.0346	0.1127	-0.4454	-0.5049	1.114194629424	-3.1795070260205	-3.6882910990329	0.1181062994437145	0.3276	1.0515	-1.6551	0.5613	-2.7932371506079	10.2950482153918	13.203717818073498	0.1183726598990613	0.0	-0.0053	-0.0035	-0.0035	-0.1196814993894	-0.2095409815081999	-1.2269517554102	0.1218973022121428
511	0.1048082870421501	1.0802	2.4526	2.8925	1.0381	-9.7297282072635	-13.2492377045934	-5.284123110286299	0.1391692014165569	0.0061	-0.2116	-0.1054	0.0975	-9.604027224177	-12.8523452108918	-4.9822440357252	0.1539787022044822	0.0249	-0.2519	0.111	0.4087	-2.8836080921258	-5.124823178982	-2.3259993180147	0.1548040879903006	0.8965	1.8359	2.1768	0.76	-4.2027012254354	-6.601563836306499	-2.8832933478802	0.1607842470444291	0.0431	-0.4045	-0.4432	-0.2043	-2.4375368100492	-4.1441981387845	-1.835352382155	0.1636679163773321	0.0245	-0.3035	-0.3181	-0.1762	-1.2210109577745	-2.3589294347106	-1.0010440731308	0.1651469374849405
512	0.0909696467487535	1.7701	0.0054	-1.0444	5.3006	-0.0494541895899	-0.1330974728581	-0.0210485214244999	0.1090560168269762	0.0002	-0.0201	-0.0469	-0.0062	-0.1036295428638	-0.253762548015	-0.0156585262186	0.1143431283963103	0.0003	0.0316	0.041	-0.0314	0.0242746499418999	-0.0197895444420999	-0.1087047938240999	0.1149730718066379	0.1106	0.9103	-0.0928	-0.7778	-0.0806925559656999	-0.1997052238332	0.0505951374801999	0.1229943579933475	0.0001	-0.0093	-0.0349	-0.0067	-0.01967151535	-0.0519721435546999	-0.0288777845338	0.1272708165498094	0.0015	0.1072	0.0646	-0.0474	-2.7633364472759	-2.2872070897445	13.2258286013269	0.1273584096282324
513	0.1089576029147724	1.7152	4.6671	-1.3532	-0.0176	0.3342190457964999	0.2463660582433999	1.4908254623150998	0.12159779902576	0.0199	0.0683	0.0738	0.4857	-0.1842827557988	0.512246259714	2.2160748902389	0.1260741341292325	0.0892	0.2238	0.2123	0.9831	6.891876059841799	-2.21501262841	-1.2034639660823	0.1286173843310594	0.0145	0.1953	0.1778	-0.3146	-5.9411517229763	1.5309160105984	-0.7188365139196999	0.1414979010726343	0.2997	-1.6464	0.6787	0.0724	0.4240785279153	-0.251401966173	-0.0383594549325	0.1421967012941243	0.0019	0.1276	-0.0368	0.0537	-5.744357883414899	1.0706025514084	-0.6824442105222	0.1427484976681924
514	0.0957934083413776	1.2437	2.9964	2.3434	2.237	-0.024786109341	-3.9629841393803	3.5283223362066995	0.0999805109551052	0.0146	0.0735	0.4005	-0.2305	0.3944138827674999	-4.5379038469994	4.6904367770233	0.1100948444319176	0.0744	0.0559	-0.7071	0.7145	0.2856697459126999	-3.8877209216512	3.9306835111756	0.1129455474304635	0.0122	-0.2604	-0.2391	-0.1938	0.2371991320903	-4.8835717147296	4.7890304119575	0.1353600742568486	0.0006	-0.0573	-0.0328	-0.0529	-2.6503826061362	-3.6893140178311	-0.5392749218049	0.1354459518775677	0.0001	0.0206	0.0053	0.0287	2.8502452020922	0.5871160471361	3.5303681738031	0.1440774063044034
515	0.1047241314940103	0.6308	2.811	-0.8229	0.6758	-8.2477942698866	1.6509122542334	-1.5466138798476998	0.1210621197957614	0.4795	2.2964	-0.5419	0.6111	4.5504936168234	-1.1941790108371	1.8674169521755	0.1363876837679882	0.067	-0.7949	0.1495	-0.2883	-5.5215583005608	2.2612800325132	-1.2625571981936998	0.1396945901052909	0.1756	1.3099	-0.2738	0.3077	-11.5289636872359	2.7097905824932	-2.1828693723281	0.1469514116717458	0.0394	-0.4642	0.412	0.1295	-0.3983481858375	1.7163790573181998	-0.9419901840501	0.1473690065548673	0.0758	0.795	0.2485	0.2796	-6.4424999631864	2.0555159819522	-1.2403283858482	0.1500836871342486
517	0.0968172903701929	0.4271	1.8057	1.8092	0.2893	6.4315232576211	7.539423002133099	1.1739566930573	0.1027785856369618	0.0347	-0.4178	-0.5626	-0.1245	-4.8695655958004	-1.2836057196181998	-1.6010646343364998	0.1293232852538677	0.36	1.4813	1.3886	0.2318	4.675092995050299	6.7873022842412	0.9884936463375	0.1359273700191163	0.0782	-0.7759	-0.4737	-0.1927	-0.2722537724439999	-0.6328719918401999	-0.616505291069	0.1366986847104078	0.0085	-0.0103	-0.3044	0.0051	0.1899088091889	-0.4376125304761	-0.3721457273913	0.1411859920548106	0.1298	0.9035	0.7038	0.2606	7.948629864443799	5.7648949454403	0.6820114371845	0.1449431825198086
521	0.0988159514722636	0.1938	-1.4568	-0.8835	-0.1957	-6.6592800623434005	-2.5440383941541	-0.8952506635785	0.1188418497083274	0.6619	-1.2702	-2.5865	-0.2273	2.1322348918172	7.218108470406199	0.6427470925458999	0.1334965219861422	0.0058	-0.2322	-0.0997	0.0282	-0.7744282162987999	1.3972677353105	-0.8527601904225	0.1375169286356828	0.0543	0.282	0.7141	-0.0489	-7.4362655756377	-4.947386110525	-0.9822381044562	0.1387312665263679	0.0124	-0.3659	0.004	-0.0083	-8.586419735121499	-6.735959629177699	-1.370317759281	0.1478168369312582	0.0095	0.1407	-0.1955	-0.1963	-3.586904108919	-1.7591055886583995	-0.5162985918760999	0.1488309436441092
522	0.1090080960966591	0.5922	-1.0931	-0.1775	2.631	-3.0201677516855	0.8534290219444	11.1426151257619	0.1241807520776185	0.3041	0.5883	-0.2607	-1.8054	0.4203409399988	1.5643969297241	3.5820255731122	0.126691716174782	0.5032	-0.847	0.2066	2.2799	1.5215523692917998	2.0524865685883	1.2693241994741	0.1340635300013273	0.117	0.0147	-0.9197	-0.6804	3.1433114377765	5.200086396711099	-0.9819627032413	0.1394464334197297	0.0576	-0.2657	-0.2002	0.7137	-6.853910035216299	0.5949846532761	9.9462329052056	0.1412834890717764	0.103	-0.3682	-0.804	0.5585	0.9783431444169	1.4320076314186	0.7435439371992999	0.1436524509023553
523	0.105168316339034	0.8761	0.4729	3.408	0.8106	1.4227620192041	0.654274600541	-5.6848712209965	0.1119089027344255	0.1224	-0.3821	-0.1661	-1.2109	0.9084699218937	-2.3181700549054	-6.611989739442	0.1230106926933212	0.2392	-0.3546	0.7976	-1.4679	2.4760536371045	-0.5666970142027999	-2.355073817702	0.1240068256870556	0.7194	-0.3049	-2.8814	-0.5534	1.7070154160116	-2.1157895049846	-4.0922259952298	0.1262954373603521	0.7889	0.8699	-0.3642	2.9121	2.0164090094364	-3.5350499944564	-2.9898342750158	0.1353681576346663	0.0543	0.1518	0.6994	0.2993	3.4235518454526	-1.4075756093539	1.0161911399503	0.1388693498467328
524	0.0816395523274112	0.0003	-0.0406	-0.0563	0.0258	-3.5957169477958	-1.8796132916925	1.9137236993094	0.0875425330570427	3.8004	-6.9925	-2.2077	3.3688	8.674351408736	1.9273363879316	-3.7642624913146	0.1115166284921032	0.0167	0.3149	0.2719	-0.2259	-0.25179539648	-0.9252693960026	0.3692736861501999	0.1170776488246754	0.0013	-0.0585	0.1158	0.0145	1.0244138333666	-0.4018890586005	-0.088915249382	0.1231269825714818	0.0158	0.3909	-0.0519	-0.1936	7.006757709485799	1.005607864692	-2.857090889434	0.1284894960037577	0.0003	-0.0004	-0.0521	0.0362	2.1837742620342	-1.3877467218811	-0.4041709543811	0.1303182360223593
525	0.0950489037403441	1.217	-3.5492	1.885	-1.7481	0.0264778596610999	2.636376487207	2.4704669267451	0.1053078409672641	0.0896	0.3893	0.5639	0.8985	1.4174900530903	2.076131730039	3.3453772434517	0.1154211480359002	0.1427	1.0437	-0.8269	0.2854	-6.1466797153531	6.218677461534099	-0.4348191752963999	0.1307267644836704	0.0502	0.2952	0.3383	0.612	-5.5942642212944	4.4458804981921	-1.5105363206957998	0.131839388374281	0.0854	-0.7953	0.3145	-0.49	4.1334968344341	0.1557590585412999	4.3189205381232	0.1323692681959624	0.0024	-0.1211	0.0702	-0.087	1.9732103617278	-2.0361985538785	0.0902922554564999	0.1357989532367636
526	0.0899727581892438	0.7701	-1.8044	2.572	-1.7226	10.3589412972486	-9.5695627292838	6.7440642935019	0.1077767590785093	0.1228	-0.62	0.9434	-0.6595	2.0988720017836	1.3812157787849	-0.2880303277547	0.1107485701570057	0.7731	-1.9231	2.239	-1.3264	7.2777918479781	-4.6380318601309	3.6558724417360993	0.125073823106656	0.0547	0.4604	0.3092	-0.5899	4.240588563999499	2.4443431543603	-3.2642125711175995	0.1273216107085297	0.0219	-0.4542	0.2223	0.0536	6.744851154115899	-3.3738615976785	2.235471004374	0.1340370175804651	0.0153	0.0919	-0.338	0.2207	2.0245136737606	-7.86860614e-05	1.2260075226734	0.1352034608328419
527	0.1248335869994774	0.0988	0.8662	-0.2917	-0.5927	3.621919406242	-2.4607885411929	-11.1841220231504	0.1285221959056308	0.4759	0.9096	-0.6289	-2.0812	0.7219839563756999	-1.0097782259462	-6.4249529714942	0.1296339679472788	0.1658	-0.4947	0.3762	1.2378	-1.3347516595282	0.1752338587378	-1.5529087647596995	0.1583368272784439	0.0029	-0.147	0.0704	0.0318	-0.0070424024952999	-0.4697951295886999	-5.0309113647011	0.1701322846829622	0.0042	-0.0332	-0.0264	-0.1866	2.2133995641513	-1.9039666276958	-9.821987614255	0.176325647053204	0.0767	-0.1785	0.1769	-0.7678	-0.1883350879608999	-0.4230162660864	-5.648872347906	0.1784642285735534
529	0.1085319724279337	0.0109	0.0755	-0.3802	-0.0174	2.7798211771392	-6.417241737476999	-0.2237044725601999	0.110756520502328	0.0048	0.012	0.2545	0.0199	2.6342519635492	-8.464377653890098	-0.3167507401657	0.1206458861070133	0.1668	0.1942	-1.4233	-0.1	1.2291549651294	-0.2528576583089	0.1296746291872	0.1409798846626055	0.0025	-0.044	-0.0151	0.1557	1.1723042857678998	-0.0989083791798	0.180191080606	0.1557761218902382	0.0017	-0.0096	-0.1205	0.0449	0.7193086302881	5.3689466844755	0.4200261957532	0.1573771121140867	0.0013	0.0222	0.0821	-0.0717	0.9633534497202	1.7552893146805	0.5052432002494	0.1606658499609398
530	0.0779378184058568	0.7543	0.9901	-3.6792	0.0038	-0.8587009880581999	-2.0182187888486	-3.5897761501600995	0.0918260937847951	0.0134	-0.0115	-0.2263	0.4086	-1.2103096534240998	-1.651620428786	-3.2013817510897	0.0972381493268631	0.0039	0.1442	-0.1081	0.165	-4.0799116266207	11.241877592218	-3.5611344238105	0.102067104331713	0.0081	0.0133	-0.3453	-0.0035	1.2894284881618	-11.3535331133446	-3.0050600278967	0.1159119181413834	0.2667	-0.4857	1.7924	-0.0484	-0.3710441225317	-2.7130167110106	-3.2806579579502	0.1187986446492304	1.2784	1.0853	-3.8683	0.004	-0.6119808425385	-2.4253798135629	-1.9623910282853	0.1304412763809316
531	0.124687873420264	0.017	0.4453	0.0811	-0.0046	-0.1289664546346	0.0851776614655	4.284888816567699	0.125321179024793	0.0111	0.007	0.0004	0.3649	0.1356547698536	-0.0934003548818	4.2456244719291	0.1258757606289247	0.0064	-0.2574	-0.1025	-0.0063	-0.0772697122948	0.0496902477740999	3.9697904836914	0.1267140479943505	0.0397	0.0001	0.0012	-0.6853	0.0929282385133999	-0.064916000655	3.9686101927704	0.132166614503736	0.0345	-0.5779	0.241	0.0067	-0.0551589290414	0.0359201870291	4.088527750343999	0.1330640337109122	0.0665	0.0051	-0.0032	0.8658	0.0564179060237999	-0.0426478452787999	4.087347459423	0.1387016991355203
535	0.1115624324622716	0.808	-3.2831	-0.2743	-0.0999	11.4324158898981	1.4845305774031	0.1170061733017999	0.1292122457493604	0.0001	-0.02	0.0223	0.0192	14.8082839821423	1.8878753281395	0.1655161301549	0.1327172514371323	1.4202	-3.9972	-0.2035	-0.1787	-4.3649912270729	0.0223468414376	-0.2993611205963	0.1392906681697547	0.0055	0.2366	0.0556	-0.0094	-8.7883675117046	-0.6877161766359999	-0.2833878501321	0.1477995412368768	0.0053	-0.0373	0.1955	-0.1208	2.6531759613159	0.6855916529781999	-0.119209383021	0.1482735411630849	0.0065	-0.2414	0.0728	-0.0454	12.058638909549998	1.5847766196267	0.1269599600688999	0.1531676865006246
536	0.1106355983738767	0.52	-2.6539	-0.0399	-0.0694	12.760007117838898	0.0062948849119999	0.7525928342603	0.1274668741087184	0.0001	0.0082	-0.0287	0.0003	15.0692069617447	-0.0420183567876	0.9752350449916	0.1333461360998924	0.3526	1.9874	0.091	-0.0911	2.9066237650853	-0.1625260598217	0.5509598019228	0.1382590647438069	0.4876	2.2478	0.239	-0.425	3.2449344860746	-0.0779385438167	0.3692736861501999	0.1408337374415561	0.0167	-0.3644	0.0791	-0.1961	-5.9900944531671	0.0239205626655999	-0.3975613252234999	0.1432988464870128	0.4057	2.0575	0.0064	0.1155	3.9976060063963	0.1026066240655999	-0.0058621115743	0.1481141340566736
537	0.1097538913333943	0.9217	-0.3008	3.5279	-0.2455	-0.0489427301908	-0.0135733455915	-0.0055473673287	0.115611775517039	0.0	0.0118	0.0045	0.0022	-0.0603128660630999	0.0025179539648	-0.0071604315874	0.128673360142227	0.0001	0.0227	0.0061	-0.0219	1.1413806636377	-14.353911320588	0.9900673675655	0.1286800073570828	0.0001	-0.033	-0.0024	-0.0068	-1.291238267574	14.334633235545	-1.0071422428893	0.1391422663786512	0.0893	-0.0812	0.9757	-0.0664	0.0883251039215	-0.4904895637368999	0.0428052174015999	0.139210984277429	0.0	0.0076	0.0187	0.0001	0.011016048596	0.422937580025	-0.0206944341482	0.1464381028480893
538	0.0981829126677117	0.355	2.2526	-0.4304	0.4057	-8.3957240653186	3.8259917064829	-1.597720476727	0.1025030878336399	0.0461	0.1051	0.7897	0.1998	8.2414206989132	3.4929922946381	1.3489938366416	0.1289677261428254	0.2378	1.6246	-0.2804	0.2191	-6.5771318142418	2.4257339008392	-0.9055191945912	0.1362286669392293	0.0086	-0.3	0.0546	-0.0443	1.6886815637054	1.7976224157136995	-1.165340569334	0.1368660094552571	0.0614	0.7912	-0.1842	0.1135	2.5004856591692	1.8867737232799	-0.1442708935769	0.1377011510799064	0.0322	0.579	-0.1025	0.0675	-7.000462824573799	2.6854765895206	-1.6718427465657997	0.138644631502408
539	0.0685194635386558	0.8305	-4.03	-0.7685	1.1619	-11.3032920631407	4.2956294639488	8.226588376339299	0.0687144226607446	1.022	0.4735	-3.2254	-3.4178	10.2533052598191	-0.4597233137295	-5.546226380809699	0.0726101440526807	0.0079	-0.2358	-0.3237	-0.0501	1.2959594312579998	1.7057957820599	0.2744569821631999	0.0887414127187532	0.0104	-0.0059	0.3007	0.2907	-8.6980359132174	1.2956446870124	4.0472962541704	0.0895845032187525	0.2576	0.5203	-1.2913	-1.5412	0.8774282706714	7.4794642233463	6.6821383631801	0.0897967381905963	0.2428	1.8673	0.5556	-0.5105	8.717982829782299	-5.328502048915899	-9.544343846605098	0.0935067359290714
540	0.0895029234296199	2.0595	0.2349	-5.6491	1.596	-0.3990563603900999	-0.3925254172939	2.2061997895332	0.0955093718363102	0.0025	-0.0206	0.1977	0.018	-0.4994204317058	1.1993722908895	1.838106394304	0.1043073620003495	0.0052	0.0536	-0.0567	-0.2626	-0.3260356954109	0.3021938188067	1.3756684114562	0.1093358245891563	0.1366	-0.0252	1.3187	-0.3667	-0.3436613731645	0.481952126075	1.3513150754529	0.1132687094539317	0.717	-0.1023	2.9947	-0.7181	-0.8935589132583999	8.875394295613	-0.262418014769	0.1137269957434737	0.0602	0.0723	0.5997	-0.6551	-0.0601554939403	-7.670946753763199	4.3674304949763	0.1237231864420091
541	0.1032504787253344	1.4512	0.2178	-4.4586	1.0748	-0.9148041498364	11.0983148731937	-0.6853162517632999	0.1088948317890373	0.0292	-0.0666	0.6211	0.1125	-1.2237256268927998	15.3601486737712	-2.7243868468829	0.1270301346735231	0.8683	-0.0751	3.1645	-0.4829	-0.440248513533	0.7221806715292	1.5974844185427997	0.132377310047062	0.0134	0.0077	-0.3763	0.0982	0.460706889497	-6.2874490791977	1.2848253535699	0.1349386835376896	0.0166	-0.0595	0.3578	0.2297	0.1362055722834	-6.2632924583479	4.614544070802999	0.1422981668688758	0.0214	-0.0427	-0.4569	-0.1217	-0.7415767856643	8.2938649588363	0.4142427702403	0.1432364068400371
542	0.130172120773208	0.0073	-0.0819	-0.1427	-0.2381	-0.1772010102728	-0.4714475368780999	-0.8678679142113	0.1309928294745797	0.773	2.6735	-1.2835	0.2392	-0.131799152845	-0.5321538332482	-1.0228794551693	0.1389222405534823	0.1731	-1.2288	0.5885	-0.1137	0.1371498050202	0.2820501870883	0.0375725943185	0.1425544389041529	0.0028	0.0496	0.1213	0.1099	0.1020558216358	0.2877942695705	0.1257796691478999	0.1440031635146404	0.002	0.0432	0.0583	-0.1257	-0.0425298161867	-0.0382020828097	-0.4169180963279	0.146392408023366	0.0117	0.3106	-0.15	0.0295	-0.0541360102432	-0.0564572490544999	-0.2144982033764	0.150480943847768
543	0.136249825353389	0.0039	-0.0259	-0.1395	-0.1525	-3.540085902386	1.8017534339372	-1.7367587472207997	0.138656545995599	0.121	0.9287	-0.6429	0.1813	-1.1162011239896998	0.7122662277927999	-0.5812539355617999	0.1435068424261631	0.0015	-0.0595	-0.1023	0.0348	0.1606375943481	0.6049384400432	0.6953487245918	0.1436983518906971	0.244	-1.2784	0.9408	-0.167	-2.9132333942429	1.2815205389911	-1.6514237136324998	0.1520732274255329	0.069	-0.618	0.1881	-0.5132	-4.031598384921099	2.0596470001757	-2.1917215542356	0.155278166192535	0.0279	0.2574	-0.429	-0.1387	-5.2518618251123	3.3344398809171003	-2.4526051908073	0.1571000215957503
545	0.0793504735704082	1.0577	2.5338	-3.3285	1.5797	0.2956628757105	-11.3244586136573	-1.0191025242221	0.07944674646792	1.1308	2.5952	2.9608	2.4186	-0.0179797650298999	10.1470790769291	1.5536956253737	0.0851643861043882	0.0004	-0.0364	-0.0415	-0.0639	0.2481758376556	0.0553163011642	0.4762080435927999	0.1050280302651394	0.004	0.193	-0.0207	0.1413	0.257696851085	-3.726965298211	-0.1449003820681	0.1060876653283477	0.6305	1.6516	1.9795	1.5062	-1.7309753217079	-3.9954027966771	-1.7489157437070997	0.1061681679952588	0.697	1.8428	-2.2467	1.1849	1.7699642651316	6.481764307825	2.4084623103619	0.1073044819598666
546	0.1138202122010277	0.5194	-2.5958	-0.2325	-0.2311	10.587957078953298	0.7299705916078	0.8889951216971999	0.1302876330360085	0.0001	0.0025	-0.0102	-0.0317	12.9636859877728	0.9779103710792	1.112227477889	0.139637325495887	0.1457	1.2417	0.1062	0.1103	-6.775342002908399	-0.965084543071	-0.6923193112279	0.1437252953809437	1.0265	3.2535	0.231	0.2738	-3.0800478444109	-0.612177557692	-0.3538905611464999	0.1475701366207784	0.0051	0.0285	-0.2267	0.0011	3.5352073665792	0.0883644469522	0.2593492583744	0.1584196271446066	0.0072	-0.2577	-0.0282	-0.0243	-12.4020642245303	-1.5488564325975998	-1.2097588509943	0.1612723697297541
547	0.1032568804548118	0.7974	-3.3859	0.2619	0.2252	-15.016605329698798	1.124423817406	0.9999818113019	0.1206793334898139	0.0001	-0.0198	0.0202	-0.0199	-18.213462632258	1.3512363893914998	1.2051557164024	0.1244814062523322	1.9223	4.7865	-0.3913	-0.317	3.3840514426298	-0.2924760902237999	-0.2249634495425999	0.138501186825479	0.0064	-0.2613	0.0328	0.0161	-13.4245502493926	1.0335807595197	0.8882869471446	0.1405341137174425	0.0177	0.4332	-0.0226	-0.0257	6.982483059543899	-0.5165346500603	-0.4571266737032999	0.1474695622167493	0.1262	1.1275	-0.0843	-0.0764	-3.3245647802114	0.2448316800460999	0.217566959771	0.1476096369821222
548	0.1003194130747414	0.0785	0.9165	-0.524	0.2417	-5.941663182375399	7.3131218895467	-0.5644544614529	0.1160477535065697	0.786	0.772	-3.0878	0.17	0.3969711797629999	-4.816334475263299	0.8636188668957	0.136658263043909	0.0026	0.0283	0.1652	-0.0218	-2.3610146153377	3.0395245227899	-0.2007674856620999	0.1384434040508304	0.0213	-0.3608	0.3064	-0.0848	-4.514298028579399	3.9108939667335	-0.0687322746328999	0.1430751144941184	0.0122	-0.1858	-0.2998	-0.0594	-6.871968486307599	15.3134091532996	-0.9204302032265	0.1465367229239117	0.0216	-0.0445	-0.4418	-0.1539	1.0664321901542	-6.078812987395599	1.2556721678212	0.1516448113411374
549	0.1530669349649303	0.5802	1.7612	-0.9409	1.3034	0.3610509927338999	0.9230661862834	0.9677205261279	0.1576655114970162	0.2493	-0.817	1.0896	-0.7189	1.1521999970802	-0.639717679182	1.7635513511274998	0.1627107769719823	0.1083	-0.5169	-0.4086	-0.7513	3.3386102421713	-1.2474101313742	3.4948807601117	0.1709528000829732	0.0176	-0.1104	0.3759	0.0232	4.872319607949399	-3.3050112939535	4.7974104774966	0.1802459526298042	0.0029	-0.037	-0.096	-0.1175	-0.8555928886329	2.1840890062798	0.3305601439414	0.1864792688478522	0.0106	-0.1599	0.1384	-0.2022	-0.6979060215873	2.7788376013717	0.5799949585794	0.1950402083347422
552	0.1068246837278207	0.0093	0.0197	0.1213	-0.3408	0.1863679364259	6.8524150000497	-2.8243968309222995	0.1082106655095403	0.0233	-0.374	-0.4275	0.0015	-3.6000053381421	-4.8547332732265	3.2025620420107	0.1159393257753918	0.0021	0.1075	-0.0544	-0.1131	-5.779963326198399	1.4706031445352998	-3.6137753988871	0.1162815944991463	0.0091	-0.0544	-0.3269	0.0892	-5.262130356125	1.9114024604981	-3.610903357646	0.1172918550294077	0.0216	-0.2713	-0.4425	0.0819	-1.7508042091807	-3.5324140113995	4.338670739534599	0.1181197915847038	0.0356	0.3742	-0.4924	0.2632	-0.6130037613367	6.587675746469399	-4.738671332661499	0.133985727306085
554	0.0927857872670604	0.0227	0.1499	0.5868	-0.0296	-6.0379355784983	-5.3183122039646	0.9844806572061	0.0950678899028998	0.0015	-0.1326	-0.0051	-0.0733	-5.8210374502492	-7.0017611445869	0.9013094903063	0.1393751441718616	0.0357	-0.5659	-0.0361	0.2502	-2.4337205360713	-0.0563392199623999	-0.0601161509095999	0.1493371580138299	0.0867	-0.0893	0.906	0.2063	-2.8886046570247	-4.838012485179	-0.5978960375479	0.1500284992282474	0.0257	-0.406	0.1183	-0.2788	-2.192193670604	-7.206777677564599	-0.6165446340997	0.1532106052826112	0.0733	-0.1037	0.8408	0.0209	-5.1315901802624	-0.6863391705615	1.0694616035181	0.1645517512027556
555	0.1038772425855219	0.0402	-0.3711	-0.6464	-0.1563	7.8576294344347	7.6155517665376	10.4145723426584	0.1105816342198365	0.6058	1.483	1.5112	1.9325	6.394737523916599	5.8582166142607	8.9616735619381	0.1379151900752867	0.0002	-0.0262	-0.0283	-0.0319	0.3078592152275	-0.4887978134167999	1.2821106844516	0.1499550057568773	0.0104	-0.0993	-0.2278	0.2065	3.2264432616456	2.6802046234068	4.7449662175735	0.1595803974062862	0.0007	-0.0413	-0.0507	-0.0458	0.5165739930909999	-0.2770929652201	1.5533415380973998	0.163551407840788	0.0388	-0.2527	-0.4415	-0.3114	5.295965362527	4.7087706293295	7.811283344270099	0.1650740426597999
559	0.1099046858719507	0.3174	0.2935	2.0361	0.3161	0.0060194836970999	-7.5276594359538	-3.183244613937	0.1303496960025758	0.0001	0.0337	-0.0045	0.0177	0.5989582993768	-0.0395004028228	-1.1811171246447	0.1447813955282024	0.0028	0.0896	-0.0331	-0.1403	-0.1103178580828	-0.3640804060977999	-0.7973652031969	0.1480495894093279	0.0018	-0.0905	0.0295	0.0977	-0.7822181363773999	-4.2091928255009	-1.0936969104293	0.1515507566318648	0.0023	0.0222	0.1474	0.0175	-0.0015343781972999	-1.5276111960196	-1.2337187566906	0.1575623877934816	0.0015	-0.0222	-0.1174	0.014	-2.106819293985	-15.6335827371362	-1.3028444616305	0.1629137518531619
561	0.1087058558218062	0.1424	0.7339	0.6157	1.0232	4.981181773896299	4.4607915068274	4.8315602281442	0.134113020662088	0.0034	0.0918	0.1029	0.1377	-1.2438692586112	-0.5120102015297999	-0.1302647746477	0.1385408433713824	0.0004	-0.0521	0.024	0.0376	2.825223034567	2.6217802228173	3.9076284951854	0.1493546293699042	0.1564	0.93	0.7398	0.3982	3.1884772370201	3.1352854595137	4.4231795694782	0.1526605339210672	0.3507	0.7385	0.9949	1.3823	1.5529087647596995	0.7023124410256999	2.5596969203727	0.1623691925203452	0.1224	0.5864	0.8245	0.3279	1.6074775483406	0.824236493165	1.4801635009954	0.1756411507649199
562	0.1198852371674223	0.0619	-0.4008	0.0252	-0.7827	6.271554494794899	-7.1008662389202	7.8120702048841	0.1259851647892198	0.7126	-1.5369	1.7708	-1.7283	4.774670205752	-5.931866767731099	5.834099336441599	0.1277670788393936	0.0046	-0.1283	0.1134	-0.1567	-1.0491999427076	0.1784599872552	-1.9414211929222	0.1573645089388613	0.0045	-0.0912	0.1685	0.0791	2.2038392076912	-3.0486127628816	2.7155740080061	0.1694761434258503	0.0018	0.0737	-0.0941	0.0423	5.3731563887604	-6.6163961588804	6.0342373336125	0.1749615322123049	0.0672	0.4328	-0.5708	-0.2512	2.9075679978221	-3.9843080620197	3.1287938594482	0.1771711045761404
563	0.0933468139648531	0.0012	-0.0925	0.0993	-0.0245	-0.182158232141	1.0000998403939998	-2.5756701908369	0.1193083241112153	0.0004	-0.0416	0.0489	0.0304	5.1977258148691	-3.4795763211694	-3.8238278397944	0.1217880178545922	0.0003	-0.0417	0.0483	-0.0141	-6.8831812500571	5.853574136638099	1.3098868641258	0.1250810465506633	1.3381	2.7847	-2.766	0.8011	-0.4311209304106	1.1904414229206	-2.4216028826157	0.1308701680013743	0.0001	0.0054	0.0108	0.0216	-2.7505106192677	2.7093971521862	-0.6122562437533999	0.1329369009493858	0.0742	-0.6263	0.3956	0.5368	3.4620686725078995	-1.9606599349345	-3.6799503765245	0.1492650279417916
564	0.0955020598264702	0.9069	-0.6983	2.9382	-2.2635	-0.750271595449	9.895952511970998	-7.2248754716866	0.1150023113936568	0.5677	-0.8256	2.2959	-1.205	1.5080577097616998	1.0475475354181998	0.1879023146232	0.1182881861019129	0.0527	0.3133	0.3066	-0.6905	-0.914725463775	6.9131999824812	-2.4719619619117	0.1290677856890476	0.1853	0.6153	-1.2761	-0.3836	1.9094353089631	-2.012002589998	2.3861154689243	0.1317693022987613	0.0158	-0.0303	0.2674	-0.3283	0.3494447986773999	7.192102727113499	-5.9424500429894	0.1416378354556501	0.0032	0.0694	-0.0514	-0.1642	0.5706706603034999	4.3487032123631	-2.9504125582544	0.1444321084215799
565	0.1013018084421081	1.0817	0.7854	0.6615	-3.8681	-0.4059807337933	-1.8385785106724	8.7694828569686	0.1187722564410297	0.1764	0.8204	0.7375	-1.0051	-0.29900703332	-2.3792697815825	3.9038909072689	0.1299752249625803	0.1966	0.3193	0.3194	-1.4371	1.8711151970613	-0.4341896868051999	3.3779532728713	0.1463247694517682	0.0153	-0.2197	-0.2881	0.1608	-0.2630081602294999	-2.0350969490189	6.4925836412675	0.1493386195338145	0.0162	-0.2282	-0.331	0.0273	0.2556116704579	-1.1078604014813	5.1355638263631	0.1499161154340486	0.0092	-0.1661	0.2527	-0.0328	4.3023964652292	1.4802421870568	-5.166566134554699	0.1543034771550845
566	0.1012818260058088	0.9453	-2.6084	2.6794	0.1305	9.6047353987296	-6.7090096531482	2.3677029305567	0.117416322731108	0.1902	-1.2968	0.4114	-0.7611	7.519161341322599	-3.2640551989948	3.7635936597927	0.1356571148720932	0.3586	1.628	-0.7606	0.8579	7.064985394921799	-4.1043436486854	2.8404881304786	0.1395099351217106	0.0741	-0.7722	0.3021	-0.3305	9.1121606543656	-6.793479140061099	1.4359419344886	0.1544116057468942	0.0196	0.2029	0.0398	0.3845	9.1467038353202	-4.2678532842746	4.2535717641305	0.1658154085024255	0.0481	-0.2831	0.0168	-0.5959	3.3596981066265	0.5334521532613	3.333928421518	0.1693446985005071
567	0.1022614776698301	0.9717	2.6347	-0.9231	2.5416	-8.0659901250219	2.0515816788822	-9.7833921011383	0.1134131320299503	0.0786	0.7796	-0.3978	-0.5232	1.2699143449345998	-0.8165252591478	-5.3585601243707	0.1226396867455899	0.1867	0.8683	-0.3495	1.1866	-1.8346048645717	0.4567725864269999	-1.0757564884301	0.1269665892398656	0.0904	-0.8837	0.5282	-0.0885	-4.8888830238741	1.3895565012932998	-3.2344298968777	0.1342958984491269	0.2665	1.4984	-0.235	0.8222	-3.2050013099141	1.0810284545439	-2.1908560075602	0.1376974269050199	0.0085	-0.2615	0.1316	0.0854	-5.0110431341976	1.5237949220417	-7.6375838637296	0.1434853642930227
568	0.1271768842157329	0.1858	1.1181	0.9705	-0.005	1.9294609115894	2.4158588001335	3.6609083496657	0.1390153978446503	0.0453	0.3748	0.3341	0.4869	3.7246440593997	4.546716685876199	5.0121840820879	0.1412958515390336	0.5463	1.5434	1.7488	0.5996	-1.7931766532446	-2.121769645651	1.1251319919585998	0.1568000064915051	0.1656	0.4383	0.8201	0.8482	0.0249041384330999	0.0188059686746	2.1419919634308	0.1624085142800514	0.0569	-0.0923	-0.2858	0.6595	2.9941620083928	3.964203773332	5.2446620504942	0.1664474804326803	0.3758	-0.7857	-1.1379	-1.2143	-0.2402285454542	-0.3206850432357	2.3485035315750995	0.1731960906720102
569	0.132117312366926	0.0095	-0.0847	-0.2202	-0.2273	-0.0241959638804999	-8.659755144346299	-11.2162259362016	0.1443087354817689	0.0598	-0.0084	0.6952	0.3724	4.6543985609021	2.2931872304109	1.2285254766382	0.1519094265718408	0.0235	-0.3512	-0.0457	-0.327	-2.4733389679862	5.086778468295099	-1.0576193512774	0.1536474656230303	0.0009	0.0646	0.0457	0.049	-7.171801723272299	-11.7658480750806	-14.2295480005453	0.1584942212577554	0.0191	-0.1999	-0.2485	-0.2813	0.917872906231	-8.090500833147999	-10.8914098747424	0.160701043670863	0.0	0.0047	0.0035	0.0136	-4.154545355858599	5.5160502762628	-1.4903533459467	0.1692081215342826
570	0.1281973401065506	0.0025	-0.0686	0.0901	0.1297	9.793660632151	-6.8183439354635	-9.1832141678098	0.1435838039297421	0.0529	0.474	-0.2765	-0.5019	-4.2182810655926	4.347640950534199	-3.970105227937	0.149876981463307	0.0001	-0.0092	0.0191	0.0143	12.2837597312154	-10.4756327263048	-13.3934692551396	0.1519137258733997	0.0002	-0.003	0.0268	0.0344	12.626358842551	-10.6557844638801	-12.4150474246613	0.1554993183839982	0.0264	-0.2201	0.2064	-0.4047	-2.7880438705555	1.1856809162059	-11.3099016922983	0.1602577408092346	0.0	-0.0029	0.0078	-0.0096	11.9575666636817	-10.2739210079059	-14.6554363078728	0.1618182667373869
571	0.1304075357386521	0.002	-0.1198	0.0718	-0.0581	13.809521804792098	-3.2372625950881	4.3512211663279	0.143099962538815	0.0384	-0.0214	-0.3902	-0.4996	-2.2601390846229	-2.3313893132206	-4.7781323924536	0.1514201881775207	0.0097	0.1994	-0.1514	0.1822	4.1082386087247	-6.2581778643569	-3.1060142446729	0.1547911323892101	0.0007	0.0683	-0.0282	0.0306	21.1993232611731	-2.5349501540624	9.4699068325207	0.1610604081727628	0.0001	0.0342	-0.011	0.0037	6.220959357314699	-7.257136756860599	-2.5668573519601	0.166464800381605	0.0112	-0.2729	0.0166	-0.1621	14.5653407675698	-3.67463906738	4.4622078559326	0.1697095327694299
572	0.138429595498298	0.0016	-0.0137	-0.1271	-0.0384	6.5803185997285	7.1549629061327	8.4123661673047	0.1430094004837877	0.06	0.3934	0.579	0.3732	-5.9829340215797	-2.5343600086019	-0.460706889497	0.1506491053743636	0.0186	-0.3752	0.089	-0.19	-1.0249646357964	-7.5670418096845	-0.7051844822668	0.1597572832186335	0.0029	0.1514	-0.0558	0.0374	0.8909622732322	-9.1428482183116	-0.9030405836571	0.1617625636060858	0.0003	-0.0048	0.0503	0.0065	15.1447849237194	6.9089509351656	9.3346848360048	0.1690066033956776	0.5708	-2.153	0.6434	-0.128	5.6449773878667	-6.1400307431648	0.0678667279575	0.1746683796738611
573	0.0994097291534676	0.0668	-0.9001	0.3505	-0.2731	-6.47586285322	7.398496266165699	-0.8278167089586999	0.1187253749811468	0.4832	-0.955	2.2561	-0.3208	0.5988402702847	-4.4503656036919	0.8620058026369999	0.1289118058231132	0.0046	-0.112	-0.2023	-0.0107	-7.6887691466703	14.6494561672064	-1.0531342457776	0.1325678904890863	0.1517	0.4835	-1.2171	0.0423	-3.1223809454441	1.205077030341	-0.1339630195335	0.1373670190204664	0.0136	0.2775	-0.2655	0.0329	-0.9338068336645	1.8589188575443	-0.3768668910752999	0.1418828794748122	0.0256	-0.0692	0.515	0.0203	-4.1163039300182	1.7831441804161	-0.0139667758984999	0.1518725530510427
574	0.1138884971929557	0.0007	0.0902	0.0212	-0.0214	-15.8598445066919	-2.9631203571705	6.683515369254599	0.116833298999944	0.0007	0.0579	-0.029	-0.0682	-7.396135684323699	-0.6936569742716999	1.3377810728921	0.1295973002226062	0.006	0.2539	0.0169	-0.072	-6.8513920812515	-0.7115580532401999	1.2048409721568	0.1353303396566491	0.0153	0.2826	-0.0083	-0.2987	-9.9960018390411	-1.492281154451	8.897308363712899	0.1405755048306899	0.0071	-0.1516	0.0176	0.2282	1.8915342299946	-0.5046530547889	-0.4262030515730999	0.142721912116207	0.0156	-0.204	-0.1632	-0.3091	-6.132673596423899	-1.7104382596825	-2.0350576059882	0.1454868289998111
575	0.1231965019726701	0.0002	-0.0376	-0.0223	-0.03	-23.2825367367381	-11.6544679551689	-0.6263803917747	0.1409211412610421	0.0002	0.0391	0.0131	-0.0047	0.4265177958187	-1.543033664054	0.3428745125505	0.1434904658319782	0.028	0.2337	0.247	0.4202	-9.8007030346463	-6.5015931952978	-1.557590585413	0.1439885097280209	0.0095	-0.1369	0.0357	0.2814	-17.2082088548423	-8.1434565524702	1.4672983299565	0.1501853787172451	0.553	2.205	0.6862	-0.4366	-7.7441641338959	-3.6652754260734	0.8985161351265999	0.1509569859330293	0.0658	0.7529	0.2414	-0.1703	-13.4826205627058	-4.9615889446077	-4.5076490563911	0.1512664452419725
576	0.1424508650215936	0.0525	0.1225	0.3967	0.6164	-7.228495030511	0.6571859848128	-4.0042549785846	0.1557297824826502	0.0481	0.636	-0.2292	0.0821	-9.1003184021249	7.376464168973699	0.5307374841429999	0.1558260020936651	0.0262	-0.3403	-0.3055	-0.2084	5.4213909443986	9.4189182647335	6.2033730225918	0.1629896101425106	0.1108	-0.9551	0.229	-0.2338	-8.469374218789	6.541683743581101	0.2242552749899999	0.1657593360405775	0.0141	-0.2591	0.2446	-0.0236	3.4135980586855	-5.8312666382312	-3.2254596858780995	0.1691756094213741	0.0171	-0.3306	-0.0921	-0.1832	-10.8153204533686	-6.6438969373397	-8.787265906845	0.17163758889575
577	0.1180170574238354	0.0307	-0.3335	-0.5171	0.1084	-0.3654180691415999	-3.7653247531434992	0.1293598849415999	0.1202655281953474	2.1415	-4.9205	0.0497	1.5798	-0.0496509047434	-4.024988755763499	0.033441576095	0.1288316989462507	0.0569	0.7731	-0.0254	-0.2541	0.3444482337785	-2.9154366039621	-0.1001673561621999	0.1320068479890911	0.0087	-0.0487	-0.3097	0.0173	-0.0105439322276	-3.9271426384126	0.0205764050561	0.1381351883384745	0.11	0.0013	-1.0928	0.0054	-0.0288777845338	-5.058844916498099	0.0318285118363	0.1406439316749473	0.0001	-0.0035	0.0241	0.007	1.4974744345034	-7.440003163554199	-0.4468974857212999	0.1408630170853209
578	0.1045786428205627	2.1538	-5.431	-1.1808	-0.0532	0.0592899472649	-0.9549340411504	-3.320158360773	0.1121807491264909	0.0173	-0.1634	0.4485	0.0539	0.1459626438969999	-0.2717029700141999	-4.0271919654827	0.115236398974091	0.0045	0.2255	-0.0845	0.0066	-0.9091780964463	-1.3993135729069	-3.1818676078625	0.1233949974806809	0.0738	0.9215	0.2186	0.0178	-2.5220849830235	-0.3091181922098999	-4.4211337318818	0.125796637163548	0.1585	0.1625	-1.1062	0.7998	-0.9249939947877	-1.4154048724631998	-2.9381768757067	0.1323032811382723	0.7429	-2.8312	-0.6304	-0.0994	-0.9516685696022998	-1.8692267315877	-2.6048233765856	0.1339581554026693
579	0.1179597641499712	0.8838	-2.9815	-0.0618	1.5314	0.3318584639544999	-10.6671545997524	-0.0967838555219999	0.124753493719859	0.1793	0.0196	-1.4682	-0.0024	0.13376630438	-11.6587563455152	0.0046424776225999	0.1322118286475088	0.0001	0.0051	-0.0304	-0.0046	0.1272747043145	-5.1241150044294	-0.0043670764077	0.1386551083626647	0.6414	2.3438	-0.0197	-1.2021	0.6552581763084999	-8.2756491356222	-0.280909239198	0.1396601986327643	0.5928	0.0127	2.5231	-0.0101	-0.3821782002198	-6.516779605148	0.2534084607387	0.1462285737278035	0.0145	-0.3594	-0.0361	0.1366	-0.8365902048047998	-8.6915443131519	0.4250621036828	0.1466637454375137
580	0.0913655272006832	1.6218	1.3123	4.6884	-1.7096	-1.4410171854489	-9.787759177546	3.3153585110276	0.1124782696876998	0.371	-0.8663	-2.0443	0.1337	1.0154042793363	-0.9192892553362	-0.9457277719666	0.1208458155730276	0.1972	0.2213	1.3093	-0.827	0.4009841688944	-4.3358773843549	1.3465939117689	0.136117459857877	0.0807	0.1201	-0.3695	0.8595	-0.9714581140444	-7.230737583260899	2.2416085171632	0.1428032758194077	0.115	-0.0947	0.7729	-0.7757	2.3124653154539	0.8587009880581999	-0.1709848114221999	0.1455784068057153	0.0391	-0.0326	0.5283	-0.3503	-0.2148916336834	-7.243209323992799	3.0392884646057	0.1490260674030984
581	0.1417870181695516	0.0035	-0.1653	0.0347	-0.0949	13.591522071683398	-0.6423143192082	2.6630904050523	0.1420876874114816	0.0426	-0.1086	-0.626	-0.2146	-4.6074229822463	-4.0616564603759	-2.7492516422853	0.1498169845428431	0.0084	0.2301	-0.0863	0.155	3.337469294281	-7.3551402463343	-1.1921725162714	0.1596261289803177	0.0002	-0.0066	-0.0372	-0.0002	5.0470026642574	-7.857354033219799	-0.9646517697333	0.1682729582151985	0.0002	0.0345	0.0056	-0.0112	21.943221285648697	2.5421105856498	4.4023277632072	0.1704323457238426	0.609	2.2571	0.2682	0.4398	2.0359231526636	-2.7158100661903	-1.7925471647533997	0.1706805692931447
582	0.0748321472374865	0.1495	0.9538	0.5162	1.3496	8.4091400387873	3.9961896572911	11.892611319996	0.0808622342691425	0.0144	-0.1511	0.3785	-0.3182	3.5368597738686	1.9141958156778	4.955648146972	0.0865970619245194	0.0041	-0.1381	-0.1369	-0.1814	4.9232294896752	2.184718494771	6.940425359725599	0.090007491062843	0.0461	0.0452	-0.8429	0.2364	6.524648211288	3.2956083096162	9.1573264536092	0.1140770075464526	0.0074	-0.1641	-0.0418	-0.2616	5.4883921256807	4.5438446446351	7.0775358217151	0.1165633749641872	0.1583	-0.5597	-1.1857	-0.5638	5.8236734333061	0.6871260311755	8.681236439108499	0.1200703816517871
583	0.099663983284235	0.1943	1.055	1.313	0.2959	-7.684008639955599	-3.5614491680561	-1.7360112296375	0.1196356498312953	0.4177	-1.3929	-1.7532	-0.4732	3.9396930652059	6.2458634957478	1.4946023932623	0.1273770599021117	0.0286	0.3211	0.4581	0.1555	-11.821400434429	-9.0103015478833	-2.8518582663509	0.1337354586377851	0.2092	1.2782	0.7929	0.2907	-4.9457337032356	-2.2986952547089	-0.8036207450782	0.138882235991631	0.1185	0.7182	0.8638	0.1346	1.7055597238757	2.942465266053	0.548048417651	0.1435667026392008	0.1165	-0.8298	-0.6778	-0.2634	-0.2127277669948999	-0.1040623162015	-0.565359351159	0.1527353573498988
587	0.1078987586966751	0.0006	0.0636	-0.0579	0.0369	14.2303348611593	-8.9805582166741	1.7936094265823002	0.1091376557824948	0.0001	0.0038	-0.0247	0.0128	-7.744675593294999	14.574625722815	-13.4247863075768	0.1182626795096145	0.2372	0.1124	1.5268	-0.8151	0.4814406666758999	0.1796009351455	-0.5915618096052	0.1213666668246861	0.0007	0.0841	0.0187	-0.0283	13.4290746979231	-8.767555048464299	1.8156021807436	0.1226360437866743	0.0002	-0.0094	-0.0355	0.0224	-7.259576024764001	14.1231644455325	-12.943581699085096	0.1274282502183737	0.0011	-0.0483	0.0984	-0.0246	-9.6604844732315	7.463333580759299	-4.4159797948601	0.1305745319446866
588	0.1083673028205973	0.0006	-0.0311	0.031	-0.0764	5.5892283133648	-2.809485822287	21.477714546406297	0.1092599736496692	0.0002	0.0205	-0.0385	0.0261	-1.2462298404532	19.7180188122874	-16.8305944461837	0.1170899311784408	0.0133	-0.2245	0.3374	-0.082	-3.840666656934	5.2804248654005	-11.5025251706055	0.118176000753978	0.2489	-1.0218	1.3425	-0.5592	0.1017410773902	1.1621537838473	-0.2036788699339	0.1201476908038211	0.0017	0.0137	-0.1063	0.0999	2.303927877792	-13.3760402925395	10.9111207331231	0.1204047533167162	0.0029	0.1182	-0.1466	-0.0102	4.637756458916	-3.2094077293525003	18.694234467412	0.1215522853751258
591	0.1238830929715179	0.391	-0.4574	1.3234	1.6653	-0.0056260533901	-0.0336382912485	0.0407593798051999	0.1378067421319893	0.3404	1.8754	0.2744	-0.3358	-0.2322025671913999	-0.3125410358807999	0.0036982448858	0.1379327117779132	0.792	1.2971	2.2348	1.3913	-0.0022032097191999	-0.278155227049	-0.2222487804242999	0.138982575200088	0.0267	0.176	0.426	0.2748	0.0273827493671999	-0.0250615105559	0.0153831250037	0.1391664033242353	0.0705	-0.8122	-0.3159	-0.0286	0.0351726694458	-0.0723911764879999	0.0337956633713	0.1421976005496944	0.0008	-0.0709	-0.0516	0.0249	0.0113307928415999	0.0163273577405	0.0799450383824	0.1472906309379112
592	0.112135422162342	0.0008	-0.0273	-0.0605	-0.0756	6.254204218256199	-8.1516399028558	-15.4403691133685	0.1121498087814914	0.0014	0.1007	0.0665	0.0608	5.6102374917586	4.7102656644961	13.864877448987	0.1138887503956887	0.0279	-0.501	-0.3246	-0.1076	3.8511712461309	1.142128181221	-1.4107230518099	0.1151040136339526	0.0005	-0.0781	-0.0224	0.0034	-4.7193539045878	-6.1909799679213	-17.1418371620514	0.1157260739501918	0.0001	0.0288	0.0129	-0.0195	-5.7371581087968	8.8388446200927	17.2172184088726	0.1161135564502261	0.017	-0.0415	0.2583	0.3882	-3.6545347786923	-1.8638760794125	0.0368644197659	0.1172210486674485
593	0.1392970335174171	0.0084	0.0481	0.0892	0.2832	0.4440647875109	-7.9914350818454	-6.4803086156891	0.1444431453412926	0.1085	-0.2477	0.9654	0.3658	0.1162586557184999	-0.8377704957258	1.8169005007567	0.147379257774372	0.4937	-0.0848	-1.1014	-1.9505	-0.964691112764	-1.8610827242328	-3.6005167975412	0.1495482493472045	0.0871	0.1162	-0.7393	-0.56	-1.7510402673649	1.2764452880308	-2.489233552389	0.1529228515850258	0.3676	0.6957	-0.7266	1.6106	-1.143308472142	-0.5504089994929999	-2.5669753810522	0.1538940218762222	0.8049	-0.3389	-1.1021	-2.5526	0.7584942888652999	-4.7075509953778	-0.8124729269857001	0.1554988310881723
594	0.0447894066616868	0.5434	1.3821	-3.6059	-1.8128	7.5239218480373	-19.6667155002546	-9.669887457568798	0.0661053897273807	0.0071	-0.0328	0.3987	0.0384	8.4183463079711	-22.985339482830295	-10.920445031399	0.0865715035156965	0.0147	-0.2677	-0.1081	-0.4137	8.4755904176396	-23.0397508942884	-11.5579595008618	0.0900208439239545	0.6664	0.8395	-3.0289	-1.1069	4.9235442339208	-12.2878907494389	-7.031150388519801	0.1053887611063156	0.0752	0.1221	-1.0253	-0.0584	3.9357194191052	-8.6775381942227	-5.3497079424632	0.1107324085462734	0.6552	-0.7894	2.6699	1.06	5.9253751676656	-16.331685473877002	-7.796923138064599	0.1111058252486184
595	0.0710980992817945	0.1438	-0.0465	0.8049	-1.5441	0.0668044661286	7.862665342364299	-15.480853091958798	0.0790619275577394	0.0368	-0.5055	-0.6519	-0.1322	0.4712901647552999	2.696177893871	-5.2609894082347	0.0843190494866756	0.0389	0.2444	-0.0458	0.7939	0.4038955531661999	3.4249288515270995	-6.948766082233999	0.0876497848103603	0.0799	-0.6799	-0.7918	-0.5279	0.1901842104037999	6.764640698557999	-13.2586013459	0.0960246879071771	0.0043	-0.1086	-0.0552	-0.2294	-0.7854049218640999	4.0117694974483	-11.2723290979798	0.0971291997555096	0.0333	0.0592	0.4576	-0.5488	-0.2247667343891	7.993559605503199	-16.1992961755715	0.1008303405432306
597	0.0561585698868615	0.2138	-1.1523	-0.3935	-2.0564	-13.631179846629	-4.302081720983599	-24.3860300618117	0.074798831417209	0.0238	0.4006	-0.2021	0.5248	-15.3283988479963	-2.4819550917095	-26.1912850254812	0.1014478071959527	0.2903	1.0044	0.3978	1.7677	-12.425001211428398	-1.7397488175539997	-20.9102306715895	0.1057989182969634	0.3854	1.1857	0.0552	2.0136	-8.5427883140752	-3.1766349847794	-16.0292162538554	0.1200740631974762	0.0015	-0.035	0.121	0.055	-11.7679725987384	-3.3544654835434	-21.088769344906098	0.1226985958865329	0.0937	0.5865	-0.1563	0.8816	-10.3775505507697	-0.5498975400938999	-17.5665058354272	0.1253910593041871
598	0.0635249135788906	0.3592	0.4955	-0.6614	-2.7926	-3.1397312219828	5.4743073206901	20.360411817557	0.0764882893530142	0.0831	-0.5124	-0.3396	1.1191	-6.0361651421168	0.9960475082319	22.1869513608352	0.1143698874050301	0.5282	-0.4451	0.6454	2.5127	-3.9509058289554	2.0866756622666	17.1265327231091	0.1216546538803782	0.0559	0.3806	0.5412	-0.5012	-2.4552018308335	3.9296605923774	15.902571038032098	0.1257200097111799	0.1103	-0.4879	-0.4629	0.9291	-2.2732009708153	4.412045491790099	15.562371851569198	0.1259455982791214	0.0277	-0.2127	-0.1724	0.5054	-2.3296582198698	6.122169007227	19.0045722935736	0.1344826588005704
599	0.0529195597338066	0.3441	1.3376	2.8162	-0.1834	-13.2146158375774	-28.1540301410428	1.7053630087221998	0.0709111864207222	0.0453	0.4867	0.7858	0.3212	-14.5609736911621	-29.938354612379896	-0.1209011333411	0.0928344275488309	0.5095	1.245	2.5849	-0.0045	-9.7296888642328	-21.3869895176121	1.562705179404	0.0954762754094023	0.5234	-1.2814	-2.5596	0.1687	-11.3030166619258	-22.5615756991606	-0.8424523163791	0.1103449389084969	0.0758	-0.4879	-0.8453	-0.28	-11.2932595903122	-23.5110804020744	-0.4013775992014	0.121592036366751	0.1064	0.5475	0.9993	0.1172	-12.0280300316654	-26.176688761091494	2.5442351093076	0.1219318076075247
600	0.0513333092899586	0.3056	-1.2591	-2.3236	-1.3943	-13.6789422858988	-24.879352323759	-15.469168211840898	0.0687263375214287	0.032	0.4554	0.3533	0.6058	-15.226106968176298	-25.206332251906694	-17.777345136948497	0.094194974399403	0.7297	-1.4903	-2.5334	-1.7263	-9.3649396266131	-17.1237000248987	-10.797419374400098	0.0953023093295865	0.2538	0.8241	1.6152	0.8409	-11.8863951211454	-19.3105823863582	-13.93530147394	0.1105256804582538	0.0809	-0.5524	-0.4998	-0.7368	-10.9513293104985	-17.2404307969856	-13.2203205770289	0.1193039211766074	0.0002	-0.0178	0.025	-0.0308	-13.0199465216738	-23.2762418518261	-14.854826787460398	0.1197270754950639
601	0.0601200934874678	0.4968	1.9076	0.8938	2.8211	-13.1747220044476	-6.4932918158201	-19.3648364256935	0.0740104940788956	0.0774	0.8315	-0.2899	0.8908	-15.3066421520192	-4.3045603319177	-20.8981130181339	0.1042215056942291	0.6685	-1.6634	-0.769	-2.5027	-11.8461472007393	-3.0727300407007	-16.0556941135165	0.1074470218688293	0.2527	1.1245	0.2398	1.485	-10.5145823266978	-5.466320685457999	-15.4162911785801	0.1224596371853052	0.0401	0.4607	-0.0819	0.5219	-12.788058698727998	-3.8901995325853	-17.4416310559854	0.1241109100175048	0.0004	-0.0446	-0.0244	-0.0484	-12.0355838935598	-8.2625085633684	-18.7674518475447	0.125024317378679
602	0.1077616238759532	1.7411	4.6833	-1.3993	-0.5866	0.9589076872511	-0.4920239419341999	1.1053424475165	0.1155765248456882	0.0136	-0.0637	-0.0597	0.4116	-1.4197326058402	-0.0090488970609999	1.799550224218	0.1276723839571733	0.0243	-0.1007	0.1084	-0.5131	4.5373137015389	-1.2393841531113998	-1.3067787647004998	0.1308939036445136	0.0358	-0.4045	0.4897	0.0848	-1.1520032819267	0.6909029621227	-0.5072496948151	0.1352774904766177	0.7442	-2.5252	1.2571	0.5433	-0.6218166002134999	0.0994591816096	0.1572540937079	0.1388230868777058	0.01	-0.0132	0.0042	0.3291	0.902529124258	-0.2574214498700999	-0.0145962643896999	0.1409644980947818
605	0.0806497857838184	0.2749	-1.1791	-0.3114	1.9039	11.8246659059771	3.1233251781809	-19.0761766094476	0.0965825879738335	0.0	-0.0046	0.0168	0.0092	12.8686725686323	3.3946347178881	-20.7972374874191	0.1196796104561676	0.9863	1.8391	0.4865	-2.9568	6.9389696675897	1.823942903252	-11.1386808226919	0.1260378772618248	0.1178	-0.6122	-0.1618	1.0005	7.6506064068913	2.0151106894233	-12.3751142485008	0.1317031329645027	0.0005	-0.0104	-0.0702	-0.0346	12.8273230433666	3.4002214282475	-20.736137760742	0.1348733425328365	0.0003	-0.0324	-0.0089	0.0524	-0.0810859862727	-0.0176256777535999	0.1280222218978	0.1412410336985654
606	0.1106478086989982	1.7022	2.309	4.1804	0.5188	2.1720500388856	-1.3934121183019	-1.7195264997741997	0.1194818436869372	0.0283	-0.4693	0.1756	0.3225	2.7636511915215	-0.9945131300346	-1.8466831749966	0.1416619323444884	0.1056	0.7748	-0.4227	-0.5827	2.1663452994341	-1.1080571166348	-1.5797800547277998	0.1474367160526298	0.015	0.2358	0.2946	0.1033	2.1849545529552	-1.3515117906064	-1.7018221359591998	0.1480745359421703	0.5535	-1.1024	-2.0884	-0.1728	2.4445792125445	-0.8961555532846	-1.6297063606860998	0.1528560825020585	0.4718	1.052	1.8594	0.2569	2.5609952403858	-1.1848940555919	-1.8176086753093	0.1536035325601391
610	0.1115101889108384	1.6564	-2.8642	0.9742	3.6234	4.057289383968199	-1.0823661175877	-4.3570832779022	0.1211377201049671	0.0994	-0.6476	0.2619	0.8623	-2.507331346511	0.510672538486	3.3559998617406994	0.1418977511848289	0.0077	-0.2226	0.0749	0.1604	2.8797918181479	-1.1361480405545998	-3.1270627660974	0.1493829792561732	0.528	1.1834	-0.6517	-1.8646	-0.3291831378668999	-0.2398744581778999	0.7067582034948	0.1500362371625687	0.0465	0.3925	-0.2394	-0.5033	1.5895764693721	-0.5149215858016	-1.7762984930742998	0.1525098643301584	0.013	-0.3225	-0.1547	-0.0057	1.7422274284881	-0.3101411110081	-1.2707405485793	0.1537947502351665
615	0.0568290080948109	0.5735	1.6161	-1.5727	-3.1706	-11.5074823924737	11.4662902393308	22.243762697166	0.0723579934523111	0.0801	-0.6492	-0.0435	1.1126	-13.076049683451998	10.3039790833607	24.6176818265733	0.0965165593894251	1.0174	-1.6658	1.4948	3.2867	-9.9952149784271	7.223577151673499	18.6400197711074	0.0970629944069291	0.1398	-0.6815	0.4132	1.2348	-9.2246817221676	9.3056103363175	17.7025933786185	0.1126658936478845	0.0716	-0.4933	-0.0102	0.8425	-11.0484279102661	8.4236969601463	20.5930865011168	0.1227079291083204	0.0009	0.0564	-0.0307	-0.0849	-10.6227756611228	13.3552278292992	21.110329325729698	0.1236289005795883
616	0.1135013729986756	1.7402	2.4933	-2.5465	-3.2088	-0.8541765395277	0.4227802079022	-0.5142920973103999	0.1273120963126531	0.0049	-0.0247	-0.0451	-0.2356	-0.7422062741555	0.2519527686027999	-1.0340922189188	0.1477731015796448	0.0398	-0.146	0.4942	0.3724	-0.5938437053858	0.2534084607387	-0.7938243304339	0.1609390806994427	0.2187	-0.5012	0.8001	1.0708	-4.3899347085367	5.0704117675239	5.530961284898099	0.1618719188898011	0.2607	-0.8615	0.9677	0.8587	3.5754159439546	-4.7437465836218	-5.7776420873871	0.1665558512024306	0.0018	0.0992	-0.0568	-0.0542	-1.2056671758014998	0.7876081315833	-0.5634315426547	0.1674177963024625
617	0.0331245129341026	0.0688	0.2998	-1.4347	-0.9829	0.9514718544488	3.5594033304597	3.0789462395513	0.0492162764614212	0.1092	-0.1676	-0.3485	-1.7833	1.6834095975916	4.0651186470775	16.569435408397098	0.0685367371834524	0.0422	0.9343	-0.0812	-0.2084	0.285630402882	0.3695490873651	2.5840109133453	0.0835399354897182	0.1036	0.4783	0.8264	0.9736	-0.6697364116061	1.1777729670352	5.816591687780099	0.0887793666692105	0.1001	0.8904	0.4872	-0.8133	1.0920445031399	0.0712502285977	11.2877515660142	0.0925569864420947	0.0707	0.5639	0.2426	0.8767	1.0219352224325	1.9187202642083	7.2910111062933	0.098882373274269
618	0.1174896523005639	1.6528	2.8443	3.4528	-1.0439	1.1409085472693	-2.2287433461243	-0.6937750033638	0.131151152476401	0.0352	-0.5433	0.1829	0.2724	2.3983118084413	-1.5011726793892	-1.1422462103131	0.1459578463521709	0.0002	-0.0254	-0.0267	0.0163	1.3243650994234	-1.6635413670881	-0.7485405020982	0.1632567721002678	0.3141	1.1845	0.9939	-0.7032	-4.093052198874499	-5.973216292996799	1.8341327482033	0.1643703206034711	0.0263	0.2075	0.4397	-0.0631	1.5125428152615	-2.3592835219869	-0.8474095382473	0.1655202542291675	0.1856	-0.2748	-1.2648	0.0848	3.905189227282	3.4817795308886	-1.8619482709082	0.1708480031834391
633	0.0653471967440526	0.0298	-0.4262	0.5347	0.4646	14.0954669519197	-14.283880725941998	-11.4498448524982	0.0915871773452717	0.6457	0.3599	-2.4753	-2.0782	2.6339372193036	-14.2896641514549	-9.3425927851755	0.1041174301836138	0.0264	-0.3303	0.4958	0.1613	7.416358002103499	-3.4046671907166	-4.675132338080999	0.1096319931433189	0.0673	-0.2909	-0.5633	-0.72	6.2857573288776	-14.9232836608784	-11.4250194001265	0.1150950394529057	0.0803	0.1457	0.6723	0.7569	6.9910204972058	-15.7165965319132	-10.2229324401187	0.1214735690920833	0.0517	0.7226	0.338	-0.0445	-4.9734705398791	-2.0592535698687	-1.7208248197873	0.122434804575318
639	0.0518390775230785	0.6233	-0.6815	3.4551	2.3734	-2.9415997193776	16.1370948440348	12.1451542340593	0.0748819300552469	0.0016	0.0522	-0.1714	0.0233	-3.2584291456047	17.9174850123019	13.3444871819181	0.0953696138499734	0.8729	0.7657	-3.3116	-1.4755	-0.1986429620042999	3.8791834839893	5.325197234337099	0.1078947802165763	0.006	-0.0864	0.2584	-0.0942	-2.1395920385581	14.2214433362211	12.675065514557598	0.1084249125060046	0.0002	0.052	0.0106	-0.0096	-3.6074411709444	16.7257846123989	10.4685509807788	0.1122413579229352	0.1043	-0.1454	0.9803	0.6413	-1.497789178749	10.3563053141917	9.2483268836183	0.1147999436110476
642	0.0706684491556318	0.5169	3.3031	-0.1259	0.2112	25.224430046028697	-1.2075162982444	1.9099861113929	0.0880044123264412	0.0739	1.0728	0.073	-0.3213	27.309453301005902	-0.8168400033934	0.3979940985612	0.1134679259833682	1.3462	-4.209	0.1371	-0.2479	19.1423909301157	-0.3286323354371	-0.7345737261997	0.1150718285898866	0.1294	-1.2477	-0.0525	0.3574	21.0211386751328	-1.2162504510598	2.0480014630885	0.1239448733359057	0.0061	0.2564	0.0244	-0.0897	29.129068470880902	-1.1348103775107998	1.5438992107293998	0.130506419674507	0.0774	-0.4531	0.1747	-0.8086	15.247273518692898	-0.6861031123772999	0.7107711926261999	0.1322857682554798
643	0.0783330741195483	0.5971	-3.3691	0.2611	0.1183	19.897737776525	-0.7844606891272999	0.038949600393	0.0924939812232668	0.1082	1.1497	-0.4896	-0.4388	21.529489974807497	-2.9864114313449	-2.1527719538426	0.1239741232127309	0.3359	-2.0145	0.0498	-0.0602	19.3380831648175	-1.9420113383827	-1.0942870558898	0.1243243084724443	0.7851	3.0668	-0.2462	-0.08	17.329503418490397	-2.1338086130452	-1.3921924843502	0.1324121204617014	0.3726	-0.6135	1.2888	1.4776	6.266125156558299	0.5703165730272	0.8831723531536	0.1363870226479348	0.1567	-0.3001	1.1089	0.6356	4.9947551194878	2.3013705807965	2.2774893611616	0.1410666541890331
644	0.0455895544926492	0.5843	-0.9202	-3.0498	-3.0125	-3.9318638020966	-14.830748852672	-15.2363361561583	0.0692576498311413	0.0017	-0.1553	-0.1101	-0.0025	-4.3866692369886	-16.4295315912279	-16.8290207249557	0.0812716138444301	0.0198	-0.51	-0.105	0.3071	-4.7068821638559	-17.8107080269821	-18.2452911440943	0.0872001750324694	0.6161	-1.0163	-2.3416	-2.0205	-2.1452574349789	-10.8238578910305	-11.7342162783978	0.1008854678128733	0.2975	-0.9238	-1.5319	-1.1058	0.1326646995204	-5.256622331827	-6.774476456233	0.1024116908343317	0.0026	-0.1023	-0.1474	-0.0797	-7.1129838923758	-18.5197874692882	-16.9215948761928	0.1034269974120934
646	0.1283869305222137	0.0062	-0.2365	0.1228	0.0388	8.4491519010092	-4.8721622358266	-0.9042602176088	0.1305833499411741	0.0893	0.8313	-0.5388	-0.2097	10.8941245438607	-6.855169012198699	-1.6934027273894	0.1371062889266192	0.0212	0.4032	-0.2113	-0.1588	12.3770814000358	-6.5004915904382	-3.4324827134215004	0.1384798310675346	0.2492	-1.4286	0.6587	0.4738	7.4483045430319	-3.8818588100769	-0.7398063492828	0.1436116426331349	0.0007	-0.034	0.0022	0.0758	13.515904766677998	-7.6418722540759	-3.7470695868987	0.1447492281238042	0.0641	-0.7047	0.2198	0.3459	8.3789245912097	-5.8519610723794	0.1857777909653999	0.1485854608382079
647	0.1590789641215541	0.5708	1.8158	-0.9971	-1.0447	4.1291691010571	-3.228489099242	-2.0263234531728	0.1604476469014546	0.1851	-0.7219	1.004	0.4481	4.5364088118328	-3.1821430090774	-2.1521031223207	0.1614839795958666	0.1329	0.5492	-0.9242	-0.281	4.5331433402847	-3.5254109519349	-1.73896195694	0.1749460148169442	0.0121	0.1077	0.1346	-0.2716	-1.009148737455	2.8975748680243	-0.9120107946567	0.1784106168453783	0.0	-0.0117	0.0065	-0.0136	-5.6885694658823	7.3477830995934	0.9208629765642	0.1794573598837992	0.0028	-0.0589	0.1305	-0.057	-4.5249993329298	3.0025027309012	3.4680488131743	0.1814046939621816
648	0.1082189146267377	0.003	-0.1462	0.0597	0.1293	7.575461218254299	-10.9384247964289	4.616039105969599	0.1124524121395087	0.055	0.3761	-0.6886	0.3437	7.1764835439256	-11.3043149819389	5.8334698479504	0.1293743381277173	0.0867	0.5648	0.052	-0.827	4.6316976321882	-0.1580802973525999	-5.3591896128619	0.1311216534392666	0.0233	0.3939	-0.2896	-0.1673	-2.8698380313808	-1.2568131157115	7.1372585423177	0.1391496695267753	0.5725	-1.5337	0.1046	1.9516	1.4338174108308	-1.2328138669845	0.7918178358682	0.1412059844134231	0.5068	0.9602	-1.8612	0.9986	2.2975149637879	-2.3942594762792	1.0768580932896998	0.1415462804343169
651	0.0812572569922204	0.3568	2.5349	0.0326	0.4001	23.101952225825094	0.7016829525345	3.1495276366271	0.0989430853362692	0.0517	0.7733	-0.1458	0.4051	24.5341565723972	-0.1535558488221	4.9601332524718	0.1206222485845267	0.025	-0.3473	0.1456	-0.4114	22.951819220673897	0.7245019103404999	3.4676553828673	0.1213662982291255	0.1202	0.9012	-0.3181	0.7562	18.6165319817795	0.8570092377381	1.6214049812084	0.1273526230821731	0.7938	-3.0196	-0.0317	-0.4809	18.8156470601522	-0.4020070876926	4.4148388469698	0.1287688289648767	0.061	-0.6962	-0.2833	0.3816	16.7744912844055	0.1770829811806999	3.0568747993286	0.1349509276721746
652	0.1003881754401821	0.4856	-0.1346	-2.0772	-1.7098	-0.7553468464092999	-7.0777325368686	-4.726711051328699	0.1307827410298241	0.0004	0.0153	0.0069	0.0628	-0.2042690153943999	1.107112883898	1.7344375084094998	0.1336778419700092	0.0057	-0.0278	0.0339	0.248	-1.5784817347147	-10.1318139810175	-7.485365677951299	0.1437856557520651	0.01	-0.1294	0.0772	0.2853	0.5441534576117	-2.3453167460884	-1.9691580295657	0.1447887979413404	0.0095	0.2526	0.1825	-0.0427	0.0612177557691999	-4.477787696089799	-3.283962772529	0.1461011745337931	0.0919	0.0947	-0.6592	-0.7071	0.7989389244248999	-1.3753930102413	-0.6966470446048999	0.1503038867836449
653	0.1042939977469525	0.5131	-1.2386	-0.9868	2.2071	3.8972812781113	1.789714466543	-6.3799445443734	0.1258261847097691	0.007	0.1628	0.0792	-0.2252	5.5954445122154	3.094329364555	-10.4080413995622	0.1289005642097541	0.0002	0.0298	-0.0104	0.0304	-1.1402397157474	-1.7539909946673995	1.9352443371023	0.131979228679068	0.0913	0.5713	0.4364	-0.7216	-2.9125252196903	0.0606669533394	4.8624445072437	0.1422786496788175	0.0059	0.0245	0.2205	-0.1131	-0.1188552957446999	-1.0309841194935	2.2580539039958	0.1453306187157147	0.0355	0.328	0.0207	-0.5085	0.5197607785777	0.6209903965688	-0.3825716305268	0.1461361550977291
654	0.1240186633741925	0.0153	-0.1618	0.3146	0.2451	-1.9849345848764	3.8403519126884	3.4803631817833995	0.1470708057639648	0.6184	-2.5	0.2158	-0.105	3.4761928205291994	0.5346324441822999	0.5783032082592999	0.1495924778745331	0.0116	0.3339	-0.0292	0.0661	0.636176806419	1.7528107037463998	2.2169404369143	0.1512720686211036	0.2114	1.2494	0.1466	0.7167	4.2940163996901	0.8693629493779	1.5175393801604	0.1657605921319296	0.0035	0.1121	0.0404	-0.1306	-4.154506012827899	1.7628825196056	0.8260462725772	0.1676019026188724	0.0441	-0.4252	-0.2629	-0.3801	-0.301367615162	3.5422104260438	3.5891860046996	0.1767266650584112
655	0.1237088663391075	0.112	0.0851	-1.0136	-0.5688	0.0693617631241	-0.5647298626678	-1.300287164635	0.1314394974703543	0.4422	-0.3433	-1.9473	-1.0663	-0.4114887580913	5.9134542293635	2.3598343244167	0.1430928056110554	1.0287	0.0865	2.8687	1.5958	0.7183643975513	6.7385169261732	2.7123872225194	0.1532833979446752	0.0008	-0.0889	0.0082	-0.0059	-0.8394229030152	-3.6856944590067	-2.2569522991362	0.1559895427622556	0.0106	0.1554	0.2376	0.1446	3.280815330073	-3.9036941921154	-3.3171682904398	0.1574070187010484	0.2771	-0.1559	-1.4234	-0.7684	1.1641209353823	6.9159933376609	2.7952043021429	0.1595277683546107
656	0.1236738912875677	0.0702	0.1246	0.2677	-0.874	-0.1096883695915999	1.4346436144755	-1.6883668194598	0.1337458208402004	0.5297	-0.3563	0.5785	-2.3408	-0.5828276567898	-1.0478229366331	6.8139768590558	0.1450809189267048	1.0467	-0.1381	0.8598	-3.1723	0.4501236142386999	-0.7881982770438	6.637523366366299	0.1516706457372644	0.0062	0.2435	0.0202	0.0429	-0.5334521532613	-2.5050101076997	12.2756157238605	0.15368064694084	0.0057	-0.1213	0.0462	-0.198	-0.7169873914768	1.2995789900824	-3.7678427071083	0.1553782724103785	0.0032	-0.1379	0.0293	-0.1055	2.7106167861379	2.4822698359551	-3.7728786150379	0.1586937692659513
657	0.0997953488310725	0.3257	-0.618	-0.8698	1.9384	-2.9553304370919	-1.6953305358937	13.1444278708086	0.1109021616854044	0.4465	-0.63	-1.328	1.9693	-2.5720506320125	-2.075738299732	12.5296930161211	0.1322981075706728	0.0	0.0128	0.0003	0.0108	-1.6525253184921	-8.027906071304301	9.5313999895048	0.1408007042234582	0.9117	0.524	1.9773	-2.3513	-1.1461805133831	-3.5789568167176	6.9236258856166994	0.1422708088464335	0.0933	0.1558	0.608	-0.7678	-3.2509539697717	0.9970704270301	14.2588585584168	0.150138496889869	0.004	-0.0065	0.1787	-0.0908	-2.3771452579247	-5.13819980942	9.7863428284408	0.1558281118714453
659	0.1099818652989269	0.4305	-0.0542	-1.991	-1.3802	-2.2600210555308	10.6634563548666	3.6067723394225	0.1205164568812214	0.4358	0.1869	1.6997	1.5812	-2.8563827148814	10.730811623425	3.0727300407007	0.1402705028453305	0.0004	-0.0287	0.0528	0.0321	0.1237731745822	6.024755663213799	6.8844402270395	0.1491642455366784	0.8379	0.301	1.8515	2.2153	-0.6790213668513	2.5239734484971	1.8994028361346	0.1531183479819996	0.0325	-0.0103	-0.4187	-0.3782	-4.2048257490932	14.2949361175687	1.8085204352176	0.1539985791702672	0.0075	0.0125	-0.2484	-0.1062	-0.177437068457	6.092543705109899	5.298325944369	0.1629123050329005
660	0.1094427356763874	0.0015	-0.0452	0.0132	-0.133	-1.7847965877055	10.055685216613	4.6375597437625	0.115549601200068	0.221	0.3046	1.006	1.3282	-6.7492182305236	1.0222893097088	-6.3799445443734	0.1322604825265233	0.0358	0.262	0.2429	0.5276	-3.7050118870804	0.7541272124576	-3.2871889010464	0.1356784908421571	0.0026	0.0587	-0.1571	-0.0325	-1.0432984881026	8.464298967828698	3.9513386022931	0.1387641692844219	0.02	0.0585	-0.4602	0.0389	2.634409335672	2.2082062840989	5.4398821688276	0.1428569239293979	0.2188	-0.7115	1.246	0.4887	-2.8811294811917	-0.5187378597794999	-3.6378139906448	0.1468437075344451
661	0.1098339114818895	0.3558	-0.5897	0.9627	1.8933	0.7934309001269	-5.8662425925235	-4.3136092289787	0.1316788651913816	0.0057	-0.0973	0.0728	0.2233	4.6059279470797	-4.062561350082	-10.9375199067228	0.1330675609095072	0.0005	0.0143	0.0086	0.0708	0.3837912644785	-1.3670129447022	0.1685455435188	0.1395180875882276	0.0011	-0.0407	0.0092	0.0978	5.4496392404412	-4.3664469192088	-13.476128962640296	0.14617954904827	0.0015	-0.0526	-0.0125	0.1103	0.6470748259229	-1.9703776635174	-1.4412925866638	0.1486413282389165	0.0018	-0.0501	0.025	0.1238	-0.4538218591244999	-1.3367974971246	0.2519921116335	0.1549664699532055
662	0.1120813606226353	0.0027	0.0195	-0.0284	0.1884	-2.9186233894488	3.5114441760364	-10.2325714826402	0.138350411764056	0.9242	-0.1792	3.1552	-0.182	-0.1519034415327	-9.4587727548326	-0.0876956154303	0.143786549495239	0.0954	0.0626	0.8023	-0.5899	-0.7804476999958999	3.5470102757892	-1.9309952897867	0.1496413096201989	0.003	-0.0647	-0.1407	0.0786	-1.9200579272521	3.6345878621274	-8.8276711993739	0.1518639246809852	0.0043	0.2049	0.0062	-0.0253	0.0136520316529	-13.633186341194698	0.0468968925944	0.154480481667697	0.0002	-0.0261	0.0317	-0.0145	-0.6067482194554	6.2990552732542	-0.7433865650764999	0.1622574977756739
663	0.1464928916566041	0.1774	-0.946	0.3939	-0.8751	-1.2561442841896	1.6522892603078998	-0.7551107882250999	0.1593565908122963	0.4536	1.4198	-1.4998	0.0674	0.6896046421095999	-0.6115874122314999	-1.1953199587274	0.1860181142748101	0.0316	0.3617	-0.3501	0.0409	0.2224454955778	0.555130163177	-0.167601310782	0.1863544557026553	0.0	-0.0108	-0.0023	0.0061	-3.834765202329	2.2081275980375	-3.795028741322	0.1883770281095583	0.0001	0.0122	-0.0238	0.0125	-2.3453167460884	0.7340622668005999	-3.7408927310788	0.1889122759026792	0.1958	-0.9275	0.6945	-0.4605	-0.5061874329862	0.7484224730061	-1.1536556892161	0.1948859781033682
664	0.1105223877202448	0.0016	-0.1276	0.0513	0.0528	9.7030929754796	-1.6169592187392998	-4.8736966140239	0.1227428071416867	0.9628	-0.6663	-0.4121	-3.3395	4.2509357810736	1.3153555453931	15.3272972431367	0.141089579877421	0.0245	-0.4198	0.2674	0.1145	1.3535576282028	-1.1557015268125	-4.450090202477	0.1482054693171441	0.0063	0.0789	-0.0775	0.2272	7.5816774171049	-1.9266675564097	-4.692443271588999	0.1497690663849775	0.0007	0.0314	0.0795	-0.0097	5.5090865598289	1.9811576539292	20.6337671948606	0.1518145949821941	0.0049	0.1789	0.0692	-0.109	3.7506104596616994	1.0379084928967	13.216110872743998	0.1529668412418515
665	0.1783361965564569	0.1705	-0.5986	0.8168	0.6391	1.3397875674578	-3.6453285095085	-0.5018596996092	0.1909272092308998	0.0866	0.2465	-0.7556	-0.2206	1.5155722286254	-3.4622653876614	-0.6169774074373999	0.2178514553347479	0.0056	-0.1187	-0.1292	0.0866	2.7585759405612	-3.0566780841751	-1.9802527642231	0.2182860522852788	0.2826	-0.9141	-0.2367	1.0249	2.1798793019949	-4.1453390866748	-1.4919270671747	0.2325940345300772	0.8391	1.0974	-1.7506	-1.0688	1.7070154160116	-4.5669783466867	-0.8878541738068999	0.2362128796521432	0.1967	0.4067	-0.9982	-0.2957	-0.8739267409390998	0.0553949872256	1.0129256684022	0.2448722231289238
666	0.1069938749700302	0.291	0.6087	-1.7808	-0.7338	-0.4217179460733	7.552681603478999	3.5283223362066995	0.1365081542474425	0.0002	-0.0172	-0.0213	0.0327	1.1804876361535	0.7952013365083999	0.215206377929	0.1483809027968338	0.0048	-0.1824	0.0699	-0.1004	-1.2405251010016998	5.1112891764212	1.1952019296353	0.1527586361991379	0.0214	-0.3012	0.3452	-0.0153	0.0052719661138	2.1098093643182	0.5874307913817	0.1578173555958129	0.0956	0.56	-0.7645	-0.1008	-2.45893941875	6.601052376907399	1.0885823164383	0.1591650684855045	0.0377	-0.0086	-0.4869	-0.3431	-2.6488482279389	7.3870081012013	1.4249652289233	0.1614242186059609
668	0.0817964002120038	0.0052	-0.2198	0.2112	-0.0572	5.368395882045699	-7.2021745429727	3.8612037189594	0.1124153008506869	0.0028	-0.0575	0.0498	0.1771	-1.5683705758248	-2.7290686675362	6.6722239194437	0.1196043666152509	0.0014	-0.0813	-0.0279	-0.1024	3.4085621507559	-1.8035238703187	-0.6906669039384999	0.1235106945925014	0.0043	0.1944	-0.105	-0.0622	-1.9334345576901	0.2708374233388	6.215411989985999	0.1246124480377652	0.2883	-1.5988	0.239	0.9259	-1.95141432272	-0.7061287150036	2.9716577948324	0.1319747967125067	0.0173	0.281	-0.2482	-0.2374	6.7349760534102	-8.3014188207307	-0.9059519679289	0.1337295750735525
669	0.1294740529654291	0.0128	-0.0922	0.3744	0.014	0.894660518118	1.6412338686811998	0.9597338908958	0.1344357394889	0.0875	-0.356	-0.0209	-0.9217	-0.4213245157663	-2.3206880088702	3.8135986518124	0.1385921049813022	0.1793	-0.2091	-1.0688	0.8689	0.9637468800272	-1.6691280774474997	4.7189998173115	0.1418045071652938	0.0308	-0.3758	-0.2063	-0.3762	-0.1832204939698999	-4.356060359103999	6.1197297393236	0.1475015098602848	0.067	0.4924	0.6171	0.2403	-0.8769954973336999	-1.1410265763613998	1.146455914598	0.1491539149386681	0.5728	0.661	1.8373	-1.3956	-1.0984180741133	-1.6451288287205	1.6090906125993	0.152004134316319
671	0.0921454195479869	0.026	0.2473	-0.2314	0.555	-0.414675543578	1.5508629271633	2.4865975693321	0.1143949912249113	0.886	-1.3316	1.155	-2.9173	2.4828993244463	-0.9490719295761	6.2019960165173	0.1191343550914549	0.1034	-0.6856	0.6688	-0.6203	3.71398209808	-1.9946129704286	7.843387257321299	0.1395504247744294	0.0031	-0.0511	-0.0559	0.1667	-1.6683412168335	1.2857695863067	-1.7749608300304998	0.1510624428501375	0.4353	0.7695	-0.6108	1.8323	0.6795721692811	0.3707687213168	2.44713650954	0.1602849466895412	0.0466	0.3526	-0.5092	0.2281	-1.9610533652415	2.9362097241717	1.9269823006553	0.1643543335519524
672	0.0912898912446487	0.0098	-0.2296	-0.1558	0.2886	0.5687821948299	-0.5486385631115	-1.6981632341041	0.1146634779952268	0.9313	-1.8401	-0.7326	2.8742	1.8047435042704	-0.8531536207294999	-5.095551964141199	0.1173689462580444	0.1544	-0.0561	-0.6251	-1.2565	2.3454741182112	-1.5538136544658	-7.823755085001999	0.1364661178163442	0.0026	0.1032	-0.127	0.04	2.9221249191811	2.8625595707013	-0.3622312836549	0.1399906925106989	0.0002	0.0444	0.0065	0.0203	3.0988144700548	2.8170396841814	-0.8099549730208999	0.1449410742120008	0.1127	0.7845	0.6185	-0.4102	2.3754928506353	-0.1091769101925	-4.8133050618994	0.1470194386835306
673	0.0904433099278695	0.0178	-0.2583	-0.4643	-0.1126	0.6896439851402999	-1.5006612199901	0.2183144773542999	0.1114170132450164	0.5477	1.4579	2.1327	0.8364	-0.3798569614085	-6.32242503349	-0.1759420332903999	0.1152472955114466	0.4418	-0.0348	-2.3849	0.2476	1.9637286913291	-6.8140948881479	1.6120413399018	0.1353887140951587	0.0045	0.0549	-0.1672	-0.1378	-2.7810408110909	-0.8687334608866999	-2.1130354928356	0.1381108639714188	0.0044	-0.0393	-0.2089	-0.049	-3.04908487925	-1.5501547526107	-2.3114423966557	0.1439646965438414	0.1701	0.7976	0.9184	0.541	1.0640322652815	-3.9631415115031	0.7180889963363999	0.1456737330410495
675	0.0910817872625325	0.0083	-0.3638	-0.0559	-0.034	-2.2625783525263	-0.3830044038644999	-0.1151570508589	0.109297852999031	1.2656	4.0907	0.6584	0.4491	-3.5264338707331	-0.3990170173594	-0.1623686876989	0.1267380890242404	0.0753	0.9342	0.0991	0.0957	-4.443401887258	1.1966576217712	0.5910503502061	0.1324634820297393	0.0065	-0.2714	-0.0071	-0.0097	-6.280170618518199	1.5224179159672	0.5502909704009	0.1343381991077506	0.0006	-0.0103	0.0275	-0.0799	5.807818191934	-2.3793878106746	-0.7445275129668	0.1407310576696638	0.0094	0.2929	0.1184	0.0141	-5.215115434438499	0.0994198385788999	-0.0569293654228999	0.1430097903939471
676	0.0849395876465717	0.0166	0.2516	-0.4783	-0.0321	-0.3736801055886	0.0954461924781999	-0.4352126056034	0.1122682352644271	0.002	0.1315	-0.0796	-0.052	-2.4626376636358	4.124565966465199	-0.3707293782861	0.1143487510404553	0.7832	-1.6815	2.7155	0.2677	1.161406266264	-0.8053124953983	-1.0391674698791	0.1255304237054338	0.1381	0.4299	-1.2099	0.0396	1.3023330022314	0.0142815201440999	-1.3710259338336	0.1389270091437061	0.0232	-0.4164	0.1756	0.2153	-0.4035808089206	-0.8820314052632998	-0.1412021371822999	0.1422938175882578	0.0219	0.4405	-0.0636	-0.18	-2.2624603234342	0.7832410551755999	0.3064035230916	0.1450289778220775
677	0.0863973654491186	0.049	-0.4216	-0.791	-0.2182	-0.3381140058358	-1.1007393129246	0.1995871947410999	0.1073039432150093	0.3629	1.1942	1.7841	0.681	-2.2730042556618	-4.990270013988	-0.6065908473325999	0.1108293609384926	0.4853	1.1794	2.2012	0.5769	-1.016623913288	-3.1566880682145	0.1640604380189999	0.1217765517029605	0.2763	0.678	1.699	0.2385	0.1015443622366999	-2.5941614152659	1.0652912422639	0.1324350939241899	0.0238	-0.0994	-0.5065	-0.0603	-1.0822480884955998	-3.2623634486747	-0.0188453117053	0.1400008176800767	0.0069	0.1288	0.226	0.0762	-3.0558912235611	-3.4662390337621	-1.5553480326631	0.1445237773657683
679	0.0739896278217356	0.0753	-0.7525	-0.9464	0.2538	4.3213991490573	6.226270666459199	-1.6812850739337997	0.0933387864459838	0.6399	-2.074	-2.3749	0.5846	9.7182400422991	11.135612066297298	-2.1099273934103	0.1062817038802677	0.0034	-0.1958	-0.0973	-0.0154	2.7217902068567	4.8491859058978	-1.7459650164046	0.1188178186007506	0.0002	0.007	-0.0496	0.0068	4.3939870406988	5.6391152762924	-0.9679959273428	0.1216897748266713	0.0296	0.5245	0.2074	0.2153	4.9765786393044	6.2992913314384	-1.2167225674281998	0.1248213652820704	0.2556	1.2615	1.2127	-0.1005	3.1287545164175	3.7886945133793	-0.3665983600626	0.1341045833884329
680	0.0970733746165054	0.2935	-0.3822	0.17	-2.0883	1.95141432272	-2.4367892924659	8.1466433379569	0.1320377107930505	0.0006	-0.0697	-0.0117	-0.0459	-0.1111047186967999	-0.9395902591774	-1.9782069266267	0.1354545122614051	0.0318	0.2706	0.1836	0.4951	1.1446854782165	-1.4887009386573	8.2101823325374	0.1414129807713921	0.0055	-0.0098	0.2254	-0.0834	1.3262929079277	-1.0148534769065	4.806538060619	0.1471784867492014	0.0305	0.0934	0.102	0.5402	-1.2817172541446	-0.7383506571469	-0.8874607434999	0.1512186781237635	0.3713	-0.402	0.1486	-1.8708	1.2615736224262	0.7488552463438	5.2326624261307	0.1521800470069867
681	0.0981458079937654	1.0851	1.5426	3.4712	1.4682	-1.6020088670733	-0.9562323611635	-1.7195658428049	0.0991581544147566	0.0967	-0.3864	-1.117	-0.2582	-1.4342895271992	-1.0624192010228	-1.0315349219233	0.115747632564317	0.0509	0.1901	-0.4236	0.6662	-1.185405514991	-2.0002390238187	0.0609030115236	0.1251459502387497	0.5867	-0.9183	0.4503	-2.4468	-1.941971995352	-6.7391070716337005	0.9866445238946	0.1336083141164801	0.0005	0.0234	0.0588	-0.0335	1.7744100276007	12.9687218957024	-4.824950598986599	0.1354740154867263	0.0336	-0.2637	-0.0567	-0.5469	-1.3397482244271	-1.8180807916777	-0.4221113763802999	0.1423504728941328
682	0.0957352345540903	0.0025	-0.1928	-0.0412	0.025	-0.8875394295612999	0.3637263188214999	-0.1906956698029	0.1158942619362892	0.9827	3.3307	-1.125	0.5993	-2.6530972752545	0.2485299249319	-0.0678273849268	0.1249444956764477	0.0953	-0.5973	-0.7013	0.5441	-6.5675714577817	0.2500643031292	0.1098850847450999	0.140574358252276	0.0104	0.0453	-0.2775	0.1793	2.6972794987306	-0.3969711797629999	0.143208631748	0.1443354970629402	0.1508	0.3538	0.9704	-0.7074	0.6439667264976	-0.9669730085446	0.6838212165966999	0.1480055960775713	0.0369	-0.081	-0.4683	0.3852	3.4414922674518	-0.1116948641572999	-0.2074164578504	0.1516596580616246
683	0.0874593227011081	0.0219	0.1023	-0.1884	-0.5748	-1.9357951395321	-5.1381211233586	-0.0519721435546999	0.0965651908513616	0.268	-0.1094	1.0972	1.7165	-1.8253985953879	-5.7062344866666	-0.5612283329355	0.0993948868428974	1.6621	0.0512	3.1123	3.9236	-1.4520332340449	-4.7672737159804	-1.5324503887956995	0.1127406612177678	0.0212	0.1453	0.4596	-0.2232	-1.2781763813816	2.5530479481844	7.420725078511199	0.1264639233833385	0.0999	-0.0388	0.4488	0.991	-1.6149527241736	-3.9197068056103	0.2046624457014	0.1285869834659034	0.0058	-0.0313	0.259	0.0024	-2.2429068371763	-8.8751188943981	-3.6123590497819	0.1328092676622826
684	0.0846583617285905	0.0162	0.3266	0.0889	0.4153	0.3209997874813	-0.0295859590864	1.2214830741429	0.1121060477053623	0.9395	-2.3056	-0.4255	-2.6598	1.9950457437663	-0.6217772571828	2.0617715238335	0.1135907443761193	0.0014	-0.0334	-0.0721	-0.1091	-2.7478746362108	-0.8966276696529999	-2.491200703924	0.1243567287120824	0.0965	-0.5137	-0.3308	-0.8891	0.9722056316277	-1.1930774059775	0.5999812181749999	0.1374095258427088	0.0493	0.6162	-0.2445	0.3149	1.8639154224432	0.0756959910667999	2.6644280680961	0.1429816893004942	0.0099	0.2775	-0.162	-0.0265	-2.7711263673545	0.8496520909972001	-0.4675132338080999	0.1459544510835921
685	0.0917533808687298	0.0178	-0.1554	-0.5109	-0.08	-1.8142251746691	2.7000335108796	-0.3884337421011	0.1147433493090241	0.7731	0.89	3.0299	0.3653	1.1124635360731998	7.493981801674599	0.1526903021466999	0.1187908324813067	0.1342	-0.8362	-0.9856	-0.1559	2.1401428409879	9.0822992940643	0.3338649585202	0.1413544181764248	0.0047	0.0217	-0.2011	-0.0931	-1.3615836064656	-1.7126021263709998	-0.0184518813982999	0.1540854159479287	0.5153	-0.6145	-2.1409	-0.2353	0.1162979987491999	4.5701257891427	-0.0906856857635	0.1599180390246533	0.0193	-0.3337	-0.2016	-0.1692	-2.4379695833869	3.9275360687196	-0.2439267903399999	0.1631947003138666
686	0.0843816291485153	0.0	-0.0011	-0.019	-0.019	-0.8658220766149	0.5648872347906	-0.5176755979506	0.1019573179786132	1.5556	4.7433	0.2876	-0.5515	0.5419895909232	0.1983282177587	-0.2296059271651999	0.1133474415391768	0.096	0.93	0.4238	-0.4754	6.6959477669558	1.0546686239749	-1.4289782180547	0.115931450031165	0.0002	0.0031	0.0389	0.0383	-8.3535876794389	-2.6881912586389	3.1507866136095	0.1271972021732155	0.0047	-0.1238	0.1451	-0.1382	0.7644744295317	0.0675126406812	-0.1115374920344999	0.1312573884788416	0.0234	0.1006	0.3561	-0.3613	-4.5968790500187	-0.9633534497202	1.2169586256124	0.1399641756799198
687	0.1280384746849413	0.2629	1.2494	0.4837	1.1334	-2.9043812123354	-1.7101628584676	-4.1622565898758	0.1417969360728315	0.0753	-0.7634	-0.3535	-0.2985	-1.6178641084453995	1.4486497334047	1.4285847877476998	0.1453438238446074	0.1678	1.1696	-0.2481	-0.5502	0.3204489850515	-0.2501823322213	-2.483332097784	0.1472055533496302	0.0905	0.9313	-0.2105	0.1051	0.6872834032983	-1.0080077895647	-2.0284873198613	0.1561033344224492	0.0157	0.1271	-0.1312	-0.343	3.0994046155153	-0.9963229094468	-3.4981068886291	0.1581827374294269	0.1806	0.6606	0.4162	1.0502	-1.186192375605	1.3174013829895	1.0442427208393998	0.1587132563215769
688	0.1380347443944892	0.2664	1.2769	0.6218	0.937	-1.0455016978218	-1.6852587200345	-2.604115202033	0.1441755034375711	0.1419	1.2045	0.0429	0.155	-2.2451887329569	0.2567526183481999	0.4780965090664	0.1542220767025757	0.31	-1.1289	0.7266	1.1011	1.1217484913184	0.7949259352935001	1.326253564897	0.158077222815905	0.0045	0.0524	-0.0667	-0.1893	-0.6944438348856999	-3.2989918102564	-5.1048762624171	0.1618709380507669	0.0618	-0.4973	-0.2835	-0.4946	-1.1356759241862	-0.3742702510491	-0.5539892152867	0.1627678743720342	0.0034	-0.136	-0.0851	0.0776	5.6017787401581	-1.7056777529677998	-2.7148264904228	0.1668651881361777
689	0.0873548073012744	0.0027	-0.1281	-0.0463	-0.1692	1.2196339517	0.0705027110143999	-1.2110965140381	0.0983315650890968	0.8788	-2.1256	-1.1966	-2.7304	-3.5163620548739	-1.8505387920052	-3.854043287372	0.1169672594154291	0.4591	-1.2803	-0.7754	-1.9098	-0.5727951839612999	-0.0055867103594	0.7940603886180999	0.1201829815319178	0.0006	0.0478	-0.0337	0.0637	2.4662572224602	2.4680670018724	7.238409474247399	0.1324122101300132	0.0168	0.2159	0.1509	0.3482	-2.5007610603841	-1.7453355279134	-4.3089667513561	0.1333619074329723	0.0092	-0.0373	0.0691	0.3125	-5.3594650140768	-2.242159319593	-3.1408721698731	0.1342238359958155
690	0.0972880942090723	0.0087	-0.2778	0.1821	-0.152	0.4811259224303	1.2680652224917	0.6317703869806	0.0999455686104496	1.0953	2.6136	-2.9169	-1.0484	2.2205599957387	-1.7944749732577	-1.7963240957006	0.1172732021830768	0.2423	-1.3304	0.5047	-1.0368	1.9750594841707	0.2141834591307999	0.9786972316932	0.1286624106858677	0.0887	-0.6736	0.1231	-0.7521	4.0079532234704	-7.7984181732312	-6.643464164001999	0.1298509160178912	0.4467	1.4442	-0.0832	1.7514	1.1154929494371	3.417729076909	5.380552878532	0.1384257048490456	0.0263	-0.3504	0.2464	-0.319	3.6526856562494	-4.276233349813699	-3.9176216249832	0.141331814044483
691	0.0893053951633993	0.0198	0.5703	0.0782	0.0409	-0.0736501534703999	-0.5613857050583	-0.5074070669379	0.1133356031170536	1.2377	-4.001	-0.521	-0.3182	2.9854671986081	-0.0171929044159	-0.1357727989457	0.1286587103980314	0.0016	-0.1149	-0.0583	0.0445	7.382916426008499	3.2362396762899	2.4193603298658	0.1321635995904965	0.0013	-0.115	0.0358	-0.0108	-2.8740477356657	-3.1392197625837	-2.6536087346536	0.1376567770253176	0.0008	-0.0877	0.0153	0.0168	-2.2922036546434	-2.7489762410703995	-2.1048127994193	0.140772036823167	0.0168	0.0855	0.318	0.2656	4.0166873762858	0.9211383777791	0.5768081730926999	0.1459535566054321
692	0.0945212380644779	0.0019	-0.1593	0.0607	0.0329	2.5274356351987	0.5425010503223	0.136913746836	0.1142256452681145	0.9725	-3.3272	-1.1689	-0.5782	4.8103936776276	0.6872047172368999	0.1274320764373	0.121459657273995	0.1239	-0.9148	0.6238	0.5514	8.3026777977131	0.3592805563523999	-0.3638050048828999	0.1418327934752596	0.0157	-0.1854	-0.307	-0.1922	-0.9336494615417	-0.4389501935198999	-0.2824436173953	0.1442824707512437	0.1228	-0.161	-0.9048	-0.6572	1.0062766962139	-0.9287315827042	-0.8325378726426998	0.1476585741983023	0.0026	-0.0446	-0.0027	-0.1569	5.6260533901	6.6656142902861	4.5537984314022	0.1503505690622778
693	0.100628706644305	1.2363	4.0025	-1.054	-1.1391	-0.7832017121449	0.6726084528472	1.0397182723089	0.1207014867077448	0.0002	0.0094	0.0388	-0.0262	0.2027346371970999	1.9418539662599	3.4454265705218	0.126872155277733	0.0179	0.4585	-0.0369	0.0175	0.8795921373598999	0.4577561621945	0.9543832387206	0.1337767130436062	0.2612	-1.6772	-0.0223	-0.34	-5.554881847563699	1.5302471790765	1.6985173213804	0.1370803299503377	0.0185	-0.4124	0.1196	0.1363	6.1319260788406	-0.308842790995	0.5307374841429999	0.1393049908451079	0.0513	0.5908	0.18	0.4136	-7.2155905164414	1.6469386081326998	1.5959893833762	0.1425133101809656
694	0.1577350525802962	0.597	1.7333	1.6347	0.0243	0.7964996565215	0.5576087741111	-0.045244485305	0.1633900622083726	0.3429	-1.5839	-0.7989	0.0341	2.7137642285939	1.1761205597457998	-0.1177930339158	0.1741340814828624	0.0246	0.1964	-0.4116	-0.0614	-4.2278807650834	-4.642084192293	-0.1761387484438999	0.1896940391572601	0.062	0.6053	-0.3446	-0.0703	-2.2121405871689	-2.1971902355029	-0.0803384686893999	0.1925030702778445	0.0003	0.016	-0.0011	0.0456	1.5369748373262	-1.2815205389911	-0.2513626231423	0.1945402538421695	0.0004	0.0111	0.0386	-0.0346	1.3232634945638	-2.7333570578825	-0.3699425176721	0.1986280932671823
695	0.0877255696010928	0.0011	0.135	-0.03	-0.0026	1.4401516387734998	0.2916498865790999	-0.7313869407129999	0.1081603678339729	1.3875	4.1634	-1.2795	-0.5201	-0.3937450512455999	0.8964702975301999	-0.5375438284541	0.1224234574914446	0.0004	-0.0439	-0.0306	-0.0441	-6.86929316022	0.4175475848190999	2.2096619762348	0.1303728337344717	0.0011	-0.1064	0.0343	0.021	4.0500502663194	0.8759332355048	-2.1721680679777	0.1357978235630315	0.0203	0.2152	0.2927	-0.3034	-3.0632090272713	0.8640122972026999	0.4598806858523	0.1384668548868316	0.0002	0.0091	-0.006	0.0438	6.405281456144199	0.9952606476179	-3.0653728939598	0.1416123340082548
696	0.1279582638075368	0.0788	0.5063	0.8168	0.0039	-5.7175259364775	-0.6530943096199999	0.3589264690761	0.1518635061063656	0.0486	0.6525	-0.2331	0.0126	-3.3092209982383998	-1.5581413878428	0.4283669182615999	0.1612689160297755	0.0038	0.0565	-0.0211	-0.1774	0.8376918096643999	-0.0501623641425	0.5895553150395	0.1878168392959911	0.0083	0.2392	-0.0947	0.0096	1.4091493305819	-0.7780084320924999	0.6089514291746	0.1902493686098124	0.671	2.2069	-0.6462	0.0521	-3.5432726878727	-1.2590556684614	0.4112526999070999	0.2010479543595027	0.149	0.3774	-0.9842	0.0269	-1.4979858939025	-2.6840208973847	0.4728638859833	0.2168337666668329
697	0.0974818321516518	0.0025	0.1507	-0.0592	0.1101	0.9924279494075	2.10091783938	0.3156884783367999	0.1007863663211143	1.1132	2.1408	3.3679	-0.8015	0.3193867232226	-0.7563304221768	1.4222899028357	0.1177883800765451	0.1115	-1.1084	-0.0355	-0.4362	-0.7156497284329999	2.2219370018132	-0.3589264690761	0.1287442587449496	0.6019	-2.387	0.381	-1.0814	-1.5307192954448998	7.279798342543799	-3.1332002788866	0.1318095835829029	0.0023	-0.0662	0.0926	-0.1139	0.4454811366161	-12.1977165230745	6.130273671551199	0.1370469428364025	0.0047	-0.1042	-0.1997	0.0271	5.192099761479	4.3620404997704	0.7673071277421	0.140868279586246
698	0.0901569402092285	0.0255	0.6394	-0.104	0.0659	1.6389126298699	-0.683781873566	0.6200855068627	0.1143275588169321	1.1892	-3.8846	0.6112	-0.3729	-0.9506063077734	-0.2747717264088	0.3393729828182	0.1298606994187033	0.0006	-0.0586	0.0539	-0.015	4.0879376048835	-3.2183779403521	2.8896275758228995	0.1322350420829795	0.0021	0.124	-0.0778	-0.043	-5.566566727681599	3.0455833495177	-2.4546510284036995	0.1365702462459632	0.0049	-0.1523	0.1465	-0.0961	4.212655012202499	-2.9943193805156	2.4171964631773	0.1399170226426496	0.0066	0.0061	-0.2545	0.0746	6.9441236046114	-1.7670922238905	1.367563747132	0.142710503293496
699	0.0854593213517697	0.004	0.2442	-0.044	0.0892	-1.0885429734076	-0.5654773802511	-0.5711427766718999	0.1006799987561505	1.5696	-4.6084	0.7555	-1.2555	-3.1372526110487	0.3268618990556	-0.9163778710644	0.1037432538730696	0.0145	0.0294	0.419	0.1819	-9.788073921791598	1.5394141052295998	-2.6775686403499	0.1187683632193258	0.0004	0.0194	-0.0201	0.0653	6.7981216176837	1.8529780599086	2.8198330393611	0.1245777026694012	0.0443	-0.6936	0.041	-0.226	-2.3817090494859	-0.0014163491051999	-0.7693923083691999	0.1331502766197542	0.0261	-0.2106	-0.4503	-0.2162	3.9633382266566	0.4935189771007999	1.441922075155	0.1379152720262439
700	0.0909790233347246	0.0033	0.1325	0.1906	0.0004	-1.1086079190646	2.9467143133686	-0.406806937438	0.1142029194959628	0.6823	1.6385	2.499	-0.1789	3.1700646986524994	6.9672179636323	-0.8145581076127999	0.1184074861159031	0.1855	-1.2666	-0.8591	0.0881	4.7018462559263	7.8420495942775	-0.930069245748	0.1401251269922589	0.0021	0.0308	0.1174	0.085	-1.8599811193732	-1.4269717234889998	0.2352319805552999	0.1537934191752258	0.5466	-1.3202	-1.8879	0.1554	1.000493270701	3.9588531211568	-0.5380159448224999	0.160589097193431	0.0093	0.1783	0.2067	0.1128	-1.1265876840945	4.302160407045	-0.4661755707643	0.163896171475072
701	0.10290256053044	0.0001	0.0215	0.0387	-0.0078	-1.5641608715398998	0.0973740009825	0.0279335517969999	0.1238540782902648	0.7948	-1.4803	-2.7243	0.1116	1.3879827800653	2.517560534493	-0.0957215936930999	0.1299460522593022	0.0853	-0.8682	-0.4795	0.0287	3.6527249992801	4.7209669688465	-0.2039149281180999	0.1444786194484369	0.0288	-0.1992	-0.5092	0.0192	-1.2590556684614	-4.9312948109687	0.1429725735638	0.1648566230955642	0.0031	-0.1571	0.02	0.0553	-7.034022429760899	-3.5452791824384	0.2082426614950999	0.1669680832590157	0.1244	1.0478	-0.1401	-0.0034	-6.5784301342549	-2.5091804689539	0.2232323561917999	0.1701665556177581
703	0.0923736735432475	0.0295	-0.0179	0.6012	-0.3434	-0.1684668574574	-0.6401504525196999	2.3718732918109	0.1081487756322143	1.0727	-0.1743	3.3499	-1.9042	0.0926528372984999	-0.9277480069367	1.5522399332378	0.1176799133911005	0.0238	-0.1269	0.4898	0.2181	0.666077509751	-7.7700125050658	4.3562177312268	0.1259188712422998	0.0368	-0.0466	0.66	0.0089	0.1973839850219	0.2570280195631	0.7344556971076	0.1426775873056911	0.0093	-0.0947	-0.2268	0.192	-0.5063841481396999	2.089901790784	-1.2451675786243	0.1571389284557676	0.3994	-0.1208	1.8691	-0.5519	0.147929795432	-4.3162058690049	3.9504730556177	0.1599136691644228
704	0.0918332404227484	0.0159	-0.0498	0.5063	0.0202	0.7614450161677999	-1.8721381158595	0.1603621931332	0.1073626965388858	1.0195	-1.3234	3.5344	0.0197	-0.0441035374147	0.0450871131821999	0.1762174345053	0.1165784403430578	0.0854	0.9344	0.4732	-0.048	1.4201653791779	-8.111195267296198	0.1563492040017999	0.1267520901431474	0.0729	0.2828	-0.8819	-0.0673	-1.3354991771115	-1.0155616514591	0.3337862724588	0.137036489495703	0.0022	-0.0293	-0.0045	-0.1516	8.193933660858299	-3.5847795852612	-0.1768075799658	0.141803329349968	0.0019	0.0214	-0.1316	-0.0462	1.7546991692199998	1.9777348102583	-0.3660869006634999	0.1454717147443607
705	0.0895721815432273	0.0028	-0.0674	-0.1266	0.1637	0.6178822971435	0.2936563811447999	-1.621719725454	0.1046025611077634	0.9604	0.8765	-0.0768	-3.6053	0.0917872906231	0.0981215185658	0.0038949600393	0.1120516366797351	0.1248	-0.5155	-1.1577	0.2534	2.5192129417824	2.2276810842954	-6.540464109629399	0.1241551705167315	0.0513	-0.1918	-0.087	0.7583	0.9099256140296	2.1240121984009	0.0934396979125	0.1349410160162771	0.0063	0.0792	-0.1025	0.2317	-0.2825616464873999	-5.333931387152499	-6.9443596627956	0.13942489575271	0.0004	0.0491	-0.0259	0.0324	-1.2684586527986998	-2.0401328569485	1.1722255997065	0.1459269795057877
706	0.0934389551376511	0.0406	-0.4601	-0.4329	0.5018	1.1572752480405	1.8828787632406	0.3052232321706	0.1094693392355337	0.9816	2.1438	1.9293	-2.2655	1.1212370319193	1.2029525066832	-0.3014463012234	0.1188888373737109	0.0327	0.2131	-0.1341	-0.5909	5.1214396783418	4.148722587315	-5.3096567372106	0.1266621759784225	0.0359	0.2267	0.0583	-0.6082	0.5470648418835	0.3453137804539	0.2653293990408	0.142991372008202	0.0118	-0.1316	-0.2737	0.1774	-1.8907473693806	-1.1560556140888	1.3689407532065	0.1588932595777334	0.4249	1.0251	0.7208	-1.5622	3.429138555812	3.6145622595011	-2.4123179273705	0.1619679099201194
708	0.0855404950610473	0.0042	-0.2086	-0.0875	-0.1488	-0.8971784720828	-0.7263510327834	-0.4916305116272	0.0917819663180639	0.9651	-2.8206	-1.3265	-2.4613	-6.5946001198726	-3.4207584902729	-5.3510849485377	0.108816057809581	0.6531	2.2122	1.4388	1.428	-3.0709989473499	-1.9835969218326	-2.0250251331597	0.1191857409140362	0.0004	-0.0633	0.0189	0.0123	5.3385345217444	5.344711377564299	1.4706031445352998	0.1232131427943806	0.0336	0.4296	0.1399	0.4522	-4.1062714571897	-2.4799879401744995	-3.0342525566761	0.1328312680030917	0.0088	0.0381	0.2393	-0.2013	-1.2502821726153	-0.6355079748971	-1.0964115795476	0.1335992976737288
709	0.1417009167455459	0.1158	0.5633	-0.7812	-0.5465	-2.8267574127643	0.8638942681106	1.9695514598727	0.1617673461610466	0.3949	-1.61	-0.5523	0.8743	0.4435926711424999	2.2469198263077	0.2576575080543	0.1826525020202383	0.162	-0.9805	-0.0326	0.6066	-0.2410940921295999	0.9329806300198	0.3617198242557999	0.18360846214029	0.0	-0.0072	-0.0005	0.0061	-4.791705738045099	2.9949488690068	3.7307028861275	0.1935882100958859	0.0839	0.658	0.3289	-0.3306	-0.6288196596780999	1.0008080149466	0.6220526583977	0.194286409833681	0.0001	-0.0061	-0.0088	0.0239	-3.6116115321986	3.740735358956	3.1737236005076	0.1955371982606275
710	0.1121289116549126	0.0029	0.1814	0.0805	-0.0022	1.6367881062121	1.9002290397793	-17.5117403366928	0.1226777582938333	0.0427	-0.0326	-0.1125	0.7127	2.5936499558668	1.0984180741133	-11.0255696094294	0.1313996472555971	0.7834	1.2442	0.1428	2.7157	-5.1739232812956	-1.8545124381059	-6.1946388697764	0.1330679489822011	0.4078	1.5986	0.6432	1.2757	-2.062755099601	-1.5424435185935	1.1379184769361	0.1491594534268974	0.0011	-0.0031	0.0892	0.0557	1.1850514277147	0.2967644805700999	1.3473414293522	0.1498256764892035	0.0018	0.0555	-0.1199	0.0218	-1.0111945750514	0.9805856971668	-7.660756908811899	0.1575772256941348
711	0.1285562775814898	0.0089	0.3123	0.0744	-0.0305	1.0995983650343	-1.5623904351584	3.0063976909405	0.1322227990509738	0.0967	0.6793	-0.797	-0.0284	-1.7270803616686	1.628408040673	-4.98476198969	0.1389185964920875	0.1896	0.6955	-0.9766	0.7808	-4.9276359091136	5.913808316639799	-6.859063972238	0.1408440764919072	0.3531	0.5619	-0.498	1.788	-0.840367135752	0.0494541895899	-2.0162516373136	0.1452391849670984	0.0334	0.4086	-0.3554	0.2271	0.1620539434533	-1.7024909674811	-2.6239047464751	0.1469193714199538	0.1267	0.0819	-0.1517	1.1244	0.269499760295	-1.0516785536417	1.3037886943672998	0.1523615981440019
712	0.1235013084517102	0.0016	0.0196	0.0592	0.1255	-2.0787283700652	-0.8570092377381	-3.4501870772365	0.1250968597779546	0.0149	-0.357	-0.1823	0.1332	-2.0060224493316	-0.6687528358385999	-3.4794582920773	0.1301011115550678	0.3077	-0.4644	1.788	0.3667	-2.1212581862519	1.2338761288134	-3.2976148041819	0.1309285332525569	0.6959	0.19	-2.8042	-0.2713	-1.9780102114732	-0.5334128102305999	-3.043576854952	0.1315213789713067	0.0144	0.1683	-0.0531	0.3651	-2.2502639839172	-3.0637991727318	-6.514537052398099	0.1317839546154084	0.0441	0.1311	-0.6063	-0.3422	-0.7014075513196	-2.3151012985108	-3.0940146203094	0.1320406558826045
713	0.0932871084664028	0.0157	-0.0061	-0.0682	-0.4972	-1.3934908043633	-2.7581038241927995	-1.2579147205711	0.1025986408122053	1.3566	0.6527	1.7434	4.0457	-2.0223104640414	-4.6686800810462	-6.0136609285564	0.107353930726416	0.3502	0.4675	1.1375	1.8387	-2.9860180010379	-7.7239418161161	-2.1991180440072	0.1295399779167885	0.054	0.1904	0.6049	0.4721	-0.3067182673372	0.1249928085338999	3.360288252087	0.1354657722494181	0.2842	0.2504	0.5281	1.675	-1.0889364037146	-2.0453261370009	-0.3729719310359999	0.1392482337436494	0.0059	-0.0513	0.2459	-0.0104	-3.4325613994829	-7.6875101696879	-9.0927251971998	0.1425638492994874
714	0.0810014571855528	0.0665	0.5683	0.755	0.5812	1.7079203057177	3.2018145244273994	2.497495588836	0.1073727349798965	0.9071	1.9377	2.2846	1.9232	5.0218231246094	5.0353177841395	5.6455675333272	0.115234948846392	0.0105	0.0558	0.3527	0.0948	-1.4306699683748	-0.3728932449745999	-0.4583856506857	0.1260686088707541	0.0051	0.1847	0.0658	0.1478	2.3341826684003	2.8702708047184995	3.0812281353319	0.1330752371049907	0.0765	-0.6985	-0.0366	-0.6106	2.9302295835053	3.5941432265678	3.6793208880333	0.1419430917462218	0.0346	0.093	0.5959	0.0471	1.2114112582837	3.001086381796	1.8922424045472	0.1458886341751986
716	0.101633527909469	0.0558	-0.3869	-0.619	-0.5397	-1.032361125568	-0.4727851999219	0.5518646916289	0.1062850612970591	1.3568	2.4189	3.1636	1.8135	-1.3717734514169	-0.5118921724376999	0.8557896037863999	0.1293493526406082	0.0554	0.5184	0.3969	-0.4652	-1.5565676666147998	-3.4825270484718995	-5.432485679056	0.1368402996392847	0.0014	0.0045	0.0529	0.1113	-0.0247074232795999	1.0179615763318	1.3476168305671	0.1393176153349321	0.013	0.2139	-0.0603	-0.3012	-0.4094035774642	-2.4500085507811	-5.6755075796899	0.1456765050413622	0.0832	0.6227	0.2801	-0.6251	1.0484524251243	2.5558413033641	2.6087576796556	0.1475764501519163
717	0.1337365813291487	1.4001	3.9281	0.3244	0.4104	-4.82738986689	1.0568324906634	-0.4030300064907999	0.1507085238607174	0.0303	0.1109	-0.5358	-0.0419	-3.8791441409586	0.4914337964737	-0.3541659623613999	0.1549279151515601	0.0169	0.3905	0.0507	0.0906	-10.1618720564723	0.5042989675126	-0.9311708506076	0.1612635851751371	0.1004	0.9592	-0.0806	0.083	0.6125316449682999	1.0957820910564	0.1232223721523999	0.1612971545656407	0.1049	0.9799	-0.0914	0.0821	-0.7733659544699	1.6382437983479998	0.0220714402227	0.1720846648088449	0.0463	0.628	0.0628	0.0748	-4.4700764620726	1.5848159626574	-0.3406713028313	0.1744476085727233
718	0.1292162021798744	1.3738	3.9515	0.4799	0.3209	-7.3427865346945	0.7274132946123	-0.5116167712228	0.1463481140822689	0.0544	-0.5973	0.448	-0.0167	-5.9520103994495	0.1708667823301	-0.4295865522133	0.1535238846821353	0.0334	-0.5524	-0.1162	-0.0864	-10.6999273443255	0.1514313251643	-0.773483983562	0.1590526927761534	0.0276	0.5069	0.0374	0.042	-5.504876855544	1.0737499938644	-0.3759620013692	0.1598242136310635	0.2891	1.643	0.0217	0.1147	-0.589752030193	1.2564983714659	0.008262036447	0.1694558578077588	0.1104	-0.97	-0.1681	-0.0898	-2.2613587185746	1.5716753904036	-0.0987510070569999	0.1728725821025663
719	0.1254844337837662	1.1532	-3.6892	-0.3517	-0.2242	-9.7474325710785	0.8160924858101	-0.5373864563312999	0.1418076077044213	0.0855	-0.8556	0.4129	-0.0378	-7.6329020430762995	0.1461200160198	-0.4240391848846	0.1549277005356006	0.0847	0.8989	0.0772	0.0788	-10.7105893056452	0.327727445731	-0.6268525081430999	0.1557938108022167	0.0007	-0.0676	-0.0421	-0.0128	-11.9007946703816	1.2341515300283	-0.6864178566228999	0.1610162079424014	0.3553	1.8163	-0.0422	0.0963	-1.0699337198865	0.8523667601154999	-0.0308449360687999	0.168480923652423	0.1943	-1.2969	-0.1997	-0.0892	-0.5784999234128	1.6009072622136995	0.0046818206533	0.1727035117655805
720	0.1331534447776087	1.4938	-4.0706	-0.4095	-0.3007	-3.573920908788	1.1545999219529	-0.1880203437153	0.1510161269621067	0.0262	-0.1365	0.4916	0.0199	-2.5545036403203	0.6237444087177999	-0.1390382704938	0.1589705529275648	0.1535	-1.1989	0.0411	-0.0964	-0.3822962293119	1.3520232500055	0.0485492998837999	0.1611263750183335	0.019	-0.4197	0.0172	-0.0277	0.1903415825266	1.5978385058191	0.0766795668343	0.1627067848946394	0.0336	0.5511	-0.0776	0.0106	-4.3488212414552	0.7796214963511999	-0.2615131250629	0.1720225511282323	0.0425	-0.5973	-0.0982	-0.0644	-4.355116126367199	1.6439878808302	-0.2310616193011	0.1767784463035481
721	0.1322909190385082	1.1687	-3.4975	-0.0625	-1.0073	-6.246099553932	1.3701210441274998	-1.0793367042237998	0.148185198398776	0.0522	0.5513	-0.4675	-0.0772	-4.0446996141442	0.6409766561643999	-0.8014568783897	0.1605074200186319	0.0005	0.0617	0.0086	0.0273	-4.970441126515199	1.6875012727844	-0.6108792376789	0.1625607023523723	0.215	1.3522	-0.2322	0.3187	-0.4697557865579999	1.0238630309368	0.425691592174	0.1635596345409075	0.1355	1.0877	-0.0078	0.2442	-1.4627345383953	1.2505182307995	0.1265271867312	0.1711623817547696	0.1375	-1.0413	-0.1138	-0.3281	-1.7000516995777	1.7108316899894995	0.3243832881214999	0.1749098071936095
722	0.1026270822042515	0.8075	2.7614	1.9825	0.496	-6.5748892614919	-5.5704223446902	-1.1378004478439998	0.111517196636407	0.0745	-0.3537	-0.9368	-0.0077	4.5258255365745	3.5574361789246995	0.7619171325362	0.1121937837385939	0.0024	0.0515	0.0063	-0.1724	0.2208324313191	0.6170560934988	0.0042883903462999	0.1218819564360511	0.0943	-0.9189	-0.5386	-0.1606	1.1980739708764	-1.1852874858989	0.3643558073127	0.1290799441976446	0.0188	-0.4042	-0.2205	-0.0799	-6.0412797361078	-2.8631497161618	-1.2315548900021	0.1340794645013353	0.0764	0.5452	0.7438	0.0622	-6.370738275189599	-5.3677663935545	-1.0744581684169998	0.1362164463243016
723	0.096112262610946	0.6618	2.638	1.8059	0.3287	1.9721087568682	1.4591543226016	0.1957315777325	0.1072578294481733	0.1506	1.2268	0.7553	0.174	-3.719883552685	-4.3453590547536	-0.3360681682393999	0.1125564670705114	0.0024	0.0328	-0.0208	-0.1745	0.1982101886666	0.572047666378	-0.0232517311436999	0.116154624537055	0.0168	-0.2137	-0.4136	0.0024	2.440841624628	1.8783543147101	0.2454218255066	0.1266601161797015	0.4154	1.282	1.8085	0.0701	-8.59251790488	-5.937886251428199	-1.0957820910564	0.1295848179526045	0.0892	-0.3627	-0.9487	0.0316	-6.1699314464968	-3.9029073315014	-0.8347017393312	0.1347091429491511
724	0.0943604488165876	0.5883	-2.1978	-2.0379	-0.6066	-4.861618303598999	-5.5747107350365	-1.5322536736422	0.1005121484961949	0.0277	0.5205	0.3618	0.1092	-1.7058351250906	-3.3866874256867	-0.7570779397601	0.1126033323606988	0.0025	0.087	0.0037	-0.1588	0.1466708184496	0.5947092520612	0.0071604315874	0.1133899818032896	0.0554	0.7597	0.3146	0.2393	0.7092761574595999	-0.0730206649792	0.1263304715777	0.1210249291284341	0.0183	-0.4535	-0.0449	-0.139	-5.0770213966815	-5.427764515371999	-1.5446467283127	0.1236256795027301	0.3505	-1.182	-1.6682	-0.2685	-9.4095546234269	-9.8835201142698	-2.7739590655649	0.1302758254833042
725	0.0809984532971058	0.0524	-0.7778	-0.5996	-0.0761	-14.7927041419851	-12.116827251955298	-1.2989101585605	0.0975398368921216	0.4666	2.1389	1.5675	0.3791	4.3940263837295	3.4124571107952	0.7017616385959	0.1096008381823599	0.0437	-0.581	-0.5095	-0.0212	-18.3571433803744	-14.4033261671472	-2.2760730120564	0.1120260036698167	0.1422	1.1512	0.6553	0.3863	-0.4083019726046	-0.8245118943798999	0.4537431730630999	0.1125724225176251	0.0026	-0.1456	0.0728	0.0928	0.3002266672717	0.5312096005114	-0.2000593111094999	0.1170098040894589	0.1413	-0.988	-0.9137	0.0091	8.8113044986027	7.589860767490499	0.5709854045491	0.1196941043832967
727	0.0704816571997833	0.279	1.8398	1.5659	0.317	-17.8088982475699	-15.471764851867098	-3.0013224399802	0.1059990506191586	0.7667	-2.5198	-2.0733	-0.4488	-13.8858866273808	-11.727370591056	-2.4106655200811	0.1072909093378925	0.2349	-1.5616	-0.8485	-0.3551	-8.321129679111401	-7.0071511397928	-1.4474300994529998	0.1121092184356683	0.2412	1.064	1.4462	0.0598	3.231636541698	2.8446191487021	0.5502122843395	0.1123398493761792	0.0031	-0.0025	0.1153	0.1677	-0.0827383935620999	0.4057053325783999	-0.09835757675	0.1188176789533797	0.0124	-0.286	-0.2692	-0.0431	-23.3317548681438	-18.9616097040492	-4.1901114556114	0.1219797547973436
728	0.0847888688115901	0.3081	1.1993	2.0018	0.0739	-9.7580945323982	-17.138886434748898	-0.1653194150014	0.0977730472665706	0.3857	-1.5479	-1.8765	-0.0117	3.318584639545	3.6775111086211	-0.0850989754041	0.1113605571203915	0.2658	1.0521	1.5667	0.1365	-3.2465082073025995	-5.787438502031399	0.2135146276088999	0.1124294015602189	0.0022	-0.0759	0.0271	0.1528	0.1449397250988	0.7016042664731	-0.1752732017685	0.1129370689975833	0.0315	0.1655	-0.6186	0.0907	-10.6535419111302	-16.6856940641156	-0.1810959703120999	0.117636507313288	0.1222	-0.5327	-1.1272	0.0649	-3.5461447291138	-6.568476347487799	-0.0441822234761	0.1212535241572742
729	0.0701401072924959	0.2922	-1.886	-1.6089	-0.3218	-17.7202583994028	-15.5129176619793	-2.9114629578614	0.0972792670252579	0.0038	0.043	-0.2289	0.0657	-18.2537105526641	-15.269895761345396	-3.1821823521081	0.0976269955937224	0.6179	2.3795	1.908	0.4368	-0.5507237437385999	-0.4361174953095	-0.0553556441948999	0.1107396944641046	0.1598	1.2501	0.7183	0.2924	-3.4174536756940994	-3.9734100425158	-0.3422450240592999	0.1126778268832226	0.0025	-0.0852	0.018	0.1595	-0.1441922075155	0.3512939211203	-0.1118915793107999	0.1166651227736252	0.5915	2.0471	1.8186	0.3276	-12.7087431488368	-11.0457919272092	-2.1004850660423	0.1180383874572641
730	0.089654556954881	0.6054	3.1362	0.4408	0.3153	-18.0064396047146	-0.4445369038792999	-1.6204607484716	0.1047982214066515	0.1137	-1.2691	0.0581	-0.1134	-15.8448548119952	-1.1173814149107	-1.4687933651230998	0.1224115786450826	0.0001	0.005	-0.0302	-0.0056	-23.223994307056497	-0.2251995077268	-2.1073700964148	0.1368597837549656	0.0003	-0.0587	-0.0026	0.0013	0.1166914290561999	1.5670722558116998	0.1199962436349999	0.1384133681063041	0.5907	-2.4935	-0.3567	-0.2382	-14.9081365940589	-0.3014069581926999	-1.3407711432253	0.144205226277992	0.0071	-0.2242	-0.1	-0.1165	-10.5564826543933	-1.9060518083229	-1.0871659673331	0.1453118093173311
731	0.105295659306603	0.4479	-2.5125	0.2598	-0.0216	-14.8364929351542	0.7486191881595999	0.1220814242621	0.1205345143887606	0.3531	-2.0526	0.4012	-0.1397	-1.1586915971457	0.011016048596	0.2701292487862	0.1214385866906818	0.1262	-1.2388	0.0899	0.127	1.3150014581168	-0.0369037627965999	0.1440348353926999	0.1314569868335896	0.0573	-0.8067	0.0349	0.0408	-3.7442368886883	-0.6811065474783999	0.0830924808384	0.1328714375693366	0.3804	2.0642	0.1832	-0.0021	-11.2698898300764	0.8608648547466999	0.023212388113	0.1390610063084994	0.0304	-0.5714	-0.0328	-0.0148	5.0450748557531	-1.7510402673649	0.2769749361279999	0.1400407443333948
732	0.0907766651069355	0.0476	-0.8801	0.0093	0.1075	-17.9689850394882	0.1662243047075	1.7467912200493	0.1161279574016056	0.9322	-3.4499	0.1743	0.3298	0.6850408505484	0.3473202750196	-0.0195928292885999	0.1193435935247133	0.0324	-0.608	0.1895	0.04	-8.605894535317999	0.4043283265039	0.8393048739231	0.1212887571889571	0.0062	-0.17	-0.1048	0.1905	0.5404158696952	0.2391662836252999	0.0193961141350999	0.1219699008378599	0.0415	0.7052	-0.0136	-0.1107	-6.6223369565161	0.3745456522639999	0.6544713156945	0.1263359321579741	0.0168	0.4396	-0.0645	-0.0493	10.2002708544355	0.5197607785777	-0.9798775226142	0.1306434582120416
735	0.0964830980418875	1.0251	2.4489	3.1527	-0.0082	-7.2255836462392	-10.2517708816218	0.1308942631388999	0.1096727249739783	0.0306	-0.2221	0.6008	-0.0881	4.2638796381739	5.4292202075079	0.01573721228	0.1111812024895237	0.0023	-0.0074	0.0247	0.1743	0.4354880068182999	1.2326958378924	-0.0607849824315	0.119055686950006	0.314	1.2787	1.5236	0.0029	1.5518858459615	0.4264391097573	0.1684668574574	0.1248204215598375	0.2818	1.0053	1.541	-0.0225	-1.9361492268084	-0.8896246101884	-0.1435233759936	0.1289160397109036	1.222	-1.8754	-3.2699	0.0922	-4.2076584473036	-5.1599565053971	-0.0007475175832999	0.1367427743253516
736	0.0929276337165786	1.0057	3.0057	2.5815	0.7314	-1.6546891851805998	-1.5532235090053	-0.4084986877581	0.1021161330536704	0.065	-0.7277	-0.6257	-0.1843	-2.1525752386891	-3.4176897338783	-0.5636676008389	0.1115609058960116	0.0023	-0.0346	-0.0049	0.172	0.6181183553277	1.0749302847854	0.1777124696719	0.1134960748509216	0.0135	-0.4095	-0.0479	-0.0925	3.2541014122277	2.9720905681700995	0.806925559657	0.1218581711813458	0.6563	-1.5779	-2.3282	-0.4093	-8.867525689473	-7.3952307946176	-2.1643388048684	0.128536292940232	0.0265	-0.3343	0.4404	-0.0629	-2.8311638322027	-1.6566169936849	-0.6568712405671999	0.1289484544381455
737	0.085828597509567	0.0327	-0.7063	-0.0763	0.2572	1.3803502321095	0.5661068687423	0.9375837646117	0.0969851803194013	1.5459	4.5472	0.4688	-1.7358	9.6255478619699	1.1301285568575	-2.4827026092927995	0.1195089804785445	0.0049	0.2392	0.0206	0.0663	13.587115652244998	1.4249652289233	-3.8113560990625	0.1298041760428445	0.3799	1.9407	0.1508	-0.7749	0.5415174745548	0.0737288395318	0.6153643431787	0.1311384585303844	0.0122	0.3144	0.0976	-0.1778	-2.9029648632302	-0.3109673146528	0.6149709128716999	0.1351844155039001	0.0275	-0.195	-0.2797	-0.4345	6.4722826374263	1.2584655230009	-0.4946599249911	0.1513696769884731
738	0.1423969784085936	0.3699	1.572	-0.9174	-0.7638	-2.455398545987	1.3845599363944	1.2822680565743998	0.1524129644894499	0.0688	-0.675	0.2893	-0.3707	-1.9039272846651	-0.5986435551312	-1.2574426042026998	0.1592171823118799	0.3157	1.2859	0.4319	1.0648	-1.105145732363	-0.3388615234191	0.0019278085042999	0.1654722511804001	0.0069	0.1897	0.0622	-0.152	1.7433683763783998	1.1112439021215	2.0516210219129	0.167585957829058	0.0125	0.23	0.2293	0.0782	-1.3098081780644	2.1790924413809	2.7188394795542	0.1718266898106287	0.25	-0.976	0.7041	0.8566	-1.8480995241018	-0.7810771884871	-1.556410294492	0.174490758140365
739	0.137902825035578	0.2578	-1.3328	0.3613	0.9473	-0.9777136559257	1.3964808746965	3.1363870643733	0.1443296028414082	0.1627	1.289	0.087	-0.1464	-1.944726007501	-0.4975319662322	-0.7411833553573	0.1539402675730745	0.3187	1.0837	0.6873	1.2077	1.3091786895731998	-0.3527496132561999	-1.0420788541508998	0.1579543941333475	0.0048	-0.0691	-0.0492	-0.1968	-0.8434752351772999	2.5759455920517995	5.5463050668711	0.1616452065280168	0.0241	-0.2015	0.0752	0.4211	3.1171876653917	1.2567344296501	2.1515523198909	0.1618895897946186	0.0331	0.3984	-0.1926	-0.3334	1.3232241515331	0.7784018623994999	1.4473514133916	0.1667363163973903
740	0.0871766058636959	0.002	-0.1038	0.0858	0.1265	1.3560362391369	0.0697945364617999	1.2358432803484	0.0990233954368057	0.8935	-2.218	1.2516	2.6549	-3.4971626558922995	1.7812950579731996	3.5797436773316003	0.1170302304574005	0.455	-1.315	0.8346	1.8455	-1.0289382818971	-0.0045244485304999	-0.6429831507301	0.1200839134820292	0.0003	0.0021	-0.0624	-0.0019	2.7566874750876	-2.597033456507	-7.1133773226828	0.1326832326025902	0.0206	0.1835	-0.1577	-0.4177	0.1449003820681	0.6539205132646999	2.4666899957979	0.1340837906298892	0.0098	-0.2461	0.0026	-0.2226	-5.2701563343878	1.7934520544595	2.4249470402252	0.1344852951959361
741	0.0970255130525744	0.0214	0.0217	0.5387	0.2002	0.9928213797145	-0.9360887294451	0.5433665969977	0.0996948045614761	1.0766	1.3965	3.6941	0.7753	0.7355573019671999	2.7061710236688	1.786960454394	0.1172110973222982	0.29	1.8015	0.5622	-0.388	2.0617321808028	0.5569399425892	0.7187578278583	0.1279742758485851	0.0197	0.4567	0.0633	-0.134	-1.7550532564962995	12.8790984717678	4.7790766251904	0.1303460659059181	0.4979	2.2876	-0.0908	-0.6992	5.3137877554341	-7.5084993800029	-3.001479812103	0.1377849508947435	0.0265	0.4558	0.2244	-0.1756	0.5250720877221999	5.828630655174299	3.0188300886417	0.1404674732570537
744	0.0908950522681116	0.0053	-0.0154	0.295	0.0221	0.0795516080753999	2.3838335731437	-0.4323012213316	0.1151545336428342	0.6502	-1.6194	-2.4179	-0.0336	1.1534589740626	6.794423372797899	-0.4385961062435999	0.1169124621545735	0.3429	-0.1044	2.0947	-0.0206	-0.585817727123	8.4475388367505	-0.5064628342011	0.1362843447135079	0.0027	0.072	0.0154	-0.1567	6.993853195416199	3.5883991440856	-0.1482051966469	0.1403174787509354	0.0011	0.0611	-0.0908	-0.0162	1.7113431493886	-0.7981520638109	0.0889545924127	0.1443593043672304	0.0797	-0.8436	-0.3395	-0.0405	2.8145217302166	6.0366372584852	-0.3640410630671	0.1476816777533417
745	0.0943149708127823	0.3099	-2.1201	-0.3824	0.5363	-18.3712675283957	-2.9693365560211	3.9641644303013	0.1164883670538288	1.0968	3.6467	0.4358	-0.7969	-0.4293111509983999	0.3704146340404999	0.0376906234106	0.1210034282107226	0.0015	-0.0959	0.0006	0.0981	1.2477642186505	0.2587591129138999	-0.0570080514843	0.1213451820766701	0.2556	1.3286	0.9114	-0.7507	-11.5566611808487	-1.5002677896830998	2.4599229945175	0.1269905810256826	0.007	-0.1226	0.1997	-0.1659	-5.4433443555292	-1.4032478759768998	1.1890250738154	0.1279236481642306	0.0486	0.2502	0.5281	-0.478	-4.4509950921831	0.0158158983414	0.562211908703	0.1318659246821934
747	0.1185494292161017	0.6465	2.8302	-0.4004	-0.0986	-1.1111258730293998	0.4470942008748	0.0480771835153999	0.1217835616334876	0.0225	-0.4796	-0.0578	0.2086	1.4004151777665	0.1423037420419	-0.0132586013459	0.1309271992526716	0.0002	-0.0212	-0.0169	-0.044	-1.8218577226249	-1.1736812918424	0.1798763363603999	0.1394742644057677	0.0011	0.0891	0.0546	-0.0328	4.54412004585	-1.2925365875871	-0.0981215185658	0.1419257446028089	0.0064	-0.1375	-0.2197	-0.0152	-7.901221512450299	-0.5274720125949	0.337563203406	0.1430595243351276	0.0651	0.7673	0.3041	-0.0288	3.853649857065	2.4836861850603	-0.2763454476367999	0.1454097142516172
748	0.0816879930604385	0.0371	0.3095	0.7634	-0.0423	7.5670418096845	17.6198156420257	-1.4877567059205	0.1085070802840674	0.6041	0.6269	2.813	-0.2142	0.5164559639988999	1.1228894392087	-0.1269993030995999	0.1122612933201201	0.0037	0.0703	0.1001	-0.1866	-0.5505270285850999	-0.434347058928	0.0388709143316	0.1124134688976763	0.3789	-1.1449	-1.9282	0.165	-1.7819245464644	-3.5798617064237	0.2777617967419999	0.1178818581891731	0.1001	0.5364	0.9896	-0.0837	3.0570321714514	7.981363265986199	-0.6478223435061999	0.1205427466012762	0.0099	0.1235	0.3267	-0.0295	2.3581032310659	6.4308150830685005	-0.5009154668724	0.122949845393867
749	0.0933941264941206	0.0128	0.2603	0.2914	-0.2304	-4.4293170822674	1.4884648804731	3.6078346012514	0.1051210556262911	1.4839	3.4258	0.7795	-2.9717	-6.8937645253154	1.4276798980416	5.7978250621362	0.1175958401614109	0.1536	-1.0771	0.5404	0.7117	-7.3521895190318	-3.4890579915680995	6.933422300261	0.1258110954438482	0.0217	0.1183	-0.4764	-0.1312	-6.245706123624999	-5.0494812751915	6.2729315008694	0.1378244696307413	0.0075	-0.1216	0.2577	0.0177	-9.2843650997395	0.2661556026855	7.6532423899482	0.1424187707483186	0.0358	-0.3687	-0.2596	0.417	-5.517466625367999	0.992624664561	4.5726437431075	0.1440258404102123
750	0.0998276117836719	0.0061	0.0522	0.252	-0.1595	-1.0545112518520998	1.4936975035562	0.9367969039977	0.1092498771447517	1.3363	-2.3562	-1.2055	3.3679	-2.2803614024027	1.5047135521522	2.5711063992757	0.1277712524583187	0.0751	0.6288	-0.5473	-0.432	-2.3148652403266	-4.0147989108122	4.7897385865101	0.1368163155708224	0.0153	-0.0498	0.4043	0.0427	-1.2604326745359	-5.313158266942899	4.0506797548106	0.1402979464936608	0.0056	0.0141	-0.2387	0.0505	1.6592923197725	2.6597855904735	-2.7882799287397	0.1463135186510822	0.0112	0.1828	-0.1401	-0.2475	-0.1597720476727	2.517560534493	-0.4532710566946999	0.1472559836902
751	0.0875536802246798	0.0002	0.0254	0.0416	0.0258	-0.5908929780833	-1.1319383362697	0.4019677446619	0.1088967302582956	1.2918	2.2065	3.5752	0.3771	0.5192099761479	0.8612582850536998	0.5206263252530999	0.121865249465586	0.0003	-0.0072	-0.0104	-0.0633	0.8546486558961	7.5045650769328995	0.9325085136514	0.1316549281620337	0.0003	-0.0093	0.0447	0.0375	-3.4744617271784	-2.7749032983017	-1.1331973132521	0.1344287946046483	0.0146	0.1067	-0.3891	0.0225	-3.9443355428285	-1.0529375306241	-1.5171459498534	0.1360774835929929	0.0137	0.3424	-0.1828	-0.0078	-0.3829257178031	-0.5989582993768	0.0764435086501	0.140057935292248
752	0.1094266644689531	0.6453	2.1342	-2.0562	-0.2503	-3.2400952932985	1.4274044968267	1.9602665046275	0.1224043191867532	0.0069	-0.2002	0.1107	0.1797	-1.9543650500225	1.4335813526466	0.4560644118744	0.1357282857871891	0.0926	0.8538	-0.3995	-0.3669	-4.771089989958299	2.3921349526213995	2.8564614009428	0.1396247149707999	0.0389	-0.4749	0.2832	0.3347	3.5717570420995	-3.3096931146068	-1.086261077627	0.1413251947591014	0.3031	1.2525	-1.2785	-0.1158	2.2554966070003	-2.1860168147841	-0.7714381459656	0.1436765610209444	0.0236	0.2751	-0.1707	-0.3762	-5.3485669945729	3.2000440880459	2.5122492253485	0.1531027846500037
753	0.1051304421345753	0.9169	2.2226	2.8001	0.5485	-5.4440131870511	-4.5294450953989	-2.5583986003596	0.1233471024748795	0.024	0.0069	-0.4391	0.3153	-6.319749707402399	-6.2556205673614	-2.4365532342817	0.1245189842573674	0.0452	-0.4564	-0.516	-0.2648	-2.9002108510812	-3.4292565849041	-0.4382026759365999	0.1340898145764789	0.2545	-1.0584	-1.2365	-0.4443	1.1997657211965	1.6789638351225	0.5714181778867999	0.1380229938032125	0.0023	-0.0177	-0.1541	-0.0325	-12.9073861108411	-12.4247258102135	-5.8994087674036	0.1386064949078892	0.0206	0.1149	0.3927	-0.2349	2.1317627754488	2.7318226796852	0.6682413764394999	0.1395854637697653
754	0.1001496283312054	0.4973	-1.3607	-2.0774	-1.1319	0.7688808489700999	2.3299729641154	1.4471153552074	0.1162594541434732	0.0424	-0.2993	-0.6686	0.1035	-1.3782650514824	0.3103771691923	-1.0793367042237998	0.1233593227223142	0.0349	0.142	0.6207	0.1356	-0.7253674570158999	-0.3079772443196	-0.4659788556107999	0.1321119543177997	0.0274	-0.1018	-0.3813	-0.3936	0.0182158232141	2.7282424638915	0.1716536429441	0.1372048862178706	0.0188	0.4093	0.06	0.1851	-1.8769379656049	-0.5564284831901	-1.1252500210507	0.1398764800709271	0.0816	-0.0315	0.6427	-0.679	-0.2827190186102	-0.9533209768917	-0.5592611814005	0.1455823455965614
755	0.1001265942323584	0.7763	1.9755	-2.6975	0.6714	-0.2519134255721	-1.2398562694798	0.3185605195779	0.1123770190964009	0.1357	-0.719	1.0267	-0.4895	-4.4199140979301	3.9025139011944	0.0580309702825	0.1230375670948684	0.0488	0.4304	-0.6257	-0.1348	-2.9840508495029	2.8385603219743	-1.0096995398848	0.1261184942190842	0.0219	-0.3679	0.1398	0.3256	-4.87066720066	5.0279606373986	-0.752632177291	0.1332078752803691	0.0124	0.2345	-0.0339	0.2884	1.3024903743542	-3.2306529659305	0.722731473959	0.134378655318599	0.0531	-0.0978	0.5855	-0.4905	1.4286634738091	-3.4284697242901	0.8336001344715999	0.1394138353134401
756	0.1010555369960543	1.3879	3.2831	3.0087	-0.8772	6.0531613313792	5.5702649725674	-0.7237150497264999	0.1200900969206163	0.0307	-0.0392	-0.2504	0.5648	1.296746291872	1.5618789757593	-0.6250820717615999	0.1273355170142217	0.0158	0.3182	0.2886	0.0426	0.8098762869595	0.4692049841282	1.3008773100955	0.1341738293747686	0.2017	-1.1829	-0.7668	-0.517	6.8574115649486	6.1719379410625	-0.4629100992162	0.1432490269199443	0.0009	-0.0106	-0.0724	0.0653	7.5751464740087	7.205479357551499	-1.4883075083503	0.1453594481804548	0.0056	0.2091	0.0775	-0.0907	1.9184055199627	2.2124553314145	-1.0949165443809998	0.1460821872687581
757	0.0966873679686858	1.5589	-3.597	-0.1181	-3.3514	6.119021564771	-0.8908049011094	5.298562002553199	0.1162729143125645	0.1075	0.6945	0.3121	0.8982	-0.1716536429441	-0.0849022602505999	0.3936270221535	0.1258438221727162	0.1541	-1.1461	0.4772	-0.5439	6.492898385513099	-0.5180690282575999	6.0134642134029	0.1286274146872222	0.0041	-0.0394	-0.1034	-0.1872	0.7114793671788	-2.1249957741684	-0.6682020334087999	0.133633384861984	0.0114	0.2418	-0.0791	0.2523	-6.4067764913108	-0.0060588267278	-5.1957193203034	0.1399393621795728	0.001	0.0887	0.0469	0.0304	10.176074890554998	-0.9195646565511	8.9612407886004	0.144774438149186
758	0.0779671623609109	0.0823	0.8073	-0.9649	0.0054	6.1751247265492	-4.6751716811117	-1.8309066196859	0.0971097810535971	0.0086	0.2875	-0.1839	-0.1266	-2.7363864712464	1.5531841659746	2.7144330601158	0.1124922153151515	0.544	-1.6794	2.0738	-0.364	-2.7712050534159	1.9327657261682	1.4610821311059	0.1231291250561462	0.025	-0.3876	0.0672	0.3872	2.2006130791738	-1.7019795080819995	-0.8193973003888999	0.1243220347927499	0.0016	-0.1062	-0.0419	0.0807	2.2972789056037	-1.7478534818781997	-0.8112532930339998	0.1309959145789978	0.0159	0.1017	-0.2736	0.3109	-7.9510691323471985	5.2816051563215	4.4923446174488	0.1373570573855098
759	0.0768324517686171	0.1025	-0.9242	-1.0087	0.3606	6.802410008029999	5.1454782700995	-0.1564278900632	0.0968663635588131	0.0099	-0.3228	-0.2185	-0.0333	-3.131311813413	-2.1916428681742	-1.8982618882443	0.1075501584346217	0.7668	2.1811	2.218	-1.009	-3.7076085271066	-2.8072826125678	-0.4628314131547999	0.1163065233923208	0.0072	-0.0015	-0.1968	0.2322	7.8078605005992	6.455129076041099	-0.7034140458853	0.1217784946388817	0.0263	-0.2546	0.0537	-0.5066	-3.4764682217441	-2.8222723072645	-0.3868600208730999	0.1278576136999329	0.0252	0.4269	0.1624	0.295	-3.7581249785254	-3.45038379239	1.1078997445119998	0.1299195188913345
760	0.1493318209118092	0.9987	-2.3094	-1.631	-1.4276	-3.4419250407895	-1.6180214805681998	-1.2647604079129	0.1629819221872484	0.0699	-0.6976	-0.2616	-0.297	-5.3334199277534	-1.7505681509964997	-1.5765539262104	0.1751279569665979	0.0033	-0.1435	-0.0368	-0.077	-1.4382238302692	2.4408022815973	2.6519169843335	0.1804984953452916	0.1139	0.9371	0.0827	0.2484	0.7564877942996	1.1414593496991	1.1507443049443	0.193030574624248	0.0299	0.1775	0.3828	0.2325	-1.2138505261871	-0.4241965570074	-0.2015936893067999	0.2012416526128294	0.002	0.0649	-0.0825	-0.0612	-6.999243190622099	-1.2727077001143	-0.7929194407278	0.2084188825277219
761	0.0911990131455714	0.4486	2.5865	0.8294	-0.0248	15.7098295306328	6.9418810518615	2.0175499573267	0.0922925578978767	0.0005	0.085	-0.0095	0.016	2.9553697801226	2.8159774223525	2.1101634515945	0.1019608040179831	1.1997	3.5657	1.9995	0.9682	5.7988479809344	4.877748946185999	3.4579769973151	0.1144109485094904	0.0	-0.0128	0.0045	-0.0031	13.6497497571194	5.403371836338	0.9742908122548	0.1174418653377284	0.2097	-1.3197	-0.8398	-0.4812	-2.1019801012089	2.8635824894995	4.169574393586	0.1325650813719724	0.0101	0.171	-0.1544	-0.247	-8.5766626635079	1.853450176277	5.4700582733745	0.1387080619107311
763	0.0865994917887733	0.4174	1.6475	1.9881	0.75	14.3292432403391	15.6444020705787	11.311908186864	0.1045922136050714	0.2147	-1.043	-1.263	-0.6295	14.3280629494181	16.568530518691	13.1550504890976	0.1177328099777393	0.154	0.844	1.0776	0.2975	13.7646707497941	15.1297165429613	9.3420813257764	0.126593603606905	1.297	-2.3201	-2.7419	-1.5706	8.078068435446799	8.15187596104	9.2669361371394	0.1320546331144612	0.0317	-0.2369	-0.5496	0.0413	8.369049490503999	8.844706731667	8.635952610772799	0.136353004915872	0.052	-0.439	-0.5933	-0.165	13.8662544550615	16.1906013657868	11.1660242290284	0.1399261919625228
764	0.0844499733068293	0.5043	-2.0639	-2.0844	-0.5948	12.2790779105621	12.826024723353498	4.4799515627783	0.0980942784813893	0.0012	-0.0674	-0.023	-0.1153	16.026540927767797	16.8061230810883	2.7143150310237	0.1145564702573153	0.1086	0.852	0.8346	-0.0016	12.2649931055715	12.4303518636036	2.6974762138841	0.1264893303850119	1.3284	2.5948	2.7706	1.1589	5.1197479280217	5.7633212242123	2.6678902547977	0.1308389130822972	0.0006	-0.0273	-0.0567	-0.0524	16.2974963801987	16.7122899528688	1.0885823164383	0.133197689842126	0.101	0.3172	0.3205	-0.9666	4.8968696591062	5.396250747781299	1.3731898005221	0.1390838735654875
766	0.0927905327052201	0.0001	-0.0257	-0.0182	0.0164	-0.5314456586956	-1.0632847476982	-0.1121669805257	0.1005221218909301	1.6769	0.3315	-4.974	-0.4159	-1.625260598217	-5.623023976736099	-0.5180296852269	0.1129476373636173	0.0208	-0.5231	-0.0545	-0.0113	-2.4686178043022	7.3321639164055	0.6311408984894	0.1227935917455869	0.2911	-0.2057	1.8701	0.1267	-2.3031016741473	-3.1830085557528003	-0.2194947682752999	0.1290687599132063	0.0038	-0.0267	0.1498	-0.1464	-2.1006424381651	-12.9227298928141	-0.6915324506139	0.1328429678803231	0.0281	0.5463	0.1302	-0.0395	-0.043670764077	-6.170285533773099	-0.4245113012529999	0.1417598861553543
767	0.0951331923209794	0.0001	-0.0117	-0.0169	0.0406	-1.1445674491243998	-0.2054886493460999	-1.6620463319215	0.1043112283950586	1.391	0.0515	-0.2687	-4.464	-2.4488282598601	-0.730993510406	-7.759665287991699	0.1274154937985333	0.0573	-0.4679	-0.0168	0.6745	-2.8877391103493	-0.1977380722982	3.0824084262529	0.1335107549931836	0.4023	-0.1707	-0.2039	-2.1094	-2.662736317776	-0.6036794630608	-3.7134706386809	0.1370042724797388	0.0173	-0.3205	-0.1182	0.269	-1.3631573276936	-0.6433372380064	-7.229478606278499	0.1391953746413048	0.0097	0.1578	-0.1169	-0.2576	-3.880442460971699	-1.7067793578273998	-12.903727208986	0.1463423661229833
768	0.1012307543898121	0.0004	-0.0744	0.0066	0.0068	4.783325672506	-1.9960686625645	1.6186509690594	0.1250425376856531	0.0208	-0.1905	-0.435	-0.1532	-1.8687152721886	-5.8123426404645	-3.9222641026058	0.1296435778913565	0.0028	0.037	-0.1512	-0.0891	9.7455441056049	4.845448317981299	5.9123526245039	0.1423458887854359	0.0967	0.6296	-0.7844	-0.0868	3.8027793183699	8.869728899192198	4.5882629262954	0.1493047193995376	0.1738	-0.9739	0.8873	0.0988	-3.5766355779063	-4.1642630844415	-2.5324715431283	0.1498002705900094	0.3423	-1.3718	1.2108	0.2821	-1.9114024604981	0.9245218784193	-0.1842040697374	0.151630157922011
769	0.0841094409878842	0.0172	0.1837	-0.3409	-0.3948	0.1772010102728	-1.3400629686727	-0.9553668144881	0.1079038003342584	1.2027	-1.319	2.4411	3.0033	1.8302771311947	-4.861578960568299	-5.2212922902584	0.1089419528544093	0.0221	0.1793	-0.3303	-0.4043	-3.1871002309456	4.7963875586984	6.308340228499399	0.1232845999865869	0.0003	-0.0132	0.0514	-0.027	-0.6371210391558	-7.34140952862	-7.758839084347	0.1293146870182429	0.0086	-0.1006	0.1485	0.2595	1.5743507164911998	0.662930067295	1.2414693337385	0.1339744724629751	0.065	-0.2115	0.5154	0.6463	1.0261055836867	-1.4451482036724	-1.2347810185195	0.1366747921477227
771	0.0892529046566154	0.0006	-0.1032	-0.0066	0.0077	-2.0652337105351	0.6859850832852	2.4789256783456	0.1074074722634126	1.4452	4.4746	0.2569	-0.3091	-2.8445404626407	0.5968731187497	2.4089344267303	0.1277886561956661	0.0414	0.6849	0.0085	-0.1278	-3.9111693679484	1.0719795574829	4.2716695582525	0.1295100687573753	0.0001	0.0034	0.0283	-0.0042	-13.159850338843	-1.0435345462868	-0.0486279859452	0.1320588442176806	0.0002	-0.0367	0.0301	0.0022	-0.7481470717912	0.6665102830887	2.0688532693595	0.1328104899442712	0.0005	0.0137	0.0698	-0.032	-0.0231730450823	0.6524648211288	1.8226445832389	0.1398518198151951
776	0.1089703442673965	0.408	0.4207	2.276	-0.5085	0.5295965362527	1.1781270543115	-0.0723124904266	0.1125453066731234	0.0025	-0.0787	0.0771	0.1459	-0.3926041033553	-0.2451857673223999	-0.1447036669146	0.1130332606791241	0.306	0.9584	1.7722	-0.0466	-1.5098674891739	-3.0530978683814	0.1569000064316	0.1230538797452572	0.0415	-0.1519	-0.6793	0.1447	1.572147506772	0.5730312421454999	0.6918078518288	0.1327931714653187	0.0036	0.1767	0.0458	0.0874	4.2185564668075	9.5706643341434	-0.7296165043314999	0.1398596404354596	0.0154	-0.2248	-0.3381	-0.0132	-2.1312906590804	-0.0253369117707999	-1.1691568433119	0.1452138279444841
777	0.0961295741075299	0.4095	-0.8742	-2.3103	0.537	6.6087242678939	14.3380167361852	-2.7254491087118	0.1105958628169608	0.0631	-0.2563	0.827	-0.3266	-0.7783625193688	-3.1326888194875	1.019771355744	0.1122640068890329	0.003	0.0908	0.019	-0.1791	-0.5297539083755	-0.4441828166029999	0.044064194384	0.1143674516608868	0.4885	0.9525	2.2748	-0.5706	0.8068468735956	2.8382455777287	-0.4007087676795	0.1230990089981282	0.0168	-0.0623	-0.4269	0.136	1.7499386625052995	0.7949259352935001	0.0786860614	0.1309246209212127	0.0856	-0.5404	-0.8275	0.0638	7.502873326612799	15.957729967073496	-2.6247309501198	0.1316243336280238
778	0.0991333464268059	0.0038	0.052	0.0713	-0.2213	-1.886891752372	-1.103572011135	0.4165640090515999	0.1108037944448219	1.2403	-2.399	-1.4042	-3.0106	-3.8034481498918	-2.303534447485	-1.0211483618185	0.1269257508362125	0.0856	0.7179	0.6919	-0.1315	-2.8811688242224	-0.6234690075029	-6.295750458675399	0.1357086050627096	0.0165	-0.2577	-0.133	0.3141	-1.5319389293966	0.6113120110166	-6.948805425264699	0.1410162995520381	0.0074	0.03	0.0742	-0.2695	1.3159456908536	0.9975032003678	3.7705573762266	0.1459398910077084	0.0118	0.0646	-0.0646	0.3358	-5.7492364192217	-3.60775591519	-5.548154189313999	0.1490821383949741
779	0.1178172238735154	1.5303	4.3199	0.9025	0.0782	0.1353793686387	-1.0084405629024	-0.9285742105814	0.1212873956270907	0.0063	-0.0802	-0.117	-0.2406	-3.7185065466105	-1.714175847599	-1.1585342250229	0.1213826913604991	0.0316	0.3727	-0.3386	0.3706	4.164027026257299	-0.3291831378668999	-0.7637269119483999	0.1264523440438378	0.0019	-0.0097	-0.1092	-0.1036	0.2821682161803999	-1.1926839756705	-1.140554459993	0.137137221554264	0.0002	0.0082	-0.0358	-0.0325	0.1991150783726999	-0.9957327639863	-0.9293217281647	0.1384981630924055	0.1255	1.1466	0.0666	0.2015	0.1478117663398999	-0.8834870973992	-0.8092861414989999	0.1428578419271152
780	0.0899115110573171	1.8752	5.0381	-0.8966	2.2577	-3.7224015066498	1.2476461895584	-4.7908401913697	0.0921562076748835	0.017	-0.4674	0.0996	-0.22	-0.9520619999093	0.4491793815018999	-1.8152480934673	0.1085338980916801	0.0177	0.4302	-0.0103	-0.2436	3.313076615247	0.1590638731200999	-2.8685397113677	0.1156117244355007	0.0008	0.0877	0.0412	0.0282	3.3655208751701	-0.5650052638826999	1.704733520231	0.1199889326901915	0.0043	-0.2281	-0.0155	-0.0326	-11.4347371287094	2.6537267637457	-9.0674669714904	0.1272376175923318	0.0075	0.1991	-0.0772	0.2073	11.0225795390962	-1.0290956540199	-0.5821981682985999	0.1338128648079926
787	0.0874243513244991	0.0005	0.0081	-0.0897	-0.0201	-0.7895359400876	-0.9118534225339	0.0260450863233999	0.0990041865734426	0.929	0.376	-3.7292	0.1634	1.3415186608086	-5.3877919961808	0.2798863203998	0.1182080329209223	0.3738	-0.1115	2.1731	-0.0908	1.5614462024215998	-0.4531136845718999	0.0820695620402	0.1206679669288072	0.0003	0.0007	-0.0276	-0.0574	2.4351762282072	7.3372785103965	-0.2892499617064	0.1230140262230622	0.0077	0.1031	0.2877	-0.0061	5.7504560531734	-9.8517702884949	0.600768078789	0.1331261646636996	0.0213	0.05	0.4864	-0.0222	-1.846368430751	-4.363456848875599	0.2000593111094999	0.134426191651153
788	0.0875366557401924	0.0004	0.0013	0.0804	-0.0199	-0.8590944183652001	-0.9534783490145	-0.0445756537830999	0.1100527499369125	1.2786	-0.016	-4.1739	-0.0762	-0.894660518118	2.0991080599678	0.0180977941219999	0.1212413296343552	0.0003	-0.0029	-0.0257	0.0596	2.2296482358304	7.338655516470999	0.2574214498700999	0.1328800854165273	0.0126	0.1861	0.3281	0.0178	-1.6596464070488	-0.4821488412285	-0.0754992759133	0.1357139965537064	0.0181	0.4468	0.0121	0.0165	-1.0578554094616	1.1923298883942	-0.0193174280737	0.1392467711211855	0.0002	0.024	-0.0141	0.0344	-3.6753472419326	-5.6488330048753	-0.2368057017833	0.1428182658621967
789	0.0996282941936381	0.0013	0.1033	0.0488	0.0821	-0.6202428789855	0.485099568531	-0.1132685853852999	0.1198376093290911	0.7676	2.6113	-1.47	0.7929	0.4575201040102999	-0.9803889820132998	-0.3120295764817	0.1236302551590862	0.1518	0.2002	-1.1571	-0.6804	2.2879152642971	-3.944925688289	-1.0819726872807	0.1404259810832089	0.0051	0.1933	-0.0201	0.1275	-3.1810807472485	3.3387282712634	0.2400318303006999	0.1478870997709501	0.0074	-0.1086	0.2364	0.0858	-2.8926176461561	2.8459174687152	-0.1069343574425999	0.1485903701782819	0.0037	0.0488	-0.1457	0.1185	5.623889523411499	1.1466919727822	4.8069708339567	0.1525763283938682
790	0.0849742132121911	0.0037	-0.0186	0.2538	0.0027	-0.9089813812928	-0.5560743959137999	-0.1326646995204	0.1044818385280553	1.5235	-0.4817	4.627	0.4801	-0.3805651359611	0.0218747250691999	-0.0297826742399	0.1089149226357956	0.032	0.4598	0.4741	0.064	0.4534284288175	-9.2170098311811	-0.9836544535614	0.1174649284685288	0.0004	0.007	0.053	-0.0516	2.0553979528601	7.7661175450265	1.1987428023983	0.1292521856324295	0.0021	0.1502	0.0342	0.0336	-0.2397957721165	-0.7445668559974999	-0.105439322276	0.1328990440171019	0.0241	0.4917	0.1555	0.0772	0.1255436109636999	2.7391798264261	0.3599493878743	0.1392429969672399
792	0.0889445298197552	0.0031	-0.0115	0.2273	0.0046	-0.4845881091319	-1.4934221023413	0.0070424024952999	0.1155961434638369	1.1347	-0.2271	3.8298	0.0708	-0.6305507530289	2.213438907182	0.0613357848613	0.1305278500335468	0.0006	-0.0057	0.0427	0.0719	2.4667293388286	6.593813259258599	0.1047704907540999	0.1327089769629122	0.0002	-0.0269	-0.0076	-0.037	-3.1975261340811	-5.231442792179	0.026359830569	0.136251573150484	0.0026	0.1296	0.1066	0.0031	-3.2216434119001995	-3.3416789985659	-0.0755386189439999	0.1397660043008067	0.0108	-0.3049	-0.141	-0.0542	-0.1690963459485999	-7.1121970317618	-0.0892299936276	0.1421938440354167
796	0.0819292191939782	0.0086	-0.1288	0.3173	0.2025	0.206550911175	-0.7402391226205	-0.8654286463079	0.0881340447759071	0.0147	-0.4244	-0.222	0.1466	0.1870367679478	-0.7912276904076999	-0.8618877735449	0.1039955290535937	0.0004	0.0111	0.0779	0.0157	6.095730490596599	14.564553906955798	0.970592567369	0.1045399715236105	0.0001	0.0128	0.0184	-0.0203	6.0048480896796	14.6839206620996	0.9891624778594	0.1050646623429831	0.0533	-0.3492	-0.7939	-0.09	-5.6332531647181	-15.734851698158	-2.8391504674348	0.1055696496533051	0.0123	0.0717	-0.3738	-0.1728	-5.5525606087524	-16.165225110985297	-3.1164401478084	0.1111869747033527
797	0.0822344122757399	0.0068	0.2997	0.1386	-0.1235	-0.5432879109363	-0.0741222698388	1.3287715188618	0.08854501596373	0.0108	0.2357	0.1561	0.3212	-0.505951374802	-0.0625947618437	1.3707505326187	0.1041260806032561	0.0227	0.3182	0.2139	0.4243	5.8846157878604	3.7631215434243	10.2959531050979	0.104243925344644	0.0185	0.438	0.164	-0.2175	2.173309015868	2.4998168276473	12.6226212546345	0.1047784668160626	0.0044	0.1322	0.0514	-0.2068	-4.212851727356	0.3381533488665	16.387355862317502	0.1053125676632767	0.0038	-0.1962	-0.0961	0.078	12.972420140588198	6.190075078215199	6.1923176309651	0.1113246548838074
798	0.0935273622132492	0.0066	0.0132	-0.3261	-0.001	1.2954479718588998	0.1701586077775	-0.0074751758329999	0.1045688417800826	1.2262	0.396	-4.1712	-0.1848	2.0804988064467	-2.1620962521185	-0.0642471691331	0.1080543354226993	0.3176	-0.2299	-2.0844	-0.1078	2.3472445545927	-7.6040636015732	-0.311990233451	0.1237228424684849	0.0004	0.0078	0.0333	-0.0614	4.685872985462099	8.314362677831	0.8402097636292	0.1289373855465347	0.0293	-0.0312	-0.583	-0.0217	0.3908336669737999	-1.9145892459848	-0.2453824824759	0.1369321133757471	0.0197	-0.4292	-0.1676	-0.0627	2.6785522161174	4.6918924691592	0.3886698002852999	0.1409585178798687
800	0.1016241888077922	0.0012	-0.0038	-0.0831	-0.1038	-0.2766601918824	0.3532217296246	0.2383007369499	0.1225153355391963	0.8667	-2.8176	1.6342	0.0342	0.1518247554713	-0.9720876025356	-0.8392655308924	0.1274236106182215	0.0916	0.5101	0.5217	0.739	3.9924127263439	-3.3772450983187	-1.0960574922712998	0.1433667661908179	0.0075	-0.153	-0.1202	-0.2013	-2.9148071154709	2.853156586364	0.9152369231741	0.1483767306478811	0.0053	-0.0833	-0.144	-0.16	-3.3091029691463	2.1090618467349	0.2949940441886	0.1502959735551238	0.3015	-0.0317	1.2947	1.1539	-2.353893526781	0.5006794086881999	-0.683781873566	0.1509536832727071
802	0.0952107440184471	0.0061	-0.0801	-0.2779	0.1097	0.065702861269	-1.0468393608656	0.7082138956307	0.1171706444188875	0.8575	-0.3856	2.6053	-2.0103	-0.4428058105284999	-3.5082573905497	1.7796033076531	0.1240539199254327	0.1152	0.7465	0.8769	0.2594	-1.4624984802110998	-6.3434342118838	2.5366419043825	0.1408846389082561	0.0138	0.2793	0.0243	0.2605	0.1453331554058	2.0524078825269	-1.1439379606332	0.1463762600098777	0.1006	-0.7786	-0.3317	-0.5605	-0.3872927942108	0.8862017665174999	-0.9179515922924	0.1487589745340405	0.1267	0.7998	0.3147	0.7342	0.1231830291216999	2.0190056494626	-1.0294890843268998	0.1505833604946141
805	0.0903207704623671	0.0965	-0.5759	1.0975	-0.2589	0.5804277319171	-0.2030887244733999	-4.2174548619479	0.0934028349776697	0.0103	0.0735	-0.2785	-0.2876	1.3931760601177	-1.8950751027576	-3.7704393471345	0.1133965838164963	0.0822	0.5711	-0.8567	0.1664	4.2434999482713	-8.0676425323113	2.2986165686475	0.1142872716529011	0.0047	0.1554	-0.1526	-0.121	-3.376812324981	6.6035309878415	-2.5897943388582	0.1191828303688318	0.0038	0.1516	-0.0069	0.156	-0.1381333807877	-1.0087159641172998	0.329694597266	0.1205196224666243	0.0172	0.1271	0.3785	-0.235	1.9089631925947	-2.2392479353212	-2.4182980680369	0.1227236798617878
806	0.0845423809121113	0.1002	1.1571	0.2269	-0.6225	-0.0191993989816	-0.2989283472586	-1.3085885441127	0.0929880521516068	1.7847	-4.6541	-0.8688	2.5246	-4.8105903927811	-1.4150114421562	1.6619283028294	0.1116216708770156	0.0136	0.413	0.088	-0.0658	3.3013523920984	-0.0316711397134999	-2.7597562314822	0.1207699741883606	0.0025	-0.1544	-0.069	-0.0482	10.7593746637132	1.1143520015467998	-7.0383501631379	0.121580591529718	0.0049	0.2183	0.1126	0.0095	-11.3282355446045	-2.8502452020922	5.2210955751049	0.1237683384794512	0.0094	0.3133	-0.0206	-0.1262	3.2779826318626	0.8065321293499998	-1.3103983235249	0.134438865017557
807	0.0898141095885525	0.0013	-0.1147	-0.0497	-0.0771	-1.7591055886583995	1.1542851777073	-3.207637292971	0.0947927937695159	0.0105	-0.3388	-0.1135	-0.197	-2.349172363097	1.6362373037823	-5.6365579792969	0.0985498015904525	1.9096	-5.0007	-1.3872	-1.4607	-4.2467260767887	0.0276581505821	-2.8111382295764	0.1115572118555577	0.0202	-0.0744	0.3171	-0.4066	7.331298369730099	3.5016871044228	0.2442021915549	0.1201370430592816	0.0014	0.1111	0.0224	0.0644	-1.7921143914157	-2.9039484389977	3.9897374002563	0.1214947760153297	0.0114	0.3328	0.1715	-0.0205	-3.5161259966896994	2.6032889983883	-7.7264204270502	0.1257474540944964
810	0.0985764749732842	0.2529	1.8942	0.0922	0.5012	-21.7001600419841	-0.9984474331046	-6.6406708088223	0.1168702912210074	0.0	0.0116	0.0078	-0.0018	-24.2565128047473	-1.1033359529507998	-7.571881002460599	0.1232098798233111	1.4126	4.0766	0.2314	0.7247	-8.207074233112099	-0.4719983393079	-1.7171265749014997	0.1305822423170268	0.1096	-1.0194	-0.0282	-0.4676	-16.0211902755926	-0.7360687613663	-4.9390453880166	0.1353760583684226	0.0026	-0.0109	-0.1675	-0.015	5.0227673573462	0.2786666864481	0.8494553758437	0.1402048921005557	0.0054	-0.1916	-0.0001	-0.1439	-23.3367514330427	-1.1943757259906	-5.8099820586225	0.1413224234937748
811	0.0852870211180918	0.0088	-0.1682	0.3507	-0.0565	-0.6222887165819	-0.3297339402966999	-1.174782896702	0.0993018078277558	1.4192	1.8651	-4.1606	0.8051	3.2738122706084	-8.599953737682299	0.5194853773628	0.1237373198584254	0.0064	0.0893	-0.2453	-0.095	4.867519758204	-11.954812651532698	1.0291743400812998	0.1268770587379177	0.0028	-0.02	-0.169	0.0671	-1.3546985760930998	3.3992771955107	-0.1586704428131	0.1361364074336592	0.2738	-0.9274	1.3233	-0.637	1.9502733748297	-5.608860485684099	-0.0395790888841999	0.1389467402147378	0.2876	0.5672	-1.6665	0.0755	0.1205863890954999	-2.6619101141313	-1.1278466610768998	0.154808055445607
813	0.0822671713439991	0.0007	-0.0779	-0.0628	0.058	-1.5984679943103	-1.0209123036343	2.5437629929392	0.0908622652703782	0.3124	-1.1812	-1.1792	1.54	-12.3592983501594	-9.6792117558447	10.7643712286121	0.1033526756113178	0.0006	-0.0297	-0.04	0.0802	-11.8472881486296	-9.1947810188356	8.3762099220914	0.1074360448504889	1.2165	-1.6289	-1.7352	3.3645	-3.8384634472148	-3.1018438834187	5.797510317890599	0.1119990888440305	0.0002	-0.0418	-0.022	-0.0096	-3.2363577053820003	-6.947507105251599	9.1148359804532	0.1260128991245774	0.0321	0.0583	-0.5871	0.1845	-3.5761634615379	-5.276529905361199	7.6909330133588	0.1311924057797429
814	0.0784607393785496	0.0071	0.1138	0.328	-0.1196	2.0964327338802	4.0242018951495	-2.517560534493	0.0966985915748838	0.9212	-1.4465	-3.32	1.0838	5.3360559108103	11.4747489909313	-4.9578513566912	0.1150720060890449	0.0004	-0.0213	-0.0613	0.0263	3.681720812906	8.306336699568199	-2.8556745403288	0.1153497922717844	0.0004	-0.068	-0.0155	-0.0104	4.1626893632135005	10.1974774992558	-2.3171864791379	0.1266941813183718	0.2268	-0.5736	-1.5248	0.1751	3.5490167703549	8.2528301778162	-2.5280257806592	0.1289777399617996	0.2295	0.647	1.3125	-0.7264	3.463760422828	7.4149416529983005	-3.2573668837758003	0.131343930894545
826	0.0971036681736816	0.0061	0.1248	0.2695	-0.0765	-1.561131458176	0.6233509784108	-2.7023547496909	0.1010914425400761	0.92	-1.7831	-2.1554	-2.4138	-4.2339002487805	-2.8690118277361	-4.6991709298387	0.1184402617213509	0.258	0.0535	-0.3718	1.7683	-1.7641414965879998	1.0972377831923	-4.8448581725208	0.1279504762616496	0.0046	0.1377	0.1725	-0.0761	-8.3640135825744	-11.8663695185191	-2.8233739121241	0.130629097317408	0.1304	0.4307	0.8171	-0.8023	1.3465939117689	3.9986682682252	1.6861242667099	0.1317250498843823	0.4698	-0.1967	-0.9795	2.0861	1.3347910025589	5.598119838302999	-3.9823802535154	0.1379242601720279
827	0.0906772310339379	0.0008	0.0606	0.0504	-0.086	0.5505270285850999	-0.5808605052547999	0.9578847684529	0.0981884379261901	1.8452	-0.4847	2.3496	-4.7364	1.8437324476941	-2.3706930008899	4.4536704182707	0.1114581937847282	0.0181	-0.4854	0.0003	0.0896	0.9783431444169	3.2882118198445998	-6.959034613246699	0.1146893388508557	0.1335	-0.416	0.4846	-1.157	5.4283940038632	-1.6515417427246	3.6336829724213	0.1263541895817494	0.0708	0.1592	0.4263	-0.7959	2.2506967572549	-1.1745861815485	2.1815317092843	0.1294866230662772	0.0143	0.3176	-0.0023	-0.2545	3.9481518168064	-4.5410906324861	9.762264893652398	0.1371385463668223
828	0.0830314863945698	0.0195	-0.4904	-0.2298	-0.2446	15.363728889564898	-3.6809732953227	1.7691774045176	0.0884626140925745	0.9381	-3.7395	1.0984	-0.8461	13.208006208419798	-2.7628249878768	1.4225653040506	0.1243843741141144	0.3645	-2.0936	0.1088	-0.0314	11.1743649515368	-1.1981133139071	1.3156309466079998	0.1306760857177776	0.1087	-0.0568	1.0493	-0.3781	3.4966511964932003	4.7243504694867	-3.3484459998462994	0.131462765294801	0.1203	0.1654	0.9814	-0.6181	4.0905735879404	4.4982460720538	-3.2385215720705	0.1385983920529382	0.0114	0.2163	-0.2005	0.1902	13.3776533567982	-3.4002607712782	1.3043001537664	0.1401489919929629
829	0.0955159955316087	0.0581	0.1286	-0.288	0.9019	-0.7362261334890999	0.5017810135478	-1.3900679606923998	0.0997884741379994	1.0112	-0.4109	-2.0102	3.3153	-2.078098881574	-2.7865094923582	2.2983018244019	0.1174107489635429	0.2601	0.9479	0.4544	1.4893	-0.2241765889285999	0.129438571003	0.9911689724251	0.126617491759673	0.0043	0.1702	0.1408	0.0436	-5.824342264828	-11.3353566331612	8.1707212727453	0.1286145215599556	0.018	-0.3497	-0.1817	-0.2332	-0.9502522204971	2.5861747800338	-6.2110449135783	0.1315800558566223	0.4207	-1.3553	-1.2706	-1.1597	3.1685303204552	6.092819106324799	-3.1009389937126	0.1368892368554649
830	0.152011649917326	0.8684	0.0645	-2.9266	0.0107	0.1226322266918999	-6.7655849312948	-0.0790401486762999	0.1626893822597713	0.1893	-0.2147	1.2882	-0.2001	0.7531436366900999	-7.754865438246299	0.4971385359252	0.1731323431171579	0.0122	-0.0652	0.3034	-0.0992	-0.1298713443407	-7.231367071752099	-0.0692437340319999	0.1820549060859188	0.113	-0.2817	0.8722	-0.3016	-0.1505264354582	-0.0790401486762999	-0.1659489034926	0.1929901566326801	0.0389	0.218	0.4638	0.1993	-0.1984069038200999	-2.4528019059608	-0.2325173114369999	0.2106819607817251	0.034	-0.0966	-0.4764	-0.0744	0.4902141625219999	-11.1930135480886	0.4897027031228999	0.2155911839929001
831	0.0996546074332501	0.0197	0.363	-0.0043	0.4066	-0.9637862230579	-8.584295211463699	7.5680647284827	0.1031142152307084	1.296	-0.5666	-3.0654	3.0224	-0.1777124696719	-6.2965373192894	5.755137873826699	0.1286883196830902	0.0176	0.4211	0.1105	-0.1234	3.6770783352834	3.6294732681364	-3.6660229436567	0.1336265042890216	0.3703	0.3991	1.482	-1.3422	2.3773026300475	-1.2521706380889	1.5281619984494	0.1447405913014059	0.08	0.6423	0.6297	-0.1397	-0.6131217904288	-1.6665314374212998	-0.0652700879313	0.1500135962813188	0.1372	0.0299	-0.6589	0.9678	-0.266745748146	-5.0333899756352	4.077787102962899	0.1533704816776874
833	0.085082844167043	0.0237	-0.6401	0.0777	0.0522	2.6184360652078	0.4496121548396	0.4289177206914	0.1095063987078311	1.2501	4.0877	-0.4488	-0.4619	7.9405645431503	-0.362349312747	-0.3841060087240999	0.122081360019466	0.0006	-0.0682	0.0461	-0.0347	10.2206505443381	-3.1093977453131	-3.0432227676757	0.1326536791764798	0.0163	0.4102	-0.0558	-0.1142	-0.2369237308753999	2.4923416518143	2.5057969683137	0.1348744170826064	0.0259	-0.3076	0.3182	0.3031	6.9024199920694	-0.9979359737055	-0.9886510184603	0.1387846103520867	0.0395	0.6083	0.1745	0.1641	1.3474201154136	2.2159568611468	2.071410566355	0.1445000865567849
834	0.1331076970338817	0.1123	0.5685	-0.9708	0.0041	-5.8742292277556	-0.0099931297978	0.5704739451499999	0.156152292585735	0.0025	-0.0068	0.0023	-0.156	0.8075943911789001	0.2215406058717	0.503197362653	0.1632040372105848	0.0058	-0.1939	0.126	-0.0063	-3.8986189411551	-0.0103472170741	0.6067482194554	0.1927202057699284	0.0007	-0.0578	0.0038	0.0479	0.984756058421	0.4236064115469	0.5015842983943	0.1947400660778908	0.4875	1.9368	-0.0285	-0.0497	-4.9495106341828	0.2473889770415999	0.5556022795454	0.2006303591088881	0.3936	1.6777	-0.3575	-0.019	-4.3101076992464	-0.2327140265905	0.5598906698917	0.2097861482543006
836	0.1392883533308352	0.1197	-0.4668	-1.0347	0.0258	-3.9197068056103	0.8583862438126	-0.4270685982484999	0.1590080636813661	0.0028	0.0053	-0.0377	-0.1573	-1.6997762983628	-1.5737605710307	-0.5379372587611	0.1667567141008715	0.0073	0.0187	-0.2544	0.0211	-0.6530549665893	1.8294902705807	-0.5245212852923999	0.1867930631051832	0.1793	1.1803	0.2152	-0.0073	-3.3255876990096	0.782532880623	-0.4627133840626999	0.1981924912230739	0.0012	0.0346	-0.0885	-0.004	-2.189833088762	-2.0684598390525	-0.5445468879187	0.1989451357958596	0.1279	-0.8433	-0.5028	0.0148	-3.0520356065525	0.5514319182912	-0.4288783776607	0.20418765685718
837	0.1722022600224306	0.0139	-0.1439	-0.2179	0.2291	0.2126097379028	-7.6368363461463	3.2249875695097	0.1822509746696203	0.0258	0.0816	0.449	-0.0631	-1.1925266035476998	-2.4946235475949	1.0452656396376	0.1837334575620552	0.034	0.0543	-0.5167	0.0874	-2.013576311226	-0.7871753582455999	1.1298924986733	0.193557137085884	0.0067	-0.1463	0.1728	-0.0185	-3.5403613036008994	3.7191360351017	-0.7747823035751	0.2041374991964766	0.0093	0.1077	-0.0069	-0.2376	-2.3937480168801	0.1098457417144	0.6276393687570999	0.2070039566234207	0.0533	-0.0345	0.6078	-0.1245	-0.5353406187349	-4.7180555845747	2.4126326716161	0.2150394372303981
838	0.151327781674718	0.9939	-1.0754	-0.4291	2.9174	1.9934326795076	0.1475363651249999	-3.7900715194538	0.1641039796252577	0.0948	-0.1759	-0.2668	0.8744	2.0828593882887	0.676306697733	-4.7877320919444	0.1708917826342223	0.0016	0.0508	0.05	-0.0961	2.659195445013	-2.2654110507367	3.3057588115368	0.1805627496731031	0.1327	0.0372	0.4777	-0.9343	0.0266352317838999	-0.6083612837140999	1.5648297030618	0.1938237507439638	0.029	0.3596	-0.1799	-0.2511	1.0162698260117	-0.3941778245833	-0.7516879445542	0.1958026432907086	0.002	-0.0112	0.0602	-0.1078	4.5900333626769	-0.688109606943	-4.2536504501919	0.207339656775839
839	0.0883054453865218	0.3526	-0.0772	1.3838	-2.0172	0.4158558344989999	-7.0733261174302	6.4708269452904	0.0940918341586797	0.0323	0.2039	-0.1998	0.6586	-0.3657328133872	-1.8033664981959	-0.2559264147034999	0.1046341816824565	0.5447	0.7103	1.9178	-1.9043	-1.4272077816732	-6.271475808733499	4.360152034296799	0.1122202810922396	0.0233	0.1851	-0.3086	0.426	0.3040035982189	-4.9352684570694	3.503496883835	0.1153129488854189	0.305	-0.6043	0.1244	-1.8939	0.1610310246551	-5.086778468295099	4.7873386616374	0.1229306942269177	0.0017	-0.1025	-0.0971	-0.0278	-4.577915709221299	-14.6787667250779	8.4367588463387	0.1255138839443207
840	0.1119648884679062	0.2403	0.3728	1.2492	1.2328	11.4850568649747	0.5883750241185	7.1615725352903	0.122813180229303	0.2456	-1.2688	1.1668	0.1699	8.1224473740764	-3.4183979084309	1.9098287392701	0.1327990825915325	0.019	0.4118	-0.2068	0.0477	14.6000806636779	-4.0077565083169	5.3539569897788	0.1362969026870844	0.1099	-0.9682	0.4648	-0.2379	7.2362062645282	0.3933516209386	4.4330940132146	0.1372633804591248	0.0632	-0.7265	0.3721	-0.1557	5.377130034861099	-0.7376424825943	2.3536968116275	0.1432231980362135	0.0378	-0.5523	0.3012	0.022	13.9009550081389	-3.2997786708704	5.5302531103455	0.1450690073734584
841	0.1010180464543725	0.0014	0.029	-0.1399	0.0125	0.2987709751358	23.531420748946296	-10.6442176128543	0.1018463130184557	0.0015	0.0709	0.1268	-0.0188	-7.5537832083386	-22.1051572000099	11.0380020071306	0.1127469416745283	0.1635	0.6002	1.2577	0.4824	-5.259258314883899	-0.9061093400517	1.95928292886	0.1133506291741645	0.1148	0.3537	-1.0246	-0.5867	-4.7639689014016	2.7624315575698	-1.3280240012785	0.13163260405982	0.0371	-0.2471	0.2651	-0.5397	-3.4309876782549003	11.6526975187874	-5.063015277752299	0.1320337348854032	0.0323	0.4986	-0.0086	-0.3432	-6.598219678697	-7.661386397303099	4.6856762703086	0.1345343275928244
842	0.1156159068742597	0.0218	-0.0169	0.5263	-0.0734	-3.3350693694083	-0.2510872219273999	-0.3104951982844	0.1307888138529937	0.0014	-0.0545	0.0959	-0.0599	-1.8213069201951	0.6500255532253999	-0.6832704141668999	0.1377828558166866	0.313	1.8458	0.0067	-0.02	3.6806978941078	-0.3066002382450999	-0.5997058169601	0.1485376904125611	0.0823	0.0179	-0.9006	0.139	3.1282824000491	-0.6024991721398	-0.5412027303092	0.1497539569069371	0.0065	0.0285	0.2513	-0.0283	-1.0962935504555	-1.5599118242243	-0.3394910119102999	0.1732227522950633	0.0003	-0.0532	0.0013	0.0018	3.3105193182515	-0.6929487997191	-0.5401798115109999	0.1752696167296308
843	0.0805365949748129	0.043	-0.7325	-0.2115	-0.4694	-2.0039372687045	0.7545599857952999	-2.3423660187859	0.0867485837318837	0.0524	0.397	-0.4796	-0.7195	-1.9571190621715	0.7285148994719	-2.3431135363691995	0.0995388302079379	0.0122	-0.4206	0.061	0.0602	8.3523680454872	-1.1298531556426	-4.9657986488926	0.1008171559939505	0.0012	0.0253	0.022	0.1268	8.4249559371287	-1.2935201633546	-5.131157406924699	0.1180244907063922	1.0295	-2.9473	-0.783	-1.9454	-2.5499791917898	1.3226340060726	-1.4610427880752	0.1186812500868671	0.0085	-0.2881	-0.0479	-0.1497	-1.3687046950223	0.0528770332608	-3.250914626741	0.122128873934942
844	0.0900525442446462	1.0145	-3.3128	-0.4598	-2.3902	-7.1412321884184	0.6559663508611	-6.8603622922511	0.091334127121839	0.2557	-1.6367	-0.2752	-1.2021	-2.8713330665473995	1.3115786144458998	-3.9553909344552	0.0987252714519572	0.3731	1.6615	-0.2872	1.681	-13.109491259547	-0.0429625895244	-11.4695163678482	0.1105513645497105	0.0051	-0.167	0.0879	-0.1839	3.3148470516285	3.918172427413	-0.841153996366	0.1174835581627956	0.0003	0.019	0.0473	-0.0381	-10.7399785495781	-1.5845799044732	-8.1158770879495	0.1270665796973884	0.0769	-0.7936	-0.2996	-0.4339	7.1417043047868	6.2009337546884	0.3475169901730999	0.1324589115182864
845	0.0938707363561926	0.0013	0.1226	0.0006	-0.0723	-4.0771969575024	-1.0897626073593	1.0685173707813	0.0992959341858364	0.6129	2.6346	0.1789	1.5117	-6.3714464497422005	-0.9114206491962	-1.6766425963111995	0.1095793934910898	0.271	-1.8615	-0.4653	0.169	-7.7306301313351	-1.2852187838769	-1.4326764629405	0.114442314043985	0.0	0.0036	-0.0051	-0.0126	-11.9527668139363	-0.9789332898774	-5.659573652256399	0.1175048271923728	0.0819	-0.2221	-0.2833	0.9569	-9.555320552170398	-1.9496045433078	-0.8274232786517	0.1222043110772195	0.226	1.5947	0.255	0.4067	-2.0579159068249	-1.6448140844749	4.2806004262214	0.1307093563364061
846	0.1036873155461963	0.0048	0.1715	0.0893	0.1806	-2.0939934659768	-1.5637280982022	-1.4615542474743	0.104887303199547	0.6871	2.3193	1.0176	1.8471	-1.1668749475312998	-2.2940134340556	-0.2198488555515999	0.1166822406013552	0.1115	0.3078	-0.925	0.6954	-4.4223533658335	-3.1559405506311995	-3.0726120116086	0.1235846518401402	0.0	0.0032	-0.0088	-0.0061	-9.9172764346104	-6.2773772633385	-7.148943422435599	0.1305929304858053	0.4057	1.5508	0.0634	1.5004	3.3321973281672	3.080952734117	1.9228119394011	0.1316373818373708	0.0003	0.0532	-0.0014	0.0273	-4.2626600042222	2.2276810842954	-5.155117312621	0.1386074886091813
847	0.0926921474574767	0.0614	-0.8644	-0.2019	-0.4544	-3.4486133560084995	0.142815201441	-1.8157202098357	0.0986491617973407	0.5002	2.2494	0.9897	1.2518	-8.2626265924605	-2.413301503138	-4.5031639508913	0.108110582443761	0.4326	2.0457	-0.2943	1.3159	-6.006107066662	0.3053412612627	-3.553462532824	0.1146050043335852	0.0053	-0.1845	0.1131	-0.1498	-11.4073937223729	-5.0165118154649	-5.9269488888936	0.116889538671144	0.0113	0.2212	0.3101	-0.0183	-8.0653606365307	2.7601496617892	-5.6320335307664005	0.1207950456688507	0.1664	1.1379	-0.3425	0.8091	-1.4386959466376	5.010295616614299	-1.7196445288662998	0.130204219823893
848	0.148125318341112	0.5226	2.1046	0.9255	-0.0789	1.7445880103301	-2.4636999254647	0.1493461445372	0.1607932032183151	0.0138	-0.3241	-0.1534	-0.005	2.7413043500839	-1.0546686239749	0.215206377929	0.1784878690359846	0.017	-0.1444	-0.3465	-0.0453	-1.1333546853749	-1.1356759241862	0.5259376343976	0.1787107682895567	0.0444	-0.2231	-0.5678	0.023	0.374152221957	-1.8376736209663	0.3276094166389	0.1850997858137834	0.2514	0.5833	1.3022	0.0292	-0.3117935182974999	-3.5509052358285	0.2586410838217999	0.2067273184890674	0.0246	0.1589	-0.391	0.0094	2.3094752451207	-1.5671509418730998	0.1452151263136999	0.2229700889659434
850	0.0973336251318813	0.0509	-0.5144	-0.3446	-0.6339	-2.7235999862689	-0.6563991241988	-1.0826415188026	0.0981970126422576	0.6951	-1.3884	-1.2215	-2.6828	-1.002460422236	0.3084100176573	0.7662055228825	0.1097120007970493	0.0393	-0.5077	0.1825	0.4967	-7.3580516306061	-5.0712773141993	-10.5564039683319	0.1125155937550157	0.1356	0.5537	-0.3287	-1.1802	-6.5275202525291	-2.4074787345944	-4.0955701528393	0.1182285397698487	0.3577	1.3284	0.7706	1.4765	-4.6130096926057	0.1920726758774	1.8852393450826	0.1229290236033698	0.0	-0.005	-0.0136	-0.0166	-7.107082437770799	-5.586041527878099	-12.0957393875001	0.1297476423771794
851	0.1038742780188346	0.9328	1.846	3.1603	0.2733	-1.5488170895669	-3.6515053653284	-0.4574020749182	0.1141767580309934	0.0002	0.0127	0.002	0.044	4.1041469335319	2.5748833302229	-0.3927614754781	0.1235236038894636	0.0001	0.0054	0.0096	0.0348	2.4099573455285	-2.208324313191	-1.0735139356802	0.1298269168822125	0.0544	0.3006	0.7297	0.0767	-5.9322208550074	-8.0528888957988	-0.3844994390310999	0.1337237032690984	0.0425	-0.3395	-0.5985	-0.0564	0.8038568032624	-2.0850232549772	-0.6638349570011	0.14027242887657	0.2725	1.5382	0.7109	-0.2059	-2.7955583894192	-6.310543438218599	-0.7508617409095	0.1419191209075104
852	0.1047630548912163	0.233	1.7342	0.288	0.4953	6.627726951722	0.8201054749414999	-0.1210191624331999	0.1210790792339734	1.2731	3.9427	0.475	-0.0251	-2.60057432927	-0.5075644390607	-1.3401416547341	0.1280909258699655	0.0149	0.406	0.0956	-0.01	2.0721187409076	0.6574613860277	2.5956564504325	0.1413290916557362	0.0297	-0.5574	-0.0685	0.0153	0.7524748051682	-0.106619613197	-1.452938123751	0.1419551763887094	0.0023	0.036	-0.1278	-0.0815	-11.7578614398485	-1.5402403088742995	-0.84587516005	0.1458045385284311	0.0143	-0.1366	-0.0865	-0.3479	-3.3999066840019	-0.6135545637665	-1.3062279622707	0.1637371465614653
854	0.1026844706588238	0.0019	0.0076	-0.1182	-0.1155	1.5460630774178998	1.6184149108752	2.2690306095611	0.1050842199572803	0.131	-0.2608	1.0397	0.8489	5.516246991416299	-6.5303529507395	-3.8286670325705	0.1190536315612019	0.0241	0.0461	-0.4607	-0.2989	4.0493420917668	3.0505012283552	4.3510244511744	0.1211645165979811	0.0345	-0.2156	0.4779	0.3899	8.091681124069	-6.698623093043399	-2.8181019460103	0.1362954547643438	0.021	0.3708	-0.2887	-0.1015	-2.5263340303390995	8.0596952401099	6.648382042839499	0.1381996433175084	0.136	0.9169	-0.7425	-0.2899	3.3587932169204	4.8792833243833	5.5247057430168	0.138318570326021
855	0.1085360626259294	0.0	-0.003	0.0011	-0.0059	12.8582466654968	-16.9369780011965	19.2529841894134	0.1111397297928122	0.0	-0.0019	0.0014	-0.0067	-4.0081892816546	14.4719797557187	-21.8326673693817	0.1238358421810882	0.7745	0.9381	0.3907	2.8894	3.5785633864106	-1.5491711768432	-3.9948126512166	0.1256752005447827	0.4729	0.5253	-1.061	2.0598	4.9751622901992	-1.7599711353338	1.1689601281584	0.1320113615391165	0.0738	-0.0034	0.0142	0.9159	4.1397130332847	-1.0694616035181	-1.9909147255428	0.1324509464732408	0.0616	0.3259	-0.5227	0.5642	4.539556254288799	-1.1641996214436998	-0.4782932242198999	0.1374810146393201
856	0.1021059082936676	0.0	0.0143	-0.0058	0.0126	-18.322442827297	10.9163533562062	-4.295078661519	0.1025259455358078	0.0	-0.022	-0.0035	0.0082	26.458581576057	-10.8084354229961	1.5894584402799998	0.1140515384384485	0.1251	0.8404	0.8712	-0.4251	5.9845470858384	0.0374152221957	-1.7514730407026	0.1140984063010875	0.1344	-0.7033	0.1608	-1.1165	3.5488593982321	1.2917103839423998	-3.1372526110487	0.132557781121911	0.0178	-0.0126	-0.3518	0.2793	-9.5777460796694	8.740250985158498	-5.0552647007044	0.1327717047244638	0.0449	-0.6935	0.1619	-0.0076	10.1640359231608	-2.0662566293333	-1.6110184211036	0.1336767009039916
858	0.1216504839363839	0.2204	0.0688	-1.4326	-0.8125	1.6875012727844	-0.5412420733398999	1.4709572318116	0.1219687538919529	0.2068	-1.246	0.4534	-0.8862	1.8204413735197	-0.1023705658813999	1.7391980151242	0.1427936276560495	0.0	-0.0055	0.0029	-0.0072	1.2642882915445	-0.16130642587	1.3047329271041	0.1428575942367784	0.0	0.0141	-0.0073	-0.0051	1.4567150546982	0.1259763843013999	1.3989988286612998	0.1487945772637633	0.0037	0.1499	0.1206	0.0263	5.3834642628038	0.7274919806736999	4.642871052907	0.1488606374525767	0.0023	-0.0482	0.1425	0.0079	3.7506891457231	-5.1717200715764005	1.1699830469566	0.1538593459640506
859	0.1329178493730616	0.0002	-0.0146	0.034	-0.0198	-3.371304300683	19.5981012547138	-6.893489124100499	0.1347070985851395	0.0005	-0.0026	0.0706	-0.0154	3.6689736709592	-24.119992488218298	4.5166192673907	0.141871483514359	0.319	-0.0471	-1.806	0.3306	-1.0206369024194	-4.5258255365745	-0.9814905868729	0.1430238657464565	0.2031	-1.0038	0.3771	-0.9899	-1.4889763398722	-0.4784899393733999	-1.5662853951977	0.1562222673108511	0.0168	-0.3979	0.0533	0.02	0.8142433633671999	-3.1867854867	-1.0580127815844	0.1565389519012671	0.0139	-0.2657	0.0321	0.249	0.5486779061422	-1.0717434992986998	-1.4199686640243998	0.1615716546252467
864	0.1387682014185106	0.5768	2.4836	0.1876	0.1757	-2.7349307791105	-0.5657134384353	-0.2689883008959	0.158693844969526	0.5657	2.3101	0.0857	0.0538	4.5967610209266	0.2903909095967	0.1456478996514	0.1633668101861283	0.0197	0.4026	0.1018	-0.0935	-4.0581549306436	-0.4169180963279	-0.2981021436139	0.1674199244548966	0.0031	-0.1274	-0.1053	-0.0256	0.4847454812546999	-0.0512246259714	-0.0749484734834999	0.1822918957592166	0.0064	-0.1454	0.1476	-0.0985	0.4739261478121999	-0.1957709207632	-0.0631062212427999	0.1828538121577593	0.0107	0.0095	-0.1448	0.2589	4.634018870999499	0.308842790995	0.1239305467049999	0.183646992319899
865	0.0877067896021557	0.118	-1.2316	0.2626	-0.6577	-0.0596440345412	-5.8474366238489	-2.1838922911263	0.0990000133220106	0.0002	-0.0288	0.0014	0.0479	-0.6146955116567999	-3.536151599316	0.5031580196222999	0.1045245610687365	0.0024	-0.1179	-0.0362	-0.1403	-2.4186521553132	-3.7250374897067	-1.171635454246	0.1064414101260472	0.0025	-0.108	0.0003	-0.1535	1.2260862087348	-0.0042490473156	5.4998016045837	0.108211820172802	0.0006	-0.0769	0.0448	-0.0149	9.5202659118167	-12.5906353706754	-3.5932776798924	0.1092501931888017	0.0098	-0.3249	0.1652	0.0343	-2.303141017178	-1.8290968402737	2.5794077787534	0.1185325664285701
866	0.1333232280511723	0.1795	-1.0219	-0.9869	-0.0359	4.6454283499025	-0.3152163619683999	2.6828799494944	0.1356075514477024	0.0105	0.3099	0.1088	-0.0891	2.2998755456299	-0.6781558201758999	1.2613769072727	0.1425157091758007	0.0446	0.5334	-0.001	0.4306	0.6758345813646	-2.030887244734	0.8790019918994	0.1454201348854324	0.0115	0.0035	-0.1988	0.2817	7.3426291625717	1.5302471790765	3.3031228284799	0.1602372670346855	0.021	0.2131	-0.1731	0.3482	-0.1717323290054999	1.2230961384016	-1.9062485234764	0.1651580100514821	0.2205	1.1943	0.5565	0.5166	2.3188388864273	-0.7176562229987	1.2112932291916	0.1690920084202941
867	0.1205010467938405	0.1404	0.3173	1.2832	0.0002	5.9585413425457	1.7206281046338	0.0183731953369	0.1416160930949841	0.0436	0.6573	0.1719	0.0	2.0207367428133995	-2.4831747256612	0.0159732704642	0.1594871747013498	0.0001	-0.0012	-0.0008	-0.0347	-1.8615154975705	-0.1408873929367	0.0164453868326	0.1657525212488766	0.0375	-0.5321	-0.2374	-0.0007	3.9816327359321	0.0343464658011	0.0168388171395999	0.1670018562406864	0.6139	-1.7684	-1.5449	-0.0003	4.664234318577099	1.423824281033	0.0166421019861	0.1764454696423558	0.0591	-0.5181	-0.4833	0.0001	5.3949524277682	4.1605648395557004	0.0176256777535999	0.1841548534261173
869	0.1090568991778646	0.8202	0.8553	3.2392	0.24	2.6261079561943	12.2243517548584	1.0427870287035	0.1258723190562177	0.0022	-0.045	-0.1564	0.0012	-0.7708480005050999	-2.2218583157518	-0.1028426822498	0.1311011465903402	0.0204	0.1127	0.4602	0.0947	7.243406039146301	18.7555309092426	-3.4342138067723	0.1400308249601426	0.0245	0.1312	0.488	0.0845	7.200168048406999	18.9087326707884	-4.0844754181819	0.1458424502171841	0.6292	0.6432	2.4572	0.1418	0.3770636062288	2.663129748083	0.1944726007501	0.151323097975396	0.0265	-0.3663	-0.3568	-0.0332	2.5652836307321	10.109427796549198	0.8598812789792	0.1579255326967094
870	0.0892052555036854	0.1303	1.4105	0.4483	-0.0181	0.8630287214351999	-0.5764934288471	6.557184897676899	0.0993893509271197	0.0008	-0.0903	-0.0662	-0.0125	0.8863197956096001	1.1794253743246	4.1238577919126	0.1046552177214201	0.0023	0.1369	0.0902	-0.0763	-1.1411446054535	-0.0097177285829	4.9590709906429	0.107489141720857	0.0035	0.1593	0.1433	-0.0556	3.2740089857619	5.2156662368683	-1.4236669089102	0.1101633462447635	0.0094	-0.3128	0.0772	-0.1558	-0.694404491855	3.3152011389048	1.5746261177060998	0.1198357531215371	0.043	-0.703	-0.2089	-0.0052	-1.9032191101125	-0.1504477493968	4.8364781069817	0.1241036082974711
872	0.12750867718171	0.1276	-0.0215	-0.6994	1.0059	-0.121176534556	1.4515611176764998	0.3327633536606	0.1462054576779994	0.1013	-0.1638	-0.9532	-0.3217	0.2960169629867999	2.0302577562428	-4.2457031579905	0.1506314877560429	0.0657	0.0744	-0.5871	0.5515	-0.4618478373872999	2.9838934773801	0.3873321372415	0.1538211340334501	0.0413	0.1095	-0.612	0.1289	0.6505370126244999	-3.2625601638282	-0.2783912852332	0.15742674499467	0.0167	0.0951	0.3359	0.1942	0.817941608253	4.8175934522457	0.6635202127555	0.1590023120471496	0.0242	-0.0751	-0.256	0.396	-0.2968038236008	2.6166262857956	-2.5779127435868	0.1603608156361893
877	0.0996495408061372	0.3868	-0.911	-1.536	-1.6227	5.9406796066079	10.2344599481138	12.696861553565398	0.1039339276583366	0.0298	-0.2867	-0.4612	-0.368	5.5883234236587	9.9921462220325	16.0255573520003	0.1156998933755821	0.0004	-0.0413	-0.064	-0.0054	5.811595122881199	10.8798823667473	22.3028165862467	0.122477255538612	0.3071	0.0469	0.2339	1.9245	0.6724117376937	1.300287164635	3.370124009762	0.1277783704318117	0.0275	-0.2892	-0.4885	-0.0246	4.945891075358399	8.1607281429475	6.2837508343119	0.1352963333168717	0.5549	0.5301	1.0099	2.2026	0.4127870781043999	1.4430236800146	9.4986665879624	0.1379973843128513
879	0.1360286430274931	1.0735	2.9113	1.8304	-0.1085	0.6981027367407999	1.0164271981345	-0.2503790473748	0.155319067437505	0.0007	-0.0106	0.0259	0.0772	-3.4719831162443	-1.2327745239538	-0.1939217983203	0.1621225951079282	0.0201	-0.3642	-0.2302	0.013	3.283175911915	2.4371040367115	-0.275794645207	0.16506628341088	0.0749	-0.6727	-0.4752	0.046	4.273046564327	3.3583604435827	-0.4101904380782	0.1709489932221433	0.0618	0.7215	0.1227	0.0834	3.583756666463	1.9736037920348	-0.078292631093	0.1802416577381623	0.0677	0.2831	0.6694	-0.1875	1.9982718722837	1.6553973597332	-0.2389302254410999	0.1818166257769193
880	0.1281131474416096	0.7959	3.0278	0.3485	0.1716	8.8464378250178	3.1228137187818	0.2047411317627999	0.1320144690606125	0.5016	2.2537	0.7855	0.0548	9.6120138594091	3.6590985702535	0.1864466224872999	0.1413615927438523	0.0017	0.0352	-0.0224	-0.1266	-6.4934098449122	0.5777130627988	-0.5396683521118999	0.1603216206615962	0.0014	-0.0375	0.0085	0.1061	6.0944715136142	1.4310240556511	0.2359401551078999	0.1610842808908215	0.0126	0.1729	-0.2864	0.0749	0.3493267695853	1.8028156957661	-0.2302747586871	0.1728458447759384	0.3823	-1.7883	-0.3355	-0.086	-0.7420095590019999	1.6561448773165	-0.2872828101713999	0.1759234119109113
881	0.1260697036326435	0.1738	1.3832	-0.3937	-0.0006	-4.1623746189679	-0.1671291944136	0.0010229187981999	0.1369317194231639	0.1063	-0.9362	-0.5365	0.0	-3.1339871395006	-0.6479403725983	0.0005114593990999	0.1473341090443677	0.002	0.0	0.0001	-0.1438	3.1781693629766994	-3.6489874113636	-0.0025966400262	0.1617949232093655	0.1508	-1.116	-0.3908	0.0001	-4.4456050969772	1.0743794823556	0.0016917503201	0.1682145150554826	0.0373	0.5077	0.273	-0.0	-0.8899000114032999	-0.0570867375457	7.86860614e-05	0.1697156199248296	0.0002	-0.0001	-0.0	-0.0446	-3.0482586756053	1.8175693322786	0.0017704363814999	0.1754854917204455
882	0.1074115602564497	1.1547	2.7163	2.9559	0.1015	-1.3522593081897	-2.4426514040402	1.2071228679374	0.1224382512929281	0.073	0.6016	0.6958	0.2197	-0.215993238543	-2.1582012920792	1.5175000371296998	0.1316591370602946	0.0611	-0.685	-0.3969	-0.2632	1.7487190285535998	-0.3779684959349	1.5817078632320998	0.1377727905486811	0.0424	0.1778	-0.5464	0.3624	-2.1332971536461	0.3176949729025	-0.6580908745189	0.1422589222827167	0.0445	0.1061	0.6655	0.1235	4.3101470422771	5.7390859173011	0.3769455771366999	0.1475353067290057	0.0577	0.6136	0.388	0.2438	-5.544928060796599	-0.1602441640410999	-2.4301009772469	0.1498274015017275
886	0.0959107371224793	1.7735	-1.3844	-0.5341	5.0532	1.3350270607430998	1.8351163239708	-5.1061352393995	0.1046609645782265	0.0001	0.0098	0.035	-0.019	-2.0301790701814	-0.9697270206936	1.9021961913143	0.1183396149211848	0.0505	0.1862	0.0462	-0.7771	2.0594502850222	2.9358556368954	-5.9777013984966	0.1228810385617635	0.0079	-0.0469	-0.2653	0.1532	1.1607767777728	2.1286153329928	-3.5168341712423	0.1326942180732715	0.0132	0.1569	0.1865	-0.3005	2.2960986146827	2.2910233637224	-3.944925688289	0.1367744242994912	0.1293	-0.579	-0.4943	0.9158	0.2163079827885999	1.9021961913143	-1.0055685216613	0.1394306635566221
893	0.0849670357048189	0.0115	-0.1295	-0.1984	-0.3825	-0.9613469551545	-2.3925283829284	-2.7113249606905	0.0888042786577033	3.5395	2.2546	3.3359	6.6011	3.3253516408254	4.1653646893011	10.397969583703	0.1125329258312122	0.0042	-0.0265	-0.2119	-0.102	1.1222992937482	0.9078797764332	3.5359548841625	0.1213758728938674	0.0372	-0.1904	-0.364	-0.5391	1.6031891579943	1.5970909882358	5.2509962784369	0.1231709817831277	0.0154	-0.1316	-0.2002	-0.3602	0.7572746549136	0.2257109671258999	2.7113249606905	0.1289633812721245	0.0025	-0.0041	0.1683	-0.0241	0.4996958329206999	1.2684586527986998	1.1443313909402	0.1324552461422928
894	0.0958611042418961	1.1344	2.8868	0.915	2.9292	-2.4897056687574	-1.8061205103449	-3.29694597266	0.1003045887713321	0.0002	-0.025	-0.0349	-0.0431	0.1612670828393	3.114394310212	1.8966094809549	0.1247981312669872	0.137	-0.743	-0.6013	-0.8562	-5.362887857747699	-4.6951185976766	-2.4865975693321	0.1271620602798167	0.0352	-0.3889	0.0451	-0.5118	1.9712038671621	2.7537367477851	-2.3915448071609	0.128956708332753	0.0445	-0.4014	-0.2104	-0.5592	-1.6351356989227	-1.4567543977289	-1.5798587407892	0.1308784718750409	0.095	0.206	0.7567	0.6885	1.0656453295402	1.9211595321117	0.4731392871981999	0.1331043807763154
895	0.0774940161211308	0.001	-0.0921	-0.0289	-0.1044	-4.904738265246199	-0.3749784256016999	-5.425285904437899	0.0911048136440248	1.6264	-3.4511	-0.3493	-3.84	1.7238542331512	1.7018614789899	2.6929124223228995	0.1089457670651008	0.0061	-0.2081	0.1164	-0.1645	-2.0835282198106	1.3465152257075	-2.2237074381947	0.1108808257720864	0.0051	0.1269	-0.1851	0.1374	2.5651656016399995	7.779533518495199	1.2755010552939998	0.1164892380124316	0.0033	-0.1231	0.0005	-0.1646	-0.0692830770627	2.8288032503607	-0.4711721356632	0.1171947806294855	0.0008	0.0162	0.0985	0.0096	2.4016559660508	6.2104941111485	1.0892511479602	0.123199875191664
896	0.1044461858192734	0.0024	0.1254	-0.0078	-0.1358	-1.7742526554778997	0.3851289275223	2.1268448966113	0.1117689801111883	1.6142	3.233	0.1531	-3.3448	3.9466567816398	0.2097376966617	-3.8806785191559	0.1339191353547829	0.0082	0.0074	-0.3024	-0.0271	1.862499073338	1.0301185728181	-2.0227825804098	0.137216160905607	0.0004	-0.0019	-0.0584	-0.029	0.2004920844472	0.3692736861501999	0.1375038922964999	0.1379846378153241	0.0248	0.3465	-0.0155	-0.3864	1.4186703440113	-0.7415767856643	-1.7817671743416	0.1411245295719382	0.0089	0.1562	-0.1099	-0.2407	2.4099966885592	3.8176509839745	-2.026559511357	0.141781261757925
897	0.0847719461226862	2.0215	2.2587	4.6113	-3.0666	2.4928531112134	4.7625918953271	-3.3514754132102	0.0892351315887212	0.0082	0.1723	0.2702	-0.1874	-1.2740060201274	-1.4735145288071	1.7371521775277998	0.1167088404855707	0.1357	-0.4703	-1.0554	0.6391	0.1825123194172999	1.3370335553088	-0.3665590170318999	0.1192369371101875	0.0035	-0.0875	0.1782	0.07	0.4192786781699	4.700823337128099	-1.1108504718145	0.1219156132899081	0.0393	0.223	0.5521	-0.3591	0.9364821597521	2.5668180089294	-1.7916029320165998	0.1233288413761733	0.2926	-0.7642	-1.3901	1.0212	3.8031334056462	7.4281609113135	-4.9266523333461	0.1237631895338882
899	0.0876733080424986	0.0004	0.0683	-0.0228	0.0402	10.8356608002405	0.2411727781909999	6.2625055977339	0.1165814163020308	0.0049	-0.008	-0.0529	-0.2459	5.2666154616248	3.5502364043066	3.1178171538829	0.1187069371182684	0.003	0.0182	-0.079	0.1784	4.0565418663849	-3.1389837043995	1.9878459691482	0.1225261317509407	0.2689	-1.5114	-0.5245	-0.8559	-2.072984287583	-2.2228418915193	-2.1425821088913	0.1300992891568773	0.0032	-0.133	-0.0627	-0.1237	8.472128230937999	4.1674892129589	3.6634263036305	0.131394507129868	0.0331	0.1926	-0.3158	0.4909	0.8333640762874	-2.2978297080334995	2.4828993244463	0.1425333712607843
900	0.1159212620204703	0.1432	-1.0199	0.9009	0.024	-2.2109996392785995	-5.0949618186807	-1.9772233508592	0.143468830779292	0.0236	-0.3657	-0.3298	-0.0656	-4.1109926208737	-0.2134359415474999	-1.4748521918509	0.1473761366556319	0.0114	-0.2848	0.1117	-0.1485	-11.0209271318068	-2.9151218597165	-6.5167009190866	0.1558826867989867	0.0006	0.0198	0.0374	0.0655	-1.3530461688037	2.6165869427649	-0.9672090667288	0.161357180150565	0.4851	-0.4038	2.069	0.2568	-1.7298343738176	-4.2445228670695005	-1.8734757789033	0.1637272878245715	0.0149	0.3668	0.0451	0.0154	-2.615131250629	-3.3243287220272	-1.8290181542123	0.1643382358850163
908	0.1156947863242304	0.1451	0.6711	-1.1956	-0.0394	6.049384400431999	-0.6482551168438999	-2.3966987441826	0.1432004178750858	0.0046	-0.0236	-0.2014	-0.0868	6.5438082672389	13.2911380322889	6.352325736822	0.1435145708056643	0.0212	0.3383	0.2768	-0.176	1.8635219921362	2.3764370833721	-1.5659313079214	0.1510722721875848	0.002	0.043	-0.1213	-0.0589	6.5867315137326	15.0009861465109	6.8967939386793	0.1515190394064913	0.0002	-0.0046	0.0418	0.0193	6.881646871859799	18.4917358883991	8.2312308539619	0.1546545521155479	0.0008	-0.0843	0.0058	-0.0145	-1.5165951474236	0.5385667472523	0.0311990233450999	0.1608910934528779
910	0.1450077120999381	1.3109	3.1801	-1.8562	-0.0387	1.7898324956350995	-1.3183456157263	-0.0738468686239	0.149645830887579	0.0519	-0.5267	0.4914	0.0306	7.840554559110899	-5.6687405784095	-0.2639130499355999	0.1641672770010853	0.0027	-0.1211	-0.0946	-0.0283	4.6528248396741	-2.4039378618314	-0.0215993238543	0.1657694895069225	0.0012	0.012	0.0098	-0.1039	-4.218045007408399	2.5927844091914	0.0635783376111999	0.1761596732129218	0.0772	-0.7256	0.3617	0.0013	3.287897075599	-1.8314967651464	-0.0378873385640999	0.1766718031187733	0.0017	0.0081	0.0164	-0.1173	1.236551454901	-1.0538817633609	-0.0710141704135	0.1861005087961041
911	0.1085367193360657	2.2994	5.202	0.0536	2.1711	9.9083455666415	-0.5343570429674	3.6485939810566	0.1401470207600744	0.0305	-0.5117	-0.0283	-0.2532	8.9933447016516	-0.3542839914535	3.4466068614428003	0.1440489153007912	0.1591	1.1345	0.1069	0.5986	8.7580733780656	-0.2095409815081999	3.4842974848533994	0.1479922740858787	0.0812	0.8578	-0.2825	0.0842	6.7727847059129	-0.6905882178771	2.2868530024682	0.1515356758182848	0.0	-0.0207	-0.0069	0.0004	14.763472270175	-0.5748410215577	5.7457742325201	0.1683582607092453	0.0704	0.5982	-0.5	-0.1384	8.695281901068398	-0.3002660103023999	3.3986870500502	0.1726011656774061
913	0.1156513174051009	0.9425	2.6416	1.612	1.6272	9.2449040399474	4.936291375867599	4.7902500459092	0.1361073063915319	0.0217	0.4074	0.1604	0.2184	12.0330265965643	13.2573030258869	6.852572372172499	0.1449859249051162	0.0241	0.4096	0.1873	0.216	11.6458124884149	13.7395305531768	7.099371203753599	0.1501527100522839	0.4709	-1.6117	-1.0282	-1.0246	1.9032584531432	0.7249346836782	0.2307862180861999	0.1588942271870166	0.0184	-0.294	-0.2596	0.1419	8.0143720687435	4.2949999754576	3.3790548777308995	0.1607589605804864	0.0122	0.2762	0.1925	-0.0087	9.7263053635926	4.8375403688106	4.250188263490299	0.1659851373870131
914	0.1347807710256403	0.2935	-1.7986	-0.1777	0.0022	-3.5927268774626	-0.7428751056774	0.6212657977837	0.1505419877560207	0.0156	0.2527	0.2991	-0.0419	-2.0283299477385	0.1449003820681	0.507918526337	0.1556123180966014	0.0902	-0.8245	-0.4302	0.0638	-0.2268912580469	2.1364445961021	0.195534862579	0.1768628760015266	0.1497	-1.1025	-0.2316	0.0093	-1.2382038621904	0.4661755707643	0.4477630323966999	0.1811548412960499	0.0232	0.1137	0.4022	-0.1324	-4.3275760048772	-1.2047622860954	0.7899293703946	0.1841800285396563	0.6371	0.9722	2.0379	-0.3008	-3.4426725583728	-0.7652612901457	0.5906962629298	0.1969659577069905
922	0.0966960893144928	0.0586	0.8661	0.3727	-0.1429	-9.2795652499941	-0.7238724218493	-0.0146356074203999	0.1096154971138825	0.0689	0.7881	0.5596	-0.0897	-4.288232974177199	-0.4168787532972	-0.5004826935347	0.1163298209837071	0.0495	-0.7733	-0.0504	-0.1928	-16.175493641998	-0.788434335228	-1.8667087776229	0.1221325631979859	0.0323	-0.1226	-0.6124	0.0795	-7.292348769337099	-1.4918483811133	0.0784106601851	0.1264319827221716	0.0934	0.9936	0.3372	-0.0824	-9.3890569044322	-0.3560544278349999	-0.5552875352998	0.1284536599159283	0.0023	0.1075	-0.1238	0.0011	-14.9920946215727	-1.5055004127662	-1.0081258186567998	0.1305595231597506
923	0.0802298863515836	0.6632	1.9476	-2.5576	-1.437	10.9383461103675	-8.5227627114489	-8.288396277569	0.1047555940466784	0.2098	-1.0935	1.1144	0.7525	11.9919524725135	-8.7505588592019	-8.5510110074915	0.1094729561024405	0.0388	-0.0558	0.7098	0.159	10.9848102296242	-12.822995309989595	-8.3807737136526	0.1156117858068453	0.5271	0.792	-2.4441	-0.4884	3.988203022059	0.4276980867396999	-3.1298561212771	0.1250378091521752	0.0799	-0.8126	0.0873	0.5391	13.2940494165607	-6.819956999722199	-9.3432616166974	0.1287710445806643	0.0339	-0.4916	-0.0417	0.3899	14.114312263625	-7.015924635638899	-9.6871197050154	0.1304798440448349
924	0.1065689305927745	1.1257	2.1628	-3.1965	-0.9747	-0.1271566752223999	2.7045186163794	-0.3603428181813	0.1217700786798253	0.0422	0.3675	-0.5226	-0.3347	0.8372590363267	2.7224196953479	-0.4826603006275999	0.1290303436564526	0.1292	-1.0179	0.5259	0.4354	2.5925483510072	1.435627190243	-1.0113912902049	0.1379743715286031	0.0562	0.1421	0.7674	0.0471	-1.4687933651230998	0.2709947954616	-0.1366776886518	0.1419771726870946	0.0509	-0.0903	0.6039	0.4063	3.4955889346643	-5.682392610062399	-2.2328350213171	0.1476496562436968	0.1968	1.2953	-0.0839	-0.5612	0.4755392120709	3.2159386724487	-0.2766601918824	0.1484462934132529
927	0.0996592970124614	0.0004	-0.0135	-0.0217	-0.0733	2.0530767140488	1.8800460650302	-0.2156391512667	0.1238504628933303	0.49	2.241	0.9518	-0.0822	-5.554881847563699	-1.6847866036661	0.0088128388767999	0.1242081817612117	0.1317	-1.1559	-0.5033	-0.0219	0.5110659687929999	1.4343288702299	-0.1864466224872999	0.1371898653056629	0.0028	-0.038	0.0176	0.1695	0.4842733648863	-0.4168000672357999	0.0881677317987	0.145588396002653	0.0118	0.1137	0.3245	-0.0566	-8.0177555693837	-2.2812662921088	0.0158158983414	0.1505286014530389	0.3678	1.7458	0.7844	-0.0452	-7.795821533205	-4.0587450761041	0.3095903085783	0.1575096227693659
928	0.1219447547562743	0.1796	-1.2708	0.6968	0.3304	10.7955702519572	-4.743943298775299	-0.7485798451289	0.1474096839965507	0.1936	-1.2792	0.5776	-0.0073	10.1649408128669	-4.4200714700529	-0.0736108104397	0.1504008196987308	0.3	-1.4338	0.9094	0.331	6.9858665601841	-2.9573762746883	-0.9153156092354998	0.1626479793867453	0.036	-0.0969	-0.4872	-0.2913	2.133965985168	-0.8115286942489	0.9515111974795	0.1660399559624674	0.0988	0.9018	-0.2801	-0.0327	8.163757556311399	-3.730112740667	-0.6371997252171999	0.1675581522000426	0.1065	0.7847	-0.57	-0.1109	3.7043037125278	-0.4792374569566999	1.6846292315433	0.1710935756576522
929	0.1081357016983516	0.373	2.1763	0.1994	-0.6311	-11.3358287495296	-0.9086272940165	5.414427227964699	0.1258537727828803	0.0111	0.2214	0.1376	0.2526	-0.6027745733547	-0.9949459033723	-5.175221601308699	0.1295903292463457	0.077	0.9068	0.2423	-0.1023	1.1296564404891	0.7485798451289	1.2596851569526	0.1344106246442263	0.0656	-0.8148	-0.2435	0.0916	-6.0913634141889	0.4692443271589	4.947976255985499	0.1436949794066895	0.0336	-0.5443	-0.2053	-0.1094	-0.7425997044624999	-0.9751563589302	-5.098738749627899	0.1458113121609068	0.3104	-1.7062	-0.274	0.4544	-11.5923453096936	-1.2662947861102	5.1231314286619	0.1509834623395694
930	0.1072205755720359	0.3781	-0.7236	2.1829	0.0315	-5.251901168143	13.1504473545057	0.7473208681464999	0.1296854331483657	0.1021	-0.0849	1.0832	0.0174	-1.3991168577534	1.6457583172117	-0.1280222218978	0.1339480236184161	0.0599	-0.0379	0.8175	0.0243	-4.0000452742997	6.0399814160947	0.3463366992521	0.1486538435832955	0.4505	0.5355	-2.0623	-0.0772	-4.228824997820199	7.2412421724578	0.6026172012319	0.1526563000332767	0.0518	-0.0455	0.7032	-0.1093	-1.4870485313679	-1.2439086016419	0.4527595972956	0.1534359145558109	0.0075	-0.0241	0.2689	-0.017	-4.414091329386499	17.4868361982597	0.7584156028039	0.157947187961515
938	0.073564526157441	0.0	-0.0091	0.0083	-0.0097	1.5148640540728	-0.0217173529464	3.7795275872262	0.101377495847174	0.0273	0.4633	-0.1757	0.3977	4.7292290052935	1.9252512073045	9.3042726732737	0.1032211516749621	0.0203	-0.4369	0.1834	-0.266	4.7296617786312	1.7007205310996	8.961634218907399	0.1152993332667543	0.0	0.0002	-0.0106	-0.0073	7.6036308282355	-0.0660569485452999	11.4015316107986	0.1191495935595668	0.0	0.0088	0.0188	0.0132	2.9038304099056	-0.5782245221979	5.0629759347216	0.1313578677021627	0.084	-0.4281	0.8454	0.2467	6.1642267070453	-3.2211712955318	6.1161101804992	0.1374459451420584
939	0.0742122363882803	0.0006	-0.0677	-0.0583	0.0634	-0.3292224808976	-0.7208430084854	2.4034264024323	0.0970529342838267	0.045	0.4729	-0.6847	-0.0604	-0.7813919327326999	-7.275627981289599	4.852884150783599	0.1077686382163972	0.0332	-0.0298	0.6397	-0.2288	-2.3248583701244	-9.4055809773262	7.234868601484399	0.1128238377643389	0.0079	0.1825	0.1235	-0.2382	-3.8196181355095	-11.8030665821228	9.6327082935573	0.116786733584111	0.0031	0.1775	0.0786	-0.0453	-0.8050764372140999	-3.5642425232358	3.7590692112622	0.1195373200750072	0.0355	0.3017	0.3769	-0.4609	-1.4178047973358998	-8.705511089050399	6.079678534070999	0.1229872256876243
940	0.0733220586322724	0.0	-0.0009	0.0037	0.0012	-1.7001303856391	1.425004571954	0.8225053998141999	0.1029215382406548	0.0595	-0.6777	0.6187	0.1567	-5.938830484165	3.1161647465935	1.6127495144543995	0.1056031341529069	0.0012	0.1083	-0.0734	-0.0049	-13.3837515265567	2.7016072321076	2.4589787617807	0.1174686482334984	0.0004	0.0647	0.0191	-0.0043	-1.9729349605129	1.7926651938454998	0.8309641514146999	0.122933780433815	0.0116	-0.3697	-0.0395	0.058	-11.9600059315851	2.2058063592262	2.5214161515016	0.1304066397905197	0.0933	0.6992	0.7528	-0.1304	-7.5057453678538995	5.6747600621066	1.9115204895902	0.1333765957639414
941	0.091618229775661	0.5094	-2.1794	-1.8803	-0.2332	11.5828636392949	10.0908972290895	1.3250339309453	0.1034920664720663	0.0006	0.0014	-0.015	0.0881	0.7749790187286	1.4522692922290998	0.4158558344989999	0.1137951884946382	0.3891	1.6323	1.5547	0.2169	12.1225713344375	10.2414236645477	1.1599112310974	0.1293552571519465	0.0008	-0.0622	0.0059	-0.0704	-1.0949558874117	1.4017134977796	0.904496275793	0.1362167517110522	0.0019	-0.0076	0.0291	-0.1431	3.7133526095888	2.3343006974924	0.0076325479558	0.1420479658193029	0.0017	-0.1283	-0.0142	0.029	8.5724136161923	8.520913589006	1.4159163318622998	0.144473294841181
[truncated: 297 more rows]
[truncated: 111 more columns]
