# Supplementary material for: Data-Driven Recommendation of Optimal Tuning Scheme for Range-Separated Hybrid Functionals in Solution-Phase UV/Vis Absorption Energy Prediction
Source: J Chem Theory Comput. 2025 Oct 23;21(21):11106–25. doi: 10.1021/acs.jctc.5c01044 (PMC12613327; doi:10.1021/acs.jctc.5c01044)
Supplement: Supplementary file 2 [file ct5c01044_si_002.zip › SI-data/tddft_results/GP╬│T-╬▒0p05-TDDFT.csv]

	ΔE_1	f_1	Tx_1	Ty_1	Tz_1	Dx_1	Dy_1	Dz_1	ΔE_2	f_2	Tx_2	Ty_2	Tz_2	Dx_2	Dy_2	Dz_2	ΔE_3	f_3	Tx_3	Ty_3	Tz_3	Dx_3	Dy_3	Dz_3	ΔE_4	f_4	Tx_4	Ty_4	Tz_4	Dx_4	Dy_4	Dz_4	ΔE_5	f_5	Tx_5	Ty_5	Tz_5	Dx_5	Dy_5	Dz_5	ΔE_6	f_6	Tx_6	Ty_6	Tz_6	Dx_6	Dy_6	Dz_6	ΔE_7
8	0.1239607659417025	0.5201	-1.3762	2.0951	0.1029	1.6104676186737998	-3.1491342063201	-1.6808129575653998	0.1344840420445286	0.5482	1.6362	-1.7791	0.5213	0.2884237580616999	-0.7653399762070999	-1.8872458396483	0.1481051010767337	0.4048	1.5754	-0.2652	1.2441	1.9259593818571	-2.3320581447425	-0.9988015203809	0.1537138672129162	0.2079	-0.9653	1.0414	0.1088	-0.7991356395784001	0.6930668288112	-1.2288402208838	0.1580475032829218	0.0119	-0.2799	0.1526	-0.1053	3.77299664413	-0.6770148722856	1.9340247031506	0.1634109240556155	0.1714	0.3	-1.1297	-0.4553	-2.5764570514509	3.157278213675	-2.0009471983713	0.1740377953555997
9	0.1226534666336619	0.1003	0.7811	0.7849	0.0036	-3.9819868232084	0.2026559511356999	-3.0694645691526	0.1265150376285327	0.001	0.0577	0.0899	-0.0075	1.1112832451522	0.0923774360836	0.6591137933171	0.1338191878939506	0.0001	0.0019	0.0301	0.0057	-0.5494254237255	-1.1112832451522	0.2862992344039	0.1464600278528167	0.2608	-1.2227	0.2451	-1.0566	-1.9397294426021	-0.1399038171692	-1.3887302976485998	0.157999222776878	0.0043	0.1365	-0.0866	-0.1209	-0.8296264883708999	-1.89239977667	0.6132004764901999	0.1731274683214336	0.001	-0.0789	-0.0111	-0.0493	-1.2144800146783	-1.3883762103723	0.0104259031354999	0.1756004340014768
12	0.1399675257468495	2.0201	-0.2679	-3.2398	3.3287	0.261631154155	1.5767899843945998	-1.6376143098568	0.1471678246724317	0.0536	-0.2071	0.6886	0.1703	0.4214818878890999	-0.4189245908935999	-0.7077811222929999	0.1683004106833627	0.0284	0.1099	0.0736	-0.485	0.2650146547952	1.4290569041161	-1.537525639756	0.1698321762354743	0.3427	0.0254	1.3577	-1.0876	0.3490513683703999	1.271960182531	-1.7077235905642	0.1840057739777717	0.113	-0.1732	0.9435	0.0286	0.0610210406156999	0.1193667551437999	0.2062755099601	0.1850418361972758	0.2468	0.3244	-1.3663	-0.1694	0.4659395125800999	2.9482486915659	-3.4163127278038	0.1939852867377954
16	0.1058491685659233	0.1977	-1.0095	-1.2567	0.4504	-1.8784330007715	0.4563004700585999	0.8220726264765	0.1122908518911337	0.0011	-0.0575	0.104	-0.018	2.330681138668	-1.2645636927594	-0.6237837517485	0.1211099802572132	0.0016	0.0779	0.1011	-0.0573	0.5883750241185	2.7383536227814	-0.1162586557184999	0.1314884438738615	0.0027	-0.1547	0.0489	-0.0646	-0.7888671085657	-2.2166256926687	0.2383794230113	0.1393164448694679	0.0849	-0.1226	-0.9304	0.1839	0.3445662628706	1.3009166531262	0.0736501534703999	0.1495851140481687	0.4353	1.9826	-0.516	-0.4103	1.7112251202965	2.5711457423064	-0.8121581827400999	0.1528225281787713
19	0.094810936902943	1.8536	2.8329	-4.6072	0.2715	-8.0426597078168	7.8805270783021	-0.5828276567898	0.0956629795344044	0.0368	0.392	-0.6464	0.078	-7.378628035662199	4.9863750539487	-0.512246259714	0.1468379239283305	0.2567	1.1407	1.1494	0.0127	-8.3033859722657	7.522741557116299	-0.6129250752753	0.1516086941211007	0.0037	-0.1709	-0.0837	0.0059	-7.1956435998765	5.4754089255497	-0.4724311126456	0.1521317966353756	0.0004	0.0091	0.0279	0.0564	-10.5546728749811	8.429401699597799	-0.7590450912951	0.1583041045919998	0.358	1.7722	-0.4919	0.0957	-6.2288279634547	7.8035721102529	-0.5165346500603	0.1639446500598866
20	0.0921029854893746	1.9976	1.8673	-5.3895	0.0072	-3.9493321077274	9.5614580649596	-0.0567719933001	0.0970782608045152	0.0108	0.1663	-0.3738	-0.0087	-3.1434294668686	7.008095372529599	-1.0613962822246	0.1145851876366656	0.0002	0.0457	0.0031	-0.0095	-1.0905101249426	1.8879146711702	2.2701322144207	0.1333010535186427	0.569	0.2496	0.0161	2.5179	-2.9076860269142	6.2808787930708	-0.0112914498108999	0.1389189933846154	0.0018	-0.0381	-0.0347	-0.128	-0.7290657019017	3.9271426384126	7.802313133270499	0.1408770259215825	0.1259	0.3772	-1.0803	-0.1757	-4.0290410879256	9.6235807104349	-0.2664703469311	0.1436886019317554
21	0.151414123806692	0.0433	-0.5263	-0.2788	0.2718	1.4795733555349	-3.0080894412606	0.4686148386677	0.1593125923356366	0.7301	2.0828	-1.5826	-0.1769	4.9527761057309	-5.274484067764799	-0.0318285118363	0.1629098736986742	0.2064	-0.5406	-0.4067	1.2012	1.4629312535488	-2.3016853250421	0.2292518398889	0.1715378137891728	0.1377	0.8026	-0.7144	-0.222	-0.1239698897356999	-1.5457089901416	1.3876680358197	0.171713782706282	0.0074	-0.1342	0.1197	0.1801	0.5797982434259	-0.5993910727145	-0.8379278678486	0.1741174270639079	0.9057	2.4053	-1.3941	-0.2709	2.2522311354522	-3.3755926910293	0.3232816832619	0.1818770791237902
22	0.1518551441687921	0.0647	0.7334	0.1455	-0.2825	0.3755292280314999	-1.7263328440853	0.4000792791882999	0.157445859044818	0.6616	-1.9847	1.5375	0.0006	3.3009983048221	-3.6013430011859	0.1334909031650999	0.1581570371682746	0.0637	-0.6369	0.4436	0.0421	-0.1510378948573	-0.6335014803314	0.2593099153437	0.1594516612724458	0.1309	-0.7279	-0.1057	0.831	1.7303458332167	-2.2967281031739	0.1336482752879	0.1596753399788434	0.0484	0.3674	-0.5445	-0.1506	-0.2337369453886999	-0.5856210119694999	0.2656048002557	0.1720958252062329	0.1804	1.084	-0.5804	-0.2466	-0.1619359143612	-0.6982601088635999	0.2904695956581	0.1734164964850252
23	0.0868099091398368	2.0945	-4.4297	4.0695	-0.0909	-7.324924798756699	7.816397938261099	-0.0662536636988	0.0928320586884284	0.0123	0.3252	-0.2996	0.061	-5.087880073154699	6.9989677894072	0.0794335789832999	0.1385989646071589	0.2068	0.9569	1.1295	0.2155	-7.5002373435558995	7.9973758794811	-0.1063835550127999	0.1501528691767881	0.0005	0.0405	-0.0004	-0.0583	-8.342886375088499	10.6685709488576	0.0710535134442	0.1525006766356312	0.0028	-0.1144	-0.1203	-0.0186	-3.5376859775132994	4.2206416474346	-0.0277368366434999	0.1550575806754033	0.0089	-0.2701	-0.1066	-0.0367	-6.2879998816275	7.123960597941099	-0.03540872763	0.1581143844512789
25	0.1093384514297019	2.0665	-0.237	-5.1681	1.2587	0.7359900753049	-11.3420449483802	1.3947891243764	0.1364098119963896	0.0676	-0.4812	-0.4544	0.5525	1.1416167218219	-11.4575560865154	1.4994415860383998	0.1495526629391117	0.0789	-0.3349	-0.7855	-0.2489	1.1684093257286	-9.0832041837704	0.9765727080354	0.1543968681718522	0.5339	-0.1181	2.2347	-0.423	0.0092456122145	-15.5057572303919	2.3985872096561995	0.1636871862445466	0.2052	-1.0612	-0.5563	-0.6667	2.4038198327393	-9.6433309118463	1.3216110872744	0.164924975338726	0.118	0.2076	-0.9952	-0.2	1.5610921151453	-7.0143902574416	0.147929795432	0.175277205829254
26	0.104826641484099	1.8604	-1.0502	-5.0475	0.2024	-3.9426437925084	-9.4106168852558	-2.1962460027661	0.1228875869209804	0.1818	-0.1333	-1.4627	0.2493	-3.4011263179536	-10.3257357793378	-0.4869486909739	0.1306702039910104	0.2969	0.8896	0.6974	1.4597	-3.8034481498918	-6.7018098785301	-3.3847989602131	0.1411486117610533	0.4321	0.3069	2.1077	-0.2345	-5.045940402428499	-15.3127403217777	-1.9582993530925	0.1464094541899452	0.4092	-0.8018	-1.0109	-1.5897	-3.2525276909996994	-6.7463461892825	-1.4731210985001	0.1479895737467168	0.117	0.7498	0.6337	0.4715	-2.7489368980397	-2.8897849479457	-2.5188981975368	0.1514923755784797
28	0.0725843096565537	2.3088	-2.6106	-6.0095	-2.187	4.938376556494699	15.0467027481843	4.7595624819632	0.1204206426150752	0.1471	-0.5784	-1.216	-0.1375	2.6800865943147	11.879313375619398	3.5598361037974	0.1270026755904834	0.0176	-0.0303	-0.422	-0.1697	7.794444527130499	14.1032175289676	-1.8503814198824	0.1340632014625125	0.2335	0.4636	-1.2614	-0.8978	3.7200802678385	12.882206571193098	3.5694751463188994	0.134656754972937	0.0168	0.0954	0.223	0.358	1.2009460121175	8.669236814745	1.7261361289318	0.1414230758063372	0.0128	0.3638	-0.0556	-0.0081	5.633135135626	15.379623473967698	-1.2456003519619998	0.1428011833138024
29	0.1208133802661731	0.0686	-0.1237	0.9145	0.0008	-1.8551025835664	0.9273545766297	3.8480631467056	0.1316938611140599	0.0036	-0.171	-0.0807	-0.0732	-0.6272852814808	-0.037375879165	1.4705244584739	0.144389789388302	0.4023	-0.8528	1.1723	1.4414	-0.5987615842233	0.4447336190328	1.2969823500562	0.1493050589631448	0.0708	-0.1076	0.8362	0.0297	1.9850132709378	-3.6686589267136	-2.9962078459892	0.1672217479308805	0.0116	-0.0759	0.2267	0.2166	0.6538418272033	-4.4619324547177	-0.1096883695915999	0.1685240519054661	0.0109	0.1024	-0.2595	-0.1392	0.0429232464936999	-0.4027152622452	0.203403468719	0.1699386613982241
30	0.0881781402707402	0.0014	-0.041	-0.0639	0.1343	-0.8837231555834	4.6244978575701	3.8119855875537	0.0882164069578098	0.004	0.136	0.2036	-0.0928	-0.8324591865812999	4.7079050826541	3.7193720932859	0.101496659521231	2.1617	2.6391	3.4121	-3.6525	-1.1325678247609	6.195110986144799	5.0104529887371	0.12062766947497	0.6595	0.4218	-2.2142	-1.7664	-1.1947691562976	6.4220809302531	5.1895031214528	0.1238584246309381	0.5486	-0.3719	1.991	1.5943	-1.1829662470876	6.4717318349965	5.2093713519563	0.1299560315339268	0.1006	-0.4984	-0.6555	0.6954	-1.3219651745507	7.1980828677799	5.7687112194182	0.1382270638137746
32	0.1028681830226505	1.5316	2.0692	-3.6887	2.1084	13.403737786152298	5.9014152619693	-7.9627540124650995	0.1134855053824084	0.9687	3.0257	0.9245	-1.6718	11.4294258195649	5.394165567154199	-6.9808699952852	0.1331059257172295	0.2996	0.9837	1.1542	-1.0375	12.4838583853556	3.8824096125067	-6.0980910724386	0.1337403650379144	0.3245	1.4673	-1.131	0.4551	9.0816698055731	7.7148142329937	-7.9518953359919	0.1368938183917102	0.0023	0.0366	-0.1246	0.0897	10.3978515546109	5.9356043556476	-7.0616412373122985	0.138391182548982	0.0191	0.2541	0.2402	-0.2911	11.501148164531	5.8044346912938	-7.2933716881352995	0.1414962462512889
33	0.1044816503715976	1.4655	3.5883	-2.5798	1.228	8.193973003889	-0.5686248227071	-4.703301948062199	0.1123183532358777	1.7961	2.7642	0.5103	-4.0106	6.445529376550299	-1.2260862087348	-1.767682369351	0.1222162847367966	0.0	0.0129	-0.0008	-0.0201	2.6213474494796	-1.0606094216106	2.0484735794569	0.1373186297364705	0.3152	-1.2905	0.9183	-0.9666	7.298407596064899	-1.0498294311988	-2.5286552691504	0.1405529345081116	0.321	1.2255	0.3032	-1.3533	7.7491606987948	-1.546574536817	-2.1427001379834	0.1440126312388956	0.0009	-0.0236	0.0569	-0.0753	3.4999953541027	-0.9798775226142	0.9234596165904	0.1449584959565091
34	0.0900069684876813	0.6833	0.2858	-2.4333	2.3205	6.9020265617624	2.3182487409668	-6.687921788692999	0.0910375969544844	1.4652	4.0721	-0.9209	-2.5909	10.1470790769291	-2.6988532199586	-3.6919893439187	0.1064849227768533	0.2437	0.1657	-0.7796	1.6727	7.2026466593411005	-0.3003446963637999	-4.5787812558967	0.1123363614993439	0.1156	0.1629	0.2925	-1.1964	10.3430467128458	-2.1633945721316	-1.7282213095589	0.1173509321146889	0.0779	-0.206	0.6246	-0.7506	8.631742906487899	-0.6457765059098	-4.318291049632	0.1218105492229039	0.0469	0.6465	-0.1175	-0.3821	7.0059708488718	1.3414399747472	-5.0420454423892	0.1242161839230585
35	0.0856141630916311	1.0646	2.0234	3.7995	0.3478	7.912434276199799	-0.4837619054872	14.393608438564298	0.0882615369456671	1.172	-0.9723	2.0121	-3.8632	4.984565274536499	-1.6336013207254	10.2134114266893	0.1129550324268936	0.056	-0.1992	-0.4724	0.6937	7.785238257946699	-0.8772315555178999	14.2053913796955	0.1198367361655298	0.0077	-0.1481	-0.2628	0.0713	8.688593585849398	-0.3219440202181	15.456696471108998	0.1238480433188826	0.3516	-1.0404	-1.7649	0.2482	4.4035867401896	-1.4415679878787	8.265577319763	0.124831652148404	0.013	-0.2616	0.2963	0.0244	7.0700999889128	-2.4886040638978	14.292300134511798	0.1279960284990573
37	0.1364415942680385	0.0001	0.0071	0.0299	-0.0178	0.1065015841048999	-1.5950058076087	-0.0309629651609	0.1451994045760266	0.1498	-0.5183	-0.2791	-1.0959	0.9868412390481	0.4062561350081999	2.1408510155405	0.1504906449301299	0.2684	0.0056	-1.615	-0.2585	0.8461505612649	-0.8029912565869999	1.6188083411822	0.1613482346339784	0.0054	-0.215	-0.011	0.0609	-0.0367857337045	-1.2406824731245	-0.2654474281328999	0.1921708550623169	0.0109	-0.063	-0.2586	-0.1186	1.0180402623932	-1.0471934481419	2.0125140493971	0.1946750352371984	0.0002	0.0234	-0.0225	-0.0133	0.1180684351306999	-1.5228506893049	-0.0282876390733	0.2007237512281351
38	0.1395073964795045	0.0005	0.0381	-0.0141	-0.059	-0.5554055643918999	-0.9680352703735	1.0338561607346	0.1476772645289275	0.1836	0.3003	-0.6825	-1.1441	0.3512152350589	-1.7215329943399	-1.6939141867885	0.1517233813619336	0.2487	-0.5942	-0.8498	1.1762	-0.0339136924634	-1.827090345708	-0.7197020605950999	0.1641088742656084	0.0058	-0.2116	0.0161	-0.0876	-0.4749097235797	-0.5598906698917	1.0309841194935	0.195443057925467	0.1697	-0.4303	-0.3657	0.9919	-0.0759713922817	-2.3170684500458	-0.8221119695071999	0.1960163776343244	0.0012	-0.0624	-0.0423	0.0558	-0.5528089243657	-0.9691762182638	1.0186697508843998	0.2017656937044341
39	0.1490642278846675	1.5908	2.1434	1.7039	-2.9173	-0.4338749425595999	0.6586416769486999	1.6334439486025998	0.16190554854917	0.0002	0.0251	0.0108	-0.0292	0.095996994908	-0.4579922203786999	-0.6872834032983	0.1740026549321733	0.0156	0.0232	-0.2155	-0.2961	-0.3945712548902999	0.8356066290372999	1.7414405678741	0.1823805273730875	0.011	-0.088	-0.2546	-0.133	1.2184143177483	2.4603557678552	-0.0839580275138	0.1859888908574868	0.0166	-0.044	-0.3003	-0.2034	0.2606082353568	1.8138710873928	1.3188964181561	0.2005072775910907	0.0008	-0.0615	0.0316	-0.0324	0.1958102637938999	0.4343864019587	0.0308055930380999	0.20581065366922
40	0.1150163613891436	1.6571	-3.0849	2.9837	-1.7868	-0.1158258823808	0.0825416784086	0.2538018910457	0.1241094187305806	0.4076	-0.6859	-1.5658	-1.4155	3.5946546859668995	-2.9084335444975	3.1190367878346	0.1255705668121768	0.3101	-1.242	-0.6764	1.3053	-2.6795357918849	2.6691098887494	-3.9302113948072	0.1291784727676898	0.0043	0.1714	0.0176	-0.1422	-0.2146162324684999	0.6850408505484	-2.7557432423508	0.1322910619933169	0.0848	-0.1162	0.6306	0.7421	0.3699425176721	-0.0954461924781999	0.8298625465551001	0.1331972650201239	0.0235	0.347	0.1755	-0.3365	0.7590057482643999	-0.3750571116631	-0.6299999505991	0.1341631544357411
41	0.1358588546090263	1.2377	0.1621	-0.8906	3.5841	-0.1805451678823	-0.0987510070569999	0.6021844278941999	0.1413748676964305	0.0582	-0.0177	-0.1399	0.7729	-0.2484118958397999	0.0580703133132	0.5717722651631	0.1430115738378709	0.014	0.0233	-0.172	0.3422	-0.2028526662891999	0.0191600559509	0.3126984080035999	0.1484168755920895	0.2244	1.4147	-0.4955	-0.1445	-0.1748404284308	0.0529950623528999	0.3727358728518	0.1582924352166941	0.0034	-0.0574	-0.012	-0.1703	-0.1551295700500999	-1.1640422493209	2.3182093979361	0.165083392051283	0.0649	0.2345	0.2463	0.6888	0.0316711397134999	1.2237649699235	-1.6765245672191	0.167348732225202
43	0.1206053530901109	0.0388	0.1602	0.0856	0.6709	0.6539991993261	3.4780812860028	-0.5844407210485	0.1223279026754139	0.1072	0.5201	0.1716	1.007	0.7490913045279999	3.6657868854725	-0.3384287500813999	0.1402539347872502	0.3176	-0.7295	-1.0088	-1.359	-1.0327938989057	1.6101135313975	-3.740735358956	0.1481888799444651	0.2935	0.6384	1.3283	0.8937	0.0080259782628	1.9385884947118	-1.0500261463523	0.1572397255606041	0.0039	0.19	0.0045	0.0337	0.1780665569481999	3.2408428108818	-2.1828693723281	0.1638202099201674	0.0009	0.0769	-0.0487	0.0108	-1.7938848277971997	-2.4238847783963	-2.6263046713478	0.1664522130085821
44	0.0829994115984281	1.4916	-1.0774	4.6887	1.9525	1.4224866179892	-7.9079885137307	-1.0311414916162998	0.1068897300032225	0.1442	0.3455	-1.1535	-0.7577	0.476837532084	-1.0528981875934	-0.5086660439202999	0.1267962492142837	0.3323	0.5467	-1.3197	-1.3751	0.5662248978344	-3.6149163467774	0.2231536701304	0.1409363609870069	0.0048	0.0966	-0.0737	-0.1918	1.454905275286	-5.451370333792	-1.737388235712	0.1452128151335518	0.0224	0.0132	-0.1801	-0.4454	0.1899874952502999	-2.8925389600947	1.3352631189273	0.1498061589316522	0.004	-0.0315	-0.1114	-0.1641	1.0553374554967998	-2.8099579386554	-2.1134682661733	0.1536564122420962
45	0.1259388143568394	0.9602	-2.6001	-1.1663	-1.821	5.667363572335	3.8272506834653	3.7089461901504	0.1473922416724298	0.4363	1.2349	1.6943	-0.2106	8.0052051425904	2.3205699797781	6.426880779998499	0.1533376505807843	1.0687	-0.1693	-2.3798	2.1822	2.6087970226862995	3.124623498194	1.9470472463123	0.1626088722429986	0.0207	-0.4366	0.0223	0.0007	3.369337149148	3.1232858351502	2.2850038800253	0.1642852323578908	0.1149	-0.3025	0.2537	-0.9453	-0.2284649792748999	4.7022003432026	-0.7006993767669999	0.1699799955500439	0.084	-0.3853	0.5922	-0.4919	1.9001503537179	3.0155252740629	1.679553980583	0.1829618044096358
46	0.1058831458737472	1.6337	-1.5598	1.7636	4.1953	2.0282512616771	-2.770536221894	-9.5624416407271	0.1223798283453317	0.0003	0.0315	-0.0155	0.0459	-0.3734440474044	-0.3894566608993	-3.6807372371385	0.156084116004266	0.0454	0.6477	0.1013	-0.0794	1.4719014645484	-2.1660698982192	-8.0167719936162	0.1572916556404389	0.0174	-0.3843	-0.1208	-0.064	1.7310540077692995	-2.8889980873317	-9.5374194732019	0.1599067775666679	0.0016	-0.0017	-0.0135	-0.1227	2.9921948568578	-0.8337575065944001	-6.0315620075249	0.1651359725938718	0.0478	0.5301	-0.0539	-0.3879	2.2789843963282	-2.2667487137805	-8.3201067603132	0.1684857558189499
47	0.1243003479235392	0.8485	-0.3972	-1.0768	-2.987	12.20027382007	-32.8602828164075	-16.2724742126735	0.1244232159278563	2.074	2.2961	-2.8676	3.3924	13.128769344589998	-34.3233320990484	-13.5561526870841	0.165945432332023	0.0031	-0.1109	0.1209	-0.0389	13.3275696787171	-35.3157993914866	-12.3143292660693	0.1662663291281376	0.004	-0.0866	0.0019	-0.1689	12.1283941029811	-32.4350633406019	-17.9085148013023	0.1762672461551925	1.5137	-2.5045	2.1601	1.3939	12.215774974165798	-32.4423811443121	-13.9787361798328	0.1763500706433916	0.2458	0.9582	-0.9498	-0.5197	11.092413418588698	-31.980179219648495	-14.1049092792877	0.1765707950729081
48	0.1067866595861847	1.6509	-2.9802	-3.1649	-2.0716	1.6864390109555	2.9768117318541	1.6373389086419	0.1395096168727021	0.0356	0.3493	0.4409	0.257	1.3305419552433	3.3406954227984	1.9247004048747	0.142073110063423	0.0032	-0.0205	0.157	-0.0957	0.8846280452894999	2.6271702180232	1.5335126506246	0.149210081846238	0.0256	0.0132	0.4219	0.2817	5.170854524901	5.5530327251208	3.3966018694231	0.1629044814726913	0.0005	-0.0557	-0.0332	0.0265	0.2857090889433999	0.3651426679266999	-0.2532117455852	0.1633551948323056	0.0003	-0.0103	0.0232	-0.0409	3.6684622115601	1.4523086352597998	0.6519927047603999	0.1674096122315404
50	0.1369362219483968	0.0022	-0.1158	-0.0758	-0.0674	0.3977973834077	1.4870091883372	-0.6436519822519999	0.1777717933322326	0.0482	0.5839	-0.0109	-0.257	-1.2959594312579998	0.4446549329714	-1.450577541909	0.1829942749958261	0.0465	0.1127	0.3086	0.5223	-2.5871583558013	1.5815898341399997	-0.6868506299606	0.1835113399662672	0.0035	-0.0793	-0.0765	-0.1272	-2.5523791166625	-0.6894472699868	-1.6763278520655998	0.1860941125790229	0.0003	-0.0118	-0.0507	0.0074	-0.7525141481989	-1.4212276410068	-0.9936475833592	0.1874571168558301	0.7992	0.5072	-2.1498	-1.2315	-2.5724047192888	1.5799767698813	-0.8904901568637998	0.2000821116155069
51	0.0997146771173441	0.1049	-0.6703	0.8187	-0.6768	-2.1788563831967	1.4981039229945998	-2.2666700277191	0.1166598507178799	1.0259	1.9456	-2.553	1.6994	-4.8543398429195	5.4488917228579	-4.4740501081733	0.1351491589526599	0.0511	0.4038	-0.5986	-0.2137	-3.5474037060962	4.110559847536	-2.2357857486196	0.1365561370840904	1.005	-1.497	2.7048	1.2175	-1.6134183459763	1.062655259207	-2.3977610060115	0.1431389329751355	0.1106	0.424	-0.3562	0.9234	-4.6493626529725	5.676569841518799	-3.4877203285243	0.1563333053453859	0.004	-0.0738	0.1768	0.0454	-1.7272770768221	1.2135751249722	-2.0998555775511	0.1600160174575557
52	0.1152968791479569	1.5556	-2.9782	0.5441	-3.3276	-4.2498735192447	-0.0060588267278	-8.1960188414854	0.1465659084894477	0.0555	-0.2413	-0.5675	0.4329	0.3769455771366999	-0.97570716136	-2.9561172977059	0.1508552065191864	0.0041	0.066	0.1802	-0.0644	1.1337087726512	-0.6721363364787999	-0.9125222540558	0.1584055767816267	0.0118	-0.1472	-0.0248	-0.2994	-3.2594520644029004	-0.2820895301189999	-7.377093657464899	0.1640068071046828	0.1594	0.9944	0.1677	-0.6641	0.0123143686091	-0.8360787454057	-3.7818488260375	0.1650350762659034	0.0338	0.5067	-0.0819	0.2098	1.6041333907311	-1.2809697365613	-1.6033465301171002	0.1655802118278717
57	0.0980541471344248	1.0265	2.5178	1.9383	2.3678	7.327639467875	8.805009613690698	6.926694642011299	0.116739762088423	0.0002	-0.0069	0.0444	0.0113	0.9559569599486	5.084693287667999	-0.6490419774578999	0.1234102969526444	0.5713	-0.4937	-0.7794	-2.4684	5.0446027393847	8.2893405103058	4.6732832156381	0.1343640845854159	0.7379	2.0271	1.819	-0.9055	5.9423320138973	9.195646565511	4.1433325921091	0.1515426732540471	0.0479	0.3082	-0.6154	0.0013	4.0749544047525	6.9319272650944	6.0506827204451	0.1550681909356485	0.0002	-0.0185	-0.0385	-0.0072	3.7604462173367	4.253414392007699	2.9526157679736	0.1562474383819662
58	0.0735698081354995	2.2288	3.566	4.8277	3.0691	6.3006683375129	11.6021023813072	7.432567330751899	0.1249068331480038	0.185	-0.3059	-0.9896	-1.0718	6.5010030498373	12.8103268541042	8.4233035298393	0.1325898041015282	0.0034	-0.0148	-0.108	-0.163	10.477442505717	14.9033367443135	1.9466144729746	0.1386579038825347	0.3499	1.6586	1.0149	-0.0668	7.5638156811671	12.8063532080035	8.2063267155288	0.1448324741265677	0.0416	0.4492	-0.2227	-0.4237	4.2043536327248	10.4783867384538	4.411179945114699	0.1470093201290283	0.0354	-0.2204	0.4582	0.32	7.992930117011999	15.4120027882338	4.8706278576293	0.1540950181746517
60	0.0750342974641915	2.678	-1.2049	-6.9428	-1.9703	0.6351932306515	15.4428477243026	6.0530433022871	0.1029383385543626	0.0088	0.1164	-0.3154	-0.1254	-2.790207737244	16.2603565592179	9.4009384997036	0.1093422678453519	0.0042	-0.141	0.1806	0.0685	-0.2293698689809999	15.4365921824213	7.0289078357699	0.1138835419162465	0.0077	-0.1531	-0.2793	-0.0069	-3.7763014587088	16.7072540449392	10.7065763165138	0.1272061421774059	0.0082	-0.1542	-0.2598	0.0726	-1.8335819457735	6.2551877940237	4.7220292306754	0.1343236386643738	0.0777	0.4852	0.3328	-0.722	1.1442527048787998	17.9916072821407	6.7381234958662	0.1433245974622103
62	0.1352367964977457	0.5998	1.2542	2.0233	0.9929	-2.4489462889522	-1.5256833875153	0.7466126935938999	0.1490294564242948	0.8574	1.3385	-0.9426	-2.4393	-0.3510185199054	-1.767288939044	-1.6885635346133	0.1580365475791801	0.3429	-1.2289	-1.3016	-0.2247	-0.8095615427139	-1.3275518849100998	-0.7566845094531	0.1644204433523318	0.0581	0.5602	0.4632	-0.0452	0.7359900753049	-3.1623534646353	-4.3935936103918	0.1713027744016579	0.4521	-1.5475	-0.385	1.1897	-0.9389607706862	-1.4436531685057998	-0.7160038157092999	0.1739266419282373	0.0019	0.0678	-0.1002	-0.0457	0.7429931347695	-1.4872059034907	-2.4777060443939	0.17418115550912
75	0.0726257349466577	2.1913	2.8446	5.6338	2.3299	4.6671063598182	12.4889729793466	5.5113291125788	0.1206565819931465	0.2935	0.5559	1.5966	0.8891	4.816255789201899	13.781391537841598	6.701770535499399	0.1339541556079717	0.2845	1.1726	1.3456	-0.0283	4.6419268201702	12.4951891781972	5.6565835819232	0.1384045795092632	0.1268	0.9849	0.1147	-0.6252	4.0474536262932	13.048902992269	6.510406034174599	0.1470498608632854	0.0161	0.063	-0.1235	-0.3802	8.0603640716318	23.0568651126429	11.5552054887128	0.1505320441282251	0.0014	0.0746	0.0936	0.0066	7.586359237758199	21.0491115699605	9.7284298872504	0.1526102715248356
77	0.0908123777170896	1.7483	3.5197	4.0581	0.1448	-0.3684081394748	0.4603528022206999	-3.2941526174803	0.1170729309484968	0.0316	-0.11	0.0681	-0.6234	-0.316317966828	0.4694016992817	-2.9613105777583	0.1269353964271192	1.0993	-2.396	-2.6912	-0.0826	-0.4223867775952	0.4970598498638	-3.7098510798565	0.1425324102663765	0.018	-0.1321	-0.2628	0.3205	-0.0274220923978999	0.6154430292401	-2.4381662985404	0.1436989498019406	0.2892	-1.1365	-1.311	-0.0928	-0.6233116353801	0.1112620908195999	-3.0057682024493	0.1473759257146032	0.0687	0.2037	-0.7717	-0.2502	-0.212058935473	0.0316711397134999	-1.1016835456613998	0.1477587719219231
79	0.1186807275117054	1.4788	-2.7559	-3.3307	-0.0503	6.2144284142185	6.451548860247399	2.2072620513620995	0.1504355555122746	0.004	-0.1479	0.1213	0.0592	0.6600186830232	0.2036001838724999	1.1766320191449	0.1520663564073905	0.0325	0.2336	-0.4572	-0.2378	2.6002989280551	1.9709284659472	2.1868036753981	0.1595056426986608	0.3136	0.2595	-0.058	-1.6967	0.538606090283	-0.4696771004965999	2.1193303777476	0.1608883089578004	0.0512	0.4674	0.5025	0.0812	3.2561865928548	3.3794483080379	1.1313875338399	0.1688733566517564	0.0229	-0.2961	0.1504	0.305	2.3733289839468	1.8154054655901	2.2025015446474	0.1700916002589103
80	0.1373933899564922	1.0584	-2.4742	-2.3308	0.037	3.5741176239415	3.4313417655312	-0.0606669533394	0.1514835847764803	0.015	-0.2643	0.2784	-0.0375	1.5682918897634	1.5389419888612	-0.033048145788	0.1543675635385579	0.0895	-0.1739	0.1926	0.8959	2.6999548248181995	2.5951843340641	-0.0499263059583	0.1562062990014795	0.0006	0.0405	0.0467	0.0413	-0.5268818671344	-0.4400124553488	0.0095996994908	0.1575000293624768	0.0062	0.1665	-0.1752	0.0292	-0.5580415474488	-0.479198113926	0.0034228436708999	0.1588749657721429	0.2672	-0.0975	0.0848	-1.583	-2.3762010251879	-2.1870003905516	0.0224648705296999	0.1675682950090883
87	0.1709011320257054	0.867	2.7563	0.1081	0.0296	3.2940345883882	0.9628026472904	1.7667774796449	0.176849463606536	0.0054	0.0141	-0.2137	-0.0169	-2.3374874829791	0.7178529381522	1.6785704048155	0.1860485166099385	0.0987	0.678	-0.2409	-0.5273	4.156630536485699	0.8277380228972999	1.4185916579499	0.1932652130768113	0.0687	0.1809	-0.1446	-0.6926	0.4970205068331	0.8133778166918	1.7028843977881	0.1971166677221382	0.0	-0.0038	0.0003	0.0168	-1.3643376186146	0.7320164292042	1.6302965061465997	0.1991351260439952	0.0037	-0.0349	-0.1632	-0.0	2.5587526876359	0.1916005595089999	0.1343171068098	0.2155944914306324
90	0.1341971615105046	0.6224	0.733	-0.5974	-2.4622	-0.5746443064042	0.8486291721989999	0.1756666320754999	0.1425235338384892	0.0034	0.0838	-0.1571	-0.0612	-1.6072021471257	3.2126732009006003	-0.2011215729384	0.1437724017465925	0.0003	0.0192	-0.0232	-0.0462	-0.4485498930106999	1.538705930677	-2.0035438383975	0.1502546243360877	0.1061	-0.2897	0.1801	0.9709	-1.4696982548292	2.4232552899051	0.7525141481989	0.1514207710215478	1.2239	1.4986	-2.3443	-2.0935	1.1132897397178998	-1.4829175131444	-3.0552223920392	0.1560250918379885	0.0022	-0.1279	-0.042	-0.0567	-0.9706712534304	1.0199287278668	1.9908753825121	0.1627606031539263
92	0.1363571190009178	0.6283	-2.2872	1.2822	0.192	0.7315836558665	-0.7962242553066	0.3363042264236	0.1523083844108338	0.8805	-0.7615	-0.9807	2.6701	0.0194354571658	1.0934215092144	-2.379859927043	0.1598867837380831	0.4083	-1.525	1.1457	-0.4379	-0.3374451743139	0.304121627311	-0.4734146884130999	0.1677981134223963	0.1272	0.9287	-0.0355	-0.523	1.1346136623573	1.7316048101991	-4.6842205781727	0.1735859681244558	0.2269	0.011	-0.7262	1.1971	1.5405550531199	-0.0671585534049	-1.79010789685	0.177566496997258	0.0057	0.1861	0.0654	-0.0968	1.5904813590782	0.7968537437977999	-2.7237967014224	0.1792619274306216
93	0.0858787860396892	2.8837	0.515	7.0144	0.9492	-0.6672184576413	14.1371705644617	2.1550538496232	0.1395138981671	0.0052	-0.011	0.2369	0.0104	-2.3934726156652	9.9912413323264	1.7522992443473	0.1541937973749784	0.0493	-0.6694	-0.1714	0.043	-1.8159169249892	15.7900893132608	2.4779027595474	0.1584743678115277	0.0683	0.7937	0.0994	-0.0799	-0.7415767856643	16.410528907399797	2.479004364407	0.1620009861349078	0.0048	-0.1862	0.0819	0.0585	-1.5621543769742	21.0934511655594	3.1874936612526	0.1628436793748861	0.0	0.0013	0.0043	-0.0127	-1.8578565957154	18.6816053545573	2.8832540048495	0.1727388730523488
94	0.0770786419987	3.4151	0.6005	8.1298	0.0714	-0.2969611957235999	16.487483875448998	0.585817727123	0.1311318844466519	0.0043	-0.2096	0.0331	-0.0622	-1.654374440935	14.5074671694101	0.5962436302585	0.1459409060235992	0.138	-1.1799	-0.1617	0.0238	-0.0599587787868	18.2376979391692	0.6343276839761	0.147267988954182	0.0094	-0.297	0.0874	0.0119	-2.5313699382687	13.7867028469861	0.6500255532253999	0.1584172678390242	0.0138	0.3261	-0.1368	-0.0739	-1.5912682196922	25.5604195282067	0.5487565922036	0.1592333582548424	0.0	0.0047	-0.0028	0.0118	-1.1834777064867	22.4540905392882	0.8804183410045999	0.1641023317862808
95	0.0916629489062533	1.7799	-2.3837	-4.6605	-1.3135	5.8962613249476	16.5644781865289	4.328520237614	0.1201902619373528	0.0508	-0.1237	0.5165	0.5927	3.5220667943254	14.7962843577788	5.262838530677599	0.1290800191662332	0.276	-1.0232	-1.4677	-0.0795	3.1732121411085	10.5180838564301	2.5798798951218	0.1426130937398836	0.2817	0.001	1.6393	0.5251	1.760994054132	10.1060049528783	2.6378715223736	0.1438285025054078	0.2866	0.8822	1.4327	0.3973	2.9244461579924	13.2057243126392	3.9930028718044	0.1469345735062506	0.0112	-0.0313	-0.3144	-0.1209	-0.4983975129075999	13.200767090771	7.996589018867099	0.1477176204141647
96	0.1081203695195039	1.8844	-1.6349	-4.6627	1.3147	-2.8096038513791	-6.2127760069291	2.299206714108	0.1506493493897696	0.1881	1.3563	-0.1544	-0.0986	-3.1657369652755	-7.1590939243562	2.5851125182049	0.1592313241806371	0.0383	-0.3746	-0.4494	0.1343	-1.6136150611298	-4.1604074674329	1.7265295592388	0.1612801660954753	0.021	0.3452	-0.2683	0.065	-1.8638760794125	-4.1716595742131	1.6747934738683	0.1620706396710708	0.0007	0.065	0.028	0.0372	2.4124752994933	-1.0745368544784	0.2019871196137999	0.1711966398273076	0.0985	-0.2539	0.8899	-0.0835	-1.6118446247482998	-2.6721393021133	1.2772321486448	0.1813421532546085
97	0.0967774758022645	0.0141	0.2335	-0.166	-0.3686	0.0457166016734	-0.5561137389445	1.0229187982	0.1160036102376359	1.6021	2.077	-1.8963	-3.5786	-1.2827795159734998	0.6048990970125	3.4610457537097	0.1596946770972919	0.0004	0.0024	0.0152	-0.0611	-1.2616916515183	0.5751557658033	3.4649013707183	0.1615111968684588	0.0024	0.1105	-0.0896	0.0487	2.1159075340767	-2.9134301093964	-0.9034340139641	0.1651901723109771	0.0077	0.0051	0.0736	-0.253	1.6249065109406997	-2.5575330536842	-0.6567138684443999	0.1826354609985623	0.1656	-0.1344	0.3438	-1.1064	-1.4964121726745	0.8217185392002	3.5115622051285	0.1848762566770699
98	0.1235322190297701	0.5945	0.77	2.5201	-0.5247	0.9720482595049	5.108338449118699	-0.7343770110462	0.1365110883122041	0.735	1.4246	2.4502	-0.2093	0.4110559847535999	3.02154475776	0.2095409815081999	0.1476684535148087	0.619	1.8997	1.5077	0.6369	1.6887602497667995	5.1836410098785	-0.1223961685076999	0.1576471070760082	0.0131	-0.2476	0.1622	-0.1933	4.3481130669026	3.4640358240429	2.0791218003722	0.1605590704362318	0.445	-0.2535	-1.9501	0.5386	2.5203538896727	7.289437385065299	-0.2131605403325999	0.164014883500132	0.0868	-0.1665	0.7277	-0.4862	-1.8287034099667	-1.7353817411462995	0.8187284688669999	0.1714904836202375
99	0.1257640989586307	0.5549	-1.2647	-2.1678	0.5647	1.6440665668916	4.4310481756182005	-1.6135363750684	0.1319623750788634	0.2213	1.2657	0.9143	0.2791	-0.8367475769275998	3.1058568725501	-1.7163397142875	0.1497470484045005	0.2039	0.8292	0.0854	1.1609	1.1210796597964998	3.8232376943339	-1.2319089772784	0.1525944421278488	0.8812	1.6921	2.3734	0.4071	0.4656247683344999	3.2376560253951	-0.7998831571617	0.1608621989418624	0.0644	0.5955	0.4958	-0.0203	2.5052461658839	7.0116362452926	-1.7517877849482	0.163960735232058	0.0176	0.2483	0.2878	0.1292	3.235570844768	2.84450111961	2.7342619475886	0.1701440069772716
100	0.1233085594330127	0.4895	0.5805	2.3481	-0.3216	0.7891425097805999	4.3876921557868	-0.5196820925162999	0.1282679781566786	0.1764	-1.0585	-0.9679	-0.0717	-1.5402403088742995	2.3645554881007	-0.1405726486911	0.1459712947614835	0.1568	1.0246	-0.2763	0.6962	0.5455304636862	3.3823203492789995	-0.1254255818716	0.1491459741481659	0.7674	-1.3607	-2.3708	-0.4955	0.5563497971286999	2.4539821968818	0.432379907393	0.1573018943651788	0.047	-0.3371	-0.5632	-0.1312	4.1805117561206	2.4268748487295	2.283469501828	0.166757244760881	0.0334	0.2262	-0.371	0.3348	-1.7911308156482	-2.23074984069	0.1224355115383999	0.1719666142713314
101	0.122340219573529	0.5809	0.7525	2.4837	-0.6225	1.9703383204867	5.4894543875096	-1.0168599714722	0.1276288216948012	0.1691	-1.1108	-0.8671	0.0443	-0.3944925688288999	3.413401343532	-0.2138687148851999	0.145064001015211	0.2692	-1.4089	-0.6375	-0.6265	2.0991867460292	4.930901380661699	-0.5428157945679	0.1473896879630074	0.9291	-1.3335	-2.77	0.0649	1.5047528951829	3.9064875472951	0.1204290169726999	0.1569061241611735	0.0449	0.3718	0.5365	0.0579	5.4527866828972	3.5969365817475	1.9399655007863	0.159747931989685	0.3103	-0.2281	-1.6243	0.4725	3.4021492367518	7.513771346116699	-0.5282588732089	0.1664405274635808
102	0.1234684314181719	0.4796	0.4574	2.3215	0.4772	0.7648285168079999	4.8968303160755	0.8312788956602999	0.1284865850910602	0.1758	1.0178	1.0064	0.0564	-1.4569117698517	2.8717658398851	0.1908530419257	0.1458246903790409	0.1648	-1.1178	0.161	0.6481	0.6246099553932	3.9467354677012	0.3826503165882	0.1492692761618122	0.7324	1.2541	2.3903	-0.2712	0.5751164227726	2.9530091982806	-0.2218946931479999	0.157871843060001	0.0404	-0.298	-0.538	0.0734	4.444464149086899	3.2239646507115	-1.8254379384186	0.1668427883303892	0.0374	-0.248	0.3971	0.3415	-1.5598724811935998	-1.8192610825987	-0.3110460007141999	0.1739115919840761
103	0.0913763171650453	0.0	0.0	-0.0	-0.0	0.0	0.0012589769824	-0.0	0.0920216386908556	0.0	0.0041	-0.0	0.0121	0.0	-0.0003934303069999	-0.0	0.1359367616723037	0.321	1.8661	0.0014	0.2453	0.0	0.0001180290920999	0.0	0.1360774468436848	0.0003	-0.0372	0.0425	-0.0051	-0.0	0.0040523321621	-3.93430307e-05	0.136626864067544	0.0	-0.0003	0.0001	-0.0	-0.0	-0.0032261285174	0.0	0.1406070173624171	0.0	0.0001	0.0	0.0	0.0	0.0006294884912	0.0	0.1591226601514078
104	0.142404671876252	0.2112	1.3209	0.2843	0.6318	5.3235448270477	-1.6551219585183	5.0012073765226	0.1627903910406226	0.0098	-0.0216	-0.055	-0.295	3.6528036853415	-2.0665713735789	2.9307016998737	0.1859349244984881	0.0468	-0.5626	-0.1226	-0.215	4.1905442289491	-2.0698761881577	3.012495860699	0.1933244026149754	0.2247	0.2559	-0.1803	-1.2829	5.1782903577033	-1.7892423501745998	3.8291784919696	0.207606908401908	0.1249	-0.802	-0.4186	-0.2894	0.4284062612923	-4.8053184266673	2.5715391726134	0.2117524629828426	0.0633	0.6381	0.0179	0.2021	2.301173865643	-3.965580779406499	2.9382555617681	0.2184896563146137
110	0.1033062990869286	0.0004	0.0018	0.0427	-0.0636	-2.3769878858019	-1.1217484913184	0.7135252047752	0.1201741955073285	1.5874	1.6106	3.3418	-2.4601	-3.3758287492135	-3.4168635302335995	2.3181307118747	0.1709147505843147	0.0058	-0.0669	0.2163	0.0081	-3.0637598297011	-2.5358157007378	1.7678790845044998	0.178226662303611	0.0028	-0.1146	0.0954	0.0308	-0.4725884847684	0.1238518606436	-1.2220338765727	0.180898177513148	0.0205	-0.1532	0.3716	0.0901	-1.0871266243023998	0.1496215457521	-0.8283281683577999	0.1932201903969338	0.0003	0.0058	-0.0073	-0.045	-2.477430643179	-1.3886909546179	1.121669805257	0.1972990144816745
112	0.101298321300259	0.165	-1.3164	0.2857	-0.7929	-1.0530555597162	-6.1022220906621	-0.994198385789	0.1148931089870633	0.0015	-0.0809	-0.0251	-0.1125	-4.3921379182559	-5.1427242579505	-2.64385166304	0.1235304513880487	0.007	0.2254	-0.1791	0.0462	-2.1643781478991	-1.8689906734035	0.4662542568257	0.1285289022868726	0.0093	-0.3105	0.0817	-0.0765	-0.1864466224872999	-3.4757993902222	1.0131617265864	0.1341722642217351	0.0901	0.8353	-0.174	0.5289	-2.6370059756982	-4.5568671877968	-0.9532029477996	0.1466598944775141	0.2633	-1.013	1.2611	0.2762	-6.1536827748177	-1.9787577290565	-1.6585054591584998	0.1497336334370584
113	0.0917001505983731	0.0286	-0.4507	0.5141	-0.0025	-0.8116467233410001	2.7738410364728	1.8115105055508	0.1163609131033492	1.5295	2.8041	-3.4392	0.1629	-2.9993946314759	5.0069121159741	1.1246205325594998	0.1523615588222422	0.0133	0.1948	-0.0274	0.3035	-2.7349307791105	5.4365773542488	2.1338479560759	0.161065313837906	0.0032	0.1323	-0.0487	0.0991	0.335596051871	-0.1218847091086	0.5029613044687999	0.1638474569596991	0.0133	-0.272	0.2183	-0.0054	0.0185699104903999	0.293892439329	0.6846080772106999	0.1735106937816133	0.1773	0.8095	-0.2256	0.9091	-2.5322748279748	5.029613044688	1.7901472398806997	0.1847422830318339
114	0.1243729134748789	0.0036	0.1177	0.1149	0.1273	0.5222000464811	-0.1358908280377999	-0.3772209783515999	0.1393862935444571	0.5689	2.0018	-0.4793	-1.3731	1.4069854638933998	-0.3456678677302	-0.9929000657758998	0.1405341100425117	0.0592	-0.1385	0.6397	-0.4506	2.812633264743	-0.6910603342455	-1.9571584052022	0.1524056954763005	0.0091	0.042	-0.2529	0.155	-4.088488407313299	0.9262136287394	2.7722279722141	0.1632574806269287	0.0685	0.1484	-0.6445	0.4383	0.0357628149063	-0.0328120876038	-0.0482345556382	0.1685124674210621	0.0025	0.1217	-0.03	-0.082	0.2108393015213	-0.0650340297471	-0.1592999313042999	0.1711560645487009
115	0.1295343199933078	0.0048	0.0963	-0.0263	0.2134	0.0539392950896999	0.931249536669	0.1330581298274	0.144705733112666	0.494	0.1194	2.2336	0.3434	0.1379366656342	2.4504806671495	0.3608149345497	0.1510857415440031	0.0377	0.6081	-0.0244	-0.0594	-0.3384680931120999	-6.0696460612425	-0.9685860728033	0.1627695699851116	0.0525	0.0209	0.6873	0.104	0.0458739737961999	0.9162204989416	0.1308155770775	0.1664100424425091	0.057	-0.6987	0.0756	-0.1397	-0.0158945844027999	-0.4558283536902	-0.0871054699698	0.1704959308467529	0.2174	0.0796	1.364	0.2138	-0.2676506378520999	-2.7063677388223	-0.4413501183925999	0.1707364624183689
116	0.1221906443770166	0.0028	-0.0196	-0.1079	-0.1497	0.8298625465551001	-0.4420976359758999	-0.6630087533564	0.1442279928418758	0.4953	1.4117	1.7059	-0.4983	2.834271931628	0.6223280596126	-0.2256322810644999	0.1502842420734874	0.0153	0.0377	0.3781	0.0892	-1.1512557643434	-1.4167818785377	-1.4806356173637998	0.1602179964324848	0.0008	-0.0624	-0.057	-0.0166	0.2900761653511	-1.3559575530755	-0.4952500704515999	0.1625617916018655	0.0069	-0.2471	0.0085	-0.0469	0.3638443479136	-2.1103995097787	0.2257896531873	0.1705203198925909	0.014	-0.1757	-0.183	-0.2423	-2.1653617236666	-1.7452568418519998	-2.0876198950033995	0.178826157442175
117	0.1089099489844324	0.0015	0.0493	-0.0297	-0.1324	0.1964397522851	-1.7900685538193	-1.146455914598	0.1251770780052206	0.0124	0.0187	0.3148	0.2217	-0.5520220637516999	-3.6657475424418	-1.6013400355513998	0.1315054764431967	0.3624	-1.1432	-1.538	-0.6794	0.9310921645462	-3.2646453444553	-0.9433671901246	0.1331662952756779	0.2275	0.7789	1.2261	0.6726	0.2871647810793	-2.526609431554	-1.0589176712905	0.1392238858570365	0.0029	0.0138	0.1518	-0.0874	1.478511093706	0.1922300480002	-0.4197114515076	0.143146080348075	0.0642	0.0938	-0.8142	0.0245	0.9145680916522	-4.7141606245354	-1.1355972381248	0.1446860527556796
118	0.0958566142114279	0.0	0.0	0.0	-0.0001	0.0195534862579	-0.0108980195038999	-0.0001967151534999	0.09636401778876	0.0	-0.0001	-0.0001	-0.0135	-0.0188453117053	0.0112914498108999	-0.0001967151534999	0.1376841993590492	0.1307	0.6034	1.0296	0.0007	-0.0050752509603	0.0026753260875999	-0.0003540872762999	0.1407156652219507	0.0	0.0009	-0.0002	-0.0001	-0.0083013794777	0.00393430307	-0.0001573721228	0.141406404115208	0.0	-0.0003	-0.0001	-0.0	0.0076718909864999	-0.0057047394515	-0.0001573721228	0.1439408642500217	0.0	0.0006	0.0005	0.0001	0.0043670764077	-0.0031474424559999	-0.0003147442456	0.1633852535614028
120	0.1069554980350362	0.0025	0.0036	0.1863	0.0304	0.4958008728813999	0.032654715481	-0.0160126134948999	0.1170958107002496	0.0016	-0.1426	0.0009	0.0018	0.6301966657525999	-0.0367857337045	-0.005508024298	0.1380115434537833	0.1161	1.1232	-0.0034	-0.0083	3.2070471475105	-0.0446149968138	-0.0366283615817	0.1498625889642683	0.0005	-0.0029	-0.0258	0.0655	-0.0182551662448	-0.0047211636839999	-0.0215993238543	0.1578636648689682	0.102	-0.9845	-0.0003	0.0025	-3.0070665224624	-0.0101898449512999	-0.0046424776225999	0.1647708211784198	0.0912	-0.002	-0.8951	-0.1714	3.3506098665348003	0.0659782624838999	-0.0334022330643	0.1671404812458533
125	0.1615803473065933	0.0897	0.4187	0.8069	-0.0817	-0.9591044024046	-3.2144436372821	-0.7138006059901	0.1792454361785953	0.0006	0.02	-0.0341	-0.0581	1.2266763541953	0.1694110901941999	-0.6586023339179999	0.1844159778400407	0.0087	-0.2063	-0.169	-0.0052	0.5976206363329999	-2.9652448808283	0.0775451135096999	0.19232678347922	0.016	-0.3313	0.1198	0.02	-4.539162823981799	0.886398481671	-1.977774153289	0.195829563261398	0.0002	-0.0116	-0.0325	0.0094	0.7377998547171	-3.0936211900024	-0.0387528852395	0.2045902627999918	0.0252	-0.1659	-0.1474	0.3681	-1.5717934194957	-1.2206962135289	-1.099244277758	0.2067818845967748
126	0.1462185654212256	0.0051	0.0683	0.1082	0.1885	1.2437118864884	0.4637363028609	-1.3676817762241	0.1529685023105793	0.0039	-0.1234	0.1486	0.0311	1.8399161737162	2.4455234452813	-1.2899006045302	0.1622620014033861	0.1134	-0.0078	1.0207	0.0803	4.488607029532299	-0.1658702174311999	-4.0877802327607	0.1753365574318671	0.0058	0.0709	0.0611	0.2019	1.6158576138796998	-1.4326371199097998	-1.4783930646139	0.1830699407188002	0.0587	0.4119	-0.2315	-0.5073	4.360781522788	1.2228600802174	-3.9745116473754	0.2114808848607265	0.293	-1.0077	-0.0703	1.0285	3.5206111021895	0.6228395190117	-3.1336330522243	0.2319439425765776
127	0.1611062646944419	0.0909	0.4211	0.815	-0.0691	0.0930856106362	-4.1733513245332	0.566933072387	0.1790460450899452	0.001	0.0184	-0.0557	-0.0674	2.2007704512966	-0.7186397987662	0.6323211894103999	0.1906702132342524	0.0041	0.1198	0.1325	-0.002	0.0755779619746999	-2.4348614839616	-1.386054971561	0.1958311012199435	0.0079	0.228	-0.0929	0.003	-2.7538154338465	-0.587391448351	-0.0175863347229	0.1958923266697784	0.002	0.0976	0.0767	-0.0034	-0.2072197426968999	-2.1530080120268003	-1.532017615458	0.2024934145289485	0.0425	0.3013	-0.47	0.0567	-2.7680182679292	-0.6337768815463	0.0033835006402	0.2077589017028958
128	0.1350246552366376	0.0097	0.2435	0.0015	0.2201	-2.1388838640055	-0.0548441847957999	0.0240385917576999	0.1546585471328354	0.8514	-1.3093	-0.0126	-2.5579	1.8980258300601	-0.0171929044159	4.2963376385014	0.1745271087185084	0.0143	0.2525	0.1084	0.2183	0.2348778932789999	-0.0439068222612	1.4060805741873	0.1751260529849434	0.0033	-0.0905	0.028	0.1394	1.5116772685860995	0.3550315090368	0.0770336541106	0.1783171666622245	0.6597	0.2767	0.0518	-2.3388	0.9171253886477	-0.0328907736652	3.287503645292	0.1813026837626836	0.0169	0.2947	-0.2297	-0.0132	0.522868878003	-0.0965477973378	-2.2340546552688	0.1855551611906279
130	0.1665721234285804	0.0239	0.4601	0.0518	-0.0239	-1.9194284387609	-0.9477736095629998	-0.101505019206	0.1740827471093124	0.9775	-2.8778	-0.2471	-0.2835	-3.808798802067	0.7633728246720999	-0.4193573642313	0.188517843005997	0.03	-0.4614	-0.1062	-0.1216	-2.5842076284988	0.6373964403707	-0.2575788219928999	0.1905613937554497	0.005	-0.0113	-0.0456	-0.193	-2.5179146217693	-0.5348685023665	-0.1948660310571	0.1956538986285601	0.0871	0.7915	0.188	0.0755	-2.8758181720472	0.7680153022946999	-0.3545987356991	0.2294520627626225	0.0254	-0.2865	0.0097	-0.2901	-4.375456473239099	0.9075256891569	-0.6008467648503999	0.2352082810877865
132	0.14907861487131	0.5286	2.15	-0.4575	-0.6974	4.926298246069799	-1.1614849523253998	-1.7502140637202	0.1577031427885481	0.0144	-0.2706	0.0582	0.2456	4.1113860511807	-0.2298813283801	-0.2723324585054	0.1662754554513202	0.1193	-0.3709	0.4432	0.8617	3.7528136693809	-0.2480184655327999	-0.3076231570433	0.1722903154071499	0.8657	-2.2976	-0.7826	-1.2829	4.730606011368	-1.3977791947096	-1.5886322366352998	0.1764618976855722	0.0253	-0.3993	0.2082	-0.1125	3.8486139491354	-1.3585935361323995	-1.9074288143974	0.1804701325967648	0.0281	0.2141	0.3048	0.3084	2.9142563130411	0.2673752366372	0.4328520237614	0.1812438646575455
133	0.1611639883027044	0.0902	0.4044	0.8181	-0.0821	-0.8274232786517	-3.3531671635303	0.358415009677	0.1787628516140064	0.0007	0.01	-0.0249	-0.0733	1.3558395239834	0.0240385917576999	0.4228195509328999	0.1855363444423827	0.0042	0.0918	0.159	0.003	0.4552382082296999	-2.7411076349304	-1.1796220894781	0.1937408307075635	0.001	-0.0191	0.0854	-0.0124	0.631062212428	-2.9434094987898	-0.8908049011094	0.1947625430572265	0.0295	0.4397	-0.1704	0.0687	-2.9127219348438	-0.1995478517104	-0.5477730164361	0.2071019027169319	0.0624	0.4554	-0.3253	0.3724	-0.6460912501554	-1.7523385873779995	0.1055180083374	0.2102459232583152
138	0.1411555448855263	0.9046	-1.4505	-1.8329	-2.037	0.2438874473092999	0.4122362756746	-0.2713488827379	0.1440832288647846	0.0128	0.1461	0.2687	0.1998	0.0567326502694	0.0306875639459999	-0.4208917424286	0.172398093778053	0.0034	0.0067	-0.1631	0.0519	0.2591525432209	0.124717407319	-0.1247960933803999	0.1785401390469198	0.3404	0.0142	1.6515	-0.3636	0.9129943704242	2.0555946680136	0.3515299793045	0.181755000862105	0.258	-0.039	1.406	-0.3887	-0.1345925080247	-0.3355173658096	-0.7082925816921	0.1909553566284809	0.2851	0.3376	-1.1789	0.8577	0.7544812997339	1.6228213303135997	0.2715455978914	0.1936429632575718
139	0.1307231274046441	1.2138	-1.6236	-2.5461	-2.193	-0.0001967151534999	-0.0011802909209999	-0.0003934303069999	0.1394505192078083	0.0086	-0.0865	-0.2627	-0.126	0.0002360581841999	-0.0004327733377	0.0001180290920999	0.1637616157207951	0.0	0.0	0.0001	0.0001	-7.86860614e-05	-0.0004327733377	-0.0002754012148999	0.1684333847474175	0.0	-0.0001	0.0015	-0.0005	0.0012589769824	0.0026359830569	0.0011802909209999	0.175547821854483	0.7457	-0.2307	2.4212	-0.6759	0.0010622618289	0.0018097794122	0.0010229187981999	0.1760871377960148	0.0	0.0001	-0.0009	0.0002	0.0021245236578	0.0033048145788	0.0019278085042999	0.1831624677593336
140	0.1476467622356811	1.33	-3.1935	1.8203	0.0061	-0.7945718480171999	-1.4000217474595	-0.0023605818419999	0.1504581743439396	0.0049	-0.0009	0.0014	-0.221	0.5281801871475	0.9237350178053	0.001967151535	0.1575550004475599	0.0	0.0048	0.0085	0.0002	-0.7121481987007	-1.2551607084221	-0.0023605818419999	0.1599875077117964	1.7969	2.0355	3.5643	0.007	-0.0878529875530999	-0.1668144501679999	7.86860614e-05	0.1691382780041966	0.5363	1.8958	-1.0778	-0.0035	0.2611196947558999	0.4470155148134	0.0012983200131	0.1725612757733961	0.0039	-0.0913	-0.1592	-0.0003	-0.8236856907351999	-1.4462891515627	-0.0023212388112999	0.1743601823361593
141	0.1139850997317614	0.0908	0.8069	-0.7124	0.1901	3.381533488665	-4.329307098228	-0.7439373675063	0.1380982269868298	0.0954	-0.7026	0.1627	-0.7187	0.4410353741469999	-1.8826820480871	-1.9902065509902	0.152603602627888	0.1483	1.0182	-0.4935	0.4209	0.4631461574004	-1.6371815365190998	-1.091769101925	0.1579313596670075	0.0954	-0.7119	0.5895	0.2279	2.0898231047226	-2.6065938129671	0.0334022330643	0.1656611496065911	0.0052	-0.1663	0.1223	0.0652	1.0180009193625	-1.4414893018172998	-0.3457465537915999	0.1720768305913363	1.0548	-2.4341	1.1705	-1.3782	0.4707000192947999	-1.1740747221494	-0.1781452430096	0.1849563062250116
152	0.0982635792365371	1.142	-0.2269	-4.169	-0.0177	-11.4266324643852	0.5934896181095	3.3368004627591	0.1083442610043956	1.8889	-4.9001	0.2665	1.4386	-10.1753667160024	0.5466714115764999	2.9685890384378	0.1305855049206032	0.1175	-0.0573	-1.1604	-0.0026	-6.0776326964746	0.2428251854803999	1.763354635974	0.1317092671590169	0.0625	-0.8084	0.0503	0.2351	-8.448483069487299	0.5186985167488	2.464447443048	0.1400037726919439	0.632	-2.4926	0.1347	0.7348	-9.1619689312318	0.4790407418032	2.6713524414993	0.1443997627830373	0.0126	0.0145	-0.3513	0.0856	-6.9839387516798	0.3665983600626	2.0354116932645	0.1479583691741918
153	0.1381672980464588	0.6473	-2.2058	1.2898	-0.706	-0.0952101342939999	-0.2871254380485999	-0.1586310997824	0.1512137809109612	0.0473	-0.5744	0.3297	-0.1736	-0.1277861637136	-0.2928695205307999	-0.1796402781761999	0.1648025486935996	0.0015	-0.0301	-0.0902	-0.0683	-0.3566445732955	-0.1238518606436	-0.1329007577046	0.1677180987862973	0.4354	1.0288	0.5278	-1.5991	0.0821482481016	-0.3069149824907	-0.1122063235563999	0.1728522123285593	0.8139	0.8995	0.9832	-2.2993	-0.1242452909506	-0.3439761174101	-0.1977774153289	0.1760252119043668	0.0008	0.048	-0.049	0.0499	-0.0779385438167	-0.2374351902745	-0.1195241272666	0.1806725808603588
154	0.1611919927454769	0.3395	-0.9305	1.5094	-0.1248	0.6015942824337	0.6556909496462	0.3138393558939	0.1641518801434553	0.0252	-0.0393	0.4282	0.2139	0.4578348482559	0.1012689610218	-0.4252194758056	0.171734743776657	0.2473	0.8938	-0.0359	1.1661	0.4025185470916999	0.1636276646813	-0.3632542024531	0.1776233033427895	0.4755	-0.2007	1.6952	1.0496	1.4326764629405	-0.4111346708149999	0.1843614418602	0.1799557459159007	0.2648	0.1273	1.2435	0.8029	0.1508411797038	0.2919252877939999	-0.7407899250503	0.1825873249172995	0.0116	0.0609	-0.2176	0.211	1.5259981317609	-0.1903022394959	0.7577074282512999	0.1842336057234818
155	0.1274598502134543	0.8499	1.3249	-2.7633	0.7818	-2.2964920449897	8.4424242427595	-2.0182187888486	0.1508898243674511	0.1562	1.1591	0.3001	0.3454	3.224161365865	1.6231360745592	0.1891219485749	0.1515982580525761	0.0159	0.0583	0.3601	0.1549	-0.6815786638468	4.540461143994899	-1.3532822269879	0.1534276334667154	0.3639	0.6538	-1.6897	0.525	-1.0495933730146	6.192750404302799	-0.8409572812125	0.1630571502259626	0.0333	0.1586	-0.4632	0.2574	-0.5872734192589	-1.0438886335631	-1.0696583186716	0.1650649266264236	0.0279	0.0025	0.1053	0.4922	-0.6824835535528999	1.1471247461199	-0.6722150225401999	0.170170859329234
156	0.124765968272506	0.7824	1.1332	-2.85	-0.0252	-4.501629572694	7.180850620333299	-1.4763865700482	0.1509355140472712	0.2961	0.0995	-1.3894	-1.001	-2.5945548455729	0.3795422171629	-3.2628355650431	0.1513140087690146	0.2058	0.6679	-0.9964	0.7754	-2.7163215255894	1.8911014566569	-1.9131335538489	0.1524291915139507	0.1213	0.4445	-0.9937	0.0957	-2.7420125246365	5.101846849053199	-1.2557508538826	0.1629218161213393	0.0239	0.1618	-0.4169	0.1401	-0.1640997810497	-0.833678820533	0.5198394646390999	0.1642456720951748	0.0205	0.1321	0.1655	0.3777	-2.610016656638	-0.5672478166325999	-0.8526815043610999	0.1704822928110103
157	0.126400834376088	0.7877	1.7189	0.0359	-2.5283	-5.1793526195322	2.7634938193987	6.4103567071045005	0.151962171383837	0.2303	-0.7921	0.1133	1.2779	-3.3832645820158	3.2218794700844	3.0612418757363	0.1529193651781629	0.1847	-0.3425	1.1114	0.6777	-1.7115792075727998	2.8899816630992	2.360975272307	0.1539817733441632	0.3281	0.8991	1.0139	-1.1662	-1.3605213446367	3.8187919318648	1.7265295592388	0.1631298039756419	0.0249	0.1888	-0.1336	-0.419	-0.2004920844472	0.8262036447	-0.8538224522514	0.1643280938109567	0.0187	-0.1368	-0.3709	0.1213	-1.7513550116105	2.9186233894488	-0.5836145174038	0.167795361634203
158	0.1281026235422385	0.8562	1.6051	-2.588	0.8672	-2.7132527691948	8.3856129064287	-2.8878571394414	0.1488931973395857	0.3255	-1.4876	-1.0082	0.2239	3.8020318007866	2.0299036689665	-1.0349184225635	0.1514126644916659	0.02	0.1024	-0.4315	-0.0397	-1.0078504174419	4.7400876817667	-2.0662172863026	0.1545557497631571	0.4354	1.2948	-1.463	0.6392	-0.9889264196752	6.47192855015	-1.7713412712061	0.1646428512676541	0.0321	-0.1117	0.1249	-0.5143	-0.6434946101292	0.86161237233	-0.7682907035096	0.1657435463328435	0.0204	-0.2656	0.3329	0.0586	-0.5646118335757	-0.07081745526	-0.7693136223078	0.1672775535927514
159	0.1278368238813338	0.7779	1.0125	-2.8454	0.0775	-4.9921584794616	6.7488641432473	-3.5000346971334	0.1420492939392989	0.082	0.4102	0.0018	0.8354	-2.8809721090689	-3.3926675663531	-7.5434359912644995	0.1519301969133066	0.1853	0.5661	-0.2014	1.212	-2.5121705392871	-1.3241683842699	-4.8567004247615	0.1527120744582357	0.1358	0.1453	-1.095	-0.3367	-4.3274579757851	3.3499803780435995	-3.8090348602512	0.1550060948947038	0.4486	-0.5485	1.9908	0.2772	-3.4622653876614	4.1433719351398	-3.3661503636612995	0.16419208903146	0.0318	-0.1974	-0.0191	-0.5008	-3.5292272259128	-0.6702085279744999	-2.5232259309138	0.1657746560921535
160	0.1262647395607863	0.7614	1.0128	0.1368	2.8285	-4.4936035944312	-2.3093572160286	-7.2208624825552	0.1517733155868435	0.2253	0.4438	0.0857	1.422	-3.8678920341784	-2.2971215334809	-3.5986676750983	0.1535145003788095	0.2227	0.62	0.43	1.2674	-2.6549070546667	-1.8132809419323	-5.0637627953356	0.1562403839847763	0.1949	-0.1787	-1.1157	0.771	-1.9416965941371	-3.7222047914963	1.2106637407004	0.163390285644166	0.0254	0.1836	0.2288	0.3837	-1.2666095303557998	-0.3629394582074999	0.6854342808553999	0.1644907965953217	0.0294	0.0879	0.3659	-0.3552	-2.3954004241695	-1.065409271356	0.2084000336178999	0.1719581898599341
161	0.1322833611757968	0.7223	1.6064	-1.4942	1.8377	3.761980595534	-3.8706460463274	3.9249787717241	0.1450380251342477	0.3145	0.3644	-1.765	0.0674	3.625460279005	-3.8124183608914	3.9658168375907	0.1596447527946951	0.098	-0.1043	0.794	-0.5287	1.8405063191767	-1.2022836751613	2.3189569155194	0.1618886354150863	0.2215	-0.2367	1.2416	0.6742	1.5538923405272	-0.9795627783685998	2.4866762553935	0.1707213672725587	0.4218	-0.2528	1.8872	0.2839	1.4889369968414998	-1.7552499716498	1.2356859082256	0.1738196191231094	0.0581	-0.1943	-0.5661	-0.3788	2.4395826476456	-2.1944362233539	3.4780419429721	0.1754534566135567
162	0.1518990364399513	0.4465	0.2692	1.6108	-1.3198	-0.7627433361809	-0.7450389723658999	-1.1123455069811	0.1598087035855644	0.2	-0.692	-0.495	-1.0741	0.3093935934248	-0.3869387069345	0.4652706810582	0.163716946936755	0.228	0.4625	1.3407	-0.2779	0.4096002926176999	0.8282101392657001	0.919446627459	0.1752088157343048	0.5886	1.1845	1.8006	0.6281	-0.0029900703331999	0.4654673962116999	-1.363629444062	0.1777657811454215	0.1194	-0.598	-0.7628	-0.2616	-0.1532017615458	0.0521295156775	-0.8715661590971	0.178413004815421	0.0568	-0.2783	-0.5832	-0.245	0.4903715346447999	0.5050858281266	0.9065814564201	0.1829085925139332
163	0.0826142542271195	1.9367	-3.9194	4.436	0.353	0.0046031345918999	0.0115275079951	-0.0099144437364	0.0847590879072623	0.1165	0.9446	-1.0787	-0.0739	-0.4782538811892	-0.3932729348772	-0.4961156171269999	0.1205528467811245	0.0001	-0.0062	-0.0244	0.0324	-0.2084393766486	-0.1732667072028	-0.2320058520379	0.1291357421421608	0.0439	0.4392	0.3502	0.4414	-1.9962260346873	-1.6480402129923	-2.0628731286931	0.1305326851400184	0.0901	-0.6572	0.7751	0.048	-1.5246604687171	-1.1458264261068	-1.5151001122569998	0.1338441311193552	0.24	-1.012	-0.8007	-1.0123	1.6791998933066998	1.365596595597	1.6884455055211998	0.1365688141254252
164	0.1368742905443526	0.6597	-1.4631	-2.2242	-0.3758	6.3555125223087	3.4403119765308	0.3896533760528	0.155118032919795	0.5421	1.173	-1.8805	-0.5743	1.5833996135522002	-2.089508360477	-0.6615137181898	0.1649946766489896	0.0449	-0.3809	0.4731	-0.1978	3.3393971027853	0.248647954024	-0.2941284975132	0.1691821831376136	0.0062	0.1442	-0.0794	-0.1678	0.2073771148197	-2.8689331416747	-0.8412326824273999	0.1753406965064425	0.7407	0.5198	2.4148	0.4848	4.3429197868502	1.5861536257012	0.0226615856831999	0.1808030556039672	0.0044	0.0522	0.1789	-0.0445	2.8064564089231	-3.1961491280066	-0.9651632291323998	0.1873382383564042
165	0.141277566185784	0.6258	-1.3738	2.159	0.3104	5.4215876595521	-4.016608690224399	-0.6443208137738999	0.1560156491032628	0.5359	-1.1723	-1.9396	-0.1277	0.8441834097299	0.5033153917451	0.1206257321261999	0.1686111944373713	0.0101	0.2614	0.143	0.0257	-0.3070723546134999	1.4648197190224	0.3356353949016999	0.1704514498516774	0.0161	0.2205	0.0405	-0.3018	2.4409203106894	-0.8388327575546999	-0.2010035438463	0.1784365111428775	0.7496	0.4427	-2.4567	-0.265	2.9547009486007	-1.464347602654	-0.1950627462106	0.1827783952276013	0.019	-0.1257	0.3745	0.0144	1.9379983492513	1.3943956940694	0.0996558967631	0.1893758085234508
166	0.1367131940722463	0.6363	-1.5363	-0.3731	2.1171	6.149866500839799	0.5921126120349999	-4.2551061423278	0.1562092003593569	0.4727	1.0603	-0.6037	1.7466	1.1014081444465	-0.4930862037631	1.2576786623868998	0.16523411272373	0.0443	0.3806	0.185	0.472	3.0377934294391	-0.1229863139681999	-1.0055291786306	0.1703143367130473	0.0063	0.1805	-0.1485	0.0246	-0.1484019118004	-0.6726871389086	2.0291561513832	0.1758644428685959	0.7401	-0.6094	-0.5099	2.3835	4.4621685129019	0.3850502414609	-3.1503144972411	0.1845024570469341	0.0138	-0.3187	0.0256	-0.0996	2.1465950980227	-0.6627726951722	1.5086478552222	0.189123783605715
167	0.1377083058027076	0.7776	-1.5705	2.1455	-1.1832	5.778861721338799	-1.0954673468108	1.5714786752501	0.1512030019713916	0.6518	-1.1165	-2.1757	0.697	1.6373389086419	3.4836286533315	-0.9374263924889	0.1650674913606384	0.0439	0.303	0.3128	-0.457	2.7708903091703	0.871054699698	0.4574807609796	0.1699012373727901	0.0286	0.0238	0.4931	-0.0919	-0.4936763492235999	3.3490361453068	-1.1117160184899	0.1726916428415316	0.4355	0.5107	-1.6661	0.8637	1.8482962392553	2.3211601252386	-0.304121627311	0.1792968631604017	0.0502	-0.4566	0.43	-0.1639	1.8130055407174	2.7420912106979	-0.5847948083247999	0.1842962151522612
168	0.1356848955115791	0.7101	1.2192	0.4084	-2.4893	5.853456107546	0.2099737548458999	-3.1389050183381	0.1502506969375271	0.5912	1.4897	-0.5716	1.8319	2.1993934452221	-0.6984174809863999	2.1466344410534	0.1655789072274328	0.0401	0.3677	0.2139	0.4273	3.1255677309308	-0.3240292008452	-0.2890139035222	0.1724756535603686	0.061	-0.2474	-0.005	0.6851	0.2552182401509	-0.6943258057935999	2.2633652131403	0.1735145983956029	0.4909	0.1837	0.425	-2.0074	2.7171477292341	-0.360775591519	0.5317604029412	0.1847223274225295	0.1877	-1.1522	0.0333	0.4426	3.7693770853056	-0.2210684895032999	-0.7769068272328999	0.1945916874388514
169	0.1346113023261543	0.6562	1.4405	1.065	-2.0256	6.0431682015814	0.921413778994	-2.7655790000258	0.1492617697481322	0.5763	1.2339	-1.2876	1.6159	1.6238835921425	-1.1757271294388	1.3511970463608	0.1653325446430948	0.0409	-0.3035	0.0005	-0.5281	2.9930604035332	-0.4391469086734	-0.2184718494771	0.1695918353927676	0.0157	-0.2428	-0.0016	0.2826	-0.5288883617001	-1.2753436831712	1.8109203600903	0.1717887417400607	0.5189	-0.6324	-1.0249	1.755	2.8825851733276	-0.0927315233599	-0.58227685436	0.1824444866039547	0.1815	-1.1845	0.0104	0.2992	3.1759661532575	-0.2396383999936999	-0.5041415953898	0.1877746529277156
170	0.1349258400219889	0.2581	0.1325	0.4649	1.6236	4.4969870950714	0.9228301280992	-1.9433490014265	0.1402647721582197	0.1662	-1.1788	-0.4334	0.4476	4.7511430733934	1.0052931204464	-2.8121611483746	0.1549037826158929	0.3046	-0.5461	-0.2165	-1.6139	1.3705931604959	0.1556803724799	1.1667175754085	0.165373402156388	0.0529	0.2071	-0.3364	0.5694	2.7138429146553	-0.0648373145936	-1.5074282212705	0.1663250453352129	0.0028	-0.0357	0.1026	-0.1143	0.0698338794924999	-0.2885024441230999	2.3191142876422	0.1766600190856261	0.3411	-0.2911	0.2428	1.6592	2.3422873327245	0.0036195588244	-0.9486391562384	0.1793706667959325
171	0.0846400594706592	2.2222	2.4853	4.9298	2.9838	-0.0705420540450999	-0.1849122442899999	-0.1164947139026999	0.0874537254139859	0.0178	-0.222	-0.4356	-0.258	-0.1203503309113	-0.1165733999641	-0.0604308951551999	0.1219189971662013	0.0001	-0.0336	0.0159	-0.0201	-0.1538705930676999	-0.1031180834647	-0.0149503516659999	0.1325929593971248	0.0536	-0.5287	-0.5668	-0.0728	1.1119914197048	4.2421622852275	3.7261390945663	0.1370796342859347	0.0578	0.5282	0.0011	-0.5944	-1.5272571087432998	-3.8574267880122	-2.7790343165252	0.1463064117023816	0.1448	-0.4726	-0.9674	-0.5703	1.9980751571302	3.858882480148099	2.2347628298214	0.1572514485898997
172	0.1389810037996721	0.3685	-0.2908	1.3342	-1.4535	0.7088040410912	0.2212652046568	0.5366389387480001	0.1392810442609399	0.1882	1.0364	-0.6317	-0.744	0.7014468943502999	0.2250814786347	0.5406912709101	0.15069836414699	0.0063	0.1059	-0.2225	-0.0418	0.6890931827105	0.2186685646305999	0.5885323962412999	0.1507382132592679	0.0059	0.165	0.0853	-0.1545	0.6729231970927999	0.3017217024383	0.5013088971794	0.1739030113881192	0.0065	-0.1563	0.1567	0.0829	-3.5206504452202	-2.7143150310237	7.649229400816799	0.1744183836854276	0.0096	0.0842	0.1259	-0.2442	-4.3590504294372	6.3177432128367	-3.2661797226526	0.1885498417310708
173	0.1316692894241604	0.4174	-0.1992	1.049	-1.9013	0.0584244005894999	-0.5186198306874	-0.2774077094657	0.133929844470667	0.1836	0.3108	-1.1936	-0.7316	-0.0002360581841999	-0.5038268511442	-0.2960169629867999	0.1482778040828288	0.0	0.0114	-0.005	-0.0061	0.0431199616472	-0.3126590649728999	-0.1585130706903	0.1483612797687681	0.0	-0.0096	-0.009	-0.003	-0.0269499760295	-0.3070330115828	-0.1916792455704	0.1777735642813918	0.0008	-0.0335	0.0595	-0.0446	-1.7394734163390997	6.274819966342999	-11.752117357366298	0.1784739730200989	0.0021	-0.0364	-0.0768	-0.1017	1.7254279543792	-7.1666871292813	10.4064283353035	0.1838523654609276
174	0.1261827830912454	0.6033	-1.6202	1.2873	1.7	-1.2874613366268	1.7678790845044998	4.8510350283407	0.1523479167440757	0.0009	-0.0848	-0.0162	0.0424	1.0309447764628	-0.5993910727145	-0.0126291128546999	0.1551823515588958	0.0015	-0.0268	0.0409	-0.1115	-1.1313481908092	1.6007105470602	2.5189375405675	0.1670649661950425	0.5523	1.9973	-0.4878	-0.8554	1.7139791324454998	1.2595277848298	1.1147454318538	0.1695871954251222	0.0005	-0.0388	0.003	-0.0555	0.9124435679944	-0.4428058105284999	0.7175381939066	0.1744211828802284	0.0848	-0.6811	0.4807	-0.1842	-1.2728257292063998	1.8009665733232	3.1338297673778	0.1817232990714409
175	0.1213061719510969	0.8632	-1.7512	1.1059	2.5266	5.080758984598	-3.6457219398155	-7.282001552263	0.1451803566746332	0.0824	0.5094	-0.2857	0.7146	6.0911666990354	-4.3675485240684	-5.723624106236	0.1476733834344953	0.4311	-1.095	0.7545	-1.6158	3.7995531898525	-3.0741070467752	-4.6023870743167	0.1521858001111755	0.4211	1.5615	-0.7112	-1.0983	5.8010118476229	-4.0469421668941	-7.7685961559606	0.1584717189213972	0.12	-0.3765	0.9513	-0.2993	3.7838553206032	-3.3065063291201	-4.4953740308127	0.1619967522471174	0.1482	0.3739	-0.4715	1.0051	1.3062673053013998	-2.5678409277275995	-1.4968056029815	0.1688438995088334
176	0.1216216724788048	2.1261	0.0018	-5.1207	0.0056	7.4167514324105	0.0013770060745	-0.0011016048595999	0.1394706126270182	0.6414	-2.6265	-0.0007	0.0006	7.5302954190107	0.0027933551797	-0.0011802909209999	0.1542415960975925	0.0044	0.0001	0.0007	0.2057	2.2619882070658	0.0002754012148999	0.0003934303069999	0.1635745422652462	0.266	0.0003	-1.5619	0.0014	6.5988098241575	0.0029900703331999	-0.0009442327367999	0.1677269829315394	0.0159	0.006	-0.3767	-0.0007	5.2489897838712	0.0163273577405	-0.0005508024297999	0.167747260464783	0.0582	-0.7217	-0.0031	0.0003	5.2504848190378	-0.0144388922669	-0.0005114593990999	0.1708421074919348
177	0.154564145510094	0.4898	-2.0498	-0.1793	-0.721	1.298713443407	0.5108692536395	0.9685467297726	0.1604833069600981	0.0225	0.4306	-0.1363	-0.079	1.571360646158	0.0194748001965	0.0919446627458999	0.1670992099353504	0.2052	-0.0842	-0.6036	-1.2127	1.1627832723385	-0.1845975000443999	-0.2410940921295999	0.1751517719882428	0.6784	2.0702	-0.7567	-0.9755	2.632442184137	0.9471834641025	1.3600492282683	0.1794358898355065	0.0024	0.0333	-0.1091	0.0831	1.5577873005665	0.356841288449	0.6187871868496	0.1798063842328685	0.1474	-0.8545	0.4618	0.535	1.3598525131147998	-0.2214619198102999	-0.2276387756302	0.1824489656096304
178	0.1349155590355447	0.0053	0.122	0.1851	0.1003	-1.3989988286612998	0.5845980931713	-0.0150683807580999	0.1523195709002306	0.9374	-1.9555	-2.2204	0.6903	2.0259693658965	5.4743073206901	0.9459638301508	0.1734915845088754	0.0397	0.2981	0.3329	-0.3793	-0.0172322474466	2.8901783782527	1.2453249507470998	0.1749371009047626	0.0026	0.0933	-0.1049	-0.0495	0.6248066705467	1.3471447141987	0.1549328548966	0.176280807017388	0.4332	-0.4391	-1.8644	0.1298	0.9581208266371	4.9058398701058	1.4227226761734	0.1828700979811532	0.0119	-0.1839	-0.0286	-0.251	-1.7766919233813	0.8987128502801	2.8975748680243	0.1852339259333853
180	0.1418551374220998	0.6756	2.3346	-1.2197	0.4539	-0.0247467663102999	-0.1506444645503	0.2761093894526	0.1565085631633827	0.026	0.4652	-0.0114	-0.1797	0.0093242982758999	-0.1630768622514999	0.1981708456359	0.1759023196455063	0.0118	0.2624	-0.0007	-0.1778	-1.324286413362	0.5683494214922	0.2840173386233	0.177404940791307	0.2307	1.1813	0.0766	-0.7414	1.5237162359802998	-0.6973552191575	0.0603522090938	0.1831494261648621	0.5696	-0.6061	-1.052	1.7864	0.0160519565256	-0.2525429140633	0.2878336126012	0.1873517106527671	0.0131	0.0842	0.1097	-0.2929	-0.329694597266	-0.0689683328171	0.1890432625134999	0.1896243462993374
182	0.1542177818109338	0.4889	-2.0609	0.3928	0.5946	1.5444893561898998	-0.6801229717109	-0.9055191945912	0.1601696721947643	0.021	-0.4328	-0.0819	-0.0553	1.7574925243997	-0.1764928357202	-0.0606276103086999	0.1669406616602703	0.2049	0.1279	-0.6776	-1.1687	1.3920351122274	0.0797089801982	0.2405432896998	0.1746482120210488	0.713	2.1204	0.6662	1.088	2.8086202756116	-1.2489838526022	-1.1874513525874	0.1792347678544432	0.0113	0.1887	0.0121	0.2423	2.058427366224	-0.8995390539247999	-1.0581701537072	0.1796793212950276	0.1229	-0.7795	-0.4178	-0.494	1.1743107803336	0.4542546324622	0.7225347588055	0.1822042332246013
183	0.1534093455410142	0.4415	-0.0225	2.0418	0.3841	0.3487366241247999	-1.2806549923157	-0.0441822234761	0.158665567111901	0.0412	-0.1311	0.5926	0.1461	0.7796214963511999	-0.8641696693254999	0.1511559239493999	0.165277435380613	0.3607	1.768	0.123	0.3645	1.1386659945194	-0.6714675049569	0.2109966736441	0.1712998873760106	1.0006	-2.1706	2.0124	0.0268	0.2125310518414	-2.889352174608	-0.1317204667836	0.1775326450045749	0.0925	-0.7494	0.4566	0.1059	2.0984392284459	0.4140067120560999	0.4613363779882	0.1780456190420342	0.0044	-0.1448	0.1012	-0.0785	0.0109767055653	-1.5576692714744	-0.0361169021826	0.1796287340349121
184	0.1382602943756571	0.7165	-0.0312	-2.7008	-0.6916	-0.3587690969533	6.419287575073399	1.8276804911685	0.1506756258800735	0.2987	1.3112	-1.1196	-0.0333	0.0095603564600999	5.922188382178899	1.653194150014	0.1610213785700563	0.0249	0.475	-0.0741	0.0213	1.6175100211690998	2.733553773036	1.1313875338399	0.1645762071323344	0.0713	0.2654	0.6951	-0.3096	0.4289964067528	3.0401146682504	1.2447348052866	0.1734573323162266	0.7077	2.0424	-1.3959	-0.0113	-1.3277879430942998	1.9046354592177	0.7973652031969	0.1755509495880985	0.0167	-0.3073	0.1545	-0.1564	1.6962354255997998	3.5822222882657	1.2528394696108	0.1782403466434818
186	0.1413386365535386	0.0389	-0.0169	-0.6274	-0.1386	0.290744996873	-1.3439972717427	0.0009835757675	0.1439413438284929	0.5436	-0.1003	-2.3216	-0.5149	0.2436120460944	-6.3828952716759	-1.1587702832070998	0.1555471722305745	0.0099	-0.2346	0.0366	-0.1974	2.1257432917517	-3.9896587141949	-0.3754898850008	0.1623864639601833	0.0004	0.0486	-0.0084	0.0357	0.3346518191342	-1.1744681524563998	0.0443789386296	0.1642147493898432	0.0298	-0.4033	0.0709	-0.3234	0.8036994311396001	-3.5631015753455	-0.4678673210844	0.1666943045883285	0.0987	-0.4549	-0.8252	-0.0153	1.3466725978302998	-4.2320904693683	-0.5774770046145999	0.1689705670241188
187	0.1545141352141162	0.4425	-0.0844	2.03	0.41	0.1422643990111999	0.8850608186272	0.3910303821272999	0.1592358351582108	0.0794	-0.5461	0.6648	0.0868	0.6134365346744	0.8358426872214999	0.4825816145661999	0.1645966908291967	0.3456	1.7221	0.179	0.3891	0.960363379387	1.1856415731752	0.6181576983584	0.1728729110088741	0.8966	-2.0606	1.8798	0.0109	-0.0581489993745999	-1.1647504238735	0.1758240041983	0.1768731139912804	0.1256	-0.8332	0.5954	0.1266	1.9165957405505	1.7651250723555	0.7651432610536	0.1786206979402723	0.0261	-0.4005	0.238	-0.0496	0.0595653484798	-0.0136520316529	0.2785880003866999	0.1798453414394381
188	0.0994811753208815	2.3001	-4.1024	4.1933	0.5184	7.8576687774654	-8.0253094312781	-1.3823960697059	0.127995390531068	0.0004	0.0159	-0.0665	-0.0159	2.2514049318075	-3.7212605587595	2.0174319282346	0.1324303286414038	0.0116	0.0649	0.1766	-0.3095	8.7578766629121	-9.0716766757753	-1.35733455915	0.1336365673520687	0.1211	0.5923	-0.1333	-0.9951	8.1414500579045	-8.091405722854098	-1.8140678025463	0.149996827572016	0.0059	-0.1468	0.1946	-0.0032	0.7037681331615999	-1.9836362648633	2.0465457709526	0.1539114259810627	0.0453	0.5397	-0.3866	-0.0341	3.1613698888677995	-3.9992190706549993	0.6145381395339999	0.1543574707085712
189	0.1039820589621893	2.0393	0.5362	5.2968	-1.0363	-0.2582083104841	-11.2888925139045	1.7762984930742998	0.1214122984405993	0.1233	1.0077	0.6824	-0.204	-0.0332448609415	-10.8838953558787	1.7062678984283	0.1360364507854998	0.0612	0.3739	0.7254	-0.0955	-0.7857196661097	-12.5245390790994	2.0178647015723	0.1493184956126788	0.0254	0.1128	-0.0195	-0.492	0.3078592152275	-5.9186081663852	0.7613663301064	0.1524504182818235	0.34	0.2714	1.7763	-0.3413	-0.9484424410848998	-15.3337101571408	2.4773913001483	0.1573573770006312	0.0179	0.0835	-0.3998	0.0626	3.2794776670291994	-3.1394951637986	-0.8136925609374	0.1576834786012572
190	0.0881486276363619	2.1259	0.7959	-5.877	1.002	-0.6371603821865	10.7871901864181	-2.0331297974839	0.10726582683261	0.0729	0.8592	-0.482	0.2217	-0.8203415331257	11.7043155750658	-2.2686371792541	0.1228478936257689	0.0293	0.0348	-0.5843	-0.1245	-1.4995989581612	16.0557727995779	-2.7106167861379	0.1234271571677244	0.0061	0.1477	-0.1321	0.187	-1.1695502736189	1.8327950851595	-2.3074294075243	0.1389992116118815	0.2005	0.1651	-1.4602	0.0667	-0.2180390761394	4.9848013327207	-1.5145493098272	0.1407044746901301	0.3589	-0.263	1.9253	-0.2249	-0.909610869784	7.628377594545799	-2.1808235347317	0.1417524341306503
191	0.1131930845226896	0.5361	-0.4832	-0.0747	2.6202	-2.4214061674622	-0.3619165394093	0.1007575016226999	0.1460381116185514	0.1797	-1.1506	-0.2502	-0.6773	-4.8646083739322	0.1083900495785	-1.4552987055929998	0.1659123711844509	0.0426	0.0451	0.2357	0.5723	-3.0706448600736	-0.2453431394452	-0.5676019039089	0.1724185377856626	0.0582	0.108	0.1023	-0.6958	-2.3843843755735	0.5038268511442	-0.2681620972512	0.1737256790716781	0.0685	0.3063	0.237	0.6647	-2.0587814535003	0.3850895844915999	0.1012689610218	0.1790208008877069	0.1747	1.0874	-0.09	0.5229	2.3039672208227	0.4712901647552999	0.8096795718059999	0.1869740082461072
192	0.1385722272805311	0.5365	-1.1606	1.947	-0.8184	6.2341786156299	-3.6044117575805	0.3166327110735999	0.152972010032041	0.5051	-1.235	-1.4597	1.1389	1.7395521024004998	0.4926140873947	-0.8376524666337001	0.1659129312439069	0.0284	-0.277	-0.3792	-0.1907	3.5595213595518	-0.6493960647342	-0.6102497491876999	0.172477841614175	0.0071	-0.1424	0.1973	0.0509	0.0191600559509	2.1227925644492	-1.3787371678507998	0.1766044857361285	0.0998	0.425	0.6801	-0.4518	3.138786989246	2.226422107313	-2.1041046248667	0.1812506912090249	0.5541	0.9863	-1.7573	0.7243	4.675407739295899	-2.4371433797422	0.0495328756513	0.1887282849790969
193	0.0907953804270903	0.8539	0.813	0.4911	-3.6339	0.4557103245981	6.0494630864934	-1.0272071885463	0.1056956082744365	0.7117	0.9122	-1.6756	-2.5418	-1.3880614661267	4.762277151081499	5.1571238071867	0.1521902919791091	0.093	0.7442	0.6025	0.0098	0.0078292631093	5.5120766301621	-1.9161629672128	0.1566811265221069	0.0554	-0.4021	-0.596	-0.1147	0.7248953406474999	4.9233081757366	-1.4976318066262	0.1599676792550982	0.006	0.1596	0.1531	0.0877	-1.0495146869532	4.2420835991661	4.964106898572499	0.1652470708972721	0.013	0.1951	-0.103	0.264	-1.1413413206069998	5.098738749627899	5.8533380784539	0.1684042392386274
194	0.1298896417038194	1.3429	1.0241	3.4184	-1.6656	-0.851776614655	-8.8253499605626	2.4208160220017	0.1578555921484498	0.273	1.1951	-0.673	-0.8445	2.3334744938477	-2.5944761595115	-1.1827301889034	0.1623792309613558	0.0096	0.1915	-0.2024	-0.1046	0.5061874329862	-4.370971367739299	-0.2143408312535999	0.166318388198044	0.2029	0.5753	0.1224	-1.218	-0.0862005802636999	-4.3240351321142	-0.0877743014917	0.1704439871696741	0.0122	0.1	-0.0113	-0.312	-0.3937450512455999	-0.7521994039533	0.0813613874876	0.1734338333386317	0.0977	-0.5915	0.6918	0.1298	3.1018832264494	-4.0773149865945	-1.4064346614636	0.1767887350073471
196	0.0804317216367179	0.047	0.1636	-0.4295	0.8157	-0.8604714244396999	-0.5067775784467	-1.409267359674	0.087307607959876	0.0674	0.4705	-0.864	-0.4368	-0.8275019647130999	-0.522475447696	-1.386054971561	0.1174515465754639	0.5458	-1.1508	2.3253	0.4886	0.4953680995437	-3.7054053173874	3.7028873634226	0.1176021158407614	0.9025	-0.0475	0.4175	-3.3666	-0.0397758040376999	-2.0243563016378	-3.1775398744854995	0.1192823728522884	0.0348	0.3065	-0.5553	-0.1887	0.4466220845063999	-3.3578883272143	-0.1844007848909	0.1237272759050185	0.2833	0.0085	0.3063	-1.8277	-1.8913768578718	1.9430736002116	-3.2747171603144998	0.1243826487340974
197	0.0834816161751708	0.0508	0.6212	-0.2528	0.6805	-0.6111939819245	-0.3610116497032	-0.6021057418328	0.1272044333345775	0.048	-0.2735	0.3879	-0.5833	-4.6800502169185	-3.1877297194367995	-5.151576439857999	0.1324828503850997	0.1244	0.3486	-1.0802	0.3472	-0.216780099157	0.7978373195652999	-0.1951414322719999	0.1358034972887147	0.0185	0.2476	-0.1289	0.3559	-4.7006659650053	-3.6603575472359	-6.1868489496978	0.1418023826877904	0.1068	0.5734	-0.6082	0.6567	-1.8926751778849	-0.4484712069492999	-2.4203045626026	0.1485975748801421	0.2436	0.8382	-0.6013	1.1809	-1.370317759281	-0.0417036125419999	-0.5978566945172	0.1566400790148906
198	0.1511710153735894	0.4669	-1.208	-1.7681	0.2167	-2.0520537952506	0.0250221675252	-1.2984380421921	0.1584636822152008	0.0599	-0.3979	0.1593	-0.619	-1.8710365109999	-0.5033547347758001	0.2070230275434	0.1603601151943762	0.1536	0.2613	0.1229	1.1633	-1.8332278584972	-0.4207343703057999	0.4440254444802	0.1676791849439114	0.2817	1.1905	0.8727	0.5842	-1.4108410809019998	0.1301467455556	0.3767095189525	0.1755514269616112	0.3928	-1.0317	-0.5517	-1.4097	-0.8799462246362	1.1390987678571	-0.7561730500539999	0.1776533811815271	0.176	0.6611	0.5359	0.8726	-1.298713443407	0.2563198450105	0.8328132738576	0.1808806752876549
199	0.1395468181973288	1.5721	-1.5043	0.4616	-3.7976	-0.7284755564411999	2.3365039072116	1.3002084785736	0.1474648086937418	0.0052	-0.1626	-0.096	0.1311	-0.3232816832619	-1.0695402895795	0.2537232049843	0.1495413702442144	1.6205	-0.603	3.9084	0.7843	-0.4961943031884	0.0294679299942999	0.4499268990851999	0.1543878440117461	0.0533	-0.1112	0.6936	0.1561	-0.7154530132795	1.5095527449283	0.8351345126688999	0.1585902071431706	0.2898	-0.5989	0.0864	-1.5411	-0.2391269405946	-1.51470668195	0.144388922669	0.1600055490496399	0.0328	0.3082	-0.3531	0.2964	0.5536351280103999	2.4862434820558	4.6532182699811	0.1607332114427543
200	0.1455655305831304	0.919	1.9316	-1.5332	1.8407	1.8152480934673	-0.7638842840711999	3.3547802277889995	0.1633186053836593	0.0381	0.3811	-0.4503	0.0411	2.6882306016696	-1.4866944440916	4.0632695246346	0.1776404002234139	0.002	0.0104	-0.1234	0.0341	0.1976987292674999	-0.5643757753915	-0.6113513540473	0.1879800664929831	0.001	0.0393	0.0714	0.0393	0.0815581026411	0.5945912229691	1.7115398645420998	0.1937951943265832	0.2583	0.8028	-1.1017	-0.3757	1.2662161000488	-0.2003740553550999	3.1475604850921	0.1993810671137689	0.0715	-0.3872	0.5453	0.3008	-0.6954274106532	1.5190737583577	1.7333752465806	0.2114730510107111
201	0.1339379447531665	1.5838	0.6404	-3.3467	-2.4753	-0.124323977012	-1.0714680980837998	0.3627034000233	0.1442992673900206	0.0825	-0.5011	-0.4971	0.5998	1.0325184976908	0.9110272188892	-1.9917409291875	0.1445161515168369	1.7829	1.4292	2.5212	-3.1791	0.7174595078452	0.4651526519660999	-1.4787864949209	0.1506400863591607	0.0	-0.0062	-0.006	0.0124	0.0566146211773	-0.7335114643708	-0.0106619613196999	0.1507884572808454	0.4823	-0.3363	1.7404	1.2869	1.5562922653999	1.8458963143826	-3.1693171810692	0.1592969992367012	0.0395	-0.2335	-0.3407	0.4482	0.0740829268081	-0.7117154253629999	-0.0502017071731999	0.1671548744798781
202	0.1596155624517491	0.0001	0.0048	-0.0232	0.0102	0.4860438012678	0.704633679837	0.8527995334532	0.1758796129829948	0.638	0.5861	1.4024	1.7695	-1.7940028568892998	-1.3646130198295	-0.1226322266918999	0.1857008383880262	0.0027	0.1251	0.0768	-0.0175	-0.996558967631	-1.1857989452979998	-0.7361474474277	0.2046680265409674	0.1971	-0.7787	-0.785	-0.4712	-1.0625765731456	-0.3400811573707999	0.8517372716242999	0.2309823844344174	0.0155	0.1875	0.0097	-0.2559	-0.4660968847029	-0.8483144279534	-0.8109778918191	0.2320122040489484	0.3403	0.9339	0.0436	-1.1514	-1.5169492346999	-2.3356777035669	-2.1624503393948	0.2445227985798889
203	0.0800837880071141	0.0626	-0.3526	-1.0101	0.1662	1.0774482387502	-1.5005038478672998	-1.2384399203746	0.0870087478863856	0.0961	-0.4828	0.0621	-1.1913	1.0885823164383	-1.4780389773376	-1.2564590284352	0.1218265002601006	2.0203	1.9442	4.5586	-0.5602	1.074851598724	-1.2764059450001	-1.4932647302185	0.1251988497653331	2.4474	-1.9881	0.4504	-5.0166	0.8936769423505	-0.9116173643497	-2.2516409899917	0.1278491911260011	0.0083	0.1188	-0.0443	0.2851	1.402185614148	-0.9906968560567	-1.0471147620805	0.1295894145560662	0.0007	-0.0519	-0.0685	0.0247	2.0236087840545	-0.3149016177228	-0.1056360374295	0.1301268132861925
204	0.0800521931569367	0.0627	-0.0368	-0.5038	0.9591	-0.0061375127891999	0.3179703741174	0.0514213411249	0.0870702533659485	0.0915	-0.4423	-1.0616	-0.5043	0.0326153724503	0.2811059543515	0.0588965169579	0.1230947177814171	2.0635	-0.33	-2.3859	4.3981	-0.0347005530774	0.0639324248875	0.1378186365421	0.1263601569344046	2.5769	-1.8128	-4.5834	-2.5093	-0.0363529603668	0.0945413027721	0.1698832065626	0.1295023411128603	0.0017	-0.0346	-0.1348	0.013	-0.0443002525682	0.1822369182023999	-0.2697358184792	0.1323194155545166	0.0096	-0.0129	-0.1344	0.3006	-0.755779619747	-1.7572171231848	-0.2214619198102999	0.1330581755037022
205	0.0803273539691029	0.0571	-0.4031	-0.9277	-0.2071	0.595653484798	-0.5087447299817	-0.6241378390248	0.087326947650776	0.0817	0.1164	0.1702	-1.1669	0.6243345541783	-0.4306094710115	-0.674732976505	0.1163140845624699	0.5434	1.0134	2.1759	-1.1163	3.7575741760956	6.347014427677499	-5.8087230816401	0.1228298765424687	1.2705	-0.9061	-2.2892	-3.0747	2.4501659229039	3.4758780762836	-3.6359648682019	0.1248021880231124	0.8008	-1.2049	-2.8585	0.0416	1.9731316756664	2.4875811450996	-2.7762409613455	0.1280642793141287	1.4351	-0.6236	-0.9221	3.9459	0.6056859576265	-0.4345044310508	-0.4830537309345999	0.1293030113955548
206	0.0864686675592446	0.0561	-0.6692	-0.1	-0.7181	0.3597133296901	-1.1950052144818	-0.8696776936235	0.1368278199417346	0.0245	-0.0306	0.476	0.204	-0.4031480355828999	-1.8856327753896	-1.4688720511845	0.1399375346364792	0.2329	0.8695	-0.6412	1.153	-1.8491617859307	-3.8787507106516	-3.2221942143299995	0.1453778875133054	0.0905	0.6193	-0.337	0.6607	-0.3595166145365999	-1.8055697079151	-1.929775655835	0.1566866708902255	0.2851	-0.9956	-0.0383	-1.3179	-0.831318238691	-1.1136044839634998	-1.7980551890513998	0.1631382162597674	0.1341	0.3425	-0.6601	0.8249	0.4649559368125999	-1.3310534146424	-0.0250221675252	0.1679725278437714
207	0.1080215568773069	2.0175	0.0896	3.0419	-4.3306	-1.2259681796426998	-6.380888777110199	7.907791798577199	0.124994720955878	0.1542	-0.5157	-0.4422	-1.1787	-1.8722168019209	-7.575107130978	6.9885812293024	0.1404007468032838	0.1483	0.0251	-0.2315	1.2369	-1.1669929766234	-6.3078681121310005	8.455053355614199	0.1548810924905701	0.0281	-0.5047	0.1283	-0.0361	-1.1854842010523998	-3.6969072227562	3.9992584136857	0.1610233145236089	0.2159	0.0082	0.7488	-1.2042	-1.6419813862645	-8.383606411863	10.8233070886007	0.1625288892113046	0.3469	0.9135	1.3366	0.7618	-1.1553474395361998	-2.1764958013547	1.2004345527184	0.1632742217742503
208	0.0803310917412335	0.0541	0.2223	0.8213	-0.5356	0.2080459463416	-0.4710541065711	-0.5824342264828	0.0872862073677757	0.0802	0.5766	0.4828	0.9016	0.2223668095164	-0.5232229652793	-0.5899487453465	0.1219665022618434	1.839	1.1329	3.8296	-2.5822	0.4047217568108999	-0.3594772715059	-0.1777518127026	0.1248650087604135	2.0465	2.364	2.1683	3.7808	-1.0095815107927	-2.9615072929118	-0.657422042997	0.1282230462475922	0.0974	-0.3509	-0.1347	-0.999	0.552376151028	0.6552581763084999	-1.3329025370853	0.128872177206684	0.098	0.451	0.3037	0.9194	-0.2680047251284	-1.6076349204634	-0.5003253214119	0.1293839851885962
210	0.1521714406865142	0.6034	-1.1737	0.5653	-2.0617	-1.6265195751994	1.0134371278013	-1.0331873292127	0.1593889680552439	0.0926	-0.2823	0.8847	-0.097	-1.1563310153037	0.0468575495636999	-0.6209510535381	0.1649030933306891	0.1225	0.0187	0.8451	0.632	-1.3778716211754	-0.6067875624861	-1.2307680293880998	0.1755025132649883	0.0342	-0.3698	0.329	-0.2184	-0.6617104333432999	0.5285736174544999	0.1041016592322	0.1764087618609374	0.5291	-0.8105	1.8853	-0.5363	-0.5596546117075	0.68850303725	0.520114865854	0.1790467153973256	0.2511	0.4544	-1.2902	0.4825	-1.1649077959963	-0.6859063972238	-0.9036700721483	0.181391507207943
211	0.1477584959346189	0.9222	-0.6402	2.4425	1.7282	0.3695097443344	1.3985660553236	1.6655478616537998	0.1742838731327997	0.0215	-0.2018	0.3747	0.0655	0.2894466768599	1.7030024268801998	1.8454241980142	0.178193262694911	0.0137	-0.1393	0.2184	0.2204	-0.6500255532253999	-0.1978167583596	-1.2295090524057	0.1875048384048971	0.0446	-0.2543	0.4384	0.3157	1.3642589325532	-1.6855734642801	-0.9290463269498	0.1987330650934231	0.0188	0.1802	-0.3267	0.0494	1.4088345863363	-0.8257315283316	0.2400318303006999	0.2035242142475274	0.1897	0.8969	-0.3909	0.6637	-0.4754605260094999	2.7183280201551	2.0889969010779	0.2115505354569448
212	0.1006921425650243	0.9726	-0.0041	3.757	-0.6108	-13.159456908536	-0.0040523321621	0.2272060022925	0.1133035845473534	1.9042	-5.0202	0.0047	0.0837	-10.9272120326794	0.0100324728284999	0.1889645764521	0.1361695101079494	0.1285	0.0059	1.1741	-0.193	-7.0227703229807	-0.0285630402881999	0.1309336061695999	0.1397133561394909	0.6336	-2.6077	0.0037	0.0459	-12.0853134843646	0.0320252269897999	0.2036001838724999	0.1465484577129859	0.2285	-1.5291	-0.0001	0.0227	-9.4679396809857	-0.0006294884912	0.1666177350144999	0.1555798985919495	0.1276	-0.0038	1.0969	-0.1628	-9.608748387861	0.0092062691837999	0.1664997059224	0.1605353788922623
213	0.1361884848782197	0.0018	0.1086	-0.0823	0.0272	-0.2563985310718999	-0.2669424632995	-0.1576081809841999	0.1593793496588253	0.0055	0.1782	-0.1348	0.0396	-0.4535071148789	-0.5652019790362001	-0.2768962500665999	0.1697754224414535	0.0006	0.0575	-0.0416	0.0163	-0.1834958951847999	-0.0468182065329999	0.2410940921295999	0.1780754561728035	0.2324	-0.0683	-0.4945	-1.3071	-0.0629095060892999	-0.9403377767607	-3.1801365145117	0.1987110959895259	0.1651	0.5743	0.8813	0.3739	-0.1176750048236999	-0.1132292423546	-0.252582257094	0.2085486711617473	0.0001	0.0129	-0.0116	0.0139	0.1408873929367	0.3922500160789999	0.2671785214837	0.2281954334006408
215	0.1419516366953497	0.0007	-0.0159	-0.0005	-0.0853	-0.7921719231445	0.5360094502568	0.7674251568341999	0.1608990669502643	0.0206	0.0646	-0.3363	0.2736	-0.9789726329081	-0.9646517697333	1.3397088813963998	0.1713860034997396	0.1918	0.2029	-1.0583	0.7193	-0.9329412869891	1.3913662807055	-0.1641784671110999	0.1747211145635441	0.03	-0.0581	-0.4025	0.3037	-0.9715368001058	-0.3636082897294	0.5035121068986	0.1831055669680802	0.0163	-0.0085	0.3622	0.0465	-0.8943851169030999	-0.9858183202499	4.1811412446118	0.1854130122943038	0.0093	-0.1391	-0.1868	0.1445	-0.9631567345667	0.3925647603245999	0.8131024154769	0.1869657628038406
216	0.1622764688710133	0.0002	0.0305	-0.0175	-0.0285	-0.7094728726130999	1.1815892410131	-1.0824841466798	0.181296506938972	0.4873	-0.1437	1.9726	-0.3458	0.9983687470432	0.2089508360476999	0.7710053726278999	0.1981367579573399	0.0443	-0.3972	-0.1374	-0.3987	0.5094135615036	-0.4072397107756999	0.3285929924064	0.2148326973825999	0.2132	0.8005	-0.3319	0.8588	0.3636869757908	0.9605600945405	0.0380447106869	0.2319556729557348	0.0001	0.004	-0.0087	-0.0223	0.0931249536668999	-0.4892305867545	-0.0905283136406999	0.2529360826541236	0.0	-0.0044	-0.0003	0.0026	1.1662454590401	0.2374351902745	0.951707912633	0.256638426614193
217	0.1178415655127459	1.0444	3.6305	0.0859	0.3248	-1.4546692171018	6.6582571435452	-1.4755603664035	0.1367709606771994	0.2667	0.0261	1.5151	-0.7931	-0.4148722587314999	7.553429121062299	-1.8043500739634	0.1496184114937921	0.87	2.9518	0.0644	0.0728	-1.0407411911071	6.1429421274366	-0.8885623483595	0.150994435315486	0.1692	1.2202	-0.1568	-0.4095	-1.2801041898858998	5.0557761601035	-0.9121681667795	0.1520844400069385	0.256	-0.7048	-0.7897	-1.185	1.5935501154727998	4.9838964430146	1.873515121934	0.1528762123030834	0.2934	0.9904	-0.736	1.1645	-4.3231695854388	4.744376072112999	-0.6669823994571	0.1544377069429983
218	0.1290459389603465	0.7854	-2.6998	1.2065	-0.6206	-6.8799551215397	4.4343529901970005	1.1256434513576998	0.1537628294186259	0.2123	-1.1992	0.5626	0.5629	-2.2272483109577	2.4783748759158	2.9244461579924	0.153940974629763	0.3163	1.1866	-0.4236	1.2226	-1.8589975436057	2.34484462972	4.0284115994344	0.1569569594791189	0.1644	1.1009	-0.5916	0.0974	-4.983699727861099	2.7613692957409	1.1559769280274	0.1666008503627508	0.029	-0.4734	0.1799	0.0712	0.4043283265039	0.6204002511083	0.8695990075621001	0.1678507399016203	0.0144	0.0462	0.0337	0.3539	-0.2357434399543999	2.4142063928441	2.4018133381736	0.1741089151891573
219	0.1290431890096187	0.7912	2.793	-1.0887	0.4586	-6.848126609703399	4.0293558321712	1.5706918146361	0.1538119452364436	0.331	-1.6699	0.6495	0.1317	-3.4036836149491	3.0991292143004	2.4057082982129	0.1555507670478965	0.2196	0.1788	0.1336	1.4381	-1.1431511000192	1.5404370240277998	3.8052185862733	0.1572847170035696	0.265	-1.3238	0.5275	-0.7046	-3.9043236806066	2.2461329656937	2.2458575644788	0.1669845278394207	0.0257	0.4146	-0.1487	-0.1929	0.4476843463352999	1.1933134641617	1.4562429383298	0.1679714749760932	0.0224	0.2104	-0.0065	0.3949	0.0375332512877999	1.6639347973951	1.9138417284015	0.1728224905906176
220	0.0847823373570549	1.8003	0.7561	-5.4905	-1.0653	0.2567526183481999	0.0114881649644	0.2336189162965999	0.0867909060725993	0.262	-0.2472	2.0812	0.3683	0.1305795188933	-0.0511065968792999	0.2258289962179999	0.1208574063048139	0.0017	0.0734	0.0691	0.1051	0.2206357161656	-0.0391463155465	0.1558377446027	0.14719141589079	0.2475	0.4783	-1.4243	-0.5144	-0.0939511573116	1.5442139549749998	0.5458058649011	0.150163938435892	0.0064	-0.0663	0.1909	0.1523	0.5326259496165999	-1.5535775962816	-0.2476250352257999	0.1577871417846353	0.0041	0.1097	-0.0731	0.1463	0.3990563603900999	0.2617885262777999	0.6432192089143	0.1612762835310707
221	0.1773336835153369	0.0001	-0.0249	0.0144	0.005	-1.0077717313805	-0.5270392392572	2.0840790222404	0.188187879788072	0.0419	-0.4486	-0.2103	0.2981	0.2765028197596	0.0578735981597	1.2252993481208	0.1974117995783182	0.0033	0.1447	0.0563	-0.0359	-0.7142333793278	-0.0449297410593999	2.3492903921891	0.200946880164883	0.0596	0.5494	0.3766	0.0333	-3.9907209760238	-2.0908853665515	2.47074232796	0.2197252202381854	0.1072	0.3562	0.3912	0.6723	-0.3802503917155	0.4928108025481999	4.026169046684499	0.2272675633492494	0.0383	0.096	0.4849	-0.0923	1.9382737504662	1.0218958794017998	0.5221607034504	0.2348154269413818
222	0.1532791133428396	0.0004	0.0118	0.0619	0.002	0.753419037905	-1.4693441675529	0.3563691720806	0.1684746310683908	0.9906	-0.4398	2.8872	0.5388	0.8049190650913	1.7834982676923998	-0.9255054541868	0.179013670051956	0.0369	0.1462	-0.4218	-0.3321	0.5742115330665	1.7502140637202	-0.129438571003	0.1908098091561403	0.0057	0.0409	0.1894	0.0867	0.5254655180291999	2.1960492876126	0.0577949120983	0.1916732381932347	0.2147	0.0098	-1.2267	0.4185	0.9623698739527	0.0932036397283	-1.0317709801075	0.2260240035112134	0.0175	-0.1379	0.2961	0.0973	0.3603034751505999	3.4650980858718	-0.0140061189292	0.2290030744155322
223	0.1441741602503587	0.0003	-0.0312	-0.0015	0.0415	1.1734058906275	0.5790113828119	0.6210297395994999	0.1480069161127196	0.0002	-0.0119	-0.0004	0.039	0.8672777687508	-1.6372602225805	-0.8700317808997999	0.1643979524082591	0.0027	-0.1202	0.0589	0.0844	1.2338367857827	1.0983787310826	1.7198412440198	0.1711026597191305	0.1769	-0.0129	-0.0131	1.2451	1.1082144887576	-0.8036994311396001	1.3443120159883	0.1757568129648977	0.0908	0.1425	-0.4094	-0.766	1.139767599379	-0.9364034736907	-0.9289282978577	0.1780741199679596	0.1454	-0.0071	1.0508	0.3468	1.3710652768643	-1.49110086353	-2.0272283428789	0.1882538278914955
224	0.1595698485173856	0.0002	0.0172	-0.0326	0.0093	-0.7392948898837	0.4180197011875	-1.4488857915889	0.1913539458719134	0.1472	-0.2117	0.7146	-0.7737	0.7220626424370999	0.9517865986944	0.1967938395613999	0.1939179939771872	0.2454	0.1198	1.1788	-0.7032	0.3466514434977	0.2418809527436	0.2253962228802999	0.2205258255980341	0.2456	-0.4941	0.5177	-1.0762	0.2744963251939	-0.0701486237380999	0.3117935182974999	0.2346582556628776	0.0001	-0.0246	-0.0093	0.0112	-0.1777124696719	-0.5649265778213	0.0296646451477999	0.2588989405014745	0.0019	0.0828	0.0629	0.0196	0.3863879045046999	-0.1421070268884	0.5309341992965	0.26116234104691
225	0.1575135365706824	0.0007	0.0062	0.0515	-0.0648	0.4529956554798	-0.7886310503815	0.8238824058887	0.1830885395436482	0.1669	-0.1511	1.1309	0.2563	1.1104570415075	1.3006019088806	-0.615718430455	0.1884903082193826	0.1925	0.2479	-1.1596	0.354	1.6213656381777	-0.9157877256039	-1.1430724139578	0.2129286234872767	0.179	-0.2012	-0.9733	0.5229	0.9724023467812	0.7144300944813	-0.7175381939066	0.2295125238268482	0.0068	0.0105	-0.0207	0.2093	0.6617891194047	0.2172522155254	0.0483525847303	0.2429872607112971	0.036	-0.0904	0.3739	0.2726	0.2078098881573999	-2.9388457072286	2.0873051507578	0.244949262173543
226	0.159914943630429	0.0013	-0.0083	0.1038	0.0392	0.3114787740518999	-0.0782139450316	-0.9421082131422	0.1857302172549229	0.0819	0.1019	-0.1932	0.7832	1.2577180054176	1.3015067985867	0.8850214755964999	0.1939850294926385	0.2234	-0.2061	0.368	1.2449	1.3993529159376	1.3036313222445	-2.444382497391	0.2112505578369939	0.1004	0.3434	0.2845	0.717	1.0407805341378	1.429332305331	0.1699225495933	0.2290270680388146	0.0098	0.0594	-0.2166	-0.1162	0.5835358313424	0.4712114786938999	-0.946986748949	0.2346602974544376	0.0185	0.0035	0.0408	0.3419	-0.0099144437364	-2.1525358956584	-2.6183967221771	0.2387348192976748
227	0.1522746805178625	0.1788	0.1086	-1.2045	-0.5466	0.5033547347758001	-2.5141770338528	0.4195540793848	0.1630161442454645	0.0027	-0.0095	0.0335	0.1525	-0.3488546532169	0.9609928678782	1.452544693444	0.1914758198074454	0.105	0.071	0.2454	0.8702	0.6791393959433999	-0.6688315219	1.2862810457058	0.2102581707002379	0.1057	-0.1474	0.4978	-0.6961	0.3880403117941	-0.3281208760379999	2.2267761945893	0.2237717181615168	0.5588	-0.5169	0.2906	1.8423	0.5833391161888999	-1.6782556605699	-0.4748310375183	0.2290637405408973	0.0371	0.018	-0.0687	-0.4874	0.0854530626804	-0.8261643016692999	-0.2965677654166	0.2333845433850084
228	0.1586550266753413	0.0001	-0.0319	-0.0095	0.0026	0.7536550960891999	0.3829650608338	0.0668438091593	0.1706364800456939	0.189	0.0187	-1.2874	0.0613	0.9312888796997	-3.1640845579860994	0.5045743687275	0.1906627262977057	0.3046	0.3984	0.9624	1.1451	1.4359812775193	-0.4751851247945999	1.8977504288452	0.2127801948691782	0.1706	-0.0233	-1.0901	-0.1174	0.7531436366900999	-1.7415979399969	-0.0282876390733	0.2390889187261978	0.0001	0.0208	0.0014	-0.0213	0.5906569198991	-1.5632559818338	-0.4418615777917	0.2439325591220722	0.5508	-0.5204	-0.8022	-1.5725	0.7241084800334999	-2.6769391518587	-0.1060688107672	0.2458886906173295
229	0.1563897353780021	0.0054	0.0057	0.2059	0.0951	0.6502616114096	-0.5487959352343	0.4561037549050999	0.1585151823281304	0.2107	0.1632	0.9802	1.0034	0.9860937214648	2.3613293595833	1.1721862566758	0.1832292173651676	0.1832	0.0719	-1.2018	-0.2244	0.6420782610239999	-0.4583856506857	-2.0100747814937	0.204067445460348	0.0484	0.1535	-0.0982	0.568	0.7744675593295	-0.1788927605929	0.3558183696508	0.2206676205985208	0.0265	-0.0512	0.3454	-0.2417	0.4062167919775	1.04259031355	-1.476543942171	0.2250520306151273	0.7289	-0.1697	1.6516	-1.4496	0.7667169822816	1.5675443721801	0.2017904044603	0.2303672260057394
230	0.1462048079502315	0.0124	-0.0008	0.3567	-0.0023	0.0828170796234999	0.9210596917177	-0.3078985582581999	0.162701891724261	0.0022	-0.0685	-0.0707	-0.1013	-0.8965096405609	1.512739530415	-1.7527713607156998	0.1672946585582236	0.0	-0.0173	-0.0038	-0.0024	-0.1729126199265	1.0544719088214	-0.6168593783453	0.1814378128061675	0.0585	0.0984	-0.0154	0.6886	-0.3196621244375	3.4672619525603	-0.9886116754296	0.1863325376802965	0.0393	-0.0833	0.0841	0.5502	-0.5729918991148	2.9764576445778	-4.1539158673674	0.1875138280206535	0.0404	0.1917	0.4814	-0.2336	-0.3031773945741999	3.0338984693998	-3.8275654277109	0.1996010040056121
231	0.1469228493744758	0.0002	-0.0298	0.0185	-0.0179	-0.6887784384649	-0.7902441146402	0.1340023625642	0.1753888998389392	0.0018	-0.1004	0.0714	-0.0005	0.3354386797482	0.7942964468022999	0.3730899601281	0.1799205209690655	0.253	0.0773	0.4124	1.3904	-0.1731880211413999	-0.4193180212006	-1.7989600787574995	0.1968258428848718	0.0033	0.1414	-0.066	0.0321	-0.1765321787509	-0.2888958744300999	-1.107506314205	0.1976633555748821	0.0672	-0.2814	-0.5203	-0.3997	-0.1738568526633	0.2453824824759	1.3375843577386	0.2250607350562525	0.2695	0.3779	0.7862	1.0174	0.2744176391325	1.0336201025504	1.9296182837122	0.2410857776421975
232	0.1516063796496743	0.0002	0.0054	-0.0191	-0.0351	-0.1702372938389	-0.7649465459000999	-1.4418433890936	0.1758802616082834	0.001	-0.0539	0.0471	-0.0615	-0.2741422379175999	-0.2918859447633	0.8754217761056999	0.1867466906232179	0.3096	0.0899	-0.2364	-1.5566	1.1832023052718	0.1943939146887	-3.5977627853922	0.1903229862938441	0.0062	-0.1427	0.1432	-0.0901	-0.2348385502482999	-0.3534971308394999	0.3957122027806	0.199204123972501	0.0374	-0.1433	-0.2629	-0.4378	0.7805657290879999	0.3932729348772	-0.5678379620931	0.2229810376873166	0.2785	-0.2814	-0.5824	-1.2063	0.8439080085149999	0.4695984144351999	-0.4113313859685	0.234045100071493
233	0.1607124631508734	0.0005	-0.0147	0.0471	-0.0428	-0.8883656332059999	-0.1802304236367	1.5164377753008	0.1811913745182547	0.5137	-0.6079	-1.4335	1.352	0.5086660439202999	-1.0314168928312	-0.8387147284626	0.2099551708171858	0.2277	0.6127	0.0688	-1.1164	-0.0084194085697999	-0.6261049905598	0.0103865601048	0.2333771714737962	0.0001	0.0133	0.0227	0.0154	-0.0369037627965999	0.8689695190708999	-0.2418416097129	0.2360038168805777	0.0743	-0.0051	-0.6717	0.1442	0.7328426328488999	1.6098381301826	-1.7038679735556	0.2632859137823234	0.0006	-0.0555	-0.0153	-0.0082	-0.6868899729913	-4.1792921221689	2.0777447942977	0.279413538387001
234	0.1508445830291902	0.0002	0.0105	0.016	-0.0364	-1.2130243225424	1.5435057804224	-2.1295989087603	0.1713623373127926	0.0058	0.1249	-0.1584	-0.0983	0.3659688715714	-1.0773302096581	0.9740547540706	0.1841177660243458	0.1256	0.1492	-0.8753	0.4845	0.0743189849923	3.4368497898292	-1.382120668491	0.1897388813980346	0.1674	-0.48	-1.0452	0.0201	-0.1390382704938	0.4823848994126999	-0.285630402882	0.1983499884679412	0.0	0.0013	0.0109	-0.0098	0.1656735022776999	-0.5836538604345	0.5171247955207999	0.2295484775124637	0.2875	-0.491	0.8347	-0.97	-0.2175276167402999	0.1781452430096	-0.3267045269328	0.2352737396904256
235	0.1089026347696339	0.6653	-2.4436	-0.9832	1.4921	5.910896932367999	0.2740242088255	-2.766995349131	0.1146615280769371	0.001	-0.078	-0.0654	0.0498	0.14556921359	-2.8482387075265	0.0674732976505	0.1245263818930953	0.5156	-0.8319	-1.8713	1.4203	7.043307385006099	-0.567719933001	-2.5320781128213	0.140077925078409	0.6636	1.1243	-2.3611	0.5169	5.3436491157354	-2.6691098887494	-1.8666694345922	0.1407305872785196	0.0117	-0.0945	0.1619	-0.2988	9.8557439345956	-2.2558506942766	-2.7093184661248	0.1516711756622878	0.0864	-0.7108	0.1884	-0.5604	5.1658973030328	-0.4987909432146	-2.2383823886458	0.1531641346799932
236	0.1624774758267421	0.0914	-0.2562	0.1982	0.8595	3.2936411580812	-0.8777823579477	-2.5818863896875	0.1787106852361203	0.0005	0.0385	0.0486	-0.0094	2.1745679928504	-0.3903615506053999	1.2037000242665	0.2013727704693301	0.0174	-0.3274	0.1256	0.0837	2.4619688321139	-0.3987809591752	-1.4361386496421	0.2258074850400131	0.7888	2.1069	-0.683	0.5785	5.7107195921664	-1.7377423229883	-0.8115680372796	0.2298208883739021	0.5577	-1.3819	0.474	-1.227	0.8196333585730999	0.1562311749096999	-2.5471464935794	0.2316644122716739	0.0841	0.6487	-0.2109	-0.2815	6.1007270554955	-2.0129861657655	0.7345737261997	0.2345295812678748
238	0.1152062785061561	0.0164	0.4445	-0.0511	0.1154	2.2168224078222	4.982794838155	-0.0219927541612999	0.1172201490443853	1.2736	-3.8256	0.9416	-0.8804	-2.2815810363544	5.6208601100476	-0.8949359193329001	0.1219308705001672	0.077	0.9567	-0.1353	0.119	-9.565471054091	9.2009185316248	-3.9273786965968	0.1487943281034541	0.8632	0.5318	2.7967	-0.7733	-1.6210115509013998	7.546386718567	-1.9182088048092	0.1560120700881434	0.0098	0.2292	0.0941	0.1824	-0.2174882737095999	4.1875541586159	-3.185998626086	0.1567828147976657	0.1428	0.8784	0.4321	0.6384	1.9965014359022	3.1883592079279994	-2.5576117397456	0.1606010146265667
239	0.1379155061193367	0.6328	1.3066	1.8159	-1.3702	-1.4361779926727998	-5.430911957828	3.3440002373771995	0.1443753175107578	0.351	-1.7281	-0.7606	0.2865	-0.5457271788397	-4.4253434361667	2.8625595707013	0.149739160165509	0.6178	-1.2042	1.541	-1.5377	0.1662243047075	-5.0215870664252	3.543626775149	0.1652325016340613	0.7541	-2.5294	-0.652	-0.1525	-0.5806244470706	-2.961743351096	2.4315173263521	0.1705374042784506	0.046	-0.4899	-0.3576	0.1917	4.0333688213026	1.4190244312876	0.9629993624439	0.1716168442787999	0.0279	-0.3262	0.314	-0.1976	0.6806737741407	-5.2984046304304	3.7027299912998	0.1764124114347285
240	0.1304053013807174	0.9742	0.9366	-3.2062	-0.2196	0.5203115810075	8.2469287232112	-0.8853362198421	0.1570893870809617	0.2807	-1.1583	0.115	1.151	3.3098898297603	1.2834876905261	-2.4044886642612	0.1681650662889332	0.0135	0.1294	-0.3187	-0.0483	0.4692443271589	0.0929282385133999	0.3725785007289999	0.1702608400102066	0.0489	-0.037	-0.6485	-0.0949	1.9824166309116	4.5395169112581	-1.1402003727166998	0.1738674582699624	0.086	0.5415	0.1491	-0.6532	4.1406179229908	2.2421986626237	-3.3179551510538	0.1798908672173439	0.0641	-0.7189	-0.1325	0.0043	0.9318003390988	5.918962253661499	-0.9027651824422	0.1905191011816737
242	0.1304045127405648	0.1049	-0.8028	0.7117	-0.2355	-10.3406467879731	5.818794897499299	-1.4351550738746	0.1434894151692586	0.9703	2.6276	-1.745	0.4402	-4.4737353639277	4.055086174249	-1.2227420511253	0.1531578567956842	0.7025	-1.3272	-2.2453	0.2783	-3.7484072499425	4.5956200730363	-1.2103489964548	0.1652291559770485	0.0855	0.7654	0.3318	0.2831	-0.0524836029537999	2.103278421222	-2.6024234517129	0.1724832268577893	0.0572	0.3602	-0.3811	-0.4716	-5.8850092181674	4.731392871982	-1.1501541594837998	0.1740952977330273	0.0319	0.0628	0.2579	-0.4523	-5.024459107666299	4.5245665595921	-1.0907068400961	0.1823809716722229
243	0.1564774739836853	0.4476	-1.9814	0.3004	-0.5235	-0.3033741097277	0.555130163177	-0.6861817984387	0.1615440191455279	0.035	0.4003	0.2439	-0.3245	-0.9630387054746	0.0262024584462	0.1898694661581999	0.1677503389543256	0.2072	0.0065	-0.6944	1.1707	-0.3755685710622	-0.2072590857276	0.4726278277991	0.1766219196079086	0.5671	-1.8913	-0.5766	0.9524	-1.9567256318645	1.0113912902049	-0.8769168112722999	0.1798141159198074	0.1048	-0.7824	-0.3755	0.3479	-0.4110166417229	-0.4720770253692999	0.8452063285281	0.1809946933235866	0.08	0.5657	0.3201	-0.4906	-1.6721968338421	0.7208036654547	-0.8096008857445999	0.1833618441482605
244	0.1364707269145707	1.2672	-3.1115	1.9658	0.618	5.7547837865504	-6.1685150973916	1.1957920750958	0.1515067963744856	0.0256	-0.0865	-0.4687	0.1616	1.8342901203261	-3.6395057409649	2.0874625228806	0.1573567452800243	0.3006	-0.5448	-0.1399	1.5967	-0.5444682018572999	-1.7117365796955997	3.5264732137638	0.167859563777997	0.0144	0.0501	-0.3104	0.1724	0.9694516194787	-1.4581707468341	0.054293382366	0.1698450021115071	0.1472	-0.7752	0.82	-0.164	3.186392056393	-4.126336402846699	1.3899105885696	0.1733538576567993	0.1119	0.4367	-0.0699	-0.879	0.3286716784678	-2.9487208079343	4.6099802792418	0.180963698222118
245	0.126718128637526	0.4263	0.2926	2.2266	0.0591	0.2636376487207	-0.1110653756660999	-0.4140853981174999	0.1272079722929511	0.0987	-0.5619	-0.0185	0.921	0.6412520573792999	-0.0095996994908	-0.9830249650702	0.1288241612956588	2.3206	-0.4356	5.1441	-0.6073	0.2654867711636	-0.0393430307	-0.3920533009255	0.1357675579353294	0.0041	-0.0974	0.0534	-0.181	0.5234590234634999	-0.6851195366098	-0.6197707626171	0.1358060521006164	0.0043	0.2085	-0.0611	0.0246	0.3541659623613999	0.5737000736674	-0.8068862166262999	0.1445310890081151	0.1475	0.6146	-0.078	-1.0711	0.016524072894	-0.0014163491051999	0.0143995492362	0.1623648568369712
246	0.1150380015867329	2.0537	-2.9021	4.2839	-0.0614	0.8253380980245999	0.3650639818653	-0.8507930388875	0.118964146260903	0.0491	0.5874	0.0688	-0.5184	0.8689695190708999	1.6543350979043	-1.845975000444	0.119124699210742	0.2239	-0.4427	1.5122	-0.5795	2.1801153601791	0.4273439994634	-1.8966488239856	0.1287423661555806	0.0056	0.2066	-0.062	0.1383	1.8002190557399	-0.1224355115383999	-1.3094934338187998	0.1288693868317172	0.0049	-0.1961	-0.0192	-0.1342	0.5762573706629	1.2456790380234	-1.2734945607283	0.1315611520125168	0.05	0.3052	-0.6334	0.2743	0.8404851648440999	0.2702472778782999	-0.8038961462930999	0.1328318196102068
247	0.1515067067061737	0.334	-0.6061	1.274	-1.1474	1.7201166452347	-2.033247826576	1.5661673661056	0.1621891392851297	0.2471	0.8094	0.1484	-1.268	-0.2892893047370999	-0.4956828437893	1.8824066468722	0.1634959840042286	0.1627	-0.667	0.8373	-0.5892	-0.3564085151113	-1.3701997301889	2.6433402036409	0.1744385866175757	0.6985	1.3962	0.291	-1.993	1.1512951073740998	-2.3568049110528	2.0819544985826	0.1775184006052481	0.1019	0.5832	0.2445	-0.6792	1.3811370927234998	-1.9857607885211	1.5943369760867998	0.1793874601272717	0.0117	-0.1597	0.1517	0.2217	-0.6434159240677999	-0.586998018044	2.1325496360628	0.1833680084772073
248	0.1086740599529133	0.0032	-0.1078	0.1743	0.0419	0.3132098674027	-1.6672396119739	0.329694597266	0.1303663052198813	1.2257	-2.0241	3.1442	0.3459	0.0151470668195	-1.496608887828	0.4008661398022999	0.1407727394699385	0.0936	0.7688	-0.6057	-0.1991	-2.0441065030492	-0.8272265634981999	0.9297938445331	0.1539072512596583	0.3429	-1.6021	0.7867	0.3957	-2.4012231927131	-1.207437612183	1.0804776521141	0.161156218028992	0.07	-0.7728	0.0904	0.2145	0.5470648418835	-4.5754764413179	0.4880896388641999	0.1660899651559659	0.0103	0.2937	0.0826	0.0151	-1.2394234961421	0.2981414866446	0.6012401951574	0.1715773648645618
250	0.1185995556398931	1.4192	-0.6896	2.8116	3.0934	0.1663029907689	4.774316118475699	4.535936695464399	0.152138546013308	0.034	-0.4786	0.2961	-0.1374	0.9184237086608	1.7734264518332	1.3305026122126	0.1605382574655686	0.2754	1.4975	0.5555	0.1476	1.6280539533966998	-0.2441235054935	-0.9775956268336	0.166449633942137	0.2091	0.1754	-0.9312	-0.9932	1.4785897797674	1.5652231333688	0.6804770589872	0.1682635485548501	0.0156	-0.2169	0.1455	-0.2665	0.9126009401172	1.5431516931460998	1.0316529510154	0.1754137067244106	0.003	0.0462	-0.0828	-0.1283	1.7018221359591998	0.4016136573855999	-0.3097476807011	0.176304234333832
251	0.1193974514732529	1.4667	1.5817	2.3279	3.2411	-0.2762667615754	-3.0070271794317	-2.5133114871774	0.1516221653149844	0.0348	-0.1116	-0.2655	0.5117	0.8348197684233	-0.8821494343553999	0.0850202893426999	0.157320769544824	0.0937	0.435	0.3509	0.7625	2.3041639359762	-0.3117541752668	2.0830167604115	0.1591186011903241	0.2915	-0.6123	1.4936	-0.3773	2.0448933636632	0.6367669518794999	2.3805287585649	0.1681306351271538	0.0198	0.1477	0.3392	-0.1988	0.9739367249785	-0.6386947603837999	0.2466414594583	0.1737507806866009	0.0335	0.1193	0.4927	0.1785	1.1371709593528	-0.9997457531177	0.4188459048321999	0.1745592356986676
252	0.1223965419306723	1.6321	1.1814	-1.6195	-3.9979	0.6019877127407	2.0924984308102	4.1539158673674	0.156642917163958	0.0365	0.4273	-0.4047	0.0587	1.3800354878638998	0.7409079541424	0.9921918912233	0.1642126359371322	0.3067	-1.6721	-0.0736	-0.0199	1.8057270800379	-0.2779585118954999	-1.7473813655097998	0.1646473640826932	0.2923	0.0555	-0.5917	-1.52	2.98220172706	0.3071903837056	-0.3784406123032999	0.1727502083764436	0.0204	-0.2288	0.2448	-0.2545	1.4925172126352	0.5646905196370999	0.4132198514421	0.1769886269890671	0.0107	-0.1839	0.1151	0.2079	2.0221530919186	0.2875975544169999	-0.2292911829196	0.1798240793922294
254	0.1224314144516424	1.7066	-0.4948	-3.7483	2.5719	1.8128875116253	-3.6310469893644	1.9372901746987	0.1568943070536491	0.0463	-0.1004	-0.6057	-0.2554	1.8898031366438	-0.8815592888948999	0.0783713171543999	0.1610604655016835	0.3009	-0.6118	-1.2521	0.9278	3.3780713019634	1.504477493968	-1.4665901554039	0.1643877706449467	0.3018	1.1793	0.4091	1.0935	2.3717159196881	1.4827994840523	-1.6101922174588998	0.1728615440803744	0.0201	-0.0665	0.1957	0.3624	2.060787948066	-0.5499368831246	-0.3122656346658999	0.1762873888184753	0.0132	-0.1665	-0.1838	0.2254	2.3371333957028	0.2000199680788	-0.6274819966342999	0.1798581959799312
255	0.1164278802650874	1.7013	-1.6015	-0.3756	-4.3833	0.1376219213886	-0.6351538876207999	-5.4445639894809	0.1506574338700666	0.0517	0.2471	-0.5252	0.4219	1.2959987742886998	-0.2745356682245999	-1.2462298404532	0.1541471342059857	0.3456	-1.3638	-0.0289	-1.2255	3.3783467031783	-0.2947186429737	0.6595465666547999	0.1585766352561827	0.2763	1.0434	-1.1704	-0.3944	2.461693430899	-0.0594079763569999	1.5903633299861	0.1588446667025704	0.0353	0.4049	-0.0342	0.4097	1.1793073452325	-0.2306681889941	-1.4702097142283	0.1667111817080902	0.017	-0.071	-0.384	0.0283	1.4360993066113998	-0.144388922669	-1.2276599299628	0.1680515090893256
256	0.1221696156879146	1.6434	2.2853	3.7839	0.7981	-3.5797830203623	-2.9581237922716	-1.7041040317398	0.1568211766654433	0.0389	-0.3458	0.4044	0.2976	-1.6782163175392	0.0140061189292	-0.9517865986944	0.1645648302815214	0.2966	1.3074	-0.8734	0.4809	-0.0728239498257	2.4881712905601	-0.4399731123181	0.1655391849002679	0.2832	-0.8049	-1.3692	-0.2091	-1.6261654879231	1.4748128488202	-1.1325284817302	0.1728477630898231	0.0184	-0.313	0.0463	0.2447	-1.3161030629764	0.4727851999219	-0.8866345398552	0.1770826383341561	0.012	0.0457	0.3135	0.0396	-1.2324204366774998	1.1050277032709	-0.8595665347336	0.1800004510817558
257	0.120596546118416	1.362	-1.3791	2.0481	3.2931	-0.3811946244522999	3.4931496667609	4.4425363405826	0.1526093042830454	0.0378	-0.0595	0.3099	-0.5214	1.0366101728836	1.3129949635511	0.8714874730357	0.1603663283999029	0.2845	0.6889	1.4194	-0.4151	2.2641520737543	-0.2390482545332	-1.4570691419745	0.1683044218703459	0.1877	-0.275	0.7127	1.0436	1.6073595192484995	1.3904613909994	0.7106138205033999	0.1687631873708659	0.0239	0.2165	-0.4034	0.0543	1.1966969648019	1.1016048596	0.7560943639926	0.1756021873109681	0.0025	0.0845	-0.0558	-0.1038	2.062755099601	0.4697951295886999	-0.8812445446492999	0.1771167552893509
259	0.1287398778599267	0.0065	-0.2746	0.0048	-0.0001	0.0113701358723	0.6580515314882	0.0007081745525999	0.1612805416734045	0.2339	0.0249	1.4747	0.0016	-0.0162486716791	-0.9853068608508	-0.0010622618289	0.1655366319258316	0.1721	-1.2485	0.0207	-0.0003	-0.0035015297323	-0.1571754076465	-0.0001180290920999	0.2047724728521018	0.024	0.0071	0.4188	0.0004	0.0310023081915999	1.8439685058783	0.0020458375963999	0.2145615646620986	0.0	-0.0	-0.0	-0.0117	-7.86860614e-05	-0.0946986748949	-7.86860614e-05	0.2250634328229628	0.0	-0.0006	0.0	0.0	-0.0188059686746	-0.9730318352724	-0.0010622618289	0.227973578562406
261	0.1132062477573711	1.1128	2.0563	-2.0974	-2.4733	-5.7730389527952	5.4470032573843	5.1398128736787	0.1553424627820509	0.0014	-0.036	-0.0059	-0.1121	-5.4146632861489	4.8795587255982	4.9980599340666	0.1775589850711819	0.0317	-0.0477	-0.1447	-0.4947	-4.4829809761422	4.0208970805707	3.4639964810122	0.1834274199811926	0.318	0.021	-0.3446	1.5752	-3.8908290210765	3.4254403109262	3.7294045661144	0.1965532953160072	0.0049	-0.0862	0.0045	0.1741	-2.8221149351417	2.2939347479942	2.1796825868414	0.1973389025482191	0.0017	-0.0958	0.0375	-0.0509	-5.2406490613628	4.390485510966499	6.273915076636899	0.2043251742381996
262	0.1613585633945232	0.419	-1.1558	-1.5937	0.1386	0.5588284080628	-2.1201172383616	-1.3276699140022	0.1768439321006753	0.2159	0.1377	1.2677	0.453	1.057540665216	-1.2142046134634	-1.2829368880963	0.1850812590175794	0.0014	0.0861	0.022	-0.0575	0.9950639324644	-0.9472228071332	-1.1277286319848	0.2056132286685552	0.9179	-1.3049	-2.2344	-0.0364	1.4067887487398998	0.4998138620128	-0.7919358649603	0.2082809223175392	0.0018	-0.0527	0.0573	-0.0841	-0.6805164020179	-1.2343089021511	-0.0438674792304999	0.2191837302075843	0.0977	-0.106	-0.7679	-0.2609	2.8109808574536	2.7717558558457	-0.8068468735956	0.222476459029301
264	0.1183936768283846	1.4526	1.6201	-3.9062	-0.7219	-1.36126886222	6.637484023335599	0.7192692872574	0.1522696671772465	0.0376	0.0068	0.1734	0.5832	0.2625360438610999	2.4580345290439	-0.0338743494327	0.160599191125897	0.2702	-0.7036	-0.6371	1.2737	1.5692361225001998	-0.3341797027658	-0.3800930195927	0.1661533290480413	0.23	-0.515	1.3342	0.1755	0.9803102959519	2.1938854209241	-0.3715162389001	0.1681395527142662	0.0145	0.2102	0.0224	0.2912	0.5432485679055999	2.2459362505402	0.020458375964	0.1754041816712347	0.0034	-0.0805	0.1482	0.0263	1.3968349619727998	0.5463173243002	-0.5867226168291	0.1761935942943042
265	0.1717564622502727	0.0091	-0.2819	0.0021	-0.0011	-0.0004721163683999	0.3697064594879	0.0017310933508	0.179211719055873	0.2184	0.0003	-1.3519	-0.006	0.0005901454604999	0.6075350800693999	0.0027933551797	0.2305512654384086	1.6964	-3.3222	-0.0016	-0.0053	0.0007475175832999	0.4594085694838999	0.0020851806271	0.2344033382070984	0.1053	-0.8209	-0.0007	0.0021	-0.0007868606139999	0.2394416848402	0.0011016048595999	0.2390003878054312	0.091	-0.0006	-0.7558	-0.0034	-3.93430307e-05	0.0614931569840999	0.0003147442456	0.2500202393019469	0.027	-0.4022	-0.008	-0.0061	-0.0037375879164999	0.6104071213105	0.0027933551797	0.2504984834057518
266	0.1637271617744446	0.3438	1.7521	-0.0439	-0.2789	0.6658807945974999	-0.5764934288471	1.3883368673416	0.1822106345865856	0.1482	-0.9593	0.2617	-0.4806	-0.2285830083669999	-0.4179803581567999	1.1571572189483998	0.191456898323672	0.0068	0.1281	0.0567	-0.1826	-1.2531935568870998	-0.2824436173953	1.0335414164889998	0.2053830809814463	1.185	2.9242	-0.2947	0.1284	-1.7574138383382998	-0.1803091096981	0.8786479046230999	0.2105439755820129	0.002	-0.0008	0.1123	0.0441	0.5908536350526	0.0823843062858	-0.3629394582074999	0.2193552792854039	0.1803	-0.9538	0.2765	-0.4969	-4.0209364236014	0.1306582049546999	0.5551695062077	0.2263742207428248
267	0.1464062496502757	0.5557	1.9595	1.1507	-0.7278	-2.2558506942766	-2.2124159883838	-0.5804277319171	0.1538526186357031	0.5066	1.7131	0.5396	-1.3089	-2.6978696441911	-2.2464083669086	-0.1465134463268	0.1610268909662768	0.2309	-1.1621	-0.4478	0.7747	0.1069343574425999	-0.9070535727885	-1.576868670456	0.1642414981087566	0.9955	-2.4061	-0.773	1.6448	-0.0348185821695	-1.178323769465	-1.9424834547511	0.172524899470737	0.4729	1.4921	0.6517	-1.2083	0.317498257749	-0.7902441146402	-1.7217690525240998	0.1814087900400666	0.0001	-0.0193	0.0053	-0.0169	2.0686172111753	1.6902552849333998	-0.0540573241817999	0.1849418247926473
268	0.145616068599173	0.612	-2.2923	-0.9079	-0.4754	-1.9692367156271	0.2264191416785	1.053606362146	0.1570772903112023	0.2069	1.3774	0.2358	-0.1526	-1.8273657469229	0.4596446276680999	1.344744789326	0.1678146983851584	1.7234	3.8284	0.853	-0.1446	0.4218753181960999	0.2831517919478999	0.2755585870228	0.1808727488293829	0.0002	0.0009	-0.028	0.022	2.2926757710118	-0.4012595701092999	-1.3823173836445	0.1854462476335964	0.0108	0.1419	0.1745	0.1909	1.340023625642	1.1579440795624	1.2048409721568	0.1885624250616699	0.038	0.5158	0.177	0.0706	0.1340417055949	0.5451763764098999	0.7235970206343999	0.189848526266298
269	0.1605752985632119	0.0826	-0.6513	-0.5004	0.3114	1.4144606397264	1.0813038557588	-0.6727658249699999	0.1796901006020902	0.2145	-0.9953	-0.7583	0.4743	-2.9017845723092	-2.2115110986777	1.3802715460481	0.1807235991898587	0.1921	-0.5927	0.078	-1.1123	1.1316629350548	0.8660187917684	-0.5390782066514	0.1860393472900653	0.0089	0.1749	-0.188	0.0771	-2.2261073630674	-1.6998943274549	1.0636388349744998	0.198867273199245	0.297	-0.7088	0.1001	-1.3145	0.4057053325783999	0.308842790995	-0.1892006346363	0.2124148519898308	1.0463	1.2976	-0.1987	2.3802	-1.0696583186716	-0.8163285439943	0.5097283057492	0.2144784586741991
270	0.1216227848803621	1.3157	-2.0545	-1.374	-3.1809	0.4389895365505999	0.0231337020515999	-0.1439561493313	0.1347507431659619	0.0	0.013	-0.0103	-0.0139	0.3547561078219	-0.0086948097847	-0.2594672874665	0.159081569647501	0.0776	0.0918	-0.7774	0.3443	-0.3686048546282999	-0.5438780563968	-1.4116672845466998	0.1618023487745676	1.1616	-0.2857	3.0567	-1.1592	0.4328126807307	0.4590544822076	-0.3557396835894	0.1649814027988906	0.1165	-0.1269	0.9769	-0.2974	0.9977786015826998	0.0560244757168	0.6260263044983999	0.1681164704738256	0.0109	-0.0268	0.3027	-0.067	0.7417341577871	-0.3069936685521	0.3514906362737999	0.1733199490701816
271	0.1791013785232065	0.0143	0.1179	0.2786	-0.1668	1.4098575051345	0.3586510678612	-0.2965284223859	0.1804559763957775	0.1056	0.1437	0.7365	-0.561	1.2195159226079	1.5679771455177998	-3.6399385143026	0.1868073721832924	0.0212	-0.3952	0.1106	0.0458	1.5390993609839998	-0.351726694458	-2.4663359085216	0.197472920660118	0.0267	0.0898	-0.2587	0.3574	1.0464459305586	0.9940410136662	-3.1768316999329	0.2150517309764491	0.093	0.1072	-0.7666	0.2226	1.4644656317461	2.9817689537223	-3.6744030091958	0.2226734463457059	0.2491	-0.2451	1.1442	-0.5555	1.6418633571723995	-0.5529662964884999	-2.0952524429592	0.2257014956254301
272	0.1467660904232089	0.4334	2.0636	0.2243	-0.3477	2.630868462909	-0.5196427494856	0.9480490107779	0.1559444528311443	0.4428	-1.7446	-0.5658	0.9465	2.4857320226567	-0.412314961736	0.7690775641236	0.1699509371371141	1.395	2.988	0.9459	-1.5777	-0.3897714051449	-1.3107130677705	2.2609652882676	0.1818507438345934	0.0001	-0.0045	-0.0192	-0.0131	-3.2270334071060995	0.0374152221957	-0.1266452158233	0.1851729779408268	0.0023	0.0622	0.0647	-0.1038	-0.7194660024109	-1.3089032883583	2.2532933972811	0.1868225555274421	0.0049	-0.1778	-0.0499	0.0743	-0.4471728869362	-0.9467900337955	1.6257327145854	0.1899450505290774
273	0.1083465063871228	0.0046	-0.138	0.2097	-0.0198	1.4496726522029	-4.3843086551466	-0.1329401007353	0.126976260922781	1.5708	-2.2762	3.6456	0.2911	2.4249470402252	-5.8906352715575	-0.2687522427117	0.1452284523316571	0.0	0.009	-0.0166	-0.0026	1.1082538317883	-2.751651567158	-0.2465627733969	0.1496740301016846	0.0123	0.1007	-0.3364	-0.0078	-0.4269112261257	-3.9366243088113	0.4843520509477	0.1618450110463834	0.3047	-1.5453	0.4721	0.4614	-0.2589164850367	-4.545811796170099	0.5120888875912	0.1651563173783494	0.0	0.0077	-0.0038	-0.0143	1.1825334737499	-2.9722085972622	-0.242353069112	0.1682339028879763
274	0.1447580828695998	1.976	-3.6518	2.6349	0.4451	1.3462791675233	-1.1119914197048	-0.4379272747216999	0.1506280138439447	0.0616	0.7119	0.2874	-0.1532	-0.4075151119906	-0.8695990075621001	-0.1462380451118999	0.1716234084402193	0.011	0.1228	0.1819	-0.2191	0.9919164900084	-0.7765527399566	-0.4910403661667	0.1733412570540254	0.3736	1.5778	-0.8297	-0.2349	1.0899593225128	-1.5329225051641	-0.3746636813561	0.1875071095121399	0.119	-0.9186	-0.255	0.2076	-0.2012789450612	0.2224061525471	-0.2340123466035999	0.1907686131817191	0.2823	-1.3503	-0.5714	0.2649	3.0586452357101	-2.7283211499529	-0.6751657498427	0.1981728983294408
275	0.1362253352469536	0.033	-0.5069	-0.3015	-0.1223	0.2297632992879999	-0.5256622331827	0.4527595972956	0.1428939951614739	0.0961	0.8989	-0.1722	-0.4141	-0.762467934966	-1.291238267574	1.0194172684677	0.1551890256007464	0.2947	-0.1724	-1.5033	-0.7476	3.0029748472696	0.8090894263455001	2.5425827020182	0.174833430739016	0.1175	0.4549	-0.8758	-0.1844	1.6166444744937	-2.8432814856582995	0.6514419023306	0.176342218418722	0.222	0.1978	-1.0911	-0.8118	1.6211295799935	-2.805551519217	0.6815786638468	0.1808402628084832	0.0643	-0.0009	-0.5826	-0.4402	0.6281508281561999	-0.7230068751738999	1.4933040732491998	0.1825817805491809
276	0.1167700846775527	0.0644	0.2845	0.1479	-0.8511	0.2945219278202	-2.6697000342099	-0.5824735695134999	0.1725607752478193	0.6009	0.2623	1.8011	-1.3821	0.1655554731856	-0.1387235262482	-1.9912294697884	0.1856938556519871	0.1003	-0.0836	-0.7277	0.5232	-1.4756390524649	1.7787377609776998	-1.0842152400305998	0.1921626739313395	0.0077	0.236	0.0425	0.0477	0.9713400849523	0.3725391576983	-3.9138053510053	0.1973951249472443	0.0052	0.0062	0.167	-0.1071	-0.3485005659405999	2.0398181127029	-2.7027088369672	0.2181071621656658	0.0061	-0.0898	0.1565	0.0966	1.1684486687593	1.183831793763	-1.6475680966239	0.2193586690415865
277	0.1157100141350429	0.0727	0.957	0.1534	-0.0564	-1.5814718050479	1.4431810521374	-1.2221125626341	0.1655629282607619	0.6936	2.1669	-0.8374	0.9419	0.9051257642842	0.2011215729384	0.2830731058865	0.1855801852645104	0.0518	-0.557	0.2258	-0.2391	-2.2373594698476	-1.2725896710222	3.9686495358011	0.187367937677268	0.0025	0.0601	-0.0931	-0.087	-0.0798270092903	0.7970898019819999	-0.4718016241543999	0.1937026937455516	0.0058	0.0025	-0.1064	-0.1839	-0.5800343016101	0.7512945142472	-0.5266851519808999	0.2156253454147578	0.0586	0.2772	-0.316	0.4808	2.1552505647767	0.8589370462423999	-4.6648638070683	0.2181075744929031
278	0.1192258829183	0.029	0.4275	0.1675	-0.3924	-0.762861365273	0.4058627047012	1.3887696406793	0.1257553717329344	0.0222	0.3297	0.0853	-0.3856	0.3430318846733	0.2170161573411999	-1.5828094680917	0.1313530329631843	1.5565	2.7488	1.0338	-3.025	1.5992548549242998	1.1529081716328	-1.4411745575717	0.1458973577259641	0.0202	0.324	0.2591	-0.1877	1.6614955294916998	0.9991949506879	-3.1451212171887	0.1529511272376923	0.0036	0.0515	-0.0521	-0.1726	-0.0625160757823	1.2088146182575	1.334909031651	0.1562438729640907	0.0014	-0.0869	-0.0704	0.0308	-0.856497778339	-1.037869149866	-1.5858388814556	0.1686072045649869
279	0.1097736598887202	1.6881	-3.7222	0.0439	3.0348	5.5695174549841	-1.0690681732110998	-4.334303663126899	0.1219805717344635	0.0337	0.5073	0.006	-0.3967	0.7114793671788	-1.2974151233939	-0.3577855211858	0.1254937636981159	0.0019	-0.1217	0.0562	0.0696	2.9202364537075	0.5657921244966999	-1.8735544649647	0.1375240513865858	0.0244	0.3662	-0.2878	-0.2211	6.528189084050999	0.7054598834817	-4.4443854630255	0.1536023168930259	0.0015	0.0698	0.073	-0.0697	2.7965813082174	-2.6992073072349	-1.3633146998164	0.1558187011086176	0.011	-0.1088	-0.306	0.0293	0.1644932113567	2.2643881319384995	-0.3922106730483	0.1574540449532054
280	0.1227004682637825	1.6341	-2.3708	3.5061	1.4363	-5.4216663456135	8.074763620868	3.3639471539421	0.1437838050569073	0.0666	0.5154	0.0802	0.6505	-3.7352666776887	4.3225794399783	0.9190531971519998	0.1496242546337858	0.0	0.0022	0.0069	-0.0007	-0.8164072300556999	1.7772820688418	1.1681732675444	0.1666178230307137	0.0395	-0.4401	0.0556	-0.3988	-2.8724740144377	4.1750430748533	1.6741246423464	0.168077056473356	0.0001	-0.0155	-0.0165	0.0147	-1.4854354671091998	1.8344868354796	0.512246259714	0.1737560086431764	0.0736	-0.3503	0.6308	0.3387	-4.9598185082262	6.856939448580199	2.4782568468237	0.1839795963431067
282	0.1304329390653947	0.1672	0.3186	0.3275	1.309	-1.3654392234742	0.6182757274505	3.1210432824003	0.1739365704888165	0.2416	0.391	0.3416	1.3467	-2.3609359292763	0.0142815201440999	0.8380065539099999	0.1899931197265994	0.0001	-0.0016	0.0215	-0.0088	1.3710652768643	0.4911977382895	1.7115005215114	0.1965982683843186	0.2581	-0.7571	0.2124	1.1621	-2.343664338799	0.2424710982040999	1.8125727673797	0.2001250153302772	0.0065	0.0179	-0.216	0.0461	-1.7473420224791	-0.1196028133279999	0.0666864370365	0.2274623100603372	0.4985	0.7921	0.4248	1.5747	-2.4308878378609	0.2059214226837999	1.6817178472714998	0.237590822890201
283	0.1197546738579814	0.7304	1.8172	-1.4951	-1.9002	0.5702378869658	-1.2337580997212998	-4.723602951903399	0.1376554308981605	0.0131	0.1667	-0.1746	0.2907	-1.1432297860806	0.0802597826279999	0.2242159319592999	0.1562988422117085	0.1829	0.9057	-0.6744	0.6933	-4.1032027007951	2.5674868404513	-3.6618525824025	0.1655566926381573	0.0203	0.3279	-0.197	0.194	-1.4484530182512	0.4607462325277	-4.772703054217	0.1670922249943529	0.0077	0.1804	0.1788	-0.069	-5.1369408324376	3.6664557169944	-4.956828437893	0.1754624837136073	0.2209	-0.0261	0.0346	-1.3736	0.5480877606817	-1.2455610089313	-5.4744646928129	0.1807779844909702
284	0.1281804960611662	0.1814	-0.512	-0.8443	1.0713	-0.7012895222275	2.0952130999285	-2.0091305487569	0.1733260024162179	0.1538	-0.6146	-0.6123	0.7608	-1.6713312871667	0.8875000865305999	-0.5571366577426999	0.1841035914487044	0.1932	-0.0963	0.6954	-1.0398	-1.0034439980035	0.0260844293541	0.5772016033997	0.1859340259779042	0.0026	0.0088	-0.1002	0.1029	2.0940328090075	1.6273064358133995	-0.6325965906253	0.1968746382487226	0.0232	0.2487	-0.314	0.1285	-1.2585442090623	0.2614344390015	0.4527595972956	0.1990303997031328	0.2354	0.7971	-0.4808	0.9527	-1.0001785264554	-0.0267926039066999	0.9275512917832	0.2047119074198411
285	0.1158033114410749	0.0749	-0.3763	0.0254	-0.9096	-0.5219639882968999	-2.4526051908073	-0.9072109449113	0.1680738739832714	0.7564	-0.7716	-1.4433	-2.0179	0.3320945221386999	-0.7394916050371999	1.4696589117985	0.1781468181843017	0.0096	-0.1254	0.2272	0.1157	-0.1747617423693999	-1.1524360552644	-0.5698444566587999	0.1879106294102451	0.0138	0.2418	-0.2081	-0.0896	0.3231243111391	-1.1686847269435	0.3987416161445	0.2108148484849057	0.026	0.0468	-0.4249	-0.0457	1.3281026873399	-3.1400853092591	0.5373471133005999	0.2155653778937404	0.0183	-0.0001	-0.3476	-0.0787	-0.3205670141435999	-2.0721187409076	-1.6573645112682	0.2355624124882075
291	0.116606710115835	0.0646	0.8834	0.2073	-0.0891	0.9083125497709	-2.6295307998652	-0.1253862388409	0.172723269296114	0.6191	-1.2666	-1.9299	0.2182	2.054886493461	-0.0296253021171	-0.6125316449682999	0.1856655381051094	0.0802	0.3964	0.6948	-0.0912	0.1212158775867	1.9586140973381	-1.6737312120394	0.1918138671381744	0.0078	-0.054	-0.0058	-0.241	4.0162152599174	0.666864370365	-0.7027452143634	0.1966857357801077	0.0027	0.0476	0.1326	-0.032	2.3239534804183	2.2867743164068	-1.2438299155805	0.2169736837776739	0.0506	0.1015	-0.5665	0.1354	4.2416114827977	-1.4389320048218	2.0108616421077	0.2183803091157462
293	0.1590846569568775	0.0534	0.0015	0.7096	-0.0027	0.0037769309471999	2.3851318931568	-0.0089702109996	0.1782776850430279	0.2619	-1.4845	0.0026	-0.0112	0.0043277333769999	2.665490329925	-0.0101505019206	0.1963714123327395	0.7192	-2.3438	0.0041	-0.019	0.0027146691183	1.9942195401216	-0.0096390425215	0.1984938895712773	0.0001	-0.0198	-0.0021	0.0002	-0.0036982448858	3.8117101863388	-0.0113307928415999	0.199934918876641	0.0025	-0.0205	-0.0006	0.1361	0.0171929044159	3.7606035894595	-0.0131405722538	0.2159985379463232	1.389	3.1058	-0.005	0.0229	0.0020851806271	1.3380958171377	-0.0051539370217	0.2170150627636496
294	0.13596654478159	0.0314	-0.4632	-0.1977	0.3043	-0.2625360438610999	0.6095809176658	-0.5402191545417	0.1436949647069662	0.0923	-0.9421	0.2752	-0.0195	-1.3346729734668	1.2120407467749	0.1461987020811999	0.1532424577454386	0.3083	-0.118	-0.9091	1.4756	2.3805681015956	2.9037910668749	-1.8576992235926	0.1754814404767166	0.2964	0.6275	-0.6346	1.3179	0.3121082625431	1.254649249023	0.6741428310445	0.1787577555874471	0.0912	-0.021	0.6961	-0.5295	1.5363453488349998	1.0519932978873	1.2354891930721	0.1809434067241372	0.0124	-0.0388	0.1856	-0.258	0.3688015697818	1.949053740878	-0.4322225352702	0.1832424147767057
295	0.1373514288614756	0.0376	-0.5201	0.374	0.019	-0.2268125719855	-0.5287309895773	-0.252582257094	0.143933232521201	0.0949	0.9407	0.3104	-0.0879	-1.3915236528283	-0.25572969955	-0.8506750097953999	0.1559097008479048	0.2746	0.1882	-1.5568	0.4276	2.0162909803443	-3.196621244375	-1.3837730757804	0.1768319650559736	0.2667	-0.4249	-1.3298	0.5599	-0.2201635997972	0.0477230962390999	-1.5272571087432998	0.1815859952039015	0.0839	0.0317	0.8314	0.0338	0.8417047987958001	0.1297926582793	-1.89239977667	0.1827981913449083	0.0126	-0.0343	-0.274	0.1644	0.4320651631474	-1.1689207851277	-1.6221524987917	0.1847220823046442
296	0.1491694907654288	0.0153	-0.252	0.0314	0.2986	0.8749496597373	-1.2792779862411998	0.3483038507870999	0.163324371717599	0.3125	0.3383	-1.1705	1.177	-0.5914044374824	0.1012689610218	0.4094035774642	0.1821785215711635	0.765	-0.5028	1.7394	-1.7378	0.21638666885	0.4923386861798	-1.2628325994085998	0.1865516704972776	0.3734	-0.1314	-0.8989	1.4754	-0.3854436717679	0.2545100655983	-0.1036295428638	0.1875806011460447	0.0009	0.0376	0.0531	0.0535	1.6022842682882	-0.3574707769401999	-1.9898918067446	0.1899775145003923	0.0066	0.142	-0.1756	-0.0323	-0.9786578886625	-0.4025972331531	1.7685872590571	0.1947946641574963
297	0.1507693270610018	0.1359	-0.1127	0.0509	-1.156	-0.6580515314882	-0.1478117663398999	2.9964439041734	0.1757431635368695	0.1778	-0.8811	-0.0153	0.8607	1.111047186968	-0.1187372666526	1.3017035137402	0.1810279146981421	0.0032	0.0285	-0.1599	0.0101	-1.9407130183696	0.0741616128695	-0.1390382704938	0.1899913752369422	0.0013	-0.0814	-0.0525	-0.0268	-0.1504477493968	-0.0098751007057	0.5432879109363	0.1930202024995195	0.0021	-0.0369	-0.1206	-0.02	0.8072796469332999	-0.0665290649137	1.1771828215747	0.1981092066335368	0.5175	1.7883	-0.0723	0.8457	0.1846368430750999	-0.0092062691837999	-0.8402491066598999	0.2078362090174644
298	0.1481478860912387	0.4984	-2.2055	0.259	0.3388	-1.8764658492365	-0.5809391913162	-1.0962935504555	0.1579899931881395	0.4045	1.6715	-0.5458	-0.865	-1.7403783060452	-0.4725884847684	-0.9006800018150999	0.1694879219466011	1.5462	-3.2887	0.9149	1.4254	1.2661374139874	-1.3650064501365	-2.3019213832263	0.1832693817865094	0.0001	0.0012	-0.0218	0.0135	3.6562265290124	-0.0173109335079999	0.145175783283	0.1856948364910213	0.0069	-0.2097	-0.0484	-0.0965	0.6637956139704	-1.0023030501132	-1.6993435250251	0.1858426054590388	0.0064	0.2274	0.0047	0.0176	1.1361480405545998	-1.2482363350189	-2.1061111194324	0.1878738727522468
299	0.1075283866745092	0.004	0.2273	-0.054	0.0257	-1.4099361911959	-0.2241372458979	0.4380846468444999	0.1268753179231912	1.1984	-3.6305	0.9894	-0.0945	-0.3294585390818	-0.7838312006360999	0.5412420733398999	0.1360116935115943	0.202	1.2976	-0.7171	0.171	0.1969118686534999	-2.2228025484886	0.9168499874328	0.1500757419338294	0.338	-1.2596	1.299	-0.3225	-0.1720470732511	-2.6674968244907	1.0552981124661	0.1559139571527732	0.0635	-0.398	0.645	-0.1915	-4.1711087717833	-0.8469767649095999	0.767582528957	0.157817220725852	0.0005	-0.0384	0.0212	0.0512	4.1919605780542994	-3.9257656323381	1.2339941579054998	0.1647328385635021
300	0.1224051824280014	0.7195	-2.0888	1.666	1.2956	1.028820252805	-3.8200902518779	-2.4387957870316	0.1402395694826996	0.0078	0.2331	0.1697	0.0159	-0.5627627111328	0.5161018767226	0.3641984351898999	0.1598820640244391	0.1508	-1.0897	-0.4679	-0.0915	-3.3373906082196	-2.3986265526869	-0.9338068336645	0.1671284175504712	0.0226	-0.4442	-0.0546	0.0481	-1.5996089422006	-3.7376666025614	-2.0422180375756	0.1795207381081048	0.2333	-0.1989	-1.1924	-0.6987	1.8645842539651	-4.3151042641453	-2.8455240384082	0.1831174708039719	0.0024	-0.0159	-0.1343	-0.0383	1.3801141739252998	-0.6744969183207999	-0.5845980931713	0.1850683658903127
301	0.119916774321186	1.3628	1.0649	2.9819	2.6497	0.8147548227663	-0.9933721821443	0.0209304923324	0.1325743425651159	0.0	-0.0006	0.0154	0.0108	0.8137319039680999	-0.9934508682057	0.0134553164993999	0.1496321472826943	0.0027	-0.1315	-0.0346	0.0915	0.8813232307107	-0.7425210184011	0.2874795253249	0.151799062152124	1.3128	2.6787	0.9745	-2.2015	0.3232423402311999	-1.0108011447444	0.6636775848783	0.1530995220464273	0.0096	0.2464	0.0462	-0.1778	1.3626065252638	-0.8854149059035	-0.4993417456444	0.1534058602366305	0.0054	0.1201	0.1228	-0.1529	0.4626740410319999	-1.5965401858059998	-0.3154130771219	0.1632286511621886
302	0.1067736510660905	0.0025	0.1763	0.0335	0.0533	2.8166069108437	0.0372971931035999	-0.1154717951045	0.1266582147704985	1.367	3.8165	1.0789	0.678	2.4515429289784	-0.1480084814933999	-0.2115081330432	0.1365934001475548	0.0661	0.6945	0.4254	0.25	1.4122574300072	-1.9614467955485	-1.037475719559	0.1501365631412748	0.4022	1.2644	1.3932	0.6915	2.3580638880352	-1.9122680071735	-0.9561143320714	0.1543167491677181	0.0192	0.1171	0.3692	0.1907	4.3082192337728	-1.0920838461706	-0.5198001216084	0.1597442078147984	0.0013	-0.0028	0.049	0.0987	-1.6127495144543995	-2.7822211020119	-1.5937074875956	0.1650833541994956
303	0.1451630198210267	0.0285	0.112	-0.1493	0.5096	-3.9820655092698	-0.7035320749774	-4.6866205030454	0.1461895437576039	0.8391	-1.7944	-0.1858	-2.3141	-4.1666236662835	-0.1039442871093999	-4.5203175122765	0.1643347821850376	0.003	0.1611	-0.0426	-0.0079	-1.1373676745063	0.8149515379198	-1.7877079719773	0.1663859995751538	0.0026	0.1498	0.0319	-0.0163	-0.7072696628939	-0.9986441482581	-2.5990792941034	0.1708116599551574	0.0714	0.117	0.7728	-0.1266	-3.2605930122931994	-3.3642618981877	-2.2364152371108	0.1748287091879066	0.0218	0.0857	-0.4163	-0.0787	-5.3569864031427	3.9899341154098	-1.2290369360373	0.1759065858726878
304	0.1461521039299674	0.3666	0.4137	1.2342	1.4381	0.4011415410172	1.3701997301889	2.8493403123861	0.1545774579469665	0.6013	-0.3903	-2.0456	-1.2241	0.4140460550868	1.6230573884978	2.7781294268191	0.1674172494727574	1.277	-0.5837	-2.6515	-2.0175	-0.0643258551945	-0.9999031252405	1.4063559754022	0.1765463611929142	0.2526	-0.0619	-1.4208	0.3516	0.0557490745018999	0.0590145460499999	1.1501541594837998	0.1823145851495533	0.0001	-0.0193	0.0037	0.0083	-1.0657240156016	-0.6036794630608	-2.9585172225786	0.1853081723980792	0.0021	0.0014	0.1289	0.0228	-0.3454711525766999	-1.7545024540665	0.471722938093	0.1880083487605251
305	0.150602406558542	0.1357	-0.3276	0.325	-1.0671	-0.1442708935769	-0.0006294884912	3.0307116839131	0.1747872861027611	0.1293	0.6824	0.1675	-0.7846	1.3206668545376	0.334809191257	1.3869205182364	0.1787698086255298	0.0032	0.0361	0.1361	0.0814	-1.9104582277613	0.8327739308268999	0.301367615162	0.1869914112484684	0.0031	0.1348	-0.0694	-0.0426	-0.8720382754655	0.8018896517273999	0.2000986541402	0.1901495821109497	0.0023	0.0835	-0.106	-0.0091	1.8760724189295	0.2322812532528	1.6326177449579	0.1960547817638065	0.5061	-1.9381	0.2107	-0.2672	0.3700212037335	0.9164565571258	-0.4278948018931999	0.2046574985991724
306	0.1495774202130172	0.0152	0.346	0.0186	-0.1789	-1.0770941514739	-0.0727452637643	-1.1249352768051	0.1636648147357254	0.3126	0.2202	0.0329	1.678	0.6632841545713	0.0420970428489999	-0.1312876934459	0.1826308155185207	0.7879	0.3321	0.0493	2.5217	-0.5876275065352	-0.0197108583806999	1.2760125146931	0.1869690235699516	0.3478	-0.4202	-0.0169	1.6166	0.2778011397727	0.0224255274989999	0.3488153101862	0.1881893967995119	0.0042	0.0222	0.0847	0.1598	-2.2536474845574	-0.2010822299077	1.1546786080143	0.1908653366257486	0.0027	-0.1157	-0.057	-0.0657	1.361662292527	0.0901348833337	-1.4385385745148	0.1952327548647519
307	0.1023174398837537	2.2262	4.0563	1.0872	3.8731	-6.8986430611222005	-1.8462897446896	-7.2264098498839	0.1226060049022034	0.1601	-0.8434	1.1064	-0.1515	-9.2564708909732	-0.4429631826512999	-8.1825241819553	0.1311918670348855	1.0221	1.992	2.5658	-1.0655	0.0761287644045	-1.1992936048280998	-1.1444887630629998	0.1340191511693284	0.4822	1.7495	-0.0584	1.5273	-15.7489758461793	-1.7031991420337	-13.8308063844008	0.1412168401590467	0.0526	-0.7304	0.1576	-0.0013	-2.7629430169689	-0.5749983936805	-3.2403706945134	0.1506064960215515	0.0004	0.0503	0.0327	-0.0092	2.4459168755883	-1.0537243912381	0.3897320621142	0.1515130305271179
309	0.0967224749502418	1.1771	-1.5451	3.5471	-1.8125	0.6722543655709	0.1824729763865999	0.4149509447928999	0.1247122374765725	0.257	-1.0004	-1.3953	-0.3781	2.4989512809719	1.0093454526085	1.4658426378206	0.1408209203853573	0.4873	0.332	2.2403	-0.2486	2.1689419394603	-0.2700505627248	1.5103396055423	0.1427888682531528	0.3736	1.1384	1.5572	0.4513	-1.6091299556299998	2.3719126348416	-1.5931960281965	0.1495393056680833	0.4215	0.894	-1.5735	0.9761	0.7056959416659	-1.5419714022251	0.8185317537134998	0.1510468956878372	0.0672	0.0343	0.8052	-0.1331	-0.9511964532339	-0.9529668896154	-0.4173902126962999	0.1527643635788111
310	0.10068549314521	0.0003	0.0609	-0.0228	-0.0158	0.0075145188636999	1.6168411896472	2.2526639087899	0.1156390133692437	0.0015	-0.0047	-0.1365	-0.0129	-0.4521694518351	2.5589100597587	2.3339466102161	0.1322232797319242	0.8758	-1.7153	2.6416	0.1222	0.1158258823808	1.2314762039407	0.2761093894526	0.1406797100663629	0.0006	-0.059	-0.0539	-0.0016	-0.6363341785418	2.8124365495895	1.9517290669656	0.1461618031748639	0.0	0.0028	-0.0022	-0.0133	1.0842545830613	3.4201683448123994	0.0079866352321	0.1487154119041753	0.0008	0.0447	-0.0176	-0.0753	1.2187684050246	3.5453578684998	0.0515787132477	0.1493665457005606
311	0.1031641648903277	0.8765	3.3009	-1.3189	-0.3303	0.6878342057281	0.2858664610662	-1.3969923340956	0.1074417604703834	0.3064	1.7647	-0.9746	0.4626	-1.0765433490441	0.2409760630375	0.551589290414	0.141155643006179	0.0147	0.0405	-0.168	0.3553	1.3536363142641998	-0.4423336941601	-0.3737981346806999	0.14690086373339	0.1243	-1.0092	0.4893	-0.1036	0.4007087676795	0.0455198865198999	-0.5287309895773	0.1506811911952977	0.0645	0.3204	0.1613	-0.7168	1.539492791291	-0.5356553629805	-0.3459432689450999	0.1586444428745979	0.0203	-0.3039	0.0013	0.315	2.4694833509776	-0.9559569599486	-0.3234783984154	0.1599024606254411
314	0.129910515310841	1.3721	-0.6718	3.8368	0.8192	0.6656447364132999	6.109579237403	1.3013494264639	0.1661420301057616	0.0351	-0.33	-0.4549	0.0367	0.6248460135774	4.0214872260312	0.9078010903718	0.181277022455798	0.0134	0.2097	0.153	0.2079	0.4159738635910999	4.702947860785899	1.0005719567624	0.1862761796763243	0.0412	0.0715	-0.5638	-0.0956	2.5249963672953	1.3639835313383	0.3474383041116999	0.1950662433820916	0.1318	-0.7078	-0.7041	0.1284	0.2573821068394	7.402705970450599	1.6549645863955	0.2013889846315731	0.0513	0.4753	-0.3941	-0.0227	1.5791505662366	7.2943946069335	1.5946517203324	0.2104704850505873
317	0.1505491064644999	0.6404	2.0615	-1.459	0.043	-5.0981092611367	3.2729467239330003	-0.5632741705319	0.1752188828397758	0.0063	-0.2311	0.0277	-0.0095	-4.153640466152499	2.5499398487591	-0.5646905196370999	0.1796258896384623	0.0003	-0.0084	0.0115	-0.0458	-1.8538042635533	-1.0820120303114	-0.6928701136577	0.1977313987563626	0.0773	-0.6067	-0.4556	-0.1039	-4.7714834202653	2.0500079576542	-0.6229182050730999	0.2250324450713558	0.148	-0.8784	-0.454	-0.0935	-3.4904349976426	2.7793884038015	-0.4476056602739	0.2408314143659851	0.1234	0.6016	0.6299	0.1005	-4.4239270870615	3.2033882456554	-0.494935326206	0.243748776567067
319	0.1083917414780013	0.2703	1.2119	-0.2487	-1.4865	0.4910403661667	-2.5843256575909	-3.8952354405149	0.1166612049298847	0.0	0.0166	-0.0002	-0.0028	-0.5229869070951	-0.2576181650236	-0.4425697523442999	0.1285729819795033	0.0	-0.0149	-0.0029	-0.0092	-1.362055722834	-1.8343294633568	-1.2729437582985	0.1506776265124084	0.0179	0.2728	-0.0377	-0.3203	-0.5067775784467	-1.0320463813224	-1.2874219935961	0.1611544059206078	0.0476	0.4922	0.0639	-0.4432	-2.9524977388815	-1.0933034801223	1.1645930517507	0.1712495691208307	0.2081	-0.3736	0.7081	1.0869	1.1105357275689	-2.944825847895	-4.5936529215013	0.1734926961754465
320	0.1592712442190798	0.6235	2.0913	-1.216	0.1408	-3.9608202726918	3.2168829051855004	0.1883744309915999	0.180360996338926	0.0455	0.6072	-0.0888	0.0447	-2.953481314649	2.9969947066032	0.2523068558790999	0.1889494647325412	0.0002	-0.0123	0.0071	0.0395	-0.8437112933614999	-0.1929775655835	0.4295078661518999	0.206565214350932	0.0834	0.5517	0.5485	0.0155	-4.5250386759605	2.2300416661374	0.1545000815589	0.2299602149233613	0.1471	-0.5313	-0.8218	-0.0441	-2.8301802564352	3.4347252661714	0.2417629236515	0.2408630599302077	0.3522	-1.1268	-0.958	-0.0747	-2.6278390495451	3.5748651415247994	0.258877142006	0.2495985770054009
322	0.1276760107463933	0.0005	-0.0123	0.0709	0.0356	-0.1587097858438	-0.7101417041349999	-0.6713494758648	0.1322248654645703	1.1446	2.4436	-2.6327	0.287	1.8204413735197	-5.4205253977232	-2.4298649190627	0.1532007983622419	0.0949	-0.1143	0.6832	0.6702	-2.5587526876359	-0.9535963781066	-3.3609570836089	0.1703233200814213	0.0559	0.382	-0.5527	-0.2014	2.1235007390018	-4.970362440453799	-1.8545911241673	0.1723131036531254	0.1842	0.3728	0.5387	1.0836	-1.0812645127281	-1.9792691884556	-2.6671427372144	0.1814497129671283	0.0568	0.4522	0.1213	0.5001	0.8439866945764	-3.8747770645509	-2.0938754368847	0.1888784158251483
323	0.1004836637399651	1.9361	0.1948	-4.9846	-2.0044	0.3069543255214	-0.0245107081260999	2.1848365238631	0.125641336792321	0.0167	0.2464	0.1182	-0.3532	0.4145181714552	0.7209610375775	2.0603551747283	0.1260705025626024	0.0106	-0.1098	0.1264	-0.313	0.3299699984809	-0.1125604108327	2.4675161994426	0.1345105096312348	0.0115	0.1352	-0.0658	-0.3256	0.4094035774642	1.1546392649836	2.1775187201529	0.1353416360264772	0.4876	1.1232	-1.1458	-1.682	0.2287797235205	-0.9943557579118	1.8789051171399	0.1390782964904846	0.0198	-0.218	-0.0614	0.4024	-0.181764801834	1.0043095446789	2.9427406672679	0.1435724483935279
324	0.1070517209534889	1.4362	-0.5307	-3.7216	2.4478	-0.7508223978788	0.7440553965983999	0.9845986862982	0.1267336449304075	0.0005	0.0378	-0.0498	-0.0483	-0.5878242216887	0.5691756251369	0.6908242760612999	0.1342605650918327	0.006	-0.1012	0.1547	0.1814	-0.4980434256313	0.6387734464452	0.6681626903780999	0.141001728818855	0.0246	-0.2938	0.1489	0.3918	-1.1820613573815	0.6851195366098	1.3751176090264	0.141232500509216	0.0378	-0.5741	-0.1489	-0.2233	-0.4471335439055	0.2900761653511	0.9598125769572	0.1434532913343464	0.5202	-1.4771	-1.7892	0.2369	-0.7205282642397999	1.4234308507259998	0.861218942023	0.14789084342297
325	0.1102527793610449	1.2765	-0.3514	3.5692	2.1225	-0.3387434943269999	0.2565952462254	-0.4048791289336999	0.1263775176750615	0.0003	-0.0342	0.0195	-0.041	-0.3533397587167	0.1092162532232	-0.1984069038200999	0.1351376148924949	0.0023	0.0078	0.0066	-0.159	-0.0486673289759	0.1240485757971	-0.1219633951699999	0.1410004933071154	0.0179	-0.286	-0.325	0.0566	-0.1244813491348	0.1356154268228999	-0.2527002861860999	0.1485544095102978	0.0501	0.0191	0.0018	0.7113	-0.0470542647172	-1.2363547397475	-1.8842164262844	0.1500114861360456	0.5334	-1.3736	1.1421	1.4638	-0.8452850145894999	0.7440553965983999	-0.1690570029179	0.1504439214922719
326	0.1045594820987933	2.1465	-0.1859	4.3451	3.4466	0.1749978005535999	-2.6979089872218	-2.0516997079743	0.110374617282255	0.0001	0.0073	-0.0148	-0.0216	0.3885124281625	-0.0504771083880999	0.3045937436794	0.1205211372731057	0.0001	0.0243	0.0083	-0.0282	0.0954855355088999	-3.7010775840104	-2.9657956832581	0.1224292080231819	0.0211	-0.3264	0.3856	0.0594	0.6838212165966999	-7.2140954812748	-5.3981785562856	0.1339640874759887	0.0429	-0.5605	0.0308	-0.4067	0.7619171325362	1.4228800482962	1.8290968402737	0.1398248520704052	0.0007	-0.0566	0.0594	-0.0323	-0.1510772378879999	-0.0559064466247	-0.1279041928057	0.1464057469197404
327	0.1025370798411871	2.1469	3.7609	-1.2283	3.9692	-2.6974368708534	0.8104270893892999	-2.720964003212	0.1093442100462869	0.0001	0.0258	-0.0019	0.0277	-0.7609728997994	-0.2181571052314999	-0.1635096355892	0.1260113898304923	0.0001	0.02	0.0152	-0.0132	-0.9246399075114	0.8363934896513	-1.6906093722097	0.1332718087867206	0.0405	-0.2738	-0.4704	0.3988	0.6932635439646999	-1.0519146118259	1.8313787360543	0.1349194812892021	0.028	-0.4855	-0.2661	0.0666	-5.653003366129499	1.4946417362929998	-5.4553439798927	0.1431010969899572	0.0057	0.2076	0.1004	-0.0834	-2.4364352051896	0.5650052638826999	-2.2475493147989	0.1448935757312342
328	0.1015245000620892	0.0267	-0.5837	-0.0111	-0.2329	5.0911455447028	3.2169615912469	-1.3201160521078	0.1044781716820894	0.3155	-1.3243	-1.6548	0.1951	7.0442909607736	1.1202927991825	2.3184454561203	0.1137029697808001	0.0328	0.3776	0.38	0.3809	9.072463536389298	0.3241865729679999	3.1656976222448	0.1139946266224027	0.046	-0.5883	0.385	-0.3333	7.3532911238914	-0.8905688429251999	2.9119744172605	0.1223436449765404	0.1286	-1.2495	0.1214	0.013	7.135291390782699	-0.6813426056626	3.5944973138441	0.133848926536574	0.0125	-0.0867	0.3162	0.1797	5.934266692603799	3.1021586276643	-0.1978561013903	0.1388077771159361
329	0.1273005706271422	0.4992	-0.428	-0.0913	-2.3854	0.4588184240233999	-7.981441952047599	0.6123349298148	0.1337555498520365	0.3534	-0.0237	1.9895	-0.0624	0.1774764114877	-8.198340080296699	0.4577955052251999	0.1463582609337385	0.0203	-0.0092	0.4553	-0.0297	0.3019971036532	-5.748016785269999	0.4216786030426	0.1550914205408147	0.2489	-0.4462	-0.0475	1.4853	0.8099156299902001	-8.3220739118482	0.7550321021637	0.1582396066162753	0.2933	0.0383	-1.6666	0.0412	-0.1718110150668999	-7.492211365293099	0.2674932657293	0.1622205231942784	0.9509	1.5898	-0.0522	-2.5025	1.9872951667184	-6.0026055369297	0.6363341785418	0.1625970330858893
330	0.0867578904941693	2.1136	2.4746	-4.6036	3.0374	-0.0226222426525	1.2666882164171998	1.8878753281395	0.1150885634898258	0.0014	0.0553	0.0077	-0.1231	0.0803778117201	1.0551013973126	1.0437312614402998	0.1174161257548164	0.0	-0.0001	-0.0028	0.0094	-0.0323006282047	1.2304926281732	1.9555453409435	0.1194444012868491	0.2421	-0.7237	1.586	-0.0377	0.3029019933593	0.5521794358744999	1.3399449395806	0.1277655188312632	0.0002	-0.0291	-0.0412	-0.0067	-0.0423331010331999	1.2068868097532	1.9623910282853	0.1320219677569378	0.0007	0.04	-0.0033	-0.0806	-0.0522475447695999	1.2267943832874	1.9359918546856	0.1396212098217898
331	0.1325239853556693	0.4195	-0.9588	1.1801	1.5609	2.1334545257689	-5.6230633197668	-1.3943956940694	0.1356880596270097	0.1163	0.5618	-0.526	-0.8329	-5.270392392572	-1.8829967923327	1.5330011912255	0.1414247060056462	0.5834	1.8059	1.0601	-1.3426	-3.5532264746397995	-2.1030817060685	1.064228980435	0.1549885419551654	0.058	-0.4347	-0.5388	0.2874	1.3205881684761998	-4.9956993522246	-0.8177448930994999	0.1632874052210513	0.0919	0.1264	-0.8005	-0.433	-0.2361368702613999	-4.0424570613943	-0.106619613197	0.1709791750614228	0.2626	0.4266	1.2822	0.6915	0.7925653534514999	-2.4007510763447	-0.0214026087007999	0.1732521962082355
332	0.1115469562261361	0.6218	1.3808	-2.461	-0.6306	0.5962436302585	0.0504377653574	-0.2242552749899999	0.1339003932076332	0.1766	-1.046	-0.8676	0.3622	1.4523086352597998	0.2824829604259999	-0.5422649921381	0.157573211567207	1.0332	-2.163	-2.1536	0.7202	2.1344381015364	0.3237537996303	-0.8101123451436999	0.1643802572488982	0.0	-0.0161	0.001	-0.0074	-0.1558377446027	0.9615043272773	0.0555130163177	0.1656179996714563	0.7347	2.2659	0.8979	-0.845	0.3843420669083	0.6482551168438999	-0.1117735502187	0.1679393693105327	0.0003	0.048	0.0232	-0.005	0.7205282642397999	-1.2955266579203	-0.2913744853642	0.1691696751430962
333	0.1301863049036695	0.3833	0.7071	-1.9776	-0.072	-1.5459450483258	2.2931872304109	0.0618472442603999	0.1639840791275726	0.6759	2.0702	-1.3768	-0.0421	-0.0243926790339999	1.4728063542545	0.0412314961736	0.1746477199478129	0.6207	-2.2409	0.5563	0.0114	-0.1170061733017999	-1.07406473811	-0.0570080514843	0.1859756699263915	0.0103	0.1335	0.2551	0.0061	0.9815299299036	-0.5652413220669	-0.0356841288449	0.1903206343381233	0.0001	-0.0007	-0.0048	0.0221	-0.7729331811321999	-3.992924185743	-0.1493068015065	0.1970061632875575	0.1406	-0.268	0.9989	0.0351	-4.3586963421609	3.3849956753665995	0.0886791911977999	0.214679425205689
334	0.1290681994862572	0.384	0.994	-1.8223	0.3931	-2.7368979306455	1.4885042235038	-0.7463372923789999	0.1627315366561487	0.6521	2.2616	-0.9055	0.2763	-1.5205294504935998	1.1080571166348	-0.6019877127407	0.1736736523411629	0.5201	2.1138	0.0989	0.1177	-1.3904220479687	-0.8820707482939999	-0.1401792183841	0.1791697862578236	0.0355	0.4764	-0.2572	-0.0665	-0.5379372587611	-0.6562024090452999	-0.0912364881932999	0.189364622034054	0.0124	-0.2277	0.2079	-0.0568	-1.8296869857342	-3.7915665546204	0.3055379764161999	0.1914337517719422	0.2553	1.0179	-0.9499	0.2498	-5.356356914651499	1.7294802865413	-0.8057059257052999	0.2086581789550914
335	0.1300045292283816	0.4142	0.9401	-1.7045	-0.995	-0.8089713972534	2.0283692907692	1.6390700019927	0.1609024416392305	1.1305	2.3274	-2.1619	0.6693	1.5808816595874	-0.6600973690845999	1.6298637328088998	0.1687288631495732	0.1596	-0.7759	0.2995	-0.8526	1.0333840443662	-0.5932142168946	0.7938636734645999	0.1814016117977082	0.0156	-0.1881	0.2864	0.1069	0.6505763556552	-0.2467201455196999	0.6687921788693	0.191277606166628	0.0003	0.0369	0.0237	-0.0164	0.7609728997994	-2.5877878442924995	-2.6598249335042	0.1966763411869757	0.1383	0.3541	0.2281	0.9369	-0.7219839563756999	1.5550726314482	1.0704845223163	0.2055330240385332
336	0.1291190638361561	0.4048	0.8282	-2.0028	-0.0738	-2.6099773136073	2.4464676780181	0.0425298161867	0.1622890397068476	0.8062	2.3917	-1.3159	-0.0174	-1.1944150690212998	1.6614955294916998	0.0369431058272999	0.172406029056159	0.5555	-2.1768	0.3062	-0.0205	-1.1028638365824	-0.634209654884	-0.0644045412559	0.1836835894859	0.0035	0.1001	0.1371	0.0058	-0.6025778582012	-0.2829157337637	-0.0413888682964	0.188928407746472	0.0	-0.0039	0.0094	-0.0065	-2.1266481814578	-3.7089855331811	-0.1862892503644999	0.1924197511439579	0.1721	0.524	-1.0324	-0.0343	-5.5643241749317	3.7628067991787	0.0493755035284999	0.2092174236789325
337	0.1300240758178864	0.3978	-0.9093	1.5804	1.1248	-1.19209383021	1.9132909259717	1.0971590971309	0.1631825289430117	0.8478	1.9971	-1.9448	0.1498	0.2717029700141999	0.4740048338736	1.2073589261216	0.1721548273229255	0.5178	-1.5975	1.1477	-0.8016	0.7760019375267999	-1.0395215571554	-0.5222000464811	0.1840815991927431	0.0074	-0.0746	-0.0641	-0.2249	0.9189745110906	-0.8147548227663	0.1125604108327	0.190191058850085	0.0001	0.023	0.0217	-0.0081	0.4581102494708	-2.4098786594671	-3.3339677645487	0.1967401343109701	0.0982	-0.1318	0.5319	0.6699	-3.1472063978158	3.5315878077548	0.4646018495363	0.2112034349341565
338	0.1345567104939311	0.298	-0.0004	1.8222	-0.0467	-1.1982706860299	2.3783255488457	-0.0286810693803	0.1694692334534413	0.3001	0.8592	-1.3839	0.0553	0.1129144981089999	1.1726977160749	0.0238812196348999	0.1960328372819458	1.0785	2.0311	-2.0281	0.1197	-0.4097576647405	-1.2287221917917	0.0703846819222999	0.1998360654427119	0.0021	-0.0185	0.023	0.1225	0.4930075177017	-4.8854208371725	0.1486773130153	0.2225396604894344	0.0007	-0.0007	0.0015	0.0669	-2.293305259503	4.4900233786375	-0.0918659766845	0.2279171680069231	0.0024	-0.0022	0.0026	0.1268	-2.2148945993179	-3.1930016855506	0.0576375399754999	0.2319379844112494
339	0.1647440287278297	1.3928	-3.0259	1.4931	-1.1386	1.4032085329462	-2.4852205632576	1.0537637342688	0.1803794492690206	0.2132	0.9318	0.3123	0.8985	-0.4675525768387999	-2.6882306016696	-1.208617903104	0.1833295282766574	0.0044	-0.0913	0.1273	0.1082	2.2405069123036	-3.1109321235104	1.025279380042	0.1875393875319556	0.1285	0.4281	0.5486	0.7376	0.7565664803609999	-2.432186157874	0.3931155627543999	0.1909733233652289	0.6752	0.9435	1.0952	1.7927	1.5256047014538998	-2.4910826748319	1.3602459434218	0.1930411154283009	0.0115	-0.1895	-0.0406	-0.2281	1.3594984258385	-1.668931362294	-0.4857290570221999	0.1935067207100514
340	0.1176337485427262	0.4714	-0.704	-2.0998	1.052	2.2475493147989	4.4680306244762	-1.8347622366945	0.1368263036652808	0.0445	-0.4855	-0.5022	-0.0123	0.8314362677831	1.3869205182364	-0.3031380515435	0.1530390404025891	0.234	-0.0086	-1.1191	1.0201	0.9489145574533	0.8570485807687999	-0.0347398961081	0.1550106679786083	0.1472	0.7282	-0.2774	0.9042	-0.036982448858	0.609030115236	-0.2370024169368	0.1615842644153476	0.5485	-1.6944	1.4465	0.3588	-1.1213550610114	-1.3169686096517998	0.3364615985463999	0.1634825245701236	0.0507	-0.1284	0.66	-0.1155	0.4283669182615999	0.2223668095164	-0.461887180418	0.1669088136073598
341	0.1735150353448766	0.0	0.0004	-0.0001	0.0003	0.0051932800524	-0.0018884654735999	-0.0016130642587	0.1743171871156117	0.0067	-0.0245	0.006	-0.2384	-0.0049572218682	0.0022032097191999	-0.001967151535	0.1878447298159083	0.0591	-0.6097	0.3171	-0.0076	-0.0092062691837999	0.0022032097191999	-0.0029900703331999	0.1879262585235025	0.0	0.0032	-0.0021	-0.0001	0.0095996994908	-0.0018491224429	-0.0023212388112999	0.1930790631313759	1.8855	3.7971	-0.4785	0.037	-7.86860614e-05	3.93430307e-05	-0.0033048145788	0.2014837056058022	0.0	-0.0004	0.0002	0.0023	0.0003934303069999	0.0001180290920999	-0.0034621867016	0.245665838770365
342	0.1397859360230608	0.684	1.0596	-0.3185	-2.473	-0.1835352382155	-0.8137712469988	0.0061768558198999	0.1458138798350663	0.4032	-0.5578	-1.9582	0.0439	-0.0085767806925999	-0.5349078453971999	0.0235664753893	0.1509030136941413	0.1614	0.3487	1.2164	-0.0529	0.1980921595744999	0.5524941801201	-0.0289564705952	0.1647424279279672	0.3585	0.092	-0.0035	1.8043	-0.0518147714319	-0.1697651774705	0.0023605818419999	0.168781303309805	0.0793	0.254	0.7999	0.0078	-0.0347398961081	-0.6924766833507	0.0724305195187	0.1744751117549327	0.5133	1.2627	-0.32	1.6479	-0.2833878501321	-1.0664715331849	-0.0007081745525999	0.175904463967636
343	0.1299558577096992	0.3888	-0.5697	2.0394	0.0627	-1.2369055421773	1.8876392699553	0.0528770332608	0.1635343749039597	0.7052	-2.0551	1.498	0.0381	0.140848049906	1.014263331446	0.0322219421433	0.1734143198235042	0.473	1.9865	-0.381	-0.0058	-0.0380053676562	-1.088228229162	-0.0415855834499	0.182994481894431	0.1434	-0.6462	0.8705	0.0139	0.9369542761205	-1.2632260297156	-0.0371791640114999	0.1904607418103804	0.0	0.0031	-0.013	0.0112	-1.1555834977203998	-4.3024751512906	-0.1236158024593999	0.1946687213385674	0.1693	0.3435	-1.0886	-0.033	-3.870173929959	3.2134600615146	0.0772697122948	0.215134473146198
344	0.1352566422266188	0.4405	0.6052	1.8791	-0.994	-2.229962980076	-4.3547226960602	0.7234003054809	0.1440328003616802	0.0163	-0.146	-0.3228	-0.2108	-0.3728932449745999	0.3942565106446999	-0.9712220558602	0.1524836907379174	0.1346	-0.0931	-0.8722	0.7446	-1.9871377945956	-3.2470590097323995	0.2169374712797999	0.1590674141814999	0.1145	0.4603	0.8261	-0.4303	-1.2951332276133	-2.1882987105647	1.7560761752944998	0.167599782551286	0.0684	0.1816	0.5058	0.5688	-2.0923410586874	0.0825810214393	-0.1323106122440999	0.1726650124553904	0.0209	0.0788	-0.3905	0.1511	-1.4481776170363	-2.798863203998	4.5301926129822	0.1794768399570563
345	0.166855790603101	1.4623	3.5528	0.1152	0.7145	2.7467730313512	-1.7397094745233	-0.7645137725623999	0.1827368806366786	0.2771	-1.4688	0.3418	0.0225	0.8637762390185	-1.7957339502401	-0.8624385759747	0.1844423410587118	0.0089	0.1725	-0.1889	-0.0842	3.6618525824025	-1.8032878121345	-0.5952993975216999	0.1890109055333218	0.2672	-1.3866	0.4224	0.1405	1.3879040940038998	-2.0154647766996	-1.0003752416089	0.1928109574513857	0.3972	-1.7523	0.0171	-0.1376	3.5290305107593003	-1.7539909946673995	-0.836039402375	0.1953275548499935	0.0053	0.1913	0.0599	0.0166	2.33697602358	0.4065708792538	0.8670810535972999	0.1969643400024464
346	0.1649754707255712	1.196	-3.0773	-0.5851	-1.0309	0.5642970893300999	-0.8572452959223	-0.7985848371485998	0.1781070602103079	0.1897	1.2259	-0.1842	0.2468	0.9189351680599	-1.0567144615713	-1.2266370111646	0.1799694666375866	0.351	-1.7028	0.1494	-0.0567	1.7787377609776998	-0.7500355372648	-0.8729038221409	0.1863538706536698	0.033	0.4932	-0.1358	-0.0614	2.2477460299524	-1.2997757052359	-0.4373764722918999	0.1898764531680303	0.0091	-0.2523	0.0791	-0.0409	0.4950926983288	-0.0690076758478	2.5383729977333	0.1917770230168227	0.0856	0.8045	-0.1389	0.0555	1.6779015732936	-5.2306952745957	-2.4430841773779	0.1921463274715872
347	0.1673211305548467	1.2644	3.1154	0.5005	1.1742	1.8612400963556	-0.7228495030511	-1.3322730485941	0.1809715287646957	0.4547	-1.8955	0.2964	-0.2971	0.4500055851465999	-0.9951032754951	-1.7308179495851	0.1854455372694701	0.0116	0.1977	-0.01	-0.2332	3.8699772148055	-0.3481071356336	-0.6995584288767	0.1872196185721077	0.0946	-0.8381	0.2355	0.02	2.4635425533419	-1.0234696006298	-1.2608654478736	0.1921421821496294	0.4737	-1.7866	0.4596	-0.5429	3.5789174736869	-0.5756278821717	-0.2586804268525	0.1928983781755535	0.0532	-0.5909	0.1421	-0.2101	1.8096220400772	-0.2968038236008	1.4713506621186	0.1962694627695999
348	0.1665999095804625	1.3087	-3.1909	-0.898	-0.8915	1.1906381380741	-1.7671709099518995	0.2884631010924	0.1792814188961642	0.0402	0.5662	0.1262	0.0123	2.04190329333	-1.6367094201507	-0.3353993367175	0.1806976629981482	0.4151	1.8139	0.3275	-0.219	0.6623005788038	-1.6937568146657	0.0248254523717	0.1877239227127914	0.1259	0.9665	0.1286	-0.2357	1.5390206749226	-1.5845405614425	0.4168787532972	0.1903786596582057	0.0465	-0.5863	-0.1246	0.0842	1.0528588445626998	-0.7012108361660999	3.0292166487464995	0.1911527768517356	0.1123	-0.8944	-0.2174	0.1835	1.29045140696	-0.7014468943502999	0.7527108633524	0.1930017260498677
349	0.1679533164079567	1.4015	-3.2692	-0.9805	-0.9316	0.6516779605148	-0.7300886206998999	-0.3978760694691	0.1815901475082278	0.3302	-1.6038	-0.3599	0.1603	-1.4788258379516	-1.0474688493567998	-0.7595565506942	0.1854212952208647	0.0124	-0.1464	0.011	0.2806	2.2893316134023	-0.2604902062647	-0.2591918862516	0.1883771673894361	0.1702	1.122	0.1868	-0.2484	-0.0022818957806	-0.8792773931143	-0.5958895429822	0.1923211909695077	0.1116	0.9021	0.2194	0.09	0.7293804461473	-0.0489820732215	1.7917209611087	0.1927911734613503	0.0872	-0.7626	-0.1743	-0.2574	1.6545711560885	-0.4965483904646999	0.3432679428575	0.1937922180001172
350	0.1685234679589598	1.3784	3.3475	0.1128	1.0249	1.6958419952927997	-1.4133983778975	-1.0064734113674	0.1821214278460424	0.3343	-1.6253	0.3157	-0.1084	0.2352319805552999	-1.3857795703461	-1.00718158592	0.1858111509912185	0.0112	0.0993	-0.2404	-0.1498	3.5151030778915	-1.5537349684044	-0.5273146404721	0.1886499891081394	0.2174	-1.2675	0.3406	0.0757	1.0512064372733	-1.4968056029815	-1.0897232643286	0.1927865603207	0.3529	-1.6434	0.061	-0.2031	3.0237873105099	-1.1494853279619	-0.5373864563312999	0.1939649504056588	0.0281	0.4577	0.0332	0.0793	1.7495058891676	0.5142527542797	0.8446948691289998	0.2004420971807141
351	0.1003955925530433	2.0293	-5.4842	0.4936	-0.0017	3.2125158287778	-0.4790407418032	-0.0136126886222	0.1139233873535937	0.0	-0.0075	0.002	0.0096	-0.6672971437027	-0.5379372587611	-0.0186879395825	0.1240801372493504	0.0001	-0.0049	0.0117	0.032	3.4405086916842995	-0.0760107353124	-0.0061768558198999	0.1283565318620162	0.0159	-0.2284	0.3652	-0.0005	8.317195376041399	-1.1813531828289	-0.0087341528154	0.1358283232838264	0.0185	-0.2912	-0.3454	-0.0227	-1.3958120431746	-0.6577367872426	-0.016524072894	0.1478566643614444	0.0027	0.0267	-0.1614	0.0255	-0.176256777536	-0.2893286477678	-0.0157765553106999	0.1535010137502165
352	0.0870187749351106	1.5223	2.1692	-4.6393	0.1119	-1.9096713671473	0.4545693767077999	1.0731205053731998	0.1099563215898273	0.0035	0.1952	0.0602	-0.0757	-1.3685473228995	0.9239710759895	0.6669823994571	0.1116021577293812	0.0011	0.0939	0.0747	-0.031	-1.7378210090496995	0.5065415202625	1.0214237630334	0.113944489908805	0.3063	0.8812	1.8016	-0.0965	-1.0062766962139	-0.9591437454353	0.6576187581505	0.1210480117363678	0.0079	-0.0934	-0.2897	0.0711	-1.9125040653577	0.2210291464725999	1.1182469615861	0.1347293818956212	0.0026	0.1217	0.103	-0.061	-1.8654891436712	0.3798569614085	1.0721369296057	0.1351210887286259
353	0.096823695407108	1.5321	-2.0295	4.0171	-1.8652	-0.145175783283	0.5169280803673	-0.5576874601724999	0.1179895832735794	0.0003	-0.0321	-0.0098	-0.0466	0.2124130227493	-1.0087159641172998	-0.5246393143845	0.1205208377662444	0.2422	-0.0766	1.7337	0.0587	-0.3148622746921	0.8527995334532	1.3559968961062	0.1224202169374532	0.182	0.2091	1.2366	0.8107	0.2262224265249999	-1.7431323181942	2.0025996056607	0.1256437291722807	0.0062	0.194	-0.1622	0.1005	1.0842152400305998	-2.188652797841	2.2027376028316	0.1340384971076107	0.4955	0.2985	0.9203	-2.1469	-0.7366982498575	-0.2933416368992	1.8540403217375	0.1347649243564787
354	0.1360191007021424	0.4511	-1.3558	1.6712	0.5861	3.3235025183824995	-0.5091381602887	-1.5705737855439998	0.1387811919314438	1.6062	1.4531	2.585	-2.9269	3.3241320068736995	-0.939511573116	-1.6380077401638	0.1526365932167885	0.0978	-0.4605	-0.5945	0.6292	4.2942524578743	-5.784645146851699	1.2851794408461998	0.1556412107701516	0.2264	0.3584	-0.007	-1.4329	0.4552775512604	-3.4961003940634	3.0622254515038	0.172650101791107	0.0132	0.1736	-0.2876	0.0467	3.1073519077167	0.1974233280526	-1.1792680022017998	0.1731521340895618	0.0169	0.2763	0.2034	-0.1689	3.833978341715	-1.5571578120752998	-1.9976423837925	0.1767938045744045
355	0.09840251146592	1.4018	-4.5657	0.7048	0.1624	2.1738991613285	-0.4562611270278999	-0.077505770479	0.1116505003417557	0.0	-0.0098	0.0023	-0.0082	0.403659494982	-0.5724804397157	-0.0149110086353	0.1198533023861447	0.0001	-0.0028	-0.0152	0.038	5.4201319674162	-0.3042789994338	-0.1564672330938999	0.120054681612365	0.0231	-0.2154	-0.4913	-0.0235	9.1924597800243	-0.6705626152508	-0.3087247619029	0.1263223690908201	0.4984	-2.3927	-0.4385	0.0215	1.3938055486088998	0.1555623433877999	0.0046424776225999	0.1399135101437779	0.0002	-0.0151	-0.0387	0.0137	0.4376518735068	0.0451264562129	0.0181764801834	0.1455198427407757
357	0.0921741501570881	2.7488	0.3136	-5.3685	-3.9767	0.6266164499589	-4.547857633766499	-3.0208759262381	0.1078443697206329	0.0	-0.0068	0.0139	0.0165	0.3357534239938	-0.3782045541191	0.0296253021171	0.1190672806217369	0.0172	-0.3257	0.3319	0.0029	0.998919549473	-9.617797284922	-6.757991726369699	0.1193181119219444	0.0001	-0.0126	-0.0221	0.0245	0.1834172091233999	-4.5560016411214	-3.4215846939176	0.1264231073967635	0.0289	-0.4837	0.1066	-0.3115	0.9735826377022	1.2805369632236	1.8669448358071	0.1370764716404764	0.0001	0.0225	0.0074	-0.014	-0.2259470253101	-0.4158558344989999	-0.4478417184581	0.1453367451928741
358	0.1117353519217917	2.0311	2.4202	2.1734	-4.0848	0.5090594742273	2.3489363049128	-3.5279682489304	0.1263174546058429	0.041	0.676	-0.1494	-0.0878	-3.4283910382287	0.1834958951847999	1.1347710344801	0.1439261498270438	0.0033	0.0429	0.1369	0.1189	0.5264490937967	-0.5198001216084	0.5454124345941	0.1590872889423263	0.0475	-0.5241	-0.1248	0.3968	0.7017616385959	3.8382667320613	-5.738967888208999	0.1627540022431988	0.4888	-1.3925	1.132	-1.1335	2.9099679226948	3.0781593789373	-5.521322242376599	0.1678477867272185	0.0637	0.2283	-0.4439	0.5658	-0.3975613252234999	2.1315267172646	-2.8551630809297	0.1700709695648155
359	0.1112311389193921	1.8728	0.9488	2.2077	-4.4138	0.3655360982337	1.859351630882	-3.5691604020733	0.1243818505391246	0.0404	-0.6673	0.0284	0.2015	-2.048985038856	-0.8162498579329	2.1665026715569	0.1376856586740753	0.0043	0.0347	0.1819	0.1107	0.6643070733694999	-0.2021444917366	0.1765321787509	0.1445994717532027	0.251	-0.9824	-0.474	1.1889	0.3416548785987999	3.4167061581108	-6.4643353452249	0.1583362051126572	0.0023	0.0105	0.1354	0.0596	0.8331673611339	0.3953974585349999	-0.9903427687804	0.1646181505876831	0.3957	1.6307	-0.639	0.7333	1.8665907485308	2.3502739679566	-4.94935326206	0.1673223723139687
360	0.1109267076507881	3.7454	-0.1886	5.1696	-4.8874	-1.2119620607134998	0.8473701952166	-3.2423771890791	0.1172206771319432	0.3306	-0.6735	-1.9309	-0.2202	-0.8827789228465999	-1.1376037326905	-1.4627345383953	0.126936497803884	0.0318	-0.0949	0.4067	0.4493	0.3424023961820999	3.2671239553894	-4.4584309249854	0.1269908790625716	0.0322	0.441	0.2818	0.3267	-1.3369942122780998	-2.7683330121748	1.5526333635448	0.1448552803797042	0.0027	-0.1417	0.0023	0.086	-0.0053899952059	-0.2373171611823999	0.2147736045913	0.1462715211742505	0.0362	0.1447	-0.0334	0.5912	-0.2146555754991999	-10.2026707793082	3.6559904708282	0.1528188444281236
361	0.1103584112048598	3.2699	-0.9117	-4.6754	4.664	-4.9185083259912	-0.1594573034271	-1.7813737440346	0.118231115896349	0.6517	-2.838	-0.1916	-0.4215	-4.8089773285224	-1.2569704878343	-0.7692349362463999	0.129143836544771	0.0346	0.2599	-0.5713	-0.0865	0.6036794630608	0.6982601088635999	-3.173408856262	0.1298869733365556	0.0376	0.6547	-0.0663	0.0386	-3.7464007553768	-2.9039877820284	2.3833221137446	0.1447681841519273	0.0032	-0.028	0.1254	0.1283	-0.509098817258	0.3774570365358	-0.2663916608697	0.1473091173098762	0.2389	-1.3346	-0.0568	0.8049	-4.395796820110999	-0.3857977590442	-1.4742227033597	0.1522074439836957
362	0.10688405039765	1.5525	1.346	-2.4354	-3.7475	1.5167525195464	-0.0308055930380999	0.4735327175052	0.1277730325948049	0.0027	0.1735	0.0323	0.021	1.0979066147142	-0.1357727989457	0.3627034000233	0.1320681914042052	0.0269	0.5265	0.1319	0.1024	2.2153667156862995	0.1462380451118999	0.584244005895	0.1385951919231856	0.0161	-0.1725	-0.368	-0.0979	0.7075057210781	0.6817360359696	1.4181982276429	0.1387676446664923	0.4859	-0.6077	2.1864	0.3206	2.5262553442777	-0.7284362134104999	-0.4813226375838	0.1426850562350768	0.0196	-0.0854	0.0215	0.4448	0.9414393816203	-0.2082820045257999	0.3820601711276999	0.1490603067334893
363	0.1064721112330507	2.0822	-0.3482	-2.6479	4.7119	-0.4357240650024999	3.1251743006237995	-6.2742298208825	0.1223118340404312	0.0033	-0.1123	0.1534	0.0661	0.7135252047752	0.5885323962412999	-0.7675038428956	0.1242798359297096	0.0339	0.5943	-0.0394	0.2338	-2.2392479353212	-1.3813731509077	1.7731117075876	0.1377345955227623	0.1072	-0.7107	-0.1843	0.7928	-0.9384886543178	1.7858588495344	-4.2069896157817	0.1505656267484796	0.2356	-0.2263	-0.873	1.2386	-0.5202722379768	2.2497525245181	-5.026859032538999	0.1544335428788933	0.0044	0.1485	-0.141	0.028	-0.3252881778276	-1.4384598884534	0.6489239483657999	0.1575205068119567
364	0.1675944131098741	1.2081	1.2182	-0.9257	2.9106	-0.6775263316847	-0.9513538253567	0.2399531442392999	0.1826434389058656	0.21	0.1641	-1.0887	0.7161	-1.2022049890998998	-3.2932870708049	1.7790525052232995	0.1858884193515204	0.007	0.1642	0.1649	0.0461	-1.8191823965373	-0.7515305724313999	-1.6595283779566998	0.1914686581022757	0.0137	0.0029	-0.3157	0.0874	-1.1323317665767	-0.8210497076783	-0.5616611062732	0.193960615457271	0.002	-0.0396	-0.0968	-0.0681	0.4597233137295	1.7146086209367	-0.6600186830232	0.1985631028507288	0.648	0.4271	2.0852	-0.6036	-0.9746055565004	0.2989676902893	-1.3367188110632	0.200715151522538
366	0.1250151848081139	0.5186	-1.2314	-0.7738	2.0268	2.7104987570458	0.9116173643497	-3.3123290976637	0.1406936002023593	0.0365	-0.4988	0.0422	0.3723	0.4431598978048	0.0083013794777	-0.5009154668724	0.1571400970837664	0.2325	0.2147	1.0122	-1.072	1.0110372029286	-0.1028033392190999	-0.565359351159	0.160698279387905	0.1688	-0.8644	0.7008	-0.5812	-0.4820308121364	0.097177285829	-0.3712801807158999	0.1663797345531027	0.4339	-1.0249	-0.479	-1.6223	-1.0096601968541	0.0582670284667	1.476150511864	0.1696308429458892	0.0189	-0.3523	-0.189	0.0829	-0.0295072730249999	0.3047904588329	-0.0202616608104999	0.1749526976786289
367	0.1715700065505936	0.0052	-0.0386	0.0088	-0.2097	-0.4889945285702999	-1.9525552706103	-2.7700641055256	0.1779472154196368	0.199	0.7713	1.0403	-0.0228	0.0319858839591	-0.5056366305564	1.0569898627862	0.1850990379653628	0.6036	-2.0985	-0.4117	-0.5638	-0.3099837388853	2.2492017220883	0.0501623641425	0.1895465278018927	0.0024	0.0649	-0.048	-0.1129	0.5615824202117999	0.3889058584695	-0.2774863955271	0.1948652683982608	0.0002	0.0402	0.0033	0.0066	-0.6253574729764999	0.7053418543896	-0.7682513604789	0.1962614679576148	0.0081	-0.189	-0.1089	0.121	0.0858464929873999	0.50752509603	-0.9366788749056	0.1964220576567619
368	0.1140543956971562	1.9331	-1.695	-2.5208	4.0244	-0.990657513026	1.6998943274549	-2.2296875788611	0.1249941175322384	0.0499	0.7383	0.0171	-0.231	-4.291144358448999	-0.9429737598176	2.3477166709611	0.1270346158841573	0.0024	-0.0179	-0.1291	-0.1062	0.4374158153225999	-0.8146761367048999	1.044164034778	0.1384860512554299	0.0042	0.0209	0.1699	0.1288	0.8462685903569999	0.8434752351772999	-1.4241390252786	0.1413899646797061	0.126	0.7342	0.4296	-0.7828	-0.3363042264236	5.023278816745299	-7.1369044550414	0.1648377001418184	0.1727	-0.9817	0.5284	-0.5729	-0.7159251296479	1.6593710058338995	-2.2388938480449	0.1666781359952276
370	0.1328352909498534	0.5432	-1.8274	0.8694	-1.4279	0.2481364946249	0.2329894278053999	-0.1469068766338	0.1343938379277626	0.3238	-1.1318	-1.2384	0.8942	0.2725685166895999	0.2296059271651999	-0.1478117663398999	0.1476671103275963	0.0003	0.0107	-0.0559	-0.0092	0.3545593926684	0.2445169358005	-0.1269206170381999	0.1477767893727163	0.0002	-0.0324	0.0276	0.0224	0.2749684415623	0.2941678405439	-0.213632656701	0.1699049784523584	0.0327	0.2719	0.396	-0.2402	1.7708691548377	0.5785786094741999	-0.0276974936128	0.1741028357511123	0.1493	-0.8103	0.7684	-0.1978	2.1539522447636	2.8388750662199	-2.1704763176576	0.1768061582218278
372	0.1289533656156849	0.5354	1.838	0.5099	1.6092	-0.5036301359907	0.2913351423335	0.5342390138753	0.131974287734589	0.1697	-1.0603	0.5466	0.7115	-0.4722343974920999	0.3390582385726	0.5619758505188	0.1456375066755676	0.0	0.0195	-0.0048	-0.0072	-0.5208230404066	0.2895647059519999	0.512246259714	0.1457264495560784	0.0001	0.0055	-0.0069	0.0221	-0.3074264418897999	0.3476350192652	0.6294098051386	0.1593495731644145	0.003	0.0487	0.1248	-0.1036	8.132597875997	1.463167311733	5.6863662561631	0.1605981536929283	0.0031	-0.1021	0.0865	-0.1039	-8.4731904927669	-1.6120806829325	-6.0390371833579	0.1629240780412552
373	0.1053841663403193	1.791	-3.1303	3.895	-0.7225	-1.9080189598579	-1.1097882099856	0.772303692641	0.1055663561803099	1.8232	-3.8282	-3.3123	-0.5287	2.7598349175436	6.8509199648831	1.2006312678718998	0.1139542534649907	0.0004	-0.065	-0.0239	-0.0267	0.8441440666992	0.6103284352491	-0.2364909575376999	0.114062127384095	0.0001	-0.0276	-0.0109	0.0161	-1.210585054639	4.004609065860899	-0.61375127892	0.1140721015138164	0.0007	0.0893	0.0181	0.0263	1.7053236656915	1.1171846997572	2.5122098823178	0.1289552096959672	0.0024	0.0517	0.1465	0.0567	0.7649858889307999	2.7687657855125	0.9663435200534	0.1290515450673028
374	0.1349022124218156	0.0144	-0.2178	-0.3022	0.1441	3.6629148442314	0.8542552255890999	-0.0461100319804	0.1505059885012631	0.6808	-0.5912	-1.9165	-1.662	3.5740782809108	1.2025197333455	-0.4701885598957	0.1562524377578451	2.0001	-0.1326	1.6154	-4.071	3.3126438419093	-0.4218753181960999	0.4680246932071999	0.1625034417853923	0.1608	-0.1137	-1.1914	0.2272	3.7517907505827	0.3357927670245	1.5000317314989	0.1642742711417529	0.1541	-0.2579	-1.1285	-0.2591	3.6760160734545	0.5681527063387	1.4480595879442	0.1712928105617427	0.1324	-0.0338	-0.7749	-0.7472	4.154466669797199	1.5380370991551	2.3312712841285	0.1757105540382945
375	0.1356517208086449	0.0491	-0.3939	0.4487	-0.4319	-1.1432691291113	1.5889863239116	-0.1991544214033999	0.1459704638596265	0.5084	-1.7835	1.028	-0.9934	-3.1249775854703	4.7228160912894	-1.7240116052739998	0.1546677024879715	0.001	0.0854	0.0415	0.0212	-0.3359501391473	2.4446578986059	-0.1881777158381	0.155765904480097	0.059	-0.4078	0.6276	0.0888	-1.2134964389108	3.5561378589116	-0.4935583201315	0.1599130304614474	0.1083	-0.7029	-0.7043	-0.161	-1.6006318609987995	2.5582018852061	-0.7161218448014	0.1639969513077336	0.6709	2.1771	0.3717	1.1218	-1.1449215364007	2.37631905428	-0.5355373338884	0.1651592885599122
384	0.0905598180969205	2.7503	5.4097	-2.6551	3.0398	-5.038465226595499	2.0406836593782995	-2.5477759820706	0.1072544334446084	0.0	0.0091	-0.0014	0.0073	-1.1784811415878	0.0834072250839999	-0.3518447235501	0.1247415667319033	0.0	0.0009	-0.0074	-0.0053	-1.6291162152255998	1.4459350642864	-1.3804682612016	0.1265183564585505	0.0291	0.2627	0.4618	-0.2495	0.7955947668154001	-1.6099955023054	1.3078016834987	0.1321003352890461	0.0285	0.4986	0.2649	-0.066	-8.8355398055139	3.8300046956143	-4.6198553799475	0.1414089545171926	0.0002	0.0029	0.0344	0.0345	-3.5399678732939	1.5440172398215	-1.8748921280085	0.1445614285019266
393	0.1412133647769762	0.6636	-2.1674	-1.5264	0.1472	6.0307751469109	3.5926481914012	-0.3006200975787	0.1628493685352788	0.0208	0.0602	-0.4026	0.1597	4.518153645588	2.1371527706547	-0.1340023625642	0.1805633108350384	0.1471	-0.025	1.0768	-0.248	4.448673853371799	3.2967886005372	-0.4354093207569	0.183261769534822	0.015	-0.0246	-0.3322	0.1068	0.6589564211943	1.4914156077756	-0.4474482881511	0.2065120531692746	0.1414	0.1477	0.9351	-0.3619	5.3992014750838	2.4125933285854	-0.1096096835302	0.2207247878222582	0.1445	-0.4118	0.8397	-0.3276	5.013679117254499	1.7540696807288	0.0433166768007	0.2310518358493856
394	0.1318306651910086	0.661	2.3882	0.5963	1.2089	6.716642201104	2.0217203185809	3.9555876496087	0.1573229315066217	0.0142	-0.3586	0.0234	-0.077	4.971385359251999	1.4875993337976998	3.0144236692033	0.1730823600156682	0.0599	-0.0192	0.3197	0.6451	2.2019507422176	1.6093266707834997	2.7234819571768	0.1739602638702515	0.0778	0.0369	0.4084	0.7087	2.7025908078751	1.6648396871012	2.8664151877099	0.2009611087620073	0.1727	0.5309	0.5913	0.8108	5.0834343106856	1.4622230789962	2.7023154066602	0.2155253707594375	0.0818	-0.5752	0.3205	0.3681	5.8143884780609	1.4775275179385	2.93105578715	0.2224600431133564
395	0.1300306326294441	0.6494	-0.235	-2.7218	-0.1681	1.0220532515246	8.138578016663399	0.0679847570496	0.1552763592290539	0.0188	-0.0337	0.421	0.0557	0.7450783153966	6.2141136699729	-0.0341104076169	0.1709692270237102	0.0151	0.1661	0.1322	-0.2957	1.4242570543706998	2.0012225995862	-1.7120513239412	0.1726380616152822	0.1146	0.4982	0.4926	-0.7107	1.1187977640159	5.4111224133859	-0.3626247139619	0.2001392586271248	0.1819	-0.5102	-0.9819	0.3731	0.7206462933319	5.887802573347099	0.2814600416278	0.2118281632501663	0.0975	0.4864	-0.247	-0.6268	0.5709067184877	6.6586505738522	0.4633822155845999	0.2192187475208285
397	0.1442110973474599	0.0001	0.0272	-0.0021	-0.0102	-0.2085574057407	1.2328925530459	-0.7362261334890999	0.1526064054976196	0.0728	0.5323	-0.6566	0.0303	-0.0478411253311999	8.2817473053807	-3.0527044380744	0.1629434956406884	0.489	-0.7173	-1.9812	0.2492	-1.2467412998522998	2.4381662985404	-1.3248765588225	0.1660252694689637	0.1571	0.7899	-0.781	0.4307	-1.8703283364473	4.0694463804545	-1.4716654063642	0.1662829262181714	0.0058	-0.0738	0.1112	-0.1849	-0.9049290491307	2.1111076843313	-0.4508711318219999	0.1669517875133086	0.1036	0.5579	-0.7695	0.1661	-1.8333065445586	3.3692978061173	-0.6333834512393	0.1728751538191497
398	0.1496524148936248	0.2657	0.4316	-1.4384	0.6386	0.5443501727651999	2.0044487281036	-0.1591425591815	0.1596115079005824	0.0351	-0.3146	0.4699	0.1026	0.7677399010798	2.4583492732895	0.2446349648926	0.1624914692282944	0.1268	0.0306	1.0193	0.361	0.1973052989604999	1.9003864119021	-0.6844113620572	0.1646741969575223	0.0528	0.2203	-0.6563	0.0368	0.1360088571299	0.7484618160368	-1.3054804446874	0.1715364165804775	0.0822	0.435	-0.368	0.6278	1.7549745704349	0.0137307177143	0.7300492776691999	0.1746808972231986	0.0373	0.2863	0.3751	0.3123	-0.2502610182827	2.9118170451376995	-0.3901254924212	0.177102112895017
399	0.1617545052177975	0.3774	-1.2969	-1.2957	0.3721	-1.2799861607938	-1.2686553679522	-0.4092855483720999	0.1648628906900669	0.0271	0.1003	-0.2882	-0.3912	-0.6685561206851	0.2289370956432999	0.7450389723658999	0.1687061127553851	0.1199	-0.4904	0.3531	0.8374	-2.2245336418394	-0.9134664867926	0.9869592681402	0.1777204082446375	0.2571	-0.3715	-1.0997	-0.9071	-0.6674938588562	-0.4625953549705999	0.0558671035939999	0.1787477255987774	0.122	-0.0015	-0.6931	-0.7374	-1.273140473452	-0.726272346722	0.2630868462908999	0.1799996561942208	0.3271	-0.5599	-1.4743	-0.4885	0.0786467183693	0.4593692264531999	0.175863347229	0.183210841241127
407	0.0971946829801852	1.4604	1.9575	4.324	0.0928	-1.2191618353316	-2.5614280137235	-0.073964897716	0.1111697069384454	0.0	-0.0057	-0.0029	-0.0037	-1.0200074139282	-0.9548946981196998	-0.0952494773247	0.1247872678040089	0.4383	-0.0356	-2.2946	0.0441	0.1412414802129999	-1.6183755678445	0.0505164514187999	0.127191856986347	0.0004	0.0176	0.0698	0.0013	-0.4733753453824	-2.891319326143	0.0367070476430999	0.1334862167451546	0.0364	-0.5899	-0.236	-0.0761	-3.3145716504136	-7.667327194938799	-0.2167407561262999	0.1425851440535803	0.0003	-0.0415	0.0068	0.04	-1.4079690396609	-3.1663664537667	-0.0829744517463	0.1550448470401339
408	0.1006841418731498	1.5906	2.8348	-3.956	-0.1039	-0.1012296179910999	-0.0387135422088	-0.8959588381310999	0.1251914455147297	0.0005	-0.0264	0.0344	0.0603	-0.0978854603816	-0.064129140041	-0.889545924127	0.1293460143334571	0.0	-0.002	0.0038	-0.0011	-0.0938331282194999	-0.0520901726467999	-0.8944638029644999	0.1376420309979347	0.003	-0.0161	0.1673	-0.0634	-0.5136626088192	0.8952113205478	-0.9254267681254	0.1393657896354753	0.834	-0.1214	2.9859	-0.2158	0.3173408856262	-1.0942477128591	-0.8832903822456999	0.1430393162580764	0.0211	-0.0247	0.4683	-0.0331	-0.0850596323734	-0.0574801678527	-0.8948572332715	0.1520134197640059
409	0.1154674947933498	2.9677	2.0339	4.5672	3.682	0.0390676294850999	0.3052625752013	-0.2381040217963999	0.1420853431731156	0.0079	-0.0267	-0.1495	0.2452	0.0235664753893	0.3231243111391	-0.4387534783663999	0.1564416393658282	0.0159	0.1263	0.1957	-0.3128	-0.0563392199623999	-0.0058621115743	0.0935970700352999	0.1616008232861009	0.0423	0.2143	0.5005	-0.3104	0.2035214978111	0.6658807945974999	0.4958795589427999	0.1617513293425884	0.054	0.0764	0.2132	-0.6703	-0.313957384986	-0.5518253485982	-0.4875388364344	0.176430624391841	0.0027	-0.0012	0.1019	-0.1111	-0.032654715481	0.1355367407615	0.0880890457372999	0.1832069935885651
410	0.1221506501049715	1.6647	-1.4663	-4.2682	-0.2744	1.220027382007	1.3486004063346	3.5928842495854	0.1222246407944807	1.6692	-3.6587	1.5231	-2.1861	-4.1492733897448	-0.9083125497709	0.9803496389826	0.1337186950733855	0.0054	-0.1763	0.1504	0.0817	-2.4655490479076	-0.4538612021552	0.3896533760528	0.1338702830295045	0.0056	0.1666	0.1557	-0.1053	0.3455891816688	-1.3693341835135	1.9691580295657	0.1339609564349355	0.0052	-0.0227	-0.0951	-0.2213	-0.2004133983857999	1.8709578249385	1.5380370991551	0.1460162421052793	0.019	-0.254	0.0005	0.3611	-1.4380664581463998	0.2080066033108999	2.2491230360269	0.1498774496494926
411	0.1410341582458202	1.0598	-1.4231	3.0399	0.0762	0.4111740138456999	-0.2135539706395999	-0.3727358728518	0.1440938924115266	0.0339	0.2497	-0.5254	-0.1186	0.2284649792748999	0.1917579316318	-0.2713488827379	0.1682137561822696	0.5039	0.7994	-1.0609	-1.6521	0.1444282656997	0.7333934352787	0.2220127222401	0.1709525163783144	0.2297	0.5124	-0.7593	-1.0847	1.0247679206429	-1.4195358906867	-1.0363347716687	0.1770605872793018	0.1104	0.3157	-0.3597	-0.8403	0.49965648989	-0.5372290842084999	-0.4362355244015999	0.1807938304251456	0.035	-0.2159	0.2541	0.4236	0.0652700879313	0.5845194071099	-0.2886991592766	0.1840471683984568
412	0.1671058464929068	1.1411	1.9227	-1.6318	-1.9706	-1.1956740460037	0.5695297124131999	-1.4697769408905998	0.1815617711624571	0.4384	0.4238	-0.9934	-1.567	-2.4242388656726	1.6694821647238	-0.0467788635023	0.1856556646684923	0.0124	-0.0682	0.0891	-0.2954	0.1224355115383999	-0.5262523786432	-2.9765756736699	0.1909145354970027	0.0184	-0.0315	0.2313	0.3003	-0.6110759528323999	-0.1967544965306999	-2.2067899349937	0.1932288231769082	0.0046	-0.0277	0.118	0.1443	0.7852475497413	-1.4302371950371	0.3126984080035999	0.1968631147681701	0.0813	-0.2378	0.4582	0.594	-0.3101804540387999	-0.3557003405587	-2.305895029327	0.1980116015736052
413	0.1533786723634849	0.1384	-1.0549	0.066	-0.486	0.5525728661815	1.7365226890366	0.3636476327601	0.1535265188725425	0.0569	0.0784	-0.7412	-0.0039	-0.1190520108981999	1.8696988479561	0.0537819229668999	0.1648811969904221	0.4885	-2.0921	0.2204	-0.1378	-0.2833091640706999	-1.2502428295846	-0.2005314274779	0.1670548906372307	0.2425	-0.1407	-1.4564	-0.1902	-0.1190913539289	-1.8452668258914	-0.1491887724143999	0.167788758518517	0.1828	0.3875	0.1297	-1.2115	0.0308055930380999	0.2636769917513999	0.0313563954679	0.1707157159639535	0.2504	0.3414	0.1442	-1.4363	0.1930562516449	1.7798393658373	0.2164260118807	0.1724573781294322
414	0.1547071091385795	0.1343	-0.7546	-0.5665	-0.6419	-1.1069161687445	0.0592899472649	-1.0410952783834	0.155546573584345	0.1266	-0.0198	1.1035	-0.049	-0.3605788763654999	1.3577673324876998	-0.4395796820111	0.1689031066866654	0.5903	1.2873	1.7066	0.8202	1.8183168498619	-0.0688896467557	1.5896551554335	0.1712401300610358	0.3195	-0.764	1.2608	-0.7908	0.8568912086459999	-2.1131928649584	0.7361474474277	0.1740313102051928	0.1143	0.7305	-0.0049	-0.6722	0.484312707917	-0.5609922747513	0.3912270972807999	0.1760776803615658	0.0035	-0.0352	0.0829	-0.1479	0.1545394245896	0.0926528372984999	0.0129438571002999	0.1764579170005148
415	0.1558102906619575	0.0862	-0.3938	-0.3481	0.7438	1.3021756301086	1.0013194743457	-1.1758451585309	0.1598270734622227	0.0737	-0.4647	-0.3703	-0.5818	1.6572464821761	0.8578747844135	0.1267632449153999	0.1652736711489806	0.2377	-0.715	-0.3314	1.2395	-1.5916616499992	-1.4798487567498	3.9963470294139	0.1696279882596331	0.0301	-0.3273	-0.3252	-0.2302	-1.4823273676839	-0.9943951009425	1.4293716483617	0.1711874782247892	0.0169	-0.1167	0.0206	-0.3659	-1.868400527943	-0.7125809720384	-1.7453748709441	0.1747877976531304	0.2465	-1.2046	-0.1238	-0.8055	0.8347017393312	0.7173021357224	-0.8880508889604	0.1759525636670837
416	0.1585700203807181	0.0955	-0.4141	0.4549	-0.7245	-1.1621144408166	0.5549334480235	-1.5128182164764	0.1658244095104674	0.1951	0.1661	-0.3744	1.2639	1.0535276760846	-1.823942903252	4.710777123895199	0.1760012160761259	0.3314	0.2361	0.7673	-1.4764	-0.4459139099538	0.3872927942108	-1.2667275594479	0.1767933481479975	0.2215	-0.8015	-0.3178	-1.0658	-0.2203996579814	0.0382807688711	-0.348185821695	0.1810616152836758	0.102	-0.5831	-0.6565	-0.272	0.20851806271	-0.7942177607408999	1.0179222333011	0.1814303971632786	0.0751	0.0275	0.1372	-0.7753	0.3505070605063	-0.189239977667	-1.0736319647722998	0.1852025196071586
417	0.1312266090958118	0.2941	-1.7948	-0.258	-0.2717	-0.0729419789178	0.3375238603752999	-1.122850096178	0.1443437017134748	0.0232	0.295	-0.0157	0.3924	0.2091082081704999	-0.0427265313402	1.2038180533586	0.1501543090146809	0.0851	-0.3226	0.0715	-0.8606	0.9257021693403	-0.5545400177165	4.0087007410536994	0.1615748426277275	0.085	-0.4482	0.2123	-0.7373	-0.8356853150986999	0.8079878214859	-1.6461910905493995	0.1730551827998218	0.0416	0.1264	-0.0614	0.5836	2.4368286354966	-1.4256734034759	7.910270409511299	0.1789137777150859	0.174	0.2175	1.1825	-0.1162	-0.7442914547826	0.4765227878384	-1.5096707740204	0.1809434805902466
418	0.0997496565788008	0.9994	-0.2243	3.7901	0.7833	-1.0730418193118	-0.0986329779648999	-1.1699437039259	0.101813985019581	0.0352	0.3502	0.2697	0.5681	2.5999841838095	-0.0417036125419999	3.599100448436	0.1069523511917805	1.1384	0.2601	-3.9116	-0.7732	-0.9788939468467	-0.5655954093432	-1.19209383021	0.1198157908973573	0.0163	0.2264	-0.3792	-0.0934	-1.3311321007038	0.8820707482939999	-1.013869901139	0.1214029225896144	0.006	-0.117	0.053	-0.2392	2.5582805712675	-0.0091669261531	3.7360928813334	0.1244662710497762	0.385	0.9835	0.8166	1.7339	2.6362978011456	-0.7631367664879	3.9744723043447	0.128860009878253
420	0.1295553299402626	0.8964	-3.1452	-0.5031	-0.4825	-0.0231730450823	-0.2229176119462	-0.2255142519724	0.1378198186383036	0.0023	0.151	-0.0351	-0.0311	-0.0208124632403	-0.2222881234549999	-0.2250814786347	0.1388422068077431	0.0	-0.0005	-0.0006	0.001	3.7250374897067	0.4757752702550999	0.4406026008092999	0.1389577017983688	0.0	0.0078	-0.0007	0.0025	-3.7669378174022	-0.9211777208098	-0.8917097908155001	0.1478163246459028	0.0	-0.0045	-0.0153	0.0155	-0.0505951374801999	-0.2287403804898	-0.230943590209	0.1478486004607599	0.0	-0.0053	0.0152	0.0146	0.0038949600393	-0.2179997331087	-0.2211471755647	0.170268257858054
421	0.1275996431116338	1.1759	-0.9829	-2.6585	-2.4061	-0.1417922826428	-0.6318097300113	0.2231930131611	0.1348441738719823	0.0078	0.2618	0.0399	-0.1269	-0.1072491016882	-0.5168887373366	0.3433859719495999	0.1498698642248001	1.472	-3.3793	-0.5729	1.7277	0.4716835950623	0.8542552255890999	1.5131723037526998	0.1560038812398113	0.004	0.1191	0.0048	-0.1548	0.1858564770267999	-0.3498382289844	0.3191900080691	0.1641881803750466	0.1561	0.3551	0.7322	0.8739	-0.4186491896787	0.1927808504299999	1.7868030822711998	0.1663681996802647	0.0066	0.149	0.1194	0.1529	-0.4754211829787999	-0.8256134992395	0.2803190937374999	0.1678617025877306
422	0.1272546553065702	0.5577	2.4572	0.6963	0.2248	0.0482345556382	-0.2782732561411	-0.1104358871749	0.1444088641166904	0.0004	0.0237	0.0145	-0.0616	-0.0016917503201	-0.2946792999429999	-0.1149209926747	0.1571979188126817	0.0564	-0.7274	-0.0813	-0.045	8.050567656987498	2.0631091868773	0.5660281826809	0.1609709078052476	0.1468	-1.1596	-0.152	0.0129	-7.5314757099317	-2.3952430520467	-0.6375538124935	0.1670527591773588	0.0018	0.0499	0.0858	0.0802	6.3656236811986	1.7805081973592	0.6091481443280999	0.1693647900822515	0.7755	-2.6047	-0.2642	-0.1191	-0.8014568783897	-0.8775069567327999	-0.3199375256524	0.1739057407592345
424	0.1229500342853108	0.2254	0.7795	-1.248	0.7645	-0.0430806186165	0.4234096963934	0.2438874473092999	0.1291791232304438	0.0045	-0.0016	0.1971	-0.1155	1.0385773244186	-0.33048145788	0.2974333120919999	0.1320672252648942	0.9219	2.1325	-2.3222	0.7288	2.1896757166392	-3.233210262926	1.9826920321265	0.1555770174461915	0.0191	0.1049	-0.0518	-0.4132	4.8137378352371	-6.2940193653246	1.7644168978029	0.1788155082276631	0.2828	-0.7344	1.1544	-0.7072	3.1587339058109	-4.2228842001845	1.5275718529888995	0.1826811300987698	0.0383	0.2539	-0.4647	0.1835	0.97964146443	-2.6233539440453	3.261930675337	0.1843567787470565
425	0.1366668447423451	0.7041	-2.4308	-1.0999	0.7807	6.685482520789599	2.9793296858189	-2.4880926044986995	0.1657220873093432	0.0063	0.0872	0.0776	0.2077	4.712862304522299	2.0959606175118	-1.8377916500584	0.173175367737152	0.0004	0.0066	-0.0427	-0.0406	0.7912276904076999	0.0918266336537999	-2.6335831320273	0.181093787832977	0.0873	-0.3538	-0.0727	0.7697	5.1963488087946	2.2270122527735	-2.7649888545653	0.2094709174665145	0.328	-0.8931	-0.3154	1.205	5.1499633755993	2.309042471783	-1.7430142891021	0.2192701245235758	0.1339	0.2517	0.1807	0.9054	6.211280971762499	2.8160561084139	-1.7866063671177	0.2341216246257983
426	0.139222194653876	0.7115	2.2885	0.0464	-1.5578	6.0602824199359	-0.1499362899976999	-4.3334774594822	0.1676029701862737	0.0077	-0.0027	-0.2504	-0.0815	4.253493078069099	-0.1806238539436999	-3.0619893933196	0.1756086070476064	0.0003	-0.037	0.0341	-0.0182	0.7828082818379	-2.1425821088913	-1.2914743257582	0.1838892066423346	0.0893	0.3458	-0.6031	-0.4954	4.8632707108884	-0.9506849938348	-3.8025432601857	0.2104588402973181	0.2993	0.8361	-0.8621	-0.8314	4.7820273524929	0.1028820252805	-3.3270433911455	0.2230174404494775	0.1052	0.1515	0.8133	0.1521	5.6698421832691	0.2694604172643	-3.8213098858296	0.2383680531176233
428	0.1083056668809905	0.2722	-0.568	1.7434	0.6386	-3.7570233736658	2.9388063641979	1.0702878071628	0.1169757881948615	0.0	0.0011	-0.0028	-0.0102	-0.4899781043378	0.3918959288026999	0.1586310997824	0.1288261564155975	0.0	0.0001	-0.0029	0.0127	-2.3706143148285	0.1240879188278	0.0393036876693	0.1512415262711113	0.0186	0.1059	-0.3912	-0.143	-1.513526391029	0.8436719503308	0.3185605195779	0.1616521892640558	0.0463	-0.0325	0.6157	0.2232	-1.0539604494223	-2.3765157694335	-0.8583469007819	0.1716232875349955	0.2255	-1.005	0.9216	0.3345	-3.7211818726981	3.75332512878	1.366776886518	0.1864906592959091
429	0.1442488190422899	0.2447	1.1559	0.6839	-0.8609	-0.7179316242135999	2.5678802707583	0.8726284209259999	0.1621914210496719	0.0919	-0.206	-0.872	-0.2176	-0.6613170030363	2.4544543132502	0.7612483010143	0.1881541810400038	0.3435	-0.7181	-1.4901	0.0481	-1.4651738062987	-0.4145575144859	1.1555441546897	0.1940453648742303	0.5869	-0.8629	-1.9471	0.0347	0.1831811509391999	1.8556140429655	-0.367070476431	0.1959137596012698	0.4168	-0.7918	-1.5988	-0.0909	-0.759713922817	0.9209416626256	0.3040429412496	0.201652509510304	0.3372	0.8593	1.3192	-0.1723	-1.0301185728181	2.0530767140488	1.0130436974943	0.2050546582945184
430	0.1473285723936038	0.2305	-1.1909	0.5505	0.7907	-1.2941103088150998	1.2745568225572	-1.1854448580217	0.1673872690196864	0.0529	0.1144	0.4239	-0.5304	-1.2093654206873	1.1470460600585	-1.151570508589	0.190298041598467	0.1944	-0.5202	-0.4404	1.0335	-1.9471259323737	0.4144394853937999	1.5909534754466	0.1967811549911915	0.1342	-0.3593	-0.3286	0.8865	0.2409367200068	-0.4291931219063	-1.1771828215747	0.1996710386321004	0.891	-1.0873	-1.0157	2.1166	-1.6660593210529	0.7565271373303	-0.1394317008008	0.2059891050020939	0.2994	-0.7186	-0.4944	1.1914	-1.3177554702658	1.3386072765368	-1.2070835249066998	0.2104464120487993
432	0.1399020568544041	0.2116	-1.0883	-0.4811	0.9234	-0.8083812517929	1.670111653215	0.6354292888356999	0.1622798619346336	0.0837	-0.0138	-0.7456	-0.467	-0.7650645749922	1.480478245241	0.4895846740307999	0.1805741640082103	0.3044	-0.0345	1.2646	0.9634	0.1035115137717	-0.5577661462339	-1.8819738735345	0.1842212373763354	0.0278	-0.3968	-0.2191	0.145	-0.4737294326586999	-0.7924473243594	-0.8062173851043999	0.1860377376703689	0.8145	-0.6208	-2.3824	-0.7116	-1.3650457931671998	1.0490032275541	0.9134664867926	0.1884836194778086	0.0134	0.0612	0.3198	-0.0243	-1.2512264053520998	-1.7002877577618998	-0.4116461302140999	0.1950893778065498
434	0.1368299212671738	0.1097	-0.8104	-0.6344	-0.3792	-0.0814400735489999	-0.2405039466690999	1.1638455341674	0.1466909667525298	0.0002	-0.0059	-0.0415	-0.0147	1.4028937887006	0.8558289468171	1.3309353855503	0.1573646059570348	0.1038	-0.5923	-0.5308	-0.5978	-0.2734734063957	-0.467788635023	1.2869892202584	0.1782410529651842	0.0361	0.2082	0.308	0.4068	-2.5689031895564995	-2.0119632469673	-2.0265201683263	0.1820806629410057	1.0732	1.2888	1.3299	2.3262	-1.5350470288218998	-1.6601972094786	-1.1451969376156	0.1890159640755868	0.8402	1.5557	1.4782	1.436	0.4864372315747999	0.1442708935769	-0.097964146443	0.1898511736864562
435	0.1084008361967789	1.5825	-3.7823	2.4667	-1.2278	0.0981215185658	-0.1052819501532	-0.480378404847	0.1250356953319712	0.0046	-0.0548	0.0295	0.227	0.1909317279870999	-0.1637456937734	-0.4539398882166	0.1356136176559965	0.0277	-0.1648	-0.1185	0.5149	0.9842052559912	-0.5793654700881999	0.8066501584421	0.135939369035716	1.6808	0.9609	-0.716	-4.1365	-0.6610809448520999	0.4222294054723999	-2.2648602483069	0.1370929728148159	0.0219	-0.1197	-0.3191	0.3517	0.0088915249381999	-0.1148816496439999	-0.2695784463564	0.1376055168853701	0.0273	0.0918	-0.1271	-0.5226	-0.4430418687127	0.3801323626233999	1.4986940684550998	0.1446682535957767
436	0.1178639399615118	1.5893	-4.0619	-1.6522	-0.9988	5.407109424254499	1.8019501490907	1.3390007068438	0.1416557415560397	0.005	0.0628	-0.005	-0.2219	0.5965977175348	1.0361380565152	0.1242846339813	0.1506694883781216	0.3711	-1.3403	-1.3435	-0.3046	7.9600786863775	2.6872863689328	1.9655384707413	0.158493618569102	0.0122	-0.3098	-0.1176	-0.0761	-0.8885230053287999	-1.3367188110632	-0.2002166832323	0.1618983890489588	0.0017	0.0275	-0.0061	-0.1231	1.2217584753578	1.3253093321602	0.2757159591456	0.1912160661427155	0.1197	-0.8627	-0.3874	-0.2117	2.147342615606	1.030393974033	0.5261736925817999	0.2013555541534543
437	0.1235498087186166	0.0054	0.0075	-0.1144	0.2282	2.5007217173534	-1.0171747157178	-0.2096590106003	0.1237576312010325	0.0035	0.1343	0.015	-0.157	2.0468605151982	-1.7648496711406	0.1104358871749	0.138055821960171	0.4697	1.1684	1.9329	-0.0496	4.8807390165192	-3.0120630873613	-0.1002853852543	0.148104560494411	0.1902	-1.1856	0.7215	0.0193	5.3533275012876	-3.3127618710013995	-0.1084293926092	0.154062997399993	0.028	-0.4417	0.279	0.0074	1.135046435695	-0.701092807074	-0.0252188826787	0.1606261735704101	0.027	0.2077	0.3809	-0.2536	0.9321544263751	-0.5746443064042	-0.0227402717446	0.1719027685958263
438	0.1052147307152106	2.5441	-4.6317	-0.0095	3.8493	-4.9486057444767	0.0607062963700999	1.8564009035795	0.1280046013776594	0.0354	-0.3123	0.0575	-0.5607	0.2599394038349	0.1188552957446999	-3.5773437524589	0.1472422071095657	0.0037	0.003	0.1946	0.007	0.3749784256016999	-0.0407987228359	0.8425310024405	0.1592087310734878	0.0795	0.0741	-0.0357	0.8614	-3.1189187587425	0.0871054699698	-0.2336976023579999	0.1683292754274387	0.5518	1.9428	-0.0839	1.0658	-5.6154701148417	-0.0237631905428	4.529169694184	0.1711570593524722	0.0122	0.327	-0.0083	0.0111	-7.906021362195699	0.1123243526484999	2.7758868740692	0.1728529171802893
439	0.1287388371195202	2.223	-0.0168	5.0883	-0.0959	1.9842264103238	-0.0049572218682	-0.4283669182615999	0.141617366091018	0.0033	-0.0664	0.0253	-0.1741	-1.2489051665408	0.0009442327367999	0.3403565585856999	0.1474925948456239	0.2307	1.4916	0.0	-0.3477	1.7506074940272	0.0024392679034	-0.3626640569925999	0.1549853579951085	0.0001	0.0065	-0.0222	-0.0012	0.6363341785418	-0.0001180290920999	-0.1139767599379	0.1594036001597716	0.4756	-0.0066	2.1151	-0.0396	1.7390799860321	-0.0118815952714	-0.3624673418391	0.168681280512891	0.0068	0.2375	-0.0013	-0.0654	4.131647711991199	0.0032261285174	-0.945413027721	0.1733373112808108
441	0.1284787361738284	1.53	-1.6158	3.9053	0.0051	-1.5018021678804	4.4574473492179	-0.5833784592196	0.1353660044927026	0.0264	-0.0152	-0.4835	0.2411	-0.3613657369795	-0.5185018015953	-0.928888954827	0.135657046150887	0.0301	0.5638	0.004	-0.1208	1.6763671950963	0.8118040954638001	0.7579828294662	0.1377161727271004	0.8816	-2.7222	-1.4736	-0.1435	2.4248290111331	-0.9658320606543	-0.4814013236452	0.1487793681950979	0.0252	0.111	0.1769	0.4584	0.7610909288915	1.0944050849818998	-0.5158264755077	0.1525651051551633	0.0011	0.0364	-0.0473	-0.0868	-0.8817166610176999	-0.8459931891421	-1.1265876840945	0.1539236113166546
442	0.1352398933619424	0.4217	2.0447	-0.3705	0.5989	-4.8613822454148	-0.5147248706481	0.3493267695853	0.1443660265506747	0.0108	0.2509	-0.0086	-0.2214	0.6744575752901	-1.3447841323566998	1.303434607091	0.1522114305486424	0.1225	0.8851	-0.3178	0.5679	-3.532610726553	-0.935577270046	0.7318197140507	0.1589201619087548	0.088	0.8848	0.0427	0.2148	-2.6487695418775	-0.7539698403348	-1.0043882307403	0.1674972497766262	0.0714	0.4943	-0.0937	-0.6214	-0.6260263044983999	-2.6988532199586	0.6486485471509	0.1725903356562982	0.0286	-0.4157	0.2549	-0.1048	-3.5623540577622	-0.6697757546368	-3.7011956131025	0.1789485535853756
443	0.1701307555442507	0.0023	-0.0214	0.0263	0.138	-0.205370620254	1.0818940012193	-0.3070330115828	0.1701910545440274	0.0046	-0.0795	0.1838	-0.0281	-1.2228994232481	0.3716736110229	-0.3291831378668999	0.1842298142973613	0.056	0.5351	0.2918	0.2912	-1.3689407532065	-0.3560544278349999	-0.8712514148515	0.1852395202805629	0.0171	0.0116	0.2846	0.239	0.4179016720953999	1.3371909274315998	-1.6826620800083	0.1992219422420442	1.5666	2.556	2.2933	-0.0571	-0.5604021292908	0.6590351072557	-1.1922512023328	0.2074431902341592	0.0161	-0.2358	-0.1666	-0.1816	-0.5969518048111	0.5774770046145999	-1.2948184833677	0.2133197838580694
444	0.1204745182032828	1.5927	0.4327	-4.4237	0.2727	0.7008567488898	0.4888371564475	0.1847155291364999	0.1351948828093366	0.3718	-1.9067	-0.6686	0.206	-0.8164859161171	0.7621925337511	0.5089021021045	0.1517015125836477	0.7355	1.9729	1.7833	-0.4472	1.8319295384841	1.7694134627018	0.0800630674745	0.1572669979571584	0.1641	-1.1758	0.4271	-0.0029	1.0767794072283	-0.5900274314078999	0.4595265985759999	0.1585496902959638	0.0407	0.1194	0.5975	0.1176	2.1589881526932	0.7462192632869	0.5273146404721	0.1617092197803669	0.2857	1.2236	1.06	-0.1719	3.6666524321479	1.0247679206429	0.0284450111961	0.1643249635048897
445	0.1107751531365394	2.5868	-0.226	5.8764	-0.6666	1.0558882579266	0.4042102974118	0.1130718702317999	0.1317807552206421	0.3717	1.9474	0.5953	-0.2911	-1.486379699846	1.1224173228403	0.533884926599	0.1384374087687009	0.1877	-0.9726	-0.988	0.3349	2.5736243532405	1.1608161208035	-0.0483132416996	0.1479146507272601	0.4042	-0.3274	-1.9744	0.3055	-1.1805269791842	-1.5317422142431	0.7153349841873999	0.1505831973276859	0.3955	-1.5887	-1.1607	0.2607	4.8212523541008	0.9542258665977998	-0.2178423609858999	0.1556748679915016	0.0423	-0.0313	0.5967	-0.2253	3.2630322801966	1.5708885297895998	0.0132192583152	0.157817003904934
446	0.1156780727388898	0.0676	0.1984	0.9034	-0.1452	4.2075797612422	2.0986752866301	-0.3363042264236	0.119988939305067	0.009	0.3032	-0.1276	-0.068	-1.5303652081686	-1.1765533330835	0.3420089658751	0.1280123462943492	0.0529	-0.0464	0.7743	0.1327	1.7489550867378	-0.0954461924781999	0.1599294197955	0.1328165271206119	0.0997	0.0598	-1.0551	0.0974	-1.4046642250821	-0.4141640841788999	0.2571460486551999	0.1336917479082081	0.3314	0.8233	-1.735	0.1747	-0.860038651102	-0.4880896388641999	0.2868500368337	0.1417524157559962	0.7079	-2.5239	-0.9879	0.3807	-1.6789638351225	-0.0307269069767	0.2425104412347999	0.1598791079100926
448	0.1344699490523513	0.449	-0.638	1.8942	-1.007	-2.3495264503733	4.398314774075799	-0.9484030980542	0.1436878298287915	0.015	0.1543	-0.2784	-0.2349	-0.3424810822435	-0.4723130835534999	0.8389507866468	0.1519205895416804	0.1311	0.0935	-0.8584	0.741	-2.0486702946104	3.1706941871437	-0.4372977862305	0.1580516769018469	0.0981	0.4373	-0.7469	0.4269	-1.2573245751106	2.3057376572042	-2.0520931382813	0.167052281436353	0.0722	-0.2458	0.5522	0.532	-2.1005637521037	-0.1635096355892	-0.0057440824822	0.1710897419698274	0.0177	-0.0568	-0.3771	0.0998	-1.3659506828733	2.8332096697991	-4.7058985880884	0.1783352495267862
449	0.0962253141400737	3.4068	5.8799	-3.656	2.2729	0.6418028598090999	0.8129843863847999	-0.3067576103678999	0.1179355867801481	0.0087	-0.1893	-0.2125	0.1739	-0.3260750384415999	0.1768469229964999	0.0093636413066	0.1199959712851789	0.0257	0.2997	0.3932	-0.277	-1.1434658442648	3.6500496731925	-2.1337692700145	0.1208848146738084	0.0668	0.5559	0.6215	-0.3647	4.8619723908753	0.3212358456655	0.0452051422742999	0.1327436539775631	0.0024	-0.0231	0.1024	0.1283	-0.7416554717257	-0.8550814292337999	0.5158658185384	0.1349405562824323	0.4647	1.9624	-0.9601	0.627	-2.7237967014224	2.4126326716161	-1.3299518097827998	0.1353313892168894
451	0.1109646674811347	0.6206	-0.1118	-2.877	-0.3162	0.9417934688966	0.2029706953813	-0.0824236493165	0.1338776082690954	0.1673	-1.3578	-0.0618	0.1647	0.0100324728284999	0.4516579924359999	0.0698338794924999	0.156181952584839	1.4077	3.6203	0.4902	-0.4161	-0.2953087884342	0.7044763077142	0.1295172570643999	0.162914470669629	0.0007	0.0768	-0.013	0.004	0.9685860728033	-1.2522886671809998	-0.1781845860403	0.1637208456708552	0.4594	-1.9661	0.4952	0.3134	0.6181970413890999	-0.2503003613134	-0.1006788155613	0.1664924737131112	0.0012	-0.079	0.0	0.0666	1.5876880038985	1.5729737104167	0.0875382433075	0.1674344077247264
452	0.111666837981674	0.6241	0.1276	2.8808	0.261	-0.5637462869003	0.2949153581272	0.0972559718904	0.1344163325467661	0.1694	-1.3607	-0.1464	0.1313	-1.3380171310763	0.5726378118384999	0.2109179875827	0.1579293825542297	0.9879	2.9956	0.5779	-0.2751	-2.1476180168209	1.0119420926346998	0.3290257657441	0.1647761285135009	0.0002	0.0385	-0.0027	0.0094	-0.258090281392	-0.8829756380000999	0.0173896195694	0.1663411202175781	0.7919	2.5938	-0.5459	-0.3389	-0.5687821948299	-0.3955154876271	0.0317104827442	0.1683600500330585	0.0018	-0.103	0.0066	0.0708	0.2315337356695	1.4154048724631998	0.2021444917366	0.1695727996186458
453	0.0971020401793312	1.1064	0.5521	4.082	0.3527	1.0599405900887	0.1803484527287999	-0.0987116640263	0.1258017111405224	0.1594	-1.3616	-0.1557	0.1482	-0.8073976760253999	0.7842639739738	0.1849122442899999	0.1396544955076346	0.6222	2.1826	1.3793	-0.1279	0.4114100720299	2.6210720482647	0.2259470253101	0.1412641670205443	0.3756	-1.9662	-0.2744	0.2173	1.6488270736063	-2.8738903635429	-0.4777030787593999	0.1482864600148673	0.4268	-1.1028	-1.7603	-0.053	2.0114517875682	-1.7707117827149	-0.4074364259292	0.1519635983594719	0.0692	0.2212	-0.789	-0.1061	2.9260985652818	0.5545793607471999	-0.2670604923915999	0.1541478405276881
454	0.0976191334467396	1.1124	-0.5779	-4.0818	-0.3134	-0.412314961736	0.2709554524308999	0.0692043910012999	0.1260643092017021	0.1816	1.4303	0.3242	-0.1014	-2.2768598726704	0.9615043272773	0.2971579108771	0.1404917748395383	0.3662	-1.4579	-1.3359	0.0147	-1.4453842618566	2.2303957534137	0.3362255403622	0.143592064071732	0.4369	-2.082	-0.4521	0.1567	0.3047117727714999	-2.632442184137	-0.2523068558790999	0.1498629288953686	0.4224	1.0212	1.7832	0.0707	0.3171441704727	-0.9858576632806	-0.1057934095522999	0.1529686437954156	0.0973	-0.1243	-0.9658	-0.0743	2.0957245593276	0.4359994662174	-0.1322319261827	0.1552748076732644
456	0.1213678332477263	1.6762	3.8517	-0.5924	-2.3514	-3.2943886756645	2.6083642493486	2.3552705328555	0.1316045867547897	0.0037	-0.0941	0.0264	-0.1805	-0.3542053053921	-0.6616317472819	0.1343171068098	0.1415695122444417	0.0031	-0.0896	0.0244	-0.1559	-1.7048515493231	-0.1712995556678	0.9927426936531	0.1450975707732076	0.2015	1.2456	0.2144	-0.6969	-6.7392644437565	3.9383160591314	4.5605260896519	0.1585571368082715	0.0126	0.2881	-0.062	-0.1807	2.5617427579691	2.1729549285917	-1.1447641642778998	0.1946567278343639	0.145	0.8654	0.3999	-0.4566	-1.2136931540643	1.964004092544	1.0312201776777	0.203274575462369
457	0.1185953662187656	1.8196	-0.1797	4.7921	-0.1344	0.0922987500221999	5.717683308600299	1.3972283922798	0.1490791040046012	0.0036	-0.1864	-0.008	0.0381	-0.1866433376408	0.5684281075536	-0.8107418336349	0.1599226867096534	0.0163	0.0135	-0.3899	0.0172	0.4427664674977999	-0.963117391536	2.073771148197	0.1644682369300427	0.077	-0.1096	0.7086	-0.4332	0.1521394997169	9.3927158062873	2.2959018995292	0.1725718783162866	0.0007	-0.0777	-0.003	0.0159	-0.1017804204208999	2.8077547289361995	-0.0360382161212	0.19454220265798	0.1613	0.1294	-0.9893	0.4983	0.1319565249677999	2.9147677724402	1.1557802128739	0.1996565549947776
459	0.1604948208858304	0.3869	-1.2586	1.3356	0.4985	1.3121687599063998	0.1335302461957999	0.7812739036406	0.1642606360459549	0.0103	0.0276	0.204	-0.2265	0.8780971021933	1.389989274631	-0.4363928965243999	0.1681007645545142	0.097	0.4614	0.265	-0.7631	2.1991573870378995	0.1748404284308	-0.535852078134	0.1759068923619177	0.3231	0.1997	-1.0824	1.2423	0.730206649792	0.0366677046124	1.0729631332504	0.1776418540260438	0.2454	-0.5704	1.2625	-0.3914	0.073964897716	1.8037599285029	0.1080753053329	0.1794022734058885	0.2279	0.3017	-1.2295	0.55	1.2153455613537	1.1341415459889	-0.6765427559171999	0.1821791106625729
460	0.1672423712751137	0.5364	0.0423	-2.1922	0.0593	1.7242083204275	0.0738862116545999	3.3374299512503	0.1697569662039211	0.1106	0.4564	0.0534	0.8754	1.6945436752797	0.132979443766	3.2424558751405	0.1710243803853617	0.0083	-0.1407	-0.1992	0.1144	0.6455404477255999	1.2823467426358	1.4764259130789	0.1710782541361039	0.0016	0.0858	0.0684	0.0422	0.8933228550742	-1.1953593017581	1.492281154451	0.1967217769290766	0.8435	0.3584	-2.5083	-0.1062	1.0192205533141998	0.0605489242473	1.9488570257245	0.203072867697334	0.0336	0.2326	0.019	0.4403	1.0876774267322	0.0687322746328999	2.0852199701307	0.2348147481816605
461	0.1323652114398373	0.0894	0.6466	0.7308	-0.2475	-0.7369736510724	-0.5324685774937999	0.4552382082296999	0.1379217343920797	0.0111	-0.2461	-0.2051	0.1352	1.2268730693488	0.6527402223437	-0.3616804812251	0.1554463868855167	0.0807	-0.5599	-0.676	0.0903	-0.4411534032390999	0.3465727574363	1.3225159769805	0.1681842946294295	0.4288	0.7616	1.6878	0.6294	-1.5189950722963	-2.2951150389152	-0.204190329333	0.1755502068845811	1.3706	1.5562	2.9777	0.6507	-0.7886703934121999	-0.5092955324114999	0.1823156042637999	0.1780514831291336	0.0877	0.4086	0.7564	0.0056	-2.7043219012259	-2.4476479689391	0.1633129204357	0.1811362670932384
462	0.1368056376918502	0.0819	0.826	0.0633	-0.4598	-2.0450900788167	1.4758751106491	1.3684292938074	0.1470394295721708	0.0001	0.0257	-0.0051	0.0207	-0.5589464371549	1.5691967794695	0.3416548785987999	0.1576657878518133	0.1277	0.8319	0.5305	-0.4915	-2.4135769043529	1.8497912744219	1.9358738255935	0.1647293554640769	0.0037	-0.0934	-0.1308	0.0862	-2.1721680679777	0.961543670308	1.2134964389108	0.1708630880394431	0.4763	0.8683	1.5387	-1.0295	-2.7998074367348	0.6226428038581999	1.7308572926158	0.1792659455999733	0.6001	-1.6731	-1.4235	0.4424	-4.5935348924092	-0.6625759800186999	2.7088070067257	0.1846531534648377
463	0.1214507485067166	0.1617	1.038	0.0714	-0.9562	-0.8953293496399	1.0638748931587	1.9277298182386	0.1319729382999942	0.0312	-0.3481	-0.4221	0.2346	1.334122171037	1.1702977912022	-2.252388507575	0.1571455885328812	0.9924	2.9201	-0.7442	-0.6262	0.2094229524160999	0.1473789930021999	-0.5380946308839	0.1654098872369992	0.3901	-0.2833	1.8513	0.1743	0.0363923033975	0.2033247826576	0.1423037420419	0.1690728495359901	0.1752	0.9247	0.3264	-0.7697	-0.1351433104545	0.3883943990703999	0.0307662500074	0.1740958441952393	0.0228	-0.1151	0.2842	0.3194	0.9339642057873	-0.7543239276111	0.0160519565256	0.174763036336801
464	0.1269799806877506	0.3736	1.7847	1.0946	-0.173	-1.2761698868159	-0.6287803166474	-2.8762902884156	0.1397365203308887	0.0683	0.6162	0.1548	0.5742	-0.6220920014283999	0.7942177607408999	-2.6866962234723	0.1486521310655364	0.955	2.9225	0.3012	-1.0028	-1.6116479095948	0.6161512037926999	-4.346460659613199	0.15441634714263	0.4438	-0.0312	-0.1169	2.0728	-0.6569499266286	0.2143014882228999	-5.1702250364098	0.1697945309792053	0.0261	0.3611	0.2759	0.155	-1.1715174251539	0.6077317952229	-3.3440395804079	0.1726690129850742	0.0171	-0.0916	0.3644	0.0851	-0.4188065618015	0.3326059815378	-4.2381492960961	0.1734946894579198
465	0.1179694560450061	0.2111	-1.4364	0.5249	0.5874	-2.2906692764461	-0.276188075514	4.0555582906174	0.1277347350383164	0.044	0.6568	0.2863	-0.055	0.4555922955059999	-0.8431211479009999	1.1217878343491	0.1473243818699969	1.4856	3.0927	-2.3297	0.3661	-1.6871865285388	-1.8013206605994998	2.056066784382	0.1534961470393399	0.5632	0.8652	2.165	0.2604	-1.6168411896472	-2.2870497176217	2.4289993723873	0.1652774769073312	0.1416	1.126	0.0169	-0.1299	-1.7137824172919998	-1.1702584481715	2.1755909116486	0.167487073158217	0.0153	0.0817	-0.2336	-0.2746	-1.0293710552348	-2.5969941134763	2.5312125661459	0.1681361206963794
466	0.1046942241720625	1.4148	1.9782	-3.9065	-1.0468	1.0057258937840998	1.9668367907544	-0.6108398946482	0.1332853064401061	0.0004	0.0313	0.0481	-0.0298	1.0791399890703	1.8163103552962	-0.7437013093221	0.1341674147830334	0.0	0.0096	0.0012	0.013	1.0530555597162	1.7759050627672996	-0.7246592824633	0.1490457459226195	0.3006	-0.0969	-1.3564	-1.0846	-0.8590157323037999	8.0851895240035	2.2703682726049	0.1512998088363506	0.1295	0.0244	-0.956	-0.6074	1.5104182916037	0.0064916000655	-1.6128282005158	0.1522691144676521	0.5736	0.0614	1.9485	1.3601	2.2453461050797	-2.6656083590171	-2.8162921665981	0.1619553684837316
467	0.1069412279111937	1.4422	-0.514	-3.6435	-2.5864	-0.4163672938981	1.3110278120161	0.7961849122758999	0.1272226694437542	0.0018	0.0417	0.0723	-0.1192	-0.5841259768028999	0.6390095046294	0.8615336862685999	0.132205127043677	0.0241	0.0312	0.3635	-0.3747	-0.3090395061484999	2.1657158109429	0.6453437325721	0.1378571331507994	0.105	0.5619	-0.9094	-0.0028	-0.2224848386085	4.2627386902836	3.0584485205566	0.1390129246162127	0.2579	-1.089	1.2055	0.3794	0.1516673833485	-4.2462539604203	-2.7289899814748	0.1421211046598495	0.018	-0.2613	-0.1824	-0.2968	-0.5103971372710999	0.5199968367619	1.0078504174419	0.1486266230032656
468	0.1340977994661508	2.7206	-1.3051	-2.3627	-4.8111	-0.0767582528957	-1.1250139628665	0.5744869342814	0.1623257412408837	0.0405	0.0107	-0.5509	0.2666	-0.0323793142660999	-1.1223779798096	0.5619365074881	0.1656473928705832	0.0039	0.064	0.15	-0.0928	-0.1056753804602	-1.114588059731	0.5721656954701	0.1786422752965447	0.0272	0.0035	-0.42	0.2289	-0.0447723689366	-1.1938249235608	0.6342883409454	0.1786493829802314	0.0044	-0.0046	-0.1892	0.036	-0.0571260805763999	-1.2214830741429	0.5875881635044999	0.1853033306767322	0.0001	-0.0065	-0.0136	-0.0158	-0.4145968575166	-1.7832228664774998	-0.8363934896513	0.1853126433189071
470	0.1440326371947521	3.9546	3.9107	-3.9603	-3.1948	0.1860925352109999	0.4845487661012	-0.6338949106384	0.1536261234623299	0.003	0.0713	-0.1525	0.0275	0.0146356074203999	0.6600973690845999	-0.4927714595174999	0.1700288519177462	0.0374	-0.1412	-0.4225	0.3626	0.0894267087811	0.5827883137591	-0.5393536078662999	0.1779052241901875	0.0084	0.1679	0.2058	0.0243	0.3380353197744	0.4141247411481999	-0.7137219199286999	0.1780386535781701	0.0146	-0.1613	0.0206	-0.3104	0.1142915041834999	0.5274720125949	-0.6683987485623	0.1781507437453969	0.0137	0.2097	0.2666	-0.0091	0.3023905339602	0.4233703533627	-0.6974339052188999	0.1783065905788359
471	0.1366202058278958	1.0788	1.5413	-1.5335	-2.6677	5.3749268251419	-1.3926252576879	-5.0531008340159	0.1416211321601158	1.0484	0.7468	3.2048	-0.5256	2.8777853235822	-2.1917215542356	-3.4867760957875	0.154625452543393	0.1055	-0.3945	0.8589	0.36	4.2137959600928	3.2910838610857	-3.4070277725586	0.1548169693577886	0.0788	0.7321	0.4576	-0.1335	4.3092028095403	3.1990605122784	-4.218084350439099	0.1739881720298366	0.0182	0.0779	0.3053	0.2401	5.4291415214465	-1.3143326265949	-5.1835623238171	0.1756058596693302	0.0107	-0.0107	-0.1543	0.259	2.8465863002371	-1.7477747958168	-3.2332496059567	0.1839614285876432
472	0.1363743783134842	1.2497	2.0132	0.6845	-3.0371	4.5824795007825	-1.5985466803717	1.2196732947307	0.1389399088858483	0.7812	1.434	2.072	-1.4436	5.515106043526	-1.0840972109385	0.5090201311966	0.1433518823535295	0.1887	1.0837	0.4667	-0.763	3.1598748537012	-4.680404304194799	6.011772463082799	0.1477840300888985	0.4594	0.3645	-1.1756	-1.7743	5.4687599533614	-2.1903445481611	-0.9747235855925	0.1703580037109476	0.042	0.0923	-0.3532	0.4866	5.660439198931799	-0.6760312965180999	0.674339546198	0.1705666240208431	0.0517	-0.4767	-0.2908	0.378	3.0069484933703	-1.862499073338	3.2979688914582	0.176252637570222
473	0.1331050128644154	0.8017	2.1981	0.6167	1.955	-0.9736219807329	-1.0199287278668	-0.6665102830887	0.1416625850122009	0.0129	-0.2575	-0.04	-0.2625	-0.8681826584569	-1.0772515235967	-0.6922012821358	0.1452693693788295	1.2239	2.1004	1.8245	2.2128	-0.3889452015002	-0.8965883266223	-0.5217279301127	0.1523282786487937	0.0029	-0.0396	-0.1651	-0.0084	-0.7357540171207	-0.8667663093517	-0.5156297603541999	0.1601411348870239	0.403	1.037	1.2862	1.0225	-0.6222100305205	-0.9594191466502	-0.5149609288322999	0.1663997247067567	0.0019	0.0102	-0.0621	0.1146	-0.7757658793426	-1.1416167218219	-0.7116760823323	0.1672329380952081
474	0.1341318840819545	0.4213	1.7339	1.2167	0.4737	1.077212180566	-2.2604144858378	-3.4129685701943	0.137652519985463	1.2262	1.4436	1.6443	-2.9281	1.9579846088469	-2.8316359485711	-2.0914361689813	0.1439205925966674	0.2815	-0.8649	-1.2298	0.8205	2.8146791023394	-2.2512869027154	-7.9601967154696	0.1477055791358607	0.3184	-1.6279	-0.7641	-0.0025	4.472279671791799	0.5916011526359	-4.4955707459662	0.1741555430788142	0.0115	-0.0565	-0.2695	0.1527	6.1242935308848	3.3587932169204	4.0458012190038	0.1747112565616365	0.0042	-0.1453	-0.1179	0.028	1.8667087776229	-1.1721075706144	-1.3762978999474	0.174888775932056
477	0.1760636314685582	0.0	-0.0003	0.0003	-0.0005	3.93430307e-05	-0.0116848801179	-0.0054293382366	0.1768579350570477	0.0083	0.0527	-0.2066	0.1578	0.0004721163683999	0.0112914498108999	0.0049965648989	0.1817425343943058	1.2536	-1.188	-2.8613	-0.865	-0.0004327733377	-0.0001573721228	0.0001573721228	0.1843843811523979	0.0	0.0004	-0.0	0.0002	-0.0003147442456	-0.0002754012148999	-0.0	0.18733839527595	0.6934	-0.4329	-2.1524	-0.8554	-0.0003934303069999	0.0001573721228	-3.93430307e-05	0.1921560579533957	0.0	0.0007	0.0	0.0	-0.0007475175832999	-0.0003540872762999	-3.93430307e-05	0.2383650415118214
478	0.1736470980260895	1.6443	-1.8506	0.3095	-3.2686	0.0502410502039	-0.8716448451584999	-0.1666570780451999	0.1781153640839745	0.0248	-0.0414	0.4526	0.0493	0.1064228980435	-0.8764446949039	-0.1051639210611	0.1863273611727523	0.0234	-0.1575	-0.3779	0.1439	-0.14556921359	-0.9251120238798	-0.4351732625727	0.1865717988283302	0.0259	-0.2804	0.1915	0.3053	0.3468875016819	-0.9780284001713	0.1870761109785	0.1983719741090271	0.0041	0.0119	-0.1747	-0.0004	0.1598900767648	-0.8892311798814	0.0670798673435	0.2300011683523488	0.013	0.0148	-0.2746	-0.0943	0.0417429555727	-0.5870767041053999	-0.1181471211921	0.2304440280173212
479	0.120386952686841	1.2526	-1.9173	2.1846	-2.6756	0.7261936606606	0.3902041784826	-0.142815201441	0.1323005506646777	0.0008	-0.0802	-0.0461	0.0166	0.6865752287457	0.3687228837204	-0.1324679843669	0.1494016864914801	0.0003	0.054	0.0155	-0.0178	0.7056172556045	0.2731193191194	-0.0525229459845	0.154580414061313	1.0434	-2.6902	-1.5694	0.6515	1.9356377674093	0.4954467856051	0.1147242775212	0.1551156930913459	0.0068	0.2098	0.1373	-0.0504	-0.6153643431787	-0.1554443142957	-0.0682601582644999	0.1562670408304194	0.0081	0.1951	0.1761	0.093	-0.1165340569334	0.7538124682119999	-0.7669923834965	0.1675618105936676
480	0.1634900181215457	1.169	1.9862	-1.1691	-2.3268	-0.3583363236156	-1.4266569792433998	1.0438886335631	0.1733854510370044	0.6479	-1.4078	1.3507	1.3411	-1.6274244649055	0.3052232321706	2.580509383613	0.1830974251588625	0.1309	-0.2616	0.9729	0.2388	0.1703159799003	-1.3250732739759998	0.4802210327241999	0.1840902268278143	0.0071	-0.0053	-0.2348	0.0518	1.1635701329525	-2.1281825596551	-0.6534483968963	0.1909565715606079	0.4998	-1.1932	1.1243	1.1127	0.2305108168712999	-1.3548166051852	0.3521988108264	0.1941402258633235	0.0005	-0.012	0.0319	0.0508	1.4211096119147	1.0899986655435	-0.9493079877603	0.1968727147899347
481	0.1631757497981397	0.7195	-1.636	1.318	1.4832	-2.339336605422	1.3322730485941	2.2292941485541	0.1731088518569177	0.9433	-1.8365	1.9283	1.0406	-1.6355291292296998	1.969905547149	1.4059625450951998	0.1803622825647108	0.0857	-0.3836	0.7073	0.256	0.5802310167636	-1.7623317171758	-0.2279141768451	0.1826127337564382	0.1002	0.1872	-0.8867	0.0433	0.2607262644488999	-0.1665783919837999	0.3730899601281	0.1910537889153387	0.3401	-1.1305	1.1461	0.2806	0.4310815873798999	0.1903022394959	1.1575899922861	0.1917561170704099	0.1473	0.7785	-0.7077	-0.212	0.9665795782376	1.7175593482391998	0.0998526119166	0.1923080505193972
482	0.1660359109661208	0.7771	-1.5157	-0.88	1.987	-0.8114106651567998	-2.1118552019146	1.5516104447466	0.1750885661181924	0.9809	1.343	0.376	-2.5413	-0.7479503566376999	-0.9162598419723	1.7470272782335	0.1831716084147464	0.1538	-0.3211	0.4942	0.955	0.2395597139323	-0.9999031252405	-0.2268912580469	0.1861867667721624	0.0131	0.1672	-0.2419	-0.1391	1.3166932084369	-0.6814606347547	-1.6887602497667995	0.1909994488158763	0.447	-0.4073	-0.0897	1.8267	0.2919252877939999	-0.9098075849375	-0.1235764594286999	0.1945008663012017	0.0022	0.0396	0.0256	-0.1224	-0.5921912980964	1.8934620384989	-0.3413007913225	0.197245568125386
483	0.101550428536445	1.5072	0.8151	-3.2909	3.2816	0.2677686669442	0.534671787213	0.4841159927634999	0.1272998911324348	0.0003	-0.0168	-0.0455	-0.0415	0.2503790473748	0.5104758233325	0.4469368287519999	0.1306993755918092	0.0	0.0029	0.0049	0.0026	0.2515199952651	0.5252688028757	0.4583856506857	0.1415457857886294	0.0023	-0.1114	-0.0268	-0.108	0.50752509603	0.2885024441230999	0.8893492089734999	0.1430720176299218	0.7855	1.9409	-1.8389	1.0426	0.0987510070569999	0.9949459033723	0.1985249329122	0.1453999764199471	0.06	0.5137	-0.5116	0.3055	0.2390482545332	0.522082017389	0.4600774010057999	0.1550529473226334
485	0.1292141258439647	2.7014	-1.88	2.8722	4.4245	-0.0821089050708999	0.7355966449978999	-0.5456484927783	0.159012322558686	0.034	-0.0273	-0.4758	0.306	-0.0331661748801	1.2705044903951	-0.8454423867122999	0.1616966063153352	0.0021	0.0746	0.1108	-0.0449	-0.1341203916563	0.4377699025989	-0.3208030723278	0.1755946022537687	0.0196	0.041	0.4044	-0.0484	0.086948097847	0.7863491546008999	-0.9346330373092	0.1756535907732173	0.016	0.0367	-0.1251	0.3454	-0.214419517315	1.1349677496336	-0.4053905883327999	0.1904444100503514	0.0008	-0.03	0.0595	-0.0457	-0.0459920028883	1.0599405900887	-0.7412226983879999	0.2013578462078028
486	0.1369345101656238	0.0879	0.8482	0.478	0.1236	-2.7970534245858	-1.5252112711469	2.0250251331597	0.1471100790145842	0.0001	-0.0215	0.0207	0.0034	-1.0904707819119	-0.3233997123539999	2.0566962728732	0.1563392076517658	0.041	-0.5393	-0.2439	-0.2069	-3.8199722227858	-2.3780108046001	2.2381463304616	0.174947364251539	1.0354	-2.2521	-0.824	-1.7683	-6.1617087530805	-3.2908084598708	0.2373565042130999	0.1840925291719691	0.1532	1.0704	0.3075	-0.0887	-3.3647733575868	-1.6672002689431995	1.2665308442944	0.1843819564330471	0.1133	0.7636	0.5102	0.2804	-4.1030059856416	-1.5216310553532	-1.0821694024342	0.1876683489390549
487	0.1346130041866141	0.225	0.2503	0.6322	1.4299	4.0912030764316	2.4914367621082	-1.5345355694227998	0.146591920752226	0.1678	1.2695	0.0827	0.3143	4.905682497982999	2.2841383333499	-3.6304961869346	0.149080999901408	0.8151	-2.2357	-0.675	1.6575	2.0054323038711	0.9408098931291	-5.553622870581299	0.1552006913011213	0.8491	2.4578	0.3066	-1.4393	4.3865512078965	2.1770466037845	-4.8837684298831	0.1602253190996241	0.1577	0.0159	-0.6899	0.9999	3.6585871108544	1.7897538095737	-4.3679026113447	0.1683769102481385	0.0839	0.0317	0.4411	-0.7431	2.5096525853223	1.4577379734964	-4.278948018932	0.1719140690080783
488	0.0994637451240323	1.1166	3.7394	1.3328	-1.0395	7.177113032416799	3.551888811596	-4.824163738372599	0.113980965434596	0.0009	0.0904	0.0623	0.0056	-2.0044093850729	-0.1170455163324999	-1.5794259674515	0.1281210029737168	0.5588	-2.3913	-0.5186	0.7449	5.2170825859735	1.0910215843417	-3.8792621700507	0.1385329220580135	0.0123	-0.162	0.1462	-0.2928	15.698538080821898	4.2424770294731	-2.497102158529	0.1423955308533461	0.0385	-0.605	0.1761	-0.0896	2.6164295706421	2.2145798550723	-2.2287433461243	0.1432082017460422	0.0152	-0.3563	-0.0783	0.1625	12.0975098238816	4.0166873762858	-1.9523978984875	0.1488565645267559
489	0.1374525074660124	0.1104	0.832	0.6077	0.3786	-0.8926146805216	-1.0190238381607	0.9426196725413	0.1470755346649358	0.0001	-0.0014	-0.0368	-0.0115	0.6499862101946999	0.0757746771281999	1.1167125833888	0.158045977451648	0.08	0.5294	0.4315	0.541	-1.149996787361	-1.3044968689199	0.9833790523465	0.1793804659989472	0.0396	0.2186	0.2914	0.4454	-3.3177584359003	-2.5304257055319	-2.214619198103	0.1824352504003407	0.9222	-1.1424	-1.0616	-2.2695	-2.3372907678256	-2.2784729369291	-1.4786684658287998	0.1921248982150266	0.9994	1.6284	1.4225	1.7685	-0.7801329557503	-1.0312988637391	-0.4199475096917999	0.1949690223524299
490	0.1369779118335193	0.0938	-0.7612	-0.4648	-0.4819	-0.6772902735005	-1.2688914261364	0.6974732482495999	0.146847126322581	0.0001	0.0062	-0.0245	-0.0211	0.6870473451140999	-0.193174280737	1.2420201361683	0.1565690778815982	0.0627	0.4843	0.1901	0.574	-1.4460530933785	-2.0141271136558	0.5299112804982999	0.1747318008948572	0.3204	0.8837	0.2573	1.3796	-3.7511219190608	-2.5309765079617	-2.0671221760087	0.1802456325433303	0.8922	-1.5527	-0.4655	-2.1902	-2.8214067605891	-1.6495352481589	-1.8880327002623	0.1874446110662712	0.1777	0.7877	0.8407	0.3077	-2.4706636418986	-1.4647410329609998	-2.0547684643689	0.1939213664611949
491	0.1323190653336101	0.0861	-0.8543	0.4964	-0.0046	-1.4329518641553998	0.8930474538592998	-1.0136338429548	0.1379306567566022	0.0094	0.281	-0.1341	0.0719	0.4299406394896	-0.3013282721313	-0.144388922669	0.1540828964153628	0.0375	0.4818	-0.3636	-0.023	-2.025772650743	0.3911877542500999	-2.0674369202543	0.1672270262340081	0.5885	1.278	-1.6682	-0.9288	-3.3740976558627	2.6804800246217	-0.4220720333496	0.1732054826926907	0.1513	-0.5787	0.793	0.5888	-3.5959136629493003	2.1293628505761	-0.7234789915423	0.1752137364666643	0.9652	-1.8134	2.0454	0.8896	-2.0510308764524	1.6188476842128998	-0.5630774553783999	0.1812184521434759
492	0.1388686211079525	0.2428	0.9839	0.3584	1.2354	0.1098063986837	-1.6435944505232	1.4432990812295	0.1621080508342469	0.1656	0.0896	-0.6879	1.0252	0.1214912788016	-1.4887796247187	1.2934414772932	0.1755910993097171	0.0024	0.0679	-0.0766	0.0988	-2.2310645849356	-0.201829747491	-3.4263452006323	0.1898854861479703	0.0032	0.1136	-0.1055	0.0372	1.679553980583	0.296253021171	1.7106743178666997	0.1989650550233489	1.4095	0.7459	-1.2657	2.91	0.3894566608993	-1.1791893161404	1.3416366899007	0.2045684498806542	0.1499	-0.1937	0.4311	-0.936	-0.6304327239367999	-1.0143420175073998	-0.6043876376134	0.2060641320220925
493	0.1412553034549148	0.2672	-1.3842	0.0947	0.9554	-0.3911877542500999	2.8115316598834	-1.3818846103068	0.1642629391250959	0.1253	0.3345	0.7654	-0.6682	-0.5546973898393	2.7042825581952	-1.2023623612227	0.176641911599028	0.0004	-0.055	-0.0148	-0.0077	-3.0891754275333	-0.4620838955715	2.4402908221982	0.1905895106511051	0.0019	-0.0727	-0.0541	-0.0804	1.0925166195082998	0.9752743880223	-1.437594341778	0.1995629331923548	1.4209	-1.6588	-1.7637	2.195	-0.2260257113715	2.4433202355621	-1.300680594942	0.2063042747860284	0.1971	-0.6555	-0.5985	0.8033	-1.8335819457735	2.0173925852039	0.1306582049546999	0.2103384418465077
494	0.1388323807777335	0.3117	1.3858	0.9101	0.7871	0.1139767599379	-1.0585242409835	3.4782780011562995	0.1589480046545714	0.1532	-0.387	0.1532	-1.1278	0.2255929380337999	-0.9263710008622	3.3976247882213	0.1732806368652955	0.0019	0.0125	-0.0366	-0.1238	-2.5913680600862	-1.6354504431683	-1.8700135922017	0.1871697784254266	0.0016	-0.0747	0.0676	0.0479	1.377792935114	0.7230462182046	2.1700042012892	0.1928600247601167	1.3418	-1.607	-0.1923	-2.7958	0.5475369582519	-0.6289770318008999	3.3818482329106	0.2008951643335146	0.1789	-0.7125	-0.2326	-0.8798	-1.2594097557377	-1.5505875259484	1.714962708213	0.202674127046752
495	0.1410319327077194	0.2951	-1.3868	-0.6166	-0.914	-1.0789826169475	-1.2043688557883998	2.432579588181	0.163874713554051	0.1172	-0.1102	0.1986	-1.0106	-0.9856216050963998	-1.1215911191955998	2.3311925980671	0.1715019449944591	0.0008	0.0658	-0.046	-0.0143	-2.6018726492831	-0.8430424618395999	-2.8882112267177	0.1880538539588184	0.0016	0.0569	-0.0938	-0.0276	0.8825822076931	0.1796009351455	1.7925865077841	0.1980125011966683	1.3402	-0.9933	0.178	-3.0223	-0.6286622875553	-0.9150008649899	2.3946135635555	0.2045831797383415	0.0569	0.326	0.0449	0.5559	-2.2373594698476	-1.3854648261005	0.3263897826872	0.2074980841456953
496	0.1340494300267814	0.2344	-1.3788	-0.835	0.1577	0.0995772107016999	1.837712963997	3.3527343901926	0.1541623410696926	0.2326	0.3023	0.6493	1.3229	0.1209404763718	1.5199393050331	2.447529939847	0.1637624977041903	0.0135	-0.2001	0.0164	0.2881	-0.7934309001269	-0.4388321644277999	-0.9809004414123998	0.175915746372727	0.007	-0.176	0.0817	0.1475	0.5437993703354	0.7433865650764999	-0.2325566544676999	0.181048464176266	0.0245	0.27	0.3499	-0.0881	-0.2186685646305999	-0.0998526119166	-1.9211988751424	0.1853531991203806	1.2604	1.3475	1.6235	2.3976	-0.8490226025059999	1.077605610873	3.1276135685272	0.1878175239356017
497	0.1369959748534547	0.2315	1.3106	0.6985	0.5734	-0.3880796548248	-1.7466338479264998	2.3019213832263	0.1588257051620511	0.1696	0.1729	-0.7713	0.9885	-0.5643364323607999	-0.5091381602887	0.7381539419934	0.1655725793640647	0.0045	-0.1801	-0.0878	-0.0247	-1.0400330165545	0.1788140745315	-0.609030115236	0.1773686721641207	0.007	0.1618	0.1074	-0.1467	0.1925841352764999	0.8097189148367	-0.0009442327367999	0.1820215035372742	0.0158	0.1095	0.3372	0.0699	-0.4359601231867	2.0998162345204	-1.5510596423168	0.1892219428452135	0.3751	0.4589	-0.9521	1.3626	-0.5364422235945	-0.2601361189884	0.4049184719643999	0.1901461504605559
498	0.1436157864851204	0.4222	1.2309	-0.819	-1.4913	-0.8708973275752	1.3411645735323	1.5244244105329	0.1537760698268545	0.2119	-0.3095	1.1022	0.8696	0.7121875417314	1.7923897926305998	1.0902740667584	0.159875943427169	0.1176	1.0465	-0.0542	0.0715	-0.3285536493757	0.7485011590675	0.0692043910012999	0.1715676968565772	0.2557	-0.7331	-0.7618	-1.0574	-0.1018591064823	-0.2790207737244	-1.1138405421477	0.1748485111851029	0.0011	-0.036	0.0688	-0.0559	-1.4446367442733	2.7327275693913	2.7785622001568	0.1778341756502877	0.5587	0.9461	1.2899	1.4675	1.1957920750958	0.588178308965	-0.4484712069492999	0.1824375023979433
499	0.1252114235411121	0.0948	-0.3831	-0.5952	0.7968	-0.6637562709397	4.0439914395916	-2.5087870386469	0.1371736834828111	0.1534	1.0888	-0.6024	-0.3594	-6.5059602717055	-0.1681914562424999	1.188946387754	0.1508996529699122	0.1126	0.9742	0.358	-0.2053	-2.2324022479794	0.3462973562213999	-0.3184424904858	0.1611906984348443	0.7715	-2.2868	1.3312	-0.4211	-2.3684504481399995	0.0857284638953	-0.1628801470979999	0.1625517134716021	0.6226	0.9045	-2.2024	0.2764	-1.5071134770249	0.4284456043229999	-0.7785592345223	0.165648512254509	0.2642	0.6947	-1.3116	-0.435	-2.755192439921	0.2451857673223999	0.0208911493017	0.1711966993611868
500	0.1339060474561831	2.4442	-1.644	-4.6949	-1.623	1.5888289517888	4.6555001657616994	1.5493678919967	0.1447435705678166	0.0	0.0004	0.0107	0.0069	-2.9685103523764	-8.4472240925049	-2.9689824687448	0.1650586847564366	0.0307	0.3388	-0.2224	0.3391	0.0179404219992	0.1600081058569	-0.0007475175832999	0.1664062429315408	0.0563	0.4527	-0.313	0.4526	0.3569199745104	1.0891724618988	0.3317010918317	0.1676358644919869	0.0508	0.4791	-0.0024	-0.4747	-0.3535364738702	-0.8416261127344	-0.3720276982991999	0.1733496899177636	1.0272	0.9625	2.6531	0.9607	-0.6549827750936	-1.7115005215114	-0.6731985983077	0.186369146606076
501	0.1210362273357276	1.7495	-2.2	-1.3586	-3.8725	-5.4798153449881	-3.4746190993012	-12.1000671208771	0.1630518348060337	0.0374	-0.5793	0.0093	0.0922	-3.4774517975116	-1.6249065109406997	-6.7217174520643	0.1659375415205798	0.0031	-0.0685	0.1407	-0.0601	-3.068362964293	-2.2378709292467	-8.001979014073	0.1668262746612849	0.0468	-0.4417	-0.2623	0.3961	-2.2305137825058	-1.557590585413	-6.5208319373101	0.1711794249814041	0.0241	0.395	0.0112	0.2352	-3.6681081242838	-1.418709687042	-6.0194836971	0.1756578676576982	0.0024	-0.0767	-0.0318	-0.1158	-3.5185652645931	-2.3753354785125	-8.890620048493899	0.1780883151232136
502	0.1340687719226399	4.126	-5.1464	-3.2573	3.0112	0.104259031355	0.0882464178601	0.1716929859747999	0.1410875483756672	0.001	0.0222	0.0373	0.0943	0.0620046163831999	0.066489721883	0.2125310518414	0.1638613577529949	0.0483	-0.362	0.0871	-0.551	0.6936963173024	0.4514612772824999	-0.2148522906527	0.1639505064296313	0.0478	0.2241	-0.5783	-0.2295	-0.5356947060112	-0.3377992615902	0.5085086717974999	0.1702674831826384	0.0347	0.0471	0.3315	0.4398	0.1060294677365	0.0626341048744	0.0945806458028	0.1752124730254506	0.0003	0.0016	-0.0344	-0.0398	-0.6690282370534999	-0.4290357497835	0.5941977926620999	0.1752297859920069
503	0.1092797572722115	1.7431	-2.5563	-3.5298	2.2208	-6.9383401790985	-9.6146891854967	6.4339231824938	0.1541898133824833	0.0099	-0.0119	-0.2733	-0.1478	-5.8897303818514	-8.006739520787699	5.5209681551003	0.1642155192878486	0.0234	-0.3095	0.2486	0.237	-1.0541178215451	-4.4589423843845	2.554542983351	0.1662175396441761	0.0355	0.4447	-0.3285	-0.1222	-4.0776690738708	-5.4130502218902	3.8250081307154	0.1668839563753362	0.1638	0.4527	1.0198	-0.4771	-5.8896123527593	-7.9409186304266	5.4137977394735	0.1705537319960557	0.2049	-1.0152	-0.3716	0.7961	-5.3594650140768	-7.670632009517599	5.0138364893773	0.1717100500790546
504	0.0913899217589175	0.1645	-0.5286	-0.4586	1.4865	-2.9270427980186	4.279538164392499	10.9820562174752	0.1208996327298353	0.8511	1.3453	-0.0575	-2.9573	-2.8824278012048	2.0543356910312	9.2856240767219	0.1424488423396738	0.2101	-1.1857	-0.1888	-0.8778	0.5787753246277	-0.2797289482769999	7.9724323980172995	0.1461373112309631	0.1316	-0.6939	-0.5427	-0.7585	-1.2155422765072	1.0749302847854	9.2261767573342	0.1507869575415804	0.0188	0.0231	-0.2845	0.3249	2.4519757023161	-0.8074763620868	8.2791506653545	0.1577687344236827	0.0923	0.2592	-0.7427	0.5085	-1.2499674283696998	3.8661609408276	8.436129357847499	0.163028083728185
506	0.1549212326573685	1.8832	-1.9912	-3.7589	-0.3727	0.0262418014768999	-0.2396383999936999	-0.1133472714467	0.1695195197367232	0.0471	-0.3472	0.1186	0.5308	-0.6052925273195	-1.4455416339793998	-0.2383400799806	0.1698808143122862	0.0473	-0.4903	0.2783	-0.3155	0.8386753854318999	1.2613769072727	0.0484312707916999	0.1747174649897531	0.0006	-0.0573	-0.0316	0.0221	0.1860531921802999	0.0681814722031	-0.0957215936930999	0.1762124602866223	0.016	0.0282	-0.0522	0.3648	0.1090588811003999	-0.1130718702317999	-0.07475175833	0.2126396655148637	0.0004	-0.0319	0.0371	0.0091	0.0556703884404999	-0.1810959703120999	-0.0853350335883	0.2148098995818043
507	0.1007621084703064	1.8118	2.1956	3.9726	2.5237	-0.3697458025185999	-0.1013083040524999	0.2828370477023	0.1306814694914196	0.0016	0.1241	0.0176	-0.0491	-0.6799262565573999	-0.3326059815378	0.2257503101566	0.1344405981149288	0.0007	0.0793	0.0216	-0.0287	-0.3075838140126	-0.075145188637	0.2298419853494	0.1348781081831157	0.0007	-0.0856	-0.0186	-0.0001	-0.4133378805341999	-0.2017117183989	0.1993117935262	0.1371068805904803	0.6873	-1.8455	-0.5791	-1.9437	-0.1053999792453	0.3125016928501	0.7874507594605	0.1523498019835831	0.0021	-0.083	-0.075	-0.0917	-0.3066395812758	-0.0667257800672	0.2766601918824	0.1593139101658264
508	0.0976555365763936	1.6926	-0.0834	3.7619	-3.4408	-0.1564278900632	0.0663323497602	0.0627521339664999	0.1136482956301267	0.0004	-0.0043	-0.0559	0.0466	-0.1087047938240999	0.2539592631685	-0.1265665297619	0.1263272696110601	0.1775	-1.4267	-0.2673	-0.0221	-0.1803877957595	-0.181764801834	0.3016823594076	0.1282229845087545	0.0187	0.4252	0.1768	-0.0808	-0.1795615921147999	0.1541066512518999	0.0032654715480999	0.1351029338354202	0.0	-0.0002	-0.0056	0.0065	-0.1502510342433	0.1037869149865999	0.066096291576	0.1416814528419844	0.0001	-0.0144	-0.0188	0.0108	-0.1150783647974999	0.0922594069915	0.0828957656849	0.1446262215745954
509	0.1011582130930158	1.1902	1.8172	-3.7631	0.4303	1.1844612822542	-2.6541201940527	0.2876762404783999	0.1309231696910344	0.4995	0.1395	-2.38	0.1963	0.1511165809186999	-2.2349595449749	0.1690176598872	0.1316355822237514	0.0017	0.0242	-0.136	0.0087	0.7490126184665999	-0.00786860614	0.0475263810856	0.155799448881071	0.2954	-1.4375	-0.8816	-0.0196	0.6894079269561	-4.2257168983949	0.3533791017474	0.1565186262264297	0.3876	-1.6192	-1.0444	-0.0497	1.2632653727463	-4.9781523605324	0.4908829940439	0.1620565044171891	0.0216	0.3679	0.2537	0.0151	-0.3486972810941	1.2158570207528	-0.1447430099452999	0.1656508447330965
510	0.0901284966122238	2.6616	1.2676	-4.2273	-4.9819	-1.5565676666147998	4.953090849976499	5.5356824485821	0.1100583056973165	0.0	-0.0011	-0.0033	-0.0007	-0.0683388443259	0.4444975608485999	0.269106329988	0.1296041760181586	0.0387	-0.3034	0.4327	-0.4106	-0.8424129733483999	1.5675050291494	0.3221407353716	0.1384793415667503	0.0	0.0043	0.0167	-0.0076	-1.1390594248264	2.752438427772	1.5119133267703	0.1391199264742349	0.4356	-1.1225	1.7017	-0.7358	-2.2113143835242	8.3138118754012	10.8849182746769	0.1465378610499847	0.0002	-0.0446	0.0012	0.008	0.3194260662532999	0.832891959919	3.7353847067808	0.1514119206856692
511	0.1389372008293317	1.7137	2.6829	3.1661	1.1312	-4.7885582955891	-7.388424450306499	-3.1674287155956	0.1677474839005765	0.048	0.3604	-0.1183	-0.5339	-2.0322642508085	-4.1364082187059	-1.9730136465743	0.1768644169000168	0.0014	0.0476	0.0009	-0.0978	-2.5089837538004	-4.507924457606	-2.0307692156419	0.1810873680963386	0.0006	0.0606	-0.0235	0.0209	-0.8940703726574999	-1.8298050148263	-0.8112926360646999	0.1841391835211278	0.0004	-0.0178	-0.0549	-0.0013	-2.4059050133664	-4.3575160512399	-2.0069666820684	0.1967954633343145	0.0012	-0.0538	-0.0631	0.0449	-3.8167854372991	-6.2367359126254	-2.7324521681764	0.2063570636971944
512	0.1019094718493916	1.4436	-0.4908	1.0125	-4.4702	-0.0273827493671999	-0.0825416784086	-0.0206944341482	0.1252036010833821	0.0003	0.0117	0.0608	-0.0073	0.0019278085042999	-0.0293892439329	-0.0154224680343999	0.1297084426251762	0.0	-0.0016	-0.0006	-0.004	-0.0180977941219999	-0.0612177557691999	-0.0277761796741999	0.1429987542092205	0.0116	-0.1986	-0.0042	0.2875	-0.0198682305035	-0.0258483711698999	-0.0091275831224	0.1473085131512505	0.9743	-1.3137	-0.2088	2.8551	-0.079472922014	-0.2132785694247	0.2243339610514	0.1479553719006202	0.0011	0.0045	0.0739	0.077	-0.0626341048744	-0.1776337836105	-0.3322125512308	0.1532209682200127
513	0.1368695752406256	2.4321	4.9561	-1.446	-0.0036	0.281696099812	0.1582376694754	0.9221612965773	0.157679638298557	0.2601	-0.0146	-0.3426	-1.5352	-0.1172028884553	0.0360382161212	0.2607656074796	0.1682188588237044	0.0966	0.4365	-0.8094	0.1252	0.0030687563945999	-0.0753812468212	0.0726272346721999	0.1712437329632055	0.0009	0.0107	0.049	0.0741	0.1629194901287	0.1248747794418	0.7078204653236999	0.1725694660917005	0.0003	0.0221	-0.0174	0.0398	-0.0303728197004	0.243139929726	1.5109690940335	0.1795082808276326	0.025	-0.4148	-0.1421	-0.1303	-1.3243650994234	0.2541166352913	0.6633628406326999	0.1805261749241801
514	0.1220836076071516	1.4572	-2.8669	-2.2508	-2.1492	0.2143408312535999	-3.0294133639	3.0114335988701	0.1419673437171404	0.0608	-0.1081	0.5173	-0.6025	0.6421569470854	-2.0101534675551	2.7060923376074	0.1420217319581964	0.0014	-0.0113	-0.1016	0.0674	-0.3954368015657	-2.157178373281	1.3423055214225998	0.142202228022575	0.1063	-0.0164	-0.815	0.6758	0.2093836093854	-3.0632483703019995	3.062854939995	0.1507526186205644	0.0681	-0.0052	0.5968	-0.5671	0.1209404763718	-3.3576916120608	3.1846216200115	0.1632404763545608	0.0021	-0.015	-0.0649	0.1219	-0.6088334000825	-2.4005150181605	1.2514624635363	0.1633598958038024
515	0.1285823596679536	0.9401	3.115	-0.8502	0.7352	-3.1520849336226	1.1629406444613	-0.5303833968667	0.1446454315404377	0.3508	-1.7901	0.4244	-0.5036	0.5886110823027	0.3176162868411	0.4790013987725	0.1543252467102385	0.0287	-0.5058	-0.04	-0.1453	-3.4633276494903	1.3362466946948	-0.4489039802869999	0.1639266447363651	0.2897	1.448	-0.7401	0.0795	1.2395808682649	1.4113918833318	-0.5918765538508	0.1670612677446716	0.4425	-1.8552	0.2792	-0.6735	-0.5895553150395	1.0281120782524	0.2209898034418999	0.1708004628084612	0.2822	-1.5068	0.1713	-0.4223	-1.3487184354267	0.9078404334025	-0.0407987228359	0.1795685041238346
517	0.1257826761013868	0.5989	-1.7793	-1.9713	-0.3005	-0.7063254301570999	0.2745750112553	-0.9239710759895	0.1335407159691212	0.1763	-1.0838	-0.8909	-0.1106	1.4480202449134998	2.5090230968311	-0.262418014769	0.151213658168272	0.1638	-0.8841	-0.8973	-0.196	2.3326876332337	0.6306294390903	-0.0721944613345	0.1541477372621322	0.0196	0.2449	0.3619	0.016	0.7191512581653	-0.2204783440427999	-1.0486884833085	0.1549408821449361	0.0278	-0.4901	0.0386	0.1663	2.3398874078518	3.0976735221645	0.4461499681379999	0.16360710986961	0.1479	-0.9812	-0.5801	0.238	0.8200661319108	-1.7995895672486997	0.1293992279723	0.1655039595859397
521	0.1229225876970359	0.3595	-1.7213	-1.1722	-0.2226	-4.576932133453799	-0.3297339402966999	-0.7334327783094	0.1404983783227174	0.6254	0.9492	2.3958	0.1888	0.6238624378099	3.0994046155153	0.2481364946249	0.146614227582265	0.0009	0.0818	-0.0312	-0.0421	-0.5624479668872	1.6629118785969	-0.8051157802448	0.1640998162961389	0.084	0.8472	0.0091	-0.2245	1.9502733748297	0.262024584462	-1.0245712054894	0.1651457468073569	0.4282	-0.7517	-1.8224	-0.0568	-0.9445474810456	0.1317204667836	-0.3620345685014	0.1695666588092562	0.009	-0.253	-0.0681	0.106	-0.729419789178	1.1217878343491	-0.0483525847303	0.1794864058019643
522	0.137728907464849	1.4773	-1.4126	0.0711	3.7534	1.016623913288	2.6192622688525	3.0559305665918	0.147705422583808	0.1018	0.3506	-0.2023	-0.933	1.580802973526	2.282289210907	1.4330698932475	0.1614814325013196	0.3914	0.093	1.5998	1.0333	1.1593604286676	2.7732508910123	2.3928824702047	0.1693319637627585	0.9919	-0.9517	-2.7799	0.3914	1.5095527449283	2.6397993308779	1.6271490636906	0.1782917754627536	0.0584	0.3704	0.5419	0.2466	1.5982712791568	1.6449714565976998	0.2798863203998	0.179573898554776	0.053	-0.641	-0.1519	0.0923	1.0537637342688	1.8907080263499	1.3940022637624	0.1856776958787202
523	0.1341762280021107	1.8594	0.5644	4.4158	0.9848	1.9153761065988	-1.6068874028801	-3.9906816329931	0.143932017589074	1.0504	-0.8591	0.3087	-3.1802	1.9538142475927	-1.7861342507493	-3.7967598346728	0.1479344916787231	0.4383	-0.566	0.7359	-1.8928	2.3828893404069	-2.0166844106513	-2.6747359421395	0.1626138492017995	0.1804	0.1064	1.2683	0.211	1.9152580775067	-1.1472427752119998	-3.6239652438384	0.1744585484742624	0.1393	0.4799	0.5688	0.8026	2.2714698774645	-1.7835769537538	-2.4996594555245	0.1770095660098572	0.0144	0.1399	-0.0367	0.3182	1.3519052209134	-1.1498000722075	-4.9388093298324	0.1788012373688344
524	0.0845504448127957	3.0377	-6.3427	-2.0526	3.0739	9.331380021426	2.0848265398237	-4.0407259680435	0.1140265525838464	0.0001	-0.021	0.0324	0.0018	2.6673001093372	-0.0036589018550999	-0.9922705772847	0.1379325868302655	0.0018	0.0422	-0.134	-0.0192	4.3228154981625	1.3770454175307	-1.8061205103449	0.1471380963196145	0.0058	0.2399	-0.0444	-0.0013	4.820465493486799	-1.0954673468108	-1.7284180247124	0.1498248529372082	0.0046	-0.2082	-0.0507	0.0227	6.3194349631568	0.5101217360561999	-2.5432908765708	0.1531359042289757	0.0201	0.3039	-0.2706	-0.1781	11.2432545982925	2.2879939503585	-4.8479269289154	0.1568763388469287
525	0.1182470739159143	1.8514	-3.9228	2.0594	-1.9636	0.4349372043884999	1.4046642250821	1.7401029048303	0.1392523206342072	0.2274	0.2878	0.9915	1.1761	0.7139579781129	1.3090213174504	1.927021643686	0.1410747787260759	0.0003	-0.0295	-0.0395	-0.0298	1.6959600243848998	-1.8296869857342	0.0062555418813	0.1454508201902334	0.0073	0.1398	0.0939	0.2173	-1.2962348324729	1.5676624012721998	0.1487166560459999	0.1576260361252019	0.1829	-1.0497	0.6073	-0.5194	-0.8867132259166	1.3655179095356	0.3727358728518	0.1599442776631698	0.0594	0.5334	-0.5162	0.078	2.9007223104803	0.0677880418961	2.9797624591566	0.1654422424303619
526	0.1124674753134208	1.5919	2.5785	-3.2636	1.9828	6.1989272601227	-1.7791705343153998	0.9694516194787	0.1214407170480745	0.0176	0.3709	-0.2703	0.082	2.192193670604	1.681521132118	-0.6395603070592	0.1487684801100832	0.2702	0.7745	0.8282	-1.1993	5.1707758388396	0.4635789307380999	-1.8976323997531	0.1547925439301356	0.0035	-0.0261	-0.1615	0.0854	5.7277944674902	-1.602048210104	0.9319970542523	0.1568128595620259	0.0154	0.2149	-0.2978	0.1102	6.564856788663399	-3.6733014043362	2.3644374590086	0.1648150574231031	0.0006	0.0279	0.02	-0.0679	2.9016665432171	0.1468675336031	0.4569299585497999	0.1665593493690721
527	0.1419511714491087	0.0005	-0.0281	-0.0017	0.0637	-1.5909928184773	0.4059807337933	-0.3029806794207	0.1537980650227604	0.9417	-1.3149	0.8253	2.6027	0.2642277941811999	-0.6803983729258	-5.736843364551199	0.1687250346066515	0.1213	0.853	-0.0312	0.5916	1.0460525002516	-1.0951919455959	-6.8340811477435	0.1752913462280389	0.0118	0.2257	-0.102	0.1992	-0.6225641177968	-0.0533884926598999	-3.5769896651825994	0.2060593575519794	0.0612	-0.5235	0.4135	-0.0276	-1.7612301123162	-0.0031474424559999	-4.7233668937192	0.2097558388949219	0.0021	0.0757	0.0421	0.0869	-1.5736031989078998	-0.1708667823301	-5.194657058474499	0.2123513995319228
529	0.1350135003516458	0.271	0.2437	-1.7142	-0.1161	1.2579934066324998	-0.3465727574363	0.150290377274	0.1446859561049992	0.0047	0.0254	0.2196	-0.005	2.7433108446496	-5.4023489175398	-0.0033048145788	0.149066203894966	0.0043	0.0634	0.0049	-0.1974	1.1934708362845	-0.1795615921147999	0.1537919070063	0.1603694730382001	0.0014	-0.1046	-0.0297	0.0397	2.1415198470624	-7.596588425740199	-0.4316323898097	0.1882383568002631	0.0085	0.1158	0.0189	-0.2319	1.1981133139071	0.0876169293689	0.2079279172494999	0.1929697670140466	0.0208	-0.2591	-0.2688	0.1496	0.5918372108201	5.7285813281042	0.482738986689	0.1956786173156921
530	0.100888573864397	1.1706	-1.0986	4.0246	-0.0229	-1.099637708065	-1.1990575466439	-2.4663359085216	0.1339846240918547	0.0412	-0.1442	0.1248	0.652	-0.9736613237636	-1.7034352002178998	-2.1719320097935	0.141746800461713	1.1148	-1.0179	3.2801	-0.0394	-1.0775269248116	-1.5426008907163	-1.8812656989819	0.1422172290901564	0.0217	-0.2489	-0.1844	-0.364	-3.0696219412754	7.3180397683842	-1.5706524716054	0.1462670043167874	0.2127	0.2239	-1.4506	0.1634	0.0851776614655	-7.2468288828172	-0.9138992601303	0.1585770413360376	0.1612	-0.0228	0.0577	1.2333	-1.1809597525219	-0.8000798723152	0.3293405099897	0.1600325208368537
531	0.153582367531104	0.0312	-0.526	0.1674	-0.0083	-0.0101898449512999	-0.0057440824822	2.6538841358685	0.1545371979774236	0.1323	0.002	-0.0008	-1.1333	0.0162880147098	-0.002754012149	1.926234783072	0.1550807705913167	0.0764	-0.8108	0.2845	-0.0185	-0.0065309430961999	-0.0055867103594	1.7594596759347	0.1557497572015948	0.3819	-0.003	-0.0046	-1.9178	0.0186092535211	-0.0133372874072999	2.5571396233772	0.15718213535233	0.1926	1.2127	0.6057	-0.0158	0.0319071978977	-0.0124323977012	2.4969841294369	0.1575692970309043	0.0069	-0.0066	-0.0025	0.2555	-0.0297433312092	0.0241566208498	2.1646928921447	0.1673213131989082
535	0.1403244960313242	2.1788	-4.8107	-0.3424	-0.1724	0.7475569263306999	0.3747030243868	-0.1093342823152999	0.1562913909219907	0.0064	0.2352	0.0777	-0.0184	-2.5509627675573	-0.0143995492362	-0.1601654779797	0.1618519706303583	0.2028	-1.3646	0.0595	-0.1169	3.4687569877269	0.7768281411714999	-0.1053606362145999	0.1708129432409975	0.0051	-0.1895	0.0892	-0.0246	-0.8048797220605999	0.1945119437808	-0.1353006825773	0.1713167196616165	0.0046	-0.0432	0.1037	-0.1668	0.6428651216379999	0.4143607993323999	-0.12983200131	0.1772454796634127	0.1436	0.1205	-0.9061	-0.6162	-1.7676036832895998	0.0804958408122	-0.1491887724143999	0.1800639233842902
536	0.1438244064275228	1.6841	-4.188	-0.1405	0.0729	2.0496538703779	-0.0227009287139	0.1710241544528999	0.1567577455221341	0.005	-0.0705	-0.0821	0.1889	-1.5739179431534998	-0.0159732704642	-0.0631455642735	0.1571471573608456	0.0118	0.3076	-0.0503	0.1228	-2.3620768771666	0.0206550911175	-0.1785780163473	0.1637714454257354	0.1158	-0.8	-0.2704	0.5894	2.7461828858907	-0.0620046163831999	0.2869287228950999	0.1725697152520097	0.0034	-0.0186	0.0647	0.1593	0.9196826856432	-0.0516573993090999	0.1665783919837999	0.1778832881606677	0.1515	0.0641	1.1219	-0.1212	-1.6899798837184998	0.0051539370217	-0.1133472714467	0.1795826463600849
537	0.1401227437996263	1.834	-0.3755	4.4043	-0.3065	-0.0184518813982999	-0.0139274328678	-0.0009048897061	0.154526721852153	0.0	0.0204	0.0019	0.0039	-0.0279335517969999	0.0136520316529	-0.0035802157937	0.1563497205263444	0.0426	0.0514	-0.6356	0.042	0.0233697602358	0.0021638666884999	0.005508024298	0.1568320518882002	0.0	0.0031	-0.0014	-0.0001	0.0021638666884999	0.005508024298	0.0031474424559999	0.1711458831528816	0.0034	0.0466	0.0167	0.1662	0.0062555418813	-0.2729619469966	0.0175863347229	0.171294424223863	0.0029	-0.153	-0.0089	0.0455	-0.0401692343446999	0.2677686669442	-0.0205370620254	0.1745266265675856
538	0.128243292911417	0.1202	0.8789	0.7148	0.3494	6.233234382893099	3.3881037747919	1.0449115523613	0.1300721916870297	0.5918	-2.4918	0.6919	-0.3708	-2.8552024239604	2.3379595993475	-1.4985366963323	0.1499554041193775	0.0204	-0.3139	-0.315	-0.0794	2.2192616757256	1.0053718065078	0.2014363171839999	0.1502768991942286	0.0944	0.9434	-0.164	0.1605	1.0452262966069	1.5943369760867998	-1.3999824044287998	0.1539070447285466	0.0258	-0.4667	-0.0865	0.162	-1.5417353440408998	1.4224472749585	-0.5570579716812999	0.1612683453130201	0.3266	1.5952	-0.6587	0.2444	3.4697405634944	1.4198112919016	-0.7472815251157999	0.1646688914599066
539	0.0918070918200369	2.976	0.5665	-4.8148	-5.012	4.4629947165466	0.2902335374739	-2.2104881798795	0.0919275064405428	2.5797	6.0422	1.0429	-2.1205	-4.0969865019445	1.7604432517021995	3.1150237987032	0.1020304193348656	0.1183	-0.1307	-1.1591	-0.6153	0.2540379492299	1.5516497877773	0.7352032146909	0.1125149381473585	0.0024	-0.1162	0.0774	-0.1116	-0.5457665218704	1.7986453345118998	1.8616728696933	0.112536267078308	0.0025	-0.0704	-0.048	0.1632	-1.3281813734013	-1.2323417506161	-1.031180834647	0.112545964485739	0.0027	0.0039	-0.189	0.007	2.4659031351839	0.2653687420714999	-0.6565958393523	0.1158115940001427
540	0.1175131545855965	3.9311	-0.2181	6.8183	-1.9082	-0.3646705515582999	0.5036301359907	1.5104969776651	0.1285609043193842	0.0247	0.0943	-0.0162	-0.528	-0.3609723066724999	0.3505857465677	1.5974450755121	0.1406946490276135	0.0132	0.073	-0.0871	-0.3569	-0.3684081394748	0.4738474617507999	1.5680164885485	0.1477249063319959	0.001	-0.0191	-0.0119	0.0988	-0.0038949600393	-0.0750271595449	-0.1497395748442	0.1526232730625613	0.2245	-0.2189	-1.4249	0.3586	-0.3332748130596999	0.2937350672062	1.4829961992058	0.1557593770679857	0.0624	-0.0438	0.7441	-0.2133	-0.0611784127385	0.0140061189292	0.1089015089776	0.1608306254062837
541	0.1244985398822648	2.1554	0.211	-4.9758	1.0798	-0.4476450033045999	2.4446578986059	1.0235876297219	0.1471061431636828	0.0222	-0.0013	0.4533	0.1463	-0.496509047434	2.9387276781365	0.9620944727378	0.151456560805249	0.0069	-0.0031	0.2593	-0.0318	0.0472903229014	-0.7704152271674	0.1133866144774	0.1571828905506123	0.0068	0.1901	0.1323	0.1074	0.0265172026918	-0.0334022330643	-0.5261736925817999	0.16045229164651	0.0479	0.0334	0.5489	0.3816	-0.4824242424433999	2.975906842148	1.3836157036576	0.1678414360792794	0.0083	-0.1609	0.0169	0.2195	-0.0737681825624999	0.4232916673013	0.1427758584103	0.170198793948321
542	0.1510944206281057	0.0028	-0.0428	-0.0883	-0.1345	-0.2118228772887999	-0.7267838061210999	-1.3978972238017	0.1536603256759196	0.3818	1.7349	-0.8323	0.1559	0.0634603085190999	0.0929675815441	-0.2154030930825	0.159283512240615	0.8138	2.4874	-1.1936	0.227	-0.1312090073845	-0.4826209575968999	-0.9761792777284	0.1605197446341017	0.0044	0.1064	0.1601	-0.0611	0.2102098130301	0.5247573434766	0.5469074697606999	0.1720339617884088	0.0004	-0.0146	-0.0583	0.015	0.1589851870587	0.3860338172283999	0.2277961477529999	0.173837303992664	0.0	-0.0142	0.0066	-0.0016	0.1805845109129999	0.4983188268461999	0.4831717600267	0.1782338695779227
543	0.156729769743822	0.0152	0.2751	-0.265	0.0006	-0.4959582450041999	-0.7510191130323	-1.4722555518247	0.159283697457128	0.0173	-0.3344	0.2141	-0.074	0.2881876998775	-0.0944626167107	-0.0145569213589999	0.1635930437044276	0.0098	0.0465	-0.2678	0.128	0.1875875703776	0.3307568590949	0.4069643095608	0.1688592353626119	0.3996	1.5332	-1.0748	0.2105	-1.2460724683304	-0.4253768479283999	-1.84125383676	0.1770491126753292	0.0095	-0.1706	0.1538	-0.1655	-0.2433366448795	0.4980434256313	0.077899200786	0.1782439069164541	0.0188	0.248	-0.2966	0.0948	1.2317909481863	-0.5090201311966	0.5613857050583	0.1819301532095874
545	0.1118003107338402	3.0645	2.4867	5.3249	2.5646	1.5429156349619	2.4649589024471	1.7168905167173	0.1118767812666625	3.0284	4.4944	-3.2501	3.1369	-1.3690981253293	-2.7490549271318	-1.3650064501365	0.1279411643544608	0.0085	0.1171	-0.1993	0.2159	0.1073671307802999	-0.1207831042489999	0.2107212724291999	0.1308889395479705	0.0034	-0.1801	-0.0813	0.0212	-1.040623162015	2.3392185763299	-0.6532910247735	0.130899659688647	0.0034	-0.0098	-0.0861	0.1764	-1.2839598068945	-2.190619949376	-1.0270891594541998	0.1309358279902221	0.0035	-0.0911	0.1163	0.1332	2.3407136114965	-0.0277368366434999	1.7369161193435998	0.1393763216196942
546	0.1452118409093931	1.4682	-3.8667	-0.3189	-0.3372	1.5069167618714	-0.1382120668490999	0.0675913267426	0.1583941414994138	0.008	-0.2703	-0.0422	-0.0299	-2.2785122799598	-0.4967844486488999	-0.2754405579306999	0.1684801728640578	0.1292	1.0702	0.0004	0.0715	3.124230067887	0.0479198113926	0.2230356410382999	0.1734363966028742	0.0036	-0.0072	0.1408	-0.1043	0.5597726407996	-0.2176456458324	-0.0149503516659999	0.179039621678376	0.1655	0.1478	-0.4804	-1.065	-1.7074088463186	-0.4369830419849	-0.2219340361787	0.1848277486928088	0.0006	0.0619	-0.0006	0.0299	-0.9366788749056	-0.3407893319234	-0.1461987020811999	0.186967155970112
547	0.1349803271186839	2.712	5.4606	-0.4336	-0.3624	-0.8330099890111	0.0489427301908	0.0572047666378	0.1551262706447069	0.0586	-0.746	0.0853	0.0493	-2.1927838160645	0.1417529396121	0.1474970220943	0.1567944069994243	0.1042	0.9929	-0.0823	-0.0619	0.3201342408058999	-0.0295466160556999	-0.0191993989816	0.1712225657292119	0.0028	0.0158	0.0823	0.1319	-1.2169586256124	0.0675126406812	0.0819121899174	0.1722063057537634	0.0005	-0.0078	-0.0607	-0.0315	0.9373477064275	-0.0839580275138	-0.0610603836464	0.1764560431532929	0.0001	0.0219	0.0006	-0.0039	0.9318396821295	-0.0690863619091999	-0.0614538139534	0.1770723364006062
548	0.1273432038670047	0.2188	-1.1412	1.0918	-0.2884	-4.082272208462699	3.8833538452435	-0.3939024233684	0.1367450270579404	0.732	0.4378	-2.7991	0.0542	-0.3925647603245999	-0.0302547906082999	0.5231836222486	0.150307839171735	0.0129	0.3329	0.1249	0.0431	-0.5889258265483	2.102098130301	-0.1980528165437999	0.1649060773745098	0.5942	0.7539	-2.189	0.2114	-0.2882663859388999	1.0778810120879	0.6030893176002999	0.1675825100089686	0.0676	0.6656	-0.3251	-0.2372	1.6913962328237	1.4321256605106998	-0.3587297539226	0.1696120482472289	0.0816	-0.4082	0.727	-0.1616	-1.1557015268125	1.4796520415963	0.3528282993176	0.1759752185130707
549	0.1689729428668898	0.8099	-1.9172	1.1524	-1.4786	-0.0913938603161	1.0594684737203	0.6365308936952999	0.17721477745393	0.079	0.2225	-0.7127	0.3332	0.3959482609647999	-0.0469755786558	1.0805956812062	0.1848612699417187	0.1942	0.4331	0.8376	0.8284	1.5938648597183998	-0.3906762948509999	2.0204219985678	0.2039530154646721	0.0087	0.1238	-0.1893	0.1124	-0.148323225739	2.5243668788041	1.2213257020200998	0.2085677767595545	0.0021	-0.0504	-0.0483	-0.1024	1.4272864677346	1.0504982627207	2.3914661210995	0.222840526340163	0.0303	0.3633	0.113	0.2439	-0.5871947331974999	1.6449714565976998	0.2805551519216999	0.226602648929806
552	0.1328719175153008	0.0792	0.5796	0.7316	-0.1526	-2.3520837473688	-3.7338896716142	-0.2428251854803999	0.134645861375526	0.027	-0.2201	0.0997	-0.4926	0.8259282434851	5.499604889430199	-1.2380464900675998	0.1449728539111981	0.1445	-0.613	1.0545	-0.086	0.2274814035074	4.7699096990373	0.1025672810349	0.1462398234260103	0.0365	-0.2482	0.2683	0.491	-2.2772533029774	-1.1284761495681	-0.5037088220521	0.1505321106444729	0.0355	-0.4411	0.0853	0.3894	0.1513526391028999	0.8515798995014999	-0.1081539913942999	0.1513529369436307	0.0167	-0.1177	0.1579	0.3554	-1.6811277018109998	-3.8665150281039	4.0433619511004	0.1556954501765097
554	0.1375658871664617	0.0557	0.1582	0.7627	0.0186	-5.318902349425099	-4.0376178686182005	0.5054399154029	0.1446429384673737	0.0242	0.4606	0.1092	-0.1643	-2.4204225916947	-0.1576081809841999	-0.005114593991	0.1538381346308872	0.0104	-0.1677	0.1049	-0.2496	-4.7907221622776	-6.1890128163863	1.1368562151072	0.1667232060817125	0.0191	0.0305	0.4126	0.0194	-2.4908859596784	-0.0661356346067	-0.0229369868980999	0.1816675867528126	0.0816	0.0056	0.8077	0.1457	-3.2491048473288	-2.1480114471279	-0.1684275144266999	0.1883248073426961	0.2203	-0.0878	-1.1696	-0.6155	-4.0931702279666	-1.3144113126563	0.1633522634664	0.1921446226711828
555	0.1428392739716861	0.8573	-1.5537	-1.6445	-1.9709	3.8420830060392	3.2188893997512	5.6783402779003	0.1445951342323634	0.0461	0.358	0.3754	0.4579	0.9615043272773	0.2154424361132	2.0728662584909	0.1613291720328617	0.0985	-0.0073	0.6279	-0.7221	4.6866205030454	4.197507945383	6.603885075117799	0.1657609434553154	0.0002	-0.014	-0.0375	-0.0181	0.9369936191512	0.1988790201884999	2.0289594362297	0.1709657961083026	0.0255	0.0683	0.2919	-0.3664	2.5647328283023	1.9508635202902	3.9749444207131	0.1973541035320368	0.0081	-0.031	-0.0371	-0.2438	3.0778839777224	2.2218583157518	5.0021909522901	0.2032866961191786
559	0.1269761102506176	0.5133	-0.3464	-2.4086	-0.378	-0.4323405643622999	-6.2833574040049	-2.2482181463208	0.1557221694959766	0.0003	0.039	-0.0237	0.0277	-0.4158558344989999	-0.9283774954279	-0.2970005387543	0.1575801149247405	0.0014	-0.0685	0.0389	0.0824	-1.1392561399799	-4.5194126225704	-0.7888277655349999	0.1686907346399022	0.0001	0.0169	0.0184	-0.0064	-0.1986823050349999	-1.5040053775995998	-0.9045749618544	0.1743286532672434	0.0177	-0.2309	-0.2376	0.2063	-0.7563697652075	-3.5457512988068	-0.9718122013207	0.1874210951839945	0.3024	-0.3694	-1.511	-0.0253	-1.8908653984727	-5.7398334348844	-0.340317215555	0.1901289370846247
561	0.1379286307672446	0.1722	0.7347	0.6326	0.966	2.5846404018365	2.1289300772384	2.9568648152892	0.1438428196683647	0.0099	0.1535	0.1651	0.2283	-0.6050564691353	-0.0337563203406	0.7337868655856999	0.1613826577109099	0.0366	-0.4094	-0.3075	-0.2792	2.2166256926687	2.0177860155109	3.3181518662072995	0.1729058497812501	0.1056	0.0726	0.3542	0.8861	0.0628308200279	-0.8570879237994999	0.7456291178264	0.1821149871622984	0.7334	1.3692	1.3491	1.5318	1.7518664710096	1.6653511465003	3.4214273217948	0.1985859414432565	0.4094	1.1072	1.3386	0.2724	2.6455040703294	2.4210127371552	3.0771364601391	0.2069225462485987
562	0.1394650980258392	0.0003	0.0098	-0.0297	0.0423	-0.1701586077775	-0.6723330516323	-0.7436619662914	0.1509319817037731	0.9674	1.637	-1.7792	1.9414	2.7093184661248	-3.6670065194242	3.3121717255409	0.1662859323115769	0.116	0.0216	-0.8217	-0.6087	3.5609770516877	-4.442064224214199	4.3546833530295	0.1744858105810106	0.0193	0.1402	-0.3099	-0.2233	1.3879040940038998	-2.1096913352261	1.8796919777539	0.2075777706104726	0.0777	-0.0709	0.1358	0.7333	1.7547385122506998	-3.590838411989	1.2638161751761	0.2108990712842794	0.002	-0.0148	-0.0993	-0.0664	1.8730430055656	-3.8268572531583	1.197208424201	0.2133199124806479
563	0.099574529588341	0.0008	-0.0723	0.0794	-0.0176	-0.2766601918824	1.1041621565955	-2.6219769379708	0.1382882885286233	0.0001	-0.0172	-0.0138	-0.0079	-1.2870679063197998	1.4489251346196	-0.8300592617085999	0.1419422994311383	1.368	-2.6435	2.6267	-0.7543	-0.9860543784341	1.7403783060452	-2.5963646249851	0.1563689584216609	0.1115	-0.6521	0.3607	0.7169	0.4893092728159	0.8536650801286	-3.9981961518568	0.1711060601326124	0.0002	-0.041	0.0102	0.0141	4.4548900522224	-3.1276135685272	-2.872828101714	0.1740857539377042	0.0125	0.0979	-0.0299	-0.3114	1.7253492683177998	-0.8700711239305	-2.0386771648126	0.1855863264413931
564	0.1155637235916918	1.4537	0.9253	-3.5303	2.3558	0.7085286398763	3.3997493118791	-1.7659512760002	0.1360882217408304	0.1291	0.6477	-0.1207	-0.9944	-0.4533890857868	5.1014140757155	-1.3001297925122	0.146923947811296	0.0759	-0.2679	0.4911	0.6793	1.0453836687296998	1.066982992584	-0.2445562788312	0.1526096449491318	0.1202	0.3932	-0.7438	-0.6879	0.9179515922924	4.8392714621614	-3.6969859088176	0.1646815879783747	0.0784	0.0911	-0.296	0.786	1.8944062712357	0.9196039995818	-0.5154330452007	0.1731594295622131	0.1559	0.1736	0.7111	-0.9026	1.3897138734161	0.3688015697818	0.6312589275814999	0.176324269689135
565	0.117543223237007	1.31	0.8942	0.8519	-3.8976	0.6264590778361	-1.2477642186505	3.6700752758188	0.1379063867785226	0.1006	-0.6619	-0.638	-0.4986	-0.5403371836337999	-2.4843156735515	4.9389273589245	0.1631655643598966	0.0321	-0.323	-0.3681	0.2357	2.5365632183211	0.0119996243635	1.5609347430224998	0.1711793981544092	0.0309	-0.139	-0.4524	-0.2161	0.6754018080269	-0.9734252655794	0.3536938459929999	0.1750137614315079	0.2214	-0.0195	-0.3729	-1.3259	0.7966176856135999	-0.8447735551904001	1.9562141724654	0.178827250734092	0.0332	0.3382	-0.248	0.3203	3.584543527077	1.1431117569885	-3.7340863867677	0.184884115884108
566	0.1163454901537104	1.132	-2.8538	2.5276	-0.2467	6.5423132320723	-3.4521935718022	2.5794077787534	0.1322407341833168	0.2661	-1.2955	0.0081	-1.1578	6.3812822074172	-2.0582699941012	3.780078389656	0.1673312281622434	0.2243	0.5842	0.5773	1.1559	7.352937036615099	-4.9709525859143	1.9194284387609	0.1721919716861246	0.0285	0.186	0.13	0.4431	5.6153127427189	-2.6775686403499	2.37631905428	0.1811273531810567	0.0094	0.0303	0.0954	0.2604	6.491206635193	-1.9490143978473	3.9174249098297	0.1949058973308575	0.2298	-0.1278	-0.7223	-1.1094	5.1433537464417	-1.8299230439184	2.8708216071483	0.1964781951648853
567	0.1208968162628597	1.377	3.0331	-1.0821	2.5911	-5.0680905287126	1.3483250051196998	-4.523268239579	0.140428456516605	0.2474	-1.2614	0.6441	0.7979	-4.519688023785299	1.4378697429929	-3.2412362411888	0.1451343358835468	0.0154	0.1628	-0.3629	0.0371	-3.4894120788444	1.0270498164235	-1.8648989982107	0.1497678837922417	0.1064	-0.5619	0.2357	-0.8335	-0.5108299106088	-0.3387041512963	-5.7960546257547	0.158240824488347	0.0397	0.4872	0.2714	0.2553	-4.5657980557657	0.8711727287901	-5.9845077428077	0.1707243307367669	0.0458	0.0419	-0.2228	-0.5926	-0.0304515057618	-0.0315137675907	-4.9552153736343	0.1751569018241656
568	0.1482075287483721	0.2774	-1.2793	-1.0806	0.0561	-0.0946986748949	-0.0946199888335	2.0579945928863	0.158875846653059	0.6111	1.4809	1.6838	0.8609	-1.3575706173342	-1.4272864677346	1.7264902162081	0.1779183892623344	0.1903	-0.1155	-0.2839	1.229	1.4162310761078998	1.6815998181794	3.3952248633485995	0.1810967906189449	0.5275	-0.8387	-1.4808	-1.2137	-0.1940791704431	-0.4698738156500999	1.2808517074692	0.1943493264866763	0.1298	0.4748	0.6078	0.6379	0.4476450033045999	0.8088533681612999	3.8164313500228	0.2019591303026868	0.0571	0.4041	0.3573	0.3651	-0.4470942008748	-0.5687821948299	3.7201982969306	0.2051110809772729
569	0.1774360310734836	0.2058	0.2858	1.0713	0.7144	1.8340934051726	-0.0012196339517	0.0163667007711999	0.184725301544037	1.1451	-2.4809	-1.0725	-1.4118	-0.6154036862094	-2.2509328154391	-2.1889281990559	0.1872952328460504	0.2882	-1.476	0.1053	-0.3448	-0.1208617903103999	-1.2494953120013	-1.2065720655076	0.1895316921061979	0.1564	1.0888	-0.1905	-0.1265	-1.2835270335568	-1.9091992507789	-1.4169785936911998	0.1919041767254548	0.1035	0.8935	-0.0988	0.0241	-0.1863679364259	-4.6004199227817	-6.1220509781349	0.1966759928035346	0.0035	0.0058	-0.1109	0.1187	-0.9124829110251	-1.2741240492195	-1.7192117555285995	0.1988706482557043
570	0.1795674652208936	0.1389	0.6816	-0.4644	-0.693	-0.9630387054746	0.5408486430329	-2.0423754096984	0.1871170795500655	1.4157	2.2706	-2.2667	1.0273	1.3592230246236	-1.8250445081116	-1.3214930581823	0.1884496601771457	0.346	-0.72	0.9333	-1.1681	0.934396979125	-1.2359219664098	-1.6558694761016	0.1892050576406039	0.0229	0.2365	0.283	0.2129	3.3646946715254	-2.9714217366482	-3.3153585110276	0.1916895309989971	0.0266	-0.4149	0.1384	-0.1297	4.954231797866799	-3.9656594654679	-5.116167712227999	0.1937469410150274	0.0147	-0.0846	-0.0289	0.3253	1.2300991978662	-0.0084587516005	-1.0791399890703	0.1961761864106736
571	0.177485831530912	0.1228	-0.3402	-0.4792	-0.8323	0.5223574186039001	-1.2048409721568	-2.7289899814748	0.1857422548582962	1.4274	-2.8461	-0.0272	-1.8509	2.8594908143066995	-0.3592412133217	-0.0308449360687999	0.1874700393825433	0.476	-1.8139	0.2354	-0.6805	2.9184266742953	-0.7663628950053	-0.3829650608338	0.1880337796492488	0.096	0.6332	-0.5322	0.2855	6.6170649904023	-1.5492892059352998	1.2101129382706	0.1901594459927466	0.034	0.3851	0.3021	0.1691	6.311015554587	-1.4037593353759998	1.1419708090982	0.1963324746033034	0.022	0.1266	0.1703	0.3512	2.8915160412965	-0.8618090874835	-0.3099443958546	0.1971668037007498
572	0.1771496146832213	0.1868	0.8027	0.784	0.568	-2.7341439184965	-1.5182868977437	-0.1609916816244	0.1858365763675459	1.015	-2.8258	0.0944	-0.445	0.9457671149973	-1.056360374295	0.654668030848	0.1863036016425628	0.0736	0.5857	-0.4151	0.2775	0.8834477543684999	-1.0266563861165	0.7009354349512	0.1873451064346019	0.6372	2.1311	-0.7476	-0.0413	0.4694410423123999	-1.2740453631581	0.5646118335757	0.1965040839499883	0.0376	0.0693	0.3289	0.4172	1.383694389719	-0.5233016513407	1.4396008363436998	0.1968855380935159	0.0063	0.0265	0.206	0.0712	2.900761653511	2.1957738863977	3.5619606274552	0.1978028111144129
573	0.1276947378263266	0.1681	-1.1567	0.7161	-0.3523	-4.5639489333228	4.201875021790699	-0.6235476935643	0.1390195552938798	0.5271	0.7138	-2.2667	0.2008	-0.2449497091382	-0.1858958200575	0.513819980942	0.1508671945109936	0.0117	0.3231	0.1008	0.0479	-0.8223086846607	2.0478834339964	-0.3315830627396	0.1556424672289968	0.02	0.1993	-0.3877	0.0558	-0.6657234224747	0.2934596659912999	0.2317304508229999	0.1660465961949546	0.613	-1.1116	2.0475	-0.3305	-1.4389320048218	2.2768598726704	0.1172815745166999	0.1681283713697726	0.0561	-0.5995	0.2617	0.2695	1.3799961448332	1.4678491323863	-0.4568119294577	0.1713325303164561
574	0.1457646067302098	0.0018	0.0527	-0.0163	-0.123	1.9295395976508	-0.4353699777262	-0.0291531857487	0.1676103145355048	0.0002	0.0324	0.0008	-0.0235	1.8720594297981	-0.365103324896	0.1673259095671	0.1711685633558912	0.4682	1.1459	-0.1221	-1.6659	0.4190819630163999	0.6323605324410999	4.6943317370626	0.1795340950116401	0.0024	0.0703	-0.1158	-0.0437	0.4339142855903	0.2452251103530999	2.9472257727677	0.1859574367571595	0.0958	0.2309	0.2522	0.8097	-0.5076037820914	-0.7540485263962	0.1147242775212	0.1869408350131453	0.014	0.1904	-0.0316	-0.2735	-5.7492364192217	-0.3881189978554999	0.6096989467579	0.1909831648299479
575	0.1446060061476825	0.0	-0.0159	-0.0054	0.0025	0.1524149009318	-1.6253392842783998	0.4817160678907999	0.166612219128716	0.0	-0.0057	-0.0114	-0.0018	-0.0783319741237	-1.6805768993812	0.5059907178327	0.1681465398602223	0.7431	-2.4247	-0.7909	0.3524	-5.1974110706235	-3.0209546122995	1.5580233587507	0.1760131801808828	0.0255	0.4258	0.1089	0.1555	-3.5386302102501	-2.573427638087	1.2087752752268	0.1798661033285629	0.0793	-0.1148	0.21	0.777	-3.7157131914308	-3.8081299705451	-0.836039402375	0.1876397881117572	1.2175	-2.5026	-1.5895	-0.9712	-1.3512757324222	-2.1292841645147	0.6431798658836	0.1887803929255831
576	0.179425061284371	0.1642	-0.3368	-0.6467	-0.917	-2.3106555360417	1.0420001680895	-1.6384011704707997	0.1869923704054108	1.2624	2.8085	0.2731	1.4714	0.4984761989689999	1.4626558523339	0.4705033041413	0.1886274485525007	0.5052	1.9514	-0.2851	0.3576	-0.1713782417292	1.4906287471616	0.2246487052969999	0.1891196526159874	0.0888	0.6513	-0.1877	0.4951	0.7318984001121	1.6316735122211	0.775451135097	0.1938653763177971	0.0213	-0.0613	0.2704	0.2959	-0.6418422028398	0.2750077845929999	0.4774670205751999	0.1966034140224439	0.045	-0.063	-0.4752	-0.3373	-0.7145874666041	0.5580022044180999	0.3228095668935	0.1973096173920581
577	0.1409647670997173	0.0544	-0.2932	-0.6955	0.0965	-0.1221207672928	-4.9846833036286	0.0581883424053	0.1437569490300141	3.123	-5.434	0.0583	1.7477	0.0323793142660999	-4.3122715659349	0.008262036447	0.1608910276716164	0.2089	0.005	-1.3957	0.0058	0.0347398961081	-4.6399990116659	0.0088915249381999	0.168483222321647	0.4936	1.9962	0.0194	-0.6394	-0.0529557193221999	-5.227941262446699	0.0396577749456	0.1748707691385621	0.1229	0.9699	0.0741	-0.3283	0.3964203773332	-4.9663494513224	-0.1114588059731	0.1755605073481587	0.0844	-0.0686	0.8461	0.0198	-0.3101804540387999	-5.4550292356471	0.1292025128188	0.1767481284918284
578	0.1261375450604223	3.0815	5.8917	1.3889	0.0479	-0.6838605596274	-1.0096601968541	-3.4182405363081	0.1352093704890833	0.0293	-0.1095	0.5472	0.1146	-0.4098756938326	-1.4622230789962	-3.5169128573037	0.1419600353822312	0.2245	0.5955	-1.1257	0.8662	-0.7258002303536	-1.1119520766740998	-3.2993458975327	0.1591450592222102	0.224	1.1739	0.8563	-0.0022	-0.6621038636502999	-1.6563415924699998	-3.3746091152618	0.1669684555295071	0.0251	0.0716	0.4699	0.0002	-0.6548254029708	-0.4315143607175999	-3.5521248697802	0.1687269723976696	0.0608	-0.312	0.3131	-0.5872	-4.6938989637249	-4.1509651400649	-2.3385104017773	0.1690157444185835
579	0.1510570340869659	0.011	0.0189	0.3295	-0.0139	0.1297139722179	-5.3711498941947005	-0.0055867103594	0.1524961972624625	2.1397	-4.0788	-0.077	2.0986	0.1567426343087999	-6.7423725431818	-0.0195141432272	0.1643617451524174	1.3742	-0.0584	3.5408	0.0222	0.0994198385788999	-5.7784682910318	0.0029113842718	0.1698308076912393	0.5829	2.0248	0.0631	-1.0223	0.140848049906	-5.7565935659626	-0.0164060438019	0.180162346483821	0.0046	0.1578	-0.0117	-0.1155	0.1119702653722	-4.7948138374704	0.0071997746181	0.1811103720607529	0.0132	0.014	0.3304	-0.0122	0.1613851119313999	-5.29950623529	-0.0481165265461	0.1814661847420213
580	0.1071752309682192	1.8546	1.306	4.6667	-1.5726	0.2891319326143	-3.9490567065125	1.0071028998586	0.1327278947717548	0.0995	0.4494	0.1283	0.9521	-0.0413495252656999	-4.3394576001486	-0.0906856857635	0.1530360798783256	0.167	-0.0516	-0.8355	0.9677	0.9276299778446	-2.6097805984538	1.1706125354478	0.1580165780051386	0.1414	0.28	0.9412	-0.6152	1.3630786416321998	-1.3200767090771	0.5465927255151	0.1700626664261351	0.0334	0.3755	0.3909	0.034	1.1589276553299	-1.0320463813224	0.1807025400051	0.1726648364262044	0.0251	-0.4251	0.1594	-0.1086	3.0050600278967	1.2743994504343998	-0.0469755786558	0.1761819241840123
581	0.1776230402177432	0.1284	0.4232	0.881	0.3589	-1.0349577655942	-2.0948983556829	-2.3123866293925	0.1822394486166163	0.0551	0.3173	0.4497	-0.3884	1.774764114877	0.033441576095	-1.3198406508929	0.1860218843863318	1.4494	3.2125	0.9038	0.7422	1.9197038399758	-0.0420970428489999	-1.2228994232481	0.1875529575814781	0.5499	-2.0819	-0.028	-0.2504	1.6081463798625	-0.3959089179341	-1.3999430613981	0.1965966642770185	0.0183	0.0604	0.3252	0.1739	2.1123666613137	-0.58227685436	-1.2291156220986998	0.1969431117646013	0.0342	0.1046	0.4661	0.1802	1.9626664295002	-0.200256026263	-1.2468593289444	0.1989816282263323
582	0.081007207349797	0.042	-0.383	-0.6598	-0.4433	1.5075855933933	0.666864370365	2.120982785037	0.0880830106442046	0.0561	-0.4767	0.3205	-0.7909	1.6158576138796998	0.8363541466205999	2.2036818355684	0.1168880264371142	0.6526	-1.5871	-0.9559	-2.2229	7.7792187742496	3.686835406897	10.997950801878	0.1246742765437466	1.3181	-0.7115	-3.9179	-0.047	3.0765463146786	1.5807636304953	4.2817807171424	0.1290737872185594	0.0622	-0.4028	0.2826	-0.6929	1.5878453760212998	0.6852375657019	2.1908953505909	0.1303725981714066	1.4069	1.9669	-1.121	3.3259	4.0504830396571	1.7570204080313	5.6739732014926	0.1339086489397061
583	0.1277209860196632	0.3424	1.1604	1.6004	0.3371	-4.0476503414467	-0.9769267953117	-0.9619764436457	0.142215339440732	0.4455	1.3524	1.6359	0.4401	1.10553916267	3.2176304227688	0.4869486909739	0.1547534676558077	0.0055	-0.0405	-0.2263	0.01	-0.5086267008895999	-0.0558277605632999	-0.4463073402608	0.1565335468130263	0.0328	0.2963	0.4596	0.1253	0.6159544886392	1.018197634516	0.2752831858078999	0.1649657023919754	0.6083	-1.5449	-1.6701	-0.5963	-0.6806737741407	-0.044064194384	-0.2889745604915	0.167836746500068	0.314	-1.5273	-0.6471	-0.2341	1.8305918754403	0.5242065410468	-0.315924536521	0.1732679756261632
587	0.1270699837858011	0.3116	-0.1386	-1.689	0.8982	0.4024005179995999	0.1977774153289	-0.5497008249404	0.1431249167890121	0.001	-0.0903	0.0349	0.0379	0.3074657849205	0.2733160342728999	-0.5513138891991	0.1488230855395503	0.2114	1.2924	-0.6399	-0.2263	1.5011333363585	-0.5281015010861	-1.2027951345604	0.1490990019174918	0.1303	0.5335	-0.8307	0.5796	-0.4269112261257	1.5887502657273995	-0.7952800225697999	0.1636743890329742	0.0062	0.1756	-0.1577	-0.0386	-0.1076031889645	3.5109327166373	-2.6468810764039	0.1639270706608463	0.0639	0.2408	-0.4167	-0.5946	6.2778493797069	-4.2412573955214	0.9314069087918	0.1649454954174034
588	0.1285814207231307	0.3414	-1.1679	1.5434	-0.4859	0.2341303756956999	0.7799362405967999	0.2203996579814	0.1441720214406251	0.0005	0.0393	0.0398	0.0494	0.1941578565045	0.8121581827400999	0.1954955195483	0.1482270154365046	0.4772	-0.3992	-0.154	-2.1554	0.4273833424941	1.0835857515393998	2.4740864855695	0.1488120883090904	0.3091	-0.0184	-1.255	1.2412	0.4802210327241999	2.0302970992735	-1.5491318338125	0.1606999400891397	0.5769	0.4372	-0.0436	-2.2785	0.1979347874516999	1.0202434721124	2.5040658749629	0.1618073702000314	0.3907	0.671	0.994	-1.4777	0.6812245765705	2.015936893068	-1.7330211593042997	0.1639860169185906
591	0.1291931618336451	0.4606	0.4929	-1.4064	-1.7684	0.0046818206533	-0.0322219421433	0.0372971931035999	0.1414370971373637	0.1976	-1.355	-0.5097	0.0097	-0.1736994805405	-0.1978167583596	0.0167207880475	0.1416087932124159	0.1539	0.382	1.0029	0.6919	0.0012589769824	-0.155011540958	-0.0919053197152	0.1421762407493262	0.5138	0.5704	1.8521	1.2905	0.0428052174015999	-0.1057540665216	-0.0777418286632	0.1423903639006221	0.4493	-1.9564	-0.9344	-0.1792	-0.0149896946967	-0.1382120668490999	0.0332448609415	0.1450260992487712	0.0003	0.0426	0.0255	-0.02	0.0069637164339	-0.0317498257748999	0.0345825239853	0.1664192926108602
592	0.1372631290938571	0.035	-0.4949	-0.3704	0.0155	2.2242975836552	-0.1930955946756	-2.2903938752312	0.1378229937785266	0.026	0.1509	-0.3475	-0.3739	-1.1769467633905	-0.4809685503074999	0.6695396964525999	0.1469874190113511	0.052	-0.5695	-0.3729	-0.2591	0.4459925960151999	-0.1650046707558	-0.6028139163853999	0.1470775580818418	0.0229	-0.0747	0.2612	0.3997	0.3783619262418999	-0.2460119709670999	-0.6597039387776	0.1487178167788998	1.1182	-0.7332	-2.0426	-2.5629	0.4475663172431999	-0.2469955467346	-0.7307181091910999	0.1489947000311384	0.4089	1.9714	0.1541	-0.4544	0.4878142376493	-0.1549721979273	-0.6522681059752999	0.1524754353733376
593	0.1700087195442697	0.303	-0.6452	-0.3273	-1.4663	-1.0209909896957	-0.0701879667688	-1.4066707196478	0.1708502889904052	0.3875	-0.2653	0.6023	-1.7231	-0.9561143320714	0.0157765553106999	-1.4586035201718	0.1718515033109757	0.9916	0.231	-2.0202	-2.126	-0.4947386110525	-1.1459837982296	-1.0967656668239	0.1738366862367942	0.7415	0.1304	1.4762	2.05	-0.7747823035751	-0.9076830612797	-1.4106050227178	0.1755555575838458	0.6032	0.8383	-0.8178	1.9449	-1.0177255181476	-0.4694016992817	-1.6176673932919	0.1806266019634836	0.0754	-0.005	-0.5563	-0.5629	-0.4369043559235	-2.6257932119487	-2.7629430169689	0.1886080824020989
594	0.0943944908031938	1.0497	1.1756	-3.593	-1.5456	4.5340482299908	-11.2449856916433	-6.0622889145016	0.1238612480802823	0.5487	-0.4238	2.4664	0.6179	3.1604649991616998	-8.1072216211955	-4.1746496445463	0.1346211595930758	0.0021	-0.1013	-0.113	-0.0282	2.690669869573	-4.4437166315036	-4.1602894383408	0.1390075573797593	0.2403	0.4533	-1.3338	-0.7797	4.4049244032334	-11.001806418886598	-6.092583048140599	0.1506481105705923	0.0597	-0.7643	-0.0838	0.0565	1.4377517139007998	-5.2685826131598	-1.6332472334491	0.1553969333415572	0.3351	-0.716	1.4389	0.8073	2.6158787682123	-6.962654172071099	-3.2913986053313	0.1572862384249265
595	0.080235086378685	0.0637	-0.3599	-0.8499	0.5826	0.4973352510786999	1.3690587822986	-2.9524190528201	0.0870095831981595	0.0937	0.4944	0.1212	1.1643	0.6009254509118	1.5752556061972998	-3.1422098329169	0.1126470037685161	0.403	-0.0273	1.1584	-2.0059	0.0345825239853	6.934602591182	-13.959694152974	0.1216054935958976	1.6501	-2.4166	-3.8092	0.06	0.3986629300831	2.6375174350973	-5.4757236697953	0.1247329284395327	1.4028	-1.3587	0.181	-3.8718	0.5061087469248	4.1120155396719005	-7.5877755868634	0.1278767244426432	0.049	-0.0123	0.3639	-0.6651	0.2031280675040999	1.0160337678275	-3.2619700183677	0.1286101663994483
597	0.1319359982629483	1.3646	-1.9816	-0.3289	-3.3881	-7.4246593815812	-0.5809785343468999	-12.504710191626598	0.1431807757373799	0.0049	0.1187	-0.0214	0.1922	-1.8669054927764	1.5198606189717	-2.6258325549794	0.1562147171654944	0.636	0.6148	-2.3935	-0.0176	-3.1998473728924	0.5495827958482999	-5.1922177905711	0.1623816755253331	0.1962	-0.9656	0.9308	0.1165	-2.6187901524841	0.9451376265061	-4.178229860339999	0.1643291503535656	0.0001	-0.0208	0.0017	-0.0095	-1.9680957677368	1.4881107931967998	-2.7880438705555	0.1652822532149097	0.1073	-0.5974	0.5823	-0.5273	-5.5858448127246	-0.6319277591034	-9.522587150628	0.1679703261927209
598	0.1229719949368671	0.9692	0.7386	-0.4862	-3.3227	-3.1856445388096994	1.3490725227029998	13.3739551119124	0.1433096169742415	0.0001	0.011	0.0026	-0.0337	-1.3402203407954998	-1.2456003519619998	3.0800085013802	0.1568280745105806	0.6063	1.1357	2.056	-0.5313	-2.3120325421162	0.6179216401741999	9.3758769891477	0.162331464945626	0.1414	-0.2254	0.8413	0.7401	-1.6352930710455	2.2124159883838	9.9275449656231	0.1645936715060402	0.0352	-0.4094	-0.3833	-0.0808	-1.4040740796216	-1.0887790315917998	3.5811206834061	0.1649751704837237	0.2803	-0.9137	-1.1531	-0.62	-1.5500760665493	0.4916305116272	6.917488372827499	0.1680400763795642
599	0.1198467136026889	2.0358	-2.259	-4.514	-0.0027	-5.9636952795674	-11.9551273957783	-0.9684287006805	0.1421677648888975	0.0	0.0058	0.0133	-0.0021	-1.5518858459615	-2.7008597145243	-1.7289688271421997	0.1481391856925373	0.176	-0.5018	-1.0578	0.6416	-5.573333728962	-11.7069515581227	-0.2036395269031999	0.1551649059273371	0.6538	-0.9047	-0.7737	-2.2143	-4.1401064635917	-8.7349003329833	-0.2808305531366	0.1608746242504365	0.1298	-0.9312	-0.3238	-0.4878	-2.8663365016485	-5.888864835175999	-0.9483244119928	0.1627352064420592	0.4821	0.1757	1.6005	-1.3604	-7.068722982838299	-14.2334429605846	-0.7108498786876	0.1636676124605538
600	0.1214962606873784	1.914	-2.1319	-3.6238	-2.4399	-6.617537106770699	-9.932541530521998	-8.1298832068787	0.1415521669384943	0.0001	0.0143	0.0283	0.0139	-1.8338180039577	-1.0752056860003	-2.9337311132376	0.149488028255961	0.278	-0.3783	-1.6256	-0.0625	-5.425246561407199	-8.6594797431314	-6.642677303388	0.1549625407171795	0.5996	-1.1964	0.3761	-2.0569	-5.3670188759712	-9.2949483749978	-6.4236546514811	0.1603420510719617	0.1398	0.8386	0.7419	0.2333	-4.440647875109	-6.5085962547624	-5.6741305736154	0.1614053673133661	0.4952	-0.296	2.1063	-0.28	-6.879758406386199	-9.6206693261631	-8.5184349780719	0.1627699573228194
601	0.1136401494109921	1.414	-2.4494	-0.8088	-3.4657	-8.393048739230998	-1.9690400004736	-11.1561884713534	0.1421541411853851	0.0	-0.0024	-0.004	-0.0048	-2.6012431607919	0.906069997021	-2.4068492461032	0.1520869069879936	0.3663	-1.236	1.0353	-1.0068	-8.2625085633684	-5.5446526595817	-12.657715238018898	0.1556424433419465	0.4426	0.4108	-1.892	-0.7192	-5.0542417819062	-1.4984186672402	-6.6938625863287	0.1607960398974101	0.0942	-0.3967	-0.8488	-0.0273	-4.6084065580138	0.2280715489679	-5.2236528721004	0.1632523588758537	0.3033	0.8753	-1.0577	0.9497	-9.0926465111384	0.0508705386951	-10.9108453319082	0.1633130815951533
602	0.1399829163570971	3.09	5.4257	-1.7795	-0.7112	0.3599493878743	-0.1768862660271999	0.5288096756387	0.1528285859347245	0.0922	-0.2718	-0.0755	0.9083	-0.2576575080543	-0.099537867671	0.4908043079825	0.167742698773164	0.1709	0.2301	-1.1481	-0.396	0.0343858088318	-0.0236845044814	-0.0954855355088999	0.1707155586769147	0.0013	0.0643	-0.0315	0.081	0.0930069245747999	-0.119209383021	0.3023118478987999	0.1761386893579758	0.0003	0.0468	-0.0012	-0.0172	0.1438381202391999	-0.1477724233091999	0.3719490122377999	0.1774383146754913	0.0006	0.0201	0.0514	-0.0406	-0.0178617359378	-0.0907643718248999	0.367857337045	0.1793430136765459
605	0.137383127712195	1.5848	-2.171	-0.5735	3.5016	4.1588730892356	1.1029818656745	-6.6928396675305	0.1418809791680884	0.0025	0.0846	0.0221	-0.1362	0.0671978964356	0.0217173529464	-0.11016048596	0.1595542065418703	0.0031	0.0766	0.0205	-0.15	0.7722250065796	0.2092655802933	-1.2100342522092	0.1619037456281128	0.1264	0.5688	0.1493	-0.9083	4.2988949354969	1.1326071677916	-6.941959737922899	0.1630294728520326	0.0	-0.0137	0.0068	-0.0138	0.1719683871896999	0.0473296659321	-0.2715062548607	0.1676883814582726	0.0218	-0.3389	0.2214	-0.1759	1.8791411753241	0.5050858281266	-3.0041944812213	0.1730016228881712
606	0.1373099969564962	2.5917	2.5437	4.6416	0.545	1.7223198549538998	-0.8666089372289	-1.2552787375141998	0.1552375773166842	0.2028	-1.0604	0.4963	0.7675	2.1354610203346	-0.9421475561729	-1.5000710745296	0.1710395993763404	0.0092	0.1004	0.2649	-0.004	1.4606887007988998	-0.7983487789643999	-1.0848447285218	0.1730829998211228	0.0033	-0.1244	0.0628	0.0963	1.5826127529382	-0.7152169550953	-1.1172633858186	0.1847746848968179	0.0564	0.401	0.5265	0.1397	2.242946180207	-1.234190873059	-1.6745967587148	0.1868874966998227	0.11	0.6523	-0.4647	-0.491	0.8083419087622	0.1282189370513	-0.3448416640854999	0.1878246867432506
610	0.1390506249964439	2.6886	3.187	-1.192	-4.1743	0.3972859240085999	-0.1456872426821	-0.0901348833337	0.1573886954960114	0.0017	0.1073	0.0678	0.0159	0.4295472091826	-0.2472709479494999	-0.1695684623169999	0.1716164573085853	0.0004	0.019	-0.0232	0.0493	0.3826896596189	-0.1146062484291	-0.0282876390733	0.1738926477157316	0.0076	0.1091	-0.0804	-0.217	0.2342090617571	-0.1000886701008	0.1937250831667999	0.1847860569702208	0.082	0.0831	0.5441	0.6021	0.7176955660294	-1.1178141882484	-2.2081275980375	0.1869192918337295	0.0541	0.559	0.3435	-0.0598	0.7722643496103	-0.2039542711487999	-0.1626047458831	0.192044018132721
615	0.1078057531801498	1.8813	2.2229	-1.7111	-4.2788	-6.5438082672389	4.3832463933177	11.9484390805593	0.1413163694127524	0.0002	-0.0189	0.0213	0.0412	-2.088328069556	-0.3088821340257	3.0415703603863	0.1444957247814022	0.2686	0.7027	-0.4682	-1.4408	-6.341781804594399	8.3208936209272	12.4552953450674	0.1501949614668348	0.4201	0.8994	1.5408	-1.0061	-6.249955170940599	3.6462727422453	11.1817614413084	0.1563735274631415	0.3818	0.8199	-0.8243	-1.5202	-8.9664340686528	5.236754101323499	16.377008645243397	0.1568552693660948	0.1467	-0.4912	-1.0774	-0.031	-4.4168453415355	2.490807273617	7.788425043433399	0.1596149862225975
616	0.1377608025568738	2.1307	-2.4622	2.6022	3.2196	-0.4845094230705	0.1625654028524	-0.5623299377951	0.1663780396750114	0.009	0.149	-0.0455	0.2391	-0.8015749074817999	0.4393436238269	-0.5776737197680999	0.1709347572751573	0.0304	0.1745	-0.3564	-0.3309	-0.4283275752309	0.0902529124258	-0.5581595765409	0.1900922785472791	0.191	0.3706	-0.8924	-0.7571	-0.9325478566821	0.7920145510217	0.4998925480741999	0.1909997586125439	0.0411	-0.3574	0.4023	0.1821	0.2473102909802	-0.6008861078811	-1.0128469823408	0.2019179328582933	0.045	-0.4373	-0.3032	0.2261	-0.6317310439499	0.1566246052167	-0.8782151312854001	0.205382415451476
617	0.0356088234930607	0.0622	-0.3813	1.3051	0.8776	0.6752837789348	2.9374293581234	2.9453766503248	0.0697128234542841	0.113	0.5036	-0.3317	-1.4377	0.9628419903210998	2.92712148408	7.7809892106311	0.0767328265992171	0.1131	1.0233	0.4325	0.9882	0.4324192504236999	0.4910010231359999	8.2733278968109	0.091374468674846	0.0962	0.5113	0.8231	0.8006	-0.036589018551	1.8392473421943	6.7777812708118	0.0990746713789557	0.5972	-1.9142	-1.0294	2.0779	1.0178828902704	-0.0217566959771	2.4701128394688	0.1031256247884056	0.5493	2.3492	0.9523	-1.2505	-2.0407623454397	-0.6459338780325999	4.924567152719	0.1042578555373863
618	0.1411694868380472	2.0466	-2.8962	-3.4933	1.075	1.1403577448395	-1.1807630373684	-0.6030499745696	0.168698019087761	0.0363	0.4096	-0.318	-0.2314	0.9318003390988	-0.95603564601	-0.4838012485178999	0.1716976350602868	0.074	-0.5752	0.46	0.3223	1.5578266435972	-1.6367094201507	-0.7996470989775001	0.1939366611557482	0.0342	-0.2034	0.0328	0.4714	-0.3768668910752999	-1.5797013686664	0.1052426071225	0.1961167241926431	0.0259	0.1633	-0.3157	0.2673	1.40454619599	0.0100324728284999	-0.4722343974920999	0.2050807591231294	0.1123	-0.5198	-0.7181	0.1886	2.003347123244	-1.4538036704264	-1.0029718816351	0.2074835806637461
633	0.1158647584892378	1.1384	-0.5839	2.8969	2.4505	0.9011127751528	-10.1860286773221	-6.0017399902543	0.1316045852848174	0.0443	-0.4385	0.5546	0.0703	3.0227643917116995	-4.2841806420151	-3.0383835748996	0.1418258342587778	0.0785	0.4306	0.6575	0.4609	11.891037598768	-13.359004760246398	-10.0092997834177	0.1474946939661047	0.2665	-1.5724	-0.4142	0.2577	-0.6178429541128	-4.5781517674055	-2.2031703761693	0.1537245862511135	0.4594	-1.9751	-0.7564	-0.0966	1.0996770510957	-6.196291277065799	-2.5021774094893	0.1550949734639254	0.2525	-1.5421	-0.0028	-0.2529	0.3718309831457	-5.884458415737599	-2.9903063913842	0.1588350530835619
639	0.0897417564482138	1.1083	0.7622	-3.6357	-2.1738	-1.3663441131803	8.8204320817251	7.7263417409888	0.118728957671197	0.535	-0.6146	2.4066	0.7683	-0.7240691370028	5.3599371304452	5.1746314558482	0.1273140124215794	0.0024	-0.0371	-0.1596	0.0344	0.2452644533837999	2.582476535148	5.0396848605472	0.1314790875000099	0.2925	-0.3068	1.5147	0.9742	-1.27864849775	8.8397101667681	7.898231442117099	0.147895856763586	0.0304	-0.091	0.0025	-0.5481	-0.2215799489024	2.3628243947499	2.5214161515016	0.148575267315117	0.0076	0.1779	0.0148	-0.2119	-1.1450789085234998	6.144987965033	4.5471101161832	0.1498151783143481
642	0.119895659638703	2.0205	5.0259	-0.1167	0.0718	12.8809869372414	-0.2611196947558999	-0.6138299649814	0.1505758195365844	0.5415	-1.9147	0.293	-1.2815	9.4952830873222	-0.4339142855903	0.0799056953517	0.1535624927702775	0.6307	1.3716	0.4417	-2.0209	9.0920957087086	-0.4057053325783999	0.1256222970250999	0.1576418181155812	0.17	-0.1216	-0.8592	0.9299	5.2296723557975	-0.0793942359525999	-1.0386953535107	0.1635295504547876	0.0168	0.112	-0.1214	0.3565	12.5518431424052	-0.2791388028165	-0.7930768128505999	0.1645642687520931	0.0715	-0.4224	-0.2995	0.6194	10.7787707778483	-0.2311009623318	-0.4391862517041	0.1653768102872246
643	0.1191996299475533	1.536	-4.3519	0.5272	0.3343	12.4217357398803	-1.8241396184055	-1.3106737247398	0.1531274856974677	0.601	-0.3561	1.6372	1.755	8.0876681349376	-1.2703077752416	-0.9757465043907	0.1575315962831801	0.173	-1.2093	0.2139	-0.3724	10.335020734583	0.3447629780240999	0.7561337070233	0.1598249798541381	0.3237	-0.9978	-1.2575	-0.6793	7.1776244918159	-0.3259176663188	-0.1760994054132	0.165327586793934	0.0304	0.3788	-0.3166	-0.1795	5.691952966522499	-1.31799152845	-1.0904314388812	0.1682231485704432	0.3237	1.5791	-0.5256	-0.3407	13.0725874967504	-3.7797243023797	-3.2820743070554	0.1707992056146299
644	0.0831882052890908	0.9752	-1.0626	-2.9669	-2.7664	-1.6294309594712	-8.9543951012586	-9.874431874178098	0.113473476231376	0.6461	1.2364	2.1297	1.5735	-0.2587984559446	-4.5550574083846	-5.561924250059	0.1243418415673563	0.1153	0.3503	0.7849	0.8073	0.5159051615690999	-4.7791946542825	-6.4932524727894	0.124769717069429	0.21	0.4213	1.1564	1.0053	-0.9367182179363	-7.780123663955699	-8.9820925948714	0.1331151196591391	0.946	-2.7048	-0.8607	1.6135	-0.4411927462698	-0.5508417728306999	-0.3743489371105	0.1388424706677755	0.4013	-0.3416	-1.4291	-1.4752	-1.3274731988487	-4.5606047757133	-4.6186750890265	0.1434210926930363
646	0.166954612065132	0.2947	-1.3488	0.3529	0.8389	1.669324792601	-0.4186491896787	-0.0803778117201	0.1691048750880589	1.0099	-2.6138	1.307	0.6466	2.3597162953246	-0.5057940026792	-0.6376324985549	0.1765857527763059	0.0557	0.3606	-0.5139	0.2814	3.335895573053	-1.5178147813752998	-0.3932729348772	0.176973812240478	0.7501	0.8767	1.4626	-1.8575	0.0996558967631	1.0790219599781998	0.0910004300090999	0.179811498634082	0.1219	-0.5392	0.7603	0.3853	2.3168717348923	-0.3756079140928999	-0.6967257306663	0.1818594188762721	0.1598	0.7663	-0.7164	-0.4664	1.2203421262526	-1.0215417921255	0.8677105420884998	0.1868503442517758
647	0.1709919498559173	0.0573	-0.2105	-0.6653	0.1243	0.9207056044414	-0.5299899665597	-0.1859351630882	0.1812240497980913	1.1692	-2.2425	1.7291	1.2882	2.4005150181605	-1.7577285825838995	-0.7098663029201	0.1930466388493138	0.0059	-0.0987	0.1838	-0.0452	1.2558688829747	-0.6131217904288	-0.2896040489827	0.2046043458698559	0.0235	0.2835	-0.2745	-0.1278	0.8547273419574999	-0.3588084399839999	-0.1569000064316	0.2117873865853509	0.1026	0.5352	-0.0162	-0.6632	1.1049490172095	0.1608343095016	-0.8767200961188	0.2132453801063367	0.1004	-0.2682	-0.2597	0.7528	0.8764840379345998	-0.7909522891928	0.4238818127617999	0.214773328140319
648	0.1555610164299358	0.8783	1.6785	0.0938	-2.3755	0.8730611942637	-0.5921126120349999	0.8586616450275	0.1589840774079453	0.7337	-1.2785	2.1178	-0.8958	1.2457577240848	-1.1808417234298	0.8652712741851	0.1659897887469439	0.0115	0.2303	-0.138	0.1787	0.6174101807750999	-0.3780471819963	1.1230468113315	0.1660420293584325	0.0061	-0.0375	-0.0762	-0.2187	0.7728938381014999	-0.3803290777769	0.2780765409876	0.1689009987463507	0.0644	0.3346	0.2197	-0.6418	0.9357739851994998	-0.8762086367197	0.7959881971224	0.1755250280961113	0.6643	-1.2841	1.9177	-0.5916	1.7804295112978	-2.7525957998948	2.1742532486048	0.1771360703582145
651	0.1334212263287011	1.4265	-3.8907	0.1152	-0.9415	12.207276879534598	-0.3499169150457999	3.1306823249218	0.1546302836074406	0.6423	0.8394	1.0348	-2.1108	4.8430877361393	-0.5307768271737	2.1487196216805	0.1588895438551877	0.254	0.1882	1.1974	-0.9638	4.479990905809	-0.4400517983795	2.1054816309412	0.1648288869227411	0.112	-0.9352	0.1888	-0.3297	5.2009126003558	-0.5587103789707	2.2811876060474	0.1703599925835039	0.2733	-1.5227	-0.2725	0.1175	11.7967716972108	0.9930574378986998	0.7422456171862	0.1713675002230928	0.1354	-1.0116	0.0779	-0.3951	10.5735181866864	0.3004627254559	1.6989894377487995	0.1775587535505406
652	0.1197387882345532	0.7248	-0.0915	-2.2835	-1.9641	0.0213239226393999	-4.3132944847331	-3.2919887507918	0.1539080229951292	0.0004	-0.0257	0.0367	-0.0383	0.4357634080331999	0.7835557994212	0.6172528086522999	0.1546465573035628	0.0019	-0.1024	-0.0881	0.0223	0.8829362949694001	-1.8712725691841	-2.3317827435276	0.1668696274526006	0.0327	-0.2006	-0.4493	-0.2278	0.6247279844853	-1.6620463319215	-1.6663347222678	0.169969689206577	0.026	-0.1622	-0.3875	-0.2309	0.5293211350378	-0.8204595622177999	-0.9004046006002	0.177908898386015	0.2419	-0.5377	0.4127	1.2569	1.6026776985951998	-2.3594802371404	-3.6743243231344	0.1793121641023375
653	0.1238099460461235	0.7822	-1.3937	-1.181	2.4778	2.1589488096625	1.5965008427753	-3.7124477198827	0.1527313270532754	0.0006	0.0663	0.0317	-0.0107	-0.8811265155571999	-0.74358328023	1.2048803151874998	0.15430062026387	0.0178	0.0827	0.3184	-0.2538	0.0043670764077	1.1386659945194	-0.7373670813794	0.1551739804339953	0.0135	-0.2033	0.096	0.2822	0.4713688508166999	1.5577086145050998	-1.4455809770101	0.1628301556294918	0.0987	-0.7519	-0.1705	0.5614	-0.5978173514865	1.0859463333814	0.7925260104208001	0.1669944258980742	0.0081	-0.0411	0.2442	0.1088	-0.3322912372922	-0.157765553107	0.3678966800757	0.1699925105269299
654	0.1536323333604189	0.0536	-0.4635	0.451	0.3239	-0.6824048674915	3.2419050727107	2.7804900086611	0.1656814480869403	0.8236	-2.6999	0.0654	-0.4037	1.6301391340237998	0.3603428181813	-0.1799156793910999	0.1772574658177546	0.1846	1.0461	0.1949	0.6556	2.5233833030366	0.6262623626826	0.6332260791165	0.1796132111271552	0.0139	-0.1951	0.1032	-0.2589	-1.4003758347358	1.7625284323292998	1.805058248516	0.1873172089323161	0.0195	0.0846	0.3704	0.1075	-0.8822674634475001	1.0925953055697	0.219927541613	0.1934420610373711	0.1109	0.2666	0.4866	0.7432	-0.6614350321283999	1.8408210634223	1.2479215907733	0.1988820122442594
655	0.1396259196131206	0.1499	-0.1956	1.091	0.6175	-0.0673552685583999	-1.1913463126267	-1.647292695409	0.15260172804568	1.228	0.3475	3.0262	1.671	0.2721357433519	3.7344011310132994	1.0630880325447	0.1628387432078172	0.4826	-0.4578	-1.8139	-0.9724	0.3049871739863999	1.8285066948132	0.0064916000655	0.1762689722701957	0.0024	-0.0495	-0.0947	-0.093	0.8053911814596999	3.0526650950437	0.5936469902322999	0.1828494952165325	0.0009	0.0209	-0.0038	-0.0842	1.8013600036301998	0.2223274664857	-0.9990769215958	0.1835385013799111	0.0014	0.1047	0.0033	-0.0116	0.6255148450993	2.1503326859392	0.1268025879460999	0.1848841868102727
656	0.1392610191954432	0.1362	-0.2007	-0.3592	1.1391	-0.2894466768599	1.2288008778531	-1.0422755693044	0.1534857719746668	1.2244	0.3615	-0.8581	3.3315	0.0658602333918	-0.1398644741384999	4.0841606739363	0.1629868487994972	0.4949	0.4828	-0.4785	2.023	0.119209383021	0.3938237373069999	2.1807448486703	0.1744027200278205	0.0019	0.0276	0.0029	0.1244	0.5633528565932999	0.0459526598576	3.8047858129356	0.1823048653250442	0.0024	0.0105	0.1057	-0.0908	1.5779702753155995	1.1571572189483998	0.4563398130892999	0.1823876762159993	0.0065	0.2218	0.0119	0.0643	0.2837025943776999	-0.09835757675	4.146362005473	0.1849566516685081
657	0.1346117745547639	1.4003	0.9963	1.9469	-3.2895	-0.8749103167066	-2.6580544971227	4.6626605973491	0.1706618855773949	0.037	0.031	0.5121	-0.2497	-0.6635202127555	-2.7422879258514	5.0091940117547	0.1742056243009566	0.1494	0.202	-1.0599	0.3498	-0.173896195694	-0.8252594119632	2.4691292637013	0.1752832786524236	0.2502	-0.1173	-1.218	0.8021	-0.4987122571532	-1.3651244792286	4.0978127055892	0.1837883786680793	0.0053	0.0579	-0.0151	-0.1999	-1.3921924843502	0.8490619455367	8.4466339470444	0.1870861546397755	0.0648	0.5287	-0.4605	0.1667	0.4607855755584	-0.3274913875468	2.0897050756305	0.1906260232936973
659	0.1394580270914606	1.3775	-0.2121	-2.9407	-2.4746	-0.4742015490271	2.3339466102161	1.7729936784954998	0.1725251442211292	0.0179	-0.0584	-0.0626	-0.3849	-0.4201442248453	2.3175012233835	2.4356090015449	0.1786685889036498	0.0224	0.091	-0.2125	0.3673	-0.7741921581146	-0.4528776263876999	-0.6827589547678	0.1822651790122013	0.2166	0.2843	0.2947	1.2707	-0.7156103854022999	1.8309459627166	1.0362167425766	0.1872057618779817	0.0486	-0.3681	-0.4291	0.2644	-1.1820220143508	0.026753260876	-0.5426977654758	0.192442564746956	0.2391	-0.5234	-0.1104	-1.2559	-1.2991855597753998	1.8198118850285	-0.6749296916584999	0.19504002679316
660	0.1371499996561962	0.4583	-0.2325	-1.4476	-1.692	-4.737687756893999	0.9368755900591	-4.2032913708959	0.1443080585595131	0.0545	0.1498	0.4322	0.5981	-2.7358356688166	0.4029906634601	-2.5221243260542	0.1605224361534296	0.2011	0.9008	-1.0321	-0.0494	-2.6018726492831	-0.4328126807307	-3.1263939345755	0.1695537337100915	0.0455	-0.0817	-0.6288	-0.0107	-0.8853755628728	4.9896011824661	2.6872470259021	0.1740863139971602	0.4344	1.3561	-0.1623	1.3704	-3.2523309758462	-0.0607062963700999	-3.5942219126292	0.1779616501803798	0.0277	0.0432	-0.4766	0.0698	-1.0996770510957	5.2569764191033	2.716636269835	0.1793993360336892
661	0.1258130993836209	0.5636	-0.6956	1.1284	2.2277	0.9334920894189	-4.4349431356575	-3.3981755906511	0.1555849611766384	0.0001	0.0215	-0.0154	-0.0082	1.3035132931524	-2.2970821904502	-2.3954397672002	0.1572105885041548	0.0007	-0.0696	0.0273	0.0352	0.4445369038792999	-0.6221313444590999	0.8104664324199999	0.1704762945889363	0.0089	-0.1745	-0.1668	0.1428	0.5788146676584	-1.6861636097406	-0.5632741705319	0.1755004005472635	0.0727	0.4736	0.2612	-0.5737	1.0116273483890998	-2.2899217588628	-1.7854260761967	0.1828413258453337	0.2408	0.5942	-0.1665	-1.263	2.3511788576627	-1.8344868354796	-4.0199528478339	0.1870851061820143
662	0.1642764959448674	1.3917	-0.1775	3.5415	-0.3658	-0.2114294469818	-5.4554226659541	-0.3785979844261	0.174662954740994	0.0782	0.0709	0.2029	-0.7909	-0.8625172620360999	1.3716160792941	-1.7367194041901	0.1787030064681851	0.0311	0.2223	0.0586	-0.4563	-0.339923785248	-3.6248701335445	-0.7418128438485	0.186962327846009	0.0439	0.1356	-0.557	0.1539	-1.4625771662724998	-0.5245212852923999	-4.347798322657	0.1906422999297641	0.0027	0.1366	0.0216	-0.0443	-0.2267732289548	-4.6756044544494	-0.4512645621289999	0.1911858321194184	0.0255	0.3893	-0.1302	-0.1787	-1.4925565556659	-0.6180003262356	-4.4869152792122	0.2015437819047717
663	0.1644501173161729	0.3052	-1.2202	0.6503	-0.9339	0.1724011605273999	0.3314650336475	-0.5980534096707	0.1754142921408893	0.4388	1.2442	-1.4757	-0.163	0.8080665075473	-0.6008074218196999	-1.03078740434	0.2117262405140216	0.2102	-0.7347	0.133	-0.9652	0.5540285583173999	0.2661162596548	-0.1480084814933999	0.2121248121177862	0.0001	0.0186	0.0138	0.0217	-1.0769761223818	-0.086948097847	-3.0770971171084	0.2174588588009932	0.5492	1.4314	-1.282	0.3102	1.0794940763466	-0.5313669726342	-0.5290850768536	0.2199154644240403	0.0001	-0.0036	0.0124	-0.0148	-1.0979459577449	-0.0695978213083	-3.079379012889	0.2288405822047029
664	0.1566382635990686	1.9061	0.7625	0.5347	4.1696	2.296059271652	0.1389989274631	6.6204091480118	0.1730705355582821	0.0614	-0.5632	0.3873	0.2543	2.1726008413154	-0.6506156986859	-0.7543239276111	0.1774750345841814	0.0327	-0.4521	0.2403	0.121	2.177243318938	-0.1865646515794	4.155804332841	0.1832571637440332	0.0024	-0.1396	-0.0095	0.0004	1.9367393722689	-0.1378186365421	4.6360253655652	0.1840037310837324	0.0368	0.1513	-0.1141	-0.5136	6.336391809388499	-1.049278628769	-1.3786191387587	0.1898518869905271	0.0356	-0.1082	0.4102	-0.3182	3.189146068542	-0.2350352654018	2.9759461851787	0.1919983670396744
665	0.1889556647083169	0.1624	-0.582	0.7523	0.6202	0.7353605868137	-2.9767330457927	0.1851876455049	0.2071860645124541	0.1274	0.258	-0.8976	-0.2244	1.1610915220184	-3.0226463626196	-0.2479397794713999	0.242732402421904	0.3732	0.9572	-0.4156	-1.1032	1.6690887344168	-2.7337504881895	-0.8857296501491	0.2437178902435505	0.5055	-1.2033	0.2931	1.256	1.5925271966745995	-2.9089056608659	-0.7388621165459999	0.2521913149280439	1.0558	-0.6637	2.3569	0.5333	1.2064146933848	-3.9857637541556	-0.2785880003866999	0.2713866372735012	0.0106	0.1533	0.1354	-0.129	-0.2336582593272999	-1.6520925451544	0.9531242617382	0.2786115571330557
666	0.1247434027273378	0.5136	-0.7685	2.1908	0.8865	-0.8401704205984999	6.295160313214899	2.3293828186549	0.1587261009397568	0.0023	-0.0991	-0.0301	-0.1027	-1.4521119201063	4.6812305078395	0.7223773866827	0.1635023162775137	0.0004	0.0321	0.0184	-0.044	-0.2518740825414	1.5457483331723	-0.4221507194109999	0.1747411157419906	0.1468	0.872	-0.6631	0.245	-1.8577385666233	5.6976183629433	1.1402790587781	0.1797633048564054	0.0153	-0.2635	0.2368	-0.0441	-0.0552376151027999	2.2069473071165	0.2044657305479	0.1862506539743856	0.2576	-0.065	1.2048	0.7865	-1.9894983764376	5.551537689954199	0.8947785472101001	0.1907601839929118
668	0.1391208518218138	0.0276	-0.4288	0.1255	0.3123	2.6551037698202	-2.5901090831038	-0.4455204796468	0.1416944216728258	0.5287	1.9806	-0.5554	-1.1687	-0.129045140696	-1.8197725419978	0.9274332626911	0.1472467581438853	0.0593	-0.5872	0.0836	0.5021	2.8238853715232	-4.8493826210513005	3.5899728653136	0.1506986632863582	0.0048	0.1632	0.1041	-0.101	0.3373271452218	-2.3734863560696	4.2324838996753	0.1628013463768712	0.1395	0.4789	-0.7594	-0.6921	0.2349172363096999	-0.7258789164149999	1.5110084370641998	0.1679868038475032	0.0004	0.0138	-0.0136	-0.0545	0.1244420061041	-2.8597268724909	1.1620750977859	0.1772309166475844
669	0.1485361535564948	0.0361	0.0317	0.4033	0.4479	-1.042196883243	-0.1772796963342	0.5132691785122	0.1615842228886294	0.6751	0.0395	1.557	-1.9598	-0.6836245014432	-1.4501447685713	2.045050735786	0.1650063831410965	0.2534	-1.0537	-1.0318	-0.3592	-1.0479409657252	-1.9141564726471	2.2294908637076	0.1710370122250475	0.745	-0.9999	-2.2458	0.7	-1.0264596709629998	-0.4955648146972	0.5549727910542	0.1755646460552411	0.2548	0.3345	1.2216	-0.7568	1.7297163447254995	-0.350546403537	3.5035755698964	0.1761536819732163	0.2772	0.854	1.2642	0.1803	1.2757371134781998	0.0868694117856	2.9510813897762995	0.1814589473332769
671	0.0969616688470416	0.0308	-0.25	0.236	-0.5982	-0.4258096212661	1.6958419952927997	2.7074693436819	0.1252932679252632	1.1116	-1.4061	1.2102	-3.141	0.9853068608508	0.4803390618163	4.7704998444978	0.1497016365494499	0.0877	0.6085	-0.6105	0.368	2.9090630329887	-1.2114899443451	7.1303735119452	0.15828173087822	0.0017	-0.1232	0.0236	-0.0286	-1.2565377144966	0.9392755149318	-0.584244005895	0.1784748579434389	0.1987	0.6674	-0.601	0.9291	1.1142339724547	0.1628408040672999	3.6706260782486	0.18753542852899	0.1861	-0.7397	0.8762	0.4167	-2.1006424381651	3.2861266392175	2.2033277482921	0.1904432491397074
672	0.0986931602740004	0.0115	-0.2136	-0.1284	0.3348	0.7095122156438	-0.5509991449535	-1.8771740237891	0.1245302207258232	1.1036	-1.8418	-0.642	3.0804	1.5251325850855	-0.5721656954701	-3.7775997787218993	0.1483427430502508	0.1794	-0.3953	-0.8696	-0.9494	2.2156027738705	-1.1800942058464998	-6.6629389641985	0.1593296829688787	0.0022	-0.1428	0.0035	0.0031	0.2263011125864	1.0017522476833998	1.2091293625031	0.1763134602476397	0.2032	-0.022	-0.5254	-1.2051	0.9694909625094	-0.9312888796997	-3.2015391232125	0.1780998915227697	0.401	0.9214	1.3878	0.7761	1.31799152845	0.1204683600034	-1.9197431830065	0.1786122632390687
673	0.0969859899066596	0.0195	0.2297	0.4925	0.079	0.5456484927783	-1.7976617587444002	0.0718797170889	0.1228310503153706	0.9706	-1.3016	-3.1282	-0.611	0.1838106394304	-3.9281655572108	-0.0122356825477	0.1428117516798364	0.2593	0.8682	-1.1735	0.7702	0.8825428646624	-6.8340811477435	0.7706906283823	0.1559445498493178	0.0025	-0.0259	-0.0752	-0.1323	-0.740042407467	1.5582200739041998	-0.4771916193603	0.1719333164582149	0.0036	-0.0347	0.0071	0.1745	-3.223374505251	-3.6452891664778	-2.5526545178774	0.1726302149030089	0.2093	-0.2323	1.3077	-0.2342	0.8575206971372	-3.5979595005456995	0.4817160678907999	0.1762594247999417
675	0.0977741317386537	0.0061	0.3014	0.0494	0.0311	-1.6388732868392	-0.4917091976886	-0.1363629444062	0.1225700152022659	1.2884	3.8959	0.6309	0.4367	-1.2066900945997	-0.3377992615902	-0.0492574744364	0.1595392153966021	0.0029	-0.1307	0.0775	0.0643	-1.5794259674515	0.4549234639841	0.3214719038497	0.160333308411556	0.005	-0.1665	-0.0595	0.1233	0.3129344661877999	-0.4261243655116999	-0.0070030594646	0.1611314805997129	0.0178	0.3954	-0.0708	0.063	-1.7309359786772	1.3513937615143	0.6947585791313	0.1687038445880869	0.0051	0.1913	0.0935	0.0038	-4.2327199578595	-0.7693136223078	-0.3945712548902999	0.1713531507207447
676	0.0916501454472984	0.0145	-0.2203	0.4342	0.0253	0.3049871739863999	-0.6017909975872	-0.6076137661308	0.125893331575624	0.9392	-1.7088	2.865	0.248	1.1168699555116	-1.3901859897845	-0.8641303262948	0.1443546379400832	0.1077	0.3308	-1.0042	0.037	0.7349671565067	0.0153044389422999	-1.0087159641172998	0.1559033208005192	0.0068	0.1933	-0.1531	-0.0672	-3.0104500231026	3.5091622802558	0.0515000271862999	0.1633202693923317	0.0631	0.545	0.3828	-0.3683	-0.178617359378	-1.7281426234975	-0.1345925080247	0.1706395677225635	0.0113	-0.297	-0.1002	0.0317	-0.8001585583765999	2.0359231526636	-0.5212951567749999	0.1758175694935608
677	0.0928915624331771	0.0391	0.349	0.693	0.172	0.4840766497327999	-0.2167014130955999	0.6973945621882	0.1219169050280891	1.0484	1.7431	3.0114	0.8895	0.5524154940586999	-0.5195247203935	0.8119221245559	0.1399977983569202	0.1171	-0.2505	-1.0918	-0.0092	-0.009835757675	-1.9712038671621	0.7036894471002	0.1533780079359938	0.0119	-0.1918	-0.2476	-0.1352	-2.3616441038289	-3.8794588852042	-0.8216398531388	0.1612365869284215	0.0242	-0.2852	0.1978	-0.3237	-0.7473995542078999	-0.1696471483784	-0.3694704013037	0.1679160595918747	0.0612	0.1088	0.7277	0.074	0.3575888060323	-2.451464242917	1.0674944519830998	0.1702077887089805
679	0.0867481938217244	0.0596	0.6202	0.776	-0.2088	2.3887907950119	3.671098194617	-0.6647791897379	0.1184136390525644	1.0777	-2.3973	-2.7424	0.6199	4.5969183930494	5.618381499113499	-0.7507043687866999	0.1415187235981176	0.0004	0.039	0.0502	-0.0139	1.2017722157622	2.0241202434536	0.1670898513829	0.1423395822366666	0.041	0.3509	0.5111	-0.2176	2.0919082853497	2.9044992414275	-0.1342777637791	0.1517668072843725	0.0074	-0.2163	0.0812	-0.1404	3.6173949577115	5.7034804745176	-1.7744887136621	0.1586252990575103	0.1013	0.6513	-0.0855	0.7254	3.7550955651615	5.4688386394228	-1.2367088270238	0.160162055900653
680	0.1190519675525295	0.5038	0.5058	-0.1209	2.4651	1.6893110521966	-1.4264996071206	5.4571144162742	0.1536184641715281	0.0018	0.0164	0.079	0.107	1.1529868576942	-0.0107406473811	2.894860198906	0.1562108349685828	0.0005	0.054	0.0196	-0.0382	0.0825810214393	-0.1255042679329999	-1.1095521518013998	0.1656172650527866	0.0252	0.2601	0.2079	0.3428	1.2051557164024	0.4413107753618999	4.5083572309437	0.1711644768328264	0.0143	0.0661	0.2015	0.2834	0.3086460758415	-0.4943451807454999	-0.2508905067739	0.1753808300583655	0.2069	0.0978	1.2194	0.5228	1.1616029814175	-0.2649753117644999	3.6267192559874	0.1795914393670427
681	0.1039545550449937	0.0254	-0.2794	-0.3956	-0.3628	-1.3142145975028	-0.8509110679795999	-1.0841365539691998	0.1084922930974593	1.1835	1.631	3.2199	1.8263	-1.0981820159291	0.2563985310718999	-1.2034639660823	0.1458905186797199	0.6301	0.5885	-1.2378	2.1449	-0.4857684000528999	3.2975754611512	-1.5590069345182	0.162564874133832	0.1177	0.0745	-0.7814	0.6854	-1.7428962600099998	-1.435627190243	-1.6201066611953	0.1651484306093301	0.0131	-0.1527	0.0571	-0.3047	-0.7202922060556	0.9020963509203	-0.974133440132	0.1655817611787027	0.0844	0.0986	-0.6513	0.5751	-0.367857337045	0.3207243862664	-0.5249540586301	0.1674782801512592
682	0.1050759182885722	0.0022	-0.1784	-0.0155	0.0063	-0.9129550273935	0.7843426600351999	-0.5113413700079	0.1308814878907596	1.0576	3.2571	-1.0857	0.5772	-2.1354610203346	0.9582388557292	-0.596046915105	0.1633997754180061	0.2944	1.0523	0.9955	-0.7771	-4.6860697006156	0.3348878773184	-0.0462674041031999	0.1767552519777177	0.2925	-0.8814	-1.0415	0.788	0.5750770797418999	0.8018503086966999	-0.634209654884	0.1786642205133916	0.414	-0.955	-1.2523	0.9977	0.8488652303831999	1.0289776249278	-0.8518946437470999	0.1869011663399703	0.1054	-0.2977	0.7363	-0.4636	-2.0618502098949	0.5960862581356999	-0.3259963523801999	0.1875083667059713
683	0.0983575593447142	0.0016	-0.0111	0.0514	0.1446	-0.8820707482939999	-1.5157296007481995	-0.1382907529105	0.1105704374406334	1.7783	0.0253	-2.9476	-3.9288	-0.8913950465698999	-2.8683823392449	-1.6410764965584	0.1419430553644067	0.0267	0.2358	0.4637	-0.1052	-2.582083104841	-7.569402391526499	0.0132192583152	0.155609226744801	0.0537	0.2012	0.5556	-0.41	-1.0823661175877	1.4321650035414	4.8116919976407	0.1626095583525815	0.0006	0.0735	0.0084	0.0075	-1.3129949635511	-1.0009653870694	3.00580754548	0.1690631969627149	0.0523	-0.1805	-0.5575	0.3474	-1.0491999427076	-2.1832234596044	0.0361955882439999	0.1709980825804592
684	0.090911683902495	0.0137	0.2862	0.0828	0.3707	0.9451376265061	-0.0879316736145	1.7029237408188	0.12347527450684	1.0524	2.2992	0.4654	2.6984	1.9457489262992	-0.2645031953961	2.4326189312117	0.1433371664605792	0.0952	-0.4921	-0.2828	-0.821	1.0822480884955998	-0.7762773387417	1.075638459338	0.1554140041301729	0.0053	-0.1876	0.0573	-0.1121	-3.1116009550323	-0.2230356410382999	-2.0289594362297	0.1618147057294285	0.0742	-0.4692	0.6135	0.3016	1.0482950530014998	0.6951913524689999	2.7577890799472	0.1714934735439474	0.0047	0.1182	-0.1139	-0.1185	0.6936963173024	-0.2316517647616	1.1640815923516	0.1751568327354663
685	0.100010657882542	0.026	-0.1621	-0.5958	-0.0932	-2.0598830583599	2.8372620019612	-0.4801816896934999	0.1282017316488729	1.0539	0.9589	3.3545	0.3995	-0.8882476041138999	5.249147155994	-0.2133965985167999	0.1587577325392423	0.0978	-0.7734	-0.56	-0.1097	1.0284661655287	7.8996477912223	0.1266452158233	0.1678061754856153	0.0013	-0.0771	-0.0645	0.0365	-1.0780777272414	0.0412314961736	0.1734634223563	0.1865996312843406	0.1891	-0.8244	-0.9063	-0.1387	-1.2508329750451	4.245073669499299	-0.2997938939339999	0.1952608691879556	0.2005	-1.2164	0.2381	-0.0639	-3.681720812906	2.1777941213678	-0.6097776328193	0.2001296060538496
686	0.0940721861410845	0.0001	-0.0026	-0.0213	-0.0211	-0.8164072300556999	0.5349078453971999	-0.4904502207061999	0.1180141123342814	1.4533	4.2536	0.3009	-0.5375	-2.4362384900361	0.2585623977603999	-0.1234977733673	0.1597927929726067	0.0272	0.0148	-0.3577	0.3565	-2.8277803315625	-0.0093242982758999	0.1653587580320999	0.1610529833425469	0.0594	-0.269	0.4979	-0.4828	4.321556521180099	1.0027358234509	-1.2444987471023998	0.162575722897087	0.0035	0.0082	0.1258	0.1263	-3.0350000742594	-0.8322624714278001	1.0002965555475	0.166242768411705	0.0	-0.0009	0.0017	0.0017	1.2426102816287998	-0.1858171339960999	0.1168881442096999	0.1703136873527725
687	0.150708987269493	0.4982	1.5568	0.6432	1.4565	-2.761093894526	-0.6356260039891999	-2.1342413863829	0.1623236141909287	0.0309	0.2202	-0.4432	-0.2021	-1.8389325979487	0.5484418479579999	-0.1458446148049	0.1714637672407152	0.5719	-2.1978	0.1289	0.3948	-2.1748433940653	0.9161418128802	0.2194947682752999	0.179789268610097	0.0874	0.1913	-0.3647	-0.7481	-0.3345731330728	0.3905582657589	-0.6770542153163001	0.1813645923821568	0.0097	0.2074	-0.0952	-0.1674	0.4195540793848	-0.0355660997527999	-0.8424523163791	0.1857353154864408	0.1956	0.8103	0.2944	0.9146	-1.4527807516282	0.8065714723806999	0.4658608265186999	0.1866974513277249
688	0.1605614139396117	0.4675	-1.5452	-0.7679	-1.1793	-1.8013206605994998	0.3107312564685999	0.5502122843395	0.1733980211378525	0.1991	-1.0585	0.4971	0.5958	-2.9791723136961	-1.0226040539544	-1.5369748373262	0.1789757440309728	0.3544	-1.4737	0.4419	0.7765	-0.3131311813413	0.5946699090305	0.9993523228107	0.1811726121589855	0.0249	-0.4406	0.1015	0.041	-0.5368356539015	-0.3776144086585999	-0.5908929780833	0.1875666632359477	0.0026	0.0609	0.0067	-0.1306	-1.0700124059479	0.3314256906168	0.4499268990851999	0.1892301243436839	0.0096	0.1307	0.2038	0.1313	-0.5362061654103	-0.728632928564	-1.1299711847347	0.1923036733093051
689	0.0927425469286276	0.0017	0.0947	0.027	0.1308	1.3711439629257	0.1433266608400999	-1.09373625346	0.1137279291759004	1.2343	2.215	1.3	3.1118	1.5397288494752	0.3362648833929	-0.4747130084261999	0.1520919148162134	0.0104	-0.2695	-0.1017	-0.1389	-2.1156321328618	-1.0877561127936	-2.2347628298214	0.1524742814450621	0.0022	-0.054	0.1293	-0.0469	1.5596757660401	1.1848547125612	2.9034763226293	0.1541318549461417	0.0142	0.2264	-0.0216	-0.2941	2.1519064071672	0.8282101392657001	0.9419901840501	0.1577827634720638	0.0001	0.0208	0.0054	0.0091	-1.3009559961569	-0.9341609209408	-2.5225964424226	0.1628414031227402
690	0.1058681903753079	0.0187	0.3933	-0.3133	0.1077	0.6135545637665	0.8803003119124999	0.2731980051808	0.11349957265007	1.1774	2.8887	-2.673	-0.2679	1.846368430751	-0.4241965570074	-0.1083507065477999	0.1520400626449119	0.7423	-1.0707	-0.6262	-2.4051	2.9706742190649	-2.4303370354311	-1.8032878121345	0.1704137722560172	0.0176	-0.1246	-0.0303	-0.3719	3.3069391024578	-1.8780002274338	0.210485214245	0.1723520108806359	0.0325	0.0501	0.3071	0.4314	1.8882294154158	-1.0578160664309	0.6390488476601	0.1732462718522708	0.0036	0.057	0.0103	0.1679	-0.2093836093854	1.0018309337448	-0.4186491896787	0.1743253954410771
691	0.0959565245554591	0.0155	0.4876	0.0638	0.03	0.1939217983203	-0.4236064115469	-0.4074757689599	0.1259654362906397	1.1984	3.7375	0.4743	0.2783	2.3438610539525	-0.1776337836105	-0.2516773673879	0.159019544532721	0.0028	-0.0147	-0.0933	0.1323	3.0833920020204	0.9909722572716	0.6981420797715	0.1593249709725894	0.0051	-0.0456	0.1637	0.1391	1.6554367027639	-0.2197701694901999	-0.293499009022	0.1641574417837487	0.0182	-0.2857	-0.2417	-0.1616	0.2918859447633	-3.1767923569022	-2.6907092126037	0.1713899367781894	0.0065	-0.0047	0.2288	0.0678	-2.4841976444594	-0.6653299921677	-0.5884930532106	0.1790973515340209
692	0.1042145637499221	0.0017	-0.155	0.0268	0.0094	2.377892775508	0.8843133010438999	0.4271866273406	0.1297649009547596	1.071	3.2874	1.1265	0.5518	3.8800883736954	1.1442920479095	0.5328226647701	0.1611778343395311	0.3056	1.1063	-0.9722	-0.8213	6.457961774251499	0.5454911206555	-0.0796696371675	0.1779885484689773	0.434	1.0675	-1.2199	-1.0146	1.4403876969577	0.9886510184603	0.6069842776396	0.1807870038736661	0.2639	0.8403	-0.9252	-0.7922	1.1337481156818998	1.2059819200471	0.8437899794228999	0.1864293320504907	0.1135	0.2652	0.7782	0.4871	3.2900215992568	0.9367182179363	0.3845781250925	0.1870440866042722
693	0.1099557901948316	1.0729	-3.421	1.0962	1.3161	-1.0379871789581	0.7015649234424	1.0460131572209	0.1375462476012073	0.0003	0.0094	0.0502	-0.0314	-0.3719490122377999	1.8435750755713	3.1707335301744	0.1481899658865205	0.2204	1.4835	-0.0553	0.1661	-0.6719396213252999	0.9034340139641	1.4621443929348	0.1607650892626044	0.0001	-0.0074	-0.0248	0.0206	-1.1439773036639	-0.4640903901372	-1.0035226840649	0.1629416019488401	0.0057	0.2141	0.025	0.08	-0.8963916114688	0.8166826312706	1.2743601074037	0.1662408420129725	0.0181	0.252	-0.1764	-0.2628	1.8064745976212	0.2030493814427	0.6685954637157999	0.166992722200149
694	0.1722724247414697	0.7267	-1.8883	-1.6617	-0.0171	0.1785386733165999	-0.0076718909864999	-0.0522082017389	0.1836755557196482	0.2777	1.3862	0.5873	-0.0398	1.1395708842255	-0.2077705451266999	-0.1332155019502	0.20348453932697	0.024	0.1906	-0.3691	-0.0662	-2.754799009614	-3.3375479803424	-0.1628408040672999	0.2044771862813345	0.0006	0.0204	-0.0125	0.0609	1.4028937887006	-1.2560262550975	-0.2407006618226	0.2133703920652905	0.1514	0.4955	-0.8976	-0.114	-0.4878535806799999	0.0847055450970999	-0.0003934303069999	0.216329954231892	0.0003	0.0244	-0.0409	0.0066	1.5919763942448	-1.5505875259484	-0.2829550767943999	0.2238459547038975
695	0.0941414835764516	0.0011	0.1311	-0.0284	0.0003	1.2420201361683	0.3870567360265999	-0.7302459928227	0.1172158762023282	1.2593	-3.8087	1.1795	0.4664	0.0162093286484	0.8497701200893	-0.6453043895414	0.1559603222848769	0.0028	0.0625	0.0957	0.1171	-0.2901548514125	-0.4087740889729999	0.4116067871834	0.156933103298249	0.0116	-0.1017	-0.226	0.2214	-0.6573826999662999	0.8657040475228001	-0.4104658392930999	0.1588006821906478	0.0002	-0.0022	-0.0291	-0.024	1.7874719137931	-1.0121781508189	0.0853743766189999	0.1644709740185128	0.0241	-0.2848	-0.2397	0.2842	3.2373412811495	2.5698080792626	-3.1680975471175	0.1692715681123013
696	0.1529292941062352	0.164	0.8011	0.9835	0.0057	-4.6154883035398	-0.8072403039025999	0.4053119022713999	0.1636879153508201	0.0366	0.5244	-0.2455	0.0111	-2.4470578234786	-1.5943369760867998	0.4678279780536999	0.1766177074022099	0.0053	0.0614	-0.0323	-0.2014	0.105832752583	-0.1208617903103999	0.5748803645884	0.2060583506209365	0.9927	2.4342	-1.1388	0.0636	-3.0493602804649	-1.1213944040420998	0.4554349233831999	0.2080952096888706	0.0147	0.3095	-0.0986	0.0278	0.9511964532339	-0.5284949313931	0.6032860327538	0.2237346234098837	0.1311	0.3079	-0.8851	0.0311	-2.2703289295742	-1.9307198885718	0.442215665068	0.2336453330127348
697	0.1025050094549624	0.0051	-0.2383	-0.1189	-0.06	0.9731105213337998	1.644932113567	0.5069349505695	0.1106871730879018	1.1612	2.5889	2.9745	-0.4306	0.0972559718904	0.1113407768809999	0.8817953470790999	0.1460377378780876	0.6313	-1.8845	1.1399	-1.2779	-0.4533890857868	-2.6610052244252	2.0840396792097	0.1611786222446975	0.0057	-0.2083	-0.0024	-0.1001	4.0140513932289	2.8781394108585	1.0127682962793998	0.1646054184223861	0.0093	0.1695	0.2316	0.051	-1.3848353376093	-1.3318402752564	1.0225647109237	0.1655829106970612	0.1	-0.4635	0.6251	-0.5479	-0.7277673818886	-0.5557596516682	0.3696671164571999	0.1678023818545364
698	0.096807553273509	0.0201	0.5491	-0.0844	0.0497	1.24323977012	-0.4934009480087	0.4723130835534999	0.126868858129807	1.172	-3.6644	0.5642	-0.3318	-0.5055579444949999	-0.3280028469459	0.3747423674175	0.1600222887269892	0.0028	-0.0162	-0.0658	0.1468	-0.0095603564600999	-0.3926827894167	0.4368256698621	0.1601484332996198	0.0023	0.0444	0.1034	0.0944	-0.9796808074607	0.3449990362082999	-0.2032067535654999	0.162983320498423	0.0214	-0.333	0.2583	-0.1387	0.88128388768	-2.8558712554823	2.6207179609884	0.166900382213594	0.0115	-0.0345	0.3035	-0.0988	4.7268684234515	-0.964691112764	0.7886703934121999	0.1779303081654423
699	0.0905332979587037	0.0025	0.1846	-0.0373	0.0752	-0.9354592409539	-0.5533203837648	-0.5166133361216999	0.1121651078859617	1.4842	-4.2463	0.6675	-1.1714	-0.2747717264088	-0.3818634559741999	-0.2241765889285999	0.1394006926583712	0.0426	-0.0893	0.6307	0.2286	-7.3520714899397	0.7813919327326999	-2.1553292508381	0.1498783173006577	0.0022	-0.0379	-0.0375	0.1384	1.9797019617933	1.1232828695157	1.0214237630334	0.1526191472177367	0.02	0.1167	0.3958	0.1621	1.7752755742760995	-0.1989183632192	0.4986729141225	0.1537044215382459	0.0	-0.0066	-0.0014	-0.0012	-2.6933451956606	1.0188664660379	-0.4717622811237	0.1570988290807012
700	0.0996396427474837	0.005	0.1498	0.2302	0.0042	-1.337269613493	3.1437442111142	-0.4612576919268	0.128551734999511	1.0312	1.9176	2.8827	-0.2129	0.4108592696001	5.1052303496934	-0.6399143943355	0.1610988968256536	0.1208	-1.0056	-0.3331	0.0539	3.2453672594123	7.114872357849399	-0.8629106923430999	0.1671969061335663	0.0008	0.0512	0.0172	-0.0669	-1.0609241658562	0.1316024376915	0.1362055722834	0.1870518436482337	0.185	-1.0517	-0.6103	0.0707	-0.0841940856979999	4.26478452788	-0.5718509512245	0.199415551194552	0.2219	-1.1418	0.6044	0.0107	-2.9307410429044	2.8042138561732	-0.3902435215133	0.2002111130793521
701	0.1063973624053146	0.0001	-0.0178	-0.033	0.0095	-1.6302965061465997	0.2377105914893999	0.0260057432927	0.1373776546377342	1.006	-1.5739	-2.9143	0.1202	-0.2178817040165999	2.1214155583747	-0.0531917775063999	0.1647654462246117	0.1185	-0.9199	-0.481	0.0295	2.3894596265338	4.0426931195785	-0.1606375943481	0.1850010345429309	0.1606	-0.9782	-0.5866	0.034	-1.8614761545398	-0.8485898291682998	0.0579129411904	0.191165844905709	0.1416	1.0468	-0.1236	-0.0123	-3.1440196123291	-1.742502829703	0.0987903500876999	0.194674898162279	0.0772	0.6187	-0.4606	0.0045	-2.8594121282453	-0.2378286205815	0.0578735981597	0.1955193443442555
703	0.0968471708651457	0.0237	-0.0056	0.5236	-0.3054	-0.1516280403178	-0.694011061548	2.6415697672594	0.1207386986896709	1.2528	0.1578	-3.4145	1.9698	0.0452051422742999	-2.3828499973762	2.9830672737354	0.1477475365559465	0.0743	-0.1598	0.846	0.1162	0.5179116561348	-6.6132093733937	4.2578601544768	0.1601706681010148	0.0018	-0.0844	0.0522	-0.082	-0.5262523786432	1.1640029062902	-0.3808798802066999	0.163936400207703	0.0215	-0.0002	-0.273	0.3501	0.0564572490544999	0.8731398803250999	0.5872340762281999	0.1842322610662971	0.2641	-0.2036	1.4352	0.2222	-0.2067476263284999	-0.3372878021910999	3.1393377916758	0.1869568481566728
704	0.1000154962964513	0.0162	-0.0909	0.4832	0.0297	0.8642483553868999	-2.082820045258	0.2079672602801999	0.1219330236421309	1.2209	1.4617	-3.5891	-0.0373	1.2257321214585	-3.2072438626639994	0.1692930611021	0.1502436778196731	0.1842	1.0145	0.8987	-0.0465	1.1306793592873	-6.925356978967499	0.1976987292674999	0.1641694102984227	0.0018	0.0168	-0.0746	0.1028	1.8017534339372	1.1567637886414	-0.4544513476157	0.1690767166656853	0.0492	-0.1542	-0.6414	0.0344	-0.4482351487650999	-0.0870661269391	0.2560837868263	0.1796645840874786	0.4739	-1.7464	-0.9456	0.111	1.5444893561898998	-1.2572458890492	0.1085474217012999	0.1808007635496187
705	0.0944067106831354	0.0027	-0.0499	-0.0963	0.1764	0.6720576504174	0.2055673354074999	-1.900661813117	0.1163333371575097	1.1284	-0.8766	0.1233	3.7103	0.8647204717553	0.2324386253755999	-2.8406848456321	0.1373247293866351	0.2312	0.6444	1.3741	-0.4707	2.3688045354163	2.0994621472440995	-6.085107872307599	0.1541975377195605	0.0015	0.12	-0.014	0.0144	-1.1589276553299	-1.8410964646372	0.7512945142472	0.1571857338445828	0.0247	0.1843	0.2267	-0.3879	0.3335502142745999	1.0564390603564	0.7503896245410999	0.1670243361599666	0.0084	0.1127	-0.0321	0.2489	-0.0748697874221	-4.2634468648362	-5.798257835473899	0.172360954192264
706	0.09805584605494	0.031	0.3865	0.3805	-0.4244	1.3480889469355	2.0996195193669003	0.3466514434977	0.1232203853480281	1.1821	2.2041	2.0184	-2.3363	2.2458969075095	2.5878271873232	-1.0532522748697	0.1508793078179416	0.0992	0.4188	-0.0107	-0.9002	4.6149768441407	3.9488993343897	-4.4138159281716	0.1609479699895879	0.0016	-0.1178	-0.027	-0.0177	-1.1636488190138998	-0.3070330115828	0.8500455213042	0.1653953583980273	0.0212	-0.2686	-0.3396	0.0689	0.1209404763718	0.217566959771	0.8131417585076001	0.1857035585718145	0.2611	-0.5357	-0.0118	1.3497	1.4956646550912	2.4003576460377	0.6963323003592999	0.1909362510306737
708	0.0908515796740513	0.0016	-0.1321	-0.0472	-0.0801	-0.7449602863045	-0.5892405707939	-0.4300586685816999	0.1102034393724475	1.4778	-3.229	-1.6682	-2.6279	-1.0873626824865998	-0.4652313380275	-1.0501441754444	0.1396772521492051	0.0568	-0.4166	-0.6323	0.1925	-4.9174460641623	-3.0751299655734	-3.3462821331578	0.1509819776675207	0.0023	0.1104	-0.0787	-0.0676	1.834565521541	2.3795451827974	-0.1354187116694	0.1531763292029122	0.0216	0.1063	0.3691	-0.2537	1.262124424856	1.0593504446282	0.5192886622093	0.1553206083359951	0.0	0.0026	-0.0194	0.0018	-2.2279564855103	-0.5773589755224999	-2.5894795946126	0.1561666137911158
709	0.1625258404887016	0.19	-0.7308	0.8742	0.6745	-1.0015948755606	1.3768487023772	0.9494260168524	0.1767126705543797	0.4774	-1.6737	-0.6902	0.8802	0.0872234990619	2.2027769458623	0.4697951295886999	0.211151551525943	0.0634	-0.2165	0.5711	0.2782	-0.4818734400136	0.7599106379705	0.4695197283737999	0.2127080041607815	0.0	-0.0091	0.008	-0.0046	-2.0188876203705	3.4522329148329	2.1013899557484	0.2172794633783934	0.8631	-2.0855	-0.2909	1.2348	0.3192686941304999	1.5796620256357	0.1695291192863	0.2259988600020794	0.0	-0.0085	0.004	-0.0116	-1.659882465233	3.7454171796093	1.9482275372333	0.2360310734749296
710	0.1502858421383636	1.1223	2.0302	0.6212	2.5874	-3.0276822705492	-1.2622817969788	-2.6830373216172	0.1542417401548804	0.5122	-0.2062	0.3297	-2.1978	-3.3807859710817	-1.8767412504514	-0.8504782946419001	0.1665288092240382	0.0035	0.0081	0.1719	-0.0445	-0.4805357769698	0.2538412340763999	-3.5241519749524994	0.17361538962055	0.0043	0.0529	-0.1766	-0.0546	0.3104558552537	-0.3631755163917	2.0070060250991	0.1840805095757569	0.2818	0.6271	0.4965	-1.2869	1.2669636176321	0.4180983872488999	-6.7101112580078	0.1851108506629702	0.0093	0.2432	0.1076	-0.0663	-1.7477747958168	-0.9164959001565	-1.071310725961	0.1908009702125473
711	0.1492833147650135	0.0423	0.6006	-0.168	-0.1892	-1.1211976888886	1.4542757867948	0.1532411045765	0.1597681419042017	0.7306	1.4046	-1.9391	1.0613	-2.0518177370664	2.0567356159039	-1.5397288494752	0.1625127191482314	0.5199	-0.3896	0.251	-2.141	-1.2731011304213	0.8668056523823999	-1.9071927562132	0.1689537321660614	0.4675	-1.2276	1.516	-0.5873	-1.8417652961591	1.9453948390229	-1.8746560698243	0.1726306257602739	0.428	0.3425	0.173	1.89	-1.1836350786095	1.0957820910564	-0.6735133425533	0.1801995544233232	0.0223	-0.4168	-0.0525	0.0949	-0.4559463827823	-0.4404452286864999	-1.0803989660527	0.1870288113868521
712	0.1422898600552646	0.0044	0.1213	0.0659	0.1658	-2.2104488368488	-0.2192980531217999	-3.9779344910463	0.1432063881676857	0.0569	-0.6386	-0.3681	0.2295	-2.2478247160138	-0.4052332162099999	-3.9753771940508	0.1519866750875163	2.2156	0.9172	-4.5312	-0.7024	-2.309042471783	-0.1744469981238	-4.0113367241106	0.1594056621634512	0.0345	-0.1552	-0.0973	-0.5399	-2.1635519442544	-0.2056460214689	-4.000320675514599	0.1619972579175973	1.0351	0.1787	-3.0687	-0.3687	-2.1892822863322	0.4125903629508999	-3.528282993176	0.1622724925958729	0.1325	0.3263	-0.7169	0.7774	-1.9008978713012	-1.1119127336434	-3.6818781850288	0.1629612837757989
713	0.0993194078064086	0.0009	0.0161	0.0048	-0.1137	-0.9176368480468	-1.4100935633187	-0.5241671980161	0.1148347757077788	1.7478	0.7388	1.9361	4.3054	-1.2370629143001	-2.25042135604	-3.0432227676757	0.1412583220430852	0.0395	-0.2699	-0.5777	-0.1128	-2.8713724095781	-7.3694217664784	-2.0223891501028	0.1525227104183107	0.0237	-0.1115	-0.45	0.1351	-0.4834865042723	-0.4314356746562	2.9313705313956	0.1680551641755128	0.0242	0.0262	0.3382	-0.3176	-1.506051215196	-2.9910932519982	-3.7818488260375	0.1717662445486056	0.0164	-0.043	-0.1139	-0.3579	-1.3428169808217	-2.8581924942936	-0.8335607914409	0.1753652108674212
714	0.0881263865875845	0.0581	-0.502	-0.6869	-0.515	1.6296670176553998	2.851582865136	2.4304550645232	0.1211989132154108	1.0457	1.9451	2.3152	1.9489	3.0078140400457	3.6506004756223	3.7663476719417	0.1429109468823312	0.0707	-0.4031	-0.6445	-0.405	1.4763472270175	1.8379096791505	2.3292647895628	0.1561120859026888	0.0475	-0.4297	0.401	-0.3334	0.3627034000233	2.5877091582311	1.3598918561455	0.1622928432602397	0.0395	-0.3191	0.4337	-0.2749	0.2899974792897	1.8591549157285	1.1045949299332	0.1681803455487772	0.0089	-0.0114	-0.1842	0.2124	1.1966969648019	2.2453461050797	2.1371527706547	0.1735488597755787
716	0.1061022706058805	0.0164	0.1932	0.3276	0.2954	-1.0831923212324	-0.4285242903843999	0.7150202399418	0.1128380884110481	1.2888	2.272	2.9897	1.7414	-1.7820032325258	-1.1894578471531	0.3051052030785	0.1543756355240901	0.0923	-0.5053	-0.2354	0.7653	-2.0810889519072	-3.0564026829602	-3.2330135477724995	0.1648549160902012	0.014	0.2706	0.2311	-0.03	0.0658208903611	1.342384207484	1.8827213911178	0.1668001767726186	0.0287	0.3661	0.2429	-0.2551	-0.3485005659405999	0.4926534304253999	0.9758645334828	0.1703188370333217	0.0122	-0.1023	-0.1941	-0.2436	-0.8619664596063	-0.4922206570877	-0.0191600559509	0.1706562059718224
717	0.1522778266261321	1.5361	3.86	0.27	0.3988	-1.2063753503541	1.1585342250229	-0.0522475447695999	0.1735324027004089	0.1292	0.8749	0.5774	0.1341	-0.3808011941452999	1.0283087934059	0.0227009287139	0.1829565584458993	0.0382	0.5554	0.0354	0.061	0.1437987772084999	1.588671579666	0.1020951646665	0.1848976811562205	0.0087	-0.2305	0.1285	0.0291	-1.5650264182153	1.3549346342773	-0.0493755035284999	0.1973028705865773	0.0785	0.324	0.6995	0.0464	-0.5708280324263	1.0308660904014	0.0295466160556999	0.198730400033597	0.0102	-0.1509	-0.1694	-0.1598	-0.3119115473896	-0.3252881778276	-0.0930462676054999	0.2019598182497352
718	0.1502485007988729	1.6566	4.032	0.4215	0.3229	-2.3195470609799	1.0065520974287998	-0.1356154268228999	0.1723737047322151	0.1092	-0.7506	-0.6152	-0.0923	-1.5353617730674998	0.8449702703438999	-0.0771910262334	0.1827731606561503	0.022	-0.4229	-0.0255	-0.0299	-0.9186204238143	1.3514724475756998	-0.0266745748145999	0.1834226815254014	0.0227	0.4224	0.081	0.0284	-1.3049689852883	1.419496547656	-0.0196321723193	0.194502195523677	0.0698	-0.3723	-0.6315	-0.0246	-1.0634027767903	1.0476262214796	-0.0220714402227	0.1960399637077796	0.0065	0.1283	0.1028	0.1504	-1.260944133935	-0.5206656682837999	-0.1418709687042	0.1997704818924251
719	0.148964893769788	1.5712	3.9604	0.2829	0.2377	-3.4357088419388995	0.9452949986289	-0.1852269885356	0.1703502782713911	0.0863	-0.6311	-0.5986	-0.0544	-2.5677622416662	0.7408292680809999	-0.1315237516301	0.1824524207795814	0.029	0.4877	0.0089	0.014	-1.1058539069156	1.3860156285302998	-0.0497689338355	0.1840816840836449	0.0102	-0.0892	-0.2674	-0.0597	-1.8018321199986	1.2808123644385	-0.0741222698388	0.1922488356242105	0.0047	0.0706	-0.1144	0.1359	-2.0251431622518	-0.553163011642	-0.1306975479853999	0.1933149356257063	0.0378	0.1493	-0.5208	-0.0057	-2.0640927626448	0.8813625737414	-0.1173209175474	0.1977564548021432
720	0.15118607597505	1.6237	-3.9869	-0.3599	-0.2921	-0.2730012900272999	1.3178341563272	0.0329301166959	0.1729512704561347	0.1252	0.8697	0.5667	0.0935	0.5583956347251	1.1888677016926	0.0902135693951	0.1823517041557298	0.0438	0.5987	0.0173	0.0357	1.1249352768051	1.7756690045830998	0.1457265857128	0.1843930646464175	0.0077	0.2168	0.1193	0.0322	0.2581689674534	1.6237262200197	0.0959183088465999	0.1955551183257542	0.0996	-0.5425	-0.6843	-0.0378	0.5305407689895	1.2761698868159	0.107799904118	0.1977462587066007	0.0077	0.1652	0.1053	0.1426	0.6259869614676999	-0.2063935390521999	0.0049178788375	0.200900107482952
721	0.1537745597977831	1.4559	3.6328	-0.0293	1.002	-0.7164759320776999	1.1677404942067	0.3424023961820999	0.173588272673569	0.1261	0.795	0.4905	0.4658	0.3389402094805	0.9646517697333	0.5466320685457999	0.1834968012049822	0.0452	-0.5759	0.1159	-0.1555	0.9538324362908	1.4811864197936	0.9735039516408	0.1840617270043682	0.0218	0.1094	0.4067	-0.0068	1.2793173292719	1.5314274699975	1.0453049826683	0.1963228459170785	0.0139	0.1257	-0.2998	0.0179	0.4402091705022999	-0.0946986748949	0.1378186365421	0.1981159538065107	0.0631	-0.129	-0.5727	-0.365	-0.5499762261553	0.8079878214859	0.1929382225528	0.2018494328829128
722	0.1285564572856066	0.0038	0.0534	-0.0126	-0.2021	-0.1684275144266999	0.2134359415474999	-0.0568900223922	0.1320675119094977	1.3181	3.1286	2.207	0.5587	-1.3595771118999	-0.6234296644721999	-0.278548657356	0.1443415279918985	0.0318	0.047	-0.5684	0.0695	0.3400811573707999	0.1708667823301	0.0590538890807	0.1588372562045847	0.2071	0.5988	1.2628	0.0484	1.4906287471616	0.9321150833444	0.263204875383	0.1682757140458157	1.5344	-2.8502	-2.3064	-0.4836	-0.9247972796342	-0.3434253149803	-0.1960069789474	0.1727526694776095	0.0001	-0.0204	-0.0199	-0.0107	-0.8728644791101999	-0.2213832337488999	-0.1859351630882	0.1746881519041179
723	0.1173550116553852	0.9558	-2.8886	-1.9344	-0.3622	1.0987328183589	1.0357446262082	0.0841153996365999	0.1203300096338832	0.0031	-0.049	0.0128	0.1916	-0.1013869901138999	0.2759913603605	-0.0539392950896999	0.1324965101029341	0.076	-0.8269	-0.3981	-0.1348	-0.376119373492	-0.9360493864144	0.0033048145788	0.1446460268792295	0.3835	1.6451	1.107	0.2115	0.3307175160641999	0.5298325944369	-0.0171142183545	0.1512619813035132	0.4266	1.092	1.7428	0.0275	-0.4849421964081999	-0.3653000400494999	-0.0695584782776	0.1538855022841169	0.3043	-1.4044	-0.9816	-0.1739	0.1733453932641999	0.8666482802596	-0.0725878916415	0.1558621149037849
724	0.1225533317513581	1.0276	-2.6126	-2.2928	-0.7034	0.8057452687359999	1.0462098723743998	0.2135146276088999	0.1246181419755678	0.0035	-0.0904	-0.004	0.185	-0.1321138970905999	0.2576181650236	-0.0453625143971	0.1383049844742959	0.0788	0.7054	0.5564	0.2177	-0.3642377782205999	-0.8307674362612	0.0034228436708999	0.1500502456313373	0.5495	-1.7033	-1.534	-0.4887	-0.2495528437300999	0.4431992408355	-0.1114588059731	0.1567238406104472	0.1924	0.2305	1.3352	-0.077	-0.0311203372837	-0.4838405915486	0.0803384686893999	0.160056464481077	0.6662	-1.6132	-1.8616	-0.4196	0.0094816703987	0.3772996644129999	-0.0197502014114	0.1616506211710776
725	0.1226185081193107	1.089	-2.9166	-2.1365	-0.501	1.0972377831923	1.067769853198	0.023999248727	0.1244949443299567	0.0035	0.0696	-0.1411	-0.1334	0.0034228436708999	0.2578935662384999	-0.1952594613641	0.1348103953779154	0.301	1.4212	1.1458	0.1271	-0.1569393494622999	-0.0004721163683999	-0.0915905754695999	0.1390692032416793	0.0029	0.0944	-0.0641	0.1334	-0.3896140330220999	-0.3802110486848	0.0788040904920999	0.1489924072418038	0.0012	-0.0858	-0.0635	-0.0172	-0.3150589898456	-0.0071604315874	-0.2273633744152999	0.1509282200445922	0.295	-1.4037	-0.9281	-0.3159	-0.5766508009699	-0.0445363107524	-0.3610116497032	0.1565380467658076
727	0.11814396932202	1.4721	-3.3822	-2.6014	-0.6952	-4.2387000985259	-3.2552030170872994	-0.7905195158550999	0.1183383525824503	0.1682	1.1947	0.8386	0.0395	-0.7405538668661	-0.216780099157	-0.1991150783726999	0.1313735427520553	0.1063	-0.4531	-1.0034	0.0453	1.404939626297	1.0722943017284998	0.28326982104	0.1354633214380585	0.2231	0.9442	1.2539	0.0791	-4.359601231867	-3.5469709327585	-0.7769461702636	0.1434600756241215	0.1183	0.9791	0.4684	0.2431	-0.2187865937227	-0.5430911957828	0.0446936828752	0.1480436768131417	0.0284	-0.02	0.0058	-0.536	-0.6678872891632	-0.2741028948869	-0.1511559239493999	0.1516670788494167
728	0.1213864339100397	1.2903	2.326	3.2434	0.1201	0.5065808632932	0.8822674634475001	-0.1520214706248	0.1240768669284193	0.0035	-0.1087	0.0208	0.1744	-0.1343564498405	0.2360581841999999	-0.1354580547001	0.1363848437814554	0.3753	-0.5577	-1.9247	-0.3357	-0.1903415825266	-1.0326758698136	0.2004133983857999	0.1418294375284406	0.652	0.09	2.5812	0.4743	-0.2975119981533999	-0.0741616128695	-0.2231930131611	0.1439789291833897	0.0072	0.1127	0.2495	0.0082	-0.3506644326290999	-0.2054493063153999	-0.1584737276596	0.1508403888306526	0.174	-1.274	-0.2713	0.1832	-0.4429631826512999	-0.0793942359525999	-0.1844401279216	0.1559827746421761
729	0.1199602380954123	1.4456	-3.3291	-2.568	-0.6312	-0.5599300129224	-0.1437594341778	-0.1406906777832	0.1237852957127047	0.0034	0.0848	-0.0226	-0.1842	-0.3711228085931	0.0946593318642	-0.1367170316825	0.1349246019377978	0.3062	1.4187	1.1535	0.2465	-1.6585448021892	-2.0625190414168	-0.1199175575736	0.1423884275795764	0.6154	-1.8281	-1.7529	-0.2617	-2.4010264775596	-1.4063953184329	-0.5174395397663999	0.1512319269843329	0.038	-0.1389	-0.5921	0.0869	-1.6050776234678998	-1.0286628806821998	-0.3292618239282999	0.1551032541855278	0.3496	0.9312	1.58	0.1338	-0.8839985567983	-0.9519439708172	-0.0910397730397999	0.1552670344596073
730	0.1371603798657725	1.5541	4.0732	0.4924	0.4038	-8.1436532676237	0.3124623498193999	-0.6949159512541	0.1429235504250497	0.0002	-0.0413	-0.0053	-0.0027	-0.7815099618247999	1.4420401042470998	0.0301367615161999	0.1634785571148171	0.0173	0.0259	-0.397	-0.0085	-7.0021545748939	0.3066395812758	-0.5896340011008999	0.1638972261802155	0.001	0.0074	0.0939	-0.016	-1.6480008699615998	1.275894485601	-0.0553163011642	0.1686334990624517	0.0459	0.0193	0.6233	0.138	-4.5620998108799	0.8531142776988	-0.3367369997613	0.1753792913648338	0.0421	-0.5754	0.1606	-0.0542	-4.878732521953499	0.5448222891336	-0.3939811094298	0.1852681634263108
731	0.1287775708902963	0.0223	-0.4337	0.177	-0.2004	0.6635988988169	0.1781845860403	0.0670405243128	0.1333032503922831	1.2458	-3.711	0.4965	-0.0222	-1.2453249507470998	0.4746343223647999	-0.0289564705952	0.1492457000106702	0.0553	-0.7413	0.0014	0.0762	-1.9501553457376	0.010229187982	0.0375725943185	0.1595345228774462	0.6979	2.5609	0.0514	0.0285	-2.3377235411633	0.3501923162606999	0.0982395476579	0.1607224545527696	0.021	0.4359	0.0738	0.0232	-0.3873321372415	0.5255835471213	0.0753419037905	0.1656411598204301	0.0359	0.5677	0.0219	0.0475	-0.2835452222549	0.262811445076	0.0534671787212999	0.1669344271401449
732	0.1290541281761717	0.0549	-0.7759	0.1542	-0.1111	0.666077509751	0.2440054764013999	0.0058227685436	0.1304625064562421	0.9506	-3.2819	0.1203	0.3791	-0.4430418687127	0.2943252126667	0.0880890457372999	0.1367416358317855	0.3425	-1.9164	0.2088	0.2017	-0.3213538747575999	0.3274127014854	0.091275831224	0.1470342357924518	0.0001	0.0365	-0.0131	0.0035	-0.2372778181517	0.2879122986626	0.0757746771281999	0.1504840002877258	0.0054	-0.2062	0.0087	0.104	-3.175376007797	-0.0088521819075	0.4245506442836999	0.1552719437996813	0.0016	-0.0646	0.1055	-0.0153	-10.8688663181513	0.4735720605358999	1.1481476649181	0.1611613225078922
735	0.1237256012390468	0.0036	0.0589	0.0181	-0.2004	-0.0921413778994	0.3628214291154	-0.0383987979632	0.1261838223616795	1.8189	-2.9429	-3.6002	-0.0104	-1.4137131221431	-1.2926939597099	-0.0366677046124	0.1387007708479968	0.0357	-0.1663	0.5924	-0.0878	0.8828969519387	0.978461173509	0.0265172026918	0.1494858931211583	0.7021	1.0641	2.4293	-0.1056	0.9244825353886	0.8678285711806	0.0458346307655	0.1559255934537016	0.7959	1.7049	2.1793	-0.008	-0.6297638924148999	-0.4104658392930999	-0.0269893190601999	0.1663658183250974	0.0001	0.0108	0.0205	0.0108	-0.6609235727292999	-0.1927021643686	-0.0564965920852	0.1683576403809239
736	0.1145457174097545	1.2846	-3.1031	-2.575	-0.7497	0.8862017665174999	1.036295428638	0.2296846132265999	0.1187659814966654	0.003	0.0407	0.0052	-0.1912	0.0331661748801	0.4474482881511	0.0307269069767	0.1296872099774141	0.2406	1.3085	0.9834	0.3223	-0.0526016320459	-0.950527621712	-0.0223861844683	0.1398005214559672	0.8045	-2.0323	-2.0599	-0.5083	0.5580022044180999	1.022525367893	0.1554443142957	0.1484982573024512	0.9276	-1.6341	-2.5534	-0.4237	-1.1723042857678998	-0.9662254909613	-0.2784306282638999	0.1506002773036286	0.0866	-0.8036	-0.4237	-0.1928	0.1637063507427	0.6216592280907	0.0662930067295	0.1532693273695758
737	0.0925497773303176	0.0334	0.686	0.0862	-0.251	1.9590075276451	0.6181183553277	0.8332460471953	0.1096186116177471	1.5766	4.3177	0.4446	-1.6535	5.9757342469616	1.0058832659069	-0.6391668767522	0.1507242871089495	0.0302	0.2438	-0.1467	-0.4686	3.2537866679821	0.4843520509477	-0.5989582993768	0.1511992634642749	0.0259	0.2387	-0.2231	-0.388	1.4183555997657	0.2850402574215	-0.3221407353716	0.1663373978801569	0.0382	0.5383	0.227	-0.0571	4.0286476576186	0.6071416497623999	-0.2831911349786	0.1697505578595682	0.0666	0.5612	0.2564	0.4563	8.9840204033757	1.1113225881829	-1.8551812696278	0.1781991032624532
738	0.153907674611688	0.4751	-1.6914	1.033	0.8378	-2.4025215127262	0.8144400785207	0.5264490937967	0.1637713300329079	0.018	0.0991	-0.2361	0.3146	-1.6935600995121998	0.1111834047582	-0.2338943175115	0.1712798406284221	0.5089	-1.7143	-0.3038	-1.1942	-1.5273751378354	-0.6893292408946999	-0.8344263381162998	0.1782769423395105	0.0061	0.122	0.1684	0.0889	-1.1025490923368	0.7278854109807	1.0999131092799	0.1830139928371069	0.0115	0.2492	-0.029	-0.1766	0.2807125240445	0.1960069789474	0.5075644390607	0.18532306726016	0.2388	1.0565	-0.5524	-0.7152	-1.6612201282768	-0.4660181986415	-0.9480490107779	0.1862586175494588
739	0.1603585261542924	0.4665	1.6294	-0.4605	-1.2232	-1.6023236113189	-0.359988730905	-0.5134658936657	0.1729155710757315	0.2089	-1.0475	-0.5107	-0.674	-2.8636218325302	0.5138986670034	1.5772227577322997	0.1783474220001203	0.3772	-1.4874	-0.4836	-0.8523	0.0255336269242999	-0.4489433233177	-0.9969917409687	0.1808020240508878	0.0183	-0.3733	-0.1119	-0.0185	-0.5154723882314	0.3355173658096	0.8153449682267999	0.1875969891325151	0.0022	-0.0541	0.0184	-0.1198	-0.8834870973992	-0.3665590170318999	-0.4994597747365	0.1888110043642747	0.0098	-0.1488	0.1766	0.1574	-0.3953974585349999	0.5145674985253	1.1726583730442	0.1922235425453924
740	0.0925458021576564	0.0009	-0.0596	0.0638	0.0785	1.5161623740858998	0.002754012149	1.1143913445775	0.1139887765000405	1.2424	2.3018	-1.3856	-3.0216	1.7569417219699	-0.2485299249319	0.4220326903188999	0.1522056638472096	0.0023	0.0058	-0.151	0.018	1.7218477385855	-1.1475181764269	-2.8201871266374	0.1529884626972937	0.008	0.2654	-0.0742	-0.0512	-1.6249851970021	0.8668056523823999	1.7581613559215998	0.1540967079078398	0.0137	-0.1976	-0.0376	-0.3052	2.0044093850729	-0.5923880132499	-0.5664216129879	0.1577191871689875	0.0	-0.0211	0.0054	-0.0002	-1.235764594287	0.9635895079044	2.4713324734205	0.162907253105511
741	0.1056096799396722	0.0022	-0.1567	-0.0596	0.0612	0.8780184161319	-0.6985748531092	0.621226454753	0.1132505545607261	1.1992	-2.0778	-3.3706	-0.4532	1.6064546295423998	1.0029718816351	0.9337281476031	0.1515994101433862	0.7437	2.3123	-0.9829	-1.0227	1.4198506349323	3.695884303958	1.9466144729746	0.1701392846911761	0.0148	0.3076	-0.0366	-0.1865	2.9873556640817	2.7055808782083	0.9224760408229	0.1724694936413387	0.0383	0.3409	-0.4292	-0.1816	1.9913474988805	1.4237849380023	0.1437594341778	0.1735326908149847	0.004	-0.1521	0.0621	0.088	-0.2633229044751	-0.9139779461917	0.8241971501343	0.1740143669366764
744	0.0992839042998178	0.0085	-0.0514	-0.3539	-0.0292	0.1318384958756999	2.5240521345585	-0.4834471612415999	0.1259459973766077	1.044	-1.463	-3.2084	-0.0113	0.5657527814659999	4.696574289812499	-0.4875781794651	0.1502330778492341	0.1845	0.9833	-0.9349	0.0354	0.3442908616557	7.5038569023803	-0.5068956075387999	0.1626542671933674	0.0008	-0.034	-0.0268	0.0747	1.2630686575927998	-0.5541465874095	0.1900268382809999	0.1786830997354606	0.1584	0.4409	-1.0613	0.0954	0.6345243991296	4.068462804687	-0.4491006954404999	0.1805959916272712	0.4207	1.751	-0.65	0.0758	1.0988115044203	2.7947715288052	-0.4281308600774	0.1808826909872062
745	0.1273386021186398	0.2431	-1.6599	-0.163	0.2863	0.2771323082508	0.2755585870228	0.0654668030847999	0.128826998342247	1.6046	4.0557	0.8264	-1.2458	-1.5114018673712	0.0439461652918999	0.3594379284751999	0.1391042209224165	0.2427	-0.3072	-1.2261	1.0097	-0.0733354092248	0.0890726215048	0.1379366656342	0.140569489336441	0.0022	0.1246	0.0694	-0.0587	-0.3315830627396	0.1727945908344	0.1922300480002	0.1482753668687131	0.0247	-0.079	-0.403	0.2849	-2.4147571952738995	-0.2369237308753999	0.4173115266348999	0.1581447570194677	0.0955	-0.9344	-0.0884	0.159	-0.6846867632721	0.2598607177734999	0.2059607657144999	0.1600336630053506
747	0.1298516216046074	0.0085	-0.2062	0.1356	-0.1936	0.5749983936805	0.1999412820174	0.0208518062709999	0.1368698732775146	0.8475	3.0162	-0.41	-0.152	-0.5439173994275	0.3908336669737999	0.0454805434892	0.151896921149775	0.0061	-0.2259	0.0565	0.0756	-2.5152786387124	0.2376319054279999	0.1875875703776	0.1622646153816738	0.0474	0.659	-0.0354	-0.0475	-0.1795222490840999	0.3261143814723	0.0353300415686	0.1697244629108465	0.4071	1.8874	0.1479	-0.1193	0.3258783232881	3.93430307e-05	-0.0373365361343	0.1760761115336014	0.3402	1.6822	-0.2404	-0.1049	-2.1142157837566	0.6645431315536999	0.1210585054638999	0.1766177294517948
748	0.1203342354368259	0.0031	0.0118	0.0283	0.194	-0.355267567221	-0.0919053197152	0.0097570716136	0.1253472714010631	1.3024	-1.1797	-3.7561	0.2915	0.1781452430096	1.5012513654506	-0.1213732497094999	0.1329548717285577	0.0557	-0.468	-0.637	0.0575	-0.1937644261974999	0.3049871739863999	-0.0279335517969999	0.1344430022546671	0.0794	-0.7724	-0.5333	0.0718	-0.5350258744893001	-1.7054416947836	0.1133079284159999	0.1464931507392264	0.0166	-0.409	-0.055	-0.0015	0.9062273691438	1.5175393801604	-0.1536345348834999	0.1471609452019485	0.0061	-0.2404	-0.0678	0.0099	-0.1537525639755999	-0.0490607592829	0.0029507273024999	0.1496379352987258
749	0.0997169228675643	0.0058	0.1865	0.1741	-0.1503	-3.7543087045475	1.8043500739634	3.0156039601243	0.1109224267238832	1.4185	-3.2753	-0.6853	2.8258	-5.663744013510599	1.6824653648547998	4.7146720839345	0.1433554187394515	0.1109	0.4613	-0.9604	-0.1572	-6.192199601873	-1.9631778888993	5.7323976020821	0.1588001030215516	0.0086	0.1907	0.2104	-0.0171	-5.8962613249476	-3.370910870376	5.688254721636699	0.1622962344863946	0.0067	-0.1448	0.043	0.1976	-6.2945701677544	-0.5975812933022999	5.5084964143684	0.1647586101183122	0.0086	0.0065	0.2776	-0.0294	-2.3048327674981	1.6754623053902	1.8879146711702	0.1735401145427214
750	0.1043510793448019	0.0016	0.0134	0.1394	-0.0603	-0.9919951760698	1.6444993402293	0.8204202191871001	0.1149325046128789	1.2545	2.2346	1.1146	-3.1838	-2.1345561306285	1.3417940620234998	2.4290780584487	0.1522984632001162	0.105	0.4734	-0.8909	-0.1264	-2.3821811658543	-1.8320869106069	4.0053565834442	0.1634553400044157	0.0056	0.0308	0.2011	-0.0989	1.0484524251243	2.0252611913439003	-1.7880227162229	0.1688495364852084	0.0086	-0.2267	0.1379	0.0785	-2.0535094873865	-2.3597556383553	3.803290777769	0.1707328580462269	0.0048	0.1706	-0.0491	-0.1051	-1.6183755678445	-0.2776831106806	2.4476479689391	0.171763410074469
751	0.0935722871399671	0.0002	0.0254	0.0395	0.0274	-0.4518153645588	-0.9932148100215	0.4129837932579	0.1176884708349932	1.1926	-2.0362	-3.3071	-0.3421	0.481558695768	0.3912664403115	0.5178329700734	0.1550835396516848	0.0026	-0.0068	0.0067	-0.1572	-0.3289470796827	2.4945448615334995	0.5884143671492	0.1559552530853126	0.0148	-0.2789	0.2546	0.0003	0.4713688508166999	1.0744581684169998	0.5736213876059999	0.1591563445672459	0.0	-0.0167	-0.0041	0.0017	-2.9831459597968	-2.2254778745762	0.203010038412	0.1647991398277768	0.0212	-0.2555	0.3569	0.0264	1.9007011561477	-3.9525975792755	0.3683294534134	0.1690101140570839
752	0.121779286586472	0.678	-2.0008	2.0847	0.0414	-2.1759843419556	0.7588877191723	1.3827895000128998	0.1372064451235218	0.0005	0.0006	-0.0249	-0.0705	-0.8311215235374999	1.3909335073678	-1.0997163941264	0.1605718323684685	0.5947	1.849	-1.0841	-0.9803	-0.2816174137505999	-0.8642483553868999	0.9959294791398	0.1651964171209088	0.0474	0.4524	-0.4739	0.037	2.0532340861716	-2.3872957598453	-0.2357434399543999	0.1700076872562042	0.1134	-0.7261	0.5525	0.4104	-1.3914449667669	-0.7474388972385999	2.5097312713837	0.1716032738617843	0.1185	-0.1648	0.6949	-0.7248	0.9210990347484	-0.6467994247079999	-0.9983687470432	0.1811804588712588
753	0.1188251706673365	0.8389	1.8578	2.6628	0.2193	-3.1495276366271	-2.3677816166181	-1.4432203951681	0.1353962330036035	0.0315	-0.2756	-0.5212	-0.0325	-1.4276012119802	-2.8449338929476995	0.8206562773713	0.1560432463637011	0.8149	-1.9051	-1.798	-0.9855	-2.4232946329358	-1.6286047558265	-1.2584655230009	0.1619961730780211	0.0668	-0.3215	-0.7043	0.1378	0.8110959209111999	1.3230274363796	0.2386154811955	0.163968521675466	0.0467	0.1177	0.6244	-0.1538	-2.3029836450552	-0.1967151535	-2.2363365510493995	0.1655292269402421	0.1252	0.8813	0.2943	0.5212	-1.6059038271126	0.2162686397578999	-1.6651937743774998	0.1707008758583418
754	0.1169565113452784	0.5176	-1.2526	-2.0965	-0.8208	-0.3610116497032	0.1090195380697	-0.119209383021	0.137901316843972	0.0847	0.1918	0.8942	-0.2916	-0.8734546245706999	-1.1504689037293998	-0.3558577126814999	0.1478398647827228	0.1579	0.5674	0.5507	0.9881	0.4113313859685	2.1447853186105	1.2272271566250998	0.1602324708824805	0.0209	-0.03	0.3706	0.2403	0.0610210406156999	1.5588495623954	0.3224948226478999	0.1650807122917337	0.1043	0.6027	0.6179	0.45	-1.9178547175329	-0.0932036397283	-3.0864214153843	0.1702116694359197	0.107	0.1166	-0.5977	0.7562	-0.1805845109129999	-1.0081651616875	-0.4221900624416999	0.1807031801717788
755	0.1147738137504832	0.7444	1.7317	-2.4499	0.8533	-1.4640722014391	0.9105157594901	-0.0210485214244999	0.1299627889967069	0.0985	-0.345	0.7393	-0.6868	-2.0954885011434	2.2126127035373	-0.9688614740182	0.143893216199571	0.1729	0.8222	-1.0279	-0.2651	-0.5540679013481	-0.9390787997783	-0.2182751343235999	0.1560910248741957	0.0102	-0.2314	-0.2009	0.0679	-0.6033647188152	-0.8733759385093	0.527983471994	0.1584613445917102	0.3156	0.8919	-1.3819	0.5317	-3.2889593374279	3.1132927053523995	0.0368250767351999	0.1635206266202927	0.0249	0.0607	-0.2591	0.3973	-2.7086496346029	1.6518564869702	2.8122791774667	0.1665301987153789
756	0.112390821769044	1.3738	3.0271	2.8487	-1.028	2.6979089872218	2.7726214025211	-0.672372394663	0.1398568728450639	0.0033	0.1106	0.1516	-0.0047	1.1442920479095	0.6078104812842999	1.8593909739127	0.1428791205115125	0.2405	-1.2158	-0.714	-0.7327	1.3229880933488998	1.6356471583218	-0.8129057003233999	0.1603896895675923	0.067	-0.0552	0.1983	-0.7643	3.4615965561395	3.2240826798036	0.036589018551	0.1625131097933768	0.0077	-0.0498	0.0478	-0.2567	3.1723072514024	3.0310264281587	-0.1006394725306	0.1704221161864297	0.0132	-0.2932	-0.1749	0.0061	-0.8629893784044999	0.2033641256883	-2.6897256368362	0.1807554303380875
757	0.1098121496440902	1.6022	3.3326	0.301	3.2695	1.7037106014327998	-0.2940891544825	1.8898424796745	0.137661900613858	0.047	-0.5731	0.3664	-0.2227	0.3021544757759999	-1.5232441196119	-0.5173215106743	0.1418474369720729	0.1472	1.0304	-0.6593	0.2454	0.3197408104988999	-0.5924273562806	0.4360388092481	0.1541211193707558	0.0824	-0.2515	-0.4128	-0.7536	3.0504618853245	-1.0530162166855	2.3903251732092	0.1602096433147453	0.0027	0.0546	-0.1412	-0.0526	1.3921137982888	-0.312383663758	1.5682525467327	0.1683399099422273	0.1027	-0.7196	0.181	-0.6036	-2.2673782022717	2.1586340654169	0.2775650815885	0.1712184211422402
758	0.1048139857573629	0.0127	0.0676	-0.3448	0.2421	-1.0769367793510998	0.4708573914176	1.6770753696488998	0.1135321641414841	0.1628	-0.7846	1.2044	-0.2913	3.0857132408317	-2.3257239167998	-0.4275407146168999	0.1267534167931711	0.4681	1.3497	-1.8391	0.5794	-1.7192117555285995	1.1660094008559	0.9372296773354	0.141382155084234	0.0094	-0.1461	0.1834	-0.2109	-0.6795721692811	0.9726384049654	-0.5838899186187	0.1558077777442671	0.4384	-1.5683	0.8731	0.9993	0.4081839435125	-1.4621443929348	0.5293211350378	0.1673993790191967	0.0405	-0.4685	0.3792	0.0045	-2.6561660316491	0.6724510807244	3.257996372267	0.1741948924005015
759	0.1038901504125119	0.021	-0.139	-0.3801	0.3729	-0.9079978055253	-0.6296065202921	-1.272747043145	0.1109311414548148	0.1803	0.8573	1.1297	-0.6529	2.7654609709337	2.0121599621208	-0.6273639675421999	0.1239028369048074	0.6094	1.6263	1.8308	-1.1753	-1.7934520544595	-1.2995789900824	-0.4341110007437999	0.1398463199137394	0.0142	-0.1611	-0.1717	0.3112	-0.6362554924803999	-0.8570092377381	0.8157383985337999	0.1533688669130878	0.5624	1.9279	1.2432	0.4884	0.1172422314859999	0.9221219535466	-0.8099156299902001	0.1605126395228666	0.1142	-0.752	-0.6262	0.331	-3.0278789857027	-1.7683512008729	-1.583163555368	0.1682748236100795
760	0.1624217058117001	1.1268	-2.3861	-1.6219	-1.4428	-2.1560767684214	-0.6959388700522999	-0.4299406394896	0.1878737867588658	0.0011	0.0596	0.0514	0.0483	-2.4245929529489	-0.4326553086078999	-0.2234290713452999	0.1936353142565762	0.0008	0.0582	0.0127	0.0538	-2.1725614982847	1.5165558043929	1.7720101027279995	0.2200121985253691	0.0016	0.0934	-0.0438	-0.0198	-4.8243604535261	-0.5343176999367	-0.1652013859093	0.2242248378658279	0.0912	0.7451	-0.1476	0.1811	-4.345831171122	-1.6099168162439998	-1.3621344088954	0.2307548194886844	0.289	-1.2264	0.4769	0.383	-1.9106549429148	-0.8131024154769	-0.595260054491	0.23870916644313
761	0.0962188591240994	0.0002	0.019	0.0432	-0.0192	2.6081281911644	2.7306030457335	2.1415985331238	0.1084478426043096	1.6077	-4.1203	-2.1136	-0.8903	4.7500414685338	4.015310370211299	2.8524484118114	0.1432126417974513	0.4422	-0.7718	1.1573	1.6422	7.0323306794408005	3.7406173298639	1.6333259195105	0.1538015745816875	0.1361	-0.8206	0.3603	0.724	-0.4358027510638999	2.0859674877139995	2.6044299462786	0.1569776199401534	0.001	-0.0948	0.0062	0.0264	5.0098628432766	4.2324445566446	2.9816115815995	0.1594751422428797	0.0783	0.753	-0.0953	-0.4002	5.5819498526853	4.1609582698627	2.6895289216827	0.1630495592888739
763	0.1316290345995207	2.1859	2.9809	3.6168	1.7154	4.7807290324798	4.1831083961468	6.554194827343699	0.1523728099904213	0.0209	-0.2283	0.1138	-0.3747	3.0151711867866	2.2084423422831	6.3304116687221	0.1648863385861235	0.005	-0.1297	-0.0513	0.1619	3.7588724961087	3.1175810956987	6.3542142022956	0.1665137901492958	0.0311	-0.0194	0.1856	0.4954	3.317010918317	3.0541207871796	6.962654172071099	0.1693890295584054	0.0089	0.2524	0.0355	0.1174	4.8720048637038	4.4306154022805	7.094453324916099	0.1725827245070901	0.375	-0.7698	-0.9104	-1.3557	4.9065087016277	4.5000951944967	6.247869990313499	0.1781844344086173
764	0.1283380245429455	1.8002	-3.1126	-3.2153	-1.007	3.972072379472	4.3102257283385	1.0847266994296998	0.1519914083984043	0.1832	0.1305	0.1496	1.33	0.8033060008325998	1.3138998532572	0.3313863475861	0.1610482768586538	0.0347	0.2035	0.355	0.3942	2.5964826540772	3.1623534646353	0.1179110630079	0.1646416400104579	0.0081	0.0432	0.0584	0.2621	2.2451887329569	2.6697000342099	0.0531917775063999	0.1677189892220335	0.2915	-0.7306	-0.9107	-1.1153	3.4942119285898	3.7145329005098	-0.1806631969743999	0.1680130185989694	0.0253	0.1554	0.3193	0.3153	4.4684240547832	5.0764705942517	0.3435826871030999	0.1774118503962228
766	0.1039476674896627	0.0017	-0.033	0.1478	0.0359	-0.7294591322087	-0.8093648275604	-0.1109080035433	0.1171531973173565	1.6824	0.3755	-4.6091	-0.3962	-0.7996864420081999	-2.6239047464751	-0.3069149824907	0.1676606710099653	0.0697	-0.7891	-0.0318	-0.0047	-1.4551806765009	3.7905436358222	0.3032560806356	0.1697071367145394	0.0356	-0.4724	-0.2941	0.0728	-0.5267638380423	-5.0740313263483	-0.3870173929959	0.174450755415979	0.0007	-0.0179	-0.026	-0.0731	-2.3693553378461	1.454511844979	0.0834859111454	0.1805369127045246	0.07	0.7548	0.1003	-0.0386	-1.6848652897274998	-0.3985055579602999	-0.1033541416488999	0.197728406260201
767	0.1006463867364495	0.0001	0.0101	0.0128	-0.0316	-1.4567543977289	-0.2216192919331	-1.1280040331997	0.1179810122324427	1.543	-0.1048	0.2563	4.4206	-1.7711052130218998	-0.3551888811596	-3.4244567351587	0.1545205229788566	0.0456	0.562	0.1071	0.3391	-2.1988426427923	-0.1322712692134	2.3249370561858	0.1596997687139342	0.0437	0.4248	0.1771	0.4456	-1.7196051858355998	-0.6161905468234	-5.6954938392855	0.1749435643730776	0.0904	0.8596	0.1549	-0.1097	-2.6564020898333	-0.4961549601577	-3.2361216471978	0.1816532806146481	0.213	-0.8401	-0.3077	-0.9791	-0.4525628821421	0.3232816832619	1.848335582286	0.1860620113233794
768	0.1144308008532389	0.0002	-0.0495	0.0022	0.0126	2.789814306937	-0.5075644390607	1.6030317858714995	0.1613687690448859	1.0432	-2.1389	2.2594	0.1332	-0.0674732976505	1.9066419537834	0.5683887645229	0.1716825674764577	0.1425	0.9443	0.5865	-0.0975	-0.6795721692811	-0.1024492519428	-1.0161911399503	0.1731307110803835	0.3731	-1.6707	0.5529	-0.3684	-0.3208424153585	0.4539398882166	-0.6807131171713999	0.1760763628988691	0.0461	0.6069	-0.137	0.0781	-0.1679160550276	-0.8016142505125	-1.0699730629172	0.1878244012011264	0.9036	2.5666	0.7805	-0.1396	1.9690793435043	1.2319876633398	0.6294098051386	0.1893716246147194
769	0.0929737794553127	0.0141	0.1595	-0.2917	-0.3419	-0.2084393766486	-0.8967456987451	-0.3870567360265999	0.1231424602775898	1.2775	-1.2971	2.351	2.8899	0.69637164339	-2.5904238273494	-2.4566968660001	0.1360931263034943	0.0002	-0.0101	0.0135	0.0446	-0.9342789500328998	1.3116179574766	1.9610533652415	0.1573568687576997	0.0025	-0.0276	0.1085	-0.1042	-0.6487272332123	-3.283175911915	-3.0811101062398	0.1581402849961606	0.0091	-0.2747	-0.0856	-0.0633	0.1627227749752	-1.9906786673586	-1.6884848485518995	0.1615716417629888	0.026	0.3775	0.3105	0.0513	-1.0113519471742	0.3979940985612	1.3115786144458998	0.1637827399580982
771	0.0961914592074459	0.0004	0.0823	0.0049	-0.0058	-1.7616235426232	0.6395603070592	2.2543950021407	0.1205805903038092	1.4056	4.1649	0.2381	-0.2873	-1.1608161208035	0.6674545158255	2.1999835906826	0.1590296083307543	0.0025	0.0274	-0.0378	-0.1458	-0.9392755149318	0.7924473243594	2.551788971202	0.1591258610161466	0.0028	-0.0054	-0.1552	0.0464	1.0220139084939	0.3917778997106	0.7541272124576	0.1605520362511614	0.0263	-0.4852	-0.0031	0.1005	-2.4630704369735	1.5534989102202	5.4182828449733	0.1663263264160946	0.0085	0.1771	0.0866	0.1944	-4.3603487494503	0.544114114581	2.6061610396294	0.1684073552124643
776	0.1274208349429779	0.0037	-0.1026	0.0422	0.1771	-0.2193767391831999	0.0736108104397	-0.1500543190898	0.1332289723231842	0.9615	0.8984	3.1224	-0.5193	0.0075145188636999	1.0039948004333	-0.3166327110735999	0.1432592693196151	0.0428	-0.5701	-0.2711	-0.2227	-0.1036688858945	-0.4286816625071999	0.0824236493165	0.1581723509724683	0.0653	0.6393	0.3955	0.2321	-0.4236457545775999	-1.5557021199394	0.2744569821631999	0.1703098764495187	0.9089	0.9211	2.6511	-0.3587	-0.2641491081197999	0.2336582593272999	-0.2223668095164	0.1712910554147862	0.0	-0.0058	-0.0121	0.0084	-0.0035802157937	0.9121288237488	-0.3027446212365	0.1755850749956342
777	0.1241411646204145	0.0034	-0.0272	0.0771	0.1865	-0.2901155083818	-0.0084194085697999	-0.0635389945805	0.1287343628912546	1.2567	-1.1393	-3.5371	0.913	0.2259863683408	1.5601085393777998	-0.4984368559382999	0.1393251768725743	0.0495	0.6512	0.3294	-0.0107	-0.2340123466035999	-0.9122075098102	0.2397564290858	0.1524095298991114	0.1618	0.9257	0.8552	-0.0606	-0.1763354635974	-1.3584755070403	0.4151476599463999	0.1608952303224948	1.1942	-1.3204	-2.9981	0.6338	0.4232523242706	1.8410177785758	-0.3899681202983999	0.1667817624292975	0.0005	-0.0226	-0.0623	0.0077	-0.0812827014262	0.8348197684233	-0.3024298769909	0.1678918858969824
778	0.1049080511239348	0.001	-0.0682	-0.0554	0.0838	-1.8498306174526	-1.0874807115787	0.5962042872278	0.1169977315742429	1.1775	-2.3029	-1.363	-2.8169	-3.393336397875	-2.0234907549624	-0.8673171117815	0.1543264664197756	0.1175	0.5585	0.6319	-0.6565	-3.1988244540942	-1.3198406508929	-3.8994058017691	0.1674796086387483	0.0079	0.0065	0.0465	-0.2623	0.3093149073634	0.4084986877581	2.4429268052551	0.172540892034652	0.0173	0.1744	0.2969	-0.1778	-2.5881419315688	-0.8096402287753	-3.9265131499214	0.1743263612128949	0.0128	-0.103	0.0295	0.3137	-1.7048908923538	-0.3056166624776	-3.0346459869831	0.1752782480396328
779	0.1379890142904301	0.005	0.1335	-0.1282	-0.1406	0.2397170860550999	-1.1851301137761	-1.1154929494371	0.1415606347140751	1.7926	4.2723	0.8512	0.1326	0.2645031953961	-1.0401510456466	-0.9983687470432	0.1576644329048223	0.003	-0.0225	0.1172	0.1177	0.2463660582433999	-1.1243451313446	-1.0602553343343	0.1643871029100179	0.0374	-0.0002	0.5678	-0.1382	5.524548370893999	-0.1625260598217	-0.7340622668005999	0.1645180884690094	0.0824	-0.1027	-0.467	0.7232	-5.0737165821027	-2.0014193147397	-1.3058738749944	0.1729918556570546	0.0038	-0.0164	0.1236	0.1321	0.2003347123243999	-1.0642683234656998	-0.9825135056711	0.1740230136813879
780	0.0985291264296948	0.0032	0.2007	-0.0268	0.091	-0.9475768944095	0.5310522283886	-2.1836168899114	0.1045416829388904	1.7735	4.4893	-0.8239	2.1481	-3.3072145036727	1.0254760951955	-3.7467154996224	0.1381475805726712	0.0004	-0.0346	0.0464	0.0297	1.6787277769382998	-0.2855517168206	0.9947098451881	0.1474845213901194	0.0716	-0.8296	0.0519	0.1922	0.7747036175137	0.5201935519154	-3.3547015417276	0.1535396898245787	0.0778	0.4671	0.0388	-0.7349	-3.2566587092232	1.040229731708	-3.9020811278567	0.1696711631842975	0.0291	-0.463	-0.0029	-0.2069	-5.2750742132253	1.4348009865983	-5.4034111793687	0.1724831698963617
787	0.092985496604719	0.0004	0.0048	-0.0719	-0.0223	-0.842334287287	-0.7143120653892	0.0159732704642	0.1139213400496374	1.2137	0.2698	-3.9848	0.1689	-0.6709167025271	-0.1932923098291	0.0036982448858	0.1520954262126059	0.0157	0.2069	-0.3338	0.0141	1.3958120431746	-3.5955202326423	0.2038362420566999	0.1531190351940617	0.0022	-0.0	-0.0098	-0.1475	0.9729924922417	2.5369566486281	-0.0988690361491	0.1546868992240629	0.0131	0.3365	0.1191	-0.0045	-0.535852078134	1.5571578120752998	-0.073178037102	0.1572318156395207	0.0	0.0028	-0.0054	0.0107	0.7576287421899	-3.1469309966009	0.1688602877644	0.1631993005922591
788	0.099950642219931	0.0004	0.0003	0.0751	-0.0216	-0.9298725305945	-0.8308854653532999	-0.0415068973885	0.1258462450546016	1.1614	-0.0233	3.7201	0.0649	-1.0705632083777	0.9419901840501	-0.0084980946312	0.1662796437699686	0.011	-0.315	-0.0042	-0.0145	-0.9794447492765	0.3967744646094999	-0.0179797650298999	0.1719240758446839	0.0045	0.0057	0.0092	-0.1984	-0.0830924808384	1.1351251217564	0.0331661748801	0.1749269599331822	0.0	0.0066	-0.0065	-0.0132	0.4745556363034	-2.76581505821	-0.0662536636988	0.1793945902280364	0.0552	-0.5786	-0.3554	-0.0234	-3.4004968294624	-2.1668961018639	-0.1726765617423	0.1867090655790683
789	0.1075451840482723	0.0005	0.058	0.0418	0.0396	-0.1124030387099	0.4442615026643999	0.2248454204505	0.1349840744456346	0.9223	-2.6628	1.6253	-0.719	1.0224860248623	-0.9044175897316	0.1106719453591	0.1599769669077435	0.3218	0.0234	-1.4287	-0.9877	2.0610240062502	-3.1440196123291	-0.6953880676224999	0.1811595679920624	0.7	0.1666	1.9022	1.4661	-0.2937744102369	1.2820319983902	0.7049877671133	0.1855819477613287	0.0171	-0.1244	-0.3271	-0.1256	1.6195952017962	0.7345737261997	1.6156608987262	0.1868909107105486	0.1756	0.8613	0.1781	0.7973	0.1168094581482999	-0.1386841832174999	0.0876956154303	0.1946957791191623
790	0.0947782719129126	0.0027	0.017	-0.2062	0.0062	-0.8622025177905	-0.5292031059457	-0.1243633200427	0.1196299202466637	1.3746	-0.4147	4.1093	0.4215	-0.8177842361301999	1.1467313158128998	0.0615718430454999	0.1581383214806268	0.0649	-0.7839	-0.0048	-0.0254	-0.3166720541042999	-6.0162575685826	-0.6775263316847	0.1608155747271363	0.0191	0.4088	0.0825	0.065	-0.5826309416363	1.4536462983035998	0.1321532401212999	0.1632909173524299	0.0034	0.0266	0.0205	-0.1744	0.534278356906	0.6835851584125	0.1354973977308	0.1658372408988964	0.0003	-0.0086	0.0019	0.0483	0.4818734400136	-1.1133290827486	-0.1193667551437999	0.1719310413085482
792	0.0960809775574361	0.0026	-0.0131	0.2008	0.0054	-0.3594379284751999	-1.0761892617678	0.0141241480213	0.1278842587857974	1.1199	-0.2424	3.6156	0.0689	-0.6176068959286	1.1496820431154	0.0443002525682	0.1603853178698963	0.0039	0.1896	-0.0196	-0.0122	-0.5913650944517	0.2053312772233	0.0371791640114999	0.1605962677184347	0.0029	0.0039	-0.0045	0.1656	0.6156790874243	2.0118058748445	0.0438281361998	0.1654498458622154	0.0221	-0.2365	-0.3793	-0.0198	-3.9442961997978	-1.4909041483764998	0.0435920780155999	0.168441909851919	0.0157	0.3415	0.1398	0.0625	0.0012589769824	-4.6364974819336	-0.0368644197659	0.1803489910749439
796	0.0824505533315456	0.0062	0.1111	-0.2645	-0.172	0.2357434399543999	-0.7034140458853	-0.8681826584569	0.0896176125079182	0.012	-0.3813	-0.1961	0.1305	0.220714402227	-0.7000698882758	-0.8503996085805	0.123380088653863	1.4111	-1.172	3.4774	1.9208	0.0182945092755	-0.7844606891272999	-0.735321243783	0.1269362640782843	0.0051	0.1213	-0.1681	-0.1309	0.5608349026285	-0.5292031059457	-0.9683893576497998	0.1303535866518282	2.7692	-4.4723	-3.0156	1.6647	0.0471329507786	-0.8481570558306	-0.7899293703946	0.1366012957364079	0.0107	0.308	0.0164	-0.1514	1.2199093529149	0.3915024984956999	-0.9877854717849	0.1371170509615071
797	0.0826867988313536	0.0049	0.2523	0.1175	-0.1071	-0.5586316929092999	-0.0856497778339	1.2852581269076	0.0899664964746304	0.0095	0.2108	0.1407	0.3062	-0.5586710359399999	-0.0930069245747999	1.2825828008199998	0.1238541797183553	1.4083	3.3629	1.399	-1.9468	-0.5928601296182999	-0.1317598098143	1.183044933149	0.1274894047420439	0.0015	-0.0471	-0.0061	0.1221	-0.4663329428871	-0.0391069725158	1.4231947925417998	0.1311645972107828	2.7429	-2.2795	-1.8031	-4.7876	-0.5105545093939	-0.0981215185658	1.2407611591859	0.1373074388371568	0.0011	0.0267	0.0377	0.0997	1.0537637342688	0.8652319311543999	3.5653047850646997	0.137806316207508
798	0.0993758102770437	0.0043	-0.0109	0.2543	-0.0042	1.3979759098631	0.4125510199202	0.0146356074203999	0.116614514566404	1.4198	-0.2502	4.2619	0.1903	1.566639482474	1.0678878822901	0.0690863619091999	0.1468938736474893	0.0539	-0.528	-0.5195	-0.0422	2.4383630136939	-6.014762533416	-0.2303141017178	0.1556242072327698	0.0025	0.0221	0.0271	-0.1515	3.1249775854703	4.328126807306999	0.4463073402608	0.1563612664239748	0.0126	-0.3432	-0.028	-0.0481	1.6808129575653998	2.6305537186634	0.1642571531724999	0.1631268952679029	0.0357	0.2122	0.5294	0.0563	-0.1722044453738999	-1.6427682468785	-0.2920039738553999	0.1661504030681275
800	0.1087573177154553	0.0006	0.0272	-0.0567	-0.0665	0.07475175833	0.3375238603752999	0.4022824889074999	0.1366148055170651	1.0145	-2.9236	1.6091	-0.0445	1.3761405278246	-0.8802609688817999	-0.0651520588392	0.162468789760271	0.1875	-0.0084	-0.9653	-0.8942	2.8933651637394	-2.6115116918046	-0.9189745110906	0.1811421903467238	0.6432	0.2087	1.6388	1.6116	-0.3462186701599999	1.0592324155361	0.840367135752	0.1869935272736309	0.1137	0.872	-0.0982	0.3774	0.7573139979443	-0.1910497570791999	0.2242159319592999	0.1900889788269015	0.0128	0.2312	-0.0846	-0.2012	1.6872258715695	0.7801329557503	1.6439485377994998	0.1961298120912429
802	0.1043779460289945	0.0056	0.0546	0.2504	-0.1194	0.4214032018276999	-0.973346579518	1.0743007962942	0.1319705558423477	0.9721	-0.3294	2.651	-1.9781	0.2768962500665999	-2.3965020290291	1.8410964646372	0.1622838253475161	0.2923	1.0955	1.1336	0.4654	-0.8479996837078	-4.6563263694064	2.129244821484	0.1775514760850503	0.3616	-1.2315	-1.0851	-0.6009	0.7605794694924	0.3063248370301999	0.6590744502864	0.1793428122903373	0.3601	1.2036	0.9712	0.7875	1.0178828902704	0.8601566801941	0.7087253550297999	0.1867040772279819	0.0217	-0.37	-0.0574	-0.1838	1.3176767842044	-1.1250926489279	2.0679877226841	0.1871759795036816
805	0.1212961967188963	0.3645	1.0136	-1.8229	0.3967	0.258090281392	0.3700212037335	-3.1173450375145	0.1250120166502595	0.0145	-0.2964	0.258	-0.1404	-0.5899094023158	-0.1936463971054	0.6320851312262	0.1282713506406863	0.1037	0.1144	-0.8014	-0.7467	0.7358327031821	-1.1064440523761	-3.0459767798247	0.1375568354443746	0.3323	0.4187	-0.0214	-1.8567	-1.6245524236644	0.1253075527795	1.4689900802765998	0.1400533122292845	0.0598	0.2927	-0.4808	-0.569	-0.1771616672420999	-0.218353820385	0.2414088363752	0.14060815071108	0.483	-1.5927	1.5892	0.3008	0.0556703884404999	-0.3357534239938	0.1483625687697	0.1410429946169616
806	0.0923937857046045	0.0553	-0.8247	-0.1562	0.4395	-0.6170167504681	-0.5173215106743	-1.1664815172243	0.1078997726100866	1.7805	4.304	0.8065	-2.3615	-3.4894514218751	-1.1413413206069998	0.4459532529844999	0.1425336086613149	0.0013	-0.0604	-0.0752	0.0687	2.231930131611	0.6849228214562999	-0.6489632913965	0.1503675380553099	0.0646	-0.6297	-0.0947	0.4886	-0.7790706939213999	-0.6715068479876	-0.1717716720361999	0.1552286799416913	0.047	-0.4784	-0.0307	-0.4733	-2.391662836253	-0.9929787518373	-0.542146963046	0.1714360942767021	0.0281	-0.3431	-0.2547	-0.2521	-7.0980335407098	-2.0370641005539	2.4687358333943	0.1746868098193847
807	0.097268111772773	0.0009	0.1055	0.0282	0.043	-0.6095415746351	0.3381140058358	-1.0046242889245	0.1095004251077934	1.7784	4.5707	1.2927	1.3415	-2.5099673295679	0.0061768558198999	-1.7738198821402	0.1353940761867089	0.0018	0.0702	0.1189	0.0245	-3.0778446346917	2.6367305744833	-6.9465628725148	0.1509018336738571	0.0505	-0.0084	-0.4662	0.5337	4.971700103497599	2.4449726428515	0.0346612100466999	0.158477950869071	0.0003	-0.0048	0.0394	0.0407	2.180390761394	2.1837349190035003	-1.4442826569969998	0.1619888544533057	0.0535	0.0513	-0.3449	0.6112	-3.8759180124412	-0.5377012005769	-2.3218682997912	0.1652899654247153
810	0.1386409573065805	1.9441	4.5038	0.2526	0.8283	-3.1660910525518	-0.2159538955123	-0.4888764994781999	0.1501170463187096	0.004	-0.0065	0.1994	0.0152	2.0231366676861	0.0729026358871	0.7299312485770999	0.1566688768752257	0.0681	-0.7202	-0.0192	-0.3648	0.5046137117581999	-0.0009835757675	0.0895447378732	0.1621832494735146	0.0749	-0.5822	0.0157	-0.5945	-6.8146063475470005	-0.307662500074	-2.390482545332	0.1712686342943989	0.0008	0.0035	-0.0859	-0.0064	0.2700505627248	-0.0234877893279	0.2944432417588	0.1746448116075669	0.0026	0.1417	0.034	0.035	-1.4585248341103998	-0.090095540303	-0.5249934016608	0.1763219092810734
811	0.0930460980513017	0.0122	-0.1757	0.4005	-0.0681	-0.3711621516238	-1.0368068880371	-1.2027951345604	0.1124604911074094	1.4738	-1.7879	3.9828	-0.7733	1.324286413362	-4.9995943122639	-0.5733066433603999	0.1477295150627293	0.0009	-0.0904	-0.01	0.0278	-0.8276986798666	2.2363758940801	0.1311303213230999	0.1546915237569988	0.0515	-0.4977	0.1546	-0.4774	1.5191524444190998	-4.9719361616818	-0.4000792791882999	0.1717278815783486	0.0089	0.0191	0.2748	-0.0456	1.4793372973507	-4.8489891907443	-0.3990170173594	0.1750840128789143	0.0738	-0.0733	-0.6126	-0.5015	2.4989119379412	-7.138242118085199	-0.0331661748801	0.1807044634576189
813	0.089188872294625	0.0006	0.0651	0.052	-0.0498	-0.9794054062458	-0.3503103453528	2.0107829560463	0.1130025195153747	1.3908	-1.7915	-1.8564	3.436	-2.0427688400054	-1.3067000786391	4.2078158194264	0.1414150063932566	0.0	0.0137	0.0068	0.0059	0.1214125927401999	0.6183544135119	2.5034757295024	0.1487180821089045	0.0018	0.1066	0.0415	0.0678	-1.5125428152615	-3.7764981738623	5.267008891931799	0.1507090651780263	0.0309	0.196	-0.5122	0.0796	-1.8736724940568	-2.1360511657951	4.625638805460399	0.1547870061768925	0.0	-0.0103	-0.0082	-0.0045	0.5934896181095	-0.8456391018657999	-0.2664703469311	0.1617805733395243
814	0.0913805385580709	0.0061	0.1058	0.2823	-0.0991	0.9446655101377	1.6247884818486	-1.4277979271337	0.1202278866140092	1.2791	-1.5257	-3.5074	1.1529	2.3057770002349	4.783719102813	-2.4342713385011	0.1419491175302769	0.0	0.003	-0.0042	-0.0048	0.1936463971054	0.1179897490692999	-0.6794934832197	0.156540650086796	0.0023	-0.1399	0.0337	-0.0307	1.9636500052677	5.2230233836092	-0.6967650736969999	0.1571094231712509	0.0144	0.0237	-0.1763	-0.3257	1.6520138590929998	3.5677047099373995	-1.5998843434154997	0.1607921385908584	0.0269	-0.1335	0.2984	0.3795	0.7781658042152999	1.1800942058464998	-1.4414893018172998	0.1629378090527473
826	0.1021001096203367	0.0063	-0.0635	0.0348	-0.2944	-1.7118546087876998	0.3851289275223	-2.6874043980249	0.1116163514146628	1.0523	1.5481	1.6025	3.0293	-2.8151512187078	-0.7803690139345	-4.379705520554699	0.1440372554803057	0.674	0.7783	1.7422	-1.838	-4.3424870135125	-2.8531959293947	-5.4139551115963	0.1581836796816876	0.011	-0.1094	0.0459	-0.3	-0.9722843176890998	0.5964796884426999	0.7833590842677	0.1624361975338707	0.008	-0.1077	0.1237	-0.2173	-3.7747670805115	-1.511952669801	-6.397216134850701	0.1650677486057954	0.0677	0.4192	0.6116	-0.2552	-1.7209428488794	-1.2000411224113998	-2.4143244219362	0.1662001274544879
827	0.094494098700419	0.0021	-0.0512	0.0812	-0.1551	0.3945319118595999	-0.5059120317713	0.7640023131632999	0.1071748847897365	1.8311	-0.4539	2.2394	-4.5173	0.9430131028483	-1.4499873964485	2.6035643996032	0.1406647218610394	0.0358	0.509	-0.0774	0.3418	4.2313822948157	-1.9318214934314	4.076724841134	0.1426230377351723	0.0421	0.6617	-0.0162	-0.0664	0.6491206635193	2.4343893675932	-5.1735298509886	0.1524313810377295	0.0005	0.0106	0.0549	0.0429	1.7135857021385	0.8872246853157	-2.2840203042578	0.1581423278901998	0.0355	0.5569	0.0614	-0.1508	1.4294896774538	-0.9562717041942	1.6271490636906	0.1656016682789203
828	0.1032841510139008	1.0872	-3.766	1.0602	-0.6945	9.0535395386226	-2.283862932135	0.0785286892772	0.1206502394300552	0.0872	0.956	0.2664	0.3143	12.2085751995477	-3.2024833559493	0.7701398259525	0.1465413816337042	0.2868	0.6388	1.3399	-0.856	4.2315003239078	2.0457195673079	-1.8870097814641	0.1546112441583881	0.1318	-0.5305	0.9947	-0.0901	6.3409556009497	-0.1460806729891	-0.8655073323692999	0.1558985169309596	0.014	-0.086	-0.2334	0.2694	4.2118681515885	4.1606435256171	-3.2469409806403	0.1645325096325083	0.1367	0.9569	0.0946	0.567	7.535134611786799	-0.9083912358323	-0.3731686461894999	0.1761772136576954
829	0.1005099516225545	0.0417	-0.1794	0.1616	-0.7511	-0.8752250609522	0.1059507816750999	-0.9980146597669	0.109542837851807	1.0986	-0.1424	1.4625	-3.5894	-0.9892018208901	-0.9105551025208	1.0192598963449	0.1418619191394234	0.5621	-1.6226	-1.6437	-0.7802	-1.7442732660845002	-2.7205312298743	3.0127319188832	0.1541402087988674	0.034	-0.2651	-0.5101	-0.0161	-1.9667187616623	0.3400024713094	-4.2293364572193	0.1603556060542679	0.008	-0.2068	-0.0235	-0.1785	-0.3982301567453999	-1.4572265140973	3.4976741152914	0.1632965275018101	0.0132	-0.2745	-0.1644	-0.1381	-1.4077329814767	-2.5052855089146	2.8184560332866	0.1653042447358849
830	0.1684256163111705	1.1652	-0.122	3.2179	-0.0834	0.0783713171543999	-3.9706953733975	-0.1055573513680999	0.1905899145260015	0.0008	0.0614	-0.0124	0.046	0.1203109878806	-4.0847508193968	0.0121963395169999	0.1953573776485325	0.0006	-0.017	-0.0336	-0.0551	-0.2822075592111	-5.5655438088834	-0.1464347602653999	0.227582123094669	0.1647	0.4582	-0.7585	0.5482	0.383594549325	-6.6357529299848	0.1747223993386999	0.2384815166064952	0.0674	0.5002	0.1827	0.3749	0.0494935326205999	-3.0344099287989	-0.0362742743054	0.2409177432682081	0.007	-0.159	-0.0081	-0.1358	0.0881677317987	-4.8635461121033	-0.0166814450168	0.2452989424977626
831	0.1152565941888844	1.2417	0.5917	2.9119	-2.7075	-0.5131904924508	-4.4716108402699	3.0399572961276	0.1278132113483768	0.2759	-0.2139	1.0404	-1.4524	-0.8591337613958999	-6.781951632066	5.424617072916	0.1561607324318416	0.241	-0.7176	-1.1263	0.7292	-0.1628014610365999	-3.0095844764272	1.8955078760953	0.1589955928036499	0.03	0.5006	-0.1552	0.0904	2.1718533237321	1.8811870129205	-2.2073407374235	0.1658606299960599	0.1152	0.0944	-0.4553	0.9087	0.7203315490862999	-1.5156902577175	0.5815293367766999	0.1687471929694856	0.0058	-0.1245	-0.1867	-0.0349	1.856204188426	-0.6018303406179	-0.2825223034567	0.1763227085785254
833	0.0931563658203381	0.02	-0.5621	0.0651	0.0446	2.1011145545335	0.406806937438	0.4036201519512999	0.1234773019661699	1.26	3.8691	-0.4058	-0.4138	5.0188330542762	0.0465428053181	0.0336776342791999	0.1568664139612803	0.0025	0.01	-0.0985	0.1177	5.2012273446014	-1.1925266035476998	-1.1695896166495998	0.1576475418203235	0.0114	-0.0199	-0.2342	-0.2297	3.9670758145731	-0.0472116368399999	-0.0296253021171	0.1649007354950791	0.0155	0.2038	-0.2335	-0.2124	2.18747250692	2.9383342478295	2.8829786036346	0.1683328180607431	0.0211	0.0202	-0.41	-0.1396	-0.3181277462401999	0.5608349026285	0.6481764307825	0.178309206394589
834	0.1553559788100905	0.1508	-0.5492	1.0744	-0.0035	-3.7725245277616	-0.4684574665449	0.5750377367112	0.174432187828043	0.0042	0.0055	0.0008	0.1908	0.0408380658666	0.3437007161952	0.5384093751295	0.1814731042692503	0.0311	-0.2354	0.4484	-0.0116	-3.2360429611364	-0.3367369997613	0.6180396692662999	0.214783440447439	0.0016	-0.0962	0.0152	0.0369	0.4850602255003	0.5831817440660999	0.5257015762134	0.2153644808184429	1.2948	2.968	-0.4521	-0.0713	-3.732866752816	-0.3031773945741999	0.5838899186187	0.2275757000505929	0.2955	-1.3295	0.4243	0.0084	-3.4621080155385995	-0.5567825704664	0.5507237437385999	0.2358027441435873
836	0.157737996199878	0.1622	0.5508	1.1131	-0.0234	-2.6642313529426	0.9742514692241	-0.4796702302944	0.1752565865274447	0.0043	0.0025	-0.0238	-0.1903	-1.066982992584	-0.8767987821802	-0.5474976152212	0.1860810496699526	0.0483	-0.2109	-0.5866	0.023	-1.2367088270238	1.5504301538255998	-0.5438780563968	0.216094766009679	1.0976	2.6464	0.7844	-0.009	-1.1645143656893	1.0213844200026998	-0.4901748194913	0.2210291705817755	0.5404	-1.9141	0.0601	-0.0008	-3.2845529179895	0.4961943031884	-0.4732573162903	0.2254061524607283	0.0044	0.1692	0.0103	0.0171	-1.5145493098272	-1.7661873341844	-0.5557203086375	0.2389989170981196
837	0.1895634879750908	0.0684	0.1402	0.6858	-0.2267	-0.9960081652012	-1.9499586305841	0.2979841145217999	0.201967238302541	0.009	0.1137	-0.2313	0.011	-0.7753724490356	-1.1437412454796998	0.4298619534282	0.2236445471807099	0.1145	0.3704	-0.5162	-0.6035	-1.0548653391284	-2.9133120803043	0.6787066226057	0.2518936403872339	0.0576	0.2953	-0.0001	-0.506	0.2329500847746999	-5.8763144083827	2.480578085635	0.2586935750778006	0.9596	-0.1132	2.3558	-0.0373	-1.6660199780222	-1.3088639453276	0.650733727778	0.2622995042880289	0.3441	-0.5935	0.3604	1.219	-1.7755116324603	-1.0992836207886998	0.5612676759662	0.2668258327827974
838	0.1653314355489752	1.1616	-1.0976	-0.4782	3.0175	1.2321450354626	-0.1283763091740999	-1.820008600182	0.1890605446612873	0.0008	-0.0467	-0.008	0.0633	1.3500560984705	-0.2469562037039	-1.3912875946441	0.1949206933372994	0.0009	-0.0487	-0.046	0.053	2.5679589568197	-1.7206674476645	1.6641315125485998	0.2134566669460306	0.0014	-0.0333	0.0752	-0.0537	3.6259717384041	-0.8339935647786	-2.5490743020837	0.2265323816801972	0.2032	0.2924	-0.7303	0.8525	2.0909247095822	0.330088027573	-4.0805411151119	0.2371082805873166	0.0146	-0.0605	-0.0691	-0.2896	0.5812145925311	0.0138487468064	-1.0898412934206998	0.2383748660718587
839	0.1004106435996837	0.1386	0.2764	-0.5103	1.3168	-0.5504483425237	-1.4773701458157	-0.7676612150184	0.1095516859827271	0.8924	-0.1306	1.6952	-3.0542	-0.3820601711276999	-3.1071551925632	1.9520044681805	0.1318141147725962	0.0609	0.426	0.354	-0.6212	0.1894366928205	-5.0163544433421	3.3118176382646	0.1333940715299328	0.0626	-0.2964	-0.7146	0.3239	0.2254749089417	-4.3381986231662	3.8897274162169	0.1420735598749546	0.5273	1.396	1.5253	1.1364	-0.8357640011600999	-4.0239658369653	2.8899423200685	0.1458939731146847	0.0482	-0.2808	-0.4665	-0.4456	-0.2111540457668999	-2.3028262729324	0.5533597267955	0.1590035843081973
840	0.1425549232600341	0.0632	0.2219	-0.6678	-0.4118	2.509298498046	-1.9633352610221	-0.3695490873651	0.1439642412199136	0.7672	-1.0436	2.3094	1.2537	4.898128636088599	-3.1229710909046	0.1816074297112	0.1636430999370405	0.0002	-0.0336	0.0202	0.0252	2.4391892173386	-1.8027370097047	-0.2930268926536	0.1667386463035262	0.7299	2.0964	0.0901	1.4708	6.2536927588571	0.0742009559002	3.5213192767421	0.168706085193404	0.3475	1.6641	-0.5091	0.2479	4.9246064957497	-2.2744599477977	0.9275119487525	0.1696570988565805	0.0254	0.2442	-0.3797	0.1449	5.0801294961068	-2.6082855632872	0.6538024841725999	0.1893128238842354
841	0.1318302010472468	0.1951	0.4514	1.2334	0.7033	-3.3971526718529	0.0414675543577999	1.0526227863785	0.1324494599637267	0.1718	-0.1143	1.0802	0.8752	-3.213538747576	1.2501641435231998	-0.7052631683281999	0.1471845481800854	0.0196	-0.188	0.1821	0.3622	-2.2440871280973	0.3856797299521	0.2226422107312999	0.1472237413172132	0.0219	-0.2467	-0.0485	-0.3996	-2.2461329656937	0.5460025800545999	-0.0309629651609	0.1772229622598382	2.063	0.7865	3.7083	-1.7581	-3.0411769300793	0.5467500976379	0.2240585598365	0.1794197175674748	2.1034	4.0881	-0.8985	-0.2549	-3.016430163769	0.7082532386614	0.0511065968792999	0.1919392774596284
842	0.1526692232949761	0.0048	-0.0204	0.2161	-0.0202	-0.3235177414461	-0.3378779476516	-0.4404452286864999	0.1564829220686165	0.4355	-2.0431	-0.0149	0.0197	3.4431446747412	-0.4190032769549999	-0.5949846532761	0.1607184760726707	0.0231	-0.0627	0.4598	-0.013	0.6661561958123999	0.0845481729742999	-0.6441240986204	0.1648994011277006	0.1087	-0.0045	-0.9779	0.1801	0.7962635983372999	-0.4276980867396999	-0.5006400656575	0.1762376758244003	0.0007	-0.0064	-0.0786	-0.0026	0.0099537867670999	-1.2699536879653	-0.4035021228592	0.2136799300177532	0.2809	-0.0306	1.3878	-0.2126	3.3508065816883	-0.5806637901013	-0.5568219134971	0.2196091240288786
843	0.0812148556404923	0.0401	0.7037	0.2034	0.4508	-1.9959899765031	0.7438586814449	-2.3340252962775	0.0884224357064956	0.0487	-0.3916	0.4577	0.6801	-2.008068286928	0.7297345334236	-2.3251337713393	0.1222782716322961	0.3805	2.126	-0.0153	0.3839	5.0710019129844	-0.3544020205456	-4.3637715931212	0.1246453743153763	1.4733	3.1585	1.0947	2.5604	-0.8352131987303	0.552376151028	-2.5859387218496	0.1287903930913982	0.5047	1.2475	-1.2235	-1.6808	-1.0975918704686	0.7267838061210999	-2.4022067684806	0.1296252895981623	1.8538	-2.2212	2.3776	3.2962	-0.6204002511083	0.3954368015657	-2.8286852212686	0.131343117999849
844	0.0950203554078112	0.0003	-0.062	0.0143	-0.0091	-1.2057458618629	1.7179921215768998	-2.8267180697336	0.1073736559175584	1.6542	-3.7424	-0.2303	-3.0084	-3.3776778716564	1.8068286848975	-4.7840731900893	0.1426232479412148	0.1956	-0.4892	-1.1952	0.6238	-2.2451493899262	1.2185323468404	-3.2347052980926	0.1515343054365844	0.4305	-1.133	-1.6323	0.5596	-0.1599687628262	1.9634926331449	-2.123343366879	0.156078615000331	0.0012	-0.009	0.058	-0.0876	-3.4340564346495	2.0400935139178	-5.119236468622599	0.1603646100022544	0.0003	0.0113	-0.0334	-0.0373	1.8544337520445	2.2436936977903	-0.6441634416511	0.1612566344109962
845	0.0995440776416467	0.0005	-0.0191	0.0192	0.0807	-3.9123496588694	-1.1614456092947	1.4528594376896	0.1163388524936748	1.0379	3.4725	0.493	1.0396	-4.16249264806	-1.2247878887217	1.3137424811343998	0.1467587681235626	0.558	-0.2238	-0.6394	2.2901	-7.4462587054355	-1.5797407116970998	-0.2357827829851	0.1475221004976337	0.2771	0.9161	0.5766	-1.283	-6.895810362911799	-1.2156603055993	-1.023312228507	0.1608727048340725	0.0723	-0.186	0.1758	-0.7802	-1.3329812231467	-1.3004838797885	3.7753965690027	0.1642011003293082	0.0162	-0.3582	-0.0392	-0.1348	-5.224754476959999	-1.4578953456192	1.3350270607430998	0.1670355906355835
846	0.1078059225944603	0.0002	-0.0006	0.0141	0.0486	-1.9961866916566	-1.4842158331575	-1.3905007340301	0.1217682919284637	1.0914	2.7067	0.6621	2.3832	-1.2030705357753	-1.7652037584168998	-0.4887191273553999	0.1468948985856932	0.6196	-0.1558	-2.3624	0.8498	-4.1733119815025	-3.5403219605702	-2.6622248583769	0.1555779042069969	0.0	-0.0143	0.0094	0.0106	-3.3897168390506	2.1637880024386	-4.273282622511199	0.1618205712865002	0.0596	0.5484	0.2359	0.4425	-2.1786596680432	-0.9895952511971	-1.7772033827804	0.1666406381036842	0.1054	-0.6896	-0.5052	-0.4664	1.7732297366797	1.0106437726216	1.2671603327856	0.1697956110413714
847	0.0956394937865604	0.0211	0.5127	0.0306	0.26	-3.0645466903151	0.4023611749688999	-1.6206181205944	0.1148023370934866	1.1258	-3.2709	-0.5177	-1.9347	-3.5601115050123	0.6966863876356	-2.0944655823452	0.1429230517369383	0.2238	-0.0036	1.5236	-0.1646	-6.62930067295	-0.3510185199054	-3.8716296220949	0.1453935221389591	0.3851	-0.3903	1.8468	-0.6405	-7.1858078422015	0.9388033985634	-4.558755653270399	0.1565056489432475	0.051	-0.2868	-0.6321	-0.0828	-0.3077018431047	3.2215253828081	-0.5576874601724999	0.1596844468248928	0.059	0.4343	0.5819	0.1631	-4.6228847933114	0.237238475121	-2.5363271601369	0.1645676934201184
848	0.1605551500200398	0.6327	2.203	1.0255	-0.0789	1.9283986497605	-1.974626710833	0.1899481522195999	0.1850458051225545	0.0397	-0.475	-0.3104	-0.0034	1.7231460585986	-1.5685279479476	0.2901155083818	0.1951226998742096	0.0004	-0.0049	0.0055	-0.054	-0.7833590842677	-0.6767394710707	0.5441534576117	0.2146396867088285	0.144	-0.1277	-0.9946	-0.0319	0.4368256698621	-2.9687857535913	0.2510478788967	0.2199003244440741	0.2066	0.0575	-1.1853	-0.0317	1.9514536657507	-1.1328038829451	0.2682407833126	0.2408427177181817	0.0996	-0.5152	-0.595	-0.0308	2.5342419795098	-1.1374463605677	0.1941185134738	0.2509872668436371
850	0.1023904118824414	0.0023	-0.1483	-0.0726	-0.0756	-2.5890468212749	-0.7199381187793	-1.3914449667669	0.1146180385781951	1.0697	1.7624	1.3817	2.9973	-2.3877678762137	-0.7699824538297	-1.4835076586049	0.1421498235091721	0.1121	-1.0462	-0.137	0.2641	-5.7257486298938	-2.1054816309412	-3.5706947802705997	0.1477745381100998	0.6431	-1.1416	0.7978	2.1421	-3.300093415116	-2.1588307805704	-4.6209176417764	0.1544809160445192	0.1626	0.3631	0.5177	1.0859	-2.6220949670629	0.2503790473748	1.3233028375945	0.16528971552942	0.0214	0.4378	0.0288	-0.0434	-3.1215153987687	-1.0881102000699	-2.1858594426613	0.17038893486862
851	0.1129479982418232	0.8837	1.4418	3.0875	0.3532	-0.7821787933466999	-3.1426819492853	-0.523655738617	0.1390797822650126	0.0005	-0.0145	0.0042	-0.0717	1.5250145559934	-3.786766704875	-1.2180208874413	0.1514304952559738	0.1974	1.0749	0.8927	-0.0574	0.1023312228507	-3.1288725455096	-0.7302853358533999	0.1529527199527069	0.0002	-0.0314	-0.0093	-0.0236	1.9155728217523	1.3618983507112	-0.1462380451118999	0.1631727808215353	0.002	-0.0891	0.0808	0.0631	-1.8440471919397	-1.6548859003341	0.0622800175980999	0.1639892688648676	0.0127	0.2711	-0.1914	-0.0793	-2.8672020483239	-5.040589750253299	-0.4530349985104999	0.1675896180601485
852	0.1261753586285225	0.6432	-2.6685	-0.4176	-0.5928	3.5075885590278	0.4140853981174999	-0.2347598641868999	0.1428267373127084	0.3961	-2.0275	-0.191	0.1142	1.3440366147734	0.2982988587674	0.9367182179363	0.1435467021957405	0.6273	2.5355	0.3199	-0.1542	1.5603052545313	0.2484118958397999	0.1680340841196999	0.1659672114419971	0.0147	-0.1613	-0.0677	-0.3205	-1.6988714086567	-0.3732079892202	-1.1136438269942	0.1772660530285869	0.1577	-1.13	-0.1036	0.2171	0.704633679837	-0.1165340569334	-1.440348353927	0.1865904050030398	0.0037	-0.0244	-0.1134	-0.1289	-2.0778628233898	-0.3624673418391	-0.7933915570961999	0.1955985122762951
854	0.1078358493935414	0.0002	0.0147	0.0342	0.0411	1.4394828072516	1.3569017858123	1.9851706430606	0.1397318818332157	0.5329	0.883	-1.8108	-1.2894	1.6917503201	-2.2281138576331	-1.4402696678656	0.1554997310787286	0.5206	2.1297	-0.646	0.2628	2.0590961977459	-0.0648766576242999	0.719190601196	0.1576984958385342	0.0488	0.6045	-0.3059	0.0706	3.165146819815	2.6215441646331	3.4684029004506	0.1597637257398429	0.0003	0.0133	-0.0025	-0.0505	2.2183961290502	-1.4827207979908998	-0.4847848242854	0.1688065405296747	0.215	-1.3173	0.3123	-0.2791	3.0519962635218	-0.5825915986056	0.8004339595915	0.1759397216213554
855	0.1381905041320679	0.9353	-1.1184	-0.4605	-2.9478	3.8372044702324	-1.198782145429	-2.1513949477681	0.1395354196644241	0.5044	0.37	-0.963	2.0876	4.511386644307599	-1.0931067649688	-0.0040129891314	0.1433729264773409	0.1713	0.218	0.0386	1.3204	4.2700171509631	-0.8913950465698999	-1.3421088062691	0.1436695599102513	0.105	0.335	-0.6567	0.7433	4.4051211183869	-0.9175975050161	-0.8684187166410999	0.1668176896554111	0.0169	-0.1303	-0.0596	-0.362	4.4279400761929	-0.9305020190857	-2.1506867732155	0.1681290258749505	0.0108	0.0485	-0.1099	0.2859	4.7780143633615	-1.4272471247038998	-0.4132985375035	0.181816809890953
856	0.1330651042182582	0.17	0.1144	-0.8513	1.0854	4.5078064285139	-0.554343302563	-0.7177742520907999	0.133126491732542	0.1768	1.1359	0.7174	0.4328	3.2086208687385	0.4335995413447	-1.6269916915677998	0.1471718285095532	0.0206	0.4404	-0.096	0.0818	3.2687370196481	-0.4880896388641999	-0.5838505755879999	0.1471781078638345	0.0237	-0.0801	-0.4358	0.2129	3.1023159997871	-0.3865452766275	-0.6847261063028	0.1780246634840555	1.8794	3.5914	-0.86	1.4825	3.7369584280088	-0.1187372666526	-1.2140078983099	0.1794417241556663	2.1114	-1.8439	-1.8442	3.2937	3.7006448106727	-0.0897807960573999	-1.2247092026603	0.1924064427495093
858	0.1338559537392759	0.2795	-0.0235	-1.4874	-0.9585	1.4792192682585998	-0.1994298226183	1.4030118177927	0.1341799907637708	0.2629	-1.3404	0.6039	-0.8818	1.5248571838706	-0.0425691592173999	1.4991268417928	0.1492557024373588	0.0	0.0	-0.0126	0.0062	1.2280927033005	0.0162486716791	1.2692455134127	0.1493213697760682	0.0001	-0.0246	0.0186	-0.004	1.2858876153988	0.1114981490037999	1.3025297173849	0.1730963306326494	0.0062	0.1604	0.1634	0.0378	3.8522728509905	0.6154430292401	3.8308702422897	0.1740631652404718	0.0062	-0.0205	-0.2039	-0.1063	2.7136855425325	-3.3102439170366	1.0820513733421	0.1880066641722401
859	0.1626255351142939	0.525	0.1821	-2.1085	0.6027	0.3214325608189999	-2.664703469311	-0.9900280245348	0.1634720984239121	0.2547	-1.1386	-0.0344	-1.0194	0.2032854396269	-1.5304832372606998	-1.0870085952103	0.1666221120424663	0.0145	-0.3607	-0.0135	0.0092	1.5608167139304	-2.2759156399336	-1.0434952032560998	0.1668161913861184	0.0126	0.2814	-0.0594	-0.1753	1.5120706988931	-1.6425715317249998	-1.1261155677261	0.2103756270014389	0.2199	0.622	-1.0327	-0.3385	1.4473514133916	-1.5685279479476	-1.9664433604474	0.2112009389211478	0.6384	-2.0971	-0.3133	0.1958	1.9248577769975	-2.760700464219	-1.2631080006235	0.2129474839671986
864	0.1555103288442091	0.5196	-2.2251	-0.1646	-0.1832	-1.0127289532487	-0.5453337485327	-0.2181177622007999	0.1761350993180639	0.7126	-2.4605	-0.1188	-0.0333	2.3317434004969	0.1360875431912999	0.0915512324389	0.1832487154455857	0.0552	0.6249	0.2442	0.037	1.5081757388538	0.0160126134948999	-0.0031474424559999	0.1890858708144828	0.0015	0.0587	-0.0812	0.0409	0.0765615377422	-0.0132979443765999	-0.1103572011135	0.2179140342616015	0.0169	0.247	0.2069	0.1122	-1.2619670527332	-0.0178223929071	-0.1170455163324999	0.2278622075791394	0.1197	-0.0953	-0.6511	0.596	-2.8107447992694	-0.3603034751505999	-0.2740635518561999	0.2291517025823739
865	0.1023204474471316	0.1512	1.2874	-0.2632	0.6997	-1.3497413542249	-4.8967122869834	-2.0109403281691	0.1140972486978812	0.0014	-0.0763	-0.0089	-0.1141	-4.8147607540353	-4.0184578126673	-3.4559705027494	0.1222089010658058	0.0038	-0.1854	0.109	-0.0155	-3.1949688370855998	-1.2271484705637	0.3540085902386	0.1271863530424674	0.0046	-0.1661	-0.0948	-0.1324	-1.1203714852439	-2.4786896201614	0.5672871596632999	0.1332286673039266	0.0819	0.1106	0.5079	0.8071	-3.8593545965165	-3.0771364601391	-1.5790718801752	0.1417603760236317	0.8593	2.2558	-1.8576	-0.7435	-5.4270563408194	-1.8155628377129	-1.414381953665	0.1463718710400069
866	0.1515627335988796	0.006	-0.0268	-0.2263	-0.0863	2.161112676351	-0.8830149810308	1.2314762039407	0.1562538368040058	0.2802	-1.2379	-1.0744	-0.0523	2.2179240126818	-0.7057746277272999	0.9613862981852	0.1641881811100327	0.0495	-0.1641	0.3925	-0.5211	-0.4496121548396	-2.5473432087329	0.4032660646749999	0.1807875863502001	0.0362	0.3705	-0.0543	0.4006	-0.0040916751927999	0.5585136638171999	-1.1502328455452	0.1857703316972057	0.041	0.3942	0.1598	0.3874	3.5902482665285	0.5549727910542	1.1100636112005	0.1891551259881456	0.9634	2.3395	1.1276	0.9461	2.4746372879993	-0.3719883552685	0.7895752831182999	0.1912378368003487
867	0.1410433775447524	0.2178	-0.4384	-1.4574	-0.0002	4.3538178063541	1.1029031796131	0.0176256777535999	0.1637398024339644	0.0353	-0.5678	-0.0316	0.0001	2.5230292157603	-1.5708098437282	0.0155798401572	0.1833202431964636	0.0002	-0.0059	-0.004	-0.0384	-0.5155510742928	0.7591631203871999	0.0166027589554	0.1846474168978376	0.8025	2.1011	1.4509	0.0006	3.5439415193946	0.0427658743709	0.0171535613851999	0.1965381347564285	0.1556	0.9663	0.504	-0.0003	4.971385359251999	1.2521706380889	0.0171142183545	0.2144026095721774	0.0996	-0.2851	0.7844	-0.0011	3.8559710958763	1.0450295814534	0.0169568462317	0.2251380181162777
869	0.1329884469989506	1.2294	-0.9123	-3.5996	-0.2782	0.981608615965	5.762652392690399	0.5929781587104	0.1377598632445579	0.035	0.1633	0.5951	0.0208	-0.3667163891547	-0.2084393766486	0.0367070476430999	0.1762782841773844	0.0147	0.2333	0.1709	0.2032	0.5572546868348001	3.5304075168338	0.3333534991211	0.1840241159249558	0.1646	-0.59	0.9444	-0.3182	0.8031879717404999	3.5557444286046	0.3699425176721	0.1858936270959765	0.0182	-0.2988	-0.2321	0.0639	0.8943457738724	6.0792457607333	0.4033840937671	0.1895741856986894	0.0788	-0.2217	-0.7574	-0.0295	1.3735045447677	5.1217937656181	0.6215411989986	0.2004032899113219
870	0.1051438530595936	0.1621	1.4358	0.4944	-0.0778	-0.1921907049695	-0.4292324649369999	5.8699408374093	0.1171322480067602	0.0018	0.1126	0.0935	-0.0466	-3.67857337045	-1.3109491259547	5.8464530480814	0.1252561933857495	0.0046	0.2142	0.0043	0.093	-2.023412068901	0.9671303806674	2.0768792476223	0.1314160245847682	0.0082	-0.3	-0.0336	0.0503	0.1666177350144999	0.9609928678782	3.0873656481211	0.137170629982798	0.0953	0.9379	0.3846	-0.121	-2.0436343866808	-0.0988296931183999	4.696574289812499	0.1490743163047372	0.19	1.0696	-0.3211	0.8153	-6.160331747006	-0.1906956698029	3.1727006817093995	0.1529487260378986
872	0.138060207622604	0.1641	-0.0212	0.7553	-1.101	-0.1871941400705999	0.7616810743519999	0.3574314339095	0.1673694621424288	0.2063	0.222	1.3086	0.2957	-0.0620046163831999	1.2059819200471	-2.0385984787512	0.1775301210620921	0.0024	0.0633	-0.028	-0.1228	0.4531136845718999	-0.2150883488368999	-1.025672810349	0.1801424301962763	0.2347	0.1048	-0.9805	0.991	-1.1739566930573	0.5282982162395999	0.5086660439202999	0.1824818114062568	0.008	0.0615	-0.0799	-0.2356	0.4316717328403999	-1.0647404398341	-0.5928994726489999	0.1860297880600328	0.1538	0.0443	0.0236	-1.1125	-0.4089314610958	1.9260774109492	-0.5712214627333	0.1862879640769644
877	0.1371282595004888	0.615	0.3733	0.7727	2.4476	0.3330387548755	0.7557009336856	2.9472651157984	0.1427340460027676	0.0013	-0.0634	-0.0961	0.0057	-1.277468206829	-1.7733871088025	2.3630604529341	0.1522561430643591	0.56	1.0995	1.7779	1.0713	1.9812756830213	3.5846222131384	6.3510274168089005	0.1581080602628417	0.7479	-0.6789	-1.3875	-2.1701	0.0021245236578	0.363529603668	3.4942906146512	0.1589834765567573	0.3727	0.5795	0.8083	1.5898	0.0268712899681	0.1552082561115	1.914038443555	0.1642403691700106	0.0006	-0.0574	-0.0294	0.0338	-1.1686060408821	-1.5918583651527	2.4782961898544	0.1686031562612025
879	0.1530592550945159	1.2105	-2.8899	-1.8696	0.1257	2.4674375133812	2.1071733812613	-0.3107705994993	0.1841312372182294	0.0004	0.0198	-0.0504	0.0218	4.1627287062442	2.4999741997701	-0.1455298705593	0.1848390435926646	0.0016	-0.0133	0.0347	0.1092	0.8479603406770999	1.7354604272077	-0.4440647875109	0.1934353620059908	0.0509	0.5768	-0.1883	0.1637	4.1961309393085	3.1034569476774	-0.3436220301337999	0.207520683500227	0.0	0.0043	0.0005	0.0179	2.5242095066813	1.6749901890217995	-0.1458446148049	0.2084104941306466	0.0042	0.0181	-0.0544	-0.1636	2.4944661754721	2.0563815286276	-0.2902728805046	0.2100203012485033
880	0.1505618669267641	1.4606	3.7351	0.757	0.1655	3.5929235926161	2.3917021792837	-0.0750665025755999	0.170331191415731	0.004	0.0295	-0.0364	-0.1821	-3.3886939202524	1.2204601553447	-0.4109772986921999	0.1760751207722541	0.0496	-0.0246	-0.6434	0.0869	5.8405122504457	2.7599922896664	0.0376512803798999	0.1846099296635936	0.0331	-0.0351	0.5057	-0.111	-0.8798675385748	1.5746654607367998	-0.2868500368337	0.185683439795582	0.0024	0.0133	-0.0205	-0.1375	3.689077959646899	0.9874313845086	0.12589769824	0.195611885349526	0.0001	-0.0032	0.009	0.0247	-1.4719801506098	1.6188870272435998	-0.3216686190032	0.2008508648800212
881	0.1516556200476466	0.3067	-1.6781	0.4664	0.0007	-1.5545218290184	0.0313563954679	0.0003934303069999	0.1606878907259879	0.1268	-0.9147	-0.5888	-0.0	-0.5362061654103	-0.4206556842444	-0.0001180290920999	0.1725725728782104	0.0044	-0.0001	0.0002	-0.1949	2.271273162311	-2.6467237042811	-0.0018884654735999	0.1954290575415462	0.4888	1.9368	-0.0196	-0.0006	0.3587297539226	-0.0886398481671	-0.0002360581841999	0.1983762061593521	0.4965	-1.6708	-0.981	0.0	-2.460119709671	0.718010310275	0.0010229187981999	0.1988395836980433	0.0004	-0.0007	-0.0003	-0.0555	1.5682918897634	-2.035214978111	-0.0013376630437999	0.1994259023721749
882	0.1214520670718925	1.3027	-2.6623	-2.9996	-0.0609	-0.8882869471446	-1.5277292251117	1.0451476105455	0.1453037391692643	0.0262	0.4587	0.1495	0.1938	0.3173802286568999	-1.4907861192844	1.0584062118914	0.1486179538414762	0.0674	0.4938	0.5515	0.3632	-1.0604913925185	-2.8740477356657	1.256222970251	0.1641041821139455	0.1629	-0.8839	0.048	-0.8398	-0.2459726279363999	1.1069948548059	-0.0122356825477	0.1706832681623342	0.0703	0.4887	-0.5984	0.1444	-1.0290956540199	0.6815786638468	-0.4779391369436	0.1747633200414598	0.1032	-0.7309	0.1869	-0.5629	-0.766795668343	-1.4438498836593	0.6504976695938	0.1761078103843209
886	0.0964257606688534	1.6637	1.2854	0.5284	-4.8938	1.9547584803295	1.9154154496295	-6.8853451167456	0.1290179256977401	0.0002	-0.0071	0.0434	-0.016	0.2200455707051	0.4089708041265	-3.7834618902962	0.1432416708109346	0.0109	0.0969	-0.1259	-0.2979	1.7897931526044	3.1598748537012	-4.4342349611049	0.1474975302777067	0.0101	-0.1639	-0.2302	0.152	2.9114629578614	2.7545236083991	-8.2410272686062	0.1495606103444894	0.0155	0.1628	0.3091	-0.1819	2.6078527899495	2.6825652052488	-4.9484877153846	0.1572982333991023	0.0117	0.1078	-0.2978	-0.1059	1.7372702066199	0.4162886078367	-7.691090385481599	0.164203759876738
893	0.0867389840776123	2.9132	2.0638	2.9947	6.0952	3.1194302181416	3.8624233529111	9.9078734502731	0.1159050768901807	0.0	-0.002	-0.0093	-0.0131	0.9752743880223	0.6783918783601	3.1740383447532	0.1403878279515014	0.0008	-0.01	0.0018	-0.0906	1.5318602433352	0.7453930596422	5.497598394864499	0.1461628130458515	0.0172	0.0035	-0.0058	-0.4197	3.4440102214166	4.7487824915514	10.1857532761072	0.1488604639958423	0.0027	0.0139	-0.152	0.0629	1.6070447750028998	3.6920286869494	4.022785546044299	0.1533158365589674	0.0406	-0.1305	-0.5889	0.1816	3.9179363692288	5.4003817660048	12.3551673319359	0.1578244757742644
894	0.103176148472218	1.2205	-2.8511	-0.948	-2.9523	-4.257899497507499	-2.1772039759073	-4.9614709155156	0.1290131365279038	0.0	0.012	-0.0199	0.0044	-4.1885770774141	0.2717029700141999	-3.4345678940485995	0.1467978017686931	0.1694	-0.3884	-0.9114	-0.8657	-6.009647939425	-5.0295737016572994	-4.197665317505799	0.1511069616970004	0.0004	0.0564	-0.0305	-0.0146	-5.1067647278907	0.2272846883538999	-3.913844694036	0.1580897484500903	0.0667	0.2501	-0.5387	-0.5294	-5.193909540891199	-5.402781690877499	-3.8126150760449	0.1617981619258916	0.0127	0.0017	0.3348	0.0739	-6.025149093520799	-5.7440431391693	-2.7064857679144	0.163962803850613
895	0.0943607332562326	1.5048	3.263	0.3254	3.6287	3.0590780090478	1.7896357804816	4.193573642313	0.1115536148332773	0.0003	0.0438	0.0179	0.0482	-0.8759332355048	-0.0793155498912	-0.8475669103701	0.134224732311441	0.1491	0.8005	0.2152	0.9892	3.8803637749103	0.7634908537642	4.6598672421694	0.135919098852334	0.0474	-0.4538	-0.1167	-0.5511	2.041509863023	-0.4140460550868	2.4668473679207	0.1424845277553399	0.0024	0.0553	-0.1208	0.0864	3.511365489975	7.10141704135	2.7252130505276	0.1445978937379113	0.0041	0.0507	-0.1975	0.0216	0.8450096133746	3.9134906067597	1.0604127064571	0.1500635279337771
896	0.1172698050770326	1.531	-3.0834	-0.1723	3.1696	4.560722804805399	0.220714402227	-4.5269664844648	0.128760551550712	0.0001	0.021	0.0152	-0.0171	1.9839510091089	0.4125116768894999	-1.7906980423105	0.1546014376055118	0.0005	0.0241	-0.054	-0.0384	3.3613111708851995	1.3041034386129	-2.3483068164216	0.164182437193171	0.0019	-0.0624	-0.0047	0.1163	2.8433601717197	0.311203372837	-3.5153784791064	0.1643813549507323	0.022	-0.1074	-0.4296	0.0702	3.0684809933851	2.5126819986862	-3.1728187108015	0.1708747706444997	0.017	-0.254	0.1536	0.2468	2.7240721026373	-3.7492727966179	-3.6421023809911	0.1722555354944363
897	0.0890756642134446	1.9691	2.1158	4.4794	-2.9353	3.7870421060899	7.1901355755785	-5.056563020717499	0.1230812068982807	0.0022	0.0923	0.1118	-0.0732	1.866433376408	4.9769327265807	-2.9543862043551	0.1428968627099878	0.0139	-0.164	-0.2885	0.1884	1.8844524844686	6.6252483407879	-4.0633875537267	0.1468605964139854	0.1588	0.4082	0.9893	-0.6904	5.207050113145	11.5400190788626	-7.431072295585299	0.1487629978482953	0.016	0.2667	0.0954	-0.2839	0.5326652926473	9.7151712859045	-2.3411463848342	0.1510972984664258	0.1508	0.8875	0.6397	-0.5475	4.953366251191399	8.9301597943474	-6.325965906253	0.1564812341728938
899	0.1367735239414419	0.0228	-0.2631	-0.1592	-0.3939	2.5922336067616	2.3631391389955	1.6185722829979998	0.1430377044334215	0.6258	-2.0458	-0.8519	-1.2851	0.0173109335079999	0.3095509655476	-0.4107805835387	0.1439961392518831	0.0316	0.3577	0.4473	-0.0377	2.0399754848257	-0.7023517840564	1.2085392170426	0.16145442065736	0.0119	-0.1802	-0.0897	-0.2638	5.308161702044	-1.840466976146	2.7173444443876	0.1641229602754172	0.1774	-0.735	-0.8705	-0.5683	0.9517472556637	-0.5540679013481	-0.1453724984365	0.1717311173549301	0.0107	-0.2673	0.0598	0.1362	2.5659918052847	0.1654374440934999	1.8378309930891	0.1742001269719525
900	0.1364140536015347	0.2265	1.1526	-1.0769	-0.0439	-2.2078915398533	-3.2882118198445998	-1.71929044159	0.163238634479237	0.0226	-0.3855	-0.2378	-0.0455	-3.7207884423911	-0.3351632785332999	-1.4442433139663	0.174729916757829	0.0012	-0.0342	0.0909	0.0341	-0.6922406251665	1.8527813447551	-0.838793414524	0.1804710112727224	0.6798	-0.1092	2.352	0.3259	-3.0198136644092	-1.7664627353992997	-1.5828488111224	0.1890751547162302	0.1871	-0.2775	1.1762	0.1536	-2.3878465622751	-3.3706748121917998	-1.7489157437070997	0.2044635313409102	0.0366	0.463	-0.2318	0.0118	-1.6577185985444998	-3.167507401657	-1.6708591707983	0.2103197592332372
908	0.1359072743949479	0.2291	0.8046	-1.3708	-0.0468	4.3400477456091	-0.1687029156416	-1.9526339566717	0.1630706886710802	0.0221	-0.2742	-0.3176	0.1638	1.8528206877858	2.0042520129501	-1.5508629271633	0.1733921945350475	0.0006	0.0707	-0.0213	-0.005	-0.9428557307255	-0.3175376007797	-0.4093642344334999	0.1800895071501357	0.6728	2.2117	-0.6448	-0.5447	3.0177284837821	1.0326365267829	-1.7402996199838	0.1880536834420287	0.1775	1.0388	-0.5427	-0.2049	4.3737253798883	0.0549228708572	-1.97502014114	0.2011384579831301	0.0013	0.0546	0.0792	-0.0229	2.0302184132121	0.763648225887	-1.4259094616600998	0.2034967209876311
910	0.1594683950699058	1.4178	-3.1139	1.9072	0.0512	1.9763578041838	-1.3845599363944	-0.0698338794924999	0.1799540774973113	0.0069	0.2026	0.125	0.0292	5.1475241076959	-4.1249593967722	-0.2347992072175999	0.1840839610707771	0.0022	-0.0888	-0.0964	-0.028	3.5095950535935	-1.7698855790701995	-0.0122750255783999	0.1847419574329638	0.0026	-0.0113	-0.0181	0.1432	1.2913562966661	-0.9711040267681	-0.0567326502694	0.1943376486590297	0.0014	0.0128	0.0103	-0.1031	0.5276293847176999	-0.6148135407488999	-0.0583063714974	0.203268523218812	0.0042	-0.0084	0.0384	-0.1717	1.6414699268654	-1.1100636112005	-0.050752509603	0.2218416885973498
911	0.1075399656465169	2.0681	-4.9704	0.009	-2.0353	8.312552898418799	-0.6799262565573999	2.8963945771033	0.1702817437516608	0.0031	0.1404	-0.0826	-0.0345	6.5128059590473	-0.7845000321579999	2.1126027194979	0.1736888400952297	0.0001	0.0016	-0.0081	0.0214	11.5073250203509	-0.2347992072175999	4.726986452543599	0.1746312492753991	0.1138	0.9251	-0.2549	0.2388	9.8149452117597	0.0514213411249	4.1219299834083	0.1870044432881198	0.1029	-0.4798	0.6692	0.3841	8.426096885019	-0.2593492583744	3.3117389522032	0.1913751781521824	0.0507	-0.5211	-0.1908	-0.2988	8.177134186749399	-0.2569886765324	3.2321873441278	0.203072786481363
913	0.1356637279100924	1.2631	-2.828	-1.6945	-1.7598	5.167313652138	2.4346254257774	2.3508247703864	0.1807233514995219	0.0335	-0.3062	-0.1009	-0.4173	3.9715215770422	1.8857901475124	1.1759238445923	0.1876578963333416	0.0586	0.2008	0.1526	-0.6361	4.7509857012706	2.3211601252386	2.2688338944076	0.1903824690914871	0.0019	0.0516	-0.0192	-0.1076	5.2351803800955	2.2920856255513	1.5462597925714	0.1912873465707496	0.0869	-0.6068	-0.4341	-0.3534	4.395914849203099	2.0843544234553	1.2954479718588998	0.1933827193570713	0.074	0.0149	0.2213	0.7247	3.5780519270115	1.5759244377192	0.9184237086608	0.2002081301380106
914	0.1512911812012793	0.3658	-1.8999	-0.1299	-0.0062	-1.7985273054198	0.5572940298655	0.469362356251	0.1698589018023236	0.1913	-1.1383	-0.6222	0.0825	-1.5489744616897	1.2840778359866	0.3513332641509999	0.1899351877497597	0.1097	-0.7655	-0.5251	0.0653	-0.6768181571320999	-1.1219845495026	0.7509404269709	0.2002154785296656	0.0057	0.1088	0.1293	-0.1192	-2.6892928634985	-0.1972266128990999	0.6602940842380999	0.2076263954575337	0.0842	-0.4025	0.6543	-0.1358	-1.5622330630356	1.9027863367748	0.2227602398234	0.2129438112413435	1.2051	-0.8812	-2.7441	0.427	-1.8022255503056	0.9129943704242	0.3926434463859999	0.2248012397391587
922	0.1168475220846721	0.0974	0.7224	0.8237	-0.2246	-5.0376390229508	-0.2489233552389	-0.3763554316762	0.127684694975399	0.0077	0.0275	-0.2988	0.0246	-4.9118200107722	-0.5691756251369	-0.4695984144351999	0.1368458131379844	0.0667	-0.0619	0.8461	-0.1078	-3.9189986310577	-0.4812832945531	-0.3758833153078	0.1480624990737832	0.009	-0.224	-0.2006	0.03	-5.926712830709399	-0.799450383824	-0.0394217167613999	0.1538786841849783	0.0605	-0.763	-0.0722	-0.0532	-4.6863057587998	-1.6751869041753	-0.123537116398	0.1603366746481813	0.7165	2.5881	0.0298	0.0644	-6.5179205530383	0.0806925559656999	-0.946593318642	0.1684249787106743
923	0.1120309236671901	1.3434	2.0406	-3.3932	-1.5195	5.1379244082051	-2.3551918467941	-4.180236354905699	0.1411047558717091	0.016	-0.2447	-0.2771	0.1819	1.0557308858038	0.8121188397094	-1.2191224923009	0.1416563008805095	0.1255	-0.7163	-0.7243	0.5398	3.7235817975708	0.7241871660949	-2.7148658334535	0.1451147099155364	0.0578	-0.0414	0.7559	-0.1559	3.6357681530484	0.1918366176931999	-2.4752274334598	0.1579077493390089	0.1582	0.6667	0.9685	-0.3472	3.3536786229294	-0.7915424346532999	-2.5824371921173	0.1604381479402874	0.0046	0.0392	0.2031	-0.0147	3.6974973682167	-0.3993711046356999	-3.0082074703526995	0.1626847709565863
924	0.1201415180225334	1.271	-2.1027	3.242	0.9679	-0.1498576039363	2.0267955695412	-0.4204196260602	0.1433315225018356	0.0512	0.6593	-0.2117	-0.238	1.0890150897759998	1.8023435793977	-0.3284356202835999	0.1475739170221064	0.0667	0.4966	-0.4478	-0.4809	-0.0094816703987	3.359107961166	-0.0483919277609999	0.1635162663148823	0.2006	1.1809	0.2749	-0.6086	0.6455404477255999	-0.5895553150395	-0.7774576296626999	0.1705991526709402	0.0533	0.1899	0.5837	0.3028	-0.6650939339834999	0.0072391176488	-0.2587591129138999	0.1720585298033773	0.2416	1.3534	0.4459	-0.2753	0.4054692743941999	1.4971990332885	-0.3662442727862999	0.1756422999157854
927	0.1180517796401353	0.0006	0.0093	0.0219	0.0838	1.017410773902	0.6469961398615	-0.0618865872911	0.145104175358866	0.0031	-0.0473	0.0123	0.1729	0.8450489564053	1.5719114485878	-0.2178423609858999	0.1553731859386393	1.2006	-3.0884	-1.4297	0.0934	-3.1736449144462	0.0438674792304999	-0.1482445396776	0.1634323408174114	0.0032	0.0322	-0.0176	-0.1681	0.1164160278413	1.360875431913	-0.2185505355384999	0.1814676609617292	0.0023	0.0416	-0.1278	0.0295	-1.7795639646224	0.4928108025481999	-0.1604408791945999	0.1878857993727095	0.1199	0.1893	-0.9461	0.1618	0.8700317808997999	1.933709958905	-0.2713882257686	0.1946243722735081
928	0.1574762360229238	0.7383	-2.3225	1.2323	0.347	6.2624269116725	-2.0098780663402	1.1215124331342	0.1810362828830979	0.054	0.0482	0.5757	0.3373	2.9619794092802	-0.9659107467157	1.2779403231974	0.1851040832778769	0.1189	0.1456	-0.7867	-0.5684	3.8868947180065	-0.4156197763147999	1.8910227705955	0.1903229940111987	0.0438	0.5294	-0.2002	0.158	2.9493896394562	0.2288977526125999	2.6825652052488	0.1912657989814168	0.2162	1.2257	-0.3969	-0.1883	4.31593046779	-0.8530749346680999	1.5258407596380998	0.1952542282204823	0.0133	-0.2787	0.1501	0.0482	2.8773525502445	-0.5404552127258999	0.2960563060174999	0.2014711623319491
929	0.1354362526326712	0.6931	-2.656	-0.2801	0.7368	-5.1533862192702	0.6227214899196	5.0186363391227	0.1486747892189611	0.0588	-0.7274	-0.2496	0.0444	0.5894372859474	0.7706906283823	1.5562529223692	0.1563185960673112	0.3067	-1.6427	-0.4339	0.2366	-3.4694258192488	0.7707693144437	4.250503007735899	0.1734487719323893	0.4543	1.7632	0.7344	0.5295	-1.2177454862264	-0.0543327253967	-0.2074164578504	0.1752303695710201	0.0045	-0.1653	0.0086	-0.1059	2.3783648918764	1.9213955902959	3.3966412124538	0.1767978661079398	0.2547	-1.3735	-0.4705	-0.2308	-0.9943951009425	0.6984174809863999	2.2978297080334995	0.1784458539194851
930	0.1367855347178202	0.7037	0.852	-2.6437	-0.0439	-4.714908142118699	6.497894950411999	0.6552188332778	0.1512771896371925	0.0995	-0.0106	0.993	0.0263	-1.6672002689431995	1.9077829016737	-0.0668438091593	0.157753045409053	0.2345	-0.1363	1.4863	0.0411	-3.3179551510538	4.094232489795499	0.3128557801264	0.1784499757218857	0.0286	0.1443	0.4559	-0.1083	-3.3596194205651	-0.9489932435147	0.5157477894463	0.1803837904647908	0.8645	-0.4103	-2.6495	-0.0254	-3.5512199800741	3.903615506054	0.6138299649814	0.1855007780944749	0.1015	-0.1991	0.8837	0.0017	-3.2651961468851	1.2427676537516	0.5734246724525	0.1929931770583159
938	0.0885750515407632	0.0	0.0086	-0.0045	-0.004	1.843614418602	-0.4480777766423	3.76906234106	0.1225366490354363	0.083	0.7803	-0.3983	0.4983	4.085498336980099	0.0320645700205	6.601013033876699	0.1345015082556998	0.0	0.0063	-0.02	-0.0093	1.5707311576668	-0.6359014052041	3.3058768406288994	0.1564681925784223	0.0015	0.026	-0.0215	-0.116	3.8546334328324994	1.8732397207191	8.1043495799544	0.1598941707165117	0.0758	-0.5208	0.6625	-0.0339	5.1888736329616	-2.8915160412965	5.338101748406699	0.1777934614592962	0.4215	-0.7983	-0.7448	-1.5375	5.2015814318777	-1.282189370513	6.666165092715899	0.1931255653383989
939	0.0877200538974345	0.0003	-0.0363	-0.035	0.0424	-0.0847055450970999	-1.1433871582034	2.4527625629301	0.1225694477929483	0.1082	-0.6783	0.9197	0.1334	0.3427564834584	-4.7232095215964	4.2523914732095	0.1334286728410088	0.0044	-0.114	-0.1447	0.1251	-0.0581489993745999	-0.8937556284118999	2.2304350964444	0.1530021771715972	0.0623	-0.7328	0.2021	0.1815	2.4343893675932	-5.0585301722525	2.8580351221708	0.1613142429939243	0.0432	-0.2121	-0.5031	0.3212	-0.1839680115532	-6.1413290631779	3.1025127149405995	0.1677800239429591	0.3352	0.339	1.4507	-0.8818	0.5565071692515	-5.247573434765999	3.9070776927556	0.1902402672761593
940	0.0876336838359864	0.0	0.0039	0.0018	0.0055	-1.920726758774	1.8881507293544	0.8787265906844999	0.1229944024600103	0.0919	-0.6494	0.8215	0.1562	-5.3166204536445	3.2233351622203	1.5132509898140998	0.1336107035564951	0.0	-0.0038	-0.0091	0.003	-1.3622917810182	1.8271690317694	0.7825722236536999	0.1557088555891318	0.0023	0.1232	-0.0108	-0.0812	-5.180650939545299	1.8034451842573	1.5010939933277998	0.1593235256223004	0.0766	-0.1379	-0.8368	0.0429	-3.5552723122362	6.039824043971899	1.1723829718293	0.1761072029182574	0.4841	-2.001	0.0388	0.3429	-5.0770607397122	4.9573792403228	1.1714387390924998	0.1768819397051225
[truncated: 298 more rows]
[truncated: 111 more columns]
