# Supplementary material for: Data-Driven Recommendation of Optimal Tuning Scheme for Range-Separated Hybrid Functionals in Solution-Phase UV/Vis Absorption Energy Prediction
Source: J Chem Theory Comput. 2025 Oct 23;21(21):11106–25. doi: 10.1021/acs.jctc.5c01044 (PMC12613327; doi:10.1021/acs.jctc.5c01044)
Supplement: Supplementary file 2 [file ct5c01044_si_002.zip › SI-data/tddft_results/fixed-╬│0p10-TDDFT.csv]

	ΔE_1	f_1	Tx_1	Ty_1	Tz_1	Dx_1	Dy_1	Dz_1	ΔE_2	f_2	Tx_2	Ty_2	Tz_2	Dx_2	Dy_2	Dz_2	ΔE_3	f_3	Tx_3	Ty_3	Tz_3	Dx_3	Dy_3	Dz_3	ΔE_4	f_4	Tx_4	Ty_4	Tz_4	Dx_4	Dy_4	Dz_4	ΔE_5	f_5	Tx_5	Ty_5	Tz_5	Dx_5	Dy_5	Dz_5	ΔE_6	f_6	Tx_6	Ty_6	Tz_6	Dx_6	Dy_6	Dz_6	ΔE_7
8	0.1224474790442013	0.5375	1.43	-2.1294	-0.0688	1.4691081093687	-3.1547996027409	-1.847942151979	0.1319603027853776	0.4501	1.5304	-1.5616	0.579	-0.5317997459718999	0.0447723689366	-2.0850232549772	0.1439610109557284	0.3232	1.4182	-0.2245	1.1426	1.8379096791505	-2.0557913831671	-0.8830543240615	0.1493294145671124	0.155	-0.9883	0.7505	-0.1301	-2.0448146776018	1.9319001794928	-1.7464764758037	0.1536019104456779	0.3486	0.8455	-1.6059	-0.3322	-2.7468123743819	3.0540027580875	-2.096196675696	0.1607977627049756	0.0019	0.0801	0.0576	0.0869	3.6391516536886	-0.616111860762	1.8209921759495	0.1714135757706484
9	0.1139959900217346	0.0706	0.6268	0.7289	-0.0665	-4.9885782636679	0.0754205898519	-3.6955695597124	0.1248113643253541	0.0001	0.0048	-0.0379	0.0129	1.6262441739844995	0.0700699376767	1.0423542553657998	0.1327754105246963	0.0001	0.0072	-0.0265	0.0001	-0.4207343703057999	-1.214912788016	0.4540972603393999	0.1421426467367861	0.1953	-1.0936	0.1698	-0.9145	-2.5425827020182	-0.183731953369	-1.779878708868	0.1570456193899571	0.004	0.1556	-0.0767	-0.0893	-0.9142926904373	-2.0206973997827	0.6443994998353	0.1675793297238425	1.4724	2.9652	0.0576	2.0938	-5.3312167180342	0.0168781601703	-3.8924420853351993	0.1697545278873262
12	0.1360408471052322	1.9919	0.2775	3.2484	-3.3665	0.2709947954616	1.9487389966324	-1.9319001794928	0.1441265941508651	0.0603	-0.1949	0.7641	0.0758	0.3984268718988999	-1.1221419216253998	-0.1023705658813999	0.1646655024387102	0.1825	0.1674	0.6359	-1.109	0.3909910390966	2.4391892173386	-2.6695426620871	0.1672899079751608	0.1667	0.0158	-1.0198	0.6745	0.2448316800460999	1.8796132916925	-1.8232347286994	0.1755219591613888	0.2514	0.2551	-1.4384	0.1184	0.3189932929155999	2.0985966005687	-2.2622636082807	0.1774888405642622	0.0247	-0.0069	0.4176	-0.1845	0.0690470188785	1.6659412919608	-0.9762186207591	0.18705198035566
16	0.1019992651088927	0.1906	-1.0282	-1.2403	0.4554	-2.3332384356635	0.4049578149951	0.9550127272118	0.1134430522141559	0.0015	-0.1317	0.0471	0.0024	2.3384317157159	-1.5700623261448998	-0.5152363300472	0.1220568195664785	0.0015	0.0825	0.092	-0.0581	0.5312882865728	2.6317733526151	-0.0990657513026	0.1304056523366101	0.0034	0.1623	-0.0939	0.067	-1.0510097221198	-2.8725920435298	0.5369930260243	0.1355659787928728	0.0623	-0.1895	-0.7905	0.1683	0.0414675543577999	1.3825927848594	0.0965477973378	0.1443841468995308	0.2993	-1.6299	0.601	0.3034	0.3530643575018	3.6858124880988	-0.981608615965	0.1480704802885243
19	0.0930174063964671	1.9585	-2.9829	4.7542	-0.2881	-8.843998557114398	8.9440872272152	-0.6767001280399999	0.0992173016912164	0.0005	-0.0355	0.0645	-0.0462	-7.8847761256177	5.3781529536593	-0.5248753725687	0.140838185945306	0.2078	-0.2278	-1.4698	0.0383	-8.3421782005359	7.829656539607	-0.6252001008536999	0.1491819704629788	0.0004	-0.0111	0.0185	0.0557	-10.795019449527398	8.6084124892828	-0.767582528957	0.149464759329035	0.0185	-0.4272	-0.0524	-0.0207	-7.169008368092601	5.042753616941799	-0.4611396628346999	0.1520266976565287	0.2778	1.6214	-0.3245	0.0831	-7.318747942936799	11.417740939447	-0.6777623898688999	0.1575439679377642
20	0.0904199285480606	2.0355	-1.9034	5.4902	-0.0334	-4.390524853997199	10.7523322612179	-0.1849909303514	0.1018687492060592	0.0013	0.0773	-0.1121	-0.0078	-3.2910838610857	7.3699332258775	-1.2285648196689	0.1149381934057784	0.0001	0.0404	0.0052	-0.0066	-0.8609828838388	1.3564296694439	2.682014402819	0.1330672977844609	0.2726	-0.4233	1.4404	0.9052	-4.2387000985259	10.191025242221	-0.4332847970990999	0.1344392009062334	0.0978	0.1415	-0.175	1.02	-0.7832803982062999	3.5557444286046	6.716799573226799	0.1347503378210931	0.4407	0.3775	-0.4181	2.142	-2.346024920641	5.260753350050499	1.7099268002833998	0.1467555334494605
21	0.1496252769995382	0.1953	-1.3032	0.3809	0.3377	3.2857725519411995	-4.2819380892652	0.1888858903907	0.1528535041705996	0.4817	-1.5865	1.4866	0.0203	4.8664574963751	-5.1786444449796	0.0547654987343999	0.1582821542302498	0.1146	0.4558	0.2214	-0.9107	3.3885365481296	-3.9762427407262	0.0794335789832999	0.1694488118629098	0.7054	2.0232	-1.3481	-0.5781	4.8441106549375	-5.1358785706087	0.0436314210462999	0.1701644304052686	0.2764	0.0286	0.8954	-1.2782	4.9700476962082	-5.2361246128323	-0.0724305195187	0.1746769047783627	0.0863	0.7346	-0.3363	0.2976	0.0207337771788999	-0.884824760443	0.2142228021614999	0.1779510292628352
22	0.1466295553511957	0.4497	-1.8902	0.9718	0.2888	5.105545093939	-4.7136491651363	-0.4460712820765999	0.1484044510185016	0.1502	0.7846	-0.9317	0.1843	4.7679032044716	-5.396290090811999	0.705813970758	0.1521378753384345	0.062	-0.4863	0.6023	0.1109	1.9585747543074	-2.5390418292552	0.0156978692492999	0.1623406754247242	0.0355	0.2861	-0.4665	-0.1684	-0.2086360918021	-0.5650446069134	0.2768569070359	0.1625665998813421	0.0165	0.1284	0.2915	-0.2249	-0.1649259846944	-0.5570186286505999	0.2088721499863	0.1644578942047608	0.4226	-1.221	-0.2473	1.5175	1.8179234195549	-2.1292841645147	0.0879710166451999	0.1670409369249312
23	0.0857401103204771	2.2866	4.5806	-4.3606	0.0796	-7.9821107835694995	8.7348216469219	-0.0538606090283	0.0922838078876094	0.0084	0.263	-0.2544	0.0584	-5.4054176739344	7.759783317083801	0.1207437612183	0.129345720338992	0.1015	-1.0111	-0.3638	-0.1477	-7.460422196487499	7.946584026847399	-0.1087834798855	0.1391151494316702	0.0006	0.0402	-0.0287	-0.0603	-8.5635220912541	11.2140620695131	0.100324728285	0.1449787345354861	0.0488	-0.2318	-0.6658	-0.0881	-4.7070395359787	5.5318661746042	-0.0124323977012	0.1480402142933291	0.1922	0.398	1.325	0.1818	-6.2926030162194	7.3443995989532	0.0068850303725	0.1487688222461419
25	0.0965897551913994	1.6542	-0.3838	-4.8846	1.297	-0.2238225016522999	-16.629590902337398	2.7857619747749	0.1243215989459554	0.1562	0.3846	-1.3082	0.1581	1.1658520287330998	-14.778816052148	2.8223116502952	0.1350081224578931	0.5615	0.3231	2.4616	-0.2726	0.2908236829344	-12.3162570745736	1.6595283779566998	0.1375964772905547	0.3121	-0.2218	1.6366	-0.8217	0.6118234704157	-13.1915608215872	1.8100548134149	0.1489647563273756	0.2383	0.892	1.2389	0.2625	2.2459362505402	-11.7805623685624	1.7857801634729995	0.1549708210712889	0.0114	0.149	-0.2964	-0.0067	6.347053770708199	-11.644750226585998	4.552775512604	0.1565700418159507
26	0.100376269766825	1.6791	0.9676	4.9061	-0.2922	-4.5916070839049	-12.4755570058779	-2.1751974813416	0.1174890349121872	0.0404	-0.1086	-0.7098	-0.0276	-3.7709901495643	-12.4176834077182	-0.2704439930318	0.1276162280743958	0.4129	-0.9795	-1.5052	-1.2761	-4.3066061695141	-8.3259688718875	-3.7506104596616994	0.1336774638196285	0.6264	0.1958	2.5446	-0.7179	-4.754880661309899	-14.0958997252574	-1.7951044617489	0.142196013347076	0.3296	-0.738	-1.2643	-1.1547	-3.6751505267791	-8.9388546041321	-1.3277092570329	0.1448365466848954	0.0618	0.2402	0.1605	0.746	-5.0614415565243	-12.7053989912273	-3.3561965768942	0.1491618380895024
28	0.0736718944060654	2.3849	2.6519	6.0562	2.2018	5.1373342627446	15.4962362169625	4.909302056807399	0.1213594345608448	0.1775	0.6333	1.3234	0.2018	3.5691604020733	13.111497754112698	3.4890579915680995	0.1259926781852683	0.0319	0.1192	0.57	0.2015	8.1298045208173	14.3076045734541	-1.4902353168546	0.1362891801874725	0.2252	-0.4647	1.2292	0.8671	4.0893932970194	13.548638168220398	2.7066037970065	0.1376716450604035	0.0584	-0.2082	0.4865	0.5968	2.6135181863703	10.6272607666226	1.4665901554039	0.1419402874065178	0.0156	-0.3892	0.0418	-0.1064	4.2410213373372	14.254766883224	0.5966370605654999	0.1468825831575505
29	0.1146591423118529	0.0509	-0.073	0.8108	-0.06	-2.1180714007652	1.4767013142938	4.2539651944375	0.1328533267753007	0.004	0.2068	0.0459	-0.0018	-0.6455011046949	-0.0503197362653	1.5219851426295	0.1336235165702701	0.0443	-0.2978	-0.0158	0.6394	2.7594414872366	-4.311602734413	-4.4070095838605	0.1408156093753453	0.3667	-0.74	1.4222	1.1556	-1.3010346822183	0.9001685424159999	2.6191835827911	0.1602886014082354	0.021	-0.1789	0.2454	0.3233	0.0586604587737	-0.4442615026643999	0.1690176598872	0.1641167011332554	0.013	0.0991	-0.2161	-0.2488	1.1207255725202	-5.675428893628499	-0.7344556971076	0.1658235106223903
30	0.0929773209861379	0.0158	-0.2281	-0.3224	0.3154	-0.8838018416447999	4.8351797869686	3.9062121460802	0.0929963468379464	0.0028	0.1177	0.1735	-0.0348	-0.8928900817364999	4.8310094257144	3.8935830332255	0.0992800448874773	2.1282	2.6474	3.4221	-3.6654	-1.2177454862264	6.6125798849025	5.3355837944419	0.1173567392403607	0.2343	-0.2582	1.3389	1.0657	-1.3386466195675	7.1157379045248	5.7456955464587	0.1207132865430944	0.9246	-0.4927	2.6158	2.0984	-1.2714487231319	6.987833711719099	5.6028803450177	0.1259094270376017	0.135	0.5867	0.7735	-0.8157	-1.3983693401700998	7.5388721997033	6.0450173240243	0.136824628631816
32	0.1017575619693333	1.4867	-2.0575	3.6519	-2.0848	13.887263633455298	6.0155887370607	-8.1914157068935	0.1126465774765417	0.8817	-2.8898	-0.8976	1.6072	12.253386911515	5.6489903769981	-7.4225348579234	0.1321644973760943	0.2631	-1.1647	-0.898	0.9075	13.240188807532398	4.095137379501599	-6.517409093639199	0.1328604473212452	0.2779	1.2007	-1.1837	0.5427	10.7074418631892	8.6284774349398	-9.1381663976583	0.135885974863445	0.179	-0.3663	1.1226	-0.7625	10.2636524768932	8.446948691289998	-8.922841990637199	0.1371010275281733	0.1172	1.076	-0.1249	-0.3294	15.4512277898417	2.4362384900361	-6.010828230346	0.1399754775621441
33	0.0984067516010928	1.4001	3.6299	-2.5925	1.2018	8.7348216469219	-0.5190526040250999	-5.3104435978246	0.1079405474374366	1.6042	-2.5454	-0.5826	3.9338	7.1561431970537	-1.1480689788567	-2.5854666054812	0.1174979657290506	0.0	0.0119	-0.0083	-0.0062	1.1093160936172	-1.178323769465	3.9654627503144	0.1303932435652247	0.2038	1.3271	-0.6762	0.3554	6.943454773089499	-0.2103671851528999	-3.9685708497397	0.1331274424371435	0.2045	-0.9527	-0.3119	1.1401	9.2114231208217	-1.4292929623003	-4.0245953254565	0.1351412093423238	0.3951	0.5233	0.5643	-1.9476	7.607250387059899	-0.2087541208941999	-4.520120797123	0.1382160478411675
34	0.0922774002782427	0.6753	1.2967	-2.5866	1.6143	8.013191777822499	1.9555453409435	-7.3909424042713	0.0937517854606297	1.5628	3.8868	-0.265	-3.1347	9.3617528411264	-2.3337892380933	-3.2018932104888003	0.111449196084124	0.3412	-0.072	0.8309	-1.9738	7.539423002133099	-0.1343171068098	-5.3599764734759	0.1211920921763276	0.0533	-0.5521	0.4421	-0.4	8.6760038160254	1.2524460393038	-7.430364121032699	0.1241268783268764	0.0367	-0.4237	0.511	0.0503	10.7267986342936	-0.4792767999873999	-6.197314195864	0.1278742670164081	0.0768	-0.4801	-0.1355	0.8077	9.6264134086453	1.9549158524523	-9.1422974158818	0.12895849214417
35	0.0875169559060727	1.0915	1.9484	3.8583	0.1574	7.886271160784299	-0.812433583955	14.596382418792098	0.0912460669597096	1.1905	1.0868	-1.8212	3.8825	5.325079205244999	-1.3024116882928	10.5371258832889	0.1154604003394141	0.0739	-0.1528	-0.5174	0.8176	8.0458464933035	-0.5517073195061	14.4110767441951	0.1220418927324996	0.0007	0.0325	0.0842	0.0125	8.887197204822998	-0.6574613860277	16.1457109677581	0.1277407350978559	0.023	-0.5159	-0.0024	-0.0579	7.2471829700935	-3.1157713162865	15.150410977109498	0.1299682381841174	0.6005	-1.3128	-2.2755	0.172	5.4433836985599	-0.941478724651	9.6835788322524	0.1318561342990127
37	0.1339637144705112	0.0014	0.0412	-0.0235	0.115	0.0765615377422	-1.854237036891	-0.1315237516301	0.135817418661623	0.1067	-0.4749	-0.1052	-0.9705	0.9796808074607	1.1082144887576	2.2296482358304	0.1478734951770779	0.2816	0.0547	1.6444	0.3869	0.8462685903569999	-0.8965096405609	1.615424840542	0.1589911215153289	0.0045	-0.196	-0.0134	0.0642	-0.0702666528302	-1.3826714709208	-0.3651426679266999	0.1799237982723651	0.0073	0.1051	0.1266	0.1848	1.0022637070824998	-1.8836262808239	1.8507355071587	0.1933409398036369	0.0001	-0.0163	0.0108	0.0087	0.1137407017537	-2.0039372687045	-0.1156291672272999	0.1974828047540344
38	0.1364857312895898	0.0049	0.0611	-0.1318	-0.1817	-0.6264590778361	-1.032754555875	1.1918184289951	0.1380407617262035	0.1127	0.1514	-0.758	-0.7921	0.6924373403199999	-1.2450495495322	-2.3824172240385	0.1486966546898093	0.2897	0.6553	0.6893	-1.4205	-0.1263304715777	-1.9501946887683	-0.5312096005114	0.1613506251764726	0.0049	0.198	-0.0201	0.0756	-0.5371110551164	-0.533491496292	1.1968543369247	0.183392016800213	0.0308	-0.162	0.0297	0.4744	-0.4819914691057	-2.8018926173619	0.0040523321621	0.1943294866376926	0.0088	-0.1239	-0.1079	0.2028	-0.754992759133	-1.1913463126267	1.4377123708701	0.1974524998045726
39	0.141009569651239	1.5522	-2.1777	-1.7358	2.9591	-0.8446161830675999	0.3732079892202	2.2363365510493995	0.1629837306207018	0.0	-0.0147	0.0007	0.0113	0.2307862180861999	-0.3743882801411999	-0.9011521181835	0.1686937286060361	0.0214	-0.0611	0.2105	0.3772	-0.8510684401023999	0.4584249937164	2.3505100261408	0.1752926045243495	0.0107	-0.0704	-0.2443	-0.1651	2.298813283801	3.4535705778767	-1.4202440652393	0.1773154606359112	0.0186	0.174	0.356	-0.0104	0.4395009959497	2.0158188639759	1.1420494951596	0.1863559440496349	0.0382	-0.268	-0.0685	0.4807	-1.0384199522958	0.3087247619029	2.591918862516	0.2001777891742268
40	0.1201970072728612	1.8581	-3.1853	3.0852	-1.8771	-0.0814794165797	0.0658208903611	0.2172128724947	0.1304952927189893	0.5038	0.7136	1.676	1.5725	2.9838934773801	-2.3414611290797995	2.6137542445545	0.1322295774608596	0.4428	-1.5198	-0.9076	1.3747	-2.2965707310511	2.0733383748593	-2.8550843948683	0.1361577319546917	0.0011	0.0509	-0.0816	-0.0571	0.0317891688055999	0.6491993495806999	-2.9276722865098	0.138099871518369	0.167	-0.1532	0.7681	1.0957	0.1271566752223999	0.0121963395169999	0.0324580003275	0.140071109919215	0.0142	0.2519	0.0799	-0.2867	0.3955154876271	-0.1977380722982	-0.1781058999789	0.1406897477723874
41	0.1316642007474628	1.0703	-0.1327	0.8908	-3.3737	-0.2303927877792	-0.3163966528894	1.020164786051	0.1411372282953648	0.0359	0.0661	0.0951	-0.6064	-0.2754012148999999	0.0368644197659	0.6229968911345	0.1428126152885776	0.0206	0.1893	-0.2363	0.3525	-0.2550608680280999	0.0040916751927999	0.4190819630163999	0.1456553771291283	0.0782	-0.8526	0.2756	-0.0514	-0.3130131522491999	-0.0333628900336	0.5465533824844	0.1472135036949524	0.134	-1.0685	0.3645	0.301	0.0561031617781999	-0.3950433712587	0.9097288988761	0.1550827451316429	0.2143	-0.2495	0.0772	-1.4158	-0.0147142934818	0.8232922604281999	-1.0629306604219	0.1654145172823313
43	0.1150041918557541	0.0938	-0.3969	-0.082	-1.0291	1.6890749940123997	5.0733624948264	1.3380171310763	0.1206863559151057	0.018	0.2958	0.1012	0.3554	0.0021245236578	2.6676935396442	-1.9210808460503	0.1312617418018835	0.1358	0.483	0.576	0.9937	-2.047017887321	0.4448909911556	-5.6755862657513	0.142039895303743	0.4653	-0.8538	-1.5334	-1.3541	0.9638255660886	3.0180432280277	0.7963816274294	0.1570012868620864	0.0025	0.1412	0.0175	-0.0638	0.0197895444420999	2.9633957583854	-2.4292747736022	0.1603254392822047	0.0241	-0.2444	-0.0632	-0.4023	0.0614538139534	1.1078997445119998	-0.4459532529844999	0.1610249483978487
44	0.0790571402253684	1.4945	-1.0694	4.881	1.8408	1.6719607756578998	-9.3080889472516	-1.3480496039048	0.1060776202724616	0.1673	0.3692	-1.2656	-0.7918	0.3985055579602999	-0.7153743272181	-0.3597526727207999	0.1203581544590128	0.3933	0.5861	-1.6302	-1.3785	0.3386254652349	-2.4238847783963	0.6043089515519999	0.1304593265386091	0.0011	-0.0436	-0.0518	-0.0895	2.2159962041775	-10.417601756022298	-2.3327269762644	0.1332864030394609	0.0129	-0.0447	-0.1706	-0.3371	-1.0471934481419	5.8102181168067	2.0489456958253	0.1433840144785919	0.0237	-0.1697	0.2404	0.402	0.4068462804687	-2.078885742188	0.0089702109996	0.1483117883730212
45	0.1200482159390914	0.6438	-2.1548	-0.7781	-1.672	7.3534091529835	2.8908472097746	5.734679497862699	0.1365804941580302	0.5623	1.8896	1.3445	0.893	7.3094629876916	3.4278008927682	5.5228172775432	0.1492081113483357	1.1136	0.5882	2.6764	-1.92	2.0149533173005	4.1667810384063	1.0291743400812998	0.1572742096413872	0.3466	-0.237	0.9152	-1.5531	0.1519034415327	4.4262483258728	-0.2487266400854	0.1634826836946278	0.0208	0.3871	-0.1316	0.1544	3.4922841200855	3.1748645483978994	2.4451300149743	0.1659957726367878	0.0332	-0.3286	0.3751	-0.2272	1.8067106558054	3.8725738548317	0.6591137933171	0.1795981898474543
46	0.105263140578819	1.7097	1.6404	-1.7976	-4.2943	2.2997968595685	-3.0098598776420995	-10.2243487892239	0.1209415828000594	0.0002	-0.0361	0.0167	-0.0355	-0.8546879989268	-0.0706207401064999	-2.8830966327267	0.1503815873158105	0.0247	0.1956	0.2275	0.395	0.6154036862094	-2.2426707789921	-7.846495356746599	0.152742788060004	0.0055	0.0706	0.1272	0.1809	2.6970827835771	-3.3910151590636994	-11.2355040212446	0.1563635742805258	0.0774	-0.8012	-0.0306	0.3148	3.009348418243	-3.1898542430945995	-10.6018451687904	0.1627632193371725	0.0027	0.0876	-0.0037	-0.13	2.8921848728184	-0.6896439851402999	-5.7073360915262	0.1655883506971447
47	0.1229996487912399	0.5888	-0.5538	2.1883	1.4441	12.7725968876629	-33.9112531954966	-14.9916225052043	0.1230908697613621	2.4679	-2.3218	2.2642	-4.4223	12.7104742421876	-33.8247378709873	-15.1520240413682	0.1550589337849288	0.0	0.0179	-0.0015	-0.0085	19.148056326536494	-19.833254549207695	-29.4263050678194	0.156707255280192	0.0074	-0.1002	0.2115	-0.126	13.9021352990599	-36.2319018613361	-11.8251380223455	0.1569755553640222	0.0092	-0.0586	0.0147	-0.29	11.838593338844898	-32.4394304170096	-18.9538197839706	0.1584066167870469	0.0	-0.0014	-0.0033	-0.0036	15.25329300239	-21.6023926106946	4.5703225042962	0.1664440634820097
48	0.1021960572864714	1.6906	-3.0768	-3.2729	-2.1531	1.5278865972345	3.0294527069307	1.6155428696341	0.1315157280301945	0.0309	0.342	0.4556	0.1662	2.1145305280022	4.5484084361963	2.556510134886	0.140134557599713	0.0089	-0.1493	0.2235	0.1502	5.1841918123083	6.1471124886908	3.7737441617133	0.1424844252247702	0.0102	0.1219	0.1553	0.2623	0.6288196596780999	1.8945243003278	1.1298924986733	0.1516669836687086	0.0026	-0.1388	-0.0167	0.0785	-2.3970921744896	-0.836039402375	-1.1953986447888	0.1582321759061701	0.1212	0.2354	-0.9148	-0.5062	2.1639060315307	5.733892637248699	3.4849269733445998	0.1638977505928426
50	0.1343180432147169	0.0025	-0.1208	-0.0873	-0.0785	0.5179509991655	1.9490143978473	-0.3861125032898	0.1675458977757513	0.0309	0.4909	0.1281	0.1392	-3.1619993773590003	3.6161359807291	0.2558083856114	0.1709380264936092	0.0755	-0.4327	0.343	0.5978	-1.9166744266119	1.1108504718145	-1.1306400162566	0.1740860773316158	0.4645	-0.5683	1.7001	0.8883	-3.2972213738748994	3.9489780204511	0.4388321644277999	0.1770466960408261	0.0035	-0.0176	0.0986	0.1405	-2.7861947481126	-2.6124559245414	-2.7059743085153	0.1837333061549057	0.0003	0.0363	0.0144	-0.0228	-0.7881982770438	-1.5396895064445	-1.0038767713412	0.1873583975568757
51	0.1022071566800079	0.1839	-0.8805	1.1024	-0.8416	-2.2305924685672	1.5828488111224	-2.3154553857871	0.1111096699612357	0.6743	-1.6083	2.1047	-1.4445	-6.103717125828699	7.3016337245823	-5.2273511169862	0.1306340713362642	1.1732	1.8679	-3.0908	-0.6546	-2.2233926939491	1.8512469665578	-3.2330528908031995	0.1326860027654375	0.1064	-0.3137	0.2363	-1.0243	-2.3847384628498	2.1627257406097	-2.3483068164216	0.1350672693668598	0.1281	-0.3095	0.053	-1.1505	-4.4770008354758	5.617319237284599	-2.6545136243597	0.152662380573801	0.0357	0.1388	-0.4351	-0.3765	-0.7208823515161	-0.4184131314944999	-2.314550496081	0.1562809206766095
52	0.1108035441820335	1.4673	-2.9464	0.5391	-3.3002	-5.235495124341099	0.1911677861712999	-9.2433696617501	0.1455810994275225	0.0523	0.2754	0.5431	-0.4104	0.5113020269772	-1.0058832659069	-2.7459861707372	0.1513810725814331	0.003	0.0061	-0.0534	-0.1631	-5.475094181304099	-0.0924167791142999	-10.6662497100463	0.1569718455213659	0.0055	-0.0107	-0.1953	0.1191	1.3633540428471	-0.7433078790151	-0.7477536414842	0.15940632989838	0.0234	-0.0121	-0.1416	-0.4475	-0.6835458153818	1.2819533123287998	3.1992572274319	0.160438864184303	0.4372	-1.4763	0.3057	-1.3469	-5.009154668723999	0.1134653005388	-9.3031710684141	0.1641333706194262
57	0.0892065799487507	0.6901	2.2466	1.5921	2.0054	9.6228331928516	9.9417871427365	8.7470966725003	0.1157680232854297	0.0003	-0.0468	0.0067	-0.0408	0.6322031603182999	5.022137868855	-1.4339747829536	0.1184108611723624	0.9649	-1.6101	-1.6104	-2.6526	4.4362414556706	8.2770654847274	4.1248807107108005	0.1310411323977015	0.7134	1.8578	1.553	-1.5175	5.5206534108547	9.3028956671992	3.7270046412417	0.1490327807667089	0.0346	0.255	-0.5087	-0.1566	4.51657992436	7.755494926737499	6.7978462164688	0.1549884478769366	0.0159	-0.2175	0.0646	-0.3199	5.6784189639617	7.151264661246899	4.8600839254017	0.1560649460951696
58	0.0746168753028182	2.3415	3.6037	4.9197	3.1433	5.9594855752825	11.1131078527369	7.108223385661099	0.1220688722370681	0.2551	-0.6803	-1.222	-1.0858	6.3036190648154005	12.4718587609921	7.7456985120932	0.1244523919385722	0.0145	0.147	0.2671	0.2864	10.7027600425359	14.485985874647898	1.8965307948935	0.137200131959877	0.2093	1.2482	0.8543	-0.0166	5.7311779681304	11.0210058178682	6.5843709318906	0.1380196735032224	0.0871	0.8264	0.4809	-0.179	7.9093655198052	14.528987807203	2.6573856656008	0.1419065655063855	0.0982	0.8205	-0.2484	-0.5508	6.4112222537799	13.6337764866552	8.350164835768	0.1461191747124115
60	0.0768991616851983	2.6002	1.1768	6.7604	1.9061	0.6056859576265	15.411137241558398	6.0416731664148	0.1145438567922835	0.0101	-0.1201	0.3364	0.0669	-1.6205394345329998	15.9483663257669	8.267151040991001	0.1194769045799236	0.0009	-0.039	0.0845	-0.0548	-1.3162997781299	16.211413829027098	8.301772908006999	0.1287929049066094	0.0051	-0.1481	-0.1919	0.0277	-3.8055726735496	16.7647342127919	10.7657088916559	0.1425629724609953	0.0039	-0.0864	-0.1246	0.1331	-1.2669242746014	7.9723143689252	4.835730589398399	0.1434415763898986	0.0932	-0.5284	-0.2213	0.8041	0.537819229669	15.509062044970698	6.2495617406336	0.1570273641711402
62	0.1311790459362629	0.5531	1.1832	1.9754	1.0109	-3.032167376049	-1.6521318881851	1.2072802400601998	0.1465861705879819	0.8562	1.3796	-0.9166	-2.4532	-0.0688109606943	-1.9292248534052	-2.1616634787808	0.1557206918062964	0.404	-1.4284	-1.3584	-0.0779	-0.1112227477889	-0.2012002589997999	-0.1963610662236999	0.1595084657805119	0.061	0.5818	0.4829	-0.0469	1.3362860377255	-3.7458106099162993	-5.6731469978479	0.1632140414747389	0.0893	0.7162	0.532	-0.1585	-2.7296588129967	-2.4419038864569	-0.010229187982	0.1698271496651074	0.468	1.1459	-0.3848	-1.6348	-1.698438635319	-3.4900022243049	-2.2391692492598	0.1786989449346499
75	0.0745652748642774	2.2359	-2.8359	-5.6165	-2.322	4.6136785241276	12.4112311506834	5.4791071704355	0.1228059707500328	0.3356	0.6308	1.6947	0.9108	4.9181148956842	13.9975814915381	6.775499375031199	0.1373673945983956	0.2967	1.2178	1.3232	-0.076	4.7480349739681	12.6482335676202	5.7030083581492	0.1419045270222631	0.1267	-0.9616	-0.0961	0.6369	4.4173174579039	13.9309343975323	6.942077767014999	0.1508307774166025	0.024	0.1009	-0.1585	-0.4509	8.11253293034	23.2390626878146	11.7011681326098	0.1559032193724288	0.0044	-0.1283	-0.1589	0.0321	7.7321645095323985	21.126814055593	9.7092698312995	0.1562843225600637
77	0.0864396113512733	1.6353	3.4898	4.0223	0.1421	-0.3972072379472	0.517754284012	-3.6103918982469	0.1097554410517184	0.0237	-0.0957	0.0624	-0.5569	-0.3815487117286	0.5695690554439	-3.5978808144842995	0.1237839326808659	1.1369	-2.4623	-2.7757	-0.0928	-0.4605888604049	0.4725491417377	-3.7602495021832	0.1347320737824423	0.4196	1.4015	1.6443	0.0574	-0.4731392871981999	0.4235277254855	-3.5132146124179	0.1391765630379628	0.0168	-0.0261	0.1019	-0.4117	-0.2807125240445	0.3145475304464999	-2.3683324190479	0.148417586691202	0.0633	-0.24	0.7195	0.2537	-0.33048145788	-0.1010722458683	-1.1274138877392	0.1487027499300569
79	0.1134465496458112	1.4024	-2.7458	-3.3166	-0.0558	7.2004041065912	7.6680353694914	2.1901478330076	0.1505614839989734	0.0319	-0.241	0.4448	0.2478	2.5059936834672	1.8564009035795	2.2048227834587	0.1538944250161325	0.0331	0.3865	0.3994	0.1155	1.6264802321687	2.447923370154	-0.9305807051471	0.1557957607205064	0.0042	-0.1486	0.1249	0.0519	0.4682607513913999	-0.0560638187474999	1.2344269312432	0.1581575983302099	0.2926	0.24	-0.0588	-1.6473	0.3322125512308	-0.733747522555	2.1071340382306	0.1591254501588816	0.0044	0.0011	0.0952	-0.1809	5.0152921815132	5.8845764448297	0.3924860742632	0.1667483415059988
80	0.1314699997636008	0.9299	2.3711	2.2329	-0.0359	5.0869358404179	4.8534349532134	-0.0835645972068	0.1415962705181752	0.0022	0.0549	-0.0566	0.1296	7.555238900474499	7.1619659655973	-0.1210191624331999	0.1514215423895256	0.0395	-0.3148	0.3358	0.4236	-0.1664603628917	-0.0901742263643999	-0.0086161237233	0.1580250634203874	0.2612	-0.0873	0.0689	-1.5706	-2.5813749302884	-2.3792697815825	0.0184125383675999	0.1617718468488141	0.2407	-0.1214	0.1089	-1.485	-0.5211771276828999	-0.4251407897442	0.0085767806925999	0.1624197908052532	0.1761	-0.1317	0.1438	1.2604	-0.4884437261404999	-0.3996465058506	-0.0262811445076	0.1628423589722448
87	0.1615567623356174	0.9192	2.9194	0.1055	0.0057	4.964697044033	1.0179615763318	1.7512763255490995	0.168271510659951	0.0497	-0.3268	0.2849	0.5049	6.1974715679868	1.0069848707665	1.6237655630504	0.1712751977208321	0.0061	-0.1217	-0.1065	0.1658	-2.3763977403414	0.7090400992754	1.6848652897274998	0.1871493355202963	0.0347	-0.0111	-0.0955	-0.5186	1.104752302056	0.8169973755162	1.6384011704707997	0.1931422465843483	0.0031	0.032	0.152	-0.0123	3.3129192431242	0.2115474760738999	0.1190913539289	0.1993623793555953	0.0001	0.0258	-0.0005	-0.0208	-1.2749502528642	0.7347704413531999	1.6242376794188	0.2085191629372859
90	0.1294206646730474	0.7538	-0.9552	1.0111	2.608	-0.2394023418095	0.1172028884553	0.181371371527	0.1384461312169872	0.3932	-0.9218	1.6767	0.7742	2.231536701304	-3.4582523985299995	-4.0998978862163	0.1431594993579411	0.4143	0.8397	-1.1253	-1.5395	-2.504577334362	3.5985103029754995	3.2506392255261	0.1459432576118268	0.0158	-0.1749	0.2796	0.231	-1.6391486880540995	3.2445803987983	-0.110553916267	0.1471868101000013	0.0001	-0.0029	-0.0036	0.0298	-0.4285636334150999	1.5078216515775	-2.0477654049043	0.1547751824544926	0.4704	0.7856	-0.9283	-1.7548	-0.6740248019524	0.6032466897231	1.2828188590042	0.1573789639117238
92	0.1288951734537436	0.507	2.1196	-1.1655	-0.22	1.4705638015046	-1.6797113527058	1.1230074683008	0.1476154452102732	0.8852	-0.8178	-0.9805	2.7138	0.3390582385726	1.2536656732555	-2.9780313658058	0.1556339869586512	0.4824	-1.634	1.2819	-0.5802	-0.5922699841578	0.2981808296753	-0.1953381474254999	0.1598289120301088	0.0989	0.7424	0.1133	-0.6037	1.7696888639167	2.3168323918616	-6.4236939945118	0.1644138523639175	0.1882	1.1668	-0.5416	-0.2497	1.0850414436752998	-1.1139192282091	0.5336488684148	0.1676445751804945	0.1483	-0.0805	-0.5365	1.0164	3.3522622738242	-1.5313881269668	-1.1292630101821	0.1766579276825001
93	0.0880867553987038	3.0528	-0.5281	-7.126	-0.9632	-0.6674545158255	14.286241307783998	2.1754335395258	0.1379019254125148	0.0056	-0.0571	0.2392	0.0172	-2.1710664631181	11.2463626977178	1.9014093307003	0.1530218031396076	0.0355	-0.4968	-0.3182	-0.0018	-1.9735644490041	15.4989508860808	2.4482774574303	0.1577634752301953	0.0875	0.8988	0.1304	-0.0855	-0.5399437533268	16.952951271660698	2.5387664280402995	0.1591651938006452	0.0096	-0.2896	0.0489	0.0679	-1.5083724540072998	23.0355411900035	3.4435774480789	0.1642130442219457	0.0	0.0012	0.004	-0.0123	-1.6239229351732	19.549984728167697	2.979841145218	0.1721744286688994
94	0.0792500774005236	3.6105	0.6109	8.2438	0.0708	-0.2950727302499999	16.5422493741834	0.5831030580047	0.1300038956703093	0.0015	0.095	-0.0623	0.0627	-1.4855534962013	15.4839218483534	0.5922699841578	0.1462785582992656	0.1029	1.0091	0.1929	-0.0059	-0.4085380307887999	16.687661215650596	0.6423536622389	0.1473689205614862	0.0504	-0.702	-0.1388	0.0211	-2.1515916629216	15.810350974071298	0.6171347795602	0.1573843425404626	0.018	0.3862	-0.1272	-0.0791	-1.6113725083799	27.248825690697203	0.5333734671999	0.1616302947612541	0.0	-0.0021	0.0016	-0.0123	-0.9409279222212	23.2236008767495	0.8734939676014	0.1646154068843376
95	0.0847406173374997	1.5829	-2.3888	-4.5562	-1.246	7.366274324022399	19.1292110148312	4.8655919496997	0.1141803352086474	0.1421	0.1714	1.1138	0.7725	3.8239852119172	15.1497814886183	5.434059400283999	0.1247843058097731	0.4941	1.3209	2.0296	0.2757	4.1724070917964	11.6233869609159	2.6281537937907	0.1379948688227094	0.4288	-0.609	-1.9933	-0.5634	4.9055251258602	15.5838924893621	4.2948426033348	0.1386500487179205	0.0057	0.0499	-0.2438	0.0053	-0.2756766161148999	13.114802568691498	7.816358595230399	0.1396382806104055	0.0369	-0.0118	0.5506	0.3045	3.3669372242753	14.618453859014798	5.5109750253025	0.1418350366530283
96	0.1043041339411228	1.9174	1.7669	4.7562	-1.3528	-3.5256470101190995	-7.494060487735999	2.6857126477048	0.1437244861611785	0.1198	0.5974	-0.9316	0.1593	-3.2924608671602003	-7.821866619528399	2.7485828107634	0.150267827260022	0.163	-1.2087	-0.354	0.2011	-2.1386084627906	-5.2729496895675	2.063148529908	0.1602872016270885	0.0065	0.2049	-0.1312	0.035	-2.1126027194979	-5.2053583628249	1.9589288415837	0.1655194328821306	0.0004	-0.0292	-0.0392	-0.037	2.6515235540265	-0.7898900273638999	0.1140554459993	0.167586779543588	0.0881	0.1023	-0.8757	0.1044	-1.6539810106279995	-2.4002396169455995	1.2410365604007998	0.1764330979877716
97	0.0992374370046375	0.0253	0.3036	-0.2307	-0.4876	0.0682601582644999	-0.6019877127407	1.0744975114477	0.1125441928015938	1.6747	2.1649	-1.9895	-3.698	-1.4700129990748	0.7372883953180001	3.9141987813123	0.1512137687836895	0.0026	0.0304	-0.0413	0.1534	2.5770471969114	-3.7539939603019	-0.5369143399629	0.1552552173520829	0.005	0.0541	-0.019	-0.2132	-1.5329225051641	0.7812739036406	3.9849768935416	0.1648648718452685	0.0067	-0.1639	0.1312	0.1294	2.1462016677157	-2.9666612299335	-1.0428263717342	0.1708544089553404	0.0967	-0.5198	0.7582	0.0632	0.9227907850685	-1.5545218290184	1.5820226074776995	0.1741642387001055
98	0.1226433679237859	0.6145	-0.7951	-2.5695	0.53	0.9327052288049	5.288332814571199	-0.8256921853008999	0.1354310978072189	0.7086	1.456	2.3881	-0.161	0.0777811716938999	2.4655490479076	0.2105639003064	0.144805841535468	0.5853	1.8391	1.5296	0.5836	1.792861908999	5.0904767131809	-0.0599194357560999	0.1557722973897404	0.1515	-0.0251	-1.0932	0.5133	-2.3846597767884	-2.3655390638682	0.7571959688522	0.1563292239672243	0.3056	-0.1512	-1.6391	0.472	2.7621168133242	8.636346041079799	-0.5753524809567999	0.1621687772284774	0.0394	-0.2603	-0.544	0.0268	4.4255794943509	3.4714323138145	2.0939541229461	0.1684200381336884
99	0.1212971283138576	0.5489	-1.3449	-2.1714	0.5139	1.5910715045387	4.6615589924895	-1.8362179288304	0.1256104556137076	0.128	-1.0442	-0.546	-0.3737	-1.4328731780939998	2.694210742336	-1.8907080263499	0.1413671668789105	0.2144	0.9773	0.5063	1.0314	1.4390106908832	3.5234831434306	-0.8208136494941	0.1461804483038401	0.8186	-1.6369	-2.3846	-0.185	-0.0330874888186999	2.7786015431875	-1.0194959545291	0.1528474251000476	0.0681	0.586	0.5644	-0.0832	3.0596681545083	8.495655363296601	-2.2861448279156003	0.1559506388421829	0.0641	-0.2701	-0.6163	0.4044	-3.8845734791952	-2.2541589439565	-1.1628619583999	0.1597623208137928
100	0.1215749935076096	0.4981	-0.6433	-2.3735	0.3143	0.6131611334595	4.568237323669099	-0.6218952862749	0.1256207512998751	0.1269	1.0	0.7074	0.1205	-1.8455028840756	1.9285560218833	-0.1782632721016999	0.1419247005549648	0.1734	-1.1404	-0.225	-0.6937	0.9174401328933	3.0503438562324	0.0142815201440999	0.146562707624709	0.7297	-1.2063	-2.4261	-0.357	-0.2665096899617999	1.7545417970972	0.1662243047075	0.1559653723748011	0.0844	0.0363	0.8504	-0.2948	-3.1562946379075	-3.6603968902666	-0.0939118142809	0.1597804525549344	0.0072	-0.165	-0.1783	-0.0916	4.2046683769704	2.473889770416	2.2680863768243	0.1686917268712219
101	0.1212084085016472	0.5929	0.793	2.5125	-0.6291	1.9129761817261	5.8171424902099	-1.1397282563483	0.1259359530557078	0.1342	1.0675	0.6769	0.0221	-0.6497108089797999	3.0912999511911	-0.2106425863677999	0.1421828923740989	0.3348	1.4732	1.0344	0.5406	2.3376055120712	4.8063020024348	-0.462280610725	0.1458634340721301	0.8903	-1.229	-2.7607	0.1533	1.0366495159143	3.6043330715191	-0.0376512803798999	0.1558189616612123	0.1493	0.076	1.1307	-0.3912	3.6262864826497	8.8064259627959	-0.8855329349955999	0.1576734974891673	0.0807	-0.0514	-0.7838	0.3885	-2.2457788784174	-2.3487395897593	0.4665296580406	0.1611687175711685
102	0.121677700841483	0.4877	0.516	2.3493	0.4759	0.6052531842887999	5.121242963188299	0.9307774203006	0.1258132408684572	0.128	0.9759	0.7573	-0.0074	-1.7487583715842998	2.4685784612715	0.1899874952502999	0.141646122792128	0.1768	1.1882	0.3032	-0.6072	1.0058439228762	3.6640951351524	0.2583656826068999	0.1466603663386305	0.6947	1.098	2.4244	-0.1478	-0.1711815265757	2.2945248934547	-0.0524442599231	0.1559515777870058	0.0846	0.0072	-0.839	-0.3313	-2.8068498392301	-3.2167255330627	-0.2767782209745	0.1603139819504069	0.0076	-0.1599	-0.2033	0.0634	4.4721616426997	3.2899429131954	-1.8061991964063	0.1709971340808161
103	0.0871759057893759	0.0	-0.0	-0.0	0.0	0.0	0.0009835757675	-0.0	0.088331136092854	0.0	0.008	-0.0001	0.0083	0.0	-0.0001573721228	-0.0	0.1195927435440735	0.25	-1.7556	-0.0006	-0.2301	0.0	-0.0005901454604999	3.93430307e-05	0.1209724525863873	0.0	-0.0002	-0.0	-0.0	3.93430307e-05	0.0012983200131	0.0	0.1270975064451439	0.0004	0.0649	0.0001	0.0219	-3.93430307e-05	-0.0132192583152	3.93430307e-05	0.1275617373027701	0.0	-0.0	0.0	-0.0	3.93430307e-05	0.0140848049905999	-7.86860614e-05	0.1316983136602337
104	0.1339768663129071	0.1636	1.2042	0.2551	0.5628	5.699152741140599	-1.5678591164257	5.5145552410962	0.16006217752852	0.0124	-0.0294	0.0534	0.3357	4.1234643616056	-1.9824166309116	3.3929823105987	0.1779638117746843	0.0553	-0.6354	-0.1729	-0.1789	3.435433440724	-2.6970827835771	3.2293939889481	0.1852350093029892	0.0484	0.0055	-0.2485	-0.5745	-0.0932036397283	-6.1137102556265	3.8559317528456	0.1864008204672659	0.117	0.0564	-0.0796	-0.9656	3.4317745388689	-3.414581634453	3.7452991505172	0.1996563322939703	0.1729	1.0374	0.3462	0.3211	2.8889980873317	-3.1858019109325	2.1605618739212	0.2051636093358442
110	0.0997163429634819	0.001	-0.0209	-0.0777	0.0915	-2.3792304385518	-1.3369548692474	0.8078304493631	0.110724033378949	1.7388	1.8044	3.5991	-2.7104	-3.680933952292	-4.2139926752463	2.8675561356002	0.1522718302415234	0.005	-0.0386	-0.2046	0.0772	-0.0051539370217	-0.4616117792031	-1.4054117426654	0.1552505512924288	0.0024	0.0059	-0.1433	0.0495	-3.5438628333332	-3.8342930859605993	2.6340552483957	0.1659273263153971	0.0111	0.2588	0.058	-0.1732	-0.3748210534789	0.2889745604915	-1.2394628391728	0.1681955189706137	0.1215	0.7807	-0.4259	-0.5412	-6.729664744265699	-5.8485775717392	6.235870365949999	0.1740839932783514
112	0.0985942300340173	0.1638	-1.3325	0.315	-0.7853	-0.8175481779459999	-6.4910099200395	-0.9564684193477	0.1172393358581635	0.0007	0.0209	0.0389	0.0836	-4.3873380685105	-5.187772028102	-2.4966300421606	0.1251943983216385	0.022	-0.426	0.2665	-0.1062	-2.3434676236455	-2.2918102243364	0.5543826455937	0.1288768219517394	0.0088	0.3022	-0.0748	0.0756	0.3219833632488	-3.5857631610287	1.7115005215114	0.1319327521965606	0.0552	0.6605	-0.1408	0.4147	-2.5849944891128	-4.468069967506899	-0.6099350049421	0.1436607025920042	0.1095	-0.759	0.7519	-0.0431	-3.0102139649184	-1.4278372701644	2.126490809335	0.1449613212433187
113	0.093901743952426	0.0451	-0.5544	0.6428	-0.0081	-0.8500455213042	2.7931978075772	1.8190643674452	0.1126857533414947	1.5739	2.8831	-3.5509	0.17	-3.4765862508362	5.4821759268301	0.9916017457628	0.1473502243509717	0.0207	-0.255	0.0387	-0.3796	-3.3470296507411	6.203845138960199	2.1841676923412	0.1500486554887742	0.0109	0.2306	-0.2352	0.0107	0.1127571259862	-0.7062074010649999	-0.1934496819519	0.1645890477080904	0.0204	-0.2004	0.3478	0.1582	0.5340816417525	-0.408380658666	0.4931648898245	0.1692116498353568	0.0769	0.0377	-0.6174	-0.5465	-1.1162011239896998	0.6670610855185	-1.0239023739675	0.1700676364025674
114	0.1188668679023206	0.003	0.1152	0.0914	0.1284	0.7647104877159	-0.1933316528598	-0.5432485679055999	0.1196161091216798	0.0514	0.1516	-0.6535	0.441	3.1503538402718	-0.7706906283823	-2.1963246888275	0.124015734454334	0.0039	-0.0368	0.1861	-0.1056	-4.727773313157599	1.0788252448247	3.2072045196332994	0.1282202176533449	0.5133	-1.9812	0.4694	1.3635	2.5628837058594	-0.6294884912	-1.7812163719118	0.1426893276071615	0.0145	0.0741	-0.3167	0.2171	1.3731111144607	-0.3467301295591	-0.9666189212683	0.1562870681008746	0.0064	-0.2074	0.0428	0.1288	-4.14282113271	-0.3163966528894	3.9154577582947	0.1564458953032034
115	0.1272852645403033	0.0071	-0.2056	0.0114	-0.2038	0.0506738235415999	0.9238923899281	0.1317598098143	0.1300717304832126	0.0239	0.5186	-0.0262	-0.0749	-0.3926434463859999	-7.1099938220426	-1.131505562932	0.1332971239151236	0.4639	0.1205	2.2555	0.3447	0.25179539648	4.3884790164008	0.6595859096855	0.1523867225434957	0.0317	0.5457	-0.0642	0.0996	0.0852170044962	2.3352842732599	0.334809191257	0.1543586764533712	0.0	-0.0138	-0.0022	-0.0048	0.4336388843754	6.8681522123297	1.0458951281287998	0.1577397789088157	0.2063	0.0674	1.3828	0.2119	-0.1220814242621	-2.4180620098527	-0.3921713300175999	0.1603325307961958
116	0.1209134192327827	0.0025	-0.0308	-0.0956	-0.1427	0.4777424217900999	-0.5127577191131	-0.8490619455367	0.13617616981757	0.458	1.3867	1.6954	-0.4975	3.8210738276454	1.7475780806633	-0.5103577942404	0.1452002266580496	0.0108	0.0068	0.2981	0.1517	-2.0323822799006	-2.2718239647408	-1.7937667987051	0.1537707753540312	0.004	0.1971	0.0143	-0.02	0.5036301359907	-1.5183262407743998	-0.3361861973315	0.1592196202609817	0.0015	-0.0606	-0.0533	-0.0856	0.041310182235	-1.3035919792138	-0.4968237916795999	0.1604891030609774	0.0009	0.0098	-0.0763	0.0514	4.999869713478799	3.7813767096691	-1.6877766739993	0.1616209578645359
117	0.1023953370247179	0.0011	-0.0524	0.0262	0.1154	-0.0269499760295	-1.7001697286698	-1.3089819744197	0.1185495780507996	0.1269	0.5202	1.0169	0.5487	-0.0380840537176	-3.7962483752737	-1.4798880997805	0.1214249501249116	0.2882	1.0659	1.4342	0.606	1.4410565284795998	-2.604902062647	-0.7665596101587999	0.125795476620397	0.0758	-0.5006	-0.6935	-0.4148	-0.2389302254410999	-1.9014093307003	-1.3547379191238	0.1308254970123757	0.0416	-0.3002	0.5985	-0.1698	0.8904508138331	-5.510856996210399	-1.2246698596296	0.1327710164099224	0.001	0.0292	-0.0781	0.0676	0.9912083154558	-1.0424722844579	-0.673946115891	0.1396946143598343
118	0.0880388817075011	0.0	-0.0	-0.0	0.0	0.0059801406663999	-0.0025179539648	-0.0001967151534999	0.0890507514899657	0.0	0.0005	-0.0	0.0092	-0.0054293382366	0.0038949600393	-0.0001967151534999	0.1146331598160141	0.1023	-0.585	-0.9985	-0.0006	-0.0179010789685	0.0101898449512999	-0.0003934303069999	0.1176687978278684	0.0	-0.0017	-0.0024	-0.0001	0.0166421019861	-0.0100718158592	-0.0003147442456	0.1307758997786214	0.0	0.0004	-0.0006	-0.0156	-0.2771323082508	0.1621326295147	-0.0002754012148999	0.1315448246624048	0.0	-0.0	-0.0	0.0003	0.2799256634305	-0.157765553107	-7.86860614e-05	0.132461561143403
120	0.1039829324932437	0.0034	0.0045	0.2188	0.0362	0.9644550545798	0.0509492247564999	-0.01967151535	0.112770295124863	0.0091	-0.3486	0.001	0.0035	1.9113237744367	-0.0596046915105	-0.0188059686746	0.129840396160944	0.0776	-0.9468	0.0027	0.0068	2.5924696649458	-0.0541753532738999	-0.027146691183	0.1430298849156362	0.0017	0.0031	0.0826	-0.1052	1.3083918289592	0.0638930818568	-0.0249828244945	0.1458555667802442	0.0134	-0.3716	0.0008	0.0007	4.327733377	0.0151077237887999	-0.0455198865198999	0.1473931964194551	0.0005	-0.0044	0.0063	-0.0712	3.1577109870127	-0.0903315984871999	-0.0463854331953	0.151132072131757
125	0.1537508153348099	0.0688	0.3274	0.7469	-0.0812	-1.815680866805	-2.7883192717704	-0.950921052019	0.1677911615557761	0.0198	0.3747	0.1885	-0.0294	-6.324431528055699	1.8055303648844	-2.4267568196374	0.1743255453782543	0.0007	-0.0111	0.0391	0.0653	1.6219557836382	0.3629394582074999	-0.6036794630608	0.1814594563111946	0.0054	0.1257	0.1693	0.007	0.7319377431428	-3.1206105090626	0.1339630195335	0.1901757667279832	0.0192	-0.3322	0.1738	-0.1032	-5.9400894611474	1.8119826219192	-2.5364845322597	0.1966064252607527	0.0002	0.0344	-0.0164	0.0128	0.6281508281561999	-3.0565207120523	-0.0796696371675	0.2010073890032092
126	0.1363844380690936	0.0466	-0.0968	-0.7025	-0.0964	4.3717188853226	0.2497889019143	-3.988989882673	0.1412929420963084	0.0255	0.0731	-0.5078	0.0871	2.8809327660382	1.7626858044521	-2.3008591213974	0.1438385398439391	0.0076	0.1585	0.1444	-0.1814	1.5980352209726	1.3414006317165	-1.5659706509521	0.1567156219951755	0.0669	0.4677	-0.2658	-0.5925	5.7818911347027	1.7080383348098	-5.1160496831359	0.1680492096851154	0.0039	-0.1792	-0.0242	-0.0507	1.5399649076594	-1.9041239998186	-1.4720588366712	0.1970744681241118	0.1629	-0.7895	0.1767	0.765	2.8656283270959	0.7433472220458	-2.5899910540117	0.2164255906313868
127	0.1539320941594518	0.076	0.3681	0.7744	-0.0708	-0.2968038236008	-4.1525388612929	0.5022924729468999	0.1707352085319753	0.0015	-0.0167	-0.1091	0.035	-6.618284624354	1.8039566436564	-0.4738081187200999	0.1742437913974012	0.0013	-0.0084	-0.0752	-0.0725	2.6463302739741	-0.5893192568553	0.6663135679351999	0.1813476461736957	0.0314	0.5027	-0.0802	0.0169	-5.4391346512443	1.1616029814175	-0.5329013508315	0.1888317574335657	0.0051	-0.0896	-0.18	0.0121	-0.0486673289759	-2.3193503458264	-1.4445580582119	0.1952693854726232	0.0013	0.0441	0.0882	-0.0014	-0.0012589769824	-2.3852892652796	-1.5404763670585	0.2005875858541617
128	0.1351372224098841	0.0503	-0.4387	-0.0025	-0.6052	-1.9534601603164	-0.0494541895899	0.3309142312177	0.1430506659144013	0.6562	1.1576	0.009	2.3538	2.6621855153462	-0.0137307177143	6.166980719194299	0.1661383658322473	0.3471	0.1409	0.039	1.7643	1.9674662792456	-0.0248647954024	5.8032544003728	0.1700315173450653	0.1267	0.3346	0.0827	-0.9995	0.6414487725328	-0.0561031617781999	1.8512076235271	0.1734629579003162	0.1622	-0.2357	-0.1225	1.1541	0.3730506170974	0.2272060022925	-4.9999090565095	0.1743172870737298	0.0181	-0.3117	0.2149	0.1114	0.6271672523887	-0.0847842311584999	-3.6226275807946	0.1770478275520237
130	0.1624221350436192	0.4119	1.9378	0.1828	0.1245	-3.3895988099585	-0.3487759671554999	-0.3244619741828999	0.164703110578178	0.5712	-2.2581	-0.1781	-0.2666	-3.966170924867	0.0035802157937	-0.3505857465677	0.1788027407830303	0.0218	0.3674	0.2161	0.0296	-4.5797254886335	0.5939617344779	-0.4769162181454	0.1852927082892153	0.0371	0.511	0.1026	0.1698	-5.2611074373268	0.5725984688078	-0.5810572204083	0.1890091353191488	0.0044	-0.0924	0.0103	0.1622	-2.6718245578677	-0.6309048403051999	-0.1841647267067	0.2108025139471227	0.0318	0.3985	-0.0488	0.2557	-3.8620299226041	0.753419037905	-0.5056759735871	0.2169691349483127
132	0.1445472421665066	0.5405	-2.185	0.4823	0.7759	5.740935039744	-1.6188476842128998	-2.4472151956014	0.1583727012180607	0.0533	0.7077	-0.03	0.0597	5.597332977689	-0.7769855132943	-0.8830936670922	0.1655450309802063	0.0907	0.0734	0.3586	0.8293	3.8809539203708	-0.0619259303218	-0.1973052989604999	0.1690093636362117	0.7602	2.1299	0.8352	1.2299	4.756847812844899	-1.5116772685860995	-1.9675843083377	0.1732487502256115	0.0545	0.6387	-0.1373	0.213	4.7292290052935	-2.0695614439121	-3.1018438834187	0.1790910236706529	0.0636	-0.7253	-0.0495	0.066	6.370816961251	-0.6816180068775	-0.8474882243087	0.1818104070589964
133	0.1532610661251067	0.0705	-0.297	-0.7705	0.0904	-1.7551319425577	-2.8753460556788	0.1135833296309	0.1721086834216568	0.0291	-0.4948	-0.0835	-0.046	-5.4098240933728	1.3630392986015	-1.0826021757719	0.1738861677102279	0.0023	-0.1176	0.0259	0.07	1.3305419552433	0.2866533216801999	0.3803684208075999	0.1831956641443596	0.0084	0.2224	0.1383	0.0147	0.5513532322297999	-2.846861701452	-1.1671896917768998	0.1857883417981373	0.0017	-0.0931	0.0626	-0.0325	-7.4863099106881	2.6269735028697	-1.0551013973126	0.1946558535683234	0.0009	-0.0804	-0.0278	-0.0018	0.454412004585	-2.8369472577156	-0.915118894082	0.1995719286880005
138	0.1347248970100563	0.8595	1.4302	1.8934	1.9847	0.3747030243868	0.7331180340637999	-0.1637063507427	0.1407760755721312	0.0065	0.0896	0.2188	0.1158	0.0866333536014	0.1200749296964	-0.4245506442836999	0.1639899759215562	0.0046	0.0432	-0.1652	0.1129	0.6407012549495	1.0608848228255	0.214419517315	0.1686121546967929	0.2574	-0.0781	1.4303	-0.488	1.0842152400305998	2.170555003719	0.5631561414398	0.1753575192372282	0.0881	0.1096	-0.7692	0.3869	-0.2932236078071	-0.4439861014495	-0.8980833617889	0.1778607292303749	0.2781	0.0204	-1.4864	0.3678	-0.2251208216654	-0.6386160743224	-0.8422949442562999	0.1821650121579994
139	0.1261885045910292	1.1891	1.6143	2.6152	2.1657	-0.0002754012148999	-0.0013376630437999	-0.0004721163683999	0.1375205326403318	0.0083	0.073	0.2736	0.1032	0.0002360581841999	-0.0005901454604999	0.0001180290920999	0.1564639175314068	0.0	-0.0	-0.0	0.0001	0.0014163491051999	0.0030687563945999	0.0014556921359	0.1616022348270264	0.0	0.0002	0.0004	-0.0	0.0020458375963999	0.0052326230831	0.0018884654735999	0.16849931484368	0.4763	0.2974	-1.9011	0.7329	0.0001967151534999	-0.0005508024297999	0.0002360581841999	0.1723439829942734	0.0	0.0003	-0.0008	0.0005	0.0011802909209999	0.0015737212279999	0.0008655466754	0.1739880445097374
140	0.1373068001341814	1.0625	2.9603	-1.6866	-0.0056	-0.3094329364554999	-0.546474696423	-0.0006294884912	0.1476211189359564	0.0047	-0.0021	0.0028	-0.2178	0.6962536142979	1.2197913238228	0.0024786109341	0.1512721178651765	1.7167	-2.038	-3.5874	-0.0071	0.0103472170741	-0.0161699856176999	0.0004721163683999	0.1532530301538965	0.6509	-2.2002	1.2368	0.0043	1.2500067714004	2.1979770961169	0.0048391927761	0.156861891591421	0.0	0.0029	0.0052	-0.0001	-0.8694022924085999	-1.5302471790765	-0.0029113842718	0.164184957460723	0.003	0.0833	0.1426	0.0003	-1.6910028025167	-2.9718545099859	-0.0052719661138	0.1668349996820227
141	0.1056748048585934	0.0871	0.8302	-0.6898	0.2665	3.3047752357693	-4.5309401305655	-1.2873433075346998	0.1285576847124984	0.0617	-0.4979	-0.0203	-0.6867	-1.4198112919016	-1.9067206398448	-4.3068422276983	0.1447159141409922	0.1209	-0.9395	0.6013	-0.0954	4.0976159904357	-3.2005948904757	1.8521125132332	0.1480102639746908	0.0672	-0.6759	0.4729	0.0055	1.0808710824211	-1.6673969840967	-0.3356353949016999	0.1651319474421516	1.0552	2.475	-1.1942	1.4258	0.2543526934755	-1.0017522476833998	-0.3187965777620999	0.1663505761820547	0.1128	-0.8024	0.3804	-0.4781	0.8865951968244999	-1.3156309466079998	-0.3374451743139	0.1783764690207646
152	0.0960043953067171	1.0949	-0.2257	-4.1298	-0.0178	-12.1531408692914	0.6284262293710999	3.5504724624908	0.1061732155127314	1.6581	-4.6378	0.2526	1.3612	-11.356365811555	0.6154036862094	3.3161060286108994	0.1283352157933246	0.192	-0.0856	-1.4955	-0.0028	-8.0891238270735	0.2897614211055	2.3533820673819	0.129115978731738	0.3144	-1.8311	0.1115	0.5362	-10.7369884792449	0.6999125161529999	3.138000128632	0.1363513008504537	0.6342	-2.5303	0.1343	0.7461	-6.9925548754031	0.3453924665153	2.0346248326505	0.1447425764990315	0.0014	0.0229	0.11	0.0379	-7.4396490762779	0.4039348961969	2.1707910619032	0.1484202366838117
153	0.1368219349075295	0.6534	-2.2203	1.3068	-0.7252	-0.1004821004078	-0.2992824345349	-0.1666570780451999	0.1505771237695302	0.0402	-0.5615	0.2772	-0.0924	-0.1433266608400999	-0.3243046020601	-0.1972266128990999	0.160279322575424	0.0011	0.0289	0.0738	0.0624	-0.3584936957384	-0.0950527621712	-0.1116948641572999	0.1647369379488247	0.2726	0.7653	0.4572	-1.299	0.1126390968941	-0.3077411861353999	-0.1109473465739999	0.1708811848687419	0.8875	1.0865	0.9593	-2.3853	-0.1540673082212	-0.3591625272603	-0.2135539706395999	0.1733959036427177	0.003	-0.0215	0.088	-0.1342	-0.0802991256587	-0.2583656826068999	-0.1313663795072999	0.177887156025349
154	0.158790073400375	0.3684	-0.991	1.5676	-0.2014	1.0510097221198	1.4217391004059	1.385268110947	0.1648587023714185	0.1031	-0.6727	0.307	-0.6254	0.9278660360288	-1.095309974688	-0.7258002303536	0.1718555527172393	0.2916	0.4461	0.8763	1.2563	0.2563198450105	0.5719296372859	-0.3961056330875999	0.1765577060718291	0.6388	0.1741	-2.0112	-1.1629	1.7545417970972	-0.3191113220077	0.6106825225254	0.1815551375448453	0.0091	-0.0126	-0.1884	0.1995	1.8773707389426	-0.2451070812609999	1.0803202799913	0.1829687853082095	0.1476	0.2879	-0.9779	-0.4137	1.0022243640518	0.1102785150521	0.5605988444443	0.1831653591948978
155	0.1195518654511677	0.7167	1.2918	-2.5997	0.7517	-3.0619893933196	10.5210345837326	-2.3701815414908	0.1471776668721368	0.3036	0.9976	-1.3322	0.5696	-0.4279341449238999	7.843820030659	-0.7725790938559	0.147380508720821	0.1408	0.7139	0.955	0.1045	2.9712643645254	2.3969348023668	0.2254749089417	0.151063971988849	0.0727	0.2336	-0.8137	0.0721	-1.0204008442352	4.384229969085199	-1.4698162839212998	0.1616496958234987	0.1159	-0.0139	-0.9811	-0.336	-0.7488552463438	4.67788635023	-1.1579047365317	0.1647167026772854	0.1162	-0.4062	-0.8857	0.3294	1.5254473293311	2.2117471568619	-0.1866039946101	0.165675403560738
156	0.1167671193758792	0.6578	1.1051	-2.6885	-0.033	-5.1448487816083	9.391496172335598	-1.3908941643370998	0.146372314236663	0.4321	0.6698	-1.9941	-0.0524	-3.3421511149343	7.361435131246299	-0.9711040267681	0.1481452372011082	0.1545	0.3417	0.3177	1.1606	-1.964004092544	-1.489527142302	-4.1828329949319	0.1493802781820251	0.01	0.1335	-0.0027	0.2867	-3.6365156706317	4.1076484632642	-1.6993435250251	0.161998118953887	0.0523	-0.0258	0.6567	0.2286	-3.1645173313238	1.3634327289085	-1.4552200195316	0.1645718769613566	0.191	0.6109	-0.8898	0.7588	-2.9722872833236	0.96783855522	-2.1986852706695	0.165988885816443
157	0.1187530483126529	0.6728	1.6678	0.0333	-2.3908	-6.322031603183	2.5661098343768	8.362754605592	0.1480095356034035	0.4437	1.0995	-0.237	-1.7975	-4.1883803622606	1.6748721599297	6.305232129074099	0.1499683064339712	0.0606	-0.3836	-0.4655	0.4921	-3.5158899385055	3.3377053524651994	3.5332795580749	0.1510913505909039	0.2056	-0.3492	-1.3491	0.3149	0.1491494293837	4.9972337304219	-0.5466714115764999	0.1614337197720866	0.027	-0.2154	0.2266	0.3914	-0.8674744839042999	5.4353970633278	0.0734534383169	0.162960268024922	0.0964	-0.0354	0.9331	0.1255	-1.5487777465361998	4.3207303175354	-0.6447929301423	0.1659906211187732
158	0.1206168655458709	0.736	-1.58	2.4449	-0.824	-3.5702226639022	10.3256177502457	-3.3698486085471	0.1455700419281973	0.297	1.2933	1.1459	-0.2733	4.4356119671794	1.7498599764439	-0.8798675385748	0.1485304610886644	0.2872	-1.1424	1.1531	-0.5154	-1.4666294984345998	8.6396901986893	-2.3151799845722	0.151263913214642	0.1596	-0.6359	1.0531	-0.2624	-1.2911989245432998	4.7544478879722	-2.0265988543877	0.1625053185725588	0.0304	-0.1992	0.3789	0.3127	0.5817653949609	3.0150531576945	-1.3361286656027	0.1633231031314821	0.013	0.0618	0.1235	0.3162	2.7365045003385	2.5353435843694	-1.1407511751465	0.1679730765109418
159	0.120293501768701	0.6759	-0.9964	2.7265	-0.0391	-5.5649930064536	8.977214059064599	-3.5376072914519	0.1364049166210527	0.0754	0.3942	0.0121	0.8209	-2.7311538481633	-4.000792791883	-7.762655358324899	0.1490409258833642	0.2411	0.6886	-1.0523	0.9194	-2.7850538002223	1.7911701586788995	-4.068856234994	0.1503309460342121	0.4383	-0.239	1.9142	0.8076	-3.5506691776443	2.8618907391794	-4.6274092418419	0.1507765104482633	0.0511	0.2636	-0.6388	0.177	-4.4638209201913	3.7951467704141	-3.6569740465957	0.1625041436971777	0.0514	-0.2498	-0.3043	-0.5649	-4.113353202715699	-0.2404646036383999	-2.9086696026817	0.1678646101929904
160	0.118097061035142	0.6466	-0.9962	-0.1144	-2.6847	-5.0683659299275	-2.3436249957683	-9.5172758414835	0.1477919554446912	0.4396	0.674	0.2331	1.9881	-3.3349513403161994	-1.7479321679396	-7.258867850211399	0.1494442223456759	0.0047	-0.0034	0.1441	-0.1632	-3.9308802263291	-2.331074568975	-4.6926006437118	0.1534737031343816	0.1498	0.2729	1.0834	-0.4641	-1.8351950100322	-4.1859410943572	2.0069273390377	0.1619260517231656	0.0395	0.12	0.3439	-0.483	-3.4939365273748995	-1.8653711145791	-0.6156790874243	0.1651140567764715	0.1852	-0.5141	-0.6812	-0.9768	-3.1294626909701	-2.9799591743101	-1.4341714981071	0.1661890541529602
161	0.1279063054307347	0.6663	1.5684	-1.4627	1.7928	4.2009701320846	-4.2997604821723	4.419638696715199	0.1396263606048183	0.3018	0.4289	-1.743	0.1436	4.3803350090459	-4.798039965987799	4.778486479729899	0.1604145023329531	0.091	0.1156	-0.5211	0.7522	2.7371339888296995	-0.9822774474869	3.3586358447975995	0.1644162855356092	0.4086	0.141	-1.796	-0.6941	1.3206668545376	-2.6669460220609	1.2624785121323	0.1703269226160979	0.0084	0.1018	0.2361	0.087	2.416842375901	-1.966758104693	3.2734975263627994	0.1721196442703017	0.1661	-0.0765	-1.0232	-0.6284	2.3317434004969	-1.0651338701411	2.7010170866471	0.1727147882907823
162	0.1497873745227981	0.5109	0.3002	1.762	-1.3862	-0.8959194951004	-1.0242958042744998	-1.2664915012637	0.157849938267393	0.1606	0.6115	0.3629	1.0102	0.4110559847535999	-0.3599493878743	0.5391175496821	0.1676467198701173	0.46	-0.9341	-1.7696	-0.3345	0.4104658392930999	1.138980738765	0.1209404763718	0.1755055333231309	0.5051	1.1359	1.6217	0.6296	-0.1417135965814	0.2264584847092	-0.9210990347484	0.1767716219570271	0.0203	0.298	0.285	0.0477	-0.3338256154895	-0.2352713235859999	-1.2480789628961	0.1804761804304049	0.0035	0.1234	0.1006	-0.059	0.5859750992458	0.9426983586027	0.0034228436708999	0.1836295415434372
163	0.0848771895263141	2.1712	4.0941	-4.6339	-0.368	0.1154324520737999	0.1015837052673999	0.101505019206	0.0973201337258782	0.004	-0.1599	0.1909	0.0027	-0.5549334480235	-0.4541759464008	-0.5713394918253999	0.1276235746285854	0.013	-0.238	-0.1946	-0.242	-1.5096314309897	-1.2221519056647998	-1.5516104447466	0.1294898195210989	0.0687	-0.5736	0.6822	0.0411	-1.6384798565322	-1.2238829990156	-1.6230180454671	0.1316819422109519	0.2435	-1.0288	-0.8108	-1.0282	1.2995396470517	0.9905001409032	1.2611801921191998	0.1349442385631076	0.0003	0.0552	-0.0095	-0.0129	-0.1647686125716	-0.1203503309113	-0.1772010102728	0.1371951388313805
164	0.1250590818566831	0.4774	1.4071	1.9108	0.3089	7.2550909192642	4.961785659761199	0.6647791897379	0.1520843187342216	0.6958	1.0505	-2.3098	-0.6514	1.8431423022336	-3.1325707903954	-0.9164565571258	0.1640509547835335	0.2293	0.1888	1.4352	0.0336	4.451899981889199	1.460413299584	0.0114488219336999	0.1647994815963425	0.4171	0.9352	1.6533	0.4338	5.273225090782399	3.3423871731185	0.2608049505103	0.1712176233147606	0.008	-0.143	0.09	0.204	1.1269811144015	-3.6912024833047	-1.0336201025504	0.1758139353544791	0.0088	-0.0011	0.263	0.0747	2.3223010731289	-4.3542899227225	-1.2544525338694998	0.1808315388902246
165	0.1289673847417529	0.4218	1.3377	-1.7461	-0.2603	6.461856734290799	-5.8161982574731	-0.8811658585879	0.1527889878202211	0.7207	-0.9574	-2.4739	-0.1963	0.8588583601809999	1.5590462775488998	0.2197308264594999	0.1677114875857635	0.3504	0.8832	-1.4998	-0.3228	4.2590797884285	-3.8605348874375	-0.496509047434	0.1691924086326026	0.2513	0.3291	-1.4524	-0.1023	3.655754412644	-2.3989019539018	-0.4297832673668	0.1714670055897482	0.0145	0.2251	-0.2441	0.1279	0.0525622890152	1.2088539612882	0.2750864706544	0.1784883956535702	0.0392	0.2827	0.4982	0.0407	1.9050288895247	2.6669853650916	0.2787847155402	0.180981140913732
166	0.1242605675324674	0.4587	-1.4591	-0.3059	1.8207	7.040671401949201	0.8905294998945	-5.7890122232594	0.1535832660516879	0.5772	0.9611	-0.666	2.0665	1.2917497269731	-0.6933028869954	1.9796626187626	0.163696871157213	0.5365	-0.6504	-0.2892	2.0998	5.4212729153065	0.6907062469692	-4.378525229633699	0.1643558255738628	0.1319	-0.7325	-0.3651	0.7306	3.9116021412861	0.0526803181072999	-2.3594802371404	0.1727851701982325	0.0086	-0.1531	0.1888	-0.1235	0.0414282113271	-0.7016042664731	2.1726795273768	0.1800684876483607	0.0803	0.4346	-0.1468	0.6774	2.2396020225975	-0.9703171661541	2.5463989759961	0.1808777827496115
167	0.1265179297990831	0.5448	1.5557	-1.7383	1.0087	7.0169868974678	-2.6122592093879	2.4276223663128	0.146508356132961	0.8245	0.8217	2.6209	-0.9473	1.6541383827507998	5.330193799236	-1.7349096247779	0.1641572595071804	0.1846	0.3112	-0.988	0.7835	3.728971792776699	0.179797650299	0.8072796469332999	0.1652380930412943	0.296	0.9888	-1.1991	0.5208	4.1447489412143	-0.5983681539162999	1.3263715939891	0.1717663213546596	0.0467	0.5781	-0.1247	0.2403	1.2552000514528	3.1308003540139	-0.8454030436816	0.1752490944459949	0.0234	0.4239	0.1067	-0.0944	0.5716935791017	3.2179845100450994	-0.8137319039680999	0.1786656416091372
168	0.1228377188448251	0.4869	-1.274	-0.3084	2.056	6.8591426582994	0.5369536829936	-5.086267008896	0.1461745709869898	0.7564	1.2626	-0.6607	2.394	2.3160455312476	-1.0397576153396	3.6336829724213	0.163728076097231	0.3319	-0.4246	-0.0896	1.6888	4.6520773220908	0.1462773881426	-2.3820631367622	0.1644561085558784	0.2147	-0.7931	-0.3534	1.0976	4.1927474386683	-0.1007575016226999	-2.0512275916059	0.175254315787695	0.0099	0.2248	-0.1809	0.0375	0.1777911557333	-0.6922012821358	2.6530579322238	0.1765150765068975	0.1281	-0.9584	0.1426	-0.3867	2.3728962106091	-0.8972178151135	2.520707976949	0.1798935260297876
169	0.1213186645109049	0.4292	-1.4287	-0.8025	1.6191	7.267916747272399	1.8891736481526	-4.555450838691599	0.1454985711387469	0.7483	-0.9082	1.5497	-2.1185	1.4246504846777	-1.8038386145643	2.34091032665	0.1615120994314666	0.5265	-1.1534	-0.8035	1.7069	5.5413085019722	1.561524888483	-3.6556363835519	0.164051503450704	0.0316	-0.4934	-0.2052	-0.0576	3.4911038291645	-0.3049084879249999	-0.6547467169093999	0.1723171537943751	0.0042	-0.0902	0.168	0.0197	-0.52719661138	-1.2623211400094998	1.8460143434747	0.1753908258701786	0.1253	0.8068	-0.431	0.4851	1.487559990767	-1.7860555646879	2.1539522447636	0.1785098168252831
170	0.120879803905644	0.1612	0.469	-0.1258	-1.3285	5.2729890325982	0.1340417055949	-7.4104565474985	0.1312654641393047	0.1328	0.97	0.5845	0.485	4.9576939845684	2.0965507629723	1.88453117053	0.1518896061999904	0.4085	0.6023	0.3135	1.8904	1.4157589597395	0.1562311749096999	1.4515611176764998	0.1623048863760092	0.2594	0.1713	0.1842	-1.5277	3.7376272595307	-0.2461300000592	-4.6627392834105	0.1666566824841236	0.2091	-0.6491	0.263	1.1796	3.3220861692772994	0.0041310182235	-3.9977240354884	0.1685988323376072	0.0101	0.2505	-0.0207	-0.1635	0.433560198314	-0.1639030658962	2.1164583365065	0.1727709419686012
171	0.0870747746333285	2.4135	2.5285	5.0631	3.0901	-0.0809286141498999	-0.2317697938536999	-0.1599294197955	0.0989881370481001	0.0014	-0.0595	-0.1155	-0.0656	-0.1280615649285	-0.1052819501532	-0.0356054427834999	0.1292792125436055	0.0329	-0.4174	-0.4517	-0.0637	1.1359906684318	4.0795575393444	3.5089655651023	0.1345021285840212	0.0509	0.6191	0.3527	-0.2442	-0.7839492297281999	-1.9662073022632	-1.5084904830994	0.1350665079211952	0.0263	-0.4181	-0.2655	0.2169	-0.5206263252530999	-1.3363253807562	-0.926921803292	0.1462743185315859	0.0658	0.2175	0.6375	0.4703	2.1096913352261	4.3217532363336	2.6427500581804	0.1555685717201956
172	0.1301667292822113	0.2964	-0.2672	1.2346	-1.349	0.7067975465255	0.2155211221745999	0.5445862309494001	0.1304218646613877	0.1516	-0.96	0.5918	0.6867	0.6962929573286	0.2217766640559	0.5484811909887	0.1439226737099872	0.0023	-0.1042	0.0981	0.0605	-3.5040083432341	-2.7947321857745	7.8266271262431	0.1445362015718631	0.0034	-0.0476	-0.0914	0.1565	-4.2009307890539	6.308300885468699	-3.3046965497078995	0.1486645931234186	0.0032	-0.0582	0.1701	0.0164	0.0794335789832999	-0.2433366448795	1.6765639102498	0.1487281782463289	0.0026	-0.1377	-0.0432	0.0703	-0.2375532193665999	1.4346042714448	-0.2165833840035	0.1755977965036319
173	0.1255568038287866	0.3683	-0.192	1.0058	-1.8306	0.0664110358216	-0.5737000736674	-0.3117541752668	0.1277056817702898	0.1607	-0.2983	1.1468	0.6953	-0.0027933551797	-0.5630381123477	-0.3293798530204	0.1458004920621121	0.0	0.0135	-0.0131	-0.0091	-1.8565189326716	6.8709849105401	-12.6343454777831	0.1466969848192302	0.0002	-0.0396	-0.0101	-0.0147	1.3958513862053	-5.8627017197605	8.703071821146999	0.1469188161379078	0.0001	0.0104	-0.0155	-0.0244	0.0941872154957999	-0.5654773802511	0.2103278421222	0.1470657450167413	0.0001	0.0181	0.0175	-0.0182	0.4463073402608	-2.1448640046719	2.7463796010442	0.1720006077488508
174	0.1219310491018047	0.5289	1.5513	-1.2288	-1.6094	-1.3515511336370998	1.8082450340027	5.3636747183617	0.149460057622552	0.0005	-0.0656	-0.017	0.0258	1.7959700084242998	-1.2282500754233	-0.3545593926684	0.1546472018864275	0.0009	-0.0469	0.053	-0.061	-1.1977198836001	1.6499286784658995	2.6842569555689	0.1601362681761474	0.3703	1.6652	-0.4242	-0.7184	2.6189868676376	0.8016929365739	0.5011121820259	0.1602563413955807	0.0394	-0.5345	0.1475	0.2483	4.471453468147099	-3.4499510190523	-2.1123666613137	0.1609541839301007	0.0316	-0.519	0.0147	0.1587	-8.7085405024143	8.0784225227231	9.4930405345723	0.1693072388282441
175	0.109706114292872	0.5366	-1.4447	0.9126	2.1016	6.7537033360234	-4.4004786407643	-10.2642426223537	0.1312263566280649	0.0244	-0.1278	-0.1238	-0.4974	8.9059638304669	-5.6224338312756	-10.0734682664894	0.1389965347922768	0.6804	1.8804	-1.0514	-1.6436	6.5277563107133	-4.569535643682199	-6.8247568494676	0.143803838942238	0.5044	0.953	-0.6836	1.9713	4.6851648109095	-3.3721698473583994	-5.7154407558504	0.1505045122815553	0.0891	-0.0127	0.4522	-0.8267	5.3382197774988	-3.6688162988364	-6.7155012532137	0.1596332403389352	0.1327	0.6181	-0.8945	0.255	4.6951579407073	-3.8098610638959	-3.9943405348482	0.1615743042503633
176	0.1125886627718769	1.9641	-0.0016	5.1154	-0.0056	8.196805702099399	0.0029507273024999	-0.0012983200131	0.1294881327278555	0.5103	-2.4313	-0.0001	0.0006	8.4965602530027	0.0023999248727	-0.0014163491051999	0.1502461624403962	0.3902	0.0001	1.9737	-0.002	7.9559083251233	0.011409478903	-0.0012589769824	0.1521927325006624	0.0921	-0.9527	0.0005	0.0002	8.873899260446398	-0.0075932049251	-0.0014950351665999	0.1559378871997526	0.0043	0.0001	0.0013	0.2025	2.2387758189528	0.0003934303069999	0.0003934303069999	0.1667368588171784	0.0133	-0.003	0.3462	0.0006	5.5457149214106	0.0125110837626	-0.0005508024297999	0.1667531865347835
177	0.15201006896209	0.54	2.1452	0.2058	0.8271	0.9858183202499	0.9339642057873	1.6052349955907	0.1607565685680198	0.0515	-0.1522	-0.3314	-0.5893	2.1279858445016	0.0287204124109999	0.1253075527795	0.168332289605692	0.2816	-0.8497	0.6627	1.1609	1.2635407739612	-0.1405726486911	-0.1528870173002	0.173728307014703	0.6249	2.0204	-0.7595	-0.8583	2.4264814184225	1.0010834161615	1.5776555310699998	0.178299716988242	0.055	-0.5384	0.181	0.3737	2.4341139663783	0.8330493320418	1.6108610489808	0.1813067794730754	0.114	0.8913	-0.3618	-0.1342	3.3580850423677995	0.2501429891906	0.911971451626	0.1834915324566747
178	0.135377762801334	0.0366	0.3913	0.5015	0.0203	-1.2671996758162998	0.8183743815906999	-0.0105045891969	0.1405775216327204	0.7356	-1.7856	-2.0641	0.6325	3.2872282440771	7.207328479994399	0.6370423530943999	0.1639245191563824	0.312	-0.6594	-1.51	0.3748	2.5244455648655	7.128642418594399	1.1377217617826	0.1690312195522398	0.0427	0.0682	-0.5421	-0.2833	0.4598806858523	3.5697505475338	1.0853561879209	0.1739602697501408	0.1656	-0.0865	1.1395	0.3498	-1.3367974971246	-3.1814741775554998	0.150683807581	0.177123710830902	0.0134	0.0214	0.3021	0.1464	0.4785292824041	1.1023130341526	0.2124130227493	0.1784157613810243
180	0.1364050830954186	0.6488	-2.3433	1.2067	-0.4331	-0.0223861844683	-0.1659095604619	0.2967644805700999	0.1522432473646409	0.0179	0.281	0.1291	-0.2849	0.0029113842718	-0.2010035438463	0.2442808776163	0.1649405695401407	0.0018	0.1079	-0.0314	-0.058	-0.753025607598	0.2527789722474999	0.347398961081	0.1669574377194347	0.1038	0.8839	-0.0861	-0.3799	0.7198594327179	-0.2746143542859999	0.0388315713008999	0.174369963899506	0.014	0.1399	0.1615	-0.273	1.4036413062839	-0.7625859640581	0.1808205690971999	0.1760115316069198	0.4393	0.7418	0.832	-1.5816	-1.6839210569907	0.2913351423335	0.4721163683999999	0.181722423335428
182	0.1518847387541277	0.5451	2.17	-0.4343	-0.6967	1.2584261799702	-1.1291056380593	-1.5535382532509	0.1607746900193551	0.0463	-0.2095	0.351	0.5143	2.4191636147123	-0.2536051758921999	-0.0721157752731	0.1682691109301297	0.2911	0.8355	0.6759	1.2	1.4237849380023	0.0332448609415	0.1621326295147	0.1734488061092458	0.6381	-2.0485	-0.6514	-0.9473	2.5912106879634	-1.2576786623868998	-1.3663047701495998	0.1780943967662171	0.0509	-0.5046	-0.1477	-0.3897	2.634409335672	-1.1813925258596	-1.5261948469144	0.1811716699067249	0.1169	0.925	0.2932	0.1631	3.627034000233	-0.5866439307677	-0.7213151248537999	0.1836447241526008
183	0.1518544124900671	0.5084	0.0876	2.1918	0.4585	-0.8797495094826999	-1.5959106973147998	-0.270680051216	0.1604298348792938	0.0418	0.4643	0.4023	0.1164	1.4013594105033	-1.9477947638956	0.0748304443914	0.1660555883831626	0.6735	-2.2785	0.9077	-0.2609	0.7043189355914	-0.9491112726068	0.1101211429292999	0.1711789670850247	0.6843	1.7192	-1.7404	-0.1058	0.8192399282660999	-2.307862180862	-0.0585030866508999	0.1782804239689633	0.0047	0.1513	-0.1158	0.0577	-0.1375825783579	-1.7889669489597	-0.1160225975343	0.1804157976422055	0.0669	-0.5356	0.513	0.0804	0.6789820238205999	-2.0319101635322	-0.104652461662	0.1823769972345479
184	0.1314405959071745	0.6247	-0.045	-2.5854	-0.6653	-0.4313569885948	7.5763267649297	2.0993834611827	0.1429479174213028	0.2665	-1.184	1.1785	0.0779	-0.2217766640559	7.768084696561499	2.0438311018343	0.1632619155334346	0.0691	-0.4292	-0.6424	0.1945	1.5884748645124998	3.9487419622669	1.6642888846714	0.1652812565736731	0.1696	0.6617	-1.0479	0.0587	1.7321556126289	1.9240709163835	1.0868512230875	0.1690382507973656	0.173	1.205	-0.2824	0.0597	-2.3768698567098	4.286187136580799	0.989083791798	0.1744490983896751	0.4505	-1.7313	0.9358	-0.027	0.5694116833211	3.7088281610583	1.3474988014749998	0.1757177892420804
186	0.1328252947705471	0.4411	-0.146	-2.169	-0.5051	-0.0972953149211	-9.2833421809413	-1.8476667507641	0.1453453224813932	0.0014	-0.0512	-0.1054	-0.0334	0.2643458232733	-0.9847167153903	0.0775451135096999	0.1523281522311736	0.197	0.7062	-1.2003	-0.004	1.6486697014835	-8.375383718446699	-1.2635407739612	0.1590885861929035	0.0696	-0.4153	0.6157	0.3233	1.0034046549728	-6.4262512915073	-1.0674551089524	0.1626837000817472	0.5284	-1.5014	1.6177	-0.024	0.7429537917387999	-4.15462404192	-0.6817360359696	0.1644057689860997	0.1297	1.0512	-0.2428	-0.1395	0.8038568032624	-4.5627686424018	-0.7660481507597	0.1656788238188463
187	0.1529945965243148	0.5226	0.0255	-2.2109	-0.485	-1.1194665955378	1.1641209353823	0.269499760295	0.1597443162252574	0.1322	1.0958	0.0804	0.1842	1.2173913989501	0.4098756938326	0.5140166960954999	0.166357329602411	0.49	1.9205	-0.8217	0.2329	0.6896046421095999	0.7997257850389	0.5224361046653	0.1727939786398998	0.7472	1.8517	-1.7469	-0.0783	0.1795615921147999	-0.5727951839612999	0.2352319805552999	0.1786635355062879	0.0261	-0.3851	0.265	-0.0247	0.2145375464071	0.2703259639397	0.3510972059668	0.1804864375297989	0.063	0.5618	-0.451	-0.0648	0.2150490058061999	-0.0918266336537999	0.2217766640559	0.18146919120292
188	0.0907599371893648	2.0089	-3.9995	4.1281	0.4036	11.167125833888	-11.507443049443	-1.5456303040802	0.1207145554967044	0.3758	-1.4884	1.5457	0.2555	10.3871502502605	-10.8320412414161	-1.2891137439162	0.1258123445528317	0.2081	-1.0822	0.654	0.9393	8.046830069071	-7.962832698526499	-2.0361592108478	0.130506158019433	0.0011	-0.0487	0.0922	0.0385	1.9452768099308	-3.3598554787493	2.0675942923771	0.143015155792935	0.307	-1.1843	1.3341	-0.1936	8.740093613035699	-8.987364560985199	-1.3458463941855998	0.1457243320609436	0.0206	-0.2874	0.3572	-0.0435	1.1413019775763	-2.6680082838898	2.0397394266415	0.1491786942621585
189	0.0990980292392073	1.9771	0.5512	5.3439	-1.0317	-0.6892505548333	-14.036885179207395	2.2883873806655	0.1173292687650355	0.1209	-0.9579	-0.7633	0.2124	-0.1019377925436999	-11.7121054951444	1.87666256439	0.1293244108851759	0.0576	-0.1074	0.7873	-0.1923	-1.3649671071057998	-17.1207886406269	2.8799491902707	0.1423673459714707	0.5089	0.4355	2.2327	-0.4323	-0.720764322424	-12.2189224166218	1.9689219713815	0.148109791023438	0.0235	0.0942	-0.0975	-0.4685	0.2914531714256	-5.8993300813422	0.7833984272984	0.1569827376488045	0.3141	1.6967	-0.3391	-0.0847	0.8979653326967999	-2.3932759005117	0.067276582497	0.1622581184714883
190	0.0863504112256055	2.1646	-0.7916	5.9978	-1.0005	-0.8827395798159	12.9331951389803	-2.2831154145517	0.1058451698737049	0.0841	-0.8433	0.6491	-0.2446	-0.9223580117308	12.3358499038622	-2.3931578714196	0.1162980456944268	0.0401	-0.1489	0.6255	-0.3228	-1.7556434019567997	20.1679850544033	-3.0135974655585995	0.1331239913096164	0.0315	0.1726	-0.5489	0.1529	-0.8304920350463	0.7151776120646	-2.0782562536968	0.1366156816205711	0.5678	0.2439	-2.4809	0.1402	-0.8267151040991	10.227614260772	-1.9359525116549	0.1420864008182037	0.0214	-0.0292	-0.4744	0.0148	-0.2846861701452	3.1671533143807	-1.5444500131592	0.1482345854264878
191	0.1083270707805285	0.4787	-0.5638	-0.1455	2.5078	-3.2659436644684	-0.3863092184432999	0.2166227270342	0.1307665496521522	0.1542	-1.0069	-0.1968	-0.8463	-5.721853669854499	0.2393629987788	-2.1321955487865	0.1505917095699296	0.0287	0.4433	0.159	-0.2541	-6.9942072826925	0.3087641049336	-1.8050189054853	0.1549756352306548	0.0044	-0.0638	0.141	0.1357	1.0330693001206	0.1490314002916	1.2273451857172	0.1596908401020293	0.1555	0.0836	0.2892	1.1705	0.0737288395318	-0.2064722251136	1.6223492139451998	0.1668828028145538	0.1334	-0.8868	0.0169	-0.6421	2.6380682375271	0.4867126327897	0.8749890027680001	0.1731911184906193
192	0.1252681413208109	0.352	-1.1921	1.566	-0.5845	7.4116368384195	-5.336882114454999	0.9607961527247	0.1503167468365342	0.6546	-0.9916	-1.9301	1.3506	1.4471940412687998	1.3532035409264995	-1.2447741483172998	0.1646592083847056	0.0343	0.4788	0.0267	0.2869	4.0299853206624	-1.1725796869828	-0.5388028054364999	0.1678525825119303	0.3799	0.6808	-1.604	0.5984	6.336470495449899	-4.4150355621233	0.7792674090748999	0.1718543491773978	0.1072	0.9071	-0.3351	-0.0134	3.637263188215	3.5612524529026	-2.9771658191304	0.1747552491584068	0.001	-0.0426	-0.0096	-0.0842	-0.0173502765387	2.1019014151475	-1.3716160792941	0.1812768530414875
193	0.0850420226680717	0.7923	0.7666	0.5698	-3.6141	0.4456778517696	6.345243991296	-2.1696501140129	0.1017116433413235	0.7924	-1.0094	1.6003	2.847	-1.7938454847665	5.0403536920690994	6.4182253132445	0.1451005327674434	0.0668	0.5344	0.6358	0.0279	0.178223929071	5.8230832878456	-2.5695326780477	0.1496885104315697	0.0798	0.5065	0.7369	-0.0142	1.3689407532065	5.4008538823732	-2.968825096622	0.1551625458867686	0.0126	-0.1528	0.0813	0.3029	-2.2629717828333	4.8818012783481	7.3384588013175	0.1582185466902614	0.0354	0.265	-0.1751	-0.4844	-0.91275831224	5.4341380863454	6.6413396403442	0.1663048291733139
194	0.1203830653450263	1.1808	-1.0353	-3.3137	1.6312	-1.4983006381481	-10.7527256915249	3.4100965289532	0.1537345144441997	0.2159	1.0047	-0.8806	-0.5672	2.9286165192466	-2.2861448279156003	-1.6878160170299998	0.1583194654353078	0.2049	-0.4768	-0.756	1.069	-0.0671978964356	-4.8663001242523	-0.5613463620276	0.159187563472001	0.1633	-0.6495	-0.3896	0.9826	0.0760107353124	-5.0249312240347	0.2110360166748	0.1652690671956573	0.1394	-0.6155	0.8607	0.3819	3.5214373058342	-3.6751898698098	-1.7123660681868	0.169179957967006	0.0031	-0.1527	-0.0044	0.0643	-0.3047117727714999	-0.044064194384	0.1048491768155	0.171060219780629
196	0.0825665628124852	0.0364	0.1428	-0.3808	0.7046	-0.8937949714425999	-0.4660575416722	-1.4975531205647998	0.0891284873014672	0.0533	-0.4194	0.7596	0.3798	-0.8657827335842	-0.4790407418032	-1.4722555518247	0.121312919859057	1.2302	0.0361	-0.4264	3.8766	-0.2472316049187999	-1.6245130806337	-2.7345373488035	0.1214818983227724	0.8204	1.4011	-2.8354	-0.3562	0.6243738972089999	-3.9952060815236	2.9338884853604	0.1236804091448588	0.0351	0.3053	-0.5583	-0.1424	0.2009642008156	-2.770536221894	0.0167207880475	0.127587142466978	0.8994	-1.183	2.5063	-1.7011	-0.3566839163261999	-1.5490531477511	-1.8953898470032	0.128073919025146
197	0.0841945152687275	0.057	-0.651	0.2737	-0.7184	-0.5269605531957999	-0.2296846132265999	-0.5009941529338	0.1234813138881392	0.0483	-0.2771	0.4541	-0.5511	-5.4579799629496	-3.9239165098952	-5.9094018972014	0.1314261982632327	0.0112	-0.1659	-0.1442	-0.2819	-5.035199755047399	-3.8338209695922	-6.777151782320599	0.1336847166630823	0.1084	0.3437	-0.9936	0.333	0.2452251103530999	1.1521606540495	0.3994497906971	0.1429907715245071	0.2983	0.9283	-0.9495	1.1689	-1.4869698453065	1.1854842010523998	-1.7321556126289	0.1482109886957332	0.0055	0.0496	0.0771	0.2184	0.854924057111	-3.2966705714451	5.2881754424484	0.1542280543450372
198	0.1481640407196025	0.4659	1.2102	1.7909	-0.2119	-2.395203709016	-0.3472809319889	-1.3874713206662	0.1562285970116845	0.1148	-0.5452	-0.0488	-0.8958	-1.9139204144629	-0.5681527063387	0.0585030866508999	0.1609565843949082	0.0804	-0.2907	-0.2018	0.79	-2.9845229658712995	-1.9192710666381	-0.1642964962032	0.1688055589556544	0.6018	-1.4884	-1.0036	-1.4578	-0.6442027846817999	1.3345942874054	0.1185012084684	0.1759443564440976	0.2131	-0.6762	-0.3201	-1.1213	-1.3704751314038	0.7861917824781	-1.0697763477637	0.1777000197284833	0.0362	0.2463	0.2684	0.4162	-3.6177490449878	-2.4659031351839	0.1227109127533	0.179261518043329
199	0.1308699941771468	1.352	-1.4413	0.4215	-3.6389	-0.6336195094235	2.1303857693743	1.4519152049528	0.141299028884215	1.405	0.5466	-3.7277	-0.8488	-0.5030793335609	0.3479104204800999	0.6672578006719999	0.1435440724152502	0.2788	-0.6213	0.493	-1.5114	0.2139080579158999	-4.976499953243	-0.7493667057429	0.1484233736047543	0.0178	0.3279	-0.0039	0.2692	-0.3017217024383	-1.2838024347717	0.2085574057407	0.1492426700302143	0.0239	0.2585	-0.376	0.1799	1.5905600451395998	3.3260991584087	7.9141653695506	0.1506191546882322	0.1701	0.1272	-1.284	-0.172	-2.9152398888086	3.9415815306795	-3.4416496395746	0.1531727479828343
200	0.1419940714889482	0.8962	-1.9378	1.5457	-1.8228	1.7712232421139995	-0.6789426807898999	3.4510919669426	0.1575488225213691	0.0833	-0.5909	0.643	-0.1734	3.1247021842554	-1.805451678823	4.5344416602978	0.1738003496233879	0.0041	0.0283	0.1859	0.013	-1.4802815300875	1.6312013958527	-0.1512346100108	0.1815136269963465	0.0014	0.0445	0.0559	0.0817	-0.4785686254347999	0.5423830212302	0.0676306697733	0.1843487545356249	0.0189	-0.1959	0.308	0.1428	-1.1731304894125998	2.0219957197958	1.5836750147670997	0.1889887563578147	0.2663	0.8897	-1.119	-0.2645	2.0659812281184	-0.9528488605233	3.6760160734545	0.1984252808179447
201	0.1302985240609679	1.4326	0.6166	-3.2287	-2.3847	0.0411134670814999	-0.8142827063979	0.0157765553106999	0.1415942401189006	1.7594	-1.4771	-2.5229	3.1768	0.7407505820196	0.4411927462698	-1.4469186400539	0.1436137887927301	0.4864	-0.3423	1.793	1.3222	2.2311826140277	3.0026994460547	-4.5938102936241	0.1494046330510065	0.005	0.1883	-0.0696	0.0973	1.0765040060134	1.0192992393756	-2.156784942974	0.1557280798872042	0.0525	-0.2686	-0.3945	0.5268	-0.054686812673	-0.9772021965266	0.2196914834288	0.1576887297098969	0.2087	0.2154	-1.1184	-0.8294	-0.5961256011664	-1.777518127026	1.4198506349323	0.1584575042890099
202	0.1586853940986269	0.0001	0.0069	-0.016	0.0204	0.5834964883117	0.9185417377529	1.1121094487969	0.1694388064962765	0.609	-0.5734	-1.3922	-1.7676	-1.8276411481378	-1.3495052960407	-0.0586998018043999	0.1830808887051872	0.0078	0.1249	0.1646	0.1458	-1.1919758011179	-1.4479809018828	-0.9730318352724	0.196020467464827	0.1887	-0.763	-0.7877	-0.4914	-1.0968836959159998	-0.3962630052104	0.7899687134252998	0.2210068060553228	0.281	0.7637	-0.0753	-1.1481	-1.602835070718	-1.8019501490907	-1.1123848500118	0.2255273222795164	0.0014	-0.0859	-0.0411	-0.004	1.7471059642948998	3.1907591328007	3.7958942879974	0.2292376592141055
203	0.082163462591479	0.0523	0.3104	0.9144	-0.1525	1.1072702560208	-1.5758064086271	-1.2296270814978	0.0887553557737533	0.0816	0.4388	-0.0583	1.0876	1.1170273276343998	-1.5579446726893	-1.2434364852734998	0.1244225761224017	2.2598	-1.9879	-4.7767	0.689	1.1041228135648	-1.4287421598705	-1.4009659801963	0.1274534738409995	2.6823	2.1195	-0.3594	5.191	0.9351051536775998	-1.3292829782609	-1.8514436817113	0.132030301765037	0.0041	0.0918	-0.0304	0.1918	1.6478041548081	-0.4863585455133999	-1.0909428982803	0.1333917486061654	0.0187	0.091	-0.1647	0.4184	2.5117377659494	0.7910309752542001	-0.433166768007	0.1339584633618715
204	0.0820035226200997	0.0544	-0.0306	-0.4645	0.8827	0.0009442327367999	0.3095116225168999	0.0601161509095999	0.08859304436952	0.0799	-0.413	-0.984	-0.4621	0.0355267567221	0.2736307785185	0.0692043910012999	0.1247092894470738	2.2143	-0.3493	-2.4863	4.5088	-0.0532704635677999	-0.0036589018550999	0.1781058999789	0.1275300472718846	2.6129	1.8195	4.5709	2.5552	-0.0153437819729999	0.1206650751568999	0.1916005595089999	0.1325094973084295	0.0005	0.0123	0.0678	0.0356	0.0960363379387	0.5345144150902	0.1190520108981999	0.1336149672112252	0.0003	-0.0143	0.0184	-0.049	-0.5338062405376	-1.1154536064064	-0.4026759192145	0.1341905054758149
205	0.0823259889791649	0.0483	0.3668	0.8424	0.1906	0.6119414995078	-0.5216492440513	-0.6375931555241999	0.0889265568356248	0.0696	0.1052	0.1569	-1.0672	0.6423930052696	-0.4415074905154	-0.6885423802806999	0.1177632718467469	0.5625	1.0217	2.1911	-1.1488	3.8572300728587	6.5010030498373	-5.9522858006644	0.1234783460140141	0.7514	-0.5447	-1.3859	-2.6288	3.6482005507496	6.0050841478638	-5.6576851867828	0.1265559105765354	1.3615	1.436	3.5055	1.3366	1.1408298612079	0.6098956619114	-1.4877173628898	0.1296355411851601	1.6757	0.7604	1.2089	-4.1653	0.2367270157219	-1.2726683570836	0.0289958136259	0.1326895718582438
206	0.0862430462844189	0.0594	-0.6861	-0.0817	-0.7457	0.4696771004965999	-1.2252206620594	-0.7461405772255	0.1253408817988574	0.0559	0.415	-0.007	0.7045	-3.0354721906278	-7.0697065586058	-4.4518606388585	0.1352881646806591	0.1244	0.545	-0.8382	0.6164	0.9244431923579	0.5537138140718	-0.2848828852987	0.1432164854075893	0.2852	-1.0603	0.4605	-1.2847	-0.8468587358174999	-0.4163279508674	-2.6506580073511	0.1497249289959331	0.019	0.18	0.1785	0.3546	2.2462903378165	-2.102491560608	5.694510263518	0.1551665997029492	0.0244	-0.3062	-0.1962	-0.3224	0.0719190601195999	-1.1003065395868998	-0.2048985038856	0.15860415130065
207	0.0990529738524456	1.9117	0.1124	3.0687	-4.4183	-1.2489051665408	-8.3937175707529	11.2286976769335	0.1116472300208246	0.1331	-0.426	-0.2162	-1.2491	-2.3800959852272	-9.0545231143901	7.363441625812	0.1290625220856432	0.0658	0.0123	0.7258	-0.4873	-1.2232928535551	-9.546979829661998	13.5322321244185	0.1417767151335224	0.5434	-0.0204	1.0723	-2.1446	-1.1641209353823	-7.286486657762799	9.9937592862912	0.1482010700574671	0.0226	0.4554	-0.1434	-0.0253	-1.2143619855861998	-3.8517613915914	4.0574860991217	0.1486452152132381	0.01	0.1703	0.035	0.2651	-3.8289424337854	-11.033752959815	5.1199839862059	0.157022106080132
208	0.0823891239230505	0.0445	-0.198	-0.7383	0.4752	0.2150096627755	-0.4867913188511	-0.6081645685606	0.0889861311390452	0.0663	0.5221	0.4302	0.8122	0.2261830834942999	-0.5360487932875	-0.6128463892139	0.1243558827430091	2.039	-1.1973	-4.0087	2.663	0.3612870509181	-0.4318684479938999	-0.2599394038349	0.1270468842731857	2.3227	-2.4708	-2.192	-4.0637	-0.6535664259884	-2.2779221344993	-0.6437700113441	0.1313498831799839	0.1299	0.4313	0.2096	1.1197	0.0572834526992	-0.4412320893004999	-1.3806256333243998	0.1321044379818065	0.0115	0.2049	0.219	0.2008	0.2165046979421	-1.1557408698432	0.8666482802596	0.1330660806473754
210	0.148848733249192	0.6239	1.1933	-0.5362	2.1391	-2.0120419330287	1.5941402609332995	-1.4667475275267	0.1568745175512175	0.1127	-0.2263	1.0082	0.0979	-1.5754916643815	0.2556116704579	-1.321532401213	0.1680165417551405	0.1841	-0.3842	1.2219	0.0578	-1.0023817361746	-0.4646018495363	-0.5037875081134999	0.1742464039057166	0.119	0.4974	-0.7767	0.4172	-0.5592218383698	0.6515992744533999	0.2107212724291999	0.1753075978745761	0.5044	-0.7579	1.8486	-0.5698	-1.3464365396461	1.7908947574639995	-0.4019677446619	0.1799462781916454	0.0104	-0.1279	0.2646	0.0084	-0.0391069725158	-0.4744376072112999	0.9975818864292	0.182307592123708
211	0.1424640852177027	0.8983	0.6659	-2.4654	-1.7136	0.6899587293859	0.9037487582097	1.5112444952484	0.1650513569443941	0.0459	-0.1723	0.4274	0.4524	1.9488963687552	-2.4570116102457	-1.3199980230157	0.1689868355753378	0.0247	-0.1802	0.3782	0.209	0.2020264626444999	1.9533421312243	1.9020388191915	0.179157769234063	0.009	0.1022	-0.2287	-0.1125	-0.944626167107	0.2048198178241999	-0.9999424682712	0.1843700977988045	0.0003	-0.0456	0.01	0.0075	1.5337487088088	-1.2793960153333	-0.0145175783283	0.1924448035148077	0.1893	-0.9126	0.5893	-0.5431	-0.2187079076612999	2.6652542717408	2.278748338144	0.2002487090915482
212	0.0974723589150003	0.9307	-0.0046	3.7356	-0.6067	-13.8114496132964	-0.0050359079296	0.2386941672569	0.1100031222012324	1.551	-4.5983	0.0046	0.0767	-12.0533276004055	0.0114881649644	0.2078492311880999	0.1317445134204508	0.2287	0.0117	1.5923	-0.2609	-8.7648010363153	-0.0440248513533	0.1625654028524	0.1343176628593777	1.1794	-3.6287	0.0068	0.0614	-12.966164598706898	0.0513033120327999	0.2156391512667	0.1428154843070638	0.0836	-0.9369	-0.0002	0.0124	-8.1761899540126	0.0005508024297999	0.14556921359	0.1530367391609136	0.0799	-0.0028	0.8747	-0.1349	-8.0260962918921	0.006688315219	0.1417135965814	0.1621336599571151
213	0.128881923858188	0.0015	-0.1034	0.078	-0.0269	-0.2694210742335999	-0.2903909095967	-0.1812139994042	0.1547580175876481	0.0047	0.1675	-0.1286	0.031	-0.5351832466121	-0.7467700657166999	-0.5168100512752	0.1594998252831828	0.129	0.005	0.3286	1.0511	-0.5689002239219999	-2.0034651523361	-4.451899981889199	0.1618194754221316	0.0004	0.0496	-0.0388	0.004	-0.3154130771219	-0.3313076615247	-0.1171635454246	0.190756079095193	0.0367	-0.281	-0.2598	0.3766	-0.5549334480235	-1.9810002818064	-4.4321891235085	0.1958955484816227	0.3672	0.4822	1.024	1.237	-0.2492380994844999	-0.4740441769043	-0.8579534704748999	0.1988787801426088
215	0.1408355921791377	0.0009	0.0195	-0.01	0.0964	-0.8367475769275998	0.7361474474277	1.0314562358619	0.1569730020220929	0.0232	-0.0473	0.3734	-0.2824	-1.382120668491	-1.2208929286824	2.5027282119191	0.162089998471611	0.1235	-0.171	0.8508	-0.6244	-1.0111158889899998	0.8083419087622	2.6165869427649	0.1681788447070329	0.0609	-0.0499	0.6528	-0.3388	-1.1579834225930998	0.1744863411544999	3.3759861213363	0.1754304320695298	0.0071	-0.1482	-0.1394	0.1385	-1.0009260440386998	-0.5068562645081	0.7523961191068	0.1815045568996053	0.0155	-0.0727	0.3452	-0.0598	-1.080753053329	-0.7838705436668	1.4298437647301	0.1832146003278563
216	0.1550284171594522	0.0002	0.0294	-0.0273	-0.0248	-0.8452850145894999	1.8303558172561	-1.2828975450656	0.1663240328917738	0.4083	0.1137	-1.8904	0.3088	0.9001291993853	2.1684304800611995	0.4694016992817	0.1835253892267679	0.0701	0.193	0.7202	0.1296	0.685355594794	-1.4434171103216	0.6182757274505	0.2003119491384551	0.243	0.7733	-0.6871	0.8659	0.4531136845718999	-0.2248060774198	0.2556903565193	0.2249346963216293	0.0	0.0037	-0.0171	-0.0003	-0.8733759385093	12.2499247248134	-1.6593710058338995	0.2281299707555777	0.0	-0.0073	0.011	-0.0009	0.1707487532379999	-0.7839098866975	0.0463067471339	0.2373114553847324
217	0.1125503358159419	0.9822	3.6025	0.0908	0.3229	-1.5097101170510998	7.155553051593199	-1.7859768786265	0.1283165353850126	0.1966	0.0194	1.348	-0.693	-0.2368057017833	8.024050454295699	-2.2174125532827	0.1470845617649865	0.9479	-3.1087	-0.038	-0.0402	-1.3266076521733	5.6602031407476	-1.5773014437937	0.1489449429378937	0.0337	-0.387	-0.1546	-0.4075	-1.1377217617826	6.3306477269063	-0.7485798451289	0.1504371846091043	0.1955	0.2167	0.9149	1.0321	2.2301990382602	5.0758017627298	2.1561161114521	0.1516276167073534	0.2932	-0.8147	0.8198	-1.2508	-4.983581698769	4.8190491443816	-0.7489732754359	0.1529067392183664
218	0.1176804161216358	0.6454	2.5436	-1.1815	0.6008	-9.4939454242784	5.376618575462	0.3124230067887	0.1472344655003136	0.3037	-1.2866	0.4931	-1.0934	-2.4035050884937	2.3454347751805	4.1097336438913	0.1477856349311848	0.27	-1.4484	0.6669	0.4447	-3.4579376542844	2.4167243468089	2.3318220865583	0.1491137281002484	0.046	0.5953	-0.2471	0.2163	-5.7147325812978	3.6969465657869	1.5199393050331	0.1621923261851313	0.0325	-0.4709	0.0566	-0.2743	-1.7253099252870998	2.9051680729494	2.8483960796493	0.164445827201941	0.1815	-0.9517	0.4655	0.7303	-0.9757858474214	2.4222717141376	4.141640841788999	0.1656102881966369
219	0.1179333149379191	0.6551	2.6411	-1.072	0.4555	-9.4955978315678	4.833291321495	0.9315642809146	0.1479404968831657	0.4848	-2.0692	0.7809	-0.1547	-6.1179593029421	3.2993065545019995	1.068950144119	0.1490111335867509	0.0432	-0.3282	0.182	0.5424	-4.5399890276265	3.0126532328218	2.2689912665304	0.1506250977863441	0.2146	-0.4975	0.0465	-1.3738	-0.1793648769613	1.2199486959455998	4.8953746239396	0.1621228361833895	0.0243	-0.4367	0.0519	-0.1776	-1.0660387598472	2.4432808925314	3.8960616441596	0.1636622367717596	0.1066	-0.4	0.307	0.8503	0.1299106873714	2.0801053761397	4.9504155238889	0.1662883158717027
220	0.0877965181828745	2.2498	0.8231	-6.0336	-1.1644	0.2504577334362	0.0299007033319999	0.2286223513976999	0.0972272700616823	0.0123	-0.0205	0.4323	0.0496	0.1458446148049	-0.0569293654228999	0.2360975272306999	0.13228253982876	0.0018	-0.0708	-0.0703	-0.0996	0.2137113427624	-0.0086554667539999	0.1625654028524	0.1462601527757784	0.0059	-0.0924	0.2246	0.0433	-0.1408087068752999	1.8783936577408	0.5697657705974	0.1486639173036419	0.1555	0.4509	-1.0655	-0.4799	0.5395896660505	-1.7676036832895998	-0.3003840393945	0.1554924536132383	0.0039	0.1069	-0.0584	0.1525	0.3515299793045	0.4815193527372999	0.7068762325868999	0.1581855428716101
221	0.1760219412159426	0.0115	0.2341	0.0749	-0.1943	-1.7702003233157997	-0.9995490379642	1.7509615813034998	0.17944476699838	0.0189	0.3	0.1729	-0.195	-0.0549228708572	-0.0692437340319999	1.5778522462235	0.185685214787165	0.0542	-0.5586	-0.3311	0.1269	-2.871647810793	-1.5569610969217995	1.8490044138079	0.1920410715731946	0.0006	0.0512	-0.0322	0.0353	0.6398750513048	0.4764047587463	1.4110771390861998	0.2110189445874765	0.0211	-0.0769	-0.3783	0.0323	0.9530455756768	0.5277474138098	1.343171068098	0.21493690702819	0.1158	0.4445	0.4265	0.6547	0.2940498114518	0.9404951488835	4.2354346269778	0.2261574747934072
222	0.1529053405396987	0.002	0.0001	-0.1411	-0.0099	0.8126696421391999	-1.8419226682819	0.3062461509688	0.1610865391358065	0.994	0.436	-2.9692	-0.4995	0.6427864355766	2.9531665704034	-0.7212757818230999	0.1751817495013691	0.0392	0.1343	-0.5078	-0.2445	0.6379078997698	1.8697775340175	-0.3627820860847	0.1826829988010886	0.0212	-0.1065	-0.3999	0.0508	0.4358814371253	4.07593798052	-0.0795516080753999	0.1831637668473762	0.0873	0.0227	0.6409	-0.5508	0.7441340826598	1.4259488046908	-0.8241578071036001	0.2118477568787855	0.0179	0.312	-0.1254	0.1176	0.3272553293626	3.8845341361645	0.0420970428489999	0.2154447795266938
223	0.1427945548410938	0.0005	0.0343	0.0012	-0.0663	1.1980346278457	0.6350358585287	0.9105551025208	0.1467404948975848	0.0003	0.0098	-0.0109	-0.0519	0.8620451456677	-2.0184155040021	-1.0036800561877	0.1599719590795238	0.0036	0.1133	-0.076	-0.1243	1.2916710409117	1.7434470624398	2.5682737010653	0.1622429417422141	0.1419	-0.0439	0.0377	1.1441	1.1307580453486998	-0.2823255883032	2.9212987155364	0.1679479499064896	0.0874	-0.0104	0.8794	-0.0823	1.2650358091277998	-0.6631267824485	1.5534989102202	0.1703343643509956	0.1395	-0.0798	0.5227	0.9739	1.3210996278752998	-1.2418234210148	0.5928601296182999	0.1718965043087613
224	0.1545944115052892	0.0002	-0.0173	0.0424	-0.0174	-0.8551994583259	0.8145974506435	-1.8941702130515	0.1743768161755012	0.2469	0.1041	-1.1192	0.9277	0.6150495989331	2.4665719667058	-1.0330693001206	0.1826976040786213	0.0881	0.2359	0.7728	-0.2662	0.5343176999367	-0.9514325114181	1.3375843577386	0.2074707158334467	0.3088	-0.5032	0.7064	-1.2168	0.4304520988887	-0.6486485471509	0.9506849938348	0.2282437723380845	0.0007	0.0015	0.0672	-0.0076	-1.2121587758669998	9.3356290687416	-7.086820776960299	0.2291263749592061	0.031	-0.1107	-0.4118	0.1442	-1.4075756093539	3.3193715001589994	-4.4089373923648	0.2296889440254613
225	0.1563991990598334	0.0008	-0.0081	-0.0511	0.0698	0.4612576919268	-1.1094734657399998	0.9644943976104998	0.1770839741715069	0.2084	-0.1862	1.2961	0.225	1.2753830262019	1.0480589948173	-0.7731298962857	0.1806696585553758	0.1265	-0.2202	0.9192	-0.3961	1.5439385537601	-0.7545993288259999	-1.0306300322172	0.2051131823027122	0.2019	-0.1671	-1.0629	0.5649	1.0119420926346998	0.9624485600141	-0.8804576840352999	0.221684112708963	0.0168	-0.0078	0.0958	0.3234	1.0637568640666	-2.759913603605	0.6571466417820999	0.2262871421547158	0.0143	-0.0737	0.1824	0.2375	0.2717029700141999	-3.6669671763935	2.3223797591903	0.2340030485731784
226	0.1590399176141658	0.0016	-0.0091	0.116	0.042	0.3027446212365	-0.3144688443851	-1.2157389916607	0.1787284770461616	0.1114	-0.1074	0.1592	-0.9475	1.4630886256715998	1.54618110651	1.2956840300430998	0.1855531094767546	0.1631	0.2273	-0.3948	-1.0542	1.3021756301086	0.7466913796553	-3.0518782344297	0.2030274393050947	0.1217	0.2717	0.4106	0.8104	1.0658420446936998	1.6557121039788	0.1911284431405999	0.2162719833007856	0.019	0.0613	-0.3264	-0.1459	0.7436619662914	-1.2546099059923	-4.6056918888955	0.2180766547275162	0.0057	-0.0258	-0.0471	0.1914	-0.1098850847450999	-2.6441270642549	-3.5831665210025	0.2273179786226029
227	0.1438320660858178	0.151	0.0973	-1.1408	-0.5141	0.6372784112786	-2.9424259230223	0.0770729971412999	0.1622433077653231	0.0069	-0.0227	0.1238	0.2188	-0.4162099217753	1.139767599379	1.7327064150586995	0.1856222889468426	0.1524	0.0536	0.2571	1.0783	0.7602647252467999	-0.6047023818589999	1.7610727401934	0.2017913189969978	0.0565	0.1235	-0.4237	0.4743	0.309629651609	-0.4957615298507	2.0349789199268	0.210694024109614	0.2364	-0.4037	0.4795	1.1358	0.5389208345286	-1.840466976146	-0.3815880547592999	0.2171336189716431	0.0412	-0.0628	0.228	0.4784	0.1017017343595	-2.9903457344149	-3.5922154180635	0.2267223774407291
228	0.1568518454330557	0.0001	0.032	0.0048	-0.0011	0.8148335088276999	0.7741921581146	0.2456185406600999	0.1650227593677883	0.1762	-0.01	1.2648	-0.0392	0.8998931412011	-3.664016449091	0.3849322123688	0.1816502565140815	0.266	0.3971	0.862	1.1385	1.6098774732133	0.4415074905154	2.4185341262211	0.2055197593757612	0.2439	-0.104	-1.2832	-0.3505	0.6816573499081999	-2.3157701300327	-0.2539986061991999	0.2291749814316131	0.0006	-0.0617	-0.0017	0.0046	2.7918208015027	4.9141412495835	5.1749855431245	0.2345930109412117	0.1322	0.2682	0.2794	0.8337	1.2441840028568	-0.6903915027236	1.3867238030829	0.2361595589784885
229	0.149506690657112	0.191	0.1634	0.9557	0.9879	1.054786653067	2.5794471217841	1.4754423373113998	0.1546020086897603	0.0019	0.0102	-0.134	0.0028	0.6598613109004	-0.9107124746436	0.5415174745548	0.17423001518426	0.1767	0.0703	-1.2062	-0.2472	0.6576974442118999	-1.3030018337533	-1.9823772878809	0.1970949863653237	0.0525	-0.1414	-0.09	-0.6097	0.8261249586386	-0.1095703404995	0.6796901983732	0.2148221845080213	0.5183	0.1578	-1.4173	1.2591	0.7448816002430999	0.7866638988465	-0.0661749776373999	0.2162049018486992	0.0115	-0.0206	0.1412	-0.2442	0.4695590714045	1.1081358026962	-1.4002971486744	0.2190033043343843
230	0.1444162176532485	0.0117	-0.0456	0.3437	0.0403	-0.1893580067591	1.5945730342709998	-1.9778528393504	0.1492538782017029	0.009	-0.0846	-0.2892	0.011	-0.9872346693551	2.2163502914538	-3.1090830010675	0.1532335122288521	0.0229	-0.0343	-0.1659	0.4423	-0.3712014946545	3.4247321363736	-5.9967040823247	0.1656141439340465	0.0158	-0.0498	-0.037	-0.3735	0.0380840537176	2.1620962521185	-0.5077611542142	0.1699419721433942	0.035	0.1228	0.0227	0.5415	-0.0629095060892999	3.3775598425642994	-0.585424296816	0.1756194576483269	0.0125	-0.0815	-0.2434	-0.2015	-0.8229381731518999	2.0856920864991	-1.6817178472714998	0.186483342141166
231	0.1434904706093883	0.0002	-0.0312	0.0177	-0.0231	-0.7327639467875	-0.9135058298233	-0.1447036669146	0.1678558950945657	0.1998	-0.0533	-0.3599	-1.2856	-0.4681033792685999	-1.0338168177039	-2.6578184389385	0.1715751911429855	0.0016	-0.0956	0.0581	-0.0325	0.3311502894019	0.7945718480171999	0.4124723338588	0.190937575475739	0.0025	0.125	-0.0572	0.0293	-0.5207443543452001	-0.9051257642842	-1.5839897590126997	0.1927827769794272	0.0863	-0.2686	-0.5356	-0.5591	-0.0956035646009999	0.3717129540535999	1.3601672573603998	0.2092615934073681	0.2271	-0.2286	-0.5772	-1.1146	-1.1172240427879	-2.1957738863977	-3.5397711581403994	0.2172515622011768
232	0.1460499540830984	0.0002	-0.0108	0.026	0.0402	-0.1948660310571	-0.7310721964674	-1.2627539133472	0.1688537769878744	0.0024	-0.0437	0.0311	-0.1367	-0.2028526662891999	-0.2435727030637	0.7780084320924999	0.1727969277718777	0.2277	-0.1088	0.1797	1.3902	0.9513931683874	-0.312383663758	-4.7882435513435	0.1847216273482095	0.0049	-0.1297	0.1354	-0.0651	-0.3216292759724999	-0.5631561414398	-0.1340023625642	0.1926183576348792	0.0678	0.1008	0.27	0.6672	0.9803496389826	0.7117547683936999	-0.0792368638298	0.2128175424560514	0.3007	0.0984	0.4318	1.3868	0.5786179525048999	-0.6569499266286	-4.5294844384296	0.2164694094039297
233	0.1586464725388863	0.001	0.0058	-0.0749	0.0643	-0.9995883809949	-0.3570380036025	1.7454929000362	0.17311056951958	0.4633	0.5627	1.4425	-1.2716	0.2608836365717	-1.6469386081326998	-0.300187324241	0.2011150475713678	0.2909	0.6825	0.2642	-1.2783	0.1925447922457999	-0.1828664066936	-0.4277767728010999	0.2254789473277507	0.0888	-0.085	-0.7055	0.293	0.7865065267237	1.8648203121493	-1.8506174780666	0.2302639909518012	0.0002	0.0265	-0.0073	-0.0239	-2.357827829851	-8.3694822638417	6.0620528563174	0.2323222123925552	0.0	-0.014	-0.0074	-0.0072	-0.037375879165	0.4751457817639	-0.1480084814933999	0.249116958947616
234	0.1464428593110414	0.0003	-0.0228	-0.0045	0.0469	-1.1256434513576998	1.6110971071649998	-2.0472539455052	0.1610695374358901	0.0054	0.1106	-0.185	-0.0613	0.4171934975428	-1.2343875882125	1.1100242681698	0.1705125154420219	0.1447	0.0598	-1.0203	0.4781	-0.2565952462254	4.4601226753055	-2.2166650356994	0.1820406745488498	0.114	0.4879	0.8343	0.0721	0.1705913811151999	-0.3490907114011	0.4400124553488	0.1969167926450999	0.0	-0.0003	0.0093	-0.0079	0.1210978484946	-0.4096789786790999	0.3856010438907	0.2163027737086079	0.0163	-0.1136	0.2276	-0.22	-1.8557714150883	11.8224233532272	-6.222887165819	0.2206919828173639
235	0.0988527658266756	0.265	1.7824	0.4029	-0.826	10.4918027119225	0.3138786989245999	-2.9347146890051	0.1130125583238784	0.0056	0.2039	0.1259	-0.1289	-0.3922500160789999	-3.5986676750983	0.4910403661667	0.1171654197697497	0.7436	-2.0208	-1.6267	1.6704	5.2719267707693	-1.2096801649329	-2.7979189712612	0.1225023108494065	0.0796	-0.4682	-0.5132	0.7019	11.6771295408521	-1.848729012593	-3.3104012891594	0.1337988372295837	0.735	-0.8839	2.6201	-0.7703	5.151458410765899	-3.9080219254924	-1.9164777114584	0.145210458032928	0.0044	-0.0286	0.2074	0.0452	6.146561686260999	-2.0954491581127	-2.5686671313723	0.1458692349504195
236	0.1564993898010857	0.0812	-0.2333	0.1896	0.8292	3.4371251910441	-0.9465539756113	-2.7827719044417	0.172227382951952	0.0004	0.0031	-0.0614	0.0088	3.9090055012599	-1.1148241179152	1.3455709929707	0.1905756421972005	0.0066	0.2087	-0.068	-0.0627	9.3621462714334	-3.1932770867655	0.1530050463923	0.1960229406932646	0.0154	0.3298	-0.0959	0.0039	1.2799468177631	-0.0075145188636999	-1.937250831668	0.2098946586714218	0.0846	-0.5998	0.1602	-0.468	-2.4421792876718	1.3349483746817	-3.3699272946085	0.2176163817703764	0.2425	1.1878	-0.4253	-0.2829	4.195147363541	-1.221207672928	1.3344369152826	0.2216261197282718
238	0.1013528466162345	0.0067	0.2723	-0.1003	0.1246	-11.0479557938977	10.0342039218508	-4.4097635960095	0.1116095553651091	0.0046	0.2369	-0.0063	0.0743	3.4637210797973	5.090004596812499	0.4548447779226999	0.1159712848112128	1.425	-4.0697	0.9797	-0.9534	-1.6258507436775	5.5876939351675	-0.6028139163853999	0.142722521419736	0.0022	-0.1033	0.0419	0.1038	-12.3941169323289	13.8587399361978	-5.3615895377346	0.1457123525214772	0.801	0.5801	2.72	-0.715	-1.8911801427183	8.2636495112587	-2.0255759355895	0.1510643343370273	0.0985	0.7597	0.376	0.5098	3.3385708991406	2.6840995834461	-2.8302589424966	0.1539166539376382
239	0.1263267275587651	0.1029	-0.5444	-0.7526	0.599	-5.0107677329827	-9.0232060619529	4.6849287527253	0.1394187644981405	0.9189	-2.0347	-2.0025	1.3178	1.2240403711384	-2.9667792590256	2.4522117605003	0.1467022587124409	0.6462	-1.7222	1.2588	-1.4341	1.4739866451755	-4.2463719895124	3.3246434662728	0.1606075835653961	0.0697	0.748	-0.0668	0.2943	4.4028392226063	1.3012313973718	1.0259482115638998	0.1629527494839703	0.2304	1.2446	0.7462	-0.123	-0.1057934095522999	-6.3134154794597	4.3501195614683	0.1641237808874679	0.4226	-1.9291	-0.3729	-0.0397	-0.634996515498	-4.0770002423489	3.1190367878346	0.172078292478814
240	0.1234005697782737	0.8931	0.9578	-3.1426	-0.2507	-0.0146356074203999	9.4839129514499	-0.7401997795898	0.1529771666949587	0.2379	1.0673	0.0597	-1.0908	3.7711081786564	0.7356359880286	-2.779978549262	0.1587663785489677	0.0566	-0.3589	0.6195	0.1486	-1.0632454046675	9.4416978795088	-0.7493273627122	0.1662811868734172	0.0942	0.5628	0.4875	-0.5437	4.5264943680964	1.8310639918087	-3.7133132665581	0.1681167266165033	0.0068	0.0296	-0.2431	-0.0295	0.3741915649876999	0.0571654236071	0.4302947267658999	0.1700645016865834	0.0676	-0.223	-0.6554	-0.3421	1.9291855103745	4.610609767732999	-0.8289969998797	0.1805316266840422
242	0.1094366371287022	0.0218	-0.4311	0.3124	-0.1256	-12.0579700780281	6.433726467340301	-1.5588889054261	0.1399048865511306	1.059	2.6869	-1.9708	0.5008	-4.4117307475445	4.507176940022699	-1.2116079734372	0.1499728923801336	0.6656	-1.6184	-1.9949	0.2413	-4.7400089957053	5.1380030942665	-1.2130243225424	0.1514416483035002	0.0273	-0.2246	-0.4599	-0.0903	-13.456496790321	9.8387084023025	-1.8064352545905	0.1632625119747057	0.0606	-0.6067	-0.1795	-0.3952	-1.013476470832	2.6449139248688995	-2.3618408189824	0.1644168327328073	0.0152	-0.035	0.3626	0.0748	-5.1147907061535	7.540563950023399	-1.3459250802469995	0.1669009621176764
243	0.1534937689916104	0.4777	-2.0462	0.3343	-0.6077	0.1890039194828	0.9714187710137	-1.2917497269731	0.1606103096290737	0.0861	0.0183	-0.4909	0.7499	-1.3297550946293	-0.0018097794122	0.2720570572905	0.1690825892051256	0.2781	-0.9209	-0.6484	1.0948	-0.7346917552918	-0.0832891959918999	0.3180490601787999	0.1750001542651842	0.5675	-1.9306	-0.6061	0.8775	-1.7839310410301	1.1420494951596	-1.1828088749648	0.1794290180823781	0.0668	0.5421	0.2681	-0.4389	-2.0334838847602	0.903315984872	-1.1056178487314	0.1818478476216191	0.1346	0.9428	0.3919	-0.2605	-2.5985284916736	0.4904108776754999	-0.6675332018869	0.1830935697889459
244	0.1267287885093372	1.1074	3.0094	-1.9033	-0.6545	7.5507931380054	-7.327914869089898	0.813220444569	0.1449016660914205	0.0055	-0.1749	-0.1342	0.0936	4.6961415164748	-5.1907620984352	1.4184342858271	0.1527832589705757	0.2427	0.3438	0.2514	-1.4838	-1.2124735201125998	-1.3881401521881	4.132828002912199	0.1571734081266337	0.1303	0.3676	-1.0329	0.2029	5.902162779552599	-6.28308200279	1.2395415252342	0.1640007794831622	0.0692	-0.2229	0.2998	-0.7025	-0.9063060552052	-2.237438155909	5.5823039399616	0.167202993288966	0.0044	0.0707	-0.185	0.0198	0.2938530962983	-0.5837718895266	-0.3323305803228999	0.1697410464036363
245	0.1184759508119479	1.8174	-0.0037	4.7858	-0.3263	-0.3184818335165	0.0291531857487	0.5823948834521	0.1213395436303227	0.0743	-0.489	0.0139	0.8238	0.5801129876715	-0.0852563475268999	-0.9362854445986	0.1222546763715139	0.7752	-0.5323	2.9944	-0.5115	0.6702478710052	-0.070424024953	-1.0300398867567	0.1366541735808996	0.0124	0.0595	0.0184	-0.3633	0.5853456107546	-0.9221219535466	-0.6596645957469	0.1366894033051448	0.0083	0.2873	-0.0676	-0.0638	0.3904402366667999	0.8016929365739	-0.9338461766952	0.1369411033589966	0.1428	-0.6239	0.0772	1.0813	-0.3691556570581	0.0495328756513	0.6730805692156	0.155747021215604
246	0.1133625069180474	2.1265	3.0038	-4.3712	0.0823	0.6521500768831999	0.4352912916648	-0.7668350113737	0.1210847011431322	0.0709	-0.4556	-0.4614	0.6766	1.0476655645103	1.3205881684761998	-1.7500173485667	0.1211786327422225	0.1203	0.4091	-1.0937	0.3542	1.8879540142009	0.6250820717615999	-1.8170972159102	0.129041681920492	0.0332	-0.0633	0.5191	-0.3348	0.8653893032772001	0.0671585534049	-0.6945225209471	0.1331327170653404	1.3406	3.0939	-2.3295	-0.3247	1.0580914676458	0.2538412340763999	-0.9581995126985	0.1362349896576943	0.0038	-0.019	-0.1472	-0.1408	1.9038879416344	-0.2917679156712	-1.2729831013292	0.1363664801521795
247	0.1487177767221539	0.3928	-0.6181	1.3676	-1.3074	2.124917088107	-2.5134295162694995	1.7214936513092	0.1606077397499557	0.1091	-0.8038	0.6108	-0.0135	-0.2228389258848	-1.5383911864314	2.3857220386173	0.1655068532264623	0.4891	0.9942	0.3611	-1.8204	-0.2781158840182999	-1.3292436352302	3.1296200630929	0.1735185603385131	0.4726	1.2337	0.1505	-1.594	1.2824254286972	-2.1168517668135	1.9492897990622	0.175399052202805	0.0923	0.5638	0.2745	-0.6298	2.067869693592	-2.4972988736825	1.5479908859222	0.1800987712832238	0.0345	-0.2247	-0.2896	0.3916	-0.1225141975997999	-2.0618108668642	3.0627762539336	0.1835149064866219
248	0.1097992565168236	0.0046	-0.128	0.2111	0.0452	0.2274420604766999	-1.6991468098716	0.3616411381943999	0.1253101755469507	0.6715	1.3368	-2.4931	-0.1889	-2.3190356015808	0.9506849938348	0.8858476792411999	0.1331459317490532	0.6657	1.7314	-2.0915	-0.3574	-0.6542352575103	-2.1996295034063	0.6208723674766999	0.1470115122252586	0.402	-1.7148	0.9984	0.405	-1.6836456557758	-1.94354571658	0.9431704749711	0.1514042070058913	0.0467	0.6179	-0.2394	-0.1537	-0.555130163177	-2.9729561148455	0.7438193384142	0.1523069159084807	0.0087	0.2771	-0.0802	-0.0488	-4.9606447118709	2.5925090079765	1.4712326330265	0.1668329637703519
250	0.1151829166034805	1.3933	0.7128	-2.819	-3.1129	-0.0079079491707	5.4230040086573	5.2457243123231	0.1512105094875508	0.0375	-0.5154	0.2997	-0.1295	1.0245318624587	1.5604232836234	1.0765826920748	0.1594358425327584	0.255	-1.4388	-0.5581	-0.1329	1.7337293338568998	-0.4968237916795999	-1.2736519328510998	0.1613465691553336	0.2892	0.2264	-1.0979	-1.1967	1.6580333427900995	1.578835821991	0.6057253006572	0.1679264328190825	0.016	0.2459	-0.1752	0.2282	0.8596058777642999	1.861712212724	1.3334926825458	0.1735386754398147	0.0152	0.01	0.2447	0.2665	0.4493367536246999	3.1073912507474	2.8288032503607	0.1745533635267204
251	0.1159360664792531	1.4434	1.6029	2.3305	3.2671	-0.5891618847325	-3.4513280251267995	-3.1687663786394	0.1502377060571009	0.0446	-0.0426	-0.1949	0.6371	1.0276793049147	-0.5797589003952	0.4520907657737	0.1517640657859855	0.1188	0.4544	0.6031	0.7771	2.4828993244463	-0.5292424489763999	2.2489656639041	0.1576721260049877	0.2692	0.6379	-1.4067	0.4181	2.1704369746269	1.0896445782672	2.6904338113888	0.1677145884923841	0.0209	-0.1349	-0.3615	0.1951	0.8967850417757999	-0.6122562437533999	0.0778205147246	0.1723671975322233	0.0256	-0.12	-0.4024	-0.2161	1.0874020255173	-1.1475181764269	0.268712899681	0.1735156295811892
252	0.1144695805606501	1.576	1.241	-1.6329	-4.0553	0.2658408584398999	2.5803126684595	5.329328252560599	0.1506315579472214	0.0524	-0.5208	0.4804	0.1406	1.5122280710159	0.5452157194406	0.4830143879039	0.1525199380505049	0.3051	0.6533	-0.5088	-1.5214	3.4970839698309	-0.0754992759133	-1.7259394137782995	0.1584316019066629	0.2695	-1.4757	-0.2879	-0.5394	2.4515035859477	-0.5604414723215	-2.3491330200663	0.1677383296479196	0.02	0.2749	-0.2348	0.2198	1.2966282627799	0.7627039931502	0.8084599378542999	0.1697696796270709	0.0059	-0.1773	0.0904	0.1127	2.5944761595115	-0.0639324248875	-1.2307680293880998	0.1732075141944445
254	0.1145530371369492	1.6603	0.5527	3.8193	-2.6168	1.7783836737013998	-4.495964176273199	2.5167343308483	0.1470667585626597	0.2442	-0.576	-1.2281	0.8065	4.3239957890835	3.4174143326633994	-2.8050794028486	0.150932175372627	0.0336	-0.0051	-0.4161	-0.4007	2.0716466245392	-0.3926041033553	-0.1770829811806999	0.1584711706217198	0.2674	-1.1532	-0.4026	-1.0195	2.4688538624864	2.0425721248519	-2.0325396520234	0.1678542178561424	0.0198	-0.014	0.1972	0.3711	2.033641256883	-0.9727170910268	-0.1099244277757999	0.1691623741580487	0.0079	0.1525	0.1356	-0.1696	2.7152199207298	0.9883362742147	-1.1653012263033	0.1733787545780758
255	0.1139761498052578	1.7041	-1.652	-0.3732	-4.4226	-0.0579916272518	-0.6958995270216	-6.1013958870174	0.1485017143098677	0.3232	1.3014	-0.0981	1.2496	4.5156356916232	-0.1318778389063999	2.2367299813564	0.1511789631464602	0.0313	0.0509	0.5429	-0.1141	1.5904813590782	-0.3586510678612	-0.9050470782227998	0.1577505817354355	0.0637	-0.4628	-0.0657	-0.6224	1.1156109785292	-0.2699325336327	-1.7292048853264	0.1588162458901368	0.2605	1.0397	-1.1187	-0.3578	2.6115510348353	-0.0204190329333	1.9456308972071	0.1643264489119245	0.1389	-0.8072	0.3001	0.7257	0.3873321372415	-0.4336782274061	-3.3585571587362	0.1677922339005875
256	0.1144394343681994	1.5926	-2.2939	-3.8716	-0.7898	-4.2581748987224	-4.076331410827	-1.9544437360839	0.1508580398908437	0.0482	-0.2997	0.5403	0.3124	-1.3971103631877	0.481165265461	-0.8624779190054	0.1538850800345664	0.3171	-0.7486	-1.5833	-0.1527	-1.1644356796279	2.8142856720324	-1.1302072429188998	0.1586857336622341	0.2605	1.3257	-0.6728	0.5027	0.1279435358364	3.1792316248056	-0.3602641321198999	0.1677886611328505	0.0178	0.32	-0.0933	-0.2186	-1.5503121247335	0.0074358328023	-1.0054111495385	0.1699415091021117	0.0083	0.018	-0.2679	-0.038	-0.924167791143	2.024985790129	-0.8189251840205	0.1730951241528632
257	0.1168410986731029	1.3319	1.403	-2.0465	-3.3079	-0.7245805964018999	3.9854883529407	5.250838906314099	0.1511380350744953	0.0411	-0.0427	0.3222	-0.55	1.2097588509943	1.1357546102476	0.5642184032687	0.1587651206201502	0.2623	-0.6816	-1.3637	0.3918	2.4522117605003	-0.4502023003001	-1.8061991964063	0.1630349973755248	0.2784	-0.4331	0.8995	1.2508	1.6605906397855998	1.5095527449283	0.7799755836275	0.1681053280835986	0.0186	-0.1562	0.3013	-0.2255	1.1816679270745	1.2068474667225	1.0621044567772	0.1729207317810731	0.0031	-0.1582	0.0417	-0.0148	3.2657076062842	-0.143208631748	-2.1821218547448	0.174288964749442
259	0.1222675875059415	0.0087	0.3275	-0.0057	0.0001	0.0160519565256	0.9268431172306	0.0010229187981999	0.1535836328097831	0.1957	-0.0236	-1.3823	-0.0015	-0.0167601310782	-0.9853855469122	-0.0010622618289	0.1615103571467678	0.1615	1.2243	-0.0206	0.0003	-0.0068456873417999	-0.3781652110884	-0.0003934303069999	0.1932593210602377	0.0287	0.0081	0.4723	0.0005	0.0364709894589	2.1632372000088	0.0023999248727	0.2125983879569784	0.0	-0.0	0.0	-0.0157	-0.0005901454604999	-0.1330187867966999	-0.0001180290920999	0.2209805189077195	0.9015	2.4733	-0.0427	0.0005	-0.0079472922013999	-0.4642084192292999	-0.0004721163683999	0.2222080799344583
261	0.1099113823308793	1.1384	2.1349	-2.2	-2.4777	-6.3181759861744	6.0503679761995	5.6284926580034	0.1462765014404892	0.0054	0.0107	-0.0608	-0.2263	-6.002172763592	5.4884708117421	5.5112897695481	0.1727410456714459	0.0232	-0.1341	-0.1467	0.4026	-4.2744629134322	3.7748064235422	3.3160666855801995	0.1747616145060692	0.3118	-0.195	0.0221	1.6242	-4.6220979326974	4.1301920198553	3.8900028174318	0.1781175455229055	0.0205	0.0145	-0.0171	0.4144	-13.4072393158846	10.3348633624602	5.325197234337099	0.1863271645639538	0.0031	0.0964	-0.0368	0.1188	-6.176068959286	5.4401575700425	7.048894095365499	0.1908779353910571
262	0.153393387888942	0.4426	-1.1661	-1.7205	0.0902	0.5314850017263	-2.4013412218052	-1.4311814277739	0.1708835379269419	0.2082	-0.1018	-1.2609	-0.4769	0.6291737469544	-1.7554860298339998	-1.21176534556	0.1804691587400992	0.0	0.0019	0.0133	-0.0009	0.7012501791968	-1.533984766993	-1.1720682275836998	0.1981018571394026	0.2765	-0.9446	-1.0755	0.2109	1.9985866165293	0.3103771691923	-1.2997363622051998	0.2019935625669454	0.6048	1.0143	1.8589	0.0831	2.0815610682756	2.3151799845722	-0.479591544233	0.2025586427134256	0.0017	-0.0349	0.0705	-0.0785	-0.7564484512689	-1.2952512567053998	-0.0160912995563	0.2064826551927376
264	0.1151986721343579	1.4285	-1.6459	3.9185	0.7329	-1.7256640125633995	7.495712895025399	0.8850214755964999	0.1515751225256387	0.0424	0.0192	-0.186	-0.6204	0.4230556091170999	2.1554472799302	-0.0900561972722999	0.1597134287992617	0.2487	0.7133	0.5816	-1.22	1.7358932005454	-0.6776050177460999	-0.4287210055378999	0.1611015534331387	0.3065	-0.6062	1.5657	0.1861	1.2508329750451	2.1024522175773	-0.4634215586152999	0.1679860012426135	0.0152	0.1896	0.0394	0.3131	0.3972859240085999	2.6832733798014	0.1212158775867	0.1733678029167579	0.0171	-0.0737	0.3658	0.0931	-0.8231742313360999	4.783797788874399	0.4579528773479999	0.1748256494405111
265	0.1682889772386153	0.0109	0.3109	-0.0118	0.0012	-0.0031080994253	0.3655360982337	0.0017310933508	0.1694603853225213	0.1855	-0.0022	-1.2813	-0.0057	0.0035015297323	0.5971485199645999	0.0027146691183	0.2140549596472324	0.0088	0.248	-0.0	0.0023	-0.0005901454604999	0.2887385023072999	0.0013376630437999	0.2273028559148115	1.7694	-3.4171	-0.0016	-0.0044	0.0014556921359	0.5308948562657999	0.0024392679034	0.2331442286343105	0.1097	0.0013	0.8401	0.0038	-0.0017704363814999	0.1024885949735	0.0005114593990999	0.2422383917624293	0.2914	-0.0	-1.3432	-0.006	-0.0008262036447	0.520114865854	0.0023999248727	0.2448152128247322
266	0.1550810892078183	0.3614	-1.8559	0.0778	0.212	0.6474682562298999	-0.6156790874243	1.4971990332885	0.1754079966169124	0.1988	1.1658	-0.2895	0.5075	0.1236158024593999	-0.4052332162099999	1.0432198020412	0.1863635099971941	0.0103	0.074	-0.1029	0.2583	-1.371891480509	-0.3091181922098999	1.1327251968837	0.1997735927213589	0.1787	1.1067	-0.2042	0.2747	-4.7210849979386	0.2227995828541	0.4664903150098999	0.2002790713699307	0.9948	2.7198	-0.2308	0.0062	-2.3579852019738	-0.1641391240804	0.9703171661541	0.2031746875354159	0.0016	-0.0056	0.1015	0.042	0.8080665075473	0.0718797170889	-0.3848928693380999	0.2098512617809364
267	0.141349884781773	0.3617	-1.6053	-0.976	0.5556	-3.4765862508362	-2.8123578635281	0.0607062963700999	0.1449417320246164	0.7293	-2.1777	-0.8464	1.4452	-4.350512991775299	-3.1725433095866	0.5028432753766999	0.1580603111517936	0.9065	2.3318	0.8347	-1.5712	1.1577473644088998	-0.4742802350885	-2.2188682454186	0.1598382720788912	0.2355	1.1983	0.318	-0.8203	-1.3860156285302998	-1.8151694074059	-1.2325384657696	0.1673262115141897	0.2984	1.2115	0.5677	-0.9409	0.6080858824992	-0.6348784864058999	-1.8313393930236	0.1716174811443099	0.061	0.3536	-0.0473	-0.6368	-6.414999184727099	-4.8596118090333	0.5294391641298999	0.1823441371056914
268	0.1405992816330543	0.5632	-2.2376	-0.8863	-0.4646	-2.906663108116	0.0169568462317	1.0895265491750998	0.1499130520117223	0.421	-2.0057	-0.42	0.1136	-2.6287439392512	0.3278061317924	1.4514824316150998	0.1625450471471061	1.3761	-3.4782	-0.7599	0.1521	-0.2043083584250999	0.1124030387099	0.2501036461599	0.1809230097556421	0.0529	-0.6478	-0.0891	0.1035	-2.4189275565281	0.162486716791	1.1173814149107	0.1835092401108003	0.029	0.3831	0.2302	0.1936	1.7381357532953	1.2273845287479	1.1711633378776	0.1837908621863232	0.0014	-0.0791	-0.0727	-0.0028	2.6364551732684	-0.3188752638234999	-1.3906187631222	0.1851310234606857
269	0.1558236464630136	0.0683	-0.6008	-0.4622	0.2875	1.6183755678445	1.2371809433922	-0.769943110799	0.1680130318287203	0.1896	0.9679	0.7375	-0.4605	-3.5427218854429	-2.7018432902918	1.6861636097406	0.1738587310442662	0.0164	0.0585	0.1429	0.3436	-3.3304268917857	-2.5417564983735	1.5881994632976	0.1757266178958672	0.1405	-0.5578	0.1497	-0.9303	0.6922012821358	0.5298719374676	-0.3281995620994	0.1895195405799694	0.0135	-0.1559	0.0256	-0.2863	-3.4894514218751	-2.6647428123417	1.6641708555792998	0.1997447474544162	0.0011	-0.0664	-0.015	-0.0586	-5.6537115406821	-4.3171501017417	2.6885060028845	0.2003707208369858
270	0.1155276354036086	1.261	2.0634	1.3833	3.194	0.4973745941094	0.0312383663758	-0.0802991256587	0.1304140083942942	0.0005	0.005	0.058	-0.046	0.3429138555812	-0.0164060438019	-0.3262717535951	0.1488860484966739	0.1814	0.1339	-1.2233	0.5596	-1.5092380006827	-1.3189751042175	-3.2603962971397	0.1517024247014756	0.7901	-0.2422	2.6099	-0.9707	1.9846591836615	1.6635020240574	1.91600559509	0.1539419076946966	0.0314	-0.0219	0.5429	-0.1054	0.8181776664372	-1.0432984881026	0.5920339259735999	0.1551055142679782	0.0477	0.1029	-0.6418	0.1974	0.5479697315895999	0.1267632449153999	-0.0210485214244999	0.1642316103399094
271	0.166754878105437	0.097	0.0749	0.7522	-0.5484	1.0389707547256	3.7199622387464	-5.4171812401137	0.1754707012263998	0.0013	0.0615	-0.0452	0.0747	1.6049202513451	0.3629001151768	0.5331767520463999	0.1823329134994933	0.0256	0.4191	0.0543	-0.1785	1.7697282069474	-0.497295908048	-2.1211401571598	0.1918782721381492	0.0141	0.0469	0.2282	-0.2367	1.1584161959308	1.6177067363226	-3.3043031194009	0.1992252816516745	0.0454	-0.0553	-0.575	0.0888	1.1017228886921	2.3893809404724	-4.0865999418397	0.2153634239083409	0.2921	0.3538	-1.0213	0.9307	1.7462010745887997	-1.3553280645843	-1.7111857772658	0.219153562700535
272	0.1412479399960435	0.315	-1.7939	-0.1933	0.3002	3.8231983513032	-0.2602934911112	0.5214131858671	0.14825322173563	0.6616	-2.2623	-0.6466	1.0763	3.2693271651085998	-0.3206063571742999	0.6316523578884999	0.1657626548705953	1.1649	2.7412	0.894	-1.4926	-0.6969617888505	-1.3547772621544998	2.3274943531813	0.1817776248386731	0.0185	0.2919	-0.1221	0.229	1.3504101857467998	-0.8334427623487999	1.4768980294472998	0.1827282371994048	0.0294	-0.3112	0.1863	-0.3308	-0.3529856714404	-1.4500267394792	2.5125639695941	0.1838599269985698	0.0001	-0.0017	0.0305	0.0077	-3.6469809167979	-0.0467788635023	0.0083407225084	0.1856467830957018
273	0.1032173712736341	0.0085	0.1862	-0.2983	0.0209	1.7715773293903	-5.3289348222536	-0.1093342823152999	0.1179457751583359	1.549	-2.253	3.8151	0.2625	3.2128305730234	-7.650645749922	-0.2968825096622	0.1305274858479032	0.0169	0.2139	-0.384	-0.0352	0.0880103596759	-5.1121153800659	0.4721163683999999	0.1404637218876791	0.2169	-1.368	0.5442	0.3858	1.0013981604071	-6.2209987003454	0.3078592152275	0.1437203496590547	0.0001	0.0269	-0.0228	-0.0077	0.8336394775022999	-2.3383923726852	-0.2091868942318999	0.1506872596085503	0.1062	-0.8178	0.5874	0.2069	-1.7417553121197	-3.4672226095296	0.8984374490651998	0.1555662024923
274	0.1386677769516587	1.9336	3.6787	-2.6811	-0.4424	1.7403389630145	-1.3087852592662	-0.4862405164212999	0.1453636445839509	0.0664	-0.7843	-0.2131	0.1577	-1.3772814757149	-0.33048145788	-0.0124717407319	0.1663275439206731	0.1571	0.8052	-0.8756	0.0408	2.1813349941308	-1.8641514806274	-0.5236163955862999	0.1681563423706746	0.1833	1.1139	-0.5453	-0.3117	1.6679871295572	-1.3009953391876	-0.5908536350526	0.177079056379092	0.2534	1.425	0.2338	-0.2473	1.4248865428619	-1.2891530869469	-0.4590938252383	0.1785115539650787	0.0128	-0.2531	0.1974	0.068	2.4462316198339	-1.2339941579054998	-0.5923093271885	0.1872156529542667
275	0.1360738016798107	0.065	0.7112	0.4401	0.1308	0.2150096627755	-0.3036495109426	0.9188958250292	0.1418293327929124	0.0736	-0.7414	0.2268	0.421	-0.4664116289484999	-1.3083918289592	0.7764347108645	0.1499675380059381	0.2558	0.0507	1.4236	0.7273	2.8065350949845	0.9014275193984	2.469562037039	0.1690944224823456	0.1148	0.4996	-0.8633	-0.1548	0.7853262358027	-4.663368771901699	-0.1586310997824	0.1701209556062498	0.0548	0.079	-0.507	-0.469	2.0295889247209	-5.3451048078713	-0.1009542167761999	0.1741048011041114	0.2124	-0.0336	-1.1078	-0.7757	-0.5662248978344	-3.6742849801037	-0.2157965233894999	0.1770869357982496
276	0.1063353214883322	0.0432	-0.2564	-0.0879	0.7318	0.2261043974328999	-2.9083155154054	-0.2890532465529	0.1643857468605477	0.1384	-0.1575	-0.8366	0.7335	-2.3917021792837	1.6035432452706	0.0079866352321	0.174543818261425	0.552	-0.2728	-1.6921	1.344	-0.1861318782417	-0.0652307449006	-1.445462947918	0.1885461476906169	0.0034	0.1474	-0.0358	0.0652	0.8259282434851	1.4323223756641998	-4.0571320118454	0.1893188856826125	0.0073	-0.2001	0.102	-0.0855	0.9922312342539998	0.9303446469629	-4.0642531004021	0.1994498886455957	0.071	0.1241	-0.6958	0.1848	4.651290461476799	-2.8661791295257	-3.5294239410663	0.2183721055676908
277	0.1076243530827911	0.0496	-0.8108	-0.1643	0.0866	-1.8359031845848	1.5337880518395	-1.3188570751253998	0.163040273841187	0.4685	-1.8267	0.6468	-0.745	-0.1658702174311999	-0.2532904316466	1.5839897590126997	0.1717923174477424	0.2879	1.3876	-0.5214	0.5627	-1.4360993066113998	-0.8331673611339	2.8744805090034	0.1763742649178964	0.0002	0.0221	-0.0222	-0.019	-4.0264837909301	1.6993435250251	-1.7235394889056	0.190049231142714	0.0107	0.0424	0.0825	0.2754	1.6011039773672	0.5491500225106	-0.3064428661223	0.19981249406898	0.0582	-0.3561	0.3292	-0.4494	2.1519850932286	1.0665502192463	-4.7005085928825	0.2052523008510874
278	0.1188497129577894	0.0547	-0.5827	-0.2265	0.5473	-1.0384986383572	0.2510478788967	1.5876486608678	0.1260402292175456	0.2876	-1.2206	-0.4256	1.3234	0.6419208889011999	0.3574314339095	-1.6935994425429002	0.1277552010955108	1.3224	2.6072	1.0027	-2.7791	1.8734364358726	1.3098868641258	-1.7318408683833	0.1405827731088532	0.023	0.3624	0.2874	-0.1776	2.7058956224539	1.4060018881259	-4.1232283034214	0.1504244910305808	0.0024	-0.0298	0.0625	0.1376	-0.9049683921614	0.4418222347609999	1.5676230582415	0.1549749979976517	0.0007	0.0645	0.0524	-0.0127	-0.0989870652411999	-0.2746143542859999	-1.7332965605192	0.1606679542263237
279	0.1053960701762109	1.7471	-3.8537	0.0931	3.1631	6.6462968622124	-1.155504811659	-5.2372262176919	0.122243204707486	0.0171	0.3639	-0.0366	-0.2768	0.615718430455	-1.2212470159587	-0.3024692200216	0.1259746544870927	0.0105	0.2572	-0.1889	-0.1511	4.7617656916824	0.4287603485686	-3.2307709950226	0.1267318695713314	0.013	0.2657	-0.2292	-0.1742	7.814234071572599	0.694797922162	-5.6019361122809	0.1524270784287329	0.0056	-0.1218	-0.1821	0.0829	1.6094446998755998	-2.4170784340852	-0.6672578006719999	0.1525371029173493	0.0011	0.0567	-0.0453	-0.0713	5.542252734709	-0.9138992601303	-4.2308314923859	0.1541479301959999
280	0.1079600565426471	1.3719	2.2836	-3.4299	-1.4432	-7.555671673812199	11.0412674786787	4.436949630223199	0.1366409666145414	0.1048	-0.8723	0.4959	-0.3787	-3.8500302982406	4.5846827105017	1.0957820910564	0.1510287705615711	0.0	0.0051	0.0022	-0.0033	-0.7956341098461	1.762961205667	1.1744288094257	0.1566173738223514	0.3838	1.0801	-1.4896	-0.5389	-5.708752440631399	8.1549447174346	3.1383148728776	0.1633578510722977	0.2164	-0.574	1.1137	0.6463	-6.519533617297	9.2520644715348	3.5277715337769	0.1642027636029944	0.0416	0.0508	-0.4347	-0.434	-4.2487719143851	6.1657610852426	2.4572476684299	0.1691958211733562
282	0.1255187980618047	0.1453	-0.2574	-0.3103	-1.2546	-1.4408204702954	0.6501829253482	3.2837267143447995	0.1671843691070954	0.2391	-0.4274	-0.3468	-1.3572	-2.8975355249936	-0.0281302669504999	0.8281707962349999	0.1830719130541679	0.0	-0.0002	0.013	-0.0087	2.0515029928208	0.8008273898984999	2.8290393085449	0.188259723950493	0.204	0.71	-0.1885	-1.0421	-2.292124968582	0.3191113220077	2.1255465765982	0.1981851501812805	0.0059	-0.0158	0.206	-0.046	-1.996658808025	-0.1734240793256	-0.0847055450970999	0.2182318974023294	0.0012	0.0322	0.0093	0.0858	2.4618114599911	1.1761992458072	4.325372795158	0.2184682046409751
283	0.116386656361192	0.7206	-1.8761	1.5422	1.8411	1.0096601968541	-1.6121593689938998	-5.0055351098996	0.1373168878192649	0.0272	0.2737	-0.2517	0.3987	-1.6283686976422995	0.4577561621945	-0.1783026151323999	0.1507692531948925	0.151	-0.8331	0.5931	-0.6756	-4.8461958355646	3.1835987012133	-4.0409620262277	0.1579886771954151	0.005	-0.1585	-0.1431	0.0407	-6.0952190311975	4.4456444400079	-5.5023195585485	0.1608421220598412	0.0579	0.2688	-0.2511	0.6361	0.0883644469522	-0.8700711239305	-5.2974603976936	0.1692130220545226	0.0804	-0.0385	0.0362	-0.8424	0.1733453932641999	-0.911578021319	-4.7449268745428	0.1709215150294634
284	0.1241048371943352	0.1673	-0.4559	-0.8289	1.0616	-0.7438586814449	2.1236581111246	-2.0439097878957	0.1681453719672097	0.1696	-0.6732	-0.6468	0.8012	-2.0809315797844	0.8735333106320999	-0.6222100305205	0.1770481186065441	0.1166	-0.1168	0.5396	-0.8263	-0.4686148386677	-0.0926134942678	1.0327152128442998	0.1804625475395654	0.0034	0.016	-0.1051	0.1289	2.7674674654994	2.1181107437959	-1.1624291850622	0.1877920346154781	0.2163	0.6922	-0.5823	0.9537	-0.9128763413321	0.1752732017685	0.5524548370893999	0.1961695333159286	0.008	0.0504	0.1221	0.2087	-1.6719607756578998	0.1226322266918999	0.5348291593358	0.2014461301732187
285	0.1081223040030842	0.0517	-0.3285	0.0584	-0.778	-0.5962829732892	-2.5665032646838	-1.1213550610114	0.1670269663079499	0.4318	0.6925	0.9617	1.5726	-0.0297039881784999	-1.3253486751909	-0.0947773609563	0.1684186299002006	0.3515	0.4394	1.0284	1.371	-0.5236163955862999	-1.2602753024131	-1.0588783282597998	0.1806500392022409	0.0334	0.2369	-0.4273	-0.1964	1.3181095575420998	-2.6752080585079	1.2776649219825	0.1979405717758525	0.0039	-0.018	-0.1713	0.0073	-0.4926534304253999	-1.4797700706884	-1.9464571008518	0.2034629116241454	0.0191	-0.0267	-0.3708	-0.0487	1.2692848564433998	-2.2459755935709	1.6632266228425	0.2122384453884617
291	0.1064578462541113	0.0438	0.7703	0.1401	-0.0688	0.6366882658181	-2.8836474351565	-0.0803384686893999	0.1653849594463039	0.1448	-0.7051	-0.8981	0.0998	-1.042196883243	1.6701903392763997	-1.9757283156926	0.1741685247719135	0.5402	-1.2026	-1.7793	0.2004	1.2506756029223	0.0575981969448	-0.7425210184011	0.1882475922688909	0.0048	-0.0228	-0.107	0.1619	4.0515059584553	1.7568630359084998	-0.7936669583111	0.1890289674507779	0.0089	-0.0326	0.1429	-0.2225	4.1618238165381	1.1394135121027	-0.6352719167129	0.1984667858540473	0.0716	0.061	0.7209	-0.1346	5.4499146416561	-2.5991579801648	2.4238060923349	0.2182829679158469
293	0.1529055294311425	0.052	-0.0015	-0.7145	0.0027	0.0033048145788	2.2964133589283	-0.0087734958461	0.17153249432682	0.1851	1.2722	-0.0022	0.0096	0.0040916751927999	2.597033456507	-0.0100718158592	0.1887443888934154	0.0	0.0184	-0.0019	0.0004	-0.0044851054998	4.5159110928381	-0.0166421019861	0.1911831056882477	0.0035	0.1116	-0.0007	0.121	0.0211272074859	4.458273552862599	-0.0152257528809	0.1921529394071072	0.849	-2.5743	0.0044	-0.0142	0.0009442327367999	1.7492304879527	-0.0057834255128999	0.2060361716784899	0.1126	-0.5681	-0.7051	-0.0015	-0.6148528837795999	2.408973769761	-0.0153831250037	0.2060419997512673
294	0.1356830315866704	0.0694	-0.6597	-0.2766	0.5058	-0.1373858632044	1.1881201841093	-0.9448622252912	0.1420860513322834	0.0646	0.7905	-0.2369	-0.028	-1.0772515235967	1.0163878551038	0.149110086353	0.1477692520896175	0.263	0.079	-0.8751	1.3775	2.0591748838073	2.7602283478506	-1.8839410250695	0.1695171600636477	0.2636	-0.6158	0.5342	-1.2914	0.2790601167551	0.959183088466	1.6644855998248995	0.174037421615136	0.0781	-0.1276	-0.6914	0.4232	0.8222693416299999	0.9878248148156	1.2338761288134	0.1752042536751928	0.0065	0.1148	0.1328	-0.1571	0.6593498515013	-0.1661062756154	3.5173849736721	0.178732530127356
295	0.1364925210917612	0.0753	-0.7504	0.5145	-0.0125	-0.3614050800102	-1.1559375849967	-0.3864665905660999	0.1423373184792853	0.07	0.7513	0.4086	-0.082	-1.0266957291472	-0.124717407319	-0.7258002303536	0.1499224554246883	0.226	0.0607	-1.4451	0.4114	1.8008092012004	-3.2399379211757	-1.1545999219529	0.170645084528701	0.1923	-0.3842	-1.0993	0.5779	-0.5443895157958999	1.3674457180398998	-2.1072914103534	0.1752373853814364	0.116	-0.0723	0.9938	-0.0144	-0.8667663093517	1.6699149380615002	-1.7550532564962995	0.176669633807114	0.0042	-0.0763	-0.1296	-0.115	0.3957122027806	2.9720905681700995	-2.8013418149321	0.1793501029855785
296	0.1432608131580499	0.0114	-0.2404	0.0634	0.2397	0.9638255660886	-1.5977598197577	0.6855129669168	0.1588021679651758	0.2565	0.2687	-1.0553	1.1122	-0.5664216129879	-0.0669224952207	0.6166233201610999	0.1758030564567914	0.4141	0.5285	-1.3693	1.1742	-0.0657422042997	0.6386554173530999	-1.0730024762811	0.1817859606842377	0.765	0.2504	-1.5938	1.9261	-0.1351826534852	-0.1659095604619	0.156191831879	0.1866690911516496	0.001	0.0256	0.0587	0.065	1.9764758332759	-0.8278953950200999	-1.8250445081116	0.1891760896309721	0.3912	-1.2755	0.3985	1.1472	-0.7753724490356	1.7363259738830998	-1.6152674684192	0.1900407501373822
297	0.1455136975214691	0.1173	-0.0498	0.0471	-1.0975	-0.6792574250354999	-0.1552082561115	3.1660517095211	0.1714587230306804	0.1359	-0.839	-0.0113	0.6965	1.381727238184	-0.1391562995859	1.5999236864462	0.1751858327169962	0.0028	-0.0434	0.1496	0.0092	-3.1483473457061	0.0829351087155999	0.4103084671702999	0.1843787368261612	0.0003	-0.0509	-0.0019	-0.0073	2.2505787281628	-0.1911284431405999	3.1961884710373	0.1877661432579235	0.003	-0.1263	-0.0634	-0.0613	-1.8460536865054	0.0964691112764	-0.3459826119758	0.1900932961356214	0.3818	1.3972	-0.074	1.0269	-0.5234196804328	0.0175469916922	-1.0773302096581	0.2011959107489917
298	0.1418989764067622	0.4065	-2.0281	0.257	0.3437	-2.9304656416895	-0.3309142312177	-0.7152169550953	0.1491477708218407	0.597	2.1603	-0.623	-0.9745	-2.7220656080716	-0.3855223578293	-0.7968144007671	0.1637595114554111	1.2992	3.0593	-0.8603	-1.342	1.9176186593487	-1.4281913574407	-2.3800959852272	0.1812824936927933	0.2323	1.1865	0.3351	0.634	0.4734146884130999	-1.2647997509436	-2.1657158109429	0.1824885082326785	0.1009	0.7336	0.2552	0.4753	1.666177350145	-1.7590662456276998	-2.96253021171	0.1834694086381903	0.2498	-1.2614	-0.3088	-0.5966	-0.8695203215007	-0.7382719710855	-1.3131523356739	0.1836006363751224
299	0.1103351613875741	0.0065	-0.2885	0.0693	-0.0272	-1.4042314517444	-0.2644638523654	0.4507531027298999	0.1238664223828679	0.7292	2.907	-0.616	0.0139	2.1199992092695	-2.0051175596255	0.7544026136724999	0.1323334030761796	0.7376	-2.6501	1.1358	-0.2175	-0.8524061031461999	-1.3889270128020998	0.7457078038878	0.1475342975930043	0.3687	1.3714	-1.3265	0.3288	-1.0408198771685	-2.2100554065418	0.9761792777284	0.1514705722139622	0.0119	-0.2335	0.2475	-0.0408	4.312704339272599	-3.915811845571	1.2489051665408	0.1521694330718107	0.0143	0.2141	-0.2941	0.0954	-2.4993053682482	-1.5817865492935	0.8498488061506999	0.1662779334571679
300	0.1187419702337151	0.7049	2.1672	-1.6096	-1.2715	1.5687640061318	-4.0911637334009	-2.678080099749	0.1395636864972566	0.0145	0.3156	0.234	0.0412	-0.8145581076127999	0.4487072651335	0.3578248642164999	0.1551937188548886	0.1364	-1.0394	-0.4754	-0.1081	-4.0046877519223	-2.8351768213340995	-1.0855529030744	0.1627075536901656	0.0549	0.5898	0.3763	0.1285	-0.5386454333137	-3.9434699961531	-2.3032590462701	0.1717009380881021	0.1964	0.0143	1.1132	0.6903	1.0191025242221	-4.494941257475	-2.844107689303	0.172629845204969	0.0072	-0.0529	0.2341	-0.0699	-7.586673982003799	-4.4696043457042	-1.4650557772066	0.1756354248552192
301	0.1206722041240354	1.3848	-1.0677	-2.9971	-2.6629	0.8201841610029	-0.993018094868	0.0246287372182	0.134807810064088	0.0004	0.0459	0.032	-0.0286	0.8241184640728999	-0.9850708026666	0.0220714402227	0.1504595722876212	0.0276	-0.4135	-0.112	0.3029	1.2409578743394	0.3751357977245	1.3696882707898	0.1514200202331825	1.1	2.4472	0.904	-2.0224	-1.4474694424837	-3.0972800918575	0.1113407768809999	0.151928419349272	0.0464	-0.5236	-0.1442	0.4041	2.5197244011815	-0.4364715825857999	-1.3506069009003	0.1544392533538847	0.0004	-0.0017	0.055	-0.0352	0.7077024362315999	-1.1218665204105	-0.0113307928415999	0.1627707915321141
302	0.1096546784912316	0.0042	0.2271	0.0462	0.0621	2.8271508430713	0.0053899952059	-0.1306975479853999	0.1246459369472839	1.0707	-3.4439	-0.8495	-0.5498	0.6805557450486	-0.9506063077734	-0.6512058441463999	0.1321369177553238	0.4071	1.9072	0.8557	0.5015	1.7438011497160997	-1.5906780742317	-0.8662155069219001	0.1465524420729741	0.4267	1.3965	1.3884	0.6994	4.6502675426786	-0.7882376200744999	-0.3573134048174	0.1509662067019339	0.0061	-0.2087	-0.1195	-0.0564	2.585230547297	-1.9322936097998	-0.9824741626404	0.154182933544507	0.0004	0.0519	0.017	-0.0208	-3.7659542416347	-3.9858030971863	-2.2093472319892	0.16766443671157
303	0.1433651562036284	0.0594	0.2793	-0.1802	0.7147	-4.4934068792777	-0.9337674906338	-5.5031064191625	0.1444971164777013	0.7479	1.7039	0.1937	2.1961	-4.8416320440034	-0.06294884912	-5.2588648845769	0.1634668120359367	0.0267	0.2425	0.3898	0.1851	-5.6041393220001	-0.2384974521033999	-1.5314668130282	0.1648949607087985	0.0158	0.1636	0.3338	0.073	-5.7679243588042	0.0820302190094999	-1.6483549572379	0.1662178182039318	0.0043	0.172	-0.0944	-0.0178	-0.784106601851	0.0223861844683	-0.4456385087389	0.1680508325345628	0.0043	-0.0326	-0.1629	-0.1047	-6.6817449328731	6.679699095276701	-1.814500575884	0.1691315881601434
304	0.1392803647662325	0.1074	0.2496	0.5788	0.8715	0.965871403685	3.2616552741221	4.7666442274892	0.1457370469540658	0.907	0.5356	2.4589	1.7326	0.5468287836993	2.1348315318434	3.2369085078117994	0.1631191073545225	1.0461	-0.5353	-2.4139	-1.8725	0.0301367615161999	-0.7167119902619	1.7594990189653998	0.1697908604583086	0.2708	-0.156	-1.5376	-0.0613	1.5495252641195	4.7565330685993	5.7192176867976	0.1761601413991075	0.1316	-0.1354	0.5067	-0.9196	0.5878635647193999	1.5389813318919	3.0975161500417	0.1813855479401355	0.0333	-0.0936	0.1252	-0.5011	0.5882963380571	2.2169010938836	3.352419645947	0.1827513525142228
305	0.1467425164770254	0.1223	0.2629	-0.3131	1.0406	-0.1537132209448999	-0.0256909990470999	3.1457507056799	0.170966421214034	0.0859	-0.6242	-0.1181	0.5919	1.4794159834121	0.1679160550276	1.8081270049106	0.174924921816553	0.0029	0.0058	0.1301	0.0906	-2.9065057359932	0.7292230740244999	0.9357739851994998	0.1838983263506418	0.0036	-0.1601	0.0051	0.0613	1.5126608443536	0.1964397522851	1.8193004256294	0.1853907003193617	0.0059	0.207	-0.0661	-0.0191	-0.4953287565129999	0.6052531842887999	0.776631426018	0.1898772068963402	0.3981	-1.7152	0.2259	-0.3896	-0.1047311477233999	0.9629206763825	-0.5026859032539	0.1962251548637657
306	0.1432216828622391	0.0113	0.324	0.0179	-0.1135	-1.1308367314101	-0.0793942359525999	-1.6158576138796998	0.1588497836762354	0.2532	-0.1462	-0.027	-1.5392	0.6712314467727	0.0413495252656999	-0.4102691241396	0.1758459142349265	0.4153	-0.4636	-0.0483	-1.8235	-0.2119015633501999	0.0039736461006999	1.2619670527332	0.1817964632690101	0.7626	0.0085	-0.0274	-2.5083	0.0855317487418	0.0094029843373	-0.1798763363603999	0.1868304481763506	0.0053	-0.179	-0.0936	0.045	-2.7402027452243	-0.2379466496736	0.7038074761922999	0.1894452467086681	0.478	-1.8571	-0.1028	0.5707	0.2168587852184	0.0602735230323999	3.6853010286997	0.1904355880114401
307	0.0978121808698192	1.9499	-3.929	-0.9568	-3.6811	-10.1431054308284	-2.1386084627906	-9.8158501014658	0.1168478414361598	0.229	-0.6666	-1.0976	-1.1358	-14.3665797764734	-1.2392267809886	-12.6721147872551	0.126877263431564	0.6954	-2.235	0.5018	-1.7247	-10.8956195790273	-1.0139092441697	-9.6489176222057	0.1307721888334858	1.0256	-2.0441	-2.5582	1.0203	0.1975413571446999	-1.237731745822	-1.1510197061592	0.1417358149910317	0.03	0.5336	-0.1196	-0.1354	-2.8213280745277	-0.6525041641595	-3.2777859167091	0.1490197531369744	0.0669	0.1426	0.5154	0.6222	-10.7133433177942	-1.3838517618417998	-10.1799698505943	0.1513869377710118
309	0.0966923225104088	1.1897	-1.5889	3.5415	-1.8408	0.7106925065648	0.2320845380993	0.4336782274061	0.1249452464648129	0.3091	1.0433	1.577	0.3682	2.9720512251394	1.2455216659006	1.7367587472207997	0.1415553321564041	0.5596	-0.3747	-2.3931	0.2504	1.7175593482391998	-0.2292518398889	1.2009853551482	0.1422992950726356	0.2803	-0.9854	-1.3542	-0.3877	-1.4803995591796	2.34877893279	-1.4943663350780998	0.1493198343899743	0.2537	0.7773	-1.1382	0.8056	2.2443625293122	-3.7454171796093	2.3815910203938	0.1502656472910633	0.1603	-0.5423	0.9814	-0.5859	-1.3039460664901	2.6879945434854	-1.4674557020793	0.1521521307625538
310	0.0930800014930163	0.0002	-0.0526	0.0134	0.0166	0.0788434335227999	1.5760031237805998	2.3289893883479	0.1107610810914678	0.0013	-0.0096	-0.131	-0.0127	-0.4702672459571	2.6484547976319	2.4245536099182	0.1290985566197366	0.8899	-1.7221	2.7098	0.177	0.0520508296161	1.3719308235397	0.3622312836549	0.1304252378803815	0.0266	0.3337	-0.4405	-0.0215	0.6268525081430999	0.7970898019819999	2.0101928105858	0.1372249381103623	0.0016	-0.0083	0.1319	-0.0019	-1.2182962886562	3.7129985223125	2.2226845193965	0.1424599138037361	0.0	0.0002	0.0118	-0.0068	-3.6134606546415	7.526872575339799	3.1464982232632	0.1427924740952671
311	0.0993104825019415	0.6272	-2.8507	1.0791	0.4272	-0.6850801935791	0.9755104462064998	-1.5932353712271998	0.1031347294294964	0.5456	-2.4877	1.2629	-0.3888	-0.2303534447485	-0.1678767119969	0.6333047651778999	0.1390069745357323	0.0098	0.0602	-0.1465	0.2838	1.7592629607811998	-0.6107218655561	-0.399725191912	0.143653262694572	0.0847	0.845	-0.4051	0.0761	-0.3301667136344	0.4873027782501999	-0.8094435136217999	0.1489109862096824	0.0689	0.3191	0.1759	-0.7494	2.0551618946759	-0.762861365273	-0.3478317344186999	0.1520861609770385	0.0032	0.159	-0.0785	0.021	3.9980781227647	-1.6428075899092	-0.2992430915042	0.1539597035471618
314	0.1253354440037324	1.3883	-0.7234	3.9228	0.8386	0.5277080707791	6.8615425831721	1.4586035201718	0.1641378308829547	0.0255	-0.2663	-0.402	0.0279	0.6594678805933999	4.2315396669385	0.9553668144881	0.1724271790179778	0.0081	0.1888	0.0574	0.178	-0.3974432961313999	7.272952655202	1.5570004399525	0.1739513760500786	0.0533	-0.0257	0.661	0.149	2.3796238688588	1.8534895193077	0.4250621036828	0.1856798262361129	0.1217	-0.6163	-0.7699	0.1008	0.2327140265905	7.609217538594899	1.6788458060304	0.1889834707048255	0.0599	0.5616	-0.399	-0.0281	0.6912963924297	8.7791218994901	1.9297363128043	0.1919890128707813
317	0.1409645208793528	0.5644	2.0262	-1.3778	0.046	-6.5689091208255	3.9166773922464	-0.6180790122969999	0.1624431078737728	0.0182	-0.3655	0.1846	-0.0224	-5.2328984843149	2.8806180217926	-0.6554155484312999	0.1723732721928583	0.0003	-0.0082	0.0158	-0.0439	-1.834565521541	-1.5235982068882	-0.7317016849585999	0.1863804584106136	0.0756	-0.6648	-0.3964	-0.0982	-3.9120349146238	2.1161829352916	-0.5144494694332	0.2102836004864823	0.1171	-0.8102	0.4222	-0.0273	-3.6544560926309	2.7320587378694	-0.4686935247291	0.2221572887156827	0.1419	-0.6218	-0.7506	-0.0913	-4.8633493969498	3.1477572002456	-0.5375044854234	0.2382165158755494
319	0.101142961762646	0.2386	1.1713	-0.2524	-1.4503	0.7579434864355	-2.920039738554	-4.518153645588	0.114878939188832	0.0	-0.0199	-0.0004	0.0043	-0.6290163748316	-0.4546087197385	-0.54686812673	0.1266568590885213	0.0	0.02	0.0053	0.0051	-1.2997363622051998	-1.7612694553469	-1.2395415252342	0.1424462177040867	0.0022	-0.1015	0.0217	0.1127	-0.3038462260960999	-3.610903357646	-2.8546122784999	0.1431420099947057	0.0052	-0.1791	-0.0797	0.1272	0.350546403537	-7.3532517808607	-5.365091067466899	0.1521812299672157	0.0333	0.4464	0.1199	-0.3384	-3.1117583271551	-1.1128569663802	1.3104376665556	0.1561239309396874
320	0.1515106227124488	0.5863	2.1075	-1.1588	0.1427	-5.329682339836899	3.7157131914308	0.087341528154	0.1713877571767239	0.001	0.0647	0.0672	0.0113	-3.7449450632409	2.9585959086399995	0.2238225016522999	0.1817714086932018	0.0002	-0.0221	0.0118	0.0353	-0.612177557692	-0.6968437597584	0.4475269742125	0.1922022301516316	0.1114	0.8217	0.4388	0.0388	-3.951614003508	2.5723260332274	0.1663816768303	0.2137388751730182	0.049	0.4854	-0.3275	0.0351	-2.2524671936364	3.1625895228195	0.2809879252594	0.2271453075884059	0.2549	-0.5961	-1.1509	-0.0542	-3.6421023809911	3.5078639602427	0.1853843606584	0.2430176130673664
322	0.1255780247167701	1.035	2.3994	-2.5496	0.3242	2.5977416310596	-6.134562061897499	-2.2108422671558	0.1291651294613984	0.004	-0.1689	0.1235	-0.0543	-0.0596833775718999	-0.7263116897527	-0.5893585998859999	0.1453383981767541	0.0888	0.0287	0.6001	0.7454	-3.6791635159105	-0.2686342136196	-4.0168840914393	0.1568313157995582	0.0522	-0.5342	0.4571	-0.0721	4.7391827920606	-7.4954768368412	-1.2882875402715	0.1651662463064217	0.1626	-0.1752	0.9114	0.7842	3.7380993758991	-6.132673596423899	-1.0080077895647	0.1685122178932599	0.1476	0.8704	-0.4916	0.5605	-0.0771516832027	-2.9220855761504	-2.3742732166836	0.1772911017245059
323	0.0993414915681472	2.0556	-0.2832	5.1259	2.1641	0.3298519693888	-0.0925741512371	2.2312613000891	0.1231001000850868	0.0125	0.0514	-0.1508	0.3571	0.262418014769	0.0974526870438999	2.8013811579628	0.1337381472171684	0.1906	-0.8826	0.2581	1.1366	0.2790994597858	0.1449397250988	2.2722960811092	0.1369284762967208	0.1199	0.59	-0.5003	-0.8454	0.5194066913013999	0.5371110551164	1.9986653025907	0.1400751181662535	0.0125	0.0337	-0.2534	0.261	0.2846468271145	0.32261285174	2.1287333620849	0.1449604403624027	0.0025	0.0399	-0.1491	0.0436	0.3300093415116	0.6488452623044	2.1057963751868	0.1473999887940781
324	0.1069218341988107	1.5724	-0.6763	-3.9224	2.4934	-0.8064534432885999	0.8014568783897	1.0589176712905	0.1345263695301474	0.0163	0.2195	-0.2111	-0.2981	-0.9709073116146	1.1439379606332	1.2865564469206998	0.1373178047145029	0.0046	-0.1199	0.0978	0.1615	-0.7171054205688999	0.6896046421095999	0.8366688908661999	0.1429820759032158	0.3816	-1.482	-1.3437	-0.039	-1.0551407403433	0.3039249121574999	1.6072021471257	0.1449301240206553	0.0092	-0.041	0.2341	0.1968	-0.4475269742125	1.1819826713201	0.4333634831604999	0.1491436817263244	0.0017	-0.092	0.049	0.0773	-0.7373277383487	0.6401504525196999	0.9289282978577	0.1494438074459871
325	0.1106693151291059	1.4086	0.4753	-3.698	-2.2782	-0.3486972810941	0.2535658328615	-0.4384387341208	0.1357088215161346	0.0007	-0.0459	0.036	-0.0647	-0.3562117999578	0.1102785150521	-0.2401892024235	0.1417928712318585	0.006	-0.014	0.0518	-0.2467	-0.1625654028524	0.037375879165	-0.4486679221028	0.1488417909373919	0.1078	0.6209	-0.0154	-0.8372	-0.133372874073	-2.0939934659768	-1.8751675292234	0.1494462781019731	0.0544	0.6983	-0.2411	0.0171	-0.4210884575821	2.0561061274127	0.2109179875827	0.1506879251385207	0.2029	0.7819	-0.7424	-0.9259	-0.7299705916078	2.124917088107	0.6811852335398	0.1508171404833392
326	0.1059172249771546	2.254	-0.1964	4.4265	3.5055	0.1505264354582	-2.5772439120649	-1.9712432101928	0.1164078879064749	0.0	-0.0075	0.0058	0.0158	0.3803290777769	0.1196421563586999	0.4396583680724999	0.1215036190013466	0.0201	-0.3307	0.3699	0.043	0.7136038908366	-7.6465147316985	-5.7340500093715	0.125474207921284	0.0001	-0.0289	-0.004	0.0254	-0.0476444101777	-3.3485246859077	-2.7835587650557	0.1324859031501266	0.0453	-0.5732	0.0159	-0.4292	0.8440653806377999	1.7936094265823002	2.2047047543666	0.1428533445467854	0.44	-1.7544	1.0888	-0.5975	0.0847055450970999	-6.8352220956338	-5.5199845793328	0.1481635152044961
327	0.1037693995358365	2.2468	3.8304	-1.243	4.0324	-2.6870109677179	0.8177448930994999	-2.7230491838391	0.1161134186403206	0.0	0.016	0.0024	0.0166	-0.5961649441971	-0.2249634495425999	-0.0518934574932999	0.131263248156024	0.0003	-0.0432	-0.0345	0.023	-0.9233022444676	0.8142433633671999	-1.6584661161277998	0.1325858987525525	0.0464	-0.3037	-0.5033	0.4234	0.9398263173615998	-1.2072802400601998	2.189833088762	0.136408332469244	0.0215	0.4188	0.2371	-0.0719	-5.9027529250130994	1.5748228328596	-5.717761994661699	0.1416369854441529	0.4488	-1.7516	-1.1966	0.5033	-6.0999795379122	2.1958132294284	-6.667306040606199	0.1522410023494068
328	0.1005363817249663	0.0498	-0.7832	-0.3071	-0.1896	5.617004493039	3.1866674576079	-0.8783725034082001	0.102150126898683	0.2681	-1.0781	-1.6437	0.2693	7.443386664194399	1.2524066962731	2.0003963959415	0.1089673705133821	0.0638	-0.7615	-0.2823	-0.4677	9.929394088066	0.2130818542711999	3.0813855074547	0.1117249140158016	0.043	0.6718	-0.322	0.1478	7.5686548739432	-0.8583862438126	3.1483866887368	0.1201220776385291	0.1134	1.1823	-0.0947	-0.0928	7.3647006027944	-0.6534877399269999	3.8539646013106	0.1331324484278979	0.0161	-0.1555	0.3497	0.1858	5.8820584908649	3.0521142926139	-0.2137113427624	0.1354878982728611
329	0.1192890762935856	0.3757	-0.515	-0.078	-2.1103	0.5586316929092999	-8.858437449381299	0.7249740267089	0.1251870649971999	0.2595	0.0184	-1.7627	0.0442	0.1421857129497999	-9.2781489008889	0.4621232386022	0.1406652102593445	0.0137	0.0008	0.3751	-0.0741	0.7136038908366	-8.1468007100797	0.7723430356717	0.1440023557648475	0.1227	-0.2199	0.0228	1.1089	0.1021738507278999	-9.5085810316988	0.448117119673	0.1499846892755385	0.3244	-0.0138	1.7956	-0.1401	0.2152850639903999	-5.6155881439338	0.3255242360118	0.1544913105863257	0.0916	0.3821	0.4017	-0.7627	1.7310933508000002	-5.583130143606299	0.497295908048	0.1549690688642769
330	0.0861763925942791	2.2209	-2.5389	4.7749	-3.068	-0.022818957806	1.2812844808069	1.8663546903466	0.1125172548237435	0.001	0.0565	-0.0034	-0.1034	0.1787353884700999	0.8850214755964999	1.0312201776777	0.1178431519803781	0.1255	0.4981	-1.1555	-0.1165	0.281696099812	0.5664216129879	1.149603357054	0.123141269232513	0.0	-0.0064	0.0018	0.0175	-0.0335202621564	1.2280140172391	1.9663253313553	0.1310297037303641	0.0008	0.0423	-0.0041	-0.0852	-0.0601554939403	1.2337187566906	1.9138810714322	0.1376786836553909	0.0008	0.0162	0.0926	-0.0127	-0.0981215185658	1.3019789149551	1.9132122399103	0.1407793249459566
331	0.1205303841340191	0.223	-0.7944	0.9592	1.1063	1.135439866002	-6.0406502476166	-1.238518606436	0.1224378691001235	0.1301	0.4887	-0.8017	-0.8441	-5.7209487801484	-2.9451799351713	1.6398962056373998	0.1312214998395016	0.4979	-1.8118	-0.6763	1.3968	-5.0234361888681	-2.2713911914031	1.6962354255997998	0.1390953026003179	0.0556	0.4214	0.6348	-0.1381	4.3801382938924	-6.7278156218228	-2.3175799094449	0.154071303111125	0.0732	0.1303	-0.6967	-0.4584	-1.5636100691100998	-2.7307210748256	0.5330587229543	0.1628249699346207	0.4308	-0.3712	-1.1748	-1.5656	1.5572364981367	-2.9280657168168	-0.2087541208941999	0.1678142324039312
332	0.106668788752788	0.5611	1.4414	-2.322	-0.6485	0.6729625401234999	0.1335695892265	-0.2497889019143	0.1288873326213596	0.2171	1.1228	1.058	-0.3823	2.2392085922905	0.6419995749626	-0.8287609416955	0.149993349617494	0.4979	1.3368	1.7363	-0.421	2.5460448887198	0.5853062677238999	-0.9583568848213	0.1561784584606214	0.71	-2.1931	-1.1692	0.8017	-1.2350957627651	-0.037375879165	0.4826209575968999	0.1571446021814508	0.0038	0.1573	0.0781	-0.071	-0.3752144837859	1.3254273612523	0.1354187116694	0.1597696298836881	0.379	-1.1081	-1.4892	0.3349	-1.5411058555497	-1.5371715524796998	0.516180562784	0.1599843410239142
333	0.1245587356164857	0.4267	-0.9385	2.062	0.0741	-2.2317727594882	2.7253310796197	0.0746337292379	0.1569131778233773	0.4675	1.9073	-0.9114	-0.0254	-2.0037012105203	3.0151711867866	0.0897414530266999	0.1665790675778459	0.5202	2.0846	-0.5815	-0.0128	1.1785598276492	-1.7622923741451	-0.0770336541106	0.174188648325556	0.2696	-0.7873	1.3036	0.0442	-3.7198442096543	3.5656195293103004	0.0971379427983	0.1814620673495377	0.0065	0.1523	0.1737	0.003	2.0513062776673	-0.9947098451881	-0.0477230962390999	0.1892569443562551	0.0001	-0.0019	0.0007	0.0298	-0.4429631826512999	-4.4347857635347	-0.1637063507427	0.2048283586274645
334	0.1232557624369989	0.4249	-1.2554	1.8517	-0.4079	-3.7932583049405	1.9369754304531	-0.8636188668957	0.1535730589313529	0.3426	1.811	-0.2301	0.1183	-5.295257187974399	2.930268926536	-1.0478622796638	0.1665532453089906	0.215	1.3373	0.3847	0.0072	-1.5773407868243998	-0.2794535470621	-0.3148229316614	0.1705645182854868	0.6277	2.0632	-1.0666	0.3553	-1.5518858459615	0.5921912980964	-0.4109379556615	0.1755653038678567	0.1289	0.878	-0.5729	0.0476	-1.9446079784089	-0.1326646995204	-0.252188826787	0.1888620785527231	0.0373	0.3214	-0.4377	-0.0383	-3.6737735207046	-2.3749420482055	0.0378479955333999	0.1903156775914418
335	0.1248935618703564	0.4757	1.1361	-1.8841	-0.934	-1.064228980435	2.3056196281121	1.6237655630504	0.1541507058712435	0.9793	2.2425	-1.9374	0.8642	3.2489081321753	-2.6011644747305	1.5077823085467998	0.1597606130734437	0.0308	0.2235	-0.4201	-0.2509	0.4203802830295	0.5615037341504	1.5102215764501998	0.1768747941696484	0.0913	-0.2834	-0.2164	-0.8045	-3.5037329420192	4.8242817674647	1.2993429318982	0.1795796424716378	0.0097	-0.1073	0.2199	0.1452	0.4733753453824	-0.0907250287942	0.6074170509773	0.1905425454027995	0.0004	-0.0443	-0.0235	0.025	1.1347316914494	-3.1020012555415	-2.8016565591777	0.1957861340315213
336	0.1234574532973522	0.4541	1.0882	-2.0803	-0.0728	-3.4687569877269	2.9604056880522	0.0502017071731999	0.1545842249645668	0.4812	2.0445	-0.6997	0.0033	-3.8580169334727	3.6016970884622	0.0754599328826	0.1650310474392524	0.5324	2.1454	-0.4856	0.0126	0.3711621516238	-1.482051966469	-0.0767975959264	0.1710349432389994	0.3396	1.0484	-1.3702	-0.0404	-4.0258543024389	3.3694551782400994	0.0569293654228999	0.1803620962457185	0.0043	-0.1842	0.041	0.0001	-1.607556234402	0.2903122235353	-0.0319858839591	0.1886173175032336	0.0	-0.001	0.0008	0.0123	-1.9426801699046	-4.0614990882531	-0.1976987292674999	0.1993055178861016
337	0.1247718507342594	0.4492	-1.0996	1.7437	1.0724	-1.656735022777	2.3780894906615	1.0798481636228998	0.1570675906988128	0.6847	1.8793	-1.6932	0.3742	-0.9274332626911	1.7943176011348998	1.3740553471975	0.163503555096691	0.423	-1.4823	1.1542	-0.593	2.2449920178034	-2.4208553650324	-0.3306781730335	0.1746000527877219	0.1327	-0.3313	0.7456	0.6887	-3.7617445373498	4.441080648446699	0.941478724651	0.180273931348061	0.0046	-0.1363	0.0554	-0.1275	1.6733771247631	-1.4474300994529998	0.3377992615902	0.1895554560463045	0.0002	0.0326	0.0191	-0.0185	0.8148335088276999	-2.8696806592579995	-3.4940938994977	0.2024797709808097
338	0.1289271890834992	0.3084	0.0997	-1.8909	0.0515	-1.4444400291198	2.6852405313364	-0.0390676294850999	0.1633063605141882	0.2457	-0.8227	1.2559	-0.0511	0.0023605818419999	1.6358045304445998	0.0139667758984999	0.1892061766570367	1.0767	-2.03	2.0976	-0.1234	0.0666470940057999	-1.5999236864462	0.0946593318642	0.1950757647603367	0.0021	0.0158	-0.0212	-0.1241	1.0053324634771	-5.5727829265322	0.1770829811806999	0.2121397110222909	0.0407	0.3453	0.4105	0.0034	-3.2027587571642	3.7964450904272	-0.1215306218323	0.212262452241495	0.0007	0.0094	0.0143	0.067	-2.6025808238357	5.233488629775399	-0.1127571259862	0.2186123659294128
339	0.1591457265896459	1.2165	-2.8633	1.5012	-1.0069	0.6441240986204	-2.3516903170618	0.4704639611105999	0.1705085384318954	0.2827	1.3014	-0.0556	0.8888	-1.7807442555434	-2.6409009357375	-2.5296781879486	0.181669001968669	0.0045	0.1138	-0.1198	-0.1007	2.8167642829665	-3.4892547067216	1.0977098995606998	0.1849704679383952	0.6312	1.0349	1.0537	1.7138	1.55404971265	-4.3825382187651	0.7985061510871999	0.1863278543484675	0.0647	0.2119	0.4591	0.5153	1.2939529366923	-2.5045379913313	1.0729237902197	0.1896120389560425	0.0294	0.2562	0.0581	0.4045	0.0511852829406999	-8.6218678057822	-1.5945730342709998	0.1961799844516696
340	0.113464027616761	0.418	0.6933	2.0198	-0.9829	2.6453860412373	5.1658579600021	-2.086360918021	0.135185973674565	0.0527	-0.5422	-0.5381	-0.0363	1.2315548900021	2.1509228313997	-0.5641790602379999	0.1501604704036832	0.3284	-0.1131	1.301	-1.255	0.9243251632658	0.6429438076994	-0.0149896946967	0.1527957493254251	0.0784	0.6441	-0.015	0.5954	0.1399431601999	0.9908148851488	-0.3723817855755	0.160029410375413	0.268	1.2052	-0.9212	-0.4594	-0.2779585118954999	0.4316323898097	-0.2838993095312	0.1611042434824943	0.3045	1.188	-1.1909	0.0757	0.5152756730779	0.7686841338166	-0.5617397923345999	0.1622894042599843
341	0.1700724564418227	0.0	-0.0007	0.0001	-0.0003	0.0054686812672999	-0.0016524072894	-0.0013770060745	0.1711853100156091	0.0066	0.0677	-0.0131	0.2303	-0.0052326230831	0.0020064945657	-0.0018097794122	0.1839013456737983	0.2969	-1.4776	0.4884	-0.0089	-0.0057047394515	0.0014556921359	-0.0029900703331999	0.1841056343427437	0.0	0.0024	-0.0012	-0.0001	0.0066489721882999	-0.0010229187981999	-0.0023605818419999	0.1855577674515609	1.5651	3.5374	-0.3718	0.0119	-0.0004721163683999	-0.0	-0.0032654715480999	0.1956575147604808	0.0	-0.0004	0.0002	0.0023	0.0003147442456	0.0001967151534999	-0.0037375879164999	0.2077006613993609
342	0.1301563553200173	0.4655	-1.1211	0.3352	1.9988	-0.5455698067169	-2.0297462968437	0.0538606090283	0.136299891140822	0.2998	0.4989	1.7462	-0.0428	-0.4975319662322	-2.2562834676142995	0.0573621387606	0.1453211737760305	0.0542	-0.2038	-0.7195	0.0245	0.1416742535506999	0.4053512453021	-0.0180584510913	0.1537747773536873	0.3736	0.1172	0.0845	-1.9034	-0.8928900817364999	-0.8136925609374	-0.0309629651609	0.1549490959827977	0.3137	-0.4882	-1.6693	-0.1108	0.7762773387417	0.0562211908702999	0.1364809734983	0.1607377183779042	0.0134	-0.0116	0.2634	-0.2361	0.7358720462128	-2.2754435235652	0.1105932592977	0.1609606650380837
343	0.1241534550590277	0.4312	0.7943	-2.1387	-0.0646	-1.9920556734331	2.4202258765412	0.0667257800672	0.155795727278636	0.4286	1.8114	-0.9192	-0.0203	-2.3171471361072	3.1354821746672	0.0875382433075	0.1663594110832238	0.4115	1.8697	-0.4628	-0.0075	0.6656053933825999	-1.6887602497667995	-0.0536638938747999	0.1721251309420065	0.3487	1.0264	-1.4085	-0.0413	-2.3952823950774	2.683981554354	0.0679847570496	0.1787171564217901	0.1515	-0.5237	0.9985	0.0186	2.2012032246343	-1.9355197383172	-0.0523655738616999	0.1894070788772373	0.0	-0.0039	0.0027	0.0171	-0.9543045526592	-4.7339895120082	-0.1356941128843	0.2018361965171081
344	0.1271208356409352	0.401	-0.6356	-1.8599	0.932	-2.6796931640077	-6.468859793755399	1.7316834962605	0.1451773417613937	0.0299	-0.0079	0.1428	-0.5375	-0.2899974792897	0.4461499681379999	-1.097277126223	0.1473022723837427	0.0542	0.0115	-0.5053	0.5442	-1.9600304464433	-3.4030934694886	0.6700904988824	0.1527506593943138	0.0671	-0.3472	-0.619	0.3934	-1.3881008091574	-2.9892441295553	2.7615266678637	0.1601883176912336	0.063	0.0915	-0.4316	0.6287	-1.9086484483491	-3.4894120788444	3.6639771060603	0.1632971875193842	0.0696	-0.2137	-0.6668	-0.3859	-2.1531260411189	-0.1454905275286	0.5781458361365	0.1710274103658176
345	0.1599358330396531	1.1704	-3.2281	-0.1934	-0.7204	1.7520238431323998	-2.1955771712442	-1.179504060386	0.1714396938714341	0.5144	2.0861	-0.3786	0.0748	-1.0582094967379	-2.7309964760405	-1.3804289181709	0.1764387827382473	0.0044	-0.1668	0.0246	-0.0964	1.7630398917284	-7.8279254462562	-2.8830966327267	0.1821365501863406	0.0103	0.1401	-0.2302	-0.1102	4.2518406707797	-1.8822099317187	-0.4951713843902	0.1862106501475204	0.0167	0.3367	0.0789	0.121	2.8090137059186	-1.6997369553320998	-0.7510977990937	0.1876795063964983	0.6426	-2.2503	0.2675	-0.0242	4.4923446174488	-1.9229693115239	-0.650340297471	0.1896681217076967
346	0.1570822150859857	0.655	-2.2727	-0.5732	-0.8723	-1.7183068658224998	-1.9415392220143	-2.2617521488816	0.1668701026211548	0.7611	-2.5533	-0.0722	-0.5627	0.6542352575103	-3.1327281625182	-1.4401909818042	0.1725438635837079	0.0853	-0.8559	0.0026	-0.0963	-1.0498294311988	-4.3110912750139	-2.8236886563697	0.1762963714518631	0.0959	-0.8919	0.0497	0.1356	3.7223228205884	-0.5829850289126	-1.0818940012193	0.181221293232488	0.0123	-0.3034	-0.0834	-0.0545	1.9749414550786	-7.496185011393799	-3.3269253620534003	0.1857517527169841	0.0131	0.2603	-0.0916	0.172	1.8436931046634	-0.6539598562953999	-0.2080459463416	0.1880174592815053
347	0.1602001399436612	0.7914	2.4593	0.5249	1.042	0.0099144437364	-1.4195358906867	-2.5823585060559	0.1698470299383301	0.7705	-2.5415	0.0508	-0.5855	1.0300005437259998	-2.4245142668875	-2.0106255839235	0.1770718785042268	0.0521	-0.6612	0.0263	-0.0574	0.9270398323841	-4.8464712367795	-3.4985396619668	0.1833691396209117	0.0124	0.1234	-0.0221	-0.2925	4.4011474722862	-0.5351045605507	-0.6919652239516	0.1860956633998262	0.0054	0.0645	-0.0845	0.1794	2.9661891135651	-2.3367006223651	-1.6169592187392998	0.186199917144586	0.0365	-0.511	0.0466	-0.1756	3.2174337076152995	-5.3937721368472	-2.9485240927808	0.1877264664999007
348	0.1592947652462595	0.8676	2.6054	0.7826	0.8769	-1.1710846518162	-2.5727588065651	-0.756959910668	0.1685821415368377	0.6572	2.3589	0.5126	0.1414	-2.3234813640499	-2.3239534804183	-0.3038462260960999	0.1762530061657826	0.0993	0.8856	0.1242	-0.2125	4.2290217129737	-1.2410759034315	-0.427265313402	0.1844408119200002	0.3713	-1.6804	-0.3979	0.1943	-0.7084499538149	-2.5137836035458	3.4857138339586	0.1861169857159002	0.0034	0.137	0.0747	0.056	1.8185529080461	-1.5256833875153	0.4029513204293999	0.1895384322968033	0.0301	0.4468	0.195	-0.0139	1.8854754032668	-0.7625859640581	-6.213248123297499	0.1914656358391746
349	0.1616362463117069	1.0742	-2.8725	-0.8997	-0.9526	-0.7623105628432	-1.2348597045809	-1.0582488397685998	0.1709585583320651	0.5636	-2.1649	-0.5076	-0.0245	-3.5505511485521994	-1.5129755885992	-1.1356365811554998	0.1830003140096322	0.0141	0.0974	-0.0318	-0.324	3.0205611819925	-0.0312383663758	-0.1631555483129	0.1852006420850059	0.1416	1.0557	0.1668	0.0666	-2.3308778538215	-2.3358744187204	4.2110419479438	0.186563600425178	0.009	-0.2348	0.0088	0.131	0.9295577863489	-0.655848321769	-0.38162739779	0.1885448372102888	0.4793	-1.9028	-0.4343	0.0606	1.1494066419005	-0.8861624234868001	1.1366988429844	0.1948014429348753
350	0.1614935865999997	0.994	-2.8695	-0.1919	-0.9807	-0.1117342071879999	-1.8092679528009	-1.7978191308672	0.1716638025447369	0.6476	-2.3381	0.3109	-0.3091	-1.9614861385792	-1.4246898277084	-1.4329518641553998	0.1832259595390013	0.0174	0.2803	0.1543	0.2	3.6234144414086	-3.2500490800656	-1.2569704878343	0.1837960805880786	0.0563	-0.6182	0.2774	0.0278	2.849615713601	-5.731886142683	-2.6267374446855	0.1862691546785809	0.012	0.2751	0.0383	0.1384	2.2222517460588	-1.6410371535277	-0.9159844407574	0.1881064300914902	0.554	2.0859	-0.2127	0.146	3.7170115114439	-1.7015073917136	-0.6819327511231	0.1910430816369201
351	0.1017111053314524	2.2046	-5.6779	0.5241	-0.0017	3.2085815257078	-0.4202229109067	-0.0127864849775	0.1132352888981261	0.0	-0.0133	0.0026	0.0082	-1.3696882707898	-0.3742309080184	-0.0178617359378	0.1207464414014022	0.0167	0.2474	-0.3825	0.0002	9.3684411563454	-1.3411645735323	-0.0086161237233	0.1249401621980322	0.0001	-0.0052	0.0192	0.0322	3.4091129531857	-0.145175783283	-0.0067670012804	0.1296963976719413	0.0241	-0.3604	-0.3859	-0.0223	-2.1541883029478	-0.7521600609225999	-0.0185305674597	0.1431593262686997	0.3591	-0.2843	1.9186	0.0218	7.692506734586799	-0.5327833217394	-0.0239599056963	0.1456605433468661
352	0.0850316858226791	1.6452	2.0882	-4.9646	0.1215	-1.8484929544088	0.6754018080269	1.013476470832	0.1029924357408982	0.0028	-0.1901	0.0287	0.0646	-0.8902147556489001	0.3569593175411	0.4688902398826	0.1085555695261814	0.1417	-1.116	-0.8409	0.0713	-0.806925559657	-0.5605201583829	0.5251507737836	0.1157310534814443	0.0	0.0144	-0.0001	-0.0049	-1.949840601492	0.2420776678970999	1.1191125082615	0.1290022124285671	0.0004	0.0184	-0.0319	-0.0589	-1.9033371392046	0.2599787468656	1.1109685009066	0.1320525957328182	0.0008	0.0748	0.0547	-0.0315	-1.6012220064592997	0.5547367328699999	0.8875000865305999	0.1336361105581685
353	0.0960815600339701	1.6397	2.056	-4.2514	1.8159	-0.3940204524605	1.3131523356739	-0.6150889419637999	0.1154226543900408	0.0663	-0.068	0.9082	-0.1779	1.4609247589830998	-6.633392348142799	6.2484207927433	0.1190087327264929	0.1837	-0.2969	-1.2116	-0.8712	-1.1748615827634	4.0253428430398	0.8747922876145	0.123465735488927	0.003	0.0635	0.1168	0.1379	0.0933216688204	-0.8813625737414	-0.6632448115406	0.1318944858769841	0.0286	0.2709	-0.1906	0.4644	-0.3210391305119999	2.1313300021111	0.073178037102	0.1345121541627739	0.3221	-0.2238	-0.8674	1.67	-0.8916704477848	0.8430818048702999	1.2420988222296998	0.1353526501616188
354	0.1340698527197922	0.4334	1.3462	-1.6211	-0.639	3.4913792303794	-0.2091868942318999	-1.8493191580535	0.1366922436591707	1.5612	1.4222	2.587	-2.9011	3.4768223090204	-0.627914769972	-1.845975000444	0.1484855291795781	0.0704	0.3675	0.5489	-0.5245	5.2319149085474	-6.555414461295399	0.6573433569356	0.1519223380737615	0.2295	-0.412	-0.0356	1.4474	-0.3216292759724999	-3.2195582312730995	4.1549387861656	0.1556304928344335	0.0026	0.0329	-0.0637	-0.1404	-5.866124563431399	5.273343119874499	6.179609832049	0.1611104669778273	0.0217	0.2804	0.2263	-0.2693	10.3416697067713	-6.4490309062826	-6.402684816118	0.1658550165392421
355	0.0989578140914773	1.3959	-4.5415	0.7131	0.1617	1.7981732181435	-0.4042496404425	-0.0608636684929	0.1196923312291791	0.0	0.0028	0.0193	-0.0105	0.4275407146168999	-0.6435732961905999	-0.0201042886877	0.120453323039815	0.0234	0.2453	0.4803	0.0213	9.7483768038153	-0.6802803438337	-0.3221013923408999	0.1261066517545372	0.0035	0.1971	0.0287	-0.0389	4.9291309442802005	0.0016524072894	-0.1232617151831	0.1263087185603127	0.5412	-2.5075	-0.3731	0.0259	1.6830555103152998	0.2547461237825	0.0088915249381999	0.1509197581489007	0.0043	-0.0695	-0.194	0.0027	0.2802010646454	-0.6860244263159	-0.0163273577405	0.154033631027861
357	0.0937907522220193	2.9026	0.3249	-5.4709	-4.0478	0.6312589275814999	-4.517956930434499	-2.993217775656	0.1156435868206413	0.0	-0.0076	0.0086	0.014	0.3318584639544999	-0.2427071563882999	0.1334909031650999	0.1178931788135445	0.0166	0.3283	-0.3212	0.0083	1.0865758218726	-10.3040971124528	-7.230737583260899	0.1251465896767112	0.0001	-0.0153	-0.0162	0.0241	0.0282482960426	-4.1523421461394	-3.2201090337028995	0.1259129439463904	0.0339	0.5269	-0.1301	0.331	1.0243744903359	1.6766425963111995	2.2256745897297	0.1425064564349981	0.4008	-1.6033	1.1688	-0.5311	0.0434740489235	-8.91513075662	-6.9166621691828	0.1479407567007742
358	0.1113990215187389	2.1123	-2.4468	-2.2325	4.1799	0.4950140122674	2.3281238416725	-3.4901595964277	0.1234192836284561	0.0495	0.7525	-0.16	-0.1008	-3.8276441137722994	0.0986329779648999	1.4143426106343	0.1488828380771151	0.0037	0.0519	0.1338	0.1307	0.2048985038856	-0.8404851648440999	1.1357152672169	0.1533369549163813	0.0433	-0.5415	-0.0909	0.3498	0.6682413764394999	3.7324339794783	-5.572940298654999	0.1573694822227314	0.4409	-1.3109	1.105	-1.1238	3.4729273489810994	3.4279976079217	-6.2428734254146	0.1615327749597173	0.0626	-0.0527	0.4371	-0.6221	-0.1986036189736	2.6121018372651	-3.6204243710754	0.1722435757995963
359	0.1100109604611649	1.8797	0.9033	2.2355	-4.4516	0.3629394582074999	1.9955965461961	-3.8211918567375	0.1212590802851714	0.0474	-0.7381	0.0389	0.2017	-2.3322942029267	-0.9932934960829	2.5851125182049	0.138586788458894	0.3037	-0.9717	-0.5936	1.4107	0.3760406874306	3.3715403588671995	-6.390881906908	0.1417183623771045	0.0047	0.0439	0.1889	0.1082	0.5643364323607999	-0.3318978069852	0.4505563875764	0.1592516219260002	0.2499	1.4	-0.4499	0.4377	1.8076155455115	2.2752861514424	-4.791587708953	0.1607062242208311	0.2716	0.9238	-0.7153	1.0816	0.5565465122822	1.6637774252723	-3.2601208959248	0.1655551701143212
360	0.106723443058835	3.6104	0.2506	-5.1493	4.9159	-1.5156902577175	1.069737004733	-4.181495331888099	0.1134913051582185	0.3744	-0.6962	-2.1039	-0.1953	-1.0612782531324998	-2.0109796711998	-1.519427845634	0.1251912459659866	0.0396	0.1089	-0.454	-0.5063	0.3948859991359	3.555036254052	-4.8771194576948	0.1252766105663641	0.0398	-0.4963	-0.3182	-0.3586	-1.449003820681	-3.1367411516496	1.773583823956	0.1328589075252343	0.0483	-0.0135	0.4223	-0.6055	-0.067670012804	-13.898948513573195	5.7886581359831	0.1414866278548703	0.0396	-0.1316	-0.6102	0.1748	-3.5968972387168	10.6478371716787	-13.303334371805898	0.1473959974517213
361	0.1036282145738648	3.0261	-0.8593	-4.6862	4.5938	-5.828591312143599	-0.332448609415	-2.02223177798	0.1121511828381226	0.6005	2.7766	0.1273	0.5537	-5.9123526245039	-1.5804488862497	-0.9459244871201	0.1258166780312472	0.0415	-0.3043	0.6263	0.1012	0.9306200481778	0.8106238045427999	-3.4979101734756	0.1265440052706714	0.0422	-0.7062	0.0306	0.0094	-4.007008990733599	-3.2574849128679	2.7497237586537	0.1373404856524987	0.4092	1.0312	1.0453	-1.521	-5.2663400604099	2.1322348918172	-3.7901108624845	0.1380341582430244	0.0814	-0.9236	0.1222	0.1269	-5.4075028545615	-4.7723883099714	1.6111364501957002	0.1488755867036336
362	0.1051527309574533	1.6825	-1.429	2.73	3.8086	1.7594990189653998	0.0360775591519	0.5229475640643999	0.1257281485804529	0.0272	0.5451	0.1321	0.102	2.8946241407218	0.2993217775656	0.6993223706925	0.1347870106906688	0.24	0.3009	-1.5821	0.2787	2.2538048566802	0.1679553980582999	0.605489242473	0.1367514449571134	0.0002	-0.0372	-0.0084	-0.0185	1.0361380565152	-0.1613851119313999	0.3592805563523999	0.1442556246466637	0.0037	0.1848	0.0479	0.0432	1.0400330165545	-0.1836926103382999	0.3511365489974999	0.1488006996984989	0.0043	-0.1987	-0.0483	-0.0427	1.2962741755035998	-0.1022131937585999	0.4067282513766	0.149637009951147
363	0.1020406834166281	1.9451	0.2878	2.6147	-4.6555	-0.6120988716306	3.9679020182178	-7.9038968385379	0.1233734182869431	0.0409	-0.676	0.0152	-0.2017	-2.5230292157603	-1.5794259674515	2.0852986561921	0.1280862730400623	0.0035	0.112	-0.1596	-0.0574	0.7024698131485	0.5144101264025001	-0.6579728454268	0.1339756568931763	0.2996	0.6658	0.6676	-1.5702	-1.155898241966	2.3054229129586	-5.2555994130288	0.1439791357145014	0.2909	0.0457	-1.015	1.4136	-0.3988989882672999	2.3188388864273	-5.075054245146499	0.1521911566903295	0.0117	-0.2745	0.1689	-0.1057	-0.5001286062584	-0.9606387806019	-0.0757746771281999	0.1562047588379755
364	0.1600834671377097	0.9045	-1.1163	0.6748	-2.6026	-0.2194947682752999	-2.1912494378672	2.1782268947055	0.1710155704737221	0.4245	-0.548	1.0958	-1.4908	-1.0681239404743	-3.3543474544513	2.1576504896494	0.1834121565235511	0.009	-0.1717	-0.2102	-0.0081	-2.1613093915045	-0.6944438348856999	-2.1971508924722	0.1871092023358665	0.0088	-0.0191	0.2334	0.1251	-0.417822986034	3.997645349427	5.2506815341913	0.1901210877998998	0.0199	0.0735	0.3874	-0.044	-1.0684780277506	-0.8107024906042	-0.2052525911619	0.1913258304462304	0.0256	0.0122	0.3962	-0.2097	-0.4617298082951999	4.2095862558079	4.5288156069077	0.1929252907963812
366	0.116754670915241	0.4178	1.1773	0.6675	-1.8803	3.5206897882509	1.1111258730293998	-4.2165106292111	0.1367793148974181	0.0479	0.5939	-0.0884	-0.406	1.0752843720616998	0.1035115137717	-1.2249059178138	0.1505332300283987	0.3135	0.2642	1.1144	-1.3462	0.7854836079255	-0.1502510342433	-0.2512052510195	0.1545213123539953	0.0979	-0.7248	0.5713	-0.3135	0.0256516560163999	0.1736994805405	-0.7895359400876	0.1616286869790232	0.3301	-0.9418	-0.4994	-1.3882	-0.9929394088066	0.0474476950241999	1.2694422285662	0.1628089641409549	0.0701	0.2809	-0.2126	0.7224	1.3586328791631	0.6773296165311999	-1.4800061288726	0.165214140577237
367	0.165149568000417	0.0027	-0.0527	0.0516	-0.1366	-0.1995478517104	-2.0448146776018	-3.2118863402866	0.1714431633736153	0.1315	-0.5066	-0.9412	0.0916	-0.2476250352257999	-1.0030505676965	1.3391187359359	0.1785420331062611	0.5871	2.0974	0.5301	0.502	0.3946892839824	2.5082362362171	-0.0350939833844	0.1845600766546546	0.0086	-0.2604	0.0096	0.0459	1.3426596086989	-0.6376718415856	-1.4444400291198	0.1900415479648619	0.0405	0.11	-0.4918	-0.2565	0.178617359378	0.3630968303303	0.3471235598661	0.1914411567575317	0.0544	0.4942	0.3307	-0.2701	0.7434652511379	-0.3920533009255	-0.7058926568193999	0.1929487860990453
368	0.1132696877205143	1.9554	1.6628	2.559	-4.0721	-0.9954573627713998	1.698438635319	-2.2251237872999	0.1220538369926301	0.0623	-0.8299	-0.0333	0.2746	-4.691302323698699	-1.0921231892013	2.65565457225	0.1326581453198976	0.0034	-0.0203	-0.1497	-0.125	0.2246487052969999	-0.8901360695875	1.201142727271	0.1344319340980425	0.1627	-0.7758	-0.5432	0.9582	-0.2311796483932	5.2618156118794	-7.505706024823199	0.1455660465434167	0.0039	-0.0255	-0.1647	-0.1115	0.6681233473474	0.4611396628346999	-0.8331673611339	0.1587959826891233	0.0115	-0.3275	0.0145	0.0366	-1.9302871152341	0.5308555132350999	-0.31867854867	0.1609421070049678
370	0.1270821540541767	0.4664	1.7589	-0.7976	1.3322	0.2399924872699999	0.2438087612479	-0.1560344597562	0.1285040987088389	0.2786	1.0329	1.1907	-0.8761	0.280909239198	0.2327927126519	-0.1508805227345	0.1453850455435443	0.0026	-0.0318	0.1583	0.0187	1.4038773644680995	0.2424710982040999	0.2144588603457	0.1454749582382968	0.0024	0.1023	-0.0956	-0.0712	0.1206257321261999	1.0383412662344	-1.0183550066388	0.154679506365745	0.0128	-0.0466	0.3445	-0.0584	7.441262140536599	0.0179797650298999	2.2788663672361	0.1551703955389866	0.0168	-0.2949	0.2466	0.1189	-0.9845986862982	5.4034505223994	-5.706863975157799	0.1587869702887959
372	0.1263945241523879	0.4996	1.7887	0.5003	1.5746	-0.5140953821569	0.2800436925226	0.5224361046653	0.1294158769731833	0.1584	1.0379	-0.5306	-0.6905	-0.4708967344483	0.3416548785987999	0.5686641657378	0.1420112356208064	0.0015	0.0372	-0.058	0.105	8.9102522208132	2.1165763655986	7.1260457785682	0.1427100395172273	0.0009	-0.0814	0.0175	-0.0486	-10.532326033543498	-1.8134383140551	-6.806619712314899	0.1460101152606267	0.0003	-0.0387	0.0326	-0.013	-0.6523861350674	0.1439561493313	0.2359794981385999	0.1465544570375392	0.0002	0.004	0.0335	-0.0226	0.5041022523591	0.5656347523738999	1.2266370111646	0.1549188535071597
373	0.1167114099971956	2.0677	1.651	-4.8569	0.5085	1.1294990683662998	-0.8415474266729999	1.2589769824	0.1168569012430948	2.0358	-4.7292	-1.7848	-0.7623	-0.172715904773	6.752798446317301	0.7264690618755	0.1336237278787919	0.001	-0.0742	0.0105	-0.0762	0.9016242345519	0.8412326824273999	-0.170355322931	0.1337128839052899	0.0007	0.0293	-0.0052	-0.0861	-0.475657241163	3.3495082616752	0.1585917567517	0.133714916877016	0.0013	-0.0951	-0.0707	-0.0313	0.9710253407067	1.9119139198972	1.7598137632109998	0.1403240329900416	0.0066	0.0542	-0.1461	0.2144	2.2583686482414	2.4533920514213	0.1245206921654999	0.140409844094513
374	0.1360899081665808	0.0648	-0.3171	-0.7746	0.1172	3.7004480955192	0.7961849122758999	0.0684962164486999	0.1414235138580902	0.6943	-0.5418	-1.506	-2.1915	3.1780906769153	1.1111258730293998	-3.2436361660615	0.1460951167778399	1.5297	0.0308	2.1471	-3.3308	2.7235606432382	-3.3945560318267	1.9882787424859	0.1545336340295205	0.3504	-0.3011	-0.8361	-1.6161	3.4263058576016	0.0005508024297999	0.4147148866087	0.161361290193187	0.0464	-0.5244	-0.0107	0.3947	3.7654427822356	-0.1980134735130999	-1.6491811608826	0.1619219574827461	0.0245	-0.0144	0.2863	0.3805	3.1635337555563	-3.4857925200199995	-0.8841952719517999	0.1627368575884738
375	0.132086166225801	0.3636	1.4148	-1.122	0.932	-4.8785358068	5.876393094444099	-2.6255964967952	0.1397228576731096	0.0847	-0.8395	0.3414	-0.297	-1.6162117011559998	1.9363852849926	-0.6026958872933	0.1472551961525266	0.0129	-0.28	-0.1123	-0.2007	-4.2682073715509	5.1067647278907	-2.5543069251668	0.149619481633645	0.0117	-0.0647	0.241	-0.2356	-2.9027681480767	0.3431105707346999	-1.0781564133028	0.1505298314523822	0.0087	0.0338	-0.1742	0.2353	-2.4830960395998	0.3935876791227999	-0.8969817569292999	0.1535906750797013	0.3791	1.748	0.0394	0.8031	-2.7813948983672	0.6620645206196	-1.1503508746373	0.1572697335756561
384	0.0919977086438763	2.8984	-5.5154	2.6972	-3.0923	-5.112626839464999	2.0694827578507	-2.583656826069	0.1152970639969768	0.0	-0.0073	-0.0006	-0.0061	-1.0076930453191	0.0547261557037	-0.2925941193159	0.1263310705920007	0.0342	0.2991	0.4957	-0.2661	1.1317809641469	-1.8574238223777	1.5562922653999	0.1308496773221435	0.0	-0.0014	0.0051	0.004	-1.8242576474976	1.4916910089905	-1.4547872461939	0.1330540893481304	0.0294	0.4966	0.2809	-0.0768	-9.4626283718412	4.1020617529048	-4.945851732327699	0.1416753936160588	0.3971	-1.6694	-1.0986	0.4589	-9.168499874328	5.0700970232783	-5.6127554457234	0.1480908452851213
393	0.1364041279809001	0.6235	2.1051	1.5488	-0.1622	6.7794730211319	4.3740401241339	-0.4120002174903999	0.1603816396316449	0.0144	-0.3384	0.0886	-0.1108	4.7042855238297	2.3394939775448	-0.1332941880115999	0.1758007956393548	0.1829	0.066	1.2126	-0.2931	5.1035385993733	3.2501671091577	-0.3724998146675999	0.1832203379973356	0.0027	-0.0432	-0.1315	0.0577	0.1521788427476	1.2967069488413	-0.4604314882820999	0.1998487490989222	0.1258	0.5773	0.7459	-0.2328	5.287309895772999	2.2434969826368	-0.0891513075661999	0.2124119208650138	0.1423	0.5818	-0.7309	0.3639	5.2415146080382	2.2368873534792	-0.0647979715629	0.2290828321739674
394	0.1258818452118728	0.6057	2.3136	0.6078	1.2227	7.493234284091299	2.3717159196881	4.6263863230437	0.1521288239838405	0.0544	-0.634	-0.1207	-0.3462	5.6241255815957	1.5810783747409	3.3427019173641	0.1700149915486894	0.1204	0.0579	-0.4995	-0.8998	4.70936077479	1.7024909674811	2.8829786036346	0.1734141573915623	0.0021	0.04	0.0889	0.0925	0.0725485486108	1.5145099667965	2.4936006287967	0.1943326239261282	0.2055	-0.9194	-0.4801	-0.7144	5.1422521415821	1.4591149795709	2.7030629242435	0.2061786711632136	0.0809	-0.448	0.4162	0.4631	5.8228472296614	1.7003664438233	3.2740876718232994	0.2180984173003017
395	0.1245028524135746	0.6025	0.2625	2.6787	0.1179	1.2585048660315998	9.1228226156853	-0.1100424568679	0.1501972230192575	0.0577	0.0525	0.7573	-0.0104	0.7410259832345	6.9305109159892	0.0207337771788999	0.1698062742206204	0.1093	-0.5054	-0.3894	0.7476	1.0078897604725998	5.4811530080319	-0.0370611349194	0.1716061215656718	0.0048	0.114	0.1303	-0.1097	1.52650959116	1.7589875595663	-1.955742056097	0.1937268409809421	0.2018	0.2804	1.2168	-0.0581	0.6893292408946999	5.9356043556476	0.3308355451563	0.204013988079267	0.1014	0.5753	0.0316	-0.6433	0.832498529612	6.8628802462159	0.1704733520231	0.2157945840635749
397	0.1364856610984113	0.0225	0.4353	-0.2339	-0.0577	1.1392167969492	9.970704270301	-3.8484172339819	0.1479701910591263	0.0007	0.0505	-0.0675	0.008	-0.1938431122589	1.2574819472334	-0.7505863396946	0.1581105055618051	0.3173	0.2636	1.679	-0.3484	-0.0864366384478999	5.3226005943109	-3.4101752150146	0.1599322235226079	0.1737	0.8925	0.9119	-0.0317	0.6898407002938	5.6266041925298	-3.6861665753751	0.1638805342769667	0.2917	0.5718	-1.4413	0.5157	-2.0019701171695	6.151046791760799	-2.1530080120268003	0.1653634339065559	0.0467	-0.6062	0.1406	0.1911	0.0743976710536999	6.693233097837499	-1.6860849236791997	0.1679657736884289
398	0.1465173512611136	0.2414	0.4914	-1.3521	0.6338	-0.3716736110229	3.4011263179536	-0.4232129812399	0.1568149546400827	0.0378	0.0923	-0.4602	-0.3762	0.0771516832027	3.5419743678596	-0.0206944341482	0.1597841484328537	0.1402	-0.0817	1.1443	0.0095	0.8571666098609	1.2568524587422	-0.2713488827379	0.1665510245482999	0.0997	0.6186	-0.4804	0.5337	1.3869205182364	-0.6747723195356999	0.5273146404721	0.1702722789673503	0.0788	0.1536	0.6889	0.4429	0.3648279236811	1.5734064837544	0.0889939354434	0.1712093580278676	0.027	-0.0562	0.3971	0.2748	0.8680646293647999	0.5729132130533999	0.1309729492002999	0.1759177396552004
399	0.1588668349877177	0.3628	-1.3039	-1.2295	0.4625	-1.7732690797104	-2.2380676444002	-0.7263116897527	0.1636438393331202	0.0965	0.3814	-0.3894	-0.7664	-1.3327845079932	-0.2973939690613	0.7694316513999	0.170616725087612	0.066	-0.2674	-0.6919	-0.1734	-1.5803308571575998	-0.3950433712587	1.1291843241206998	0.1751924358326821	0.3997	0.2102	1.3293	1.2694	-1.4039167074988	-2.2481394602594	-0.8209710216168999	0.1785571098774173	0.3394	-0.6899	-1.4815	-0.4247	0.1683488283653	0.4600774010057999	0.1242846339813	0.1807630109853699	0.0129	0.1059	-0.006	-0.3095	-2.6634838353593	-1.2319483203091	1.3888483267407	0.1826489976062144
407	0.0977262143157743	1.469	1.9655	4.3215	0.0934	-1.111047186968	-2.3379595993475	-0.0661749776373999	0.1193508335059093	0.0	-0.0047	0.0126	-0.0047	-0.9314855948532	-0.8675925129964	-0.0845481729742999	0.1246555777607805	0.4738	-0.1424	-2.3831	0.0357	0.1118128932494	-1.8978684579373	0.0514606841556	0.1331996041135868	0.0001	0.0184	0.0162	0.0037	-0.5203115810075	-3.0196169492556995	0.0356054427834999	0.1357485875749761	0.0369	-0.6153	-0.1491	-0.0815	-3.4150930938521	-8.1848454207666	-0.2137113427624	0.1530078115755208	0.4437	1.6812	-1.2256	0.1453	-2.5883386467223	-6.2773772633385	-0.1274320764373	0.153521196102752
408	0.0991295961599105	1.7723	2.869	-4.3105	-0.0809	-0.1065802701662999	-0.0283663251347	-0.9001685424159999	0.1291609470226394	0.0003	-0.0003	0.0242	-0.0584	-0.1939611413509999	0.123537116398	-0.9055978806526	0.1329148193926057	0.0034	0.0095	-0.1939	-0.0342	-0.1960463219780999	0.194748001965	-0.915512324389	0.133097228993459	0.4708	0.1484	2.2893	-0.2061	0.0974920300745999	-0.5908536350526	-0.8922212502145999	0.1345141095934599	0.0	0.0027	0.0048	0.0083	-0.0898594821187999	-0.0748304443914	-0.886398481671	0.1486847460765076	0.0001	0.006	-0.0146	0.0337	-0.0802597826279999	-0.0631849073042	-0.8965489835916	0.1506456553493157
409	0.1100972794410747	2.9683	-2.0823	-4.678	-3.7711	0.0564572490544999	0.3610509927338999	-0.2650146547952	0.1353182425193966	0.0072	-0.0267	-0.1406	0.2434	0.0218353820385	0.3310322603098	-0.4880502958334999	0.1559929909498381	0.0062	-0.0775	-0.1251	0.1954	-0.0679847570496	0.0312777094065	0.0922594069915	0.1607198776912831	0.0544	-0.1827	-0.3845	0.5714	0.0408774088973	0.2754012148999999	-0.1842040697374	0.1623938704157451	0.0048	-0.0684	-0.1447	-0.1382	-0.0679847570496	0.0284056681653999	-0.0399331761605	0.1676760741149777	0.024	0.0667	0.276	-0.3666	-0.0540966672125	0.0668044661286	0.1805845109129999	0.1754711771299401
410	0.1217427827637137	1.611	2.641	3.4407	1.0176	0.1652013859093	3.3361316312372	2.8532352724254	0.1218197578645368	1.6707	2.892	-2.9082	1.9367	-3.1824184102923	-2.8465469572064	1.819615169875	0.1405670418325191	0.006	-0.1924	0.1414	0.0816	-2.4606705121008	-0.4406026008092999	0.5162985918760999	0.1407111141876311	0.0058	0.143	0.1654	-0.1204	0.2579722522998999	-1.3067787647004998	2.0427688400054	0.1408020158062656	0.006	0.0232	0.0901	0.234	-0.2872828101713999	1.8223298389933	1.6132609738535	0.1486684981049011	0.0246	-0.2697	-0.0029	0.4186	-1.4316535441423	0.1616211701155999	2.1842070353719	0.1490425046336418
411	0.1351605328635282	1.0546	-1.4634	3.0837	0.2305	0.5635889147775001	-0.5498975400938999	-0.5640216881151999	0.1419271848081948	0.0107	0.1371	-0.2733	-0.1384	0.2551788971202	0.1326646995204	-0.2939711253904	0.1614199435589454	0.4091	-0.6067	0.7681	1.6864	2.3525558637372	-3.8401158545042	-2.3535787825354	0.1620181179273749	0.0802	-0.3634	0.3961	0.6732	-0.4605101743435	1.6271490636906	0.9830249650702	0.1707399032560898	0.051	-0.31	0.4641	0.369	0.4808111781847	-0.1918366176931999	-0.4674345477466999	0.172392728011572	0.113	-0.3615	0.362	0.8494	-0.3895353469606999	1.0571078918783	0.2798863203998	0.1773276320067661
412	0.1595355320134476	0.7119	-1.6802	1.2998	1.4768	-2.9902277053228	1.8938161257752	-0.3894566608993	0.1699260604279572	0.7348	-1.0086	1.3313	1.9228	-2.795322331235	0.8454423867122999	-0.6612383169749	0.1774497742122475	0.0209	0.1267	-0.129	-0.379	-6.593026398644599	-0.2918072587019	-2.7124659085808	0.1834776507730191	0.0127	0.1225	-0.1587	0.2527	0.2997545509033	-0.7884736782587001	-3.3906610717874	0.1872215423983886	0.0028	0.0875	-0.0427	-0.1146	-7.5816380740742	-1.7312113798920998	-4.420582929452	0.1901230366157103	0.001	-0.0367	-0.038	-0.0704	-0.6463666513703	0.0732173801326999	-1.8452668258914	0.1930212336851059
413	0.1550725630008375	0.134	1.0349	-0.0152	0.4739	0.7314262837437	1.7545024540665	0.4499268990851999	0.1552149963368066	0.0569	-0.1522	0.7253	-0.0306	-0.2829944198251	1.9459456414527	-0.0202223177798	0.1634505063679165	0.4518	-2.0213	0.2108	-0.1282	-0.3338256154895	-1.5395714773524	-0.2487266400854	0.1657122193851224	0.237	-0.1413	-1.4469	-0.1791	-0.1309336061695999	-2.1895183445164	-0.1749978005535999	0.1676270549478403	0.2074	-0.4081	-0.1265	1.2935	-0.0632635933656	-0.3322125512308	-0.0536638938747999	0.1697045003191736	0.1758	-0.1758	-0.1347	1.2266	0.2217766640559	2.0008291692792	0.2433366448795	0.1714893701162009
414	0.1517455893363336	0.1187	-0.7173	-0.5313	-0.6136	-1.2770354334913	-0.0269893190601999	-1.1817072701052	0.1526446993791772	0.1265	0.0215	1.1144	-0.0175	-0.3484612229099	1.5845012184118	-0.4373764722918999	0.1596307884250963	0.4613	1.2144	1.4714	0.8333	2.7451599670925	0.1956528916711	2.5162228714492	0.1618133533548891	0.2685	-0.6355	1.2693	-0.6883	0.9685467297726	-3.4231190721149	0.8317510120286999	0.1656149616061526	0.0262	-0.3741	0.0295	0.3107	2.5135475453616	-1.2057065188322	2.2639947016315	0.166709527621731	0.0033	0.1242	-0.1187	0.0133	1.886891752372	-2.7306030457335	1.7666594505528	0.1714295301152828
415	0.1548733086196137	0.0707	-0.3682	-0.3291	0.6637	1.3639441883076	1.0576193512774	-1.3102016083714	0.1587115441713108	0.2177	-0.605	-0.2849	1.2689	-1.9266675564097	-1.7141365045683	4.9118986968336	0.1598443559268532	0.0674	0.5975	0.4246	0.3085	1.6413518977733	0.7551107882250999	0.1799550224217999	0.1628087278429036	0.0106	0.0842	0.2371	0.186	-2.0990687169371	-1.5126215013229	4.2012061902688	0.1647686393719957	0.0326	0.1848	0.0683	0.5076	-2.6979089872218	-0.9149221789285	-4.3424870135125	0.1687185387989453	0.0018	0.034	0.1194	0.0133	-2.6685197432889	-0.9264103438929	-6.1837015072418	0.1727302127103934
416	0.1594942915723636	0.1506	-0.4375	0.5194	-0.9773	-0.9597732339264998	0.1156291672272999	-0.6478223435061999	0.1606851212981267	0.0787	-0.0076	-0.2102	0.8311	1.0824841466798	-2.0446966485097	5.135327768178899	0.1736630354660423	0.5386	-0.304	0.4826	-2.0802	0.3474776471424	-0.0317891688055999	-1.5957139821613	0.1749611768464952	0.0943	-0.6916	-0.5243	-0.2342	-0.1412414802129999	-0.4598019997909	0.8162105149022001	0.1785306816124708	0.1212	0.1433	0.8053	-0.5909	0.3640410630671	-0.7844213460966	-1.6072414901564	0.1793007556471196	0.0703	0.5936	0.3942	0.2836	0.2565559031947	-0.7203315490862999	0.8204202191871001	0.1799090099832779
417	0.1246545708297375	0.2116	-1.5725	-0.2494	-0.1083	0.2449103661075	0.2590345141287999	0.1280222218978	0.1325000354640636	0.0918	-0.7433	-0.0112	-0.6975	1.2528001265801	-0.8735333106320999	5.8831994387552	0.1447548489304837	0.0075	0.0126	-0.0247	0.2768	0.0583850575587999	0.0616505291069	-0.0548835278265	0.1493286711286088	0.0132	-0.1558	0.0385	-0.3275	2.4361598039747	-1.3775568769298	8.1734359418636	0.1588412571017615	0.0929	-0.4619	0.2621	-0.7713	-0.9057945958061	1.1228107531473	-2.0299430119972	0.1663495130245703	0.0002	0.042	0.0037	0.021	2.6786309021788	0.6966077015741999	-0.5353799617656	0.1687343700333975
418	0.1094836615433938	1.8891	0.2443	-4.9638	-1.0874	-0.0017704363814999	0.1623293446682	0.2778404828034	0.1143431636756462	0.0281	-0.2771	-0.2371	-0.4857	2.4255765287163995	0.3400024713094	3.5397318151096995	0.1196964313494879	0.3849	-0.1866	2.1624	0.336	-1.9753742284163	-1.1012901153544	-2.6024627947436	0.1293702710817858	0.0569	0.2892	-0.7258	-0.2214	-1.4002971486744	0.8653499602464999	-1.0990475626045	0.1313258539098725	0.0049	-0.0531	0.1998	0.1127	2.4158588001335	0.0767975959264	3.5892646907609995	0.1357112047087672	0.5006	1.1759	0.6574	1.9282	2.3792697815825	-0.2877549265398	3.6790061437877	0.1392233618119025
420	0.1211030467652471	0.0	0.0064	0.0005	0.0018	2.3040459068841	0.2108393015213	0.1877449425004	0.1211968493742659	0.0	0.0126	0.0031	0.0009	-2.3575130856054	-0.6579335023960999	-0.6406619119188	0.1241493655960182	0.7763	2.9902	0.4771	0.4579	-0.0258483711698999	-0.2229176119462	-0.2256716240951999	0.1316607878392161	0.0019	-0.1391	0.0336	0.0294	-0.0205370620254	-0.2217766640559	-0.2250027925732999	0.1462571599121238	0.0	0.0145	-0.0113	0.0085	-0.0817548177946	-0.2357040969236999	-0.2342090617571	0.1463343007523265	0.0	0.0036	-0.0065	-0.0098	0.0023605818419999	-0.217960390078	-0.2210684895032999	0.1510793942035017
421	0.128022615888508	1.1981	0.9906	2.6775	2.4263	-0.1365203165289999	-0.6022631139556	0.2397564290858	0.1369953651824327	0.0147	-0.3578	-0.0554	0.1741	-0.0609816975849999	-0.3769062341059999	0.4535464579096	0.1491383449917968	1.3681	3.267	0.5561	-1.6666	0.6451470174185999	1.3157883187308	1.9050288895247	0.157629907297321	0.0456	-0.5406	-0.0898	0.3657	0.1421857129497999	-0.9742514692241	-0.3652213539880999	0.1635153134053223	0.0301	0.1056	0.3256	0.3988	0.4378485886602999	1.572934367386	2.5416778123121	0.1655719142015875	0.1045	0.4848	0.5727	0.6193	-1.9534995033471	-2.4809321729113	-0.4028726343679999	0.1683985221487606
422	0.126566929121594	0.5478	-2.4423	-0.6914	-0.2229	0.0694404491854999	-0.2670211493609	-0.1080753053329	0.14617172181313	0.001	0.0456	0.0206	-0.0862	-0.0242353069112	-0.2967251375394	-0.1236551454901	0.1521160561717146	0.0205	-0.4458	-0.0447	-0.0337	8.9911021489017	2.2640733876929	0.6401897955504	0.1553730918604105	0.0608	0.7595	0.0977	-0.0214	-9.1614968148634	-2.7807654098759995	-0.7878835327982	0.1634116899111971	0.0129	0.3161	0.1062	0.0856	6.9694211733515	1.9680957677368	0.7049877671133	0.1695957918232815	1.0187	2.9829	0.3098	0.1259	-0.4549628070148	-0.6846474202413999	-0.2639523929663	0.1718955297171095
424	0.1186674264671184	0.0622	-0.281	0.6612	-0.5192	-0.8467013636947	1.7984486193584	-0.6736313716454	0.1300552528284303	1.0489	-2.2374	2.5255	-0.8449	3.0509733447236	-4.371325455015599	2.2187895593572	0.1330662643939161	0.0009	-0.0139	-0.0967	0.0061	1.0868512230875	-0.5033153917451	0.38949600393	0.1481254774656162	0.0231	-0.0312	0.0866	-0.4746	5.1545665101912	-6.6726173497507	1.6782950036005997	0.1726372803249913	0.2656	0.7732	-1.0434	0.7882	3.8807178621866	-3.646705515583	1.4894091132099	0.173627358135224	0.0389	0.2684	-0.408	0.3122	-0.547261557037	3.2043324783922	-2.6124952675721	0.180259812998861
425	0.1286824581684424	0.634	-2.3609	-1.0628	0.8284	7.8051064884502	3.4550656130433	-3.1516128172542	0.1591881812278708	0.0323	0.49	0.2388	-0.0849	5.416709123745299	2.3967380872133	-2.2010851955422	0.1708720100364725	0.0004	0.0055	0.0473	0.0384	0.6541172284182	0.0105045891969	-2.8010270706865	0.1741325001601333	0.0909	-0.3627	-0.0697	0.8044	5.068444615988899	2.222487804243	-2.3747846760827	0.1989254532339146	0.2305	-1.1546	-0.5069	0.3853	5.4370101275865	2.4535887665748	-1.7682725148115002	0.2070488484757612	0.2476	-0.3258	-0.0471	1.2983	6.307671396977499	2.8166855969051	-2.2714305344338	0.2336879574327632
426	0.1305715655405339	0.6304	-2.2163	0.0151	1.5264	7.2046924969375	-0.3944532257981999	-5.230183815196599	0.1605944269455901	0.0283	0.4262	0.1	-0.2694	4.8854995232339	-0.2926728053773	-3.558183696508	0.1725763235125988	0.0005	0.0437	-0.046	0.0077	0.6363735215724999	-2.3505493691715	-1.2628325994085998	0.1755827076052041	0.1011	0.4026	-0.6402	-0.5398	4.773135827554699	-0.6000992472671	-3.5782879851957	0.2000706969129066	0.2496	-1.1049	0.1525	0.7923	4.9568677809237	0.1037869149865999	-3.4227256418079	0.208015797741425	0.1827	0.2255	-1.0278	-0.4584	5.9705803099399	-0.0555523593483999	-4.147030836994899	0.2369500384339732
428	0.1008118585811825	0.2394	0.5641	-1.6911	-0.6192	-4.2589617593364	3.4827631066561	1.2659800418646	0.1148982656499811	0.0	-0.0005	0.0008	0.0105	-0.748697874221	0.3536151599316	0.1419496547656	0.1266815329414974	0.0	-0.0005	0.0042	-0.0122	-2.2289794043085	0.1377792935114	0.0463067471339	0.1428234129702943	0.0057	-0.0028	0.2288	0.0839	-1.6395814613917998	0.796696371675	0.3008954987936	0.1522664464678814	0.0301	0.0734	0.5069	0.1838	-1.0594684737203	-2.4937973439502	-0.9006013157537	0.1558654410836643	0.2011	-0.8789	1.0136	0.368	-3.6167654692203	4.521851890473799	1.6498893354352	0.1764271012356699
429	0.1387429340642082	0.2307	1.1375	0.7191	-0.8268	-0.3894173178686	3.2436755090922	0.8334034193181	0.1566948329115626	0.1225	-0.3073	-1.0214	-0.1861	-0.1746043702465999	3.3359349160837	0.6583269327030999	0.1847950807628338	0.8049	-1.1571	-2.2768	0.1055	0.1984069038200999	3.2925788962523	0.5161412197533	0.1910195499524409	0.0473	-0.307	-0.5244	0.0497	-1.5141558795202	0.7054205404509999	1.1483837231023	0.1924304404152156	0.1397	0.4166	0.9567	-0.0097	-0.3444088907477999	1.7264508731774	0.2120982785037	0.1959742030258276	0.0875	-0.4385	-0.6898	-0.0412	-0.3944138827674999	0.6792574250354999	0.027146691183	0.198480351861146
430	0.1410077601153063	0.2097	-1.1577	0.5115	0.7931	-0.9838511687149	1.4593510377550998	-1.7399455327075	0.1615551012668896	0.0698	0.189	0.4515	-0.639	-0.8385180133090999	1.3828288430436	-1.8236281590064	0.1874546711893736	0.5172	-0.8898	-0.7032	1.689	-0.9140566322531	0.9984867761353	-0.6783131922986999	0.1923933034018781	0.1421	0.4969	0.3153	-0.8728	-1.7079203057177	1.0469573899576998	-0.4106625544466	0.193209021914698	0.1092	0.3431	0.3287	-0.7889	-0.0123143686091	0.2855910598512999	-1.6489057596676997	0.1967780246851244	0.1665	-0.5454	-0.4499	0.8772	-1.0290169679585	0.4128657641658	-0.0979248034123	0.2020033331054997
432	0.1354254490710652	0.1964	-1.0651	-0.4857	0.8971	-0.6600186830232	2.2286646600629	0.8000405292845	0.1580261607547284	0.109	0.0316	0.8692	0.5277	-0.5140953821569	2.1303464263436	0.5874307913817	0.1735943124223613	0.1337	-0.3184	0.6081	0.8273	0.6970404749119	-1.5163984322700998	-3.1161254035628	0.177851827445465	0.066	0.4256	0.5923	0.1563	0.3892206027150999	-1.1641209353823	-2.4590967908728	0.1799753314596721	0.7539	-0.5222	-2.3265	-0.7732	-1.8860262056966	1.2196732947307	1.5784030486532998	0.1868347930470516	0.136	-0.1359	-0.9995	-0.2735	-1.131505562932	1.798763363604	1.2320270063705	0.1882795182303346
434	0.1329164179875097	0.0889	0.7485	0.5746	0.3358	-0.3964203773332	-0.5180296852269	0.942659015572	0.1478320952439966	0.0002	0.0041	0.041	0.015	1.5874126026835995	1.0506556348435	1.7426602018258	0.1521954670166809	0.0937	-0.578	-0.5136	-0.5706	-0.5029219614381	-0.6498288380719	1.410054220288	0.1718688522918539	0.4768	0.8867	0.9629	1.5646	-3.3151224528434	-3.0677728188325	-1.2302959130197	0.1773911002668765	0.0779	0.2323	0.2182	0.7463	-0.8839985567983	-0.9244038493272	-1.4448334594268	0.1802467386975053	0.9952	1.5744	1.5096	1.8774	1.1099062390777	0.8907655580787	0.6878342057281	0.1850128560603723
435	0.1157559000561685	1.7506	3.8482	-2.5118	1.2519	0.1062655259207	-0.1111440617274999	-0.4741228629657	0.1332176553737435	0.0006	0.0168	-0.0033	-0.0808	0.1685848865495	-0.151864098502	-0.4646018495363	0.1467500699298198	2.2881	-1.0754	0.7423	4.6562	0.6368456379409	-0.4373764722918999	-1.3450595335716	0.1481073512368709	0.0251	-0.0624	-0.496	0.065	-0.0843908008515	0.0496115617126999	0.0503197362653	0.1493225501638456	0.0027	-0.0317	0.057	0.1516	-0.2566345892561	0.1607556234402	-0.3444875768092	0.1514970978645753	0.0403	-0.1212	0.1253	0.6068	-0.3070723546134999	0.2661556026855	1.2086572461346998	0.1572525764261664
436	0.1153470239464025	1.4431	-3.953	-1.4793	-0.9756	6.5752826917989005	2.0468998582289	1.6318702273746	0.1415144312789272	0.6125	2.0173	1.4823	0.4748	8.2941403600512	2.8888407152089	2.0453261370009	0.1433729533043358	0.005	-0.0599	0.007	0.2215	0.2652507129794	0.8564190922775999	0.0446149968138	0.1559599485444132	0.0135	-0.305	-0.1778	-0.0741	-1.3124048180905998	-1.5610527721146	-0.3030593654821	0.1670146953464701	0.0019	0.0288	-0.0059	-0.1273	0.7692742792771	1.2016148436394	0.1628801470979999	0.1803620212771299	0.147	0.9805	0.4511	0.2404	1.8157988958971	0.8938736575039998	0.4454417935854	0.1967347351026186
437	0.1209660942210935	0.0037	0.0348	0.1621	0.1344	3.356747379324	-0.6610416018213999	-0.1674439386592	0.1213623958200944	0.0068	-0.1231	-0.1475	-0.2171	2.0830561034422	-2.6347240799176	0.0528376902301	0.1292722687618331	0.4313	-1.1711	-1.9026	0.116	5.0758804487912	-3.1573568997364	-0.1033541416488999	0.1357790174720856	0.1339	1.0314	-0.6444	-0.0174	5.4072274533466	-3.319764930466	-0.1098850847450999	0.1536606093805784	0.002	-0.0938	0.1013	0.0067	1.1400430005939	-0.6752050928733999	-0.0302154475775999	0.1575143685750187	0.0783	0.2932	0.8034	0.1193	4.3274186327544	-3.9373324833639	-0.1839286685225	0.1578793608659665
438	0.102140538636697	2.6709	-4.8662	-0.0066	3.9426	-5.399830963575	0.0669618382514	2.0421000084835	0.1196703404431902	0.0391	0.3511	-0.0584	0.6033	0.7004239755521	0.1344351359018999	-4.2970851560847	0.1459923087508622	0.0711	-0.1312	-0.0265	0.8439	-2.6507760364432	0.0811253293034	-0.4507924457605999	0.1480788036393242	0.0037	-0.0017	-0.1937	-0.0028	1.3757077544869	-0.0472903229014	0.2013969741533	0.1567884899933212	0.2053	1.1007	-0.0553	0.8655	-8.9233534500363	0.0526016320459	5.073913297256199	0.1575072976406401	0.2667	1.5214	-0.053	0.472	-8.7800267891962	0.0549622138878999	4.9475828256785	0.168669479207569
439	0.1239978717181281	2.1073	0.0167	-5.048	0.0956	2.146555754992	-0.0058621115743	-0.4650346228739999	0.1415561795954497	0.1972	-1.409	0.0004	0.3224	1.9678597095526	0.0008262036447	-0.4225834927487	0.1455505173882774	0.0036	0.01	-0.0122	0.1909	-1.3453742778172	0.002754012149	0.3729325880053	0.1531560862140182	0.5553	0.0079	-2.3316	0.0439	2.4743618867844	-0.0184125383675999	-0.5426977654758	0.1577141657435237	0.0017	-0.125	-0.0015	0.0204	4.4128716954348	0.0095996994908	-1.0091880804857	0.1622603175500872	0.0001	0.0026	0.024	-0.001	0.7252887709545	-0.0004327733377	-0.1285730243275999	0.1716331694239534
441	0.1265366454867309	1.4976	-1.6434	3.8797	-0.0062	-2.0206187137213	5.4743073206901	-0.6034040618459	0.1368072208520447	0.8805	-2.7261	-1.4876	-0.0968	2.341303756957	-1.4225653040506	-0.5332947811384999	0.1406687356204741	0.0149	0.1877	0.3113	0.163	0.6442027846817999	-0.4803390618163	0.3815880547592999	0.1410580486035467	0.0109	0.068	-0.2368	0.2348	-0.3134459255869	-0.4795522012023	-0.9401410616072	0.1494330101317634	0.0242	0.0624	0.1358	0.4694	0.51539370217	0.6213051408143999	-0.5360487932875	0.1503064265283302	0.0055	-0.2172	-0.0874	0.0049	-3.6443842767717	-6.6210779795337	-0.9094141546305	0.1550078673138352
442	0.1267828901057898	0.3798	-2.0207	0.3304	-0.5493	-7.0548742360319	0.1548935118659	-0.3042396564030999	0.1456951622976101	0.0252	0.2426	-0.0967	0.4378	0.6508124138393999	-1.3000511064507998	1.3247978727611	0.1471465699750847	0.0451	0.4753	-0.2253	0.4282	-3.673852206766	-0.8389901296774999	0.3660082146021	0.1524907811494293	0.0481	0.6495	0.0443	0.2224	-3.5721898154371994	-0.4467401135984999	-1.8194577977522	0.1600607421005442	0.0675	0.4952	-0.298	0.5462	-4.4428117417975	-0.6385767312917	-2.8111775726071	0.1631999804544596	0.0778	-0.68	0.1248	0.4868	-0.9435245622474	-2.6698967493634	0.0476050671469999	0.1710399981063337
443	0.1663740964742483	0.0023	-0.0174	0.0638	0.1294	0.5204689531303	1.6470172941941	-0.2337762884193999	0.1664219562007139	0.0053	-0.0167	0.2127	-0.0476	-1.9518470960577	-0.1967938395613999	-0.2844894549917	0.1775294647194488	0.0845	0.6645	0.3795	0.3585	-1.7992354799724	-1.1348497205415	-0.5896733441315999	0.1788357394567785	0.0343	-0.1076	-0.4456	-0.279	1.2631473436541998	1.7768886385348	-2.1109503122085	0.1911540145684337	1.4247	2.5247	2.1894	-0.1102	-0.5448222891336	0.6394029349364	-1.1693142154347	0.2011039595701168	0.014	-0.2528	-0.1554	-0.1288	-0.3766308328911	0.6610416018213999	-1.4007692650428	0.2069514653816507
444	0.1201931482280138	1.6082	0.4928	-4.4447	0.2677	0.6700511558516999	0.4545693767077999	0.1969118686534999	0.1354188305206698	0.4103	-1.9454	-0.8412	0.2283	-1.4148934130640998	0.7533403518435999	0.5789326967505	0.1517065619385856	0.6957	1.8583	1.7987	-0.4359	2.2977903650028	1.8507748501894	0.0307662500074	0.1570887957845937	0.1779	1.2484	-0.3716	-0.046	0.6813426056626	-0.5540679013481	0.4273439994634	0.1601423975932515	0.2325	0.9773	1.1054	-0.0289	3.5881237428707	0.0743583280229999	0.6333834512393	0.1628029942158481	0.0638	-0.4521	-0.5822	0.211	2.8592940991532	1.3235388957787	-0.0153831250037	0.1675793514059343
445	0.1121108732570137	2.6583	0.2408	-5.9211	0.6709	1.0733172205267	0.385955131167	0.1188159527139999	0.1343989258694741	0.4268	2.0284	0.7345	-0.3305	-1.9772626938899	1.3639441883076	0.5501335982781	0.1403350383053493	0.1227	0.7391	0.8298	-0.2772	2.7267080856942	0.8672384257200999	-0.0463460901646	0.1505600974475774	0.4751	-0.6096	-2.0585	0.352	-0.1824336333559	-1.7907373853412	0.5916404956665999	0.1532063067160385	0.3292	1.5648	0.8455	-0.2442	3.8990910575235	0.8705825833296	-0.1708274392993999	0.1588644275405416	0.0884	0.2326	-0.8787	0.0893	1.5761211528727	2.1757482837714	-0.2012396020304999	0.1619370066919211
446	0.1176907559069732	0.0786	0.153	0.9806	-0.1315	4.5960135033433	1.8947997015427	-0.3226915378014	0.1210433107648709	0.0088	-0.3094	0.0731	0.0888	-1.8365720161067	-1.1670323196541	0.3635689466987	0.1297020989596057	0.0704	0.2451	-0.8528	-0.1628	1.0774875817809	0.0559457896553999	0.1741322538782	0.1332023250323612	0.1994	0.4633	-1.4156	0.1633	-0.1976593862367999	-0.4810472363688999	0.2342877478185	0.1345457242882637	0.1867	-0.7913	1.1997	-0.1273	-2.355467248009	-0.6221706874898	0.4160525496525	0.1422928055123117	0.754	2.555	1.1242	-0.3957	-1.7361292587295998	-0.0692043910012999	0.2733160342728999	0.1603952383456278
448	0.1265693931627046	0.406	0.6659	-1.864	0.9454	-2.8115710029141	6.4412803292347	-1.916399025397	0.1450189573882279	0.0336	-0.0179	-0.1745	0.5624	-0.2918859447633	-0.4481958057344	0.9213744359633	0.1469740999596032	0.0529	0.0172	0.498	-0.5404	-2.0086977754192	3.3788188195467	-0.9542652096285	0.1519314577820687	0.0589	-0.3281	0.5673	-0.3896	-1.3536363142641998	3.0564026829602	-2.9836574191959	0.1593297105308598	0.0522	-0.0802	-0.4332	0.5454	-1.8746560698243	3.766308328911	-4.0910850473395	0.1630092162658946	0.0701	0.2655	-0.6217	-0.434	-2.1412837888782	-0.1598507337341	-0.3339043015509	0.1706080930426237
449	0.0968421016655813	3.44	5.8897	-3.6623	2.2762	0.6793361110969	0.8499274922121	-0.3237144565995999	0.1183146275966103	0.0142	-0.243	-0.2728	0.215	0.1777911557333	0.2818928149655	-0.0223861844683	0.1224324493121595	0.0357	0.4178	0.4268	-0.285	-2.3444905424437	4.4633488038229	-2.6392485284481	0.1233322432596275	0.0499	-0.4382	-0.5632	0.3124	5.6738158293698	-0.4578741912865999	0.5111053118236999	0.1336990764552368	0.1268	-0.9016	-0.6734	0.3957	-0.7067582034948	1.8152087504366	-0.9529275465847	0.134358425559456	0.6001	-2.0063	1.38	-0.8773	1.9654597846799	-0.5275506986563	0.4561824409664999	0.1418914189115439
451	0.1064292457375609	0.5633	-0.0197	2.7988	0.3238	0.9537930932601	0.1871154540092	-0.0855710917725	0.1293632365292222	0.2054	1.5262	0.1438	-0.1772	-0.8287609416955	0.5796408713030999	0.1895940649433	0.1494958169043275	0.891	2.9059	0.6328	-0.3084	-0.8601566801941	0.7472815251157999	0.2039936141794999	0.1542078609677092	0.5618	-2.3071	0.1944	0.3228	2.4053148679059	-0.4994204317058	-0.3438974313487	0.1563228439198387	0.0	-0.0054	0.0069	0.0185	1.0130043544636	-1.6819539054557	-0.2213045476875	0.1587976963093617	0.3029	-1.5367	-0.696	0.1247	3.7233850824173	0.0548835278265	-0.4386354492743	0.1592156112789571
452	0.1065302357762651	0.56	-0.0034	2.7953	0.2666	-0.6976699634031	0.2670604923915999	0.1082720204864	0.1292470818885155	0.2114	-1.5362	-0.2731	0.1386	-2.2200878793703	0.7296165043314999	0.3174195716876	0.149747506668373	0.4404	1.9753	0.6973	-0.1526	-2.6865388513495	1.0163485120731	0.3856403869213999	0.1564401282342775	0.6985	2.555	-0.2718	-0.3082	1.362842583448	-0.8058239547974	-0.2051739051005	0.1570841837464226	0.0001	0.0301	-0.0091	-0.0198	-0.2510478788967	-1.348679092396	-0.0159732704642	0.1597553524099839	0.4754	-2.0113	-0.6258	0.1636	1.9787577290565	0.4922993431491	-0.1438381202391999	0.1599385120642163
453	0.0976333252945558	1.1274	-0.517	-4.1139	-0.3602	1.1033752959815	0.1644538683259999	-0.1044950895391999	0.1270902190573404	0.1907	-1.4776	-0.2085	0.1569	-1.1762779318686	0.9236169887132	0.2435727030637	0.1407340975724328	0.8273	2.5518	1.5099	-0.1606	1.3011527113104	2.3311925980671	0.0933216688204	0.1422951828250551	0.1798	1.3659	-0.018	-0.1727	1.2544131908388	-2.7011351157392	-0.4135345956876999	0.1485697203745468	0.3884	1.1063	1.642	0.0402	1.9499979736148	-2.2466050820621	-0.448117119673	0.1535890345905861	0.1285	-0.5242	0.9762	0.1636	3.0184760013654	0.8891918368506999	-0.2420776678970999	0.157382573796262
454	0.0978343807593714	1.1305	-0.5411	-4.1156	-0.3197	-0.4206163412136999	0.2480184655327999	0.0687716176636	0.1268065698899808	0.2227	1.5658	0.4135	-0.1058	-2.7502352180528	1.1468100018743	0.3562904860192	0.1412804756285092	0.3804	1.4475	1.394	-0.0087	-1.0700910920093	2.2780401635914	0.3086854188721999	0.1437819587716665	0.4097	1.9949	0.5242	-0.1417	0.3663623018783999	-2.7596775454208	-0.2687522427117	0.1495555088055338	0.4009	-1.0716	-1.6938	-0.0576	0.2606082353568	-1.7935307405209	-0.1720864162818	0.1539165198026635	0.1128	0.1261	-1.0354	-0.1046	1.9455915541764	0.8112532930339998	-0.0841153996365999	0.157350257924659
456	0.1197967444659362	1.5031	3.6503	-0.6733	-2.2455	-4.1792921221689	3.0403113834039	2.9380981896453	0.1339204373827702	0.4496	1.9373	0.028	-1.1322	-7.021904776305299	3.9489780204511	4.7294650634777	0.1346192431166565	0.0042	0.1067	-0.0282	0.1867	-0.1084687356398999	-0.6019877127407	-0.0003934303069999	0.1466463567673827	0.003	0.088	-0.023	0.1484	-1.2541377896239	-0.307662500074	0.7088433841219	0.1563930215011357	0.0143	-0.318	0.0077	0.1889	2.9588319668242	2.1619782230263995	-1.3787765108815	0.1849800859673207	0.2016	-1.0998	-0.1968	0.6219	-0.5679559911852	1.7028057117267	0.6132791625516	0.1980229923891552
457	0.1184578029011107	1.8987	0.1715	-4.8998	0.076	0.0939905003423	6.2818623688383	1.4986547254244	0.151459234684909	0.0038	0.1893	0.0089	-0.039	-0.1626440889138	-0.203010038412	-0.8147154797356	0.1543158624069127	0.1159	0.1067	-0.9877	0.3743	0.1581196403832999	10.514897070943398	2.5063084277128	0.1576545561607675	0.0084	-0.0093	0.2815	-0.0123	0.4564184991506999	-1.364022874369	2.0834888767799	0.1797232220185277	0.0008	0.0793	0.0035	-0.0164	-0.0893873657504	2.9459274527546	0.0517360853705	0.1846173849957352	0.213	0.1204	-1.2447	0.4083	0.1397857880771	2.2284679449094	1.0875593976401	0.194920284684993
459	0.1582842662129884	0.3797	1.2601	-1.2929	-0.5824	1.5220244856602	-0.5999812181749999	1.2144406716476	0.1642502874407836	0.0689	-0.413	-0.1742	0.6542	1.1572752480405	0.965871403685	-0.2403465745462999	0.1698641062393419	0.0528	0.193	-0.644	0.1213	1.8077335746036	0.4537825160938	-0.7815493048554999	0.1741117059316172	0.4828	-0.2799	1.4526	-1.4038	0.9209023195949	-0.4194360502927	1.2299811687741	0.177474011850936	0.3499	0.6268	-1.5325	0.4644	0.0652700879313	1.694504332249	0.186879395825	0.1816338115661835	0.0053	0.1788	-0.1078	-0.0028	1.2241977432612	0.0245107081260999	0.595653484798	0.1821238239009329
460	0.1616647428277153	0.5363	0.0372	-2.2296	0.062	1.7889276059289998	0.0689289897864	3.4576229100388	0.1644384093540936	0.1076	0.4568	0.051	0.8777	1.8121793370727	0.1464347602653999	3.4700946507707	0.1671082039610238	0.0057	-0.156	-0.1478	0.0726	0.5166526791524	1.9001896967486	1.4568330837903	0.1671439511155275	0.0011	0.0448	0.0582	-0.0638	0.9333347172961	-1.8175693322786	1.3447841323566998	0.1882645969087519	0.7162	0.3378	-2.3627	-0.0996	1.1146667457924	0.0378086525027	2.1368773694398	0.1957015580712964	0.0031	0.0748	-0.0064	0.1343	1.4416860169708	-0.0373365361343	2.7737623504114	0.198932459857004
461	0.1274953551900174	0.0668	0.5767	0.6289	-0.2396	-1.4221718737435998	-1.7136250451692	0.2172915585561	0.1398405539472927	0.0067	0.1926	0.1451	-0.1151	1.3871172333899	0.9028438685036	-0.2872041241099999	0.150835490147878	0.0843	0.5817	0.7017	-0.0852	-0.7100236750429	0.0596046915105	1.5440959258829	0.1602845185601014	0.2391	-0.599	-1.287	-0.4719	-1.1998444072579	-1.8709971679692	-0.0878136445224	0.1699803071841769	1.4664	-1.6612	-3.1331	-0.6041	-0.5138986670034	-0.2841747107461	0.0923380930528999	0.175086807296305	0.0263	-0.1193	-0.3863	-0.2481	-3.2516621443243	-2.7570022193332	1.3402203407954998	0.1774923890774559
462	0.131950860418145	0.0557	-0.7027	0.0146	0.3733	-2.4319107566591	1.2964708906571	1.5759244377192	0.1480356261422082	0.0002	-0.039	0.0029	-0.0136	-0.2682801263432999	1.9214742763573	0.2765421627903	0.1501781854076704	0.0747	-0.6613	-0.3598	0.424	-3.394910119103	1.7856227913502	2.8251836915363	0.1596161592605133	0.1689	0.6542	0.8737	-0.6292	0.7021157258722	2.1307005136199	-0.8791200209915	0.1612409215093162	0.3216	1.0147	1.1753	-0.7624	-5.5219910738985	-0.0948560470177	3.9006647787515	0.1682979128328887	0.0705	0.6562	0.4315	0.1055	-4.0114547532027	0.3996071628199	2.6322848120142	0.1723913561598993
463	0.1114433022300851	0.1216	-0.9318	-0.0622	0.8747	-0.7959488540916999	1.4945237072009	1.7668561657062998	0.1192822916363174	0.0167	0.2371	0.3511	-0.1731	1.4947204223544	1.3007986240340998	-2.0658238559956	0.1482996151647009	0.8107	-2.6637	0.6963	0.7872	0.1377399504807	0.4649559368125999	-0.2095803245388999	0.1581159988483854	0.2508	0.0224	1.5362	0.138	-0.2174095876481999	0.8622025177905	0.5384487181602	0.1656003306041042	0.2495	-1.3024	0.1545	0.7346	-0.3113214019290999	0.4214032018276999	0.6549434320629	0.1676390451446061	0.1779	-0.2278	-1.197	0.3278	-0.386741991781	0.0028326982103999	0.2960169629867999	0.170187845961934
464	0.1241285404980834	0.3503	-1.7415	-1.0793	0.1894	-1.2334433554756998	-0.6109185807095999	-2.783125991718	0.1352511463675869	0.0399	0.4441	0.1394	0.475	-0.4116854732448	0.9193285983669	-2.6711163833151	0.1447561208240383	0.8184	-2.7481	-0.4028	0.8751	-2.0542570049698	0.0917479475923999	-4.344375478986099	0.1516131007306394	0.4094	-0.0238	-0.1302	2.0083	-0.4826603006275999	0.6338555676077	-5.5090078737675	0.1642069111299107	0.0603	-0.3457	0.0578	-0.6543	-2.5360911019527	-1.3345156013439998	-3.9102644782423	0.1681746740280525	0.1859	1.2754	-0.0473	-0.1716	-1.1300498707961	0.6981027367407999	-4.0104711774352	0.1716485835537583
465	0.1135100252557833	0.1904	-1.3868	0.5313	0.5569	-2.0790431143108	0.0094423273679999	4.0236510927197	0.1216173834670521	0.0303	0.5402	0.2821	-0.0477	0.6476649713834	-0.7992536686704999	1.305008328319	0.1427495152565346	1.357	-3.0197	2.253	-0.255	-1.8425128137424	-1.7500173485667	2.26222426525	0.1502180290075522	0.554	0.9598	2.1283	0.2856	-1.6825833939469	-2.456185406601	2.3924103538363	0.1615088298455217	0.0397	-0.31	0.4679	-0.2322	-4.2601420502574	-0.2556903565193	5.3098534523640994	0.1629666851891088	0.2898	1.5492	-0.4382	0.2745	-1.2458757531769	-1.5771047286402	1.2688914261364	0.1662224497192363
466	0.100161021719207	1.6329	1.9644	-4.3289	-1.3625	0.9820413893027	2.2248877291157	-0.4686148386677	0.1320994547756232	0.0282	-0.1492	-0.3646	-0.4062	0.178617359378	4.937983126187699	0.9138992601303	0.1329963532451031	0.0016	-0.0071	-0.0348	-0.1307	1.0749696278160998	1.9510602354437	-0.7136432338673	0.1351363521862674	0.0703	0.1197	0.6613	0.5728	0.1388415553403	4.261007596932799	0.2538018910457	0.1358741357063357	0.2869	-0.2119	-1.4001	-1.0783	2.7048727036557	-4.541366033700999	-3.9505910847098	0.150125123449145	0.0101	-0.0071	0.2275	0.2221	1.1117947045513	1.7829868082933	-0.7960668831838	0.1507823738003765
467	0.1062061079809791	1.5507	0.3955	3.8459	2.637	-0.4138099969026	1.6479615269308998	0.8311608665682	0.1283539142087976	0.0243	-0.0716	-0.2506	0.4649	0.1671685374443	1.8941702130515	0.065309430962	0.1364163941649699	0.1763	1.0894	-0.8664	0.0406	-0.0304515057618	0.1292811988801999	-0.2665096899617999	0.1370489159067563	0.0155	0.3366	-0.2332	-0.0453	-0.2850796004522	-0.2204390010120999	0.5070923226923	0.1444521702363848	0.005	0.0053	-0.2139	0.0816	-0.4432779268969	0.4231736382091999	0.9862904366183	0.1494196003092244	0.003	-0.1087	-0.074	0.1148	-0.4385174201821999	0.9416754398045	0.8588977032117	0.1497860000986738
468	0.127823225167351	2.7497	-1.3438	-2.4329	-4.9541	-0.0884037899829	-1.1492492697777	0.5880996229036	0.1572178935316262	0.0024	0.0561	0.1179	-0.0757	-0.1281795940205999	-1.138587308458	0.5898307162544	0.1617348671225155	0.034	-0.0102	0.5056	-0.2446	-0.0310023081915999	-1.1498000722075	0.5746836494349	0.1770742198026481	0.0188	-0.0036	-0.3571	0.177	-0.0535852078133999	-1.1333546853749	0.5883356810878	0.1771037324370266	0.0	0.0069	0.0053	0.002	-0.0582276854359999	-1.1732878615354	0.5897913732237	0.1811329828075702	0.0002	0.0115	0.0262	0.0299	-0.6340916257918999	-2.2004163640203	-1.6365520480279	0.181144729356423
470	0.1372972159146193	3.7519	-3.8931	3.9556	3.1917	0.2090295221090999	0.4784505963427	-0.6689495509921	0.1479656521520783	0.002	0.0524	-0.1255	0.0363	-0.0168781601703	0.7138006059901	-0.4877748946185999	0.1687451203085067	0.0326	0.1321	0.3965	-0.3399	0.0797483232288999	0.6047023818589999	-0.5379766017918	0.1754313456573301	0.0001	0.0136	0.0181	0.0073	1.2124735201125998	-0.5233409943714	-1.4852387519557	0.1755672460687918	0.0012	-0.0141	-0.0759	0.0659	-0.1194847842359	0.7432291929536999	-0.4522874809271999	0.175667852444719	0.0003	0.0066	0.0161	-0.0483	-0.8578354413828	1.5881207772361998	0.2958202478332999	0.176891435358852
471	0.133207608480392	1.0529	-1.5847	1.5112	2.6572	5.7150079825127	-1.8820919026266	-5.4639994466467	0.1381410031815009	1.0077	-0.7481	-3.1856	0.4848	2.7507860204826	-2.8009877276558	-3.3148863946591995	0.149350256202236	0.1057	0.2915	-0.936	-0.3167	4.5415234058238	3.8360241793114	-4.1037141601942	0.1499085009774027	0.0713	-0.7569	-0.2845	0.2452	4.3376084777057	3.8231196652418	-3.3997099688484	0.1578716806280589	0.0066	-0.1204	-0.2188	0.0183	5.043894564832099	0.1159045684421999	9.9952543214578	0.1656343711207381	0.006	0.1167	-0.1268	-0.1576	7.6165746853358	6.4315232576211	4.2050224642467	0.166446765658637
472	0.1339427515626708	0.6516	-1.4396	-0.3537	2.2581	5.2450948238319	-2.0951737568978	-0.0543327253967	0.1376928920403958	0.3529	-0.8058	-1.3524	1.1689	4.9427042898717	-2.5445891965839	2.6789063033937	0.1383907643418554	1.0551	2.0807	1.6501	-2.0938	4.064843245862599	-3.1460654499255	4.608524587105899	0.1449354184934786	0.5705	-0.5105	1.258	2.0153	4.7661327680901	-2.2432609244526	-0.2931449217457	0.1673115088509904	0.0023	-0.0339	0.0851	0.1095	1.8413325228214	-4.9560022342483	-1.0840185248771	0.1679987223831181	0.0336	0.3287	0.227	-0.3752	1.2617703375797	-4.8356125603063	0.5188165458409	0.1689546350965623
473	0.127593569553478	0.5935	1.9842	0.4574	1.6824	-0.6596252527162	-1.1057358778235	-0.6135152207357999	0.1351298905554177	0.0011	0.0714	-0.0545	0.0668	-0.8981227048195999	-1.1174994440028	-0.6494747507956	0.1415451955947407	1.3561	-2.32	-1.824	-2.3794	-0.5261736925817999	-0.9476949235016	-0.6054498994423	0.1482447249280957	0.0048	0.0528	0.2134	0.0192	-0.7990962965476999	-0.8375737805722999	-0.4991450304909	0.1590636098931215	0.4998	1.0446	1.3783	1.3126	-0.507131665723	-0.9859363493419998	-0.5694116833211	0.1646326654619178	0.0024	0.0169	0.0528	-0.1374	-0.5578054892645999	-0.9884936463375	-0.5627233681020999	0.1658935206268422
474	0.1331900955975995	0.4095	1.7354	1.2527	0.1771	1.5982319361260997	-1.8089138655246	-3.6156638643607	0.1367606602136218	0.9178	-0.9576	-1.2311	2.7629	2.4272682790365	-2.8017352452391	-1.9912294697884	0.1403939698633703	0.4003	0.954	1.3642	-1.2272	2.2365726092336	-3.2256957440623	-8.710153566673	0.144926306135033	0.4732	1.8943	1.1086	-0.2825	4.4246746046448	0.6249640426695	-3.8225295197813	0.1578845252462389	0.0033	-0.0452	0.1041	-0.1375	7.772923889337599	4.8693688806469	6.5689484638562	0.1639291852160365	0.0134	-0.0923	0.304	-0.1466	-4.192275322299899	-9.4569236323897	-10.2813568407082	0.1695784211603115
477	0.1726032662678592	0.0	-0.0001	-0.0012	-0.0	-0.0003540872762999	-0.0096783855522	-0.0042097042848999	0.1736705337948745	0.0753	-0.1613	-0.7888	-0.0488	0.0009835757675	0.0090488970609999	0.0036589018550999	0.1751487629548926	1.5969	-1.2395	-3.2992	-1.1203	-0.0004721163683999	0.0003540872762999	0.0003540872762999	0.1811221579313655	0.0	0.0005	-0.0001	0.0002	-0.0004327733377	-0.0002360581841999	3.93430307e-05	0.1836150046196176	0.1702	-0.0899	-1.0685	-0.4906	-0.0002754012148999	0.0003147442456	7.86860614e-05	0.1861734804272987	0.0	0.0006	0.0001	0.0	-0.0009048897061	-0.0005508024297999	-7.86860614e-05	0.1998601439568961
478	0.1639182089326823	1.4616	-1.7809	0.3047	-3.1798	0.0706207401064999	-0.9000111702931999	-0.124717407319	0.1769448291636298	0.0199	0.0307	-0.4061	-0.0524	0.1062655259207	-0.8863197956096001	-0.1065802701662999	0.1845949201436713	0.0003	-0.0007	-0.0463	-0.0231	0.1348679092396	-0.9124042249637	0.0297826742399	0.1857023160777064	0.0175	0.1829	0.3181	-0.0842	-0.1024492519428	-0.9179909353231	-0.3991350464514999	0.1859782287807171	0.0186	0.2697	-0.2006	-0.1923	0.3170654844112999	-0.9692942473559	0.1782632721016999	0.2136458211474062	0.0625	-0.0654	0.6483	0.1197	0.0597620636333	-0.8466226776332999	-0.1234977733673	0.2166885319311045
479	0.1214524525721349	1.2778	1.9276	-2.1955	2.6918	0.7484618160368	0.4036201519512999	-0.1477330802785	0.1346338899209074	0.0005	-0.0647	-0.0376	0.0133	0.7161218448014	0.3792274729172999	-0.1327827286125	0.1523014920780928	0.0015	-0.1067	-0.038	0.0453	0.7775363157241	0.1669718222908	0.0664503788523	0.1553829384700326	0.5297	-1.9162	-1.1089	0.461	4.7611362031912	2.8072039265064	-1.1667569184392	0.1554375486769098	0.4813	-1.817	-1.0732	0.438	-3.6094083224794	-2.206750591963	0.9205482323186	0.1569838540927857	0.0053	0.1475	0.1428	0.0942	0.00393430307	0.6320457881955	-0.6143414243805	0.1686807303757482
480	0.1533178566684357	0.3398	1.1115	-0.3738	-1.3963	-3.6212505747201	0.3309929172791	4.814209951605499	0.1630547192592294	1.3537	-2.1017	1.7114	2.2599	-0.2682014402818999	-0.3205670141435999	1.0128076393101	0.1760118013468415	0.0359	0.3647	-0.3597	-0.2084	1.5405157100892	-6.832350054392699	5.1454389270688	0.1819918582378935	0.0017	0.0271	-0.0978	0.0614	1.195634702973	-2.2302383812909	-0.6166233201610999	0.182298329093099	0.0301	-0.1293	-0.4748	0.0741	0.3463760422827999	-1.5250145559934	0.3090395061484999	0.1869279731227906	0.6068	1.2493	-1.4327	-1.1208	-0.2283076071521	-0.7942177607408999	0.851776614655	0.1897755046560444
481	0.1488483301092817	0.16	0.8059	-0.4504	-0.8718	-5.7439251100772	3.9644398315162	4.6233175666491	0.1639369624721175	1.3686	2.2331	-2.2618	-1.5557	-0.9457671149973	1.5664821103512	0.9888477336138	0.1691538582408742	0.0068	0.1919	-0.1472	-0.0471	0.1509198657652	-2.4859287378102	7.2010335950824	0.1763317301661799	0.0538	0.207	-0.6331	-0.1174	0.5892012277631999	-2.3657357790217	-0.076718909865	0.1801679687604728	0.0054	-0.1714	-0.1094	-0.0613	-3.1267480218518	2.1670534739867	2.774077094657	0.1814677094708159	0.0179	0.17	-0.2669	-0.2182	0.5115380851614	-2.9364064393252	7.182621056714799	0.1853077310388885
482	0.1526390693851707	0.1646	0.7559	0.653	-0.7873	-3.1892247546034	-3.5867073937655	5.7100114176138	0.1662072263183407	1.4743	-1.8788	-0.6645	3.0551	-0.2661556026855	-0.5570579716812999	0.7210397236389	0.1761514759122488	0.0014	-0.0203	-0.0414	-0.0974	-4.1055632826371	-5.7256699438324	-3.0515634901841	0.1815952394923632	0.0121	0.0847	-0.296	-0.0737	-0.3489333392783	-1.4482563030976998	0.3781652110884	0.1836645871536486	0.0167	-0.1499	0.3255	0.0889	1.557590585413	-0.6430618367915	-2.0893116453235	0.1858047702088467	0.5625	-0.4663	0.1747	2.0719	-0.1992331074647999	-0.9861724075262	1.0105650865602	0.1875734567130499
483	0.099422159974438	1.6827	-1.0497	3.5349	-3.4337	0.2807518670752	0.5521007498131	0.5056759735871	0.1316615397300606	0.0012	-0.047	-0.0766	-0.072	0.3158065074289	0.5938830484165	0.559064466247	0.1336384338494289	0.0001	-0.0199	0.0207	0.0013	0.3075838140126	0.5325079205244999	0.5362061654103	0.1353296943387982	0.0004	-0.0499	-0.0012	-0.0388	0.3182064323015999	0.4085380307887999	0.6034434048766	0.1362136096452065	0.4964	1.7125	-1.4279	0.7032	0.1932923098291	0.8677892281499	0.3511365489974999	0.1503121399432662	0.0007	0.0368	0.0528	0.0532	0.2573821068394	0.5213738428364	0.4644838204442	0.1511377260128139
485	0.1222675209896938	2.7187	1.939	-2.9619	-4.563	-0.0932823257897	0.7157284144944	-0.5338062405376	0.1526926704560465	0.0044	0.0626	0.1774	-0.0865	-0.156191831879	0.5727951839612999	-0.4001579652496999	0.1563753877131194	0.027	0.0209	0.4279	-0.2749	-0.0313563954679	1.2262829238883	-0.8167219743012999	0.170131470685787	0.0096	-0.0278	0.239	-0.1647	-0.0501230211118	0.7506650257559999	-0.5448616321643	0.1724490323615543	0.0022	0.0669	0.0607	0.1037	-0.0711321995055999	0.8699530948383999	-0.6039548642756999	0.1768513462735918	0.001	0.0406	0.0733	-0.036	-0.0597227206025999	1.0122174938496	-0.7441340826598	0.1903211128141152
486	0.1322550634735455	0.0633	-0.7334	-0.4185	-0.0671	-3.4649800567797	-1.9293428824973	1.8883081014772	0.1481580031757687	0.001	0.0983	0.0262	-0.0131	-2.0827807022273	-1.1407118321158	2.3174225373221	0.1486776483151341	0.005	-0.1913	-0.118	-0.0148	-4.209350197623699	-2.6187508094534	2.1916822112049	0.1646857513074935	0.7857	2.0819	0.7955	1.4797	-6.467876217987899	-3.6951761294054	0.7278067249193	0.1780185116498734	0.5333	-1.7981	-1.0836	-0.2931	-7.1018498146877	-4.140342521775899	0.5814113076845999	0.1806631171785274	0.0315	-0.3358	-0.3229	0.2111	-4.3231302424081	-2.0026782917221	0.5212951567749999	0.1832517241114428
487	0.1306647952278388	0.2067	0.3416	0.6464	1.356	3.9850162365723	2.4256945578085	-1.1960674763106998	0.1425977611935428	0.2118	-1.4641	-0.2905	0.0144	3.4654915161788	1.8470766053036	-3.6210932025973	0.1442038470764576	0.1923	-0.6338	-0.3576	1.2128	1.716142999134	0.9876280996621	-6.078694958303499	0.1506954422095	1.2307	2.9622	0.5029	-1.7951	6.307159937578399	2.3780108046001	-5.3125287784517	0.1586381484531003	0.1234	-0.1258	0.6226	-0.8735	4.4379725490214	1.9374868898522	-4.350158904499	0.1658123491225231	0.0621	-0.6932	0.2648	0.1039	4.8675591012347	2.38025335735	-2.7927256912088	0.1666931885118404
488	0.0964832740710735	0.9762	3.5402	1.3002	-0.976	8.8591849669646	3.9394963500524	-5.1660940181863	0.1146372485440374	0.0013	0.1122	0.0695	-0.0015	-2.3797025549202	-0.4340716577130999	-1.4376730278394	0.1233480197376106	0.1146	-1.0041	-0.4053	0.4705	23.2348529835297	4.950887640257299	-0.4204589690908999	0.1267012092560599	0.6561	-2.6297	-0.5918	0.709	7.1301767967917	1.6526040045535	-3.9701445709677	0.1315684489551404	0.0004	-0.002	0.0648	0.0131	28.886085913277697	3.0434194828292	-3.6836092783796	0.140294094798675	0.0287	-0.5253	0.1712	-0.0432	3.4282336661058994	2.2205599957387	-1.7009959323145	0.1406492323951529
489	0.1330736006582994	0.0895	0.7705	0.5524	0.3321	-1.2612982212113	-1.3235388957787	0.6824048674915	0.1480613275058398	0.0002	0.0008	0.0372	0.0128	0.8379672108793	0.2498675879757	1.5339454239622998	0.1526054595704282	0.0691	-0.5044	-0.4072	-0.5087	-1.4414893018172998	-1.541066512519	1.0635208058824	0.1723127335875925	0.4647	-0.8478	-0.8331	-1.6225	-3.7996712189446	-3.4309483352241994	-1.5184836128972	0.1780531265581935	0.1789	-0.4857	-0.4038	-1.0527	-2.6464876460969	-2.208324313191	-1.9259987248878	0.1839814779076833	0.9707	-1.5577	-1.3625	-1.9057	0.2221700943628999	-0.0933216688204	0.3773390074436999	0.1888158141137237
490	0.1324573662098792	0.0732	0.6911	0.4234	0.4142	-1.1253287071121	-1.5462597925714	0.3656934703564999	0.1476722985949191	0.0001	0.0275	-0.0146	0.0013	0.8313575817217	-0.2680440681591	1.6472533523782995	0.1490561739062963	0.0203	0.2898	0.1308	0.3205	-2.5460448887198	-2.8445404626407	-0.019278085043	0.1645944847682292	0.4788	1.1672	0.3409	1.6984	-3.4576229100388	-2.9131547081815	-1.4560068801456	0.1751182900610926	0.5108	1.2988	0.574	1.5357	-3.6416302646227	-2.4440677531454	-2.2335431958697	0.1785975230915751	0.1151	-0.6664	-0.6407	-0.3347	-1.2425315955674	-0.5737787597288	-1.2401316706947	0.1832083353058052
491	0.1268793147779442	0.0621	0.753	-0.4079	0.0257	-2.4138916485985003	1.9322149237384	-0.5899880883772	0.1395504677711199	0.0047	-0.1964	0.0763	-0.0783	0.6104858073719	-0.5442321436730999	-0.2532904316466	0.1472366609039817	0.0101	-0.2798	0.1445	-0.0596	-3.6047658448568	1.2040147685121	-2.3906792604855	0.1577489467587165	0.4585	1.267	-1.4865	-0.7383	-3.2881724768139	2.431005866953	-0.6071809927930999	0.167003440135867	0.1425	-0.8219	0.7673	0.1244	-2.1006817811958	1.2619670527332	-0.7957127959075	0.1689813904303512	0.8417	1.6878	-1.9273	-0.9532	-3.6738915497967	2.3339859532468	-1.103572011135	0.1769817695681688
492	0.131066662142064	0.223	0.9555	0.3148	1.2411	0.3488939962476	-1.9498012584613	2.2150519714407	0.1548523104324375	0.2048	-0.1534	0.7342	-1.1923	0.42490473156	-1.8553779847813	2.248060774198	0.1725886029264196	0.0034	0.0823	-0.075	0.131	-2.3161242173089995	-0.0220714402227	-3.7913698394669	0.1844727580935634	0.0086	0.1513	-0.1393	0.1674	1.7722461609121998	0.0875382433075	2.1262547511508	0.1854098544262556	0.2543	0.4163	-0.424	1.3055	0.4074757689599	-2.507724776818	3.0164695067997	0.1946799192202497	0.8459	0.5101	-1.0684	2.2618	0.4483531778571999	-1.028033392191	1.2131423516345	0.1985315418099149
493	0.1321535927538908	0.2398	-1.3472	0.0545	0.9509	0.1271566752223999	3.3112274928041	-2.0447753345711	0.1553580941002668	0.1748	0.5066	0.8508	-0.8412	0.1447036669146	3.3443149816228	-2.0793972015871	0.1741140156256336	0.0005	-0.0598	-0.0178	0.006	-3.3303482057243	-0.7303246788841	2.7665232327626	0.1829284522075433	0.0016	0.0749	0.0538	0.0661	1.3656752816584	1.2221125626341	-1.7764952082277998	0.1858782206835263	0.4289	-1.0603	-0.8682	1.2583	0.194748001965	3.7569053445737	-2.3496838224961	0.1951897974959917	0.8267	1.2207	1.4272	-1.681	-0.1208617903103999	2.5329830025274	-1.4231554495111	0.2011750150923852
494	0.1320031087469882	0.2903	-1.3612	-0.871	-0.8288	0.5558383377296	-0.994591816096	4.2684040867044	0.1515856850117833	0.2111	-0.5545	0.093	-1.3316	0.9478916386551	-0.7512551712165	4.5203175122765	0.1731576663304087	0.0042	0.0342	0.0537	0.1792	-2.7821424159505	-1.6734558108245	-2.1695714279515	0.1826732054779632	0.4821	1.1476	0.2875	1.5997	0.8450489564053	-0.8647991578167	4.544513476156999	0.184444582031522	0.0223	-0.1484	-0.104	-0.385	1.6027170416258998	0.7328819758795999	2.6148165063834	0.1916519022799168	0.9468	-1.2183	-0.0075	-2.4343	0.5994304157452	-0.6619464915275	3.6061035079006	0.1976605244081833
495	0.1334035524839389	0.2663	-1.338	-0.5828	-0.9298	-0.7793460951363	-1.2263616099497	3.2449344860746	0.1563315799653689	0.1651	0.2224	-0.185	1.2249	-0.5897913732237	-1.1506262758522	3.4077752901419	0.1698550614996233	0.0008	0.0678	-0.0464	-0.0082	-2.7631790751531	-0.8282101392657001	-3.3356988578995	0.1829828963075478	0.0013	0.0603	-0.0846	-0.0104	1.0671797077374998	0.1692143750406999	2.2800466581571	0.1855143345467535	0.341	-0.7171	-0.0508	-1.4967	-0.6585236478565999	-1.3259781636821	3.9239165098952	0.1945684038122022	0.902	0.7397	-0.206	2.5227	-0.6204002511083	-0.8192005852353998	2.0443819042641	0.199607819164806
496	0.1292399084235672	0.2223	-1.3631	-0.8432	0.104	0.4033447507363999	2.2219370018132	3.8778458209455	0.1488247230887209	0.2782	0.3966	0.747	1.4453	0.7073876919859999	2.0734957469821	2.8771951781217	0.1583514038915163	0.0245	-0.3749	-0.1176	0.2784	0.2819321579962	0.3468088156205	-1.3362073516641	0.1685116820883473	0.0039	0.0849	-0.1622	0.0337	1.1804089500921	0.3132098674027	-3.657288790841299	0.1772675141810784	0.1542	0.7145	0.703	0.5474	-1.2968643209641	-0.3176556298717999	0.8273445925902999	0.180558729298793	0.7939	1.0881	1.3079	1.9239	-0.8079878214859	1.0334627304275998	3.1133713914138	0.1861350865876229
497	0.1313453975594327	0.2137	-1.2873	-0.6624	-0.5865	-0.0751845316676999	-1.9767118914601	2.8595301573374	0.1525367394666919	0.1925	0.1805	-0.8504	1.0665	0.0346612100466999	0.2909023689957999	0.6259082754063	0.1592323476488687	0.0242	-0.3656	-0.0122	-0.3065	-0.0914725463775	0.1118915793107999	0.6680446612859999	0.1670673402003481	0.0039	-0.0735	0.1256	0.1177	0.9041421885167	3.7870421060899	-1.8224872111161	0.1770342214881791	0.0287	-0.3516	-0.104	-0.3293	-1.7897538095737	-0.1111834047582	-1.4568724268209998	0.1831468776003428	0.6999	1.0615	-0.9028	1.9469	-1.0478229366331	-2.4200685044184	2.2383430456151	0.1864658399156729
498	0.1381034464910645	0.3117	-1.114	0.6564	1.3092	-1.5513743865624	2.2443625293122	2.5544249542589	0.1462919971537581	0.2935	-0.6282	1.1859	1.0993	1.0312988637391	2.0583486801626	1.3376630438	0.1530826644037989	0.0879	-0.9247	0.0725	-0.0285	-1.3239323260857	1.5501154095799998	1.2824254286972	0.1603806756972925	0.0173	0.3264	0.1274	0.198	-1.3984873692622	3.0922835269586	2.8680282519686	0.1688970338634958	0.7216	1.1377	1.4227	1.758	1.8742232964866	-0.6237050656870999	-2.0384017635977	0.1744428627670705	0.079	0.3882	0.5709	0.4507	1.4898025435169	0.6334621373007	-0.0929282385133999	0.1785369764014615
499	0.1182048349961282	0.0826	0.4156	0.5561	-0.7527	-0.8918671629383	4.661008190059699	-2.4808928298806	0.1273188964046308	0.0859	-0.8423	0.4775	0.272	-7.384175402990899	-0.1138980738764999	1.3310927576731	0.1457665970727385	0.1399	-1.0783	-0.418	0.3204	-2.4685391182408	0.8611795989922999	-0.4228588939636	0.1559592458976416	0.9646	2.2414	-2.0311	0.3574	-2.309829332397	1.7958126363015	-0.7016829525345	0.1609794582667717	0.2197	-0.0854	-1.4281	0.0116	-2.2005737361431	0.0265565457225	-0.1844401279216	0.1625502471742074	0.0775	-0.1961	0.5526	0.6095	-2.2734763720302	0.7259576024764	-0.4147542296394	0.1660754921759424
500	0.1254933436535239	2.2769	1.6388	4.6811	1.6177	2.2769385587318	6.629182643857899	2.2281138576331	0.1277715964318429	0.0014	0.0383	0.1144	0.0412	-3.6077165721593	-10.2658950296431	-3.6044904436419	0.1644448052036818	0.0227	0.2888	-0.2006	0.289	0.1611883967779	0.5734640154831999	0.1401398753534	0.1656985265929107	0.0491	0.4221	-0.2971	0.422	0.3535758169009	1.0814612278816	0.3276881027002999	0.1677749367362338	0.051	0.4795	-0.0025	-0.4752	-0.3334321851825	-0.7724217217331	-0.3527496132561999	0.1699852940652911	1.3694	1.1139	3.1001	1.1101	-0.4402878565636999	-1.1027458074903	-0.4623199537557	0.1774757930899013
501	0.1063538361572645	1.4354	2.1519	1.3047	3.7298	-7.3465634656417	-4.581535268045699	-15.3157303921109	0.1546138103625753	0.3424	0.4959	0.6038	1.6465	-5.724371623819299	-3.6202276559219	-12.4607640263347	0.1579612541266974	0.0994	0.6981	0.3468	0.58	-3.5093196523786	-2.5386483989482	-9.5439897593288	0.159993711729996	0.4936	-1.2127	-0.4734	-1.7126	-5.0571138231473	-3.4001427421861	-11.7147021351706	0.1649518493727802	0.0347	0.3879	0.218	-0.3435	-2.6075773887346	-1.8039566436564	-7.2574121580755	0.1652521713337483	0.0	0.0147	-0.0071	0.0072	-4.5129603655356	-3.0437735701055	-10.8198842449298	0.168285466577209
502	0.1267340399854699	3.7879	-5.072	-3.2099	2.9671	0.0924167791142999	0.0884037899829	0.2074558008811	0.134173442772047	0.0009	-0.0388	-0.0472	-0.079	0.0897414530266999	0.0939118142809	0.2331467999282	0.1648880114146299	0.0476	-0.3643	0.0816	-0.5423	0.4641297331678999	0.3101804540387999	-0.0970985997675999	0.1649493246953112	0.0037	-0.1369	-0.1054	0.0627	4.3072356580053	2.7509040495747	-2.2263040782209	0.1649912001644398	0.047	-0.219	0.5734	0.2252	-0.3067969533986	-0.1954561765176	0.3750177686324	0.166270309813195	0.1204	-0.7828	-0.497	0.4755	-3.9490567065125	-2.4718045897889	2.5630804210129	0.1701536275786487
503	0.098658665903411	1.5811	2.5587	3.5276	-2.2466	-8.8264122223915	-11.9205055287623	8.077911063323999	0.1440813612649451	0.3159	0.8804	1.4395	-0.6645	-7.6080765907046	-10.262393499910798	6.936294341502099	0.1547256440196313	0.3432	1.0531	1.1151	-0.9873	-7.055503724523099	-8.7299431111151	6.2946488538158	0.1612596313170747	0.0864	0.7268	-0.0339	-0.5234	-3.7188212908560994	-6.427038152121299	4.0559123778937005	0.1624716867082314	0.0042	0.0869	0.163	-0.069	-6.470905631351799	-9.1388745722109	5.9949729889739	0.1637051827482342	0.0199	-0.2844	0.3151	0.0505	-5.345144150902	-7.0462187692779	4.9336553928107	0.1651347065802065
504	0.082454818823741	0.1017	-0.404	-0.3996	1.2359	-3.3919987348312	4.7617263486517	11.6008827473555	0.1176859454225381	0.9093	1.4098	-0.037	-3.0985	-3.2908084598708	1.8990487488583	9.72166288597	0.1360142001819023	0.046	0.6618	-0.0928	0.2463	-1.8408210634223	1.8914948869639	10.5150937860969	0.1406838351762013	0.2335	-1.1303	-0.5803	-0.9358	1.4062772893407998	-0.6060400449028	7.8883169983806996	0.1445332344327242	0.0347	0.263	-0.172	0.5115	2.6253210955803	-1.2732585025441	8.4757871327931	0.1503197970291096	0.07	-0.1683	0.7265	-0.3768	-1.6372602225805	4.3589324003451	8.6402410011191	0.1604126975744305
506	0.1445233639360517	1.6351	-1.921	-3.6262	-0.3619	-0.0072391176488	-0.3119115473896	-0.129045140696	0.1616084333328298	0.0005	-0.0476	-0.0397	0.022	0.2371204460289	0.1445069517611	-0.0888365633206	0.1690284673965535	0.0461	-0.3193	0.1043	0.5443	-0.5543826455937	-1.3639835313383	-0.2290551247354	0.1693974631571297	0.0465	0.496	-0.2806	0.2949	0.7923686382979999	1.1665602032857	0.0298613603012999	0.1730859217586128	0.0029	-0.0172	0.0227	-0.1558	0.0683781873566	-0.1852269885356	-0.0974133440132	0.1966133227383968	0.0007	-0.0134	0.0244	-0.0669	-0.4254161909590999	-1.0997950801877998	-0.2269699441083	0.1989713354801094
507	0.0930778468810802	2.045	-2.6584	-4.1045	-3.007	-0.4922600001184	-0.1791288187771	0.2779978549262	0.1124501979936934	0.0012	-0.0795	0.0199	0.0982	-0.5952207114603	-0.183338523062	0.4606282034356	0.1224728889858193	0.1572	0.914	-0.5173	0.9068	-0.2968431666314999	0.068456873418	0.5713001487946999	0.1341534202790018	0.0004	0.0436	0.0134	-0.0433	-0.3201735838366	-0.06294884912	0.2809485822286999	0.1353733738314632	0.0	0.0085	0.0009	-0.0075	-0.2946006138815999	-0.0680634431109999	0.2536051758921999	0.1467374296377931	0.0012	0.0865	0.0259	-0.0606	-0.3971678949165	-0.1196028133279999	0.2510085358659999	0.1518640386038404
508	0.0944302475125177	1.6804	0.0855	3.83	-3.4666	-0.1527296451773999	0.1131112132624999	0.0214812947622	0.1078345021639051	0.0008	-0.0103	-0.0815	0.0681	-0.1326253564897	0.1889645764521	-0.0658208903611	0.1248644016618431	0.1931	1.3678	-0.3511	0.5702	-0.1876269134082999	-0.095996994908	0.2259863683408	0.1372349475194195	0.0024	0.1556	0.0144	0.044	-0.1714175847599	0.1103572011135	0.0640897970102999	0.1408071504195985	0.0	-0.0059	-0.0035	0.0045	-0.1746043702465999	0.0140454619599	0.1355367407615	0.1448756843305678	0.0	0.0006	-0.0062	0.0064	-0.1678373689662	0.0450477701515	0.1148423066132999	0.1493729621297613
509	0.1015787357935165	1.147	-1.8035	3.6753	-0.4218	0.9917984609163	-2.2674175453024	0.2383400799806	0.1306066600273251	0.5624	0.2963	-2.5148	0.2169	0.1750371435843	-2.6039578299102	0.1986429620042999	0.1389979206086866	0.0001	0.0267	-0.0041	-0.0009	0.5036694790214	0.4303340697966	-0.011016048596	0.1533369552838743	0.68	2.1157	1.4747	0.0362	2.5054035380067	-8.5969243243184	0.8678679142113	0.1618610583667674	0.0159	-0.2143	0.219	-0.2312	-2.3715192045346	-10.3988351303784	0.6196920765556999	0.1634542463450055	0.0075	0.2265	0.1323	0.0109	-0.7051057962053999	2.1092585618884	-0.2496708728222	0.1637040957036996
510	0.0921390949920566	2.802	-1.285	4.2889	5.0567	-1.51470668195	4.8182229407369	5.3755563136331	0.1117178530037362	0.0	0.0006	0.0027	0.0007	0.2855517168206	-0.6170954365294999	-0.9716941722286	0.1290768403510794	0.0414	-0.3152	0.4489	-0.4239	-0.775451135097	1.2549639932686	-0.1715749568827	0.1368883041580244	0.4166	-1.1067	1.6841	-0.7096	-2.2840596472885	8.6614468946664	11.4125083163639	0.145427508266617	0.0	-0.0127	-0.0008	0.0034	-0.9845986862982	2.4079901939935	1.4036806493146	0.1477129525170452	0.0237	0.0028	0.1296	0.4729	0.5880209368421999	-1.5829274971838	-2.0712531942322	0.1518557516348556
511	0.127588027757811	1.5631	-2.6728	-3.1552	-1.1304	-6.55848321769	-9.4987059309931	-3.9338309536316	0.1653448075197269	0.0434	0.3456	-0.1134	-0.5117	-2.1038292236518	-4.2327986439209	-2.0114911305989	0.1688373882664177	0.0003	0.046	0.0161	-0.0135	-5.107118815167	-7.6335315315675	-3.1737236005076	0.1759657434389539	0.0002	-0.0102	-0.0361	0.0082	-3.0156039601243	-5.1693988327651	-2.3520444043381	0.1795263971340647	0.0677	-0.4638	-0.5783	-0.1266	-1.4709572318116	-2.5227931575761	-1.0302366019101998	0.1844107594382854	0.3065	0.9989	1.1412	0.4393	-3.9974092912428	-6.265298952913599	-2.6852011883057	0.1902393467059904
512	0.1008824664968778	1.5968	0.3794	-1.0365	4.746	-0.0310023081915999	-0.0891119645355	-0.0201829747490999	0.1326559760082383	0.0004	-0.0145	-0.0645	0.0013	-0.0070424024952999	-0.017704363815	-0.00786860614	0.1345717387560006	0.0	-0.0016	0.0055	-0.0036	-0.0167994741089	-0.0748304443914	-0.0303728197004	0.1419340881657283	0.0005	-0.0385	-0.0605	0.011	-0.1009542167761999	-0.2624967008304	0.1217273369858	0.1431131103387871	0.7104	1.2358	0.1442	-2.4286	-0.0506738235415999	-0.1464347602653999	-0.2188259367534	0.150615684818558	0.0007	0.0234	0.0675	-0.0382	-0.0494935326205999	-0.0328120876038	0.0126291128546999	0.1507193987159812
513	0.1285945519859141	2.299	-4.9734	1.4432	0.0056	0.3510578629361	0.1799550224217999	1.1067587966216998	0.1487773179511969	0.215	-0.0333	-0.3093	-1.4391	-0.2575394789622	0.1836926103382999	0.7933128710348	0.1582680939449567	0.0748	-0.4621	0.6922	-0.1281	-0.2648966257030999	-0.0075932049251	-0.0091275831224	0.1583508221499685	0.0082	-0.0817	0.1909	0.1846	0.2785880003866999	0.0203010038412	0.9594191466502	0.1656645768470679	0.0001	-0.0269	-0.0055	0.0055	0.3616411381943999	0.1578442391683999	1.0336987886118	0.1689974032063856	0.0173	0.292	0.057	0.2559	-4.30806186165	0.7042009064993	0.5089807881659	0.1698510940443169
514	0.1140697576429434	1.4587	2.9695	2.33	2.2212	0.2048985038856	-3.2846316040509	3.2386396011626	0.131180040372541	0.0907	0.033	-0.7514	0.6866	0.2182357912928999	-4.0914784776465	4.0277034248818	0.1379139350864139	0.0766	-0.0328	0.6489	-0.6409	0.1543820524668	-3.6728292879678	3.5398498442018003	0.1451371405907438	0.0006	0.0521	0.0341	0.0457	-0.9770054813730998	-2.5853485763891	0.8939523435654	0.1452395748772577	0.0012	0.0485	0.0983	-0.0167	1.1843825961928	-0.9284561814893	2.5028462410112	0.152111532699376	0.006	-0.1756	-0.1139	-0.1228	0.2325566544676999	-4.3960722213259	4.3325725697761	0.1601433927645158
515	0.1244715827947742	0.9308	3.1409	-0.8825	0.7566	-4.0851049066731	1.16061940565	-0.6539205132646999	0.1415045714395542	0.4253	1.9971	-0.453	0.5615	1.0477442505717	-0.2027346371970999	0.7655366913606	0.153329388601329	0.0343	0.552	-0.0183	0.1757	-3.5019625056376995	1.4405057260498	-0.4763654157156	0.1630159619688962	0.2621	-1.3599	0.7466	-0.0707	1.1155716354985	1.4042707947751	-0.6230755771959	0.1656605358931452	0.3521	-1.6695	0.2086	-0.5975	-0.953281633861	1.0850414436752998	0.1244420061041	0.1688507128305619	0.205	-1.2943	0.0654	-0.376	-2.0581126219784	0.994591816096	-0.1558770876334	0.1759186153912133
517	0.1209589600779049	0.6362	1.9036	2.0403	0.3217	-0.0444969677217	1.0130436974943	-0.6616317472819	0.1279777273436052	0.0936	-0.828	-0.6377	-0.0724	1.1057752208542	2.9083942014668	-0.2369630739060999	0.1508029784024626	0.1493	0.8591	0.8404	0.201	2.2266581654972	0.4724704556763	-0.0427265313402	0.1522237202522694	0.1181	-0.9426	-0.5251	-0.0046	2.6552217989123	4.012202270786	0.5462779812695	0.1536832855411641	0.0393	0.3682	0.4983	0.0117	0.8496127479665	0.0213239226393999	-0.8962735823766999	0.1623890202420572	0.0429	0.1219	-0.3558	-0.5045	0.9317609960681	-1.6700723101843	0.1532411045765	0.1634891960395227
521	0.1191801274572183	0.3224	-1.6575	-1.123	-0.2219	-5.1883621735625	-0.7758052223733	-0.7310328534367	0.1368862461967687	0.7317	-1.105	-2.5996	-0.1987	0.8742021421539999	4.103792846255599	0.3872927942108	0.1465198307369336	0.0012	0.0808	-0.063	-0.0392	-0.5731099282069	1.5769866995481	-0.7872147012763	0.1627427492375543	0.2416	0.7991	1.2594	-0.0487	-3.0301608814833	-0.736501534704	-0.3616411381943999	0.1639179031784386	0.0708	-0.5912	0.4949	0.2309	2.3562934516537	0.1205863890954999	-1.1195846246299	0.1670571492497087	0.0248	0.0517	-0.4436	-0.1539	-0.5450583473178	1.9289101091596	-0.0119602813327999	0.175665178932552
522	0.1298728186055406	1.3784	-1.4233	0.0328	3.7274	0.3885911142238999	2.5560773615483	4.3990229486284	0.1419833910375244	0.0788	0.3474	-0.0817	-0.8394	1.6938355007270998	2.1473032725753	1.1470854030892	0.1513871501820128	0.3701	-0.2145	1.1439	1.5209	-0.2187079076612999	1.3885729255258	4.5707946206646	0.1617379643542052	0.6129	0.6892	2.276	-0.1712	1.5839110729513	4.8279406693198	2.7659724303328	0.164950317294124	0.4447	-0.6353	-1.9078	0.0163	1.4309453695897	1.8517190829262	1.2252600050901	0.1681988513978755	0.0657	-0.6787	-0.3535	-0.0214	2.4688932055171	-0.0022032097191999	-3.6052773042559	0.1728475576611907
523	0.1260572779565763	1.7349	0.5662	4.4005	0.9795	1.7105956318053	-1.2795140444254	-4.600734667027299	0.1369229877875506	1.0538	-0.8975	0.3168	-3.2616	1.6960387104463	-1.6614168434303	-4.493052792001399	0.1421354251302442	0.3762	-0.53	0.7257	-1.7783	2.5261373151856	-2.0996195193669003	-2.3976429769194	0.1518645839635732	0.2664	0.1007	1.6145	0.121	2.1670928170174	0.6145381395339999	-3.3146896795057	0.1569378788708413	0.1135	0.2357	0.081	1.0112	1.0169386575336	-3.027052782058	-5.8175752635476	0.1675062445372858	0.074	-0.5217	-0.0723	-0.6208	2.4641720418331	-2.2780401635914	-1.6049989374065	0.1680744582972707
524	0.0870383116023023	3.2404	6.4565	2.0891	-3.1294	9.3445992797412	2.0929312041479	-4.0481224578151	0.1151568109974595	0.0002	0.0254	-0.0432	-0.0034	1.0403084177694	-0.4928108025481999	-0.2629688171988	0.1442356554401153	0.0021	-0.1162	-0.0909	0.0157	3.8989730284314	1.2923792154643	-1.6124741132394995	0.1451938425682401	0.0164	-0.3713	0.159	0.0805	4.7779356773001	0.1902235534344999	-1.90420268588	0.1514767802745857	0.0053	0.078	0.2139	0.0326	6.5473491400019	0.8756971773205999	-2.6880732295468	0.1544954434135187	0.0185	0.3554	-0.0526	-0.2258	9.9344693390263	1.5797013686664	-4.2665156212308	0.1564209109185736
525	0.1145760734407546	1.7877	-3.9147	2.0924	-1.9238	0.0149110086353	1.8610433812021	1.7430929751635	0.1338063678978071	0.2061	0.4995	0.7846	1.202	0.5539105292252999	1.9434276874879	2.3643194299165	0.1403123088582668	0.039	0.1839	-0.5423	-0.2974	-2.5001315718929	3.0150138146638	0.2749290985315999	0.1456705141691498	0.0001	-0.0223	-0.0141	-0.0031	1.7163790573181998	-1.8594303169434	-0.0001573721228	0.1539740901663111	0.2723	1.304	-0.7066	0.6728	-0.7647104877159	1.0904707819119	0.2449497091382	0.1566610613998643	0.0004	-0.0262	-0.0341	-0.0489	4.5958167881898	-0.6303540378754	4.0462733353722	0.161352352026462
526	0.1092694016846716	1.6173	2.5986	-3.3421	2.0687	7.0815881538772	-2.9037123808135	1.6836063127451	0.1241977394453047	0.0068	0.2633	-0.1097	-0.024	2.1515523198909	1.7826720640477	-0.7023124410256999	0.1408560659536868	0.0865	-0.8954	0.2852	0.1944	8.1783144776704	-6.859536088606399	5.084614601606599	0.1473763115823387	0.2141	-0.4303	-0.8975	1.0903	4.3245072484826	2.4229012026288	-3.6736161485818	0.151141393961259	0.0024	0.0035	0.1035	-0.1138	6.346424282217	-2.4328549893959	1.9041239998186	0.1632197901690107	0.0321	-0.1048	-0.3489	0.4028	5.7905859444874	-0.2642277941811999	-0.5672871596632999	0.1654437899437275
527	0.141369806949207	0.0075	-0.1123	0.0577	0.2523	-1.7693741196711	0.5102791081789999	0.0136520316529	0.1449123851296178	0.8882	-1.3604	0.8295	2.5797	1.0826021757719	-1.1013688014157998	-7.036383011602899	0.1544761345920375	0.0661	-0.6344	0.0085	-0.489	2.1770072607538	-1.7222411688925	-8.9028950740723	0.1702984904113788	0.0082	-0.2073	0.1003	-0.1372	-0.4531923706332999	-0.1582770125061	-4.0183397835752	0.1949124817043963	0.0664	-0.4818	0.3757	-0.3715	-0.4201442248453	-0.4990663444294999	-5.9851765743296	0.1991291987480858	0.0308	-0.2255	0.1271	0.4059	0.0850596323734	-0.7048697380212	-6.139873371042	0.1995659153987101
529	0.1284196127844189	0.2055	0.2186	-1.5304	-0.1039	1.4979465508718	-1.3779896502675	0.0553163011642	0.1332865934008771	0.0317	-0.0422	0.5951	0.0369	2.4135375613222	-4.8485170743759	0.0393430307	0.1419087186483492	0.0012	0.0857	-0.0467	-0.0589	2.2396807086589	-7.792005259227099	-0.4743982641806	0.1481797988229315	0.003	0.0373	0.0159	-0.1689	1.1946117841748	-0.3004627254559	0.1679553980582999	0.1767470043304925	0.0026	-0.004	-0.1472	0.0133	0.7798575545354	4.1658368056695	0.4075937980519999	0.1776382856682238	0.0046	0.0561	0.1331	-0.1326	0.9036700721483	2.5572576524693	0.4374551583533	0.1883188025057465
530	0.0972653136804515	1.1033	1.0833	-3.98	0.0209	-1.1043982147797	-1.2725896710222	-2.7094364952169	0.1269926573615923	0.0269	-0.0937	0.0138	0.5558	-1.0294497412962	-1.6192804575506	-2.6432615175795	0.1361239156088374	0.0149	0.2685	-0.0846	0.2909	-3.5860779052743	9.2849159021693	-2.4223897432297	0.1385908889466959	0.7214	-0.8625	2.6572	0.0571	-0.5150002718629999	-4.5825188438132	-1.7954585490252	0.140800581480769	0.6996	0.6272	-2.6541	0.1273	-0.0498082768661999	-6.316759637069199	-1.6466632069177998	0.1534520677142023	0.038	0.213	-0.5625	-0.0999	-0.7729331811321999	-1.3942776649773	-2.4677522576268	0.1580006372577482
531	0.1503553494122802	0.02	-0.4233	0.1425	-0.0073	-0.0260844293541	0.0078292631093	3.122262916352	0.1511843509625261	0.0971	-0.9426	-0.2728	-0.0096	0.0400118622219	-0.0338743494327	3.4583704276221	0.1513294861076294	0.1189	-0.002	0.0005	1.0854	0.0375332512877999	-0.0197108583806999	2.8173150853963	0.151804951596246	0.0289	0.0003	-0.0049	0.5343	-0.0498082768661999	0.0327334015423999	3.4772550823581	0.1535217010382458	0.0339	-0.4345	0.3774	0.003	0.0145569213589999	-0.0066489721882999	2.7085709485415	0.1542576099761061	0.2943	0.0028	0.0036	-1.6916	0.010229187982	-0.0046031345918999	2.9371539569085	0.1631388472453881
535	0.1354177317163565	2.0089	-4.7019	-0.3426	-0.1651	2.1695714279515	0.5368356539015	-0.0859251790488	0.1548754794012453	0.3961	1.955	0.0277	0.1182	2.2179240126818	0.6088727431132	-0.1175569757316	0.1552980483032231	0.0135	-0.3464	0.0818	-0.059	-2.0921050005032	0.0571260805763999	-0.1618178852691	0.168173186048566	0.0007	-0.0063	0.0759	-0.0192	9.3284686371542	1.3862910297452	0.0173109335079999	0.1684771579508183	0.0037	-0.0025	0.097	-0.1544	2.2471952275226	0.5823555404213999	-0.0995772107016999	0.1693807870560834	0.0025	-0.1007	0.0959	-0.0532	-0.6674545158255	0.2003740553550999	-0.1266452158233	0.1758252159221047
536	0.1375716340232681	1.4319	-3.9493	-0.1177	0.0335	4.2752104310155	-0.0372578500729	0.3359501391473	0.1539505974360986	0.064	-0.6957	-0.1608	0.3368	-2.405432896998	-0.0732960661940999	0.0118029092099999	0.1554225332770983	0.0631	0.778	-0.0125	0.0628	-2.63991735997	0.0219534111306	-0.1980134735130999	0.1573132109471264	0.2182	1.3513	0.2278	-0.4503	2.7553104690131	0.0101111588899	0.1258190121785999	0.1671905834151014	0.0002	0.0083	0.0352	-0.0119	10.276793049147	-0.1264878437005	0.8620058026369999	0.1688371666680897	0.0041	-0.0203	0.0243	0.187	2.0794758876485	-0.0780959159395	0.2947186429737	0.1753451185506906
537	0.1347409208108831	1.6279	-0.3608	4.2315	-0.2945	-0.0276188075513999	-0.0160126134948999	-0.0022818957806	0.1471224962383105	0.0	0.0153	0.003	0.003	-0.0559064466247	0.0157765553106999	-0.0069243734032	0.1554537124926006	0.1011	-0.0799	0.9825	-0.0661	0.0033441576095	0.2691850160494	-0.0124323977012	0.1554838803671431	0.0006	-0.0189	0.0737	-0.0068	0.0493755035284999	-0.2630868462908999	0.0239599056963	0.1668233089921183	0.0002	-0.0055	0.0304	0.0293	0.5710247475797999	-7.65615377422	0.5264884368274	0.1668259215004337	0.0001	0.0268	-0.001	0.0067	-0.7186791417969	7.642029626198699	-0.5393142648356	0.168638197461497
538	0.1235880033770423	0.2909	1.7861	0.3438	0.4722	3.512939211203	3.6221554644262	0.4309242152570999	0.1246342245752877	0.3716	1.8871	-0.9324	0.2033	-1.3191324763402998	2.8026007919145	-0.8743201712461001	0.1498408620383118	0.0111	-0.2255	-0.2378	-0.0591	2.2158781750854	1.0892904909909	0.1864859655179999	0.1501346845166429	0.1143	1.0403	-0.1836	0.1623	1.0868118800568	1.6258900867082	-1.4209128967612	0.1513955903956126	0.0268	0.4473	-0.167	0.1936	-3.1780513338846	1.5291455742168998	-0.6490026344272	0.1596430046301071	0.3483	-1.761	0.3466	-0.2266	4.8500514525732	2.5227144715147	0.2774470524964	0.1620693648375715
539	0.1014945618707226	3.4558	0.7254	-4.8922	-5.1589	3.2175123936767003	0.3296552542352999	-1.6424928456636	0.1016589415260178	2.9629	6.1414	1.1763	-2.1488	-2.8091710780414	1.4849240077101	2.4003969890684	0.1112425459046377	0.1562	-0.1244	-1.2713	-0.6885	0.239599056963	1.2661374139874	0.5833391161888999	0.1266365201839331	0.0037	0.203	-0.0498	0.0081	-0.2816567567813	1.2382432052211	1.1546392649836	0.1266617496864482	0.005	0.0181	-0.2397	0.0422	1.5730130534474	0.308842790995	-0.32261285174	0.1266720523549843	0.003	-0.0999	-0.0408	0.1559	-0.7920145510217	-0.5895946580702	-0.587391448351	0.127034533198214
540	0.1122739336121468	3.8245	0.2301	-6.8793	1.9282	-0.3832011190179999	0.5296752223141	1.5954779239771	0.1249548692711485	0.02	0.0879	-0.0399	-0.48	-0.3851682705529999	0.3223374505251	1.7296770016947998	0.1352826056128173	0.0188	0.0888	-0.1059	-0.4348	-0.3539299041771999	0.4775063636059	1.46749504511	0.1471323524027528	0.329	-0.1532	-1.7047	0.6519	-0.219534111306	-2.1134682661733	2.5907779146257	0.1474343078704676	0.0815	0.0265	-0.8895	-0.193	-0.5600086989838	2.7931978075772	0.9047716770079	0.1514788389708276	0.1589	-0.1086	-1.2122	0.3045	-0.2806731810138	0.2578148801770999	1.1600686032202	0.152993761580034
541	0.1198179458767864	2.1601	-0.2188	5.0731	-1.1215	-0.5183050864418	3.6818781850288	0.7758445654039999	0.1410337525334583	0.0441	-0.0331	0.6618	0.1744	-0.7326459176954	6.2211560724682	-0.1084293926092	0.1530531238399463	0.1102	0.0496	1.0182	0.2024	-0.5201542088847	3.1955589825461	0.9662254909613	0.1554851438083569	0.0116	-0.0247	-0.2876	-0.1693	-0.0029113842718	-0.5470254988528	0.4579135343173	0.1598098571463468	0.0188	0.0427	-0.0908	-0.4079	-0.4804964339391	3.50546403537	1.0975918704686	0.1628156245855616	0.0123	0.2394	-0.1262	-0.2005	-0.0615718430454999	0.709354843521	-0.3528282993176	0.1653008814392042
542	0.1461475054890402	0.0036	-0.0418	-0.0956	-0.1617	-0.2097376966617	-0.721551183038	-1.3598525131147998	0.1487097440583814	0.9933	-2.8447	1.3639	-0.2575	-0.1795222490840999	-0.6331867360857999	-1.2170766547045	0.1567382081199563	0.1169	-0.9503	0.4554	-0.0881	0.1043377174164	0.214026087008	-0.0179010789685	0.1614417686055546	0.0067	-0.1002	-0.2135	-0.0832	0.1773977254263	0.4482744917958	0.4074364259292	0.1699930279571884	0.0524	-0.0181	-0.223	-0.6421	-0.2308255611168999	-0.6446355580195	-1.2476855325891	0.1727274502649008	0.046	-0.083	-0.2322	-0.5818	0.0035802157937	-0.1159439114729	-0.4626740410319999	0.1732569578160908
543	0.1508689187885314	0.0135	-0.2614	0.2558	0.0179	-0.9956540779249	-0.4828176727504	-1.6731410665789	0.156145991916855	0.1504	-0.965	0.7002	-0.1509	-0.5746836494349	0.1355760837922	-0.6534090538656	0.1601635784244891	0.2229	-1.1258	0.8939	-0.1438	-1.0392461559405	-0.1277074776522	-1.2808123644385	0.1622666931875559	0.0233	0.4549	-0.0934	-0.0087	0.1430512596252	0.4266358249108	0.4594479125145999	0.1740177581628313	0.6107	-1.7645	1.4603	-0.1338	-1.8194184547215	0.2414481794059	-1.7314474380763	0.175115026355037	0.0722	-0.4915	0.1134	-0.6033	-1.3618590076805	0.681814722031	-0.7789526648292999	0.1773782133869922
545	0.1119270980518701	3.0846	-2.858	-5.024	-2.8158	1.2969430070255	3.136426407404	1.6188870272435998	0.1120024859500747	3.0009	4.2642	-3.6818	2.9069	-1.1200567409983	-3.4446790529385	-1.2461118113610998	0.1276068860327744	0.0079	-0.1091	0.1918	-0.2094	0.1207437612183	-0.1556803724799	0.2362942423842	0.1395694476862932	0.0128	0.336	-0.132	0.0846	-0.8521700449619999	1.9170678569189	-0.5364028805637999	0.1395813243276968	0.0051	0.0149	-0.074	0.2221	-1.1362660696467	-1.9103795416999	-0.8719989324348	0.1395987479096705	0.0066	0.0019	0.1312	0.2317	2.0052355887176	0.0099931297978	1.4914549508063	0.1402883266272699
546	0.1381114967945049	1.235	-3.6351	-0.312	-0.32	4.029513204294	0.1072491016882	0.2969611957235999	0.1552095445769445	0.057	-0.7357	-0.0702	-0.0678	-2.7133314552562	-0.5497008249404	-0.317891688056	0.1600120224402682	0.3719	1.8593	0.0877	0.1453	1.7524959595007998	-0.1188946387754	0.0901742263643999	0.1676154425339622	0.0006	0.0088	-0.0726	-0.0135	9.1216423247643	0.6489239483657999	0.7743888732680999	0.1679275511005291	0.0042	0.0134	-0.1796	0.0705	2.4059050133664	-0.0398938331298	0.152257528809	0.1758380789149387	0.1413	0.1378	-0.4503	-0.9917	-1.7754329463988998	-0.4524448530499999	-0.2306288459634	0.1826281636884456
547	0.1300234150653261	2.5267	5.3704	-0.4251	-0.3566	-2.4817190335253	0.1705520380844999	0.1669324792601	0.1483473488410396	0.3499	1.8691	-0.1702	-0.1223	-4.511858760676	0.3060494358153	0.2982595157367	0.1554868181068355	0.0377	-0.6008	0.0371	0.0364	2.7262359693258	-0.2016330323374999	-0.1757846611675999	0.1640242685384439	0.0	-0.0028	-0.0017	-0.0046	-11.7398816748186	0.8388721005854	0.7727364659786999	0.1685204784027428	0.0034	-0.0176	-0.1203	-0.1243	-2.2081669410682	0.1344744789325999	0.147142934818	0.1713518240707209	0.0004	-0.0062	-0.0575	-0.0217	0.9157877256039	-0.0839973705444999	-0.0598407496947	0.1752568658221866
548	0.1224921224712188	0.1706	-1.0941	0.9005	-0.2849	-4.8179081964913	4.8597691811561	-0.4431205547741	0.1329385980324355	0.8627	-0.5934	3.0611	-0.1089	-0.1442708935769	-1.4331092362782	0.6400324234276	0.1497752729756287	0.0068	0.2552	0.0463	0.0298	-0.6755591801497	2.0585453953161	-0.1817254588033	0.1637762114435077	0.3421	0.5373	-1.6799	0.1494	-0.8259282434851	1.2238436559849	0.5541072443788	0.1658278951823441	0.0073	-0.2338	0.0464	-0.096	-3.2306923089612	2.2484148614743	0.2544313795369	0.1672101281671408	0.0962	0.7253	-0.5372	-0.2192	2.0273070289403	1.3875106636969	-0.4002759943418	0.1712359046255862
549	0.1635758431907542	0.7959	1.9314	-1.1806	1.4744	-0.1937250831667999	1.1398069424097	0.5403765266645	0.1718090376479584	0.094	-0.277	0.7911	-0.3436	1.0329512710285	-0.4926927734560999	1.6247491388178998	0.1798420060722316	0.1511	0.4295	0.6855	0.7783	2.314157065774	-0.8524061031461999	2.6075773887346	0.1968578419774387	0.0076	-0.1109	0.205	-0.061	-0.4070429956222	2.5251537394181	0.9569011926854	0.1987547978992689	0.0044	0.0285	-0.1738	-0.0481	3.1515734742235	-1.2251026329673	3.5202570149131995	0.2083060570068392	0.0019	-0.075	-0.0813	0.0332	-0.4512252190983	1.5412238846418	0.4060987628854	0.2145202724044901
552	0.134985228006417	0.0701	0.446	0.675	-0.3535	-1.3741340332589	-0.5517466625368	-0.3552282241903	0.1357571255417355	0.0326	0.4198	0.2608	0.34	-0.293892439329	2.4312025821065	-0.7702971980753	0.1462891689270039	0.1234	-0.5223	0.9801	-0.1781	0.4157378054069	5.335701823534	-0.4164459799595	0.1479738773822255	0.0156	0.2518	-0.1532	-0.2668	-3.1932770867655	-2.922400320396	1.6794359514909	0.152028220915351	0.0342	-0.0131	-0.2599	-0.5193	-1.1617996965709998	-2.647392535803	2.58483711699	0.1540846004807811	0.0405	-0.4391	0.1683	0.4166	-0.1402579044455	1.0723336447592	-0.3237144565995999	0.1565019993694564
554	0.1147550278716568	0.0357	-0.1843	-0.6574	0.0221	-5.9068052571752	-4.7369795823414	0.8863197956096001	0.1234026156122576	0.0035	-0.1416	0.092	-0.1186	-5.3280299325475	-6.8129932832883	1.1387053375501	0.1450659395412152	0.0297	0.5047	0.0022	-0.2277	-2.4653916757848	-0.0096783855522	-0.0352906985379	0.1641605592275579	0.0035	0.0144	0.1775	-0.0003	-3.7281849321627	0.0856891208646	0.4887191273553999	0.1682549929484228	0.17	0.058	-1.2089	-0.2257	-2.6005349862393	-4.1342836950481	-0.6128857322446	0.1750716143973351	0.0521	0.4767	0.1325	0.4494	-2.7390224543033	-4.3948132443435	-0.1354580547001	0.1770305303876699
555	0.1287504601906977	0.8157	1.6022	1.7125	2.0008	5.250799563283399	4.7874960337602	7.3335015794493	0.1378815034544902	0.0372	-0.0161	-0.4339	0.4645	6.5081634814247	6.1910586539827	8.793600134787699	0.1458132936836015	0.0008	0.0478	0.0581	0.0515	0.7358720462128	-0.0129045140696	1.7874325707623997	0.1615197087432094	0.0183	0.0954	0.2717	-0.2952	2.9629629850477	2.4057082982129	4.4177108882109	0.1667523174136461	0.0002	-0.0184	-0.0361	-0.0195	0.8744775433689	0.1386448401867999	1.9485816245096	0.1842840257742453	0.0859	0.2113	0.0959	0.8033	3.6457219398155	2.661949457162	6.261954795304099	0.187262468265395
559	0.1211747512802971	0.4275	-0.3328	-2.2503	-0.3422	-0.2362942423842	-6.763381721575599	-2.6600609916884	0.1519976528408429	0.0002	-0.0379	0.013	-0.026	-0.1307762340467999	-0.6307474681823999	-0.5449403182257	0.1558175541627107	0.001	0.0624	-0.0246	-0.0725	-1.1021556620298	-4.6718668665329	-0.9069355436964	0.1647850876273315	0.0004	-0.0396	-0.0433	0.0196	-0.2299600144415	-1.6020088670733	-1.044950895392	0.1694396087336731	0.0078	0.152	0.1643	-0.1387	-0.3486579380633999	-2.3375268260098	-1.0139879302311	0.1778400437798109	0.3385	0.4514	1.6281	-0.0243	-2.506937916204	-5.8162376005038	0.3566445732955	0.1839960820827368
561	0.1259879812561954	0.1662	-0.7428	-0.627	-1.0169	3.811159383909	3.3061128988131	3.8416108896708	0.1433124158015492	0.0024	-0.0664	-0.0858	-0.1139	-0.864759814786	-0.2041509863023	0.4071610247142999	0.1528488006266512	0.0174	0.3009	0.2052	0.196	2.5373500789351	2.3064064887261	3.6151917479923	0.1649572507860901	0.0562	-0.1575	0.1487	0.6814	0.1379366656342	-0.9094534976612	0.6152463140866	0.1716903531848795	0.6985	-1.3489	-1.3867	-1.5362	2.841353677154	2.7337898312202	4.4604374195511	0.1822744560075473	0.2522	0.8619	1.1148	0.3001	2.4299829481548	1.9653417555878	2.4903745002793	0.1965303538254167
562	0.1387249923169897	0.0063	0.1248	-0.1329	0.1868	-0.3717522970842999	-0.4623592967864	-0.9907755421181	0.1414098872146331	0.917	1.6522	-1.7576	1.9768	3.5888319174233	-4.4749549978794	4.5074129982069	0.149723817696855	0.0603	0.0408	-0.6505	-0.4228	4.8812111328876	-5.7646982302868	6.045843527669	0.1688036821684879	0.0136	-0.1304	0.2636	0.1846	1.6332865764798	-2.3693553378461	2.179210470473	0.1941542530742392	0.0773	0.1817	-0.3047	-0.6868	2.9799985173408	-4.3035374131195	3.2286858143955	0.1981366756388897	0.1289	-0.5217	0.6208	-0.5643	1.2649177800357	-2.3644374590086	1.4141065524501	0.1997175540688744
563	0.100360511663496	0.0011	0.0861	-0.093	0.0209	-0.2374351902745	1.0798088205922	-2.6559299734649	0.1360998569392796	1.406	2.7432	-2.7182	0.7629	-0.9018602927361	1.6746754447761998	-2.6241014616286	0.1385188786774022	0.0001	-0.0035	-0.0232	-0.0034	-1.4308273404976	1.5096314309897	-0.6069842776396	0.1505733150712349	0.0796	0.5218	-0.26	-0.6732	1.221207672928	0.2152850639903999	-3.9916258657299	0.1551695635346503	0.0017	0.0908	-0.0347	-0.0851	4.7762045839493	-3.2972213738748994	-3.3400659343072	0.1656596888215926	0.0	0.017	0.003	0.0085	-7.1333635822784	6.2223757064199	0.8742808282154	0.1658649612695169
564	0.1127736903934417	1.481	0.9137	-3.5653	2.4804	0.6012008521266999	4.2112386630973	-2.5526938609081	0.1353292897289156	0.1058	0.6999	-0.4595	-0.6865	-0.3259176663188	4.9684739749802	-1.3273945127873	0.1435397918558384	0.0408	0.0433	-0.468	0.4538	0.6752050928733999	4.2327986439209	-2.7226164105014	0.1469416826599097	0.1815	-0.4894	1.0314	0.7411	1.2938349076002	2.1817677674685	-1.4013987535339998	0.1588751186492648	0.0697	0.0492	0.0917	-0.8044	1.5625084642504998	1.8647022830572	-1.1595964868518	0.1692299862701447	0.1519	-0.1621	-0.6638	0.9379	1.7981732181435	0.4749884096411	-0.0994198385788999	0.1710407661668737
565	0.1146896166756252	1.3539	-0.8943	-0.8209	4.0291	0.5563891401593999	-1.2783337535044	4.525432106267499	0.136058948344448	0.0845	-0.6985	-0.6585	-0.0991	-0.4821094981977999	-2.4740077995081	4.924213065442699	0.1549390549693355	0.0443	-0.2444	-0.2631	0.5477	2.4424546888867	-0.0386741991781	2.2860661418542	0.1692215585513097	0.0305	-0.153	-0.4209	-0.265	0.7658120925754999	-0.9995490379642	0.1221994533541999	0.1708249959115871	0.1409	-0.1293	-0.5016	-0.9843	0.5781458361365	-1.0035620270956	3.3037523169711	0.1720176450955961	0.0262	-0.3201	0.1531	-0.3198	3.8720623954326	1.2616523084876	-4.1131564875622	0.1773161632826828
566	0.1126847776473636	1.1414	-2.847	2.6599	-0.1137	7.4989390235428	-4.4842006100939	2.4965906991299	0.130018396579807	0.2563	1.3579	-0.19	1.038	6.564738759571299	-2.243733040821	3.7827930587743	0.1566420032086646	0.192	-0.9345	-0.0553	-0.9808	7.347586384439899	-4.7930827441196	2.2137536514276	0.1629570193860827	0.0141	0.2212	0.1053	0.2633	8.2191918865677	-5.840708965599199	1.7202740173574995	0.1736211912338256	0.0298	0.1525	0.1056	0.4721	7.110623310533799	-2.4650375885085	4.037853926802399	0.1852778409891155	0.0861	0.2935	0.0541	0.7795	5.3523439255201	-1.6677117283423	3.1706941871437	0.1883959337911291
567	0.1181537604401868	1.3679	-3.0295	1.0839	-2.6482	-5.511604513793699	1.4158376458009	-5.4186762752803	0.138158857465366	0.1799	0.8849	-0.4941	-0.9625	-1.7043007468933	0.3240685438758999	-4.692443271588999	0.1432614650907762	0.0246	-0.2465	0.2969	-0.3301	-3.2346659550619	0.8806543991888	-1.8705643946315	0.1457878738196703	0.1367	-0.9989	0.4913	-0.4089	-3.3960117239626	0.7193873163494999	-4.5765387031468	0.1539142994094658	0.0854	0.762	0.1781	0.4694	-4.665532638590199	0.9900280245348	-5.7321222008672	0.1655819195682208	0.0383	-0.0142	0.1696	0.5637	-0.3321732082001	-0.0922200639608	-5.201306030662799	0.1695653545763105
568	0.1423864978734061	0.2917	1.3244	1.1485	-0.0182	0.4802603757548999	0.6273246245115	2.5122492253485	0.1537372996742634	0.5476	-1.4207	-1.628	-0.8211	-1.739355387247	-1.8927145209156	1.4495546231108	0.1690555259121345	0.0877	0.2934	0.4862	-0.6751	3.187572347314	3.8876028925591	4.4157830797066	0.1748466454227288	0.4945	0.8093	1.3897	1.2868	0.0165634159247	-0.2536838619536	1.4276405550109	0.1836035131109633	0.2413	-0.5948	-0.7891	-0.9974	0.1727945908344	0.4591725112997	3.1800184854196	0.1885391480498962	0.0415	0.005	-0.2152	0.5324	2.6397206448165	3.7102051671328	5.0420060993585	0.1940419089692932
569	0.1683429895342491	0.135	-0.0285	-0.9456	-0.5547	3.0793396698583	0.7202922060556	0.2219340361787	0.1732179032238547	0.0605	0.5079	0.2829	0.4316	0.4959189019734999	-6.9990071324379	-9.4225771665886	0.1805785059389667	0.2399	1.2338	0.2025	0.6553	-3.3239352917202	3.7296012812678994	-1.5896158124028	0.1837905615769826	1.1928	2.7505	0.8836	1.1788	-1.0772908666274	-1.4598624971541998	-1.7820819185872	0.1868101228690064	0.1022	0.8995	-0.0824	0.0711	-0.5559957098524	-1.2706618625178998	-1.2782944104737	0.1907559978792219	0.006	-0.0904	-0.1377	-0.1413	-3.8208771124919	4.3594438597442	-1.7643775547722	0.1927054501877254
570	0.1684093382051313	0.1028	-0.5601	0.3276	0.7032	-2.3907579465469	2.2593128809782	-2.9290099495536	0.1686350932474387	0.0025	-0.0032	0.0825	0.1244	8.518946437471	-6.0809768540841	-8.4923898917485	0.1833849943749211	1.6036	-2.2877	2.3933	-1.4678	1.2845106093243	-1.8512076235271	-1.6806162424119	0.1866595072995807	0.0268	0.0918	0.0446	-0.4526	1.3336107116379	-1.7694921487632	-1.3589869664394	0.1910415988023368	0.1047	0.5744	-0.542	-0.4451	-0.5461992952081	-0.4678279780536999	-6.6575096259619	0.1925929947323756	0.0388	-0.4307	-0.134	-0.3138	1.334122171037	-1.6966288559068	-1.0461311863129998	0.1929922329685898
571	0.1676861257857392	0.0731	0.0567	0.4769	0.6503	-0.4256129061126	-1.8513649956499	-3.5913892144187995	0.170501716657826	0.0031	0.0761	-0.1464	-0.0133	12.4719767900842	-3.1777759326697	3.4630522482754	0.1803743855818525	0.044	0.4848	-0.2046	0.2983	5.2999390086277	-5.9992613793202	-2.4337992221327	0.1835883113921595	1.8812	3.3726	-0.1222	1.9953	3.010135278857	-0.3905976087896	0.042490473156	0.1869478092968435	0.0635	-0.6884	0.1541	-0.1096	2.7939059821298	-0.6191019310952001	-0.4314750176869	0.1910888881795401	0.0019	-0.0959	0.0019	-0.0733	6.110877557416099	-6.723960004814199	-2.2510508445312	0.192151736969745
572	0.1675936968658585	0.1191	-0.492	-0.7624	-0.4926	-4.1399097484382	-1.9602665046275	-0.2008461717234999	0.1791735604117693	0.0363	-0.4767	0.2612	-0.093	4.9895618394354	4.975791778690399	6.5427066623793	0.1795856609058313	0.1287	-0.9962	0.1706	-0.2309	1.0395215571554	-6.3370606409104	0.0854137196496999	0.1838899015717514	1.3773	3.3111	-0.4092	0.3222	1.1121881348583	-1.3139391962879	0.6965290155128	0.1868444408429167	0.1146	-0.8489	0.3998	0.1993	0.6410553422258	-1.2378497749141	0.5173215106743	0.1895905391408102	0.0524	0.4048	-0.463	0.1911	0.9581995126985	-1.0243351473052	0.8175481779459999	0.1898530045369875
573	0.1221081587174385	0.131	-1.087	0.561	-0.3354	-5.322207164003899	5.1618843139014	-0.677093558347	0.1354619709009845	0.6148	0.8842	-2.4389	0.2787	0.0602341800017	-1.5810783747409	0.6693429812991	0.1499600698115385	0.0066	0.2378	0.088	0.0375	-0.9196433426125	2.0113337584761	-0.3187572347314	0.1525769005805959	0.0794	0.3308	-0.8185	0.0354	-0.7297345334236	-0.6194166753408	0.1806631969743999	0.1642168191108774	0.2459	-0.5621	1.3875	-0.0718	-3.4852023745594995	3.6804224928929	-0.0922200639608	0.167138682734713	0.1578	-1.0007	0.4108	-0.4961	-0.3875681954257	1.114588059731	0.1048885198462	0.1674363050915055
574	0.146082999428468	0.0005	-0.0265	0.0392	0.0571	-5.9884813889084	-0.4920632849648999	0.6464846804623999	0.1471332652555669	0.0048	-0.0866	0.0357	0.201	1.2021656460692	-0.4587003949312999	-0.0297826742399	0.1584311447452697	0.0915	-0.6271	0.0045	0.688	-5.2365180431393	-0.4238424697310999	1.8380670512733	0.1622010743579332	0.32	-0.9779	0.0897	1.4124	-1.5028250866786	0.3320945221386999	4.459335814691499	0.1678908374392213	0.1022	-0.1278	0.1817	0.9293	-5.426466195358899	-1.4585641771411	1.1213550610114	0.1685983215222241	0.0223	0.0893	-0.1433	-0.412	0.9917984609163	-0.4672771756239	0.3037675400346999	0.1706265228206543
575	0.1474154521679558	0.0001	-0.0243	-0.008	0.0036	0.1406119917218	-1.6328144601114	0.4697951295886999	0.162942631296961	0.6947	-2.3797	-0.7902	0.3276	-5.780671500751	-3.1999654019845	1.5520432180843	0.1680366976481742	0.0792	-0.3871	0.1004	0.7397	-5.979825922154399	-4.9645396719102	-1.5116379255554	0.1691039159311165	0.0	-0.0046	-0.0075	0.0065	-0.1127964690168999	-1.6980058619813	0.5076824681527999	0.1714598199975282	0.046	-0.5968	-0.1306	-0.1708	-4.339142855903	-2.799256634305	1.415168814279	0.1827919369801565	0.1117	-0.8143	-0.4615	-0.202	-19.751499731413094	-9.9688944908888	-0.3295765681738999	0.1838242809046634
576	0.1680014418319202	0.1037	-0.1042	-0.5576	-0.7774	-4.4909282683436	0.901742263644	-2.658015154092	0.1833885311283362	1.685	3.4021	0.0837	1.4835	0.2953087884342	1.8634433060748	0.5675625608782	0.1868119662143025	0.0382	-0.4827	0.2357	0.1359	0.5694510263518	1.4674557020793	0.4068462804687	0.1890368681845342	0.0577	-0.2719	0.6191	0.0219	1.1949265284203998	3.6858124880988	1.8964914518628	0.1910973364779876	0.1608	0.464	0.5178	0.8823	-2.3789943803676	3.3536392798987	0.6232722923494	0.1936603140759154	0.049	-0.0474	-0.3857	-0.4783	-1.6414305838347	3.5275748186234	0.9276299778446	0.1967359842116022
577	0.1396084082003004	0.2211	1.3265	0.6579	-0.4283	-0.2705226790932	-4.7350911168678	0.1029213683112	0.1403188068709315	2.9117	5.3088	-0.185	-1.7055	0.1660669325846999	-4.2794201353004	-0.0332055179108	0.1583229404498852	0.2018	-0.0089	1.3827	-0.0044	0.0568113363307999	-4.5554901817223	0.0014556921359	0.1655019177943796	0.3536	1.7034	0.0271	-0.5502	-0.0169961892624	-4.4688174850902	0.0239205626655999	0.1711493295029987	0.031	0.5006	-0.0277	-0.1441	0.1905382976801	-5.0050629935312	-0.0416249264806	0.1728097180010816	0.0986	-0.09	-0.9202	0.0315	0.3328026966912999	-6.0873504250575	-0.0769156250185	0.1736460642680517
578	0.1233679970290068	3.0594	5.9397	1.3841	0.0495	-0.6649759048913999	-0.9829462790088	-3.4361809583073	0.1338537564981424	0.0269	-0.0933	0.5258	0.1291	-0.3322518942615	-1.2125915492047	-3.6324633384696	0.1405238055365102	0.2288	-0.5833	1.1521	-0.8801	-0.7379572268399	-1.0991655916966	-3.27727445731	0.156562360475564	0.1819	-1.1338	-0.6762	0.0114	-0.725485486108	-1.1939822956836	-3.7381780619605	0.1613404254059993	0.0041	0.097	0.1117	0.1265	-0.5418322188004	-1.1762779318686	-3.2840808016211	0.1634440932461535	0.1213	-0.5721	-0.8858	-0.0352	-1.1632947317376	-0.7044369646834999	-3.2749532184987	0.1659943015619831
579	0.1428675463169149	1.8221	3.889	0.0783	-2.0001	0.2032460965961999	-7.818247060703999	-0.0381233967482999	0.1464000603317993	0.0001	0.0189	0.0255	-0.0077	0.1190913539289	-5.4428328961301	0.0034228436708999	0.1554316074162634	1.2181	-0.0624	3.428	0.0223	0.1156685102579999	-7.2860145413944	3.93430307e-05	0.1624245516781222	0.7036	2.273	0.0573	-1.1524	0.1722831314353	-5.9960745938335	-0.0299400463627	0.170303780474285	0.1302	-0.0028	1.0709	0.0107	0.1546574536817	-7.712886424489399	-0.0134946595300999	0.1736519783342101	0.006	-0.2084	-0.0628	0.0655	-0.0493755035284999	-3.3598554787493	0.0861218942023	0.1747878351374247
580	0.1045278052976588	1.9309	-1.3509	-4.8108	1.6551	0.0642078261024	-4.8253046862629	1.4117066275774	0.1319204411783349	0.0924	0.5331	0.506	0.7142	0.0489820732215	-4.117916994276899	-0.0832105099305	0.1487932715608452	0.0545	-0.1894	-0.6461	0.3106	1.3660687119653998	-2.489626982696	1.496608887828	0.1517851433516673	0.2731	0.0873	1.1111	-1.2069	0.6368849809716	-2.3917021792837	0.6317703869806	0.167312094267469	0.0189	-0.3969	-0.0409	-0.1028	1.5857995384249002	-1.1713207100004	0.4046037277188	0.1692405351590453	0.0212	0.0444	-0.4283	0.0458	2.4681063449031	0.939118142809	-0.0517360853705	0.1720951817258474
581	0.1674717520041618	0.0821	0.1281	0.8004	0.279	-2.4144424510283	-3.0256757759835	-2.4844730456743	0.1798515733871118	0.0482	0.5832	-0.075	0.2376	4.6628179694719	-6.7129046131875	-1.0390100977563	0.1817319792580227	0.0196	0.3423	-0.008	0.2106	11.3198948220961	-1.1426789836507998	1.8844918274993	0.1838070976631649	1.8906	-3.7534	-0.8804	-0.7519	2.0847478537623	-0.0640504539795999	-1.2008673260560998	0.1849391137961861	0.0531	-0.3226	-0.428	0.3793	2.1039079097132	-0.0227796147752999	-1.2030311927445998	0.1869091618869416	0.0528	-0.6436	0.0897	0.0387	2.0675942923771	-0.2870860950179	-1.3740553471975	0.190582433101851
582	0.0829579208945556	0.0357	0.3597	0.5754	0.4304	1.5992941979550002	0.7110072508104	2.2454247911411	0.0895636700359698	0.0481	-0.4519	0.2545	-0.7328	1.7239722622432998	0.8894278950348999	2.3590474638027	0.1149352733057539	0.4851	1.3846	0.7365	1.9676	8.3601186225351	3.9627087381654	11.8252953944683	0.1247101313737232	0.9419	-0.4503	-3.3316	0.164	6.067482194554	3.163573098587	8.4970717124018	0.1299518288830482	0.9591	-1.7226	-1.9233	-2.0986	4.3478770087184	1.6377323389489	6.1548630657387	0.1324774475018174	0.0597	-0.2802	0.515	-0.5768	1.551689130808	0.9305807051471	2.0439097878957	0.1336798076905015
583	0.1219842264531577	0.3321	1.1951	1.5926	0.3448	-5.1014140757155	-1.6854947782186998	-1.1304826441338	0.138325516680245	0.5047	-1.4306	-1.7858	-0.4877	1.9138023853708	4.1895606531816	0.8362361175285	0.1529203507946071	0.0274	-0.4595	-0.2039	-0.1258	-0.7249740267089	-0.0234091032664999	-0.2870074089565	0.1542987423742242	0.1053	0.5941	0.7982	0.1822	0.9180302783538	1.2197913238228	0.168781601703	0.1624145422690651	0.4046	-1.3919	-1.2487	-0.4901	-1.500149760591	-0.6611202878828	-0.4568512724883999	0.1671610171267331	0.1404	0.9634	0.5318	0.2207	1.6865963830783	0.5453337485327	-0.2242159319592999	0.1691625957563768
587	0.1274957392202874	0.3111	0.1418	1.6856	-0.8936	0.4054692743941999	0.199862595956	-0.5516286334446999	0.1453920962658034	0.0017	-0.1138	0.0465	0.0455	0.2882270429082	0.3185605195779	-0.5839686046800999	0.1513792391584502	0.2334	1.3433	-0.6603	-0.2682	1.6968649140909997	-0.6682807194702	-1.2823467426358	0.1517582255859364	0.1544	0.5922	-0.9058	0.5956	-0.4951320413594999	1.7484436273386998	-0.7995684129161	0.1574903716442985	0.0002	0.0399	-0.0082	0.0084	12.1862677011408	-7.9356466643128	2.4571689823685	0.1622175281256653	0.0038	0.1436	-0.1181	0.0174	-1.9176973454101	4.765975395967299	-3.5799403924851	0.1656856819747308
588	0.1273557772752905	0.3276	1.1498	-1.5174	0.4832	0.2320451950686	0.7816673339475999	0.2238618446829999	0.1452914307234901	0.0011	0.0599	0.0567	0.065	0.0873021851232999	0.9577667393608	0.0534671787212999	0.1470846595181461	0.5379	0.4046	0.1787	2.3001	0.5207836973759	1.2166438813668	3.575101199709	0.1478909764554654	0.363	0.0261	1.3427	-1.3705	0.5861718143993	2.6262259852864	-2.4040558909235	0.1553381315085939	0.0017	0.1021	0.0075	0.0773	-3.1933557728269	5.7403448942835	-7.2696084975924995	0.1588688212878224	0.4084	0.4794	-0.0339	-1.9039	0.4169967823893	0.7916998067761001	3.9262377487065	0.1599912168194666
591	0.1280688781225489	0.437	-0.478	1.3747	1.732	-0.0311596803144	-0.0395004028228	0.0376512803798999	0.1419708657708322	0.3588	-1.8949	-0.2168	0.3916	-0.2600967759577	-0.2788240585709	-0.0014556921359	0.1420738935586725	0.8828	1.4178	2.3058	1.4121	-0.062161988506	-0.2744569821631999	-0.1840860406453	0.1434598628456274	0.0239	-0.1616	-0.3963	-0.2577	-0.0073178037101999	-0.037375879165	0.0151864098502	0.1436217769898397	0.0567	-0.7163	-0.2798	-0.024	-0.0121569964863	-0.0721551183038	0.0332842039722	0.146468231400872	0.0006	-0.0626	-0.0443	0.0234	-0.0268319469373999	-0.0271860342136999	0.0455985725813	0.1593657303652299
592	0.127720975729857	0.0315	-0.5134	-0.3239	-0.0325	3.1001521330986	0.3388615234191	-2.135539706396	0.1304702594577797	0.0222	-0.0836	0.3485	0.3565	-1.8910621136262	-0.7568025385452	0.8713694439435999	0.1396497585218158	0.0689	-0.026	0.2641	0.8182	-0.5569005995584999	-0.6440847555897	-0.3514906362737999	0.1418795775494761	0.881	-1.5312	-1.8355	-1.8976	0.5362848514716999	-0.1612277398086	-0.6911783633376	0.1420585003759733	0.4342	1.3379	-0.7693	-1.4841	0.5458058649011	-0.2529363443703	-0.8070829317798	0.1434754118453931	0.0262	-0.0371	0.3109	0.4195	0.4011415410172	-0.2125703948721	-0.6210297395994999	0.1435942837299435
593	0.1675591253217221	0.3112	0.7209	-1.0403	1.0883	-1.2328532100152	-0.5522187789052	-2.8375374031761	0.1688643115445448	1.8482	-0.1707	-2.0458	-3.4933	-0.4287603485686	-1.0661567889393	-0.5980534096707	0.1709881345427466	0.0398	0.0672	-0.5406	0.2284	-0.5710247475797999	-3.1703794428981	-3.8628561262488	0.1720010152986781	0.075	-0.1714	-0.722	0.3219	-0.7346130692303999	-0.6084399697755	-1.3401023117034	0.173971426472598	0.2738	-0.4694	-0.1402	-1.4562	-0.4597233137295	-1.9363459419619	-1.7244837216424	0.1763221837984052	0.3106	-0.6614	0.8376	-1.226	-0.9644157115491	-0.6933028869954	-1.7288507980501	0.1804418543716467
594	0.0758509376496594	0.698	-1.1326	3.2104	1.4879	5.795031706956499	-14.3946707003932	-7.668979602228199	0.1115001530422794	0.774	0.6662	-3.0259	-0.9013	3.2036243038396	-7.3687529349565	-4.3330840291752	0.1162148474657639	0.1724	0.3953	-1.3104	-0.5931	6.7250222666431	-18.55023897505	-8.9085211274624	0.1327838448584067	0.0064	0.1168	-0.2408	-0.0273	3.1240333527335	-5.2804642084312	-4.7389073908457	0.1391965087249539	0.0077	0.0582	0.2819	0.0261	5.548547619621	-14.0097384880244	-7.0138787980425	0.1416945517653766	0.279	-0.4134	1.5563	0.6009	4.443244515135199	-12.2577933309534	-6.2784001821367	0.142684059226347
595	0.0822420778139241	0.055	-0.3172	-0.7673	0.5608	0.5181870573496999	1.4087165572442	-3.0376360573163	0.0886266530817833	0.0818	0.4404	0.0847	1.0879	0.6141447092269999	1.6225459290987	-3.2438722242457003	0.1123330356869576	0.353	0.0549	-1.0522	1.8983	0.0427658743709	7.1273440985813	-14.3368364452642	0.1228166434841018	1.4117	2.2981	3.4494	0.2498	0.4445762469099999	4.1309001944079	-8.028338844641999	0.1265060627124996	1.3809	0.5793	-1.3276	3.7783	0.0817548177946	4.1685514747878	-8.8705551028369	0.1286283065929307	0.8059	1.8222	1.7468	1.7395	0.3817454268821	4.6036460512991	-9.1040559900414	0.1304279573291837
597	0.1073318535795529	0.6879	-1.5341	-0.3711	-2.6689	-10.6845835623525	-2.0750301251794	-18.4641564238784	0.1379845463095468	0.2432	-0.9177	0.2685	-1.3151	-11.3994857732022	-4.6627786264412	-21.2768290316521	0.1414550252873382	0.4339	1.1638	-0.6919	1.6638	-7.3999913013323	-1.4582887759262	-13.0798266143992	0.1453400092664228	0.0979	0.4166	0.3818	0.8314	-3.769455771367	1.5368568082341	-5.6120079281401	0.1476979646792147	0.5119	0.7782	1.2148	1.7657	-8.0637869153027	1.0647010968034	-12.573245751106	0.1515145225490282	0.4082	-0.355	1.9569	0.2934	-4.4065768105228	0.7194660024109	-6.9363730275635005	0.1563786584015435
598	0.0992451455395123	0.6703	0.6422	-0.5363	-3.0709	-3.5168341712423	2.6315372944309	16.6713338579101	0.1257467235182506	0.0957	-0.4604	-0.3707	0.8899	-4.0762133817349	3.0398392670355	19.3703837930222	0.1454693429440136	0.0099	-0.0058	-0.1834	-0.2623	-1.4001397765516	-1.1993722908895	3.3739402837399	0.1480816976473399	0.5083	-0.4573	-1.8468	-1.2366	-2.5382156256105	0.9854248899429	10.743440736279698	0.1497290864451626	0.5156	-0.9863	-1.0455	1.7605	-2.8848277260774995	0.4337962564982	10.9468835480294	0.1568595605828059	0.0118	0.0829	-0.2227	0.2383	-2.5343600086019	0.7078991513851	10.0745305283183	0.1578323184441138
599	0.1015497438968344	1.2984	1.9361	3.9276	-0.0638	-8.8528507390219	-18.1917452793116	-0.2757159591456	0.1300248339561133	0.7189	-1.3612	-2.537	-0.0598	-7.5764447940218	-17.4471390802834	2.6154853379053	0.1369665562973051	0.0518	0.0734	-0.0959	0.7437	-10.1630130043626	-19.9998722842222	-1.9870197655035	0.1379396118280089	0.419	0.9588	1.8887	0.2653	-9.8005850055542	-19.9930659399111	-0.6213838268758	0.1450139455175842	0.0	-0.0009	-0.0061	0.0074	-1.5664427673205	-2.7463009149828	-1.7282606525896	0.1500250947723417	0.5542	0.2843	-0.4545	2.292	-2.843320828689	-5.661383431668599	-0.9070535727885	0.1560698006787745
600	0.1031592544477745	1.1721	1.7943	3.11	2.0376	-9.5429668405306	-15.6768600709062	-11.2699685161378	0.1322203515470519	0.6418	1.2603	1.892	1.4536	-8.5767806926	-18.727479328353496	-9.2875125421955	0.1364940237709709	0.3151	-0.9179	-1.0244	-1.2535	-9.0182881831154	-15.0669250659641	-10.6503551256435	0.1376415995610572	0.3227	0.5555	1.7481	0.3902	-11.0263958130741	-13.674457180399	-13.9311311126858	0.1444861640813973	0.0	0.0059	0.0129	0.0044	-1.9027469937441	-1.2040147685121	-3.0187120595496	0.1508301809753315	0.5348	0.5647	-1.6867	1.4678	-3.1369378668031	-3.9998879021769	-4.163987683226599	0.1566853633498419
601	0.0964861192025094	1.0536	2.2679	0.83	3.2476	-10.3792029580591	-3.2675567287271003	-14.2847069295867	0.1261628289519133	0.1469	-0.8658	0.24	-0.9691	-11.3450350187134	-6.3723119964176	-16.911405031241497	0.1400264771494969	0.4669	1.0049	0.9024	1.7825	-11.2116621446404	-0.7609335567686999	-14.0567534097109	0.1452036414037617	0.0009	-0.0652	0.0327	-0.0599	-2.6543562522369	0.8799462246362	-2.4765257534729	0.145720639490462	0.4247	1.4464	-0.6767	1.3498	-8.4714200563854	-3.0448751749651	-11.7178102345959	0.1514765719060086	0.4264	0.6838	-1.9061	-0.3482	-4.6842992642341	-0.3507431186904999	-5.705644341206099	0.1566525954617488
602	0.1309719753446914	2.8527	5.4049	-1.7236	-0.6981	0.5235770525555999	-0.2630081602294999	0.6558089787383	0.1442121083209268	0.075	-0.231	-0.08	0.8484	-0.4751851247945999	-0.1030393974033	0.8239610919500999	0.1586436659942239	0.1678	-0.5122	1.0919	0.3637	-0.0859251790488	0.0702273097995	-0.1387628692789	0.1593392263967087	0.0044	-0.0177	-0.0389	-0.199	0.2162292967271999	-0.2267338859241	0.1957709207632	0.168977500883578	0.0593	-0.7171	0.0989	-0.0473	-0.9128763413321	-0.1472216208794	0.4726671708298	0.170166126018346	0.0157	-0.0904	-0.2612	0.2497	0.5446649170108	-0.3416942216295	0.1792075048385	0.1709239570209891
605	0.1225880925544314	1.1082	-1.9216	-0.5077	3.0999	6.8874696404034	1.8227232693003	-11.1027606356628	0.1442899587902696	0.0033	0.0971	0.0259	-0.1557	0.1204290169726999	0.0358415009676999	-0.1965971244078999	0.1465088338739668	0.3951	1.0565	0.2784	-1.6886	5.8711998143917	1.5468499380319	-9.4636512906394	0.1510109041504343	0.0002	-0.0061	-0.0482	0.0068	9.900673675655	2.6112756336204	-16.034802964214798	0.1559700571766023	0.0638	0.3988	0.105	-0.666	0.1862499073337999	0.0546081266116	-0.2546674377210999	0.1623391606182428	0.0226	-0.3501	0.2293	-0.1838	2.1358544506416	0.5734640154831999	-3.4145029483916	0.1635338100670937
606	0.1322651353564265	2.4996	2.5507	4.6403	0.556	1.8300804160412	-0.9505669647427	-1.3478135457206	0.150613074515201	0.1659	-0.9752	0.4525	0.7045	2.4669653970128	-1.0699730629172	-1.7271197046993	0.1683138488028691	0.0068	-0.0853	-0.2287	0.0298	1.5198606189717	-0.9934508682057	-1.2083031588584	0.169791715982202	0.002	0.0979	-0.0584	-0.0651	1.5452368737731998	-0.6431011798221999	-1.0531342457776	0.1766164498408855	0.0633	0.551	-0.2749	-0.3984	1.4706818305967	-1.0301579158488	-1.2009066690868	0.1784101982707586	0.0403	0.3282	0.4544	0.1576	2.6249670083039995	-0.9342396070022	-1.7404569921066	0.1862045835717332
610	0.1334294875731702	2.5723	-3.2119	1.159	4.1543	0.6952306954997	-0.2228782689155	-0.4324979364850999	0.1520928912453306	0.0035	-0.0201	0.0987	0.1554	0.3862305323818999	-0.2373565042130999	-0.0882070748294	0.167528024382246	0.0008	-0.0706	0.0332	-0.0383	0.6351145445901	-0.2214225767795999	-0.2766208488516999	0.171485779708796	0.0052	-0.0675	0.0745	0.1891	0.2357434399543999	-0.1275107624987	0.1545000815589	0.1770255784183985	0.0004	0.0409	0.0261	0.0368	1.5422861464707	-0.5053612293415	-1.6596070640181	0.1799175483175304	0.0556	-0.5971	-0.3213	0.0634	-0.6036007769994	-0.0407987228359	1.2437512295191	0.1835024400188227
615	0.0949923414102187	1.4694	-2.0728	1.6884	4.007	-8.1623805502369	6.2664005577732	15.2039174988615	0.1264240610413096	0.3308	0.9294	-0.3003	-1.7235	-8.0674458171578	11.1789680861287	16.0765852628182	0.1345362719987179	0.2253	0.4511	-1.0264	-1.1202	-10.0787402326032	3.557790266201	17.833290926603897	0.1386534020922879	0.5431	-1.1732	0.4159	2.08	-8.483026250441899	6.798278989806499	15.873024421976398	0.1450893789849309	0.0001	-0.0051	0.0176	0.0167	-2.1351856191197	-0.2722537724439999	3.1171876653917	0.1498484809048747	0.5275	-0.8214	-2.0573	0.6109	-2.6112362905897	1.0344463061951	4.333280744328699	0.1560685015907318
616	0.1304590354840887	2.0723	2.5149	-2.6146	-3.266	-0.5493860806948	0.1973052989604999	-0.6009254509118	0.1554955016008551	0.0067	0.1135	-0.0227	0.2267	-0.8933621981049	0.4503203293922	-0.6994403997845999	0.1656017689720246	0.0369	0.1682	-0.4235	-0.3552	-0.4464253693529	0.1315630946608	-0.6305114099982	0.1849720202291709	0.2695	0.5486	-0.9758	-0.9657	-1.1758451585309	1.2100342522092	0.8635008378035999	0.1867994361702003	0.0459	-0.4481	0.3746	0.1656	0.5616611062732	-0.9540291514443	-1.1345349762959	0.1905470060338212	0.0039	0.075	-0.1022	0.1215	-0.6577367872426	0.2866139786495	-0.3409860470769	0.1916361732085412
617	0.0400972855007252	0.0603	0.4668	-1.1461	-0.8518	0.5997845030215	2.474283200723	3.0941326494015	0.0797378461900112	0.0893	0.8969	-0.1502	-0.9234	0.4642871052906999	1.8811476698898	3.1025520579713	0.0883147771383369	0.2332	-0.8152	-0.6979	-1.6762	0.6996371149381	1.4506955710011	10.518910060074798	0.1028034436039716	0.1007	0.2271	-0.408	-1.1185	0.5919552399121999	2.3481887873295	8.6548766085395	0.1061466365756215	1.5412	3.3177	1.9102	-2.6689	0.2368450448139999	-1.3645343337681	1.4260274907522	0.1140368648072027	0.2248	-1.5252	-0.6565	0.4469	-1.690963459486	1.1662848020708	4.9369208643588	0.1184881633420278
618	0.134269974384688	1.9918	2.9318	3.5353	-1.0759	1.2120407467749	-1.3866057739908	-0.6517959896069	0.1596580222348771	0.0727	-0.6205	0.4287	0.3386	1.7576498965225	-1.8796919777539	-0.8930867968899999	0.1641351217239589	0.0024	0.1021	-0.0929	-0.0526	1.1324497956688	-1.0233909145684	-0.5946699090305	0.18776433004706	0.069	-0.5404	0.0571	0.5062	-0.9940410136662	-1.9272183588395	0.5325079205244999	0.1903987108157112	0.1424	-0.3006	-0.9198	0.4306	2.0234907549624	0.5650839499440999	-0.9266857451078	0.1937827745304053	0.0953	-0.5792	-0.6254	-0.1036	0.6549827750936	-2.4256158717471	-0.4743589211498999	0.195847575199795
633	0.1090292137190867	0.8531	-0.5864	2.575	2.1824	3.4777665417572003	-12.2228960627225	-7.6273546757476	0.120315704965691	0.2536	-0.1105	-1.3601	-1.1401	10.6663283961077	-13.0180973992309	-9.9869529419801	0.1267919528526694	0.0471	-0.4187	0.6008	0.1444	4.233113388166499	-3.9934356451421	-3.4066736852822994	0.1435027356909789	0.1776	1.2949	0.3447	-0.2462	-1.4837830598198	-3.990957034208	-2.0583486801626	0.1510273538757424	0.6168	-2.4148	-0.5411	0.0427	1.9863115909509	-4.953680995437	-3.4361022722459	0.1514730564671923	0.0075	-0.0616	0.0398	-0.2633	1.1985067442141	-8.5397195576806	-2.5166949878176	0.1524009864199559
639	0.0810004429046483	0.9048	0.7037	-3.4201	-2.136	-1.777911557333	10.8869247692426	9.175699648946098	0.1131488677551396	0.6947	-0.6801	2.7766	1.0182	-0.4885224122018999	4.5616670375422	4.9975091316368	0.1206866065453872	0.2237	0.2959	-1.4178	-0.8265	-2.253962228803	13.2115077381521	10.2705375072657	0.1319161745836602	0.0024	0.1027	-0.091	-0.0925	0.1391562995859	3.0850050662791	5.417928757697	0.1413272009038326	0.0019	-0.0312	-0.1082	-0.0845	-1.6768393114647	9.9304563498949	8.1959008123933	0.1443163657406173	0.0712	-0.2328	0.8099	0.1733	-0.6459732210632999	4.8973417754746	4.5986888294309	0.1468361312970796
642	0.1098058401553763	1.5615	4.6158	-0.1196	0.1064	16.426974294232398	-0.4682607513913999	-0.1216093078936999	0.1403620872661102	0.7514	2.8308	0.0122	-0.1263	16.1108923855886	-1.6140084914368	3.6240045868691	0.1458283579599929	0.388	-1.3903	0.3646	-1.3876	15.719114485878	0.3132492104334	-2.7896962778449	0.1496933701600777	0.4807	-1.2393	-0.3606	1.7752	9.3667494060253	-0.1853450176277	-0.7167906763233	0.1561221474957636	0.1494	0.3346	0.7911	-0.8353	4.3533850330164	-0.3259963523801999	-0.2636769917513999	0.1604112529591276	0.2014	0.9969	-0.3523	0.8748	14.3043784449367	-0.0771910262334	-0.9975425433985	0.1615536889909779
643	0.1086485463782463	1.2541	-4.1259	0.4613	0.28	14.805136539686298	-1.7340834211332	-1.1187190779545	0.1379040348228018	0.2124	1.2407	-0.6533	-0.5864	18.002347929521797	-0.4106625544466	0.2774470524964	0.1497324115225628	0.5594	-0.852	-1.431	-1.6824	5.3304298574202	-0.7717135471805	-0.5698051136280999	0.1544105381794929	0.6588	-2.4654	0.3983	0.4039	12.995789900824	-3.3891660366208	-2.8710970083632	0.1564738321272489	0.2499	0.3035	-1.3796	-0.6328	4.2568372356786	-0.5293998210991999	-0.4878535806799999	0.1638971765686495	0.0084	-0.276	0.0161	0.0031	12.609520025411395	-1.9659319010483	-1.4097001330116998	0.1655241173164388
644	0.0773660800197285	0.8454	-0.9835	-2.854	-2.698	-2.0851412840693	-10.3194802374565	-11.1952167578078	0.1102222561206927	0.7521	1.27	2.3303	1.7866	-0.183731953369	-4.6636835161473	-5.7564755368705	0.1176075025543481	0.2435	0.5338	1.2577	1.1129	-3.1895001558183	-12.8072974407403	-13.308212907612695	0.1314133128533208	0.0114	0.2041	0.2004	0.2197	0.9400623755458	-3.5059754947691	-5.3260234379818	0.1336805000474668	0.9673	2.7334	0.8396	-1.6362	-0.4651919949967999	-0.5273539835027999	-0.3280421899765999	0.1370128416834101	0.0455	-0.5575	-0.1056	0.4193	-4.6248912878771	-14.857856200824298	-14.6350172749395	0.1384391903751594
646	0.162064968150346	0.135	-0.943	0.3752	0.4688	5.4712385642955	-3.4659636325472	-0.0633816224576999	0.1631637728311249	0.9089	-2.5129	1.1701	0.8201	5.092955324115	-2.1606012169519	-1.1171060136958	0.1707370162304426	0.1151	-0.7441	0.651	-0.1837	1.2915136687889	-0.2248060774198	-0.0107406473811	0.1743500950185688	0.5673	0.8042	1.3917	-1.5155	0.504377653574	0.9638649091193	0.0237238475120999	0.1755321637092722	0.0101	0.1332	-0.0637	-0.2544	5.591510209145399	-5.4913821960139	1.881383728074	0.1757753779803822	0.2236	0.6378	0.3031	-1.1871	1.4471546982381	-0.734534383169	-0.0167601310782	0.1782293372857502
647	0.1703992478269624	0.0539	-0.3378	-0.567	0.1979	0.8042895766000999	-0.5057940026792	-0.0883644469522	0.1762624735225448	1.0797	2.1648	-1.7142	-1.2505	3.4438921923245003	-2.4406449094745	-1.4258701186294	0.1877358184638353	0.0028	-0.0511	0.129	-0.0525	3.5800584215772	-2.686342136196	-1.3044575258892	0.1996623191237588	0.0191	0.0828	0.2056	-0.3071	2.5365632183211	-1.5346929415456	-1.1772615076361	0.2078668355233724	0.0005	-0.0322	0.0105	0.0528	-2.0688532693595	2.2396413656282	1.1588096262377998	0.2107065751008219	0.0509	0.4298	-0.3066	-0.2897	0.1516673833485	0.3266651839021	0.0571654236071	0.2153051920571468
648	0.149909699372341	0.6819	-1.42	-0.224	2.181	1.4541971007334	-1.7361686017602995	1.7596563910882	0.1525224439858267	0.7086	1.4513	-2.1068	0.6512	1.9837936369861	-2.5122885683792	1.3197226218008	0.1539098446583335	0.1134	0.4249	0.2889	-0.9169	5.9821471609657	-7.7142240875332	2.7372913609525	0.1622099904750733	0.065	0.4534	-0.6232	0.0856	3.9710494606738	-6.202035359548	3.7328274097853	0.1648579379858093	0.0114	0.2692	-0.1063	0.1421	0.6586416769486999	-0.4728638859833	1.3192505054324	0.1649467864205982	0.0089	0.0993	-0.021	0.2662	0.8762873227811	-0.4802210327241999	0.1568213203702	0.1693552473894077
651	0.1211134071301969	1.0563	-3.5367	0.0554	-0.7556	15.509416132247	-0.1343171068098	3.3249188674877	0.1490641429937657	0.5744	0.0199	1.0651	-2.1552	7.209767747897799	-0.3111246867755999	2.2001409628054	0.1521716075283732	0.2124	1.4313	0.1069	-0.183	16.595323122597698	1.3316829031336	0.9464752895499	0.1564009505318592	0.1886	0.3191	1.0597	-0.7644	4.1606041825864	0.0956822506623999	1.1352038078178	0.1632030666613569	0.0506	-0.5102	-0.2441	0.3805	11.6513598557436	-0.5132691785122	3.3491935174296	0.1646361537062461	0.6916	-2.4576	0.0612	-0.5073	13.2933018989774	-1.4354304750895	5.2808969817689	0.1649012599077062
652	0.1145446112555796	0.6439	-0.0947	-2.2067	-1.8849	-0.2197308264594999	-5.2210168890435	-3.7621773106875	0.1528926756256355	0.0004	0.0167	-0.0214	0.0579	0.3235570844768	0.8051551232755	0.8034240299247	0.1534632972002896	0.0031	0.105	0.1381	0.019	0.8508717249489	-2.1294808796682	-2.4940334021344	0.1613267329812807	0.0359	0.3122	0.4829	0.055	0.6367276088488	-4.3162845550663	-4.121221808855699	0.1671915094976664	0.1704	0.2277	-0.6416	-1.0323	0.8548453710496	-2.4843156735515	-2.7372913609525	0.1692528652869113	0.1926	-0.0452	-0.9468	-0.8989	0.5667363572334999	-0.8049977511527	-0.7916998067761001	0.170600826969419
653	0.1182777154890386	0.6905	1.3389	1.1291	-2.3854	2.7495663865309	1.6594103488646	-4.6314222309733	0.151079544875665	0.0076	-0.1805	-0.1278	0.1629	-0.9521406859707	-0.7681333313868	1.3432497541594	0.1514354567800653	0.0582	-0.3858	-0.3754	0.5354	-1.1312301617171	0.4606282034356	1.5937468306263	0.1535824623443189	0.0236	-0.3077	0.095	0.3559	0.5704739451499999	1.6727082932412	-1.5774194728858	0.1596827504768292	0.0496	0.5416	0.2147	-0.3556	0.6648185327685999	1.6281326394581	-1.9024322494985	0.1625307711433743	0.0387	-0.1839	0.5466	0.1567	0.9941590427583	2.4383630136939	-2.6813062282664	0.1668299058604219
654	0.144459189721732	0.0324	-0.3101	0.3929	0.2924	-1.1471640891506	3.5122703796811	3.278061317924	0.1607009179882292	0.8466	2.7857	-0.1165	0.3579	2.6188688385455	0.2943645556974	0.0045637915612	0.1697610424371796	0.0741	0.6488	0.1577	0.4575	3.5938678253529	0.7493273627122	1.0923592473855	0.1717438454778032	0.0793	-0.52	-0.1143	-0.6395	-0.8661368208604999	2.2975149637879	3.0918900966516	0.1867023764700013	0.004	-0.0675	-0.1476	0.0759	-2.3462216357945	1.267239018847	0.5188558888716	0.190579849625489	0.1458	0.3451	0.6788	0.7536	-0.498869629276	1.3582001058254	0.0401692343446999	0.1979386887413035
655	0.1380404151802278	0.1334	0.173	-1.0371	-0.5863	0.0380447106869	-1.2993429318982	-1.727552478037	0.1484731696522656	1.0703	-0.3217	-2.8642	-1.5829	0.1539492791290999	4.5805516922782	1.5362273197429	0.1601946705441312	0.6568	-0.3317	-2.1581	-1.1757	0.2774863955271	3.0686383655078995	0.6827196117370999	0.1751893257387345	0.0028	-0.0531	0.1133	0.0931	0.8312395526295999	3.4036836149491	0.7758052223733	0.1773675733598075	0.0896	0.8591	0.139	0.0072	0.2558083856114	3.1977621922653	0.7775363157241	0.1816905480880295	0.0001	-0.0081	0.0263	0.0153	0.5414387884934	3.6083067176198	0.9439966786158	0.18410952903442
656	0.1378688098759667	0.1176	0.1816	0.334	-1.0656	-0.1947873449957	1.2959594312579998	-1.1833203343638998	0.1495367144743666	1.0952	-0.3325	0.8245	-3.1931	-0.0384381409938999	-0.4123543047667	5.033901435034299	0.1607264565524257	0.6522	0.3682	-0.5945	2.366	0.0853350335883	0.0674339546198	3.3826744365553	0.1735256382552602	0.0021	0.0103	-0.0155	0.1328	0.5945518799384	-0.0450477701515	4.1938097004972	0.1777714868430028	0.0001	-0.0285	-0.0185	-0.0088	0.1218847091086	-0.728632928564	6.319710364371699	0.1779726113965177	0.0936	-0.8566	-0.0916	-0.2167	-0.1076818750259	-0.1953381474254999	4.1213791809785	0.1839625053423716
657	0.1257416601985755	1.2148	0.9766	1.8447	-3.1835	-1.4459350642864	-3.5656195293103004	6.459417466387399	0.1528775334407109	0.1994	0.1865	1.0882	-0.8589	-2.4330123615187	2.0221530919186	12.601612076240698	0.1664706957056163	0.3945	0.1173	1.4228	-1.2315	-0.9582781987599	-3.3114635509883	5.5135716653287	0.1679928983527646	0.068	-0.0651	-0.5837	0.5116	-0.8319870702129	-4.4117700905752	6.515245226950699	0.170896266049815	0.0145	0.2285	-0.0424	-0.2699	0.2492774425152	-0.6247279844853	1.33372874073	0.1862132332563894	0.1428	-0.495	0.2819	0.9087	-0.6741821740752	-1.3401023117034	3.6150737189002	0.1874227308956997
659	0.131994115088808	1.255	-0.2041	-2.901	-2.4094	-0.3799749905005999	3.6837273074716994	2.8566581160963	0.1639902772658829	0.1506	-0.2058	-0.4478	-1.0651	-2.7754541007315	8.974499389946299	1.8050975915467	0.1726410537439507	0.2289	0.2556	0.602	1.2493	-0.4006300816181	2.7900897081519	3.0016371842258	0.1746226378100234	0.0123	-0.0104	0.3251	-0.0063	-0.7657727495447999	-0.278942087663	-0.4361961813709	0.1762251086634968	0.0911	0.0965	0.5271	0.6988	-2.1141764407259	6.805242706240399	1.8634039630441	0.1884594354931101	0.0766	-0.3038	-0.7188	0.0229	-0.5617791353653	-0.6447535871116	-0.2841353677154	0.1895736888480434
660	0.1303573486785022	0.3834	0.2645	1.3279	1.6058	-5.518646916289	1.0330693001206	-4.9693395216556	0.1418409922459049	0.0315	-0.1641	-0.2861	-0.4734	-2.9714610796789	0.4872634352194999	-2.6953516902263	0.1492085479301164	0.0075	-0.0019	0.2739	0.0267	-1.9488176826938	9.124160278729098	3.6516233944205	0.1549032842952746	0.216	0.8415	-1.1535	-0.2306	-2.6817390016041	-0.5928994726489999	-3.3746878013232	0.1660795614268324	0.0378	0.1705	0.5558	0.0566	0.9944344439732	1.9159662520593	3.4304762188558	0.1671917248486121	0.4081	1.3874	-0.3484	1.2708	-4.1732726384718	0.1345925080247	-4.4019736759309005	0.172526362460694
661	0.1210928198002857	0.4837	0.6607	-1.058	-2.1061	0.867513826935	-4.9809063726814	-3.6836486214103	0.1544044440417246	0.0003	0.0481	0.0215	0.003	1.1248565907437	-2.1973869506564	-1.9112450883753	0.1548832154981012	0.0005	-0.051	0.0349	0.0362	0.4932042328552	-0.9777923419871	0.4261637085423999	0.1660130168821378	0.0023	0.009	-0.0615	-0.1312	3.8558530667842	-3.4325220564522	-8.5628139167015	0.1681745935470676	0.0367	0.328	0.1936	-0.4265	1.7050089214459	-2.5101640447214	-3.6033494957516	0.1728990030176511	0.2005	-0.6297	0.0608	1.1574	1.4029331317313	-2.0085797463271	-2.2723747671706	0.1758154696380938
662	0.151680882992032	0.0279	0.004	-0.3271	0.4114	-2.3546410443643	2.5663852355917	-8.75382433075	0.1550911250763773	1.281	-0.1798	3.5041	-0.2807	-0.1920726758774	-6.8886892743551	-0.2619458984005999	0.1670457584341587	0.0676	0.0773	0.4838	-0.606	-0.8101910312050999	2.2780008205607	-1.6687739901712	0.1737575300645333	0.0268	-0.2303	-0.1086	0.4084	-0.2487266400854	-4.2649025569721	-0.4745949793340999	0.1804067007184694	0.009	-0.2626	-0.0135	0.0761	-0.0944232736799999	-9.1005151172784	-0.1863679364259	0.188427576047914	0.0042	0.0779	-0.1437	-0.0821	-1.8319688815148	1.7239722622432998	-8.1085592842393	0.1902714711136981
663	0.1591066187109131	0.2568	1.1178	-0.5311	0.9433	-0.3133672395255	0.7750183617593	-0.6874407754211	0.1686272421252484	0.4709	1.3704	-1.5198	-0.0366	0.9251120238798	-0.7235970206343999	-1.0517178966724	0.2025740347936456	0.0001	-0.0051	0.0224	-0.0171	-1.6043694489152998	0.1803877957595	-3.4921267479627	0.2054110710919886	0.3261	-1.1224	0.6175	-0.8605	0.5192099761479	0.0119602813327999	-0.5930961878025	0.2072743183434374	0.0001	-0.0005	0.0048	-0.0191	-2.2644274749692	0.9044569327623	-3.4091916392471	0.2097321778528781	0.191	-0.7046	0.8994	0.2461	0.2798863203998	0.442609095375	-0.3132098674027	0.2117457330820435
664	0.1457080161031171	1.7073	0.763	0.5232	4.089	2.8391898104655	0.4380846468444999	8.9479035011931	0.1497557594605012	0.014	0.3119	-0.1055	0.1775	8.743988573075	-1.5436238095145	-3.4152898090056	0.1653008825416834	0.0503	-0.4206	0.3558	0.3905	1.2177848292571	-0.7221806715292	-1.7602465365487	0.1722738182752342	0.022	0.3711	-0.2107	-0.0992	1.9924491037401	-0.0775451135096999	5.0294950155959	0.1759564102171664	0.0089	0.2669	-0.01	-0.0676	2.4224290862604	0.1960069789474	7.1359995653352986	0.1830438057133327	0.0303	0.232	-0.13	-0.4219	2.7624315575698	0.1875875703776	7.588129674139699	0.1866310243808163
665	0.1858067910533011	0.1765	0.6042	-0.8051	-0.6416	0.9887690475524	-3.2602782680476	-0.0960756809694	0.2004688672142263	0.1028	-0.2437	0.8155	0.2125	1.2859269584295	-3.1809627181564	-0.3714375528387	0.2332416730997656	0.4736	1.1652	0.121	-1.2935	1.7587908444127998	-3.6487906962101	-0.9836544535614	0.2362007560553889	0.0079	-0.025	0.2097	0.0762	2.4196357310807	-2.8059842925547	-1.6222705278838	0.2445345300615254	1.2076	-1.1319	2.2396	1.0536	1.2810484226227	-4.1599746940952	-0.3754505419700999	0.2556742655185375	0.02	-0.034	-0.3258	0.0992	-0.5463173243002	-0.6964896724820999	0.9496227320059	0.2664206183740941
666	0.1181309427947648	0.4091	0.7047	-2.0094	-0.8124	-0.6329900209323	6.864847397750899	2.8769591199375	0.1564407092408392	0.0017	0.1038	-0.018	0.072	-1.4404663830191	4.9579693857833	0.9106731316129	0.1586524667185365	0.0003	0.0262	0.0189	-0.041	0.1904989546494	1.3027264325383998	-0.2435727030637	0.1694567963850886	0.1728	-0.9032	0.83	-0.1569	-1.8964914518628	5.8647475573569	1.2410759034315	0.1750403065592543	0.2734	0.4487	-1.3467	-0.5725	-2.495921867608	5.091027515610699	0.1833778660927	0.177121574961113	0.0248	0.1513	0.2962	0.3151	-0.078292631093	2.2816203793850995	0.2292124968582	0.183125470393367
668	0.1163575538490925	0.0089	0.2752	-0.1942	-0.0364	5.0595924340814	-6.9477038204051	4.030300064907999	0.1361496283647544	0.0583	0.721	-0.1603	-0.3103	1.7757870336752	-1.80191080606	-0.2137900288238	0.1379121872893189	0.4565	-1.8475	0.4055	1.1779	-0.2578542232078	-1.4494759370494	1.1210796597964998	0.1402055624079361	0.0018	0.0153	-0.0917	-0.1022	-1.1051063893323	-1.7458076442818	5.2607926930812	0.154400995486649	0.2326	-0.8399	0.8242	0.9353	0.4671591465317999	-0.6842933329651	1.5989401106786998	0.1564038155079216	0.0022	-0.0677	-0.013	0.1294	-2.1236581111246	-0.7297738764542999	7.0739949489521	0.1647492247125071
669	0.1479988312649295	0.0338	-0.0222	-0.4777	-0.3374	-0.6992043416003999	0.3868993639038	0.2864959495574	0.1582619020540288	0.5079	0.2311	-1.0816	1.8948	-0.4330487389149	-1.9295002546201	3.0851230953712	0.1612054676142914	0.2933	0.9097	1.3568	-0.2472	-0.1545787676203	-1.2130243225424	2.3513755728162	0.1687628544221342	0.2421	0.6263	1.2912	-0.3036	-0.0387135422088	-0.6111152958631	1.8608466660486	0.1693971750425539	0.1174	-0.2727	0.4103	-0.8925	1.5935894585035	-0.6412127143485999	3.8719050233098	0.171709767476875	0.8506	-1.1906	-2.3546	0.6847	0.1131112132624999	0.0808892711192	1.1666782323777998	0.1784150763739206
671	0.0994277466042609	0.0389	-0.285	0.2666	-0.6596	-0.4367469838007	1.6890749940123997	2.6564807758947	0.1223004858540786	1.0625	-1.4007	1.2034	-3.1019	1.4924778696044998	0.0210878644552	5.231364106117599	0.1375913592144105	0.0837	0.6136	-0.6097	0.4054	3.3209845644177	-1.5748228328596	7.504053617533799	0.1591231647194086	0.0013	0.0804	0.0295	-0.0669	-1.4549839613473998	1.1343382611424	-1.0725697029433998	0.1686341870095	0.2751	0.6452	-0.5365	1.3204	1.5130149316299	-0.2780765409876	3.5447677230393	0.180866168865761	0.1856	-0.8018	0.9225	0.2127	-2.2800466581571	3.4535705778767	2.1111076843313	0.1894195313802995
672	0.09983407561948	0.0148	-0.2551	-0.1569	0.3647	0.6791787389741	-0.5484811909887	-1.8319688815148	0.121497356551747	1.0866	1.8629	0.6596	-3.0838	1.5426008907163	-0.7722250065796	-4.2378738948812	0.1346801973565973	0.1431	-0.344	-0.7927	-0.9202	2.3518476891846	-1.3537150003255998	-7.332557346712499	0.1573426515528609	0.0028	0.1202	-0.1118	0.0032	0.7523174330453999	1.3923891995037	1.0796121054387	0.1617703566643692	0.0021	0.1147	-0.0576	0.0511	5.027252462846	4.009094171360699	-2.3413824430184	0.1645430364718241	0.1209	0.7587	0.5533	-0.47	1.3993135729069	-1.3200767090771	-5.0428716460339	0.1683969507483446
673	0.0991496572397292	0.0267	0.2797	0.5601	0.1115	0.5783032082592999	-1.7369161193435998	0.0998132688858999	0.1200140023332162	0.9223	-1.3628	-3.0368	-0.6692	0.2147736045913	-4.4380905781135	0.0520901726467999	0.1320410711497865	0.2297	-0.6984	1.2975	-0.6623	1.1587309401764	-7.3064729173584	1.0141453023539	0.1565492542023101	0.0039	-0.0462	0.1227	0.1419	-1.1382332211817	1.1636094759832	-0.8625566050668	0.1599151053273848	0.0092	0.0122	-0.2701	-0.1146	-4.2802069959144005	-3.534184447781	-3.2498917079428	0.1634937338440914	0.1462	-0.5091	-0.9916	-0.3139	1.6123954271781	-4.6516052057224	1.1349284066029	0.1687989271755081
675	0.0989721602863877	0.0095	0.3726	0.0584	0.0377	-1.7353423981156	-0.4852962836845	-0.1331368158888	0.1185542797572826	1.3103	-3.9968	-0.6393	-0.4427	-1.5074282212705	-0.3789914147331	-0.0795909511061	0.1505486739251431	0.0168	0.4069	-0.0418	-0.0049	-3.8279588580179	2.2036424925377	1.0676518241059	0.1563613391876049	0.002	0.0776	0.1011	0.05	-0.1063835550127999	-0.2916105435484	0.0354874136914	0.1587210012382667	0.0086	0.263	0.0183	0.1071	-0.5248753725687	-0.8662941929833	-0.3197014674682	0.158888813646435	0.0101	-0.2677	-0.1448	0.0477	-2.8487108238949	-0.7877655037061	-0.3409073610155	0.1641414440749307
676	0.0936001817023082	0.0184	-0.2523	0.479	0.0315	0.2506937916204	-0.4290357497835	-0.6204002511083	0.123462239894737	0.9226	-1.7344	2.8514	0.2653	1.3122867889985	-1.2501641435231998	-0.9986441482581	0.1395267394778422	0.0933	0.261	-0.9642	0.0688	0.4811259224303	0.6728445110314	-1.0289776249278	0.1478636074082307	0.0135	-0.1762	0.3241	0.0261	-2.668637772381	3.6834519062568	-0.2056853644996	0.1578588918688274	0.0481	0.5511	0.1976	-0.3379	0.4182164163409999	-1.9570403761101	-0.3684474825054999	0.1645298317104244	0.0156	-0.3153	-0.2014	0.0483	-1.3251519600373998	3.2663370947754	-0.5252294598449999	0.1702038205186879
677	0.0950091420914195	0.0523	0.4088	0.7854	0.2049	0.4483138348264999	-0.3649459527731999	0.6895652990789	0.1198350001282134	1.0219	1.7593	2.9761	0.9159	0.3867813348116999	-1.0426689996113998	0.7852475497413	0.1351383892004174	0.1318	0.285	1.1752	0.0117	-0.2340516896342999	-2.5162622144799	0.6240591529634	0.147164745815396	0.0198	-0.1598	-0.4126	-0.0756	-2.1888495129945	-4.2732039364498	-0.5289670477614999	0.1552051839040411	0.0167	-0.2596	-0.1429	-0.271	-0.5299899665597	-1.2657833267110998	0.0468182065329999	0.1607123944296672	0.0695	-0.0065	-0.8031	0.0575	0.3397270700945	-1.866433376408	0.8973751872362999	0.1673142676215522
679	0.0876143977990762	0.083	0.7361	0.9078	-0.2347	2.7519663114036	4.0833344702916	-0.7809985024257	0.112777837920358	0.9923	-2.361	-2.6906	0.6204	6.1084776325434	7.075962100487099	-0.9967556827845	0.1371600186200735	0.0061	0.0195	0.1934	-0.1703	2.1238154832474	3.1768710429636	-0.3990563603900999	0.1425767560239981	0.0036	0.1904	0.0366	0.0266	4.663368771901699	6.368613751531799	-1.5529481077904	0.1449396229818225	0.0041	0.1846	0.088	0.0284	1.5651444473074	2.3944561914327	0.0090095540303	0.1498248217002963	0.0978	-0.835	-0.2293	-0.4793	5.5024375876406	6.8196422554766	-1.2092473915951998	0.1549655912772479
680	0.1129328391522168	0.4284	0.468	-0.1238	2.3357	1.8451487967993	-1.8205594026118	6.285836014939	0.1518915855177266	0.0019	-0.0282	-0.0738	-0.1122	1.2396595543263	-0.156978692493	3.3006835605765	0.1537372820345955	0.0007	0.0741	0.0319	0.018	0.0601554939403	-0.3489333392783	-1.3085098580513	0.1575952681344576	0.0374	-0.2756	-0.2685	-0.4559	1.1979165987536	0.2465234303662	5.303637253513499	0.1676584542916984	0.1554	-0.1674	-0.7128	-0.9241	1.0218565363711	-0.2651326838873	3.1499604099647995	0.1700457327124388	0.2489	0.2828	-0.6251	1.3132	1.5747834898289	-0.1938431122589	5.286483692128299	0.1714259481602187
681	0.1067134645191967	0.7288	-1.3012	-2.5412	-1.447	-1.2457577240848	-0.4377699025989	-1.3287321758311	0.1078198421299033	0.525	1.0357	2.2585	1.063	-1.3161817490378	-0.1557197155106	-1.2104276825162	0.1404570676904548	0.5048	0.609	-0.9776	2.0159	-0.5463173243002	3.8455845357715	-1.9692367156271	0.1572671093075621	0.2491	-0.2625	0.9159	-1.2116	-1.499362899977	-2.3639653426402	-0.3745456522639999	0.1597195490290388	0.3617	0.3585	-1.0014	1.5051	-1.9370541165145	-5.952993975217	0.7594778646327999	0.1619695489392623	0.0152	0.0877	0.3273	-0.1608	-1.6696395368466	0.438281361998	-2.45893941875	0.1630915321436691
682	0.1037826513363505	0.003	0.2081	0.0232	-0.0132	-0.9410066082826	0.6653299921677	-0.4175869278497999	0.1239939123476694	1.0569	-3.3364	1.1342	-0.606	-2.3190356015808	0.7022337549643	-0.4047217568108999	0.1440925330546187	0.1583	0.7925	0.7957	-0.6219	-5.9199064863983	0.2305501599019999	0.0872234990619	0.1635854821667854	0.3567	0.9356	1.2381	-0.9285	1.0360200274231	0.0951314482325999	-0.1653194150014	0.1654748364942276	0.2679	0.6796	1.0943	-0.8769	2.1056783460947	0.3770636062288	-0.4719196532465	0.168713641586143	0.1605	1.1693	0.1465	-0.1951	-1.342384207484	-0.7071909768325	0.5172428246128999	0.1710561387699604
683	0.0975334700744869	0.0132	0.0384	-0.1924	-0.4053	-1.0089126792708	-1.9680170816754	-0.2137113427624	0.1049852886148179	1.9062	-0.0296	3.1307	4.1753	-0.9515111974795	-3.3382954979257	-1.8416866100977	0.1183942916443097	0.0341	0.1791	0.5784	0.2545	-2.8400160141102	-8.211244594366299	0.4820701551671	0.1351495992093714	0.0367	0.1766	0.5328	-0.3029	-1.2041327976042	2.0770759627758	6.320221823770799	0.1493472328366555	0.0264	-0.0719	-0.0505	0.5072	-1.4926352417273	-3.946892839824	-0.2091868942318999	0.1529589860772373	0.0063	-0.0162	-0.2231	0.1092	-2.4433989216235	-7.7094242377878	0.299400463627	0.1562510405491498
684	0.093305125917196	0.0176	-0.3249	-0.0871	-0.4113	0.8810478294957999	-0.1475363651249999	1.5743113734605	0.121328226313389	1.0467	2.3279	0.4479	2.7058	2.1563521696363	-0.4610609767732999	2.395203709016	0.1393369987575088	0.0785	0.3976	0.3157	0.7663	0.8197513876652	-0.9769661383424	0.6041122363985	0.1489547458158392	0.0082	0.1993	0.0064	0.2078	-3.0466062683159	-0.525622890152	-2.2804400884641	0.1567865231703497	0.0594	0.5388	-0.5153	-0.1106	1.6815604751487	0.4000005931268999	2.9674087475168	0.1667089660923027	0.2071	0.5702	0.4296	1.1635	1.0249646357964	-1.8175299892479	-0.3560150848043	0.1682518056809281
685	0.0991235203967963	0.0281	0.1802	0.6189	0.0954	-1.9751775132628	2.800043494919	-0.4511858760675999	0.122554284660918	0.9901	0.978	3.3174	0.3959	-0.0307269069767	6.1382603067833	-0.0719584031503	0.136763529232108	0.0893	0.7594	0.6241	0.1136	1.6683412168335	8.6751776123807	0.2329107417439999	0.1606778537549496	0.0016	-0.0317	0.0914	0.0724	-1.2720782116231	-0.8918671629383	0.0583850575587999	0.1701361801096247	0.3109	0.5647	1.5462	0.1779	0.7081745526	5.2311280479334	-0.0586211157429999	0.1814086331205208	0.1661	-1.1664	0.044	-0.107	-4.0117694974483	2.1238154832474	-0.5820014531451	0.1880783844894927
686	0.0921832397309627	0.0001	-0.0028	-0.0208	-0.0204	-0.8231742313360999	0.541753532739	-0.4969811638024	0.1098047450259938	1.5583	4.5655	0.3262	-0.5801	-1.8486896695623	0.1826696915401	-0.0805351838429	0.1368611912534673	0.0366	-0.0171	0.4484	-0.4474	6.4200350926567005	1.0008080149466	-1.359695140992	0.1455877165079456	0.034	-0.1106	-0.4086	0.4134	-4.837815770025499	-0.8226234289062999	1.0898806364514	0.1459170751997518	0.0011	0.0046	0.0741	0.0793	-6.0939600542151	-2.0675156063157	2.404646036384	0.1513558868105948	0.0159	0.3943	-0.0375	0.0153	2.3142750948661	0.1677193398741	-0.2984168878595	0.1575680207274328
687	0.1465395783451539	0.4578	-1.5565	-0.6109	-1.3751	-2.876368974477	-0.6999518591837	-2.3402808381588	0.1595068407261061	0.0224	0.1034	0.4202	0.1536	-1.8522305423253	0.8580321565362999	0.359988730905	0.1657150615766137	0.4776	-1.9912	0.2684	0.5346	-2.0503620449305	0.910397730398	0.1608736525323	0.1726492367123935	0.025	0.2202	0.0851	0.4013	1.8674562952062	-0.6223674026433	-2.330681138668	0.17865257429015	0.2333	-0.6113	-0.5179	-1.1476	-1.7631185777897995	1.1957133890344	1.1339448308354	0.1824870525925832	0.0556	-0.4229	-0.3833	-0.3621	1.2114899443451	-0.2107212724291999	-0.9537930932601	0.1841531195937594
688	0.155479178293167	0.4679	1.6827	0.7038	1.0894	-1.3969529910649	0.5347504732744	0.9080764915867	0.1668318546762324	0.1453	-0.9089	0.4375	0.5374	-2.9148071154709	-1.2753043401404998	-1.9212382181731	0.173335600600517	0.3456	1.2415	-0.6347	-1.0229	0.1784599872552	1.0771728375352998	1.7416766260583	0.1824706164645191	0.0073	0.2011	-0.0081	0.139	-0.8258102143930001	-0.8415080836423	-1.2522886671809998	0.1850845083914048	0.1441	0.808	0.3132	0.6454	-0.3280421899765999	0.1691750320099999	0.2805944949523999	0.1856521308550219	0.2404	-1.1428	-0.4743	-0.6412	-0.5387634624058	0.0589358599885999	-0.0583063714974	0.1891316214981545
689	0.0950192654233319	0.003	-0.1256	-0.045	-0.173	1.3129162774897	0.1136226726615999	-1.1462198564138	0.1098215537920424	1.2388	2.2835	1.3299	3.1523	0.7128170302226	-0.0250615105559	-1.0727664180969	0.1393107884159596	0.0518	-0.4056	-0.2362	-0.5811	-2.7656576860872	-1.181471211921	-1.7826720640477	0.1487706468492909	0.022	-0.272	0.0381	0.3828	2.4022461115113	1.265271867312	2.4695226940083	0.1497756375287655	0.0014	-0.0305	0.103	-0.0486	1.8573057932856	1.6918683491920998	4.6545165899942	0.154888494536215	0.0082	-0.2532	-0.0386	0.118	3.0406261276495	-0.4182164163409999	-4.909302056807399	0.1599813058985552
690	0.1057283169961436	0.0484	-0.6284	0.534	-0.0776	0.5707100033342	0.964691112764	0.3204883280821999	0.1090754134793038	1.1857	2.8523	-2.8062	-0.5442	1.8586041132987	-0.7088827271526	-0.6220526583977	0.1389348316014361	0.5581	1.3139	0.1864	2.0652	3.2202664058257	-2.9794083718803	-2.3690405936005	0.1587145054305604	0.0126	0.1877	-0.2831	0.06	2.9585959086399995	-3.0943687075857	-3.1444523856668	0.1609162318171088	0.3155	0.46	0.5695	1.5507	0.3241078869066	2.5532446633379	2.4693653218855	0.1631077841576995	0.217	0.2864	0.6051	1.2439	-0.8080271645166	2.6257145258873	1.1017228886921	0.1654325997793999
691	0.0970268352926811	0.0223	0.5804	0.0793	0.0398	0.1292811988801999	-0.4437500432652999	-0.4269505691563999	0.1217920510911602	1.2208	3.8345	0.4945	0.2954	2.5326682582818	-0.1061868398592999	-0.194748001965	0.1544248884168272	0.0053	-0.0989	-0.1442	-0.1448	-0.1231043430602999	-2.8745198520341	-2.4636212394033	0.1547903220669657	0.0097	0.0044	-0.2317	-0.2001	2.8469010444827	0.3645131794355	0.1438381202391999	0.1564376759529456	0.0031	0.0746	0.1458	-0.0531	3.9756919382964	1.3818452672761	1.0080471325954	0.1638341544451398	0.0077	0.0903	-0.2414	-0.0616	-3.7227555939261	-0.8359607163135999	-0.6818934080924	0.1682555100111883
692	0.1027351681668637	0.0022	-0.1737	0.0403	0.0197	2.4630704369735	0.7870966721842	0.3392549537261	0.1226962678178625	1.0619	-3.3586	-1.1699	-0.5766	4.2298479166184	0.952888203554	0.3642771212512999	0.1409591235084668	0.1769	0.9232	-0.7713	-0.6598	7.6629207755004	0.4415074905154	-0.2473496340109	0.1650152323744958	0.4933	0.96	-1.4657	-1.1894	1.1693535584654	0.1760207193518	0.0282482960426	0.1677092157435345	0.146	-1.1381	-0.0771	0.0661	3.3481312556007	-0.5450976903485	-0.6437306683134	0.1689055203812238	0.1562	0.762	-0.6683	-0.6	0.4988302862452999	0.7795034672591	0.5843226919564	0.1702274789882801
693	0.1076209280472728	1.1776	-3.6948	1.0892	1.2554	-0.9605600945405	0.6953880676224999	1.0487278263392	0.1388475361924091	0.0003	0.0092	0.0479	-0.0301	-0.2992824345349	1.8830754783941	3.2531571794909	0.1468628836909238	0.2031	-1.4288	0.0448	-0.1763	-0.2304714738406	0.7984668080564999	1.3567444136895	0.1550411195578096	0.1228	-1.058	-0.0402	-0.2595	-2.0362378969092	1.0550620542819	1.4882288222889	0.1579357603966568	0.038	-0.5404	0.1699	0.2002	3.2329348617111	0.0142815201440999	0.5875094774431	0.1594106931437351	0.0836	-0.7488	-0.1798	-0.4404	-5.2593370009453	1.4626951953646	1.6216410393926	0.1618326570314671
694	0.1678615412582678	0.776	-1.986	-1.7291	-0.0162	0.4781358520970999	0.1712995556678	-0.0572834526992	0.1771187816462016	0.2185	1.2737	0.4758	-0.0413	1.8653711145791	0.547261557037	-0.1171635454246	0.1931028311139063	0.0304	0.2251	-0.4248	-0.0683	-3.455104956074	-4.0061827870889	-0.1745650272158999	0.2051998610583487	0.0005	-0.0002	0.0106	0.0597	1.5354798021596	-1.1446854782165	-0.2428251854803999	0.2063254456949529	0.1061	-0.5166	0.7037	0.096	-0.4932042328552	-0.3697458025185999	-0.0386741991781	0.2085890035274273	0.0005	0.0313	-0.047	0.016	1.6108610489808	-2.2282318867252	-0.3429531986119	0.2184806512641479
695	0.0954103052563939	0.0017	-0.1607	0.0371	0.0041	1.3133097077967	0.3432285998268	-0.7248166545861	0.1136505502001809	1.3259	3.9697	-1.2245	-0.4914	-0.0644832273173	0.822662771937	-0.5950239963067999	0.1501594318682352	0.0185	-0.2074	-0.2568	0.2751	-2.1657944970043	0.8802216258510999	0.1275501055294	0.151389811199415	0.0017	0.0432	0.0612	0.1064	-3.7321979212941	0.1247960933803999	1.2884055693635998	0.1531853423382258	0.0063	-0.0139	0.2034	-0.1416	3.3545835126355	1.8126514534411	-2.6287439392512	0.1585137480026338	0.0002	0.0009	-0.0108	-0.0378	3.945319118596	-1.772403533035	-0.1434446899322	0.1595218678856962
696	0.1407657743735674	0.1129	0.6205	0.9045	0.0038	-5.1835623238171	-0.6332260791165	0.3865846196582	0.1598170287738297	0.0438	0.5977	-0.2324	0.0109	-2.8448552068863	-1.5471646822775	0.4528776263876999	0.1732542990036471	0.0049	-0.0643	0.0245	0.1931	0.4004333664646	-0.083013794777	0.5821981682985999	0.2000990214421529	0.8698	2.397	-0.8782	0.0597	-3.3135093885847	-1.214912788016	0.4354486637876	0.2044873103482331	0.0049	-0.1859	0.0402	-0.0099	1.2118833746520998	-0.6953487245918	0.6078891673457	0.2128262344024118	0.1553	-0.4167	0.9592	-0.0306	-1.7535975643604	-2.3143931239582	0.4675919198694999	0.2281586477106891
697	0.1058783464141045	0.0142	-0.3683	-0.2511	-0.0457	1.0172927448099	1.6926945528367998	0.5113413700079	0.1094909801681092	1.198	2.5345	3.1164	-0.526	0.2898007641362	-0.0457952877347999	1.0686353998734	0.1410484732038186	0.5257	-1.8879	0.8465	-1.1448	-0.2721750863825999	-3.1138828508129	2.3930791853582	0.1566025072572378	0.0165	-0.3522	0.0443	-0.1781	4.4991903047906	3.4476691232717	0.9506456508041	0.1606763165313902	0.3142	-0.8677	1.2294	-0.8178	-0.0982395476579	3.1271021091281	-0.4255342200511999	0.1610247573014464	0.2878	1.1269	-0.8015	0.8766	-0.2526609431554	0.6228001759809999	0.6141840522576999	0.1656894932454776
698	0.0978326862487732	0.0289	0.6543	-0.105	0.0632	1.3303452400898	-0.5222787325424999	0.5009941529338	0.1227166967582556	1.1881	3.7496	-0.5841	0.3494	-0.5888077974561999	-0.2946792999429999	0.3438187452873	0.1527052137298997	0.0095	-0.217	0.167	-0.1338	1.8432603313257	-3.0930703875726	2.8444617765793	0.156201215837178	0.0042	-0.0438	-0.1442	0.1335	-0.7773002575399	-0.0142028340826999	0.1524149009318	0.1581422360169295	0.01	-0.0005	-0.2929	0.097	5.891382789140799	-1.1987428023983	0.9285742105814	0.1582812373350118	0.0045	-0.1102	0.1652	0.0531	-1.9590075276451	1.0710353247461	-0.8605107674703999	0.1676922294783276
699	0.0931375755315947	0.0045	-0.2485	0.0464	-0.0928	-1.0117847205119	-0.5463566673308999	-0.5384487181602	0.1088120282479438	1.5467	-4.4009	0.7026	-1.2081	-0.985149488728	-0.1675619677513	-0.3867026487502999	0.1276825925474806	0.03	0.0302	-0.5521	-0.2167	-8.430896734764401	1.1537343752775	-2.375532193666	0.1464912530049542	0.0044	0.1151	0.1659	0.0661	-0.8834870973992	0.6898407002938	-0.0640897970102999	0.148048230787406	0.0045	-0.0031	-0.1308	-0.1675	3.9076678382161	1.3152768593317	1.7065826426739	0.1484195704188552	0.0213	0.0584	0.4416	0.1281	0.8392261878617	0.3123049776966	0.3513726071817	0.1558767708953629
700	0.0985611795437446	0.0052	-0.1574	-0.2327	-0.0017	-1.2529968417336	3.0831559438362	-0.4461106251072999	0.122499679598944	0.957	-1.9118	-2.8319	0.2089	1.5540103696193	5.7880679905226	-0.7125809720384	0.1373956537138734	0.1093	1.0074	0.4185	-0.0586	4.1034387589793	7.6713008410395	-0.9213744359633	0.159563500074405	0.001	-0.0032	-0.0572	-0.0791	-1.5396895064445	-0.7050664531747	0.1865253085487	0.1698031361971986	0.3169	1.0482	1.2992	-0.1116	1.9086877913798	4.623592967864	-0.6403471676732	0.1842384040806452	0.1834	-1.1672	0.3622	0.0043	-3.1937098601031995	2.9649694796134	-0.3626640569925999	0.1880978946971824
701	0.1082756989226843	0.0002	0.0215	0.0389	-0.0107	-1.5925665397053	0.1910891001099	0.0256516560163999	0.1329864904657854	0.9491	-1.5605	-2.8733	0.1185	0.4751457817639	2.3343793835538	-0.0724698625494	0.1495025155682146	0.1014	0.8973	0.4598	-0.0286	3.1870608879149	4.504658986057899	-0.1890826055442	0.1698260780552821	0.07	-0.4383	-0.6523	0.0282	-1.2170373116737998	-3.6467842016444	0.1154717951045	0.1828428649063585	0.2698	1.4798	0.1511	-0.0282	-4.806695432741799	-0.5540679013481	0.1013476470831999	0.1884803855386926	0.1797	-0.333	-1.1478	0.0407	-0.9605600945405	-0.1650046707558	0.0134553164993999	0.1928978570703641
703	0.099679971805726	0.035	-0.013	0.629	-0.3618	-0.1570967215851	-0.6360981203575999	2.5828306224243	0.1176023179619562	1.2204	-0.165	3.4174	-1.9648	0.1118522362800999	-2.4782961898544	2.7725427164597	0.1364659697166324	0.0603	-0.1529	0.7903	0.1207	0.6083219406834	-7.17223449661	4.3007834009705	0.1507448130675162	0.012	-0.0117	0.0756	-0.3363	0.0610603836464	1.5381551282472	0.2855517168206	0.1621473204099356	0.0054	-0.0863	-0.1579	0.1335	-0.4838799345792999	1.3114999283845	-0.6432978949757	0.1767848395806846	0.3504	-0.1713	1.7079	-0.1633	0.0812040153648	-2.3050688256823	3.2327381465576	0.1806472679369143
704	0.100215490808741	0.0209	0.0898	-0.5519	-0.0265	0.8295871453402	-2.012002589998	0.1969905547149	0.1170830932346758	1.2031	1.4626	-3.6433	-0.0331	0.9174401328933	-2.7543268932456	0.168781601703	0.134073966437345	0.1327	0.938	0.7759	-0.0474	1.113014338503	-7.6500162614308	0.1958496068246	0.150731560532016	0.0023	0.0304	0.1315	-0.0704	-1.278255067443	0.6214625129371999	0.3039249121574999	0.1594921891444451	0.0061	-0.0016	0.1447	0.1898	5.517151881122399	-1.5125821582922	-0.1907350128336	0.1618596100765338	0.003	-0.0866	-0.1346	0.0486	4.0947046061639	-0.3632935454838	-0.2804371228296	0.1663481518301969
705	0.0983002142543254	0.0038	0.0644	0.1128	-0.2009	0.661356346067	0.2177636749245	-1.8333065445586	0.1143125937636727	1.1157	-0.8704	0.1547	3.7228	0.8377704957258	0.3003446963637999	-2.6171770882254	0.1299141759094245	0.199	0.6227	1.2906	-0.4942	2.5251143963874	2.3608965862456	-6.303973152091699	0.1482904300426253	0.0054	0.1142	0.0945	-0.1806	0.2853156586363999	1.3303058970591	1.3381745031991	0.1570430649455485	0.0101	0.114	-0.1082	0.2681	-0.5372684272392	-4.006615560426599	-4.0413947995654	0.1594924592518599	0.0007	0.0138	0.0296	0.0719	-0.7988208953328	-2.9151612027472	-1.6956846231699998	0.1670192963598487
706	0.1004841657355142	0.0454	0.4655	0.447	-0.5104	1.2879727960258998	2.0395033684573	0.3733653613429999	0.1193366181385358	1.1321	-2.1973	-2.0011	2.3233	2.2400741389659	2.4016559660508	-1.2391874379579	0.1379389742275128	0.0783	-0.3863	0.019	0.8381	4.925039269087399	4.0595319367181	-4.9235442339208	0.1507344504976078	0.0125	-0.2031	-0.2716	-0.0959	-0.2920039738553999	-0.205764050561	1.3621344088954	0.1621557135844209	0.0069	-0.0784	-0.205	0.1256	-1.3209029127218	-0.5765327718777999	0.8880508889604	0.1778474487654005	0.3783	-0.8244	-0.3842	1.5372	2.3854072943717	2.689489578652	-0.9126796261786	0.1835649461820462
708	0.0932032358879356	0.0033	0.1815	0.0733	0.1206	-0.7876868176446999	-0.6144987965033	-0.4664116289484999	0.105479531162427	1.4584	3.2695	1.6574	2.7024	-2.2918102243364	-1.0246498915508	-2.0912001107971	0.12837879753283	0.1264	0.8617	0.83	0.2133	-4.7858436264708	-2.9785034821742	-3.2690911069244	0.1462979112199165	0.0105	0.0898	0.2661	-0.1692	-1.7164577433796	-0.303334766697	-2.0999736066432	0.1482576301826341	0.017	0.0979	0.3152	-0.2502	1.0844906412455	1.2138898692178	0.0942265585264999	0.1483388693056802	0.002	-0.0719	0.1208	0.0047	3.2664944668982	3.6284896923689	0.4976893383549999	0.1546969479548798
709	0.1549770217820508	0.151	-0.5874	0.8792	0.5857	-1.6168805326779	1.2655079254962	1.3082344568364	0.1700652282204053	0.4873	-1.748	-0.5737	0.9556	0.2510085358659999	2.2377529001546	0.3755685710622	0.201256600393914	0.0	-0.0063	0.0014	-0.0101	-2.9123678475675	3.4608490385562	2.664703469311	0.2047666510267068	0.3179	1.2792	-0.0972	-0.8263	0.8701104669611999	1.0604520494877998	-0.3058133776311	0.2062167596161387	0.1226	0.7246	0.5097	-0.3272	-1.3748815508422	0.8049977511527	1.0418821389974	0.2117779420131599	0.0001	0.0143	-0.005	0.0127	-2.9514748200833	3.7828717448357	2.7692379018809	0.2126006248873647
710	0.1453049860732894	1.3127	2.0544	0.5496	3.0048	-3.7841307218181	-1.3975431365254	-4.0892359248966	0.1488721260212863	0.2434	0.2016	0.4162	-1.4964	-2.8377341183296	-1.8557320720576	0.4310029013184999	0.1609531854513987	0.02	-0.1796	-0.2099	0.3318	2.104065281836	0.9872740123858	-7.6560750881586	0.1697573869834993	0.0269	-0.2286	-0.0352	0.4296	0.7272165794588	0.68850303725	-5.874780030185399	0.1710821730823236	0.0039	0.0511	-0.1671	-0.062	0.6891718687719	-0.2841353677154	2.6567955201403	0.1768309250505534	0.0843	-0.0779	-0.2446	0.8055	0.3902435215133	1.1497607291768	-14.769609782964196	0.1802750448520975
711	0.1480679236391572	0.0383	-0.5991	0.1467	0.0874	-0.800630674745	0.9797201504914	0.785680323079	0.1551622926840355	0.3322	-1.0254	1.4464	-0.2617	-1.4154442154939	1.0097388829154998	-3.74939082571	0.1587850923991501	0.7494	-0.8641	0.9986	-2.3099	-1.6539416675973	1.2787271838113998	-0.5383700320988	0.1649857958111852	0.4081	1.1068	-1.5765	-0.0218	-2.471135758267	2.6776473264113	-2.5874337570162	0.1693983554303312	0.4016	0.4762	-0.1076	1.8216	-0.9424623004185	0.7342589819541	0.4412714323312	0.1737342365155708	0.0102	-0.2749	0.1051	-0.0404	0.8941884017496	-2.6491629721845	-2.4206586498789	0.1809523698803918
712	0.1434807037457648	0.0042	0.1037	0.0812	0.1624	-2.1059537473096	-0.2246093622662999	-3.8700165578362	0.1445906875660788	0.0538	0.5971	0.3948	-0.2148	-2.2902365031084	-0.4978860535085	-3.7967991777035	0.1520430297840508	2.1064	-0.9023	4.4152	0.6877	-2.2959018995292	-0.1578048961377	-3.938630803377	0.1591003650811475	0.0202	-0.0871	-0.1117	-0.4129	-2.1498212265401	-0.22032097192	-3.7998679340981	0.1612239194419067	0.9765	0.1359	-2.9882	-0.3701	-2.1011932405949	0.5733853294218	-3.3948707760723	0.1614565502797665	0.1411	0.3764	-0.7382	0.7903	-2.1455328361938	-0.9908148851488	-3.586904108919	0.1621062464432174
713	0.1021663061490832	0.0041	0.004	-0.0327	-0.2417	-0.9621338157685	-1.4998350163454	-0.6052531842887999	0.112308820097854	1.8026	-0.756	-1.9865	-4.4224	-1.3526527384967	-2.5739390974861	-3.6822716153358	0.1327505995968009	0.0407	0.2627	0.5602	0.2782	-3.0659630394203	-8.019289947580999	-1.9093566229017	0.1486984087342867	0.0252	-0.1282	-0.4858	0.0476	-0.3641590921591999	-0.0797876662596	3.5420923969517	0.1611871682963047	0.0894	-0.1247	-0.1584	-0.8895	-1.2288008778531	-2.3492903921891	-2.2373988128783	0.1658196100508247	0.0308	0.1225	0.4657	0.2153	-1.5795439965436	-3.5071164426594	-2.9550943789077	0.1690713064325414
714	0.0901954972158324	0.0754	-0.5731	-0.7617	-0.5872	1.6806162424119	2.8468223584213	2.4851812202269	0.1184066287545443	1.0179	-1.9538	-2.2988	-1.9474	3.6085821188347	3.8917339107826	4.312704339272599	0.1390129055065724	0.0395	-0.2571	-0.5373	-0.2666	1.2226240220332	1.4489644776503	2.0977310538933	0.1505919330057231	0.0482	0.4948	-0.2788	0.3965	1.2213257020200998	2.8352555073955	2.1444312313342	0.1566593826914686	0.0335	0.3663	-0.2897	0.3206	0.4137313108412	1.3921924843502	1.1891431029075	0.1650531929398286	0.0184	0.0951	0.3626	-0.1642	0.7453930596422	1.3818452672761	1.7054023517528998	0.1675398565569868
716	0.1087602084160334	0.0746	0.4737	0.7107	0.5472	-1.0610028519176	-0.4678673210844	0.6339342536691	0.1124850400127378	1.3006	-2.2931	-3.0088	-1.7415	-1.7281426234975	-1.0450689244840998	0.4419796068837999	0.1493220444933656	0.0881	0.5487	0.3255	-0.6914	-1.5993335409857	-3.077018431047	-4.4604767625818	0.1587191567904913	0.0078	-0.2028	-0.151	0.1004	0.0412708392043	1.3006019088806	1.8205200595811	0.1620602697513007	0.0027	-0.0914	0.1184	0.0496	-0.1453331554058	-2.0082256590508	-5.2575665645638	0.163997133584302	0.0287	0.3758	0.1401	-0.3195	0.1087047938240999	0.7166333042005	0.5133085215429	0.1669784234118461
717	0.1468553912419809	1.5881	3.995	0.2986	0.4146	-2.0989900308757	1.1055785057007	-0.1417135965814	0.1675947581858775	0.0697	0.5322	0.5747	0.1012	-1.2889563717933998	0.8560650050012999	-0.0781352589701999	0.1786013997760904	0.0403	-0.5773	0.0257	-0.0682	-0.1171242023939	1.5143525946737	0.0692830770627	0.1800063897699507	0.0071	-0.2104	0.1176	0.037	-3.9872587893222	1.0666682483383998	-0.2933022938685	0.1889201476044821	0.0737	0.4929	-0.5849	0.0113	-1.3486004063346	1.1335514005284	-0.0590145460499999	0.1954867241883811	0.37	1.6683	0.1317	0.1964	-2.9419931496846	1.9658138719562	-0.1511165809186999	0.1999424333751688
718	0.1439368041864588	1.6834	-4.1498	-0.4589	-0.3342	-3.5309189762329	0.9112632770733998	-0.2283862932134999	0.1652223683798357	0.0485	0.3086	0.5849	0.0577	-3.0134400934358	0.5994697587759	-0.1964790953158	0.1779700507047267	0.0207	-0.4152	0.0078	-0.0464	-3.0296887651149	1.0639929222508	-0.1853450176277	0.1786710452274056	0.0215	-0.4238	-0.0293	-0.0156	-2.0158975500373	1.2911595815126	-0.0830924808384	0.1861757136827541	0.0962	0.7549	-0.4505	0.0479	-1.3809797206007	1.0859856764121	-0.0483919277609999	0.1921981741304926	0.3704	-1.673	-0.2591	-0.1574	-3.2219581561457997	1.7536762504217998	-0.1534771627607	0.19689052497463
719	0.142205755588663	1.5595	-4.0357	-0.3223	-0.2434	-5.1896211505449	0.8665302511675	-0.2842927398381999	0.1624327258267311	0.0359	-0.1047	-0.5661	-0.0225	-4.6130490356364	0.5223180755732	-0.2488053261467999	0.178112593186141	0.0194	0.4042	0.008	0.0154	-1.8394047143171	1.3525347094046	-0.0926921803292	0.1795843511604893	0.024	0.3823	-0.2324	-0.0002	-4.3753777871777	0.9074076600648	-0.2344451199413	0.1848267888008802	0.1425	1.0318	-0.2917	0.0836	-1.447036669146	1.1611308650491	-0.0554736732869999	0.1904177083705524	0.2639	-1.4223	-0.2073	-0.1123	-3.9521648059378	1.5166344904543	-0.1879416576539	0.1934849864342332
720	0.1461824099819084	1.6839	-4.1274	-0.389	-0.3034	-0.9547766690276	1.2677504782461	-0.0147142934818	0.1677744240833853	0.0678	-0.5468	-0.5497	-0.0704	-0.1526116160853	1.0417247668746	0.0362742743054	0.1785295434863978	0.0493	0.6407	-0.0477	0.0385	1.4583674619876	1.7918783332314998	0.1696471483784	0.1815022402232203	0.0035	0.0831	0.1478	0.0138	-1.0108798308058	1.4121000578844	0.0049965648989	0.1884020793779288	0.0529	0.3349	-0.5559	0.0172	-0.1985249329122	1.2518558938433	0.0452838283356999	0.1948852574494356	0.4245	1.7915	0.1867	0.1506	-1.6255359994319	2.2303957534137	-0.0017310933508	0.1989314194840906
721	0.1476120326695196	1.4885	3.7451	0.0048	1.0489	-2.0734170609207	1.199569006043	-0.016524072894	0.166731505177969	0.0572	-0.3555	-0.512	-0.3548	-1.0412919935369	0.8477636255235999	0.1139767599379	0.1791161910668372	0.0389	-0.5536	0.0737	-0.119	0.6505763556552	1.5198606189717	0.8800642537282999	0.1820979501830462	0.0171	-0.0231	0.3734	-0.0292	0.9581208266371	1.4626165093032	0.9412033234361	0.1875524452961227	0.1027	-0.7645	0.4862	0.0199	-0.9230661862834	1.1705338493864	0.311596803144	0.1937913782784263	0.2911	1.4421	0.0203	0.4156	-2.4567362090308	1.7968355550997	0.1624080307296	0.1975947787934476
722	0.1203032734097346	1.1448	3.0806	2.115	0.5572	-2.5908172576564	-1.7914849029244997	-0.4810472363688999	0.1247864258773595	0.0033	-0.0389	0.0212	0.1932	-0.0932429827589999	0.2956628757105	-0.0454412004585	0.1296937737713404	0.1435	-0.6055	-1.1365	-0.0414	2.472709479495	1.8547878393208	0.4220326903188999	0.1405016335764321	0.0154	-0.105	0.3887	-0.0441	0.9853462038815	-0.2984168878595	0.2441628485242	0.1558490273726782	1.2746	-2.5668	-2.346	-0.4188	-2.3899317429022	-0.9544225817513	-0.503197362653	0.1587263493650798	0.5592	1.5476	1.6843	0.2285	-2.2593915670396	-0.7843033170045	-0.4819127830443	0.1632492590717124
723	0.1132338321555515	0.9258	2.892	1.9415	0.3624	1.4344862423527	1.2226633650638998	0.1266845588539999	0.1252269504912929	0.0033	0.0556	-0.0108	-0.1909	-0.1114588059731	0.2786666864481	-0.0568113363307999	0.1279232189323116	0.0871	-0.9002	-0.4341	-0.1484	-0.2001773402016	-1.0983393880519	0.0509885677871999	0.1391856099826399	0.2369	1.2857	0.9348	0.1606	0.7027058713327	0.3708080643474999	0.0633422794269999	0.1492060295000297	0.899	1.5763	2.5596	0.0445	-1.4648197190224	-0.2292124968582	-0.2742602670097	0.1496303958106685	0.0339	-0.5121	-0.2684	-0.0768	-0.217566959771	0.7419702159713	-0.135733455915	0.152469620162818
724	0.1135178550633749	0.8982	2.5376	2.2279	0.6827	1.4266963222741	1.5097888031125	0.3780865250269999	0.1252135877078682	0.0034	0.0354	-0.0395	-0.1954	-0.1092555962539	0.2947973290351	-0.0421757289104	0.1280187024546845	0.0916	0.8235	0.5739	0.2563	-0.2837812804391	-1.2624785121323	0.0567719933001	0.1385230938230454	0.27	-1.1481	-1.2236	-0.3287	-0.4195147363540999	-0.7054992265123999	-0.1724798465888	0.1486213296329216	0.7002	1.0171	2.4514	0.1519	-2.228782689155	-1.6618889597987	-0.7310721964674	0.1497984202623448	0.1331	0.722	0.8842	0.1727	-0.3342977318578999	0.6590744502864	-0.1503690633353999	0.152353644858735
725	0.1136928916505367	0.9133	2.7749	2.0297	0.4792	1.6962747686304998	1.4661180390355	0.1832991800313	0.1251143241516603	0.0046	0.201	-0.0357	-0.1138	-0.0285236972574999	0.2349172363096999	-0.2050165329777	0.12581748100363	0.1855	-1.1759	-0.8966	-0.1587	-3.8377946156929	-3.3528917623154	-0.1131112132624999	0.1301119206290701	0.039	0.3938	0.5205	-0.1532	0.0449297410593999	0.0457952877347999	0.0409560949587	0.1322716113195063	0.0736	0.7233	0.5355	0.1571	-7.3090302143539	-5.810414831960199	-0.6950733233769	0.1423144196178923	0.1268	-0.9616	-0.5609	-0.311	-0.1688209447337	-0.3427564834584	0.2191800240297	0.1476498172056665
727	0.114025267828034	1.488	3.458	2.6845	0.6406	-7.2832605292454	-6.0498171737697	-1.2757371134781998	0.1248601166925144	0.0034	-0.094	0.002	0.1804	-0.3439761174101	0.1290844837267	-0.132586013459	0.1296160533945483	0.1174	-0.4364	-1.0788	0.0634	1.7815704591881	1.4045855390207	0.3434253149803	0.1321801121571215	0.0081	0.2714	-0.088	0.1019	-5.583680946036099	-4.627645300026099	-0.9779497141099	0.1414061623047604	0.1501	-1.0765	-0.6093	-0.2493	-0.6026565442626	-1.0717434992986998	0.0190420268588	0.1449180415831261	0.9928	-2.3124	-2.1915	-0.3555	-8.377311526950999	-6.935074707550399	-1.480478245241	0.1499389474117008
728	0.1126583163080398	1.1604	2.2898	3.1928	0.1121	0.6684774346237	0.8375737805722999	-0.1473003069407999	0.1251442502157553	0.005	-0.0481	0.1517	0.187	-0.1176356617929999	0.2631655323523	-0.1410054220287999	0.1261047628400989	0.263	-0.6043	-1.6413	-0.2646	-0.8681433154261999	-3.009348418243	0.3045937436794	0.1331259041111049	0.3602	0.1419	1.9976	0.2203	-0.7305607370682999	-1.5270603935898	-0.3232816832619	0.1407706623990426	0.2998	-0.2328	1.7391	0.3409	-1.1761992458072	-1.5113625243404998	0.038949600393	0.1418294926524028	0.0308	-0.288	0.4856	0.0824	-0.439855083226	-0.6861031123772999	-0.1199569006042999	0.1469110899633652
729	0.110563439637378	1.3931	-3.3886	-2.6487	-0.6332	-2.7990599191514995	-2.1795252147186	-0.4950533552980999	0.1227849303011522	0.0988	-0.8077	-0.7335	-0.1275	-3.6737735207046	-4.0188512429743	-0.3955154876271	0.1252972206808464	0.0035	-0.1024	0.0033	0.1776	-0.3740735358956	0.1028426822498	-0.1413595093051	0.1316484033223741	0.0669	0.4674	0.7371	0.003	-2.0254972495281	-1.4863010137846	-0.3634115745758999	0.1411843975023306	0.3994	-1.3044	-1.5902	-0.1158	-4.0280181691274	-3.4363383304300994	-0.6736313716454	0.1459424513320063	0.7303	2.0811	1.7447	0.3612	-5.7624556775369	-4.7609394880377	-0.9922312342539998	0.1499370235854198
730	0.1205136176296748	1.2157	3.8377	0.5065	0.3834	-12.2460297647741	-0.1133079284159999	-1.0870872812717	0.1418383282885581	0.0509	0.6685	-0.2982	0.0446	-12.511870623214	-0.4059020477319	-1.1211190028272	0.1451290281809726	0.0002	0.0479	0.0036	0.0027	-0.7180496533056999	1.4554560777158	0.0359201870291	0.161188890368884	0.0305	-0.2205	0.4728	0.1084	-5.1160103401052	0.7872147012763	-0.3898107481755999	0.165113797326356	0.3497	1.7735	0.0168	0.1773	-5.8929958533995	0.3884337421011	-0.5026859032539	0.1655918745883019	0.0009	0.0794	-0.0422	0.0145	-1.1081751457269	1.3499380693784	-0.0088128388767999	0.1742912340192194
731	0.1295433904575421	1.2536	3.7739	-0.5167	0.075	-2.4557132902325995	0.5801129876715	-0.0509885677871999	0.1337982900323856	0.0387	-0.6303	-0.0329	0.188	0.7606188125230999	0.127864849775	0.0634996515497999	0.1458897502516868	0.0235	-0.4765	-0.0907	0.0798	-1.897514370661	-0.480378404847	0.0906856857635	0.1551033034296007	0.3003	-1.701	-0.0977	-0.0344	-5.4966541621277	0.7067975465255	0.3200555547445	0.1595038632971609	0.4786	-2.1163	-0.1469	-0.001	-1.9192710666381	0.3797782753471	-0.0800630674745	0.1664694436566881	0.046	0.6096	0.1968	0.0644	1.3401809977648	-0.2469562037039	0.1092162532232	0.1669554602391638
732	0.1266480995234339	0.9861	-3.3963	0.1494	0.3491	-1.9983899013758	0.3155704492447	0.2290944677661	0.1331595830145467	0.1252	1.1676	-0.2158	-0.0016	-0.5013088971794	0.3392549537261	0.132192583152	0.1339823680518282	0.1063	-1.0574	0.0219	0.2675	0.0320252269897999	0.1913251582941	0.0556310454097999	0.1390669262545471	0.1131	-1.0937	0.1367	0.0696	-11.1597686871471	0.215599808236	1.1614849523253998	0.1476956211758349	0.0001	-0.015	0.0099	-0.015	-0.2736701215492	0.2682801263432999	0.0951314482325999	0.1480801030948599	0.005	0.2068	-0.0115	-0.0879	-2.3234420210192	-0.2067082832977999	0.2960169629867999	0.1582853021759848
735	0.1176634908602804	1.702	-2.9527	-3.6027	-0.0088	-2.3902858301785	-2.8456420675003	-0.0027146691183	0.1242761106523438	0.0033	-0.0045	0.0512	0.1943	-0.0301761045469	0.4704246180799	-0.0415462404192	0.1287657023337405	0.1331	0.2318	1.2195	-0.1	2.2800073151264	2.8549663657762	0.0200649456569999	0.1389847356919134	0.0892	0.1938	0.9595	-0.0649	1.225535406305	0.0905676566713999	0.1607949664709	0.1469431478548251	1.2831	1.9688	3.0361	-0.059	-1.5862323117625998	-1.148423066133	-0.0730600080099	0.1548170446938703	0.2958	-0.8391	-1.4698	0.0403	-2.9287345483387	-2.3383923726852	-0.1150783647974999	0.1628592353570204
736	0.1116162172796881	1.2869	3.1408	2.6179	0.7596	0.9706319103997	1.0523080421329	0.2482151806863	0.1247332154516292	0.0033	-0.0324	0.0009	0.1954	0.0334022330643	0.4545693767077999	0.0317498257748999	0.1263981781360959	0.2425	-1.3273	-1.005	-0.3257	-0.0235271323586	-1.205470460648	-0.023212388113	0.1362239556779262	0.5046	-1.5968	-1.6868	-0.4015	0.8620844886983999	0.9768481092503	0.2211865185954	0.1459828939456107	1.2118	1.9682	2.8842	0.5087	-1.8265788863089	-1.0395609001861	-0.4295078661518999	0.1487381071744013	0.0222	0.1975	-0.4289	0.0337	-0.0930069245747999	0.9909722572716	0.0197502014114	0.1522048197156017
737	0.0945138775455512	0.0672	-0.9622	-0.1109	0.3573	1.9446079784089	0.6318884160727	0.84194085698	0.1052415782897629	1.6065	-4.4493	-0.4564	1.7007	7.082493043583299	1.0395215571554	-1.166520860255	0.1446238244172256	0.063	0.6006	-0.1564	-0.5183	7.5061781411916	1.0130043544636	-1.3731111144607	0.1515671780602057	0.041	-0.3172	0.1205	0.5391	8.9420413896188	0.9805463541361	-2.2635619282938	0.1518740432354876	0.004	0.0019	0.0297	-0.1967	-0.3298519693888	-0.0151470668195	-0.1465134463268	0.1550436611399604	0.1371	-1.1098	-0.3076	0.0145	3.3126044988786	0.6394422779671	0.1513919821335999	0.1705092767254958
738	0.1512529902177845	0.4645	1.756	-0.9936	-0.7316	-2.2822105248456	0.5989582993768	0.3614444230408999	0.161678096791306	0.037	0.3183	-0.1855	0.4559	-1.8997175803802	0.0090882400917	-0.3986629300831	0.1678963542453588	0.4034	-1.3855	-0.4687	-1.2104	-1.4278766131951	-0.7430718208309	-0.7519633457691	0.1776433669950598	0.0071	-0.1152	-0.0832	0.1997	1.4499873964485	0.5093742184729	1.3216110872744	0.1814256359229164	0.0832	0.4826	-0.5281	-0.4192	-1.5359125754973	0.2126097379028	0.2769749361279999	0.1821423110078841	0.2946	1.2546	-0.6055	-0.6968	-2.3193503458264	-0.2149309767141	-0.8687728039174	0.18415526281341
739	0.1556860089117563	0.4736	-1.7772	0.3922	1.1184	-1.1294597253356	-0.4742015490271	-0.8420982291028	0.1669039711510266	0.1564	-0.9125	-0.4497	-0.6088	-2.789027446323	0.7174988508759	1.9821805727274	0.1730785671195754	0.3608	1.236	0.6132	1.1061	0.5536744710411	-0.7109285647489999	-1.63273577405	0.1825329227115063	0.0089	0.2155	0.0319	-0.1606	-0.8048797220605999	0.6307081251516999	1.4180801985508	0.1849739073061437	0.0864	-0.6138	0.1145	0.5578	0.1028033392190999	-0.1685848865495	-0.3355567088403	0.18557137167794	0.2718	1.2341	-0.3089	-0.7604	-0.622013315367	-0.1188552957446999	0.0551982720721	0.1891038717280874
740	0.0948704263154615	0.0017	-0.0861	0.0792	0.1118	1.4590362935094998	0.0287990984724	1.1672290348076	0.1102752375982333	1.2544	-2.3791	1.4131	3.0669	0.9875100705699998	0.0687322746328999	0.93636413066	0.1403109829432292	0.0417	-0.361	0.2415	0.5069	-2.8361210540709	1.1037687262885	1.7720101027279995	0.1487741185564305	0.0227	0.2736	0.0412	0.3896	2.6054922081075	-1.2434758283042	-2.3937086738494	0.1496444167742019	0.0013	0.0167	0.1126	-0.0228	2.1059930903403	-1.7313294089842	-4.5920792002733	0.1551366063876203	0.0074	0.2369	-0.0235	0.1226	3.1503538402718	0.6567925545058	4.8814078480411	0.159995337519388
741	0.1055759007106191	0.0019	-0.1239	0.0613	0.0901	0.8751857179214999	-0.7820607642545999	0.623980466902	0.1088032613329947	1.2348	1.925	3.6029	0.5809	1.2810877656534	1.4209128967612	1.1978772557229	0.1385937947144903	0.5728	-2.3059	0.4107	0.8444	1.2332466403221998	4.4013835304704	2.252388507575	0.1582890638351656	0.0146	0.2324	0.2711	-0.106	0.5679953342159	4.8341962112011	2.7320980809001	0.1613062309097643	0.2674	1.1891	-0.8191	-0.6341	1.6638561113336998	-2.6655690159864	-0.2505364194976	0.1634746977024766	0.2123	-0.9477	0.8707	0.5405	0.5188952319022999	-2.5495857614828	0.1202716448499	0.1652791750928602
744	0.099523655316129	0.0088	0.0294	0.3615	0.0265	0.1152357369203	2.4901384420951	-0.4741622059964	0.1222681262507988	1.0126	1.5006	3.1892	0.015	0.44064194384	5.313473011188499	-0.4856503709607999	0.1339938852849982	0.1464	0.8489	-0.9579	0.0358	0.2307862180861999	8.296264883709	-0.5111839978850999	0.1583558270382436	0.0039	-0.0812	0.0335	0.1698	3.5504331194601	0.9091387534156	-0.0125897698239999	0.16104617737068	0.002	0.0714	-0.0643	0.0977	4.7699096990373	2.0308479017033	-0.1098457417144	0.1645035085484992	0.113	-0.9319	-0.3991	-0.0517	0.9091387534156	6.1582072233482	-0.4487859511949	0.1693950865793725
745	0.1258388944579881	1.768	-4.3543	-0.8028	1.2127	-3.7485252790345993	-0.2438874473092999	0.8175481779459999	0.1336788812404433	0.026	-0.3445	-0.2533	0.3295	0.737681825625	0.2471135758267	-0.0182158232141	0.1382653426281158	0.1959	-0.0783	-1.1489	0.8941	-0.4459532529844999	-0.0733747522555	0.2869680659258	0.1417074312953993	0.006	-0.1272	-0.1529	0.1541	-0.4780571660357	0.1618572282997999	0.1917972746625	0.1467765893330504	0.0928	-0.6363	-0.541	0.5013	-2.9988831720768	-0.7385080292696999	0.5423043351688	0.1517949612968291	0.1208	-0.9652	-0.3129	0.4046	-8.8351857182376	-0.8463866194491	1.9145892459848	0.1601843303913008
747	0.1328483854633286	0.6481	-2.6721	0.4203	0.023	-0.6837425305353	0.4483925208878999	0.0634603085190999	0.1342067207405371	0.2148	-1.525	0.1137	0.2483	0.5399830963575	0.1532804476072	0.0013770060745	0.147927924209866	0.0009	0.0659	0.0007	-0.0716	-2.1591848678467	-0.2205963731349	0.1855810758119	0.1625597920720098	0.2168	-1.3981	-0.1857	0.1079	0.4134165665955999	0.2571853916859	-0.0247074232795999	0.1673010463229639	0.0396	0.59	0.0777	-0.033	4.7732931996775	-0.8405638509054999	-0.1334122171037	0.1696324095688951	0.1486	0.8128	0.8069	-0.052	-1.5990187967401	0.4376518735068	0.0628308200279	0.1703092054071522
748	0.1210264487123255	1.1529	-1.1171	-3.6013	0.2674	1.1280433762304	3.5018444765456	-0.2897614211055	0.1247368668628857	0.0036	-0.0086	-0.0521	0.2003	-0.3607362484883	-0.0874202142154	0.0088915249381999	0.1291093337218407	0.0893	0.8091	0.6151	-0.0649	0.1012296179910999	0.3330780979061999	-0.0754599328826	0.1301135805953186	0.0523	0.4797	0.6067	-0.0715	-0.2739848657947999	-0.5940797635699999	0.0190813698895	0.1323441298317316	0.1333	-0.3885	-1.1594	0.1241	4.257938840538199	10.2247422195309	-0.8158170845951999	0.1413139024316972	0.0094	0.3065	-0.0777	-0.0104	0.437494501384	-0.4912764243508999	-0.0142815201440999	0.1477201987456236
749	0.10257739824213	0.0155	0.3125	0.2417	-0.2657	-3.8758786694105	1.7106743178666997	3.1283610861105	0.1106233457870508	1.4993	3.3691	0.7123	-2.9106	-5.9232113009771	1.6871865285388	4.9471500523408	0.1380336165582225	0.1133	0.6154	-0.8787	-0.2839	-6.3342672857307	-2.9993946314759	6.054105564116	0.1492092865912099	0.0104	0.051	0.308	0.0826	-5.539105292253	-5.0812704439971	5.6705897008524	0.1600778492709748	0.0064	0.0952	0.1966	-0.1103	-6.832546769546199	1.6443813111372	5.663822699572	0.1612182956952826	0.0068	-0.0004	-0.2499	0.0209	-2.3669947560041	1.8053336497309	1.9298543418964	0.1682085175683947
750	0.1072130415963748	0.0044	-0.0577	-0.1955	0.1393	-0.9868018960174	1.6050382804372	0.8308854653532999	0.1146286966125409	1.3246	-2.2948	-1.1553	3.2761	-2.1127994346514	1.4061986032793998	2.3965020290291	0.1475690547211469	0.1008	0.5495	-0.8176	-0.233	-2.0828987313194	-3.0601796139074	4.1772462845725	0.158682544557274	0.0076	-0.0182	-0.2507	0.0933	1.4543938158869	2.3040065638534	-2.3868236434769	0.1600176009852433	0.0051	-0.0761	-0.1998	-0.0426	-0.9218465523317	-5.1360359427315	3.5644392383893	0.1664983730795464	0.0281	0.2006	-0.3987	-0.2329	-0.2311009623318	2.5654410028549	-0.3171835135034	0.1685980892665966
751	0.0951079620834782	0.0003	0.0309	0.0495	0.0282	-0.5098463348413	-1.0539604494223	0.4236064115469	0.114431460870813	1.2504	-2.1111	-3.436	-0.3562	0.4751064387331999	0.5367963108708	0.5382913460374	0.1492965243038232	0.0229	-0.3063	0.3696	0.0001	0.7179316242135999	2.6923616198931	0.694404491855	0.1503874510354168	0.0015	0.004	-0.0128	-0.1213	0.1657915313698	4.783797788874399	0.7558976488390999	0.1544959299743585	0.0059	0.2372	-0.0221	0.0133	0.8970997860213998	-3.6688556418671	0.3291437948362	0.1594621399701679	0.019	0.0054	0.4172	0.071	-2.5009971185683	-3.1989031401556	0.0946199888335	0.1600217290350263
752	0.1190866034079552	0.7351	-2.1487	2.1491	0.1528	-2.3701028554294	0.8437506363921999	1.5143919377044	0.1395922083702876	0.0016	-0.0573	0.0503	0.1042	-1.0055291786306	1.3938055486088998	-0.8741627991233001	0.1565959111239204	0.3118	1.3598	-0.7469	-0.7614	1.2409185313087	-1.6948584195253	-0.0477230962390999	0.1586102597706485	0.2829	1.2543	-1.0119	-0.2796	1.5100248612966998	-2.0911214247357	0.0886398481671	0.1644842192041514	0.0573	-0.2092	0.6278	-0.2911	-1.9121499780814	0.3744276231719	1.6179034514761	0.1670366710652427	0.1374	0.6239	-0.1319	-0.9095	-0.1981315026052	-0.2827583616409	-0.0978854603816	0.1721925049185857
753	0.1172536798481153	0.9793	2.0825	2.8403	0.3523	-3.3587145308590003	-2.5084722944013	-1.595359894885	0.1400482059129189	0.0168	-0.1694	-0.3887	-0.0052	-1.45962643897	-2.8194396090541	0.7586910040188	0.152384989446124	0.6298	-1.6736	-1.608	-0.9015	-4.6057705749569	-4.2706072964236	-1.8574238223777	0.1569954940686449	0.023	-0.1383	-0.4157	0.1673	1.0709172956539998	1.5466532228784	0.3441334895329	0.1595600897386099	0.065	-0.2736	-0.7068	0.192	-1.8409784355451	-1.4456596630715	-0.7608155276766	0.1631359113431611	0.1283	0.8577	0.14	0.6518	-0.1424611141646999	0.4968237916795999	-0.2269699441083	0.1665390497862436
754	0.1127540030540868	0.584	1.3731	2.2074	1.0054	-0.0468182065329999	0.9256234832789	0.2574607929008	0.1349094178586619	0.0568	0.0588	0.6307	-0.4797	-0.7832803982062999	0.639324248875	-0.4179016720953999	0.142089279024017	0.0592	-0.2607	-0.6061	-0.436	0.1694110901941999	0.7051451392361	1.2574819472334	0.1536163121320436	0.0185	-0.0963	0.3461	0.2277	0.7120301696086	3.0169022801374	1.3022149731392998	0.1600562373703528	0.0846	0.1029	0.6844	-0.5605	-0.7222987006213	-1.497002318135	-0.9193679413976	0.1608497346790217	0.1174	0.6624	0.2195	0.7797	-2.4751487473984	-1.4851207228636	-3.0019125854407	0.1709869905367843
755	0.1132288559317368	0.8631	-1.9091	2.6626	-0.8365	-1.2133784098187	0.3510185199054	0.2024198929514999	0.1315565241721432	0.0808	0.2841	-0.6236	0.6717	-2.1755515686179	1.5335519936553	-0.1401005323227	0.1430000937215021	0.0968	-0.5436	0.8423	0.1004	-0.6038761782143	-0.4082626295739	-0.8133384736610999	0.1531900796915377	0.1164	0.8306	-0.6612	0.1121	-1.9170285138882	0.9114206491962	-0.0034228436708999	0.1545098498772944	0.2116	0.65	-1.2342	0.3303	-3.1768710429636	2.541166352913	-0.1879023146232	0.1587327393347786	0.1394	0.7383	-0.4931	-0.7271	-1.9136843562787	2.3372907678256	-0.6372390682478999	0.1668956566200607
756	0.1103624054871612	1.4575	-3.17	-2.9589	1.0028	3.2683435893411	3.2670059262973	-0.7137612629594	0.1398674970700462	0.156	0.9703	0.5365	0.6661	1.4370435393482	1.7700036081622998	-0.8896246101884	0.1441231705853191	0.0035	-0.1177	-0.1509	-0.0046	1.0556521997423998	0.5783032082592999	1.7494665461369	0.1541666194241459	0.0716	-0.425	-0.1086	-0.7098	5.4496392404412	4.8413959858192	0.2111147027361999	0.160263781293013	0.0018	0.0764	0.0805	-0.069	3.0234725662643	3.1059355586115	-0.719584031503	0.169548835762303	0.0328	0.469	0.2654	-0.0117	-1.7265689022694997	-0.743189849923	-1.345138219633	0.174569173814067
757	0.1081978730753779	1.7117	3.4983	0.2576	3.3802	2.253568798496	-0.3484612229099	2.3267074925673	0.1387712541835375	0.103	-0.8248	0.6421	-0.1428	0.3352813076254	-0.0148323225738999	0.9131123995163	0.1451355364834436	0.0152	-0.3335	0.2121	-0.0244	0.3213538747575999	-1.9977604128846	-0.8770348403643999	0.1488755554667216	0.0312	-0.1611	0.409	0.3485	4.716993322745799	-1.0263022988402	3.9104611933958	0.1597938123984144	0.0148	0.2388	0.0583	0.2803	1.626047458831	-0.2394416848402	1.8298050148263	0.1618985716930202	0.3166	1.3137	-0.243	1.0718	-5.1734118218965	-0.1850302733820999	-4.2024651672512	0.169240881337528
758	0.0989818973830716	0.083	-0.5855	0.9315	-0.2179	3.3458493598201	-2.5025314967656	-0.5451370333791999	0.1060336449478661	0.059	0.6077	-0.6824	-0.0145	-0.679847570496	0.0879710166451999	1.6983206062268998	0.1235474053138645	0.5595	1.5368	-2.0334	0.5447	-2.1552505647767	1.3962448165123	1.2883662263329	0.1415766787270214	0.0067	0.1209	-0.0411	-0.2339	-0.9038667873018	1.1487771534093	-0.460706889497	0.1492361808373836	0.248	-1.2457	0.6456	0.724	1.0400723595852	-1.5966975579288	0.0153437819729999	0.1623064691687106	0.0833	0.7247	-0.3983	-0.2929	-3.9525582362448	2.2986559116782	2.7251737074969	0.1660547769584389
759	0.0986423580304323	0.1138	0.7031	0.9641	-0.5542	3.7826356866515	2.7355996106324	-0.4289964067528	0.1055797832750238	0.0649	-0.6508	-0.6688	0.227	-1.3093754047267	-0.8259282434851	-1.5947697494244997	0.1210804073539695	0.7507	-1.8883	-2.0665	1.2101	-2.2722173950478	-1.5944943482096	-0.6498288380719	0.1412600985046405	0.0132	0.233	0.1243	0.2657	-1.1107324427224	-1.2025197333455	0.6647398467072	0.1474831899626856	0.3037	1.4821	0.874	0.3582	1.3893204431091	1.6550039294261998	-0.4979647395699	0.1543103742652356	0.2071	1.1319	0.8527	-0.0679	-4.8849093777734	-3.9685708497397	0.1162979987491999	0.1614625723888908
760	0.1584910189230444	1.1089	-2.3954	-1.6337	-1.4451	-2.6192622688525	-1.043770604471	-0.7375637965328999	0.180975346282825	0.0037	-0.1725	0.0025	-0.0325	-3.723817855755	-1.1091193784637	-0.8631860935579999	0.1921920035541634	0.0014	0.0845	0.0164	0.0604	-1.8855540893282	1.7646136129563998	2.016330323375	0.2046955609600888	0.1341	0.971	-0.0602	0.1903	-2.4434382646542	-0.5865259016755999	-0.4063348210695999	0.2143609005774146	0.0005	0.0547	0.0185	-0.0042	-5.32704635678	-0.7596352367556	-0.3586117248304999	0.2189851637734088	0.0201	-0.0318	-0.3352	-0.1554	-2.6590380728902	-1.0122174938496	-0.7253281139851999	0.2241659224775024
761	0.0996936069015239	0.0004	0.0493	0.0579	-0.0136	2.6345667077948	2.7786408862182	2.1842070353719	0.1062032334500966	1.6664	4.2861	2.1159	0.8299	4.983266954523399	4.0829410399846005	2.8431634565662	0.1328052652951334	0.2588	-0.1602	1.0782	1.3171	12.9881180098375	6.049384400431999	2.0186515621863	0.1423961949133441	0.0162	-0.3687	-0.1742	-0.0696	-0.7176562229987	2.3059737153884	2.9729954578762	0.1541338445536842	0.4539	-1.4047	0.73	1.3825	4.0220773714917	3.6648819957664	2.7162821825587	0.1549531244419557	0.0058	-0.1215	-0.1476	-0.1417	5.841574512274599	4.842104160371799	3.367369997613	0.1623279296621832
763	0.1238104123948438	1.8215	-2.8212	-3.4325	-1.5253	7.072972030153899	6.890656425890099	7.6183057786866	0.148371192894638	0.0918	0.6061	0.3772	0.6467	5.0420454423892	4.8423795615867	7.5902541977975	0.1556821994784749	0.5187	1.2012	1.591	1.0115	7.7414101217469	7.7095029238492	8.5660400452189	0.1578647688181846	0.0358	0.2025	0.2344	0.4938	6.1704035628652	6.659201376281999	8.7207368419313	0.1631759397920628	0.0585	0.3242	0.3587	0.5513	5.572546868348	5.1119186649124	6.798672420113499	0.1664976862349773	0.1134	-0.5448	-0.4485	-0.7235	5.1634186920987	4.9903880430801	6.200540324381399	0.1704399315160282
764	0.1201708608751082	1.4817	-2.9412	-3.0131	-0.8746	6.3111335836791	6.6719485182288	1.9217890206029	0.149047875912519	0.1275	-0.0613	-0.0543	1.13	2.0693647287586	2.5791323775385	0.6061187309642	0.1527274147219312	0.471	1.2186	1.3737	1.1197	5.454714491401499	6.1515582511599	1.0230761703228	0.154745329889014	0.1175	-0.6677	-0.8293	0.0746	8.1734752848943	8.7413132469874	0.9991949506879	0.1606228499629822	0.0441	-0.1665	-0.311	-0.536	5.7636359684579	6.0606365072122	1.4053723996346998	0.1619083719985141	0.1838	0.5882	0.6603	0.9596	3.2472163818552	3.4723765465513	-0.5887684544255	0.1677738555715884
766	0.0996617775907606	0.001	0.034	-0.114	-0.0305	-0.6390488476601	-0.9734252655794	-0.1117342071879999	0.1083323384263569	1.862	0.386	-5.0449	-0.4257	-1.1198600258448	-3.0338984693998	-0.3303634287879	0.1359142475761669	0.0369	0.6314	0.0938	0.0151	-2.1332971536461	6.2177332287973	0.5309735423272	0.1436876582095225	0.0528	-0.2358	-0.7037	0.0232	-1.3216504303051	-5.7765404825275	-0.386348561474	0.1503416099484472	0.0398	0.61	-0.1465	-0.061	-1.1495246709926	-4.695433341922199	-0.4274226855248	0.1583424885093624	0.0004	-0.013	0.0125	0.061	-2.437300751865	2.3582999462194	0.1794829060533999	0.1621693839595546
767	0.1025369960527645	0.0002	0.0117	0.0127	-0.0468	-1.4203227513007	-0.2145768894377999	-1.210585054639	0.1140646921183099	1.6058	-0.0881	0.2697	4.5866	-1.9120319489893	-0.4165640090515999	-4.2587650441829	0.146793758977305	0.0366	0.5549	0.0963	0.2386	-2.4622048902981	-0.1202323018191999	3.1437048680835	0.1533243201367508	0.0614	0.3709	0.1798	0.6563	-1.8324016548525	-0.6649365618606999	-6.0889634893162	0.161075887348843	0.0764	0.3803	0.0102	-0.7528	-2.868893798644	-0.6536451120497999	-5.2903786521676	0.1724083497749678	0.2244	-1.1074	-0.3317	-0.785	-0.3378386046209	0.3327633536606	1.5233228056733	0.1762409505552484
768	0.1121269558567335	0.0003	-0.0585	0.0044	0.0127	3.2360036181057	-0.830924808384	1.6389913159313	0.1555544177241667	0.1796	0.4108	-1.2387	-0.1706	-1.8127301395025	-3.767095189525	-2.9868048616519	0.1593825964601992	0.9202	2.2603	-1.8822	-0.0926	-0.4671984895625	1.0868512230875	0.0686535885714999	0.1695711128254024	0.1104	-0.4627	0.8207	-0.2978	-0.7017222955651999	3.055773194469	0.5516286334446999	0.171027335397229	0.0428	0.5134	-0.2987	0.1488	7.691169071542999	4.5345990324206	5.578290950830199	0.1744545755065598	0.3797	-1.7993	0.0004	-0.1658	1.0794153902852	1.4577379734964	0.3701392328255999	0.1782588069234381
769	0.0935815207711295	0.0196	-0.1836	0.3443	0.4028	-0.1477724233091999	-1.0124928950645	-0.512639690021	0.1184972260889074	1.297	-1.3191	2.4174	2.9723	0.9084699218937	-3.1634157264642	-3.136819837711	0.1342148280054051	0.0002	-0.0124	0.0171	0.0444	-1.4391287199753	2.0042913559808	2.851582865136	0.1526708832612246	0.0155	-0.3111	-0.1707	-0.1623	0.2013182880919	-3.2368298217504	-3.1146697114269	0.1538183748953953	0.0057	0.2063	0.0409	0.1062	-0.4980434256313	-3.2079126941859	-2.9650875087055	0.1543967535140108	0.0265	0.3948	0.318	0.0216	-0.9765333650047	-0.0919840057766	0.7318197140507	0.1549742876335254
771	0.0975944937706201	0.0007	0.1043	0.0059	-0.0078	-1.8347228936638	0.6547860599401	2.3221043579754	0.1165734273699349	1.4451	4.2946	0.2436	-0.3038	-1.4866944440916	0.6536844550805	2.2360611498345	0.1513639518137585	0.0126	0.3196	-0.0206	-0.1502	-3.0990898712697	1.5293029463397	5.5207320969161	0.1557191803072528	0.0028	0.0419	0.0489	0.15	0.1773190393648999	0.6471535119842999	1.7935700835515995	0.1572012707170768	0.0317	-0.5254	-0.1008	-0.1281	-4.2638796381739	0.5804277319171	2.6984991326823	0.1577513045943266	0.0019	0.0427	-0.12	0.0404	1.2434364852734998	0.3585330387691	0.5621332226416	0.1608710922744315
776	0.1234229717890207	0.782	0.7428	2.9409	-0.5505	0.3311109463712	1.720470732511	-0.3638050048828999	0.124907556741881	0.0036	0.0785	-0.1125	-0.1561	-0.256909990471	0.0088915249381999	-0.1500936621205	0.1299846445452419	0.1676	0.8477	1.0974	0.1085	-0.9347117233706	-2.7749426413324	0.3811552814216	0.1412619708818901	0.0105	-0.2677	0.0819	-0.1828	0.3759226583384999	-0.5942371356927999	0.4065315362231	0.161373706314434	0.4606	0.593	1.9574	-0.3136	-0.3593198993831	1.0263416418709	-0.5310522283886	0.1622962341189015	0.9261	1.3178	2.6092	-0.1219	0.3470842168354	2.0196744809845	-0.4540185742779999	0.164527815275887
777	0.1206123288437814	1.1424	-1.0957	-3.4932	0.897	0.9724023467812	3.062068079381	-0.8358820302522	0.1248023585399021	0.0033	-0.0298	0.0503	0.1888	-0.3221013923408999	-0.0558671035939999	-0.0516180562784	0.1296868560815767	0.1497	-0.9114	-0.9375	0.1482	-1.0144600465995	-2.9189381336944	0.7622712198125	0.1401129920032191	0.0226	-0.4676	-0.1251	-0.0891	0.9613076121238	-0.0734927813476	0.2523855419404999	0.1486341812334701	0.2582	0.7041	1.4307	-0.2511	2.7282031208608	7.333973695817701	-1.2348203615501998	0.1573156856455364	1.2477	1.562	3.0062	-0.6475	0.9339248627566	2.8390324383427	-0.7372097092565999	0.1630695986866008
778	0.1065869609058256	0.002	0.0523	0.0564	-0.1513	-1.8407030343302	-1.0762679478292	0.5687428517991999	0.1158575515824192	1.248	-2.3708	-1.3973	-2.93	-3.4740289538407	-2.078492311881	-0.8425703454711999	0.1462683596312715	0.1094	-0.6379	-0.6834	0.4981	-2.7779720546963	-0.7108105356569	-5.166133361217	0.1587912883325019	0.0089	-0.174	0.0054	0.232	-1.1086079190646	0.8040928614466	-6.104425300381299	0.1594498491640616	0.0074	0.0222	-0.0686	0.254	0.8552388013565999	0.8023617680958	2.7732508910123	0.1680971440126766	0.0044	-0.0378	-0.0408	0.1891	-4.2454277567756	-2.6641133238505	-0.9988015203809	0.1688961941418049
779	0.1333604117361311	1.7645	-4.3657	-0.8799	-0.1134	0.2235077574067	-1.0362167425766	-0.9752350449916	0.139822656299244	0.0052	-0.0176	-0.1735	-0.1583	0.2739455227641	-1.1842252240699995	-1.1320957083924998	0.1499267929455277	0.0592	-0.0477	0.5883	-0.4934	4.943805894731299	-0.2112327318283	-0.7560550209618999	0.1500403773396234	0.0136	-0.0289	0.0389	0.3659	-4.5082392018516	-1.908923849564	-1.2347810185195	0.1614213440750785	0.0038	-0.0244	-0.1237	-0.1394	0.1395890729235999	-1.1466132867208	-1.0464852735893	0.1621364907563208	0.0003	-0.0406	0.0244	0.0143	0.1724798465888	-1.032754555875	-0.9748809577153	0.1626332789285045
780	0.0993276073120401	1.8186	4.6753	-0.851	2.2093	-3.66283615817	1.1653799123647	-4.1519880588631	0.1006828938666455	0.0634	0.863	-0.1675	0.4153	-1.0962148643941	0.5166526791524	-2.231143270997	0.1354272670593387	0.0663	-0.8256	0.0624	0.2201	2.6261079561943	0.2115868191045999	-2.8654709549731	0.1380180671909637	0.0035	-0.1923	-0.0357	0.015	2.208324313191	-0.3083313315959	1.0120601217268	0.1459891670525096	0.0255	0.0169	-0.0424	0.5102	-5.758639403559	1.5016447957576	-5.243324387450399	0.1536474013117411	0.0229	0.2916	0.0827	-0.363	-8.8102422367738	2.134752845782	-7.457982928584099	0.1606684209425371
787	0.0951145449870447	0.0006	0.0067	-0.095	-0.0212	-0.8114893512182001	-0.8000405292845	0.0206550911175	0.1096825304243753	1.2134	0.3029	-4.0585	0.1736	-0.2557690425807	-1.2668062455093	0.0586604587737	0.1392184234398751	0.0604	-0.0913	0.8006	-0.0324	2.0341133732514	-3.2643306002097	0.2079279172494999	0.1491392802616889	0.0209	0.4206	0.1835	-0.0064	0.0490607592829	2.9746872081963	-0.1280222218978	0.1500859494216575	0.0014	-0.0016	0.0071	0.1175	1.6422174444487	4.5785451977125	-0.1824729763865999	0.1546309800068298	0.0086	0.2871	-0.032	0.0039	-4.2174155189172	-3.3026900551422	0.1167701151175999	0.1588680451424346
788	0.0951998570359116	0.0006	0.0011	0.0941	-0.021	-0.8824641786009999	-0.8511471261638001	-0.0423724440639	0.1154847342612898	1.2393	-0.0069	-4.0115	-0.0724	-0.976887452281	1.3441939868961998	0.0023212388112999	0.149579844564875	0.0229	0.4475	0.1691	0.0242	-0.0989870652411999	2.9934538338402	0.0679847570496	0.1506830110210366	0.0015	0.0052	0.0118	-0.1207	1.4343682132606	4.4794794464099	0.1682307992731999	0.154903308917311	0.0069	-0.2504	0.067	-0.0056	-4.0163332890095	-2.4187701844053	-0.2091475512011999	0.1598244072999174	0.0001	0.0066	-0.0015	0.0266	0.6846867632721	-4.0805017720812	-0.0883251039215	0.1631228877558505
789	0.1070503097800564	0.001	0.0879	0.0437	0.0635	-0.2230749840689999	0.4616117792031	0.154618110651	0.1286937604181598	0.8841	2.6925	-1.5619	0.7847	0.9310921645462	-1.112620908196	-0.0892693366582999	0.1413662224216914	0.2095	0.1132	-1.2502	-0.8042	2.3888694810733	-3.8497548970257	-0.9480883538086	0.1657331157767151	0.0629	-0.5648	0.4968	-0.0573	-2.5205506048262	2.4692866358241	0.0732960661940999	0.1694050754088171	0.6673	0.3772	1.8067	1.5819	-0.8797101664520001	1.0603340203957	0.1477330802785	0.1698209665940134	0.033	-0.0256	0.5234	0.13	4.0061827870889	1.1840678519472	3.6226669238253	0.1785288169525759
790	0.0926937879465919	0.0046	0.021	-0.2714	-0.002	-0.8720382754655	-0.5481271037123999	-0.1282976231127	0.1112466305902371	1.4655	0.4276	-4.4011	-0.4559	-0.6374357834014	0.7920145510217	0.0412314961736	0.1325516175279504	0.0357	-0.6295	-0.0841	-0.0268	0.2230749840689999	-8.0030019328712	-0.86161237233	0.1468229647549604	0.0289	-0.4912	-0.2112	-0.099	0.1460413299584	3.7109526847161	0.4873814643115999	0.1471185229031148	0.0014	0.0464	0.0268	-0.107	1.5804488862497	5.1575172374937	0.8347017393312	0.1529404975003138	0.0158	0.2243	-0.3223	-0.0195	-0.0080259782628	-2.8635038034381	-0.3178130019945999	0.1564231085272002
792	0.0968060461843823	0.0036	0.013	-0.2369	-0.0061	-0.3746243383254	-1.1803302640307	0.0142421771134	0.1233803679486048	1.1388	-0.2336	3.7129	0.0699	-0.5908929780833	1.4257520895373	0.0476050671469999	0.1547147779842015	0.0136	0.2523	0.2604	-0.0032	-3.4733207792881	-1.9133302690024	0.0470149216865	0.1558104100972089	0.0051	0.2175	-0.0446	0.0015	-0.4485105499799999	1.3556428088299	0.0633422794269999	0.1571713806673038	0.0023	-0.026	-0.0577	-0.1338	1.0119420926346998	2.7896962778449	0.0417822986034	0.1584218144634269	0.0139	-0.331	-0.1348	-0.0624	0.0701486237380999	-5.8980711043598	-0.0617292151683	0.1670210132875249
796	0.0845360001297395	0.0019	0.0681	-0.1373	-0.1023	0.2347598641868999	-0.7123842568848999	-0.8810084864651	0.0912962639421727	0.0054	-0.2608	-0.1152	0.084	0.2237044725601999	-0.7088433841219	-0.8692055772550998	0.1259568725993646	1.5902	1.2002	-3.6713	-2.0048	0.0712108855669999	-0.7727758090093999	-0.7780871181539	0.1304655382741634	0.0035	0.1249	-0.1096	-0.1127	0.5380159448224999	-0.557097314712	-0.9701597940313	0.1324249220831908	2.903	-4.5594	-3.0266	1.7129	0.0660569485452999	-0.8723136766803999	-0.8223873707221	0.1403304902109743	0.0058	-0.2165	0.0023	0.123	0.8224267137527999	-0.3442908616557	-0.9937262694205998	0.1423819244220085
797	0.0847545034310722	0.0013	0.1332	0.0691	-0.0312	-0.5037875081134999	-0.0708567982907	1.4161917330772	0.0916008047237149	0.0039	-0.1516	-0.0931	-0.1782	-0.5034334208372	-0.0753419037905	1.4154048724631998	0.1262700344011026	1.5578	3.5063	1.4596	-2.0201	-0.5267638380423	-0.1031574264954	1.3394334801815	0.1306960777088971	0.002	0.0108	-0.0152	-0.1513	-0.4226621788101	-0.0302547906082999	1.5378403840016	0.1330515848827809	2.8366	-2.2826	-1.8095	-4.8471	-0.4270685982484999	-0.0576375399754999	1.4146180118492	0.1404566590381483	0.0003	-0.0425	-0.0266	-0.0319	-0.1196814993894	0.1253862388409	2.0612207214037	0.1423618376176741
798	0.1008417291538222	0.009	0.0159	-0.3664	-0.0006	1.3964021886351	0.3470448738047	0.0071604315874	0.1124460670039658	1.4727	0.2708	-4.4196	-0.1991	1.7190543834058	0.3876468814870999	0.0500443350504	0.1323473876578979	0.0516	0.4559	0.6123	0.0449	2.6370059756982	-7.3291738460723	-0.2797682913077	0.1507418496033081	0.0161	0.385	0.0928	0.0569	2.3418939024175	3.6771176783141	0.2944825847895	0.1519419298649153	0.0017	0.0221	-0.0305	0.1228	3.8349225744518	5.6600851116555	0.6028926024468	0.1529781085797262	0.0065	0.2459	-0.0596	-0.0014	1.3179521854193	-0.8698350657463	-0.0809679571806	0.1559112362339988
800	0.1085276213098504	0.0009	-0.0129	0.071	0.0866	0.0143602062054999	0.3542446484227999	0.3856010438907	0.1311145207660504	0.9921	-2.954	1.6191	-0.0495	1.1479509497646	-1.0584455549221	-0.3708080643474999	0.1445969963198067	0.13	-0.1244	-0.8184	-0.8145	3.550315090368	-3.2539046970742	-1.1979165987536	0.1679240025873354	0.3729	0.4874	1.1621	1.3202	-1.0460525002516	0.3647492376197	-0.1923087340615999	0.16838473050091	0.1789	0.4327	-0.9835	-0.6626	-2.2750894362889	2.2211894842299	0.7499568512033999	0.1732026133067114	0.0116	-0.1701	0.0877	0.2532	4.568630753976099	1.6677904144036997	3.9393389779296	0.1793033887350475
802	0.1032336457047424	0.0075	-0.0659	-0.2931	0.1344	0.3145868734772	-1.0231941994149	0.9821987614255	0.1253758028289142	0.9554	-0.368	2.6758	-2.0334	0.0002360581841999	-2.7812375262444	1.7874719137931	0.1432604195729598	0.1687	-0.8785	-0.9274	-0.3664	-1.2264402960111	-5.7438857670465	2.4186521553132	0.1644714006779802	0.2486	1.0949	0.8646	0.5667	0.31080994253	0.9786185456318	-0.172322474466	0.1664053444109569	0.3713	1.2846	0.9473	0.8939	0.60194836971	1.5632559818338	-0.1762174345053	0.1704771769398247	0.1797	-0.4213	-1.1555	0.2607	-0.5865652447062999	-1.1688420990663	0.1619752573919	0.1713306428719902
805	0.1180075746323639	0.2859	0.912	-1.6309	0.3772	0.1997839098946	0.4838799345792999	-3.6010282569403	0.1239245755905426	0.0634	0.1446	-0.6629	-0.5536	1.2253386911514998	-1.9093566229017	-3.1651074767843	0.1320679099045048	0.0046	-0.126	-0.0858	-0.1699	-0.6569499266286	0.0156191831879	0.5951813684295999	0.1381521753386675	0.35	0.2178	0.2173	-1.9249	-1.7343981653788	0.1103965441442	1.60126134949	0.1405093770231496	0.9542	1.9849	-2.4321	-0.5758	0.0921413778994	-0.3545593926684	0.1122063235563999	0.1420444742675368	0.0753	0.66	-0.2571	0.5418	-0.0045637915612	-0.4137313108412	0.1198388715121999	0.1430098175884351
806	0.0939920939639453	0.1525	-1.3543	-0.2581	0.7299	-0.6175282098672	-0.4915518255658	-1.164160278413	0.1029321047692234	1.772	-4.3993	-0.8254	2.4058	-3.9419356179558	-1.2579540636017998	0.8320264132435998	0.1382619609567811	0.0496	-0.6819	-0.1274	0.2394	2.249634495426	-0.1512739530415	-1.9660499301404	0.143940106846781	0.0059	-0.22	0.0267	0.1132	2.3365432502423	0.6311408984894	-0.7370523371337999	0.1477016355676045	0.0266	0.0264	0.0746	-0.5141	-5.3582060370944	-1.5754916643815	1.2345449603353	0.1547266156713385	0.0324	0.2114	0.1549	0.4958	-9.0619589471924	-2.4253011275015	3.6359255251712	0.1580465297937492
807	0.0983730388882875	0.0007	-0.0947	-0.0188	-0.0327	-0.7165152751084	0.3886304572546	-1.1407905181772	0.105025201303399	1.9164	-4.8467	-1.3649	-1.4202	-2.8745985380955	0.0655061461155	-2.0487096376411	0.1145891896363217	0.0008	0.0206	0.0571	0.0806	-3.0723366103937	2.5646541422409	-7.382483652670799	0.1345845286177114	0.0357	0.0536	-0.3972	0.4874	6.203569737745299	3.0279576717641	0.1122850096177999	0.1444138638600624	0.0004	-0.0541	-0.0045	-0.0366	-2.1910920657444	-3.1375673552943	3.6113754740144	0.1447906309968302	0.002	0.0826	0.0962	-0.069	-3.2242007088957	2.7929224063623	-7.565350059364399	0.1489086125718698
810	0.1327869332702625	1.8994	-4.5386	-0.2492	-0.8916	-4.9902306709573	-0.2944038987280999	-1.0751663429696	0.1515514372290515	0.0198	-0.1776	-0.0525	0.4018	-10.1583311837093	-0.4596446276680999	-3.3800777965291	0.1535608978503043	0.0043	-0.0027	0.205	0.015	2.5846797448672	0.1197995284815	0.6572646708742	0.1549913091780681	0.0578	0.7015	0.0286	0.2585	0.8572452959223	0.010622618289	0.2340516896342999	0.1696307624649044	0.1101	0.9275	0.0769	0.3276	-4.0503256675343	-0.2285830083669999	-0.8814412598028	0.1712427734387701	0.0376	-0.5717	0.0189	-0.0486	-4.0064188452731	-0.2293698689809999	-1.2228600802174	0.172580425470373
811	0.0942843119674832	0.0206	-0.2322	0.5162	-0.0903	-0.4230162660864	-0.9319183681909	-1.2110571710073998	0.1072409269713889	1.5211	-1.8593	4.1444	-0.8017	1.9835575788019	-6.2422045938927	-0.2261043974328999	0.1468188561823107	0.0242	-0.2752	0.3169	-0.266	0.3868993639038	-1.2991855597753998	-0.0614144709226999	0.1473848885033647	0.0317	0.436	-0.2609	0.255	0.6493960647342	-2.2756795817494	-0.1524935869931999	0.1545482815687576	0.0349	0.2979	-0.0444	0.4977	3.901451639365499	-9.997378845115598	0.553556441949	0.1592657987066001	0.1876	-0.4378	1.2533	-0.0637	0.8618484305141999	-3.538512181158	-0.5624873099179	0.1723946319932266
813	0.0910930546004072	0.0008	-0.0726	-0.06	0.061	-1.0446361511464	-0.4764047587463	2.0618108668642	0.1098022310058242	1.4533	-1.8894	-1.9689	3.5224	-2.484512388705	-1.8648989982107	4.7782504215457	0.141572088003449	0.0364	0.2979	0.1125	0.5333	-10.5623841089983	-8.140427139106299	8.7101142236423	0.1429644384402687	0.0355	-0.1219	0.5981	-0.0209	-2.7207672880585	-3.8770589603315	6.232329493187	0.1431077702968217	0.0072	-0.0335	-0.2691	-0.0458	-2.1430542252597	-4.9856668793961	6.8159440105908	0.1438254817122789	0.0001	-0.0217	-0.018	-0.0161	0.158158983414	0.6049384400432	2.6476285939871995	0.1562445135045316
814	0.0909347323335721	0.0089	0.1271	0.3427	-0.1181	1.1777336240045	2.11272074859	-1.6535088942596	0.1132268343522961	1.2662	1.5647	3.5987	-1.1724	3.0911032360376	6.560056938918	-3.0316952596806	0.1437056278862152	0.0001	0.0161	0.0285	-0.0147	0.1233010582138	0.0081046643242	-0.5975812933022999	0.1489424325926549	0.0295	-0.0592	-0.4358	-0.3223	2.5847584309286	6.0752721146326	-1.8465651459045	0.1502973443043173	0.0012	0.0763	0.033	0.0706	2.7317833366545	7.1914732386223	-0.9914837166707	0.1521945291743372	0.013	-0.1792	-0.1442	0.2749	2.4752667764905	4.2735973667568	-3.7935730491861	0.1527460289814886
826	0.1056206246186214	0.0108	-0.0926	0.0124	-0.3806	-1.7439585218388998	0.3920926439561999	-2.7031416103049	0.11045506556019	1.0745	-1.6387	-1.7701	-2.962	-3.1114829259402	-1.1953199587274	-4.3927674067471	0.1393160093901665	0.5867	-0.5991	-1.4778	1.9428	-4.5514378495602	-3.1428393214081	-5.437324871832099	0.1532349020876858	0.0173	-0.1435	0.0202	-0.3851	-0.7124629429463	0.8154629973189	1.5050676394285	0.1586692457176455	0.012	0.2091	0.0062	0.2643	-5.2920704024877	-4.2212711359258	-5.3155188487849	0.1626371085739054	0.6475	-0.9463	-1.8938	1.2206	0.8036600881089	5.0711986281379	-4.1300739907632	0.1668078570105261
827	0.0982885066597392	0.0023	-0.0634	0.0777	-0.1569	0.4011415410172	-0.5196820925162999	0.7812739036406	0.1050642518532112	1.9163	-0.4666	2.3141	-4.6675	1.08980195039	-1.6092873277528	2.9028074911074	0.1344608914503749	0.0175	-0.3706	-0.0327	0.2375	1.7498206334132	1.7821212616179	-3.7860978733531	0.1348400351648999	0.0584	0.6603	-0.1512	0.4372	3.9524795501834	-0.8836051264912999	1.9105369138227	0.1496095898223739	0.03	0.4276	0.1457	-0.3107	1.8673776091448	-1.0089913653322	1.7758657197366	0.1571224967376205	0.0011	-0.0154	0.0742	0.0676	2.1057570321561	0.5560743959137999	-1.481265105855	0.1582488365725069
828	0.1012225695839039	1.0913	-3.7975	1.0961	-0.7413	10.0991986085672	-2.3957545114458	0.3762767456148	0.1114919020876165	0.0792	-0.9582	-0.1931	-0.3311	13.584715727372298	-3.2225483016063	1.203503309113	0.1429830504948676	0.2708	0.9136	1.2076	-0.7405	4.7167572645616	1.9847772127536	-1.6480008699615998	0.1502426407541974	0.0387	-0.4514	0.4172	0.0896	4.3622372149239	4.587751466896299	-3.2514654291708	0.1515930073114295	0.1549	-0.6126	1.0013	-0.3931	8.390688157389	0.7127383441612	-0.5197214355469999	0.1581734982858683	0.0858	0.7348	0.0376	0.5218	6.8004821995257	-1.2112145431302	-0.4719589962771999	0.1699172133995164
829	0.1038092523230453	0.124	-0.1853	0.388	-1.2679	-0.9106337885822	0.0703846819222999	-1.0368855740985	0.1088407908289431	1.0595	-0.002	-1.5784	3.48	-1.2727077001143	-1.2238436559849	1.0796121054387	0.1376871514309718	0.4999	1.5422	1.4324	1.008	-1.9722267859603	-3.0410589009872	3.1595601094556	0.1497236868693181	0.026	-0.2307	-0.4512	-0.0589	-2.1810989359466	0.4182164163409999	-4.9752803192913	0.1570257718236186	0.0183	0.2602	-0.0079	0.3274	-2.8737329914201	-4.1810625585504	3.3993165385414	0.1624543491196387	0.4838	1.3224	1.6487	0.0096	1.5219851426295	3.1434294668686	-1.1025884353675	0.1660706295074898
830	0.1622813829884973	1.1079	0.1136	-3.1974	0.0664	0.0662536636988	-4.889787913580199	-0.1174389466394999	0.1812008370976068	0.0186	0.1398	-0.3419	0.1333	0.3901648354519	-6.2150972457404	0.1873121691627	0.1868129694704147	0.002	-0.042	0.0893	-0.0797	-0.2176063028017	-6.2959865168596	-0.1237731745822	0.2046742900930462	0.1448	0.3793	-0.858	0.4259	0.1271960182530999	-3.8326013356405	0.0053506521751999	0.2180259043004726	0.0327	-0.2952	-0.2673	-0.2583	0.0264778596610999	-4.8249112559559	-0.0975313731053	0.2301307081935582	0.0502	-0.2874	-0.4737	-0.1416	0.0561818478396	-1.3714193641405998	0.1204290169726999	0.2338905339514426
831	0.1145138855265396	1.3013	0.6163	2.9772	-2.7932	-0.347005530774	-4.7260028767761	3.5321386101846	0.1229779211302972	0.2309	-0.2142	0.9595	-1.3603	-0.7164365890469999	-7.418875956068299	6.370698932158899	0.1532693170797696	0.0798	-0.7188	-0.4028	0.3201	2.6439696921321	1.4787471518902	-1.6603939246320998	0.154516789984136	0.2439	0.3774	1.192	-0.8967	1.0564784033871	-1.5058938430731998	1.1124241930425	0.1623981234131758	0.0385	0.3485	-0.0054	0.4838	0.3337469294281	-1.5743507164911998	0.4554349233831999	0.173008134865573	0.3592	-0.7016	0.5911	-1.5076	0.2945612708509	-1.4735145288071	0.0167601310782	0.1748226128451798
833	0.0938626526108817	0.0276	-0.6567	0.0798	0.0566	2.2400347959352	0.4101510950474999	0.4084593447274	0.1189112845861069	1.2792	-3.9705	0.4258	0.4365	5.806637901013	-0.0894660518118	-0.1078785901793999	0.1516315966574246	0.0204	-0.0763	0.3091	0.3166	5.7061951436359	-0.7198594327179	-0.685355594794	0.1527475162259889	0.0014	-0.0144	0.0825	-0.0828	6.7278943078842	-1.9258806957957	-1.8790624892627	0.1559124530035912	0.0072	0.0778	0.1969	0.1567	1.8879540142009	2.8244755169837	2.7887127020774	0.1613264551565111	0.0205	-0.0135	0.413	0.1415	-1.3516691627292	0.6450683313572	0.7383900001775999	0.1680279546202754
834	0.1451629577146959	0.1356	-0.5453	1.0508	-0.0041	-4.891833751176599	-0.2185111925078	0.5825129125441999	0.168525754500912	0.0035	0.006	-0.0012	0.1753	0.3839486366012999	0.2928695205307999	0.5261736925817999	0.1721298686628114	0.0072	0.126	-0.2158	0.0091	-3.4588818870212	-0.1712208696063999	0.6176068959286	0.2073257585549948	0.9827	2.6494	-0.2929	-0.0676	-4.5379431900301	0.1329007577046	0.5799162725179999	0.2087421904459434	0.0015	-0.0955	0.01	-0.0413	0.7099449889814999	0.4655460822730999	0.5202328949461	0.2140442769908501	0.224	-1.2134	0.3125	0.0081	-3.657328133872	-0.7034140458853	0.5595759256460999	0.2240224682457533
836	0.1494914000049825	0.1455	0.4939	1.1026	-0.0247	-3.1709695883585995	0.9911689724251	-0.4604708313128	0.1702878018751072	0.0036	-0.0083	0.0313	0.1757	-1.3208242266604	-1.1666782323777998	-0.5470648418835	0.1758850900998795	0.0142	-0.012	0.3477	-0.0216	-0.7685267616938	1.7310540077692995	-0.5411240442477999	0.2044531169544774	0.6889	2.1856	0.5264	-0.0098	-2.3109702802873	1.0168993145029	-0.4822275272899	0.2099829735062566	0.0734	-0.5167	-0.5076	0.008	-3.1394164777372	0.4613363779882	-0.4572447027953999	0.2157823553637993	0.0681	0.6857	0.0537	-0.0104	-2.0515423358515	-1.7438011497160997	-0.5524941801201	0.217278576250095
837	0.1873458498731055	0.0614	0.1563	0.6393	-0.2412	-0.9555635296416	-2.2675355743945	0.4718803102157999	0.1968731532091808	0.0176	-0.1323	0.3415	0.0098	-1.3085885441127	-1.3689407532065	1.0851594727674	0.2067990954002545	0.0254	0.1676	-0.2201	-0.3281	0.1127964690168999	-6.7570474936329	2.8284491630844	0.2228424112121774	0.0668	0.2776	-0.4914	-0.3616	-1.1858382883287	-2.7409502628076	0.8173121197618	0.2276944072982428	0.0161	0.0643	0.023	-0.3187	-3.4249288515270995	3.1227350327204	-0.6161512037926999	0.2361742149700665	0.0777	0.0883	-0.6966	-0.0215	-3.1957556976996	2.1874331638893	-0.0029113842718	0.2385615452073313
838	0.1608329814044284	1.1323	-1.1021	-0.4688	3.0209	1.5062479303495	-0.0387135422088	-2.5210620642253	0.1820407605422309	0.0053	0.0124	-0.0952	0.1846	1.7498599764439	0.073571467409	-2.8588219827848	0.1914316945456727	0.0006	0.0436	0.0392	-0.0378	2.5628443628287	-1.9139204144629	2.2624603234342	0.2042335541705911	0.1302	0.0887	-0.5413	0.8095	1.7897931526044	-0.1762961205667	-2.1876298790428	0.2092878548304557	0.0302	-0.0475	0.2502	-0.3892	3.55660997528	-0.6498288380719	-3.0023453587784	0.2196774490775524	0.0236	0.3042	-0.2532	-0.0658	1.6117659386869	-0.0980034894737	-2.4007904193754	0.2300407811665754
839	0.1028041466182362	0.4368	0.2812	-1.1013	2.254	-0.4719196532465	-2.3167143627695	0.0666864370365	0.1076340368929782	0.4936	-0.0296	-1.425	2.2018	-0.4377699025989	-3.4302795037022995	2.0236874701159	0.1244713634014046	0.2232	0.4611	0.9732	-1.2371	0.1884924600837	-5.6818024646019	4.7007446510667	0.1351176416435227	0.0131	0.2634	-0.1701	0.2177	-0.0662143206681	-4.0779444750857	2.7534220035395	0.1378118693954605	0.5033	1.3289	1.3339	1.3903	-0.9157090395425	-4.4137372421102	3.1315478715972	0.1483795607121007	0.0223	-0.0931	-0.3208	-0.3379	-0.4073970828985	-2.3547590734564	0.1394710438315	0.1554232403337868
840	0.1360730299443398	0.6348	0.68	-2.1707	-1.3504	6.8423038411598	-3.5034575408043	1.0397969583703	0.1451393168847716	0.0127	-0.3143	0.1704	-0.0555	2.3833221137446	-1.991150783727	-0.4817947539521999	0.1513262032919336	0.4119	1.7506	-0.0989	1.0045	7.911332671340199	0.4585430228084999	4.878732521953499	0.1615389955151056	0.5748	-2.0302	1.0682	-0.2732	5.3196105239777	-3.3514754132102	0.2528970013396	0.1625719384533351	0.0166	-0.2463	-0.0316	0.3018	4.9864930830408	-1.0964509225783	1.8071434291431	0.1657636908335917	0.0022	0.0685	-0.0998	-0.0702	2.4899417269416	-1.9084517331956	-0.3566052302647999	0.1713606578694108
841	0.125170941605748	0.1737	-0.4457	-1.1964	-0.6716	-3.6572494478106	-0.0715256298126	1.1883562422935	0.125772220923222	0.1493	-0.1218	1.038	0.8298	-3.4274468054919	1.4388926617911	-0.7988208953328	0.1440459801335504	0.018	0.2544	-0.0518	-0.3472	-2.4421792876718	0.2637556778127999	0.2899974792897	0.1441418425412902	0.0196	-0.3018	0.0967	-0.322	-2.4198717892649	0.7395702910986	-0.0714862867819	0.1670176569732128	0.0471	-0.1597	0.5718	-0.2653	-0.0016524072894	21.9949180279885	-9.979359737055	0.1679582794020206	0.0579	0.4063	0.5	-0.32	-7.233727653594099	-20.2416352078737	10.2357976111576	0.1712267500054363
842	0.1374420203159494	0.0169	-0.0171	0.4246	-0.0577	-2.0255365925588	-0.3242652590294	-0.3648672667118	0.1464484709303939	0.3708	1.9488	0.008	-0.0183	3.6269553141716	-0.3697851455493	-0.602735230324	0.1511133116099533	0.0016	-0.0528	0.1065	0.0399	-0.7002272603986	0.3707293782861	-0.6661168527817	0.1572092695714858	0.1139	0.01	-1.0292	0.1659	2.6187114664227	-0.4939910934692	-0.5451370333791999	0.1685384745389374	0.0004	0.0015	-0.0631	-0.0021	-0.5157084464156	-1.4196932628094998	-0.3752538268165999	0.1924538133426836	0.0051	0.0468	-0.1926	0.027	3.4963757952783	-0.6511665011157	-0.5563497971286999	0.2056653502122854
843	0.0832757612507126	0.0318	-0.6148	-0.1857	-0.4001	-2.0429655551589	0.728632928564	-2.375925623973	0.0900724895641443	0.0379	0.3361	-0.3989	-0.5994	-2.0542570049698	0.7163185599548999	-2.3688832214777	0.1259299713708224	1.1061	3.4386	0.2438	1.1362	2.5426613880796	-0.0675519837119	-3.6418269797762	0.1274447649899573	1.1731	2.1166	1.3435	2.7425	1.7271197046993	0.0566539642079999	-3.3210632504791	0.1313907994921701	2.3514	-2.7201	2.6145	3.551	-0.5006400656575	0.5945125369077	-2.6246522640584	0.1329550047610532	0.4057	-0.9387	1.1309	1.5546	0.0775844565403999	0.3267045269328	-2.898794501976	0.1337473562262943
844	0.0984814776442579	0.0047	0.2279	-0.0027	0.1399	-1.2582688078473998	1.7549352274042	-2.8983223856075995	0.1036512821145821	1.6899	3.8693	0.2862	3.0664	-3.9819868232084	1.7682331717807998	-5.2606746639891	0.1342272110522748	0.0995	-0.2211	-0.867	0.5577	-3.1748252053671995	1.4512857164616	-4.237598493666299	0.1406632915779667	0.1711	-0.5672	-1.0987	0.5441	-5.3805135355013	0.6792574250354999	-5.4768252746549	0.1535480385324012	0.0047	-0.002	-0.1525	0.1498	-4.0362802055744	2.2032490622307	-5.8053789240306	0.1547666771946174	0.3476	1.2171	1.3601	-0.193	-3.2250269125404	1.8427882149573	-4.6950005685845	0.1617241870385848
845	0.10190653300722	0.0008	-0.0602	0.0087	0.0897	-3.9949306803087	-1.1759238445923	1.4559675371149	0.1120556412518428	1.0071	-3.4347	-0.4356	-1.2227	-3.8857537701162	-1.1240697301297	1.1431904430499	0.1355799615371258	0.1359	0.163	-0.253	1.1887	-8.767987821802	-1.8833902226397	-0.3995284767585	0.1366300024584588	0.4039	-1.1241	-0.6992	1.6376	-9.7004963354534	-1.0850414436752998	-3.6315584487634993	0.1465943403266738	0.0324	0.4227	-0.0066	0.3906	-1.1527901425407	-1.3191324763402998	3.942565106447	0.1561149596985851	0.3367	0.0553	-0.4641	1.7368	-5.1804148813611	-1.603228501025	1.8709971679692	0.1609588003781889
846	0.1112190487645082	0.0004	-0.0193	-0.0208	-0.0657	-1.9807248805915	-1.4977498357183	-1.3717341083862	0.1187818627101767	1.04	-2.6839	-0.8236	-2.2916	-0.8283675113885001	-1.916399025397	-0.0560244757168	0.14127183035377	0.4665	0.1063	-2.0067	0.9567	-5.7161882734337	-4.4730665324058	-3.787946995796	0.1556217656087372	0.2224	-1.0755	-0.2116	-0.9708	2.2804007454334	1.7846392155827	1.4350763878132	0.1579578210063313	0.1186	0.4815	0.9428	0.0751	-1.8749708140699	-0.713682576898	-1.5945336912403	0.1581947526157222	0.0001	0.0154	-0.0193	-0.0037	-3.6403319446096	2.1282219026858	-4.5050524163649	0.1680968022441109
847	0.0995060105033203	0.0427	0.7063	0.0697	0.3732	-3.1095944604666	0.4408386589935	-1.6444599971986	0.1123502045962259	1.0844	3.2348	0.6336	1.9007	-3.6142868582862	0.6916898227367	-2.1600897575528	0.1351800989301663	0.155	0.2962	-1.2394	0.3099	-8.8576505887673	-1.2086965891654	-5.1125481534036	0.1371112820551158	0.2308	-0.5008	1.3685	-0.6334	-8.381245830021	1.0170960296564	-5.3850379840318	0.1459281790032053	0.0104	0.2458	-0.0985	0.1926	-0.7021157258722	3.583363236156	-0.917086045617	0.1555841427695462	0.3509	-0.5147	-1.7655	-0.029	-4.0201889060181	0.7944538189250999	-2.2738698023372	0.1611822758609125
848	0.1549818216091865	0.6107	2.2089	1.0123	-0.082	2.0297856398744	-2.1059144042788995	0.1695291192863	0.1736402608173107	0.0187	0.3544	0.189	0.005	2.4391892173386	-1.1597932020053	0.2508511637432	0.1903892757983402	0.0004	0.0061	0.006	0.0525	-1.1800155197851	-0.6905095318157	0.5721263524393999	0.1967489842793556	0.0605	-0.0441	-0.6775	-0.0139	1.3513544184836	-1.9083730471342	0.262024584462	0.200870641520195	0.2526	0.3836	1.3184	0.035	0.2479791225020999	-3.1970146746819994	0.2521101407256	0.2218624328468067	0.0215	0.3485	-0.1535	0.0092	2.7594808302673	-1.2662947861102	0.1491494293837	0.2375620834612659
850	0.1046757988039489	0.0057	0.2189	0.1119	0.1449	-2.6671033941837	-0.7176955660294	-1.3548952912466	0.1103625800463748	1.0583	1.7206	1.4082	3.0724	-2.1191730056248	-0.5301079956517999	-0.9534783490145	0.1306449472940073	0.1022	0.9669	0.0189	-0.4885	-6.430579024884299	-2.3106555360417	-3.8331127950396	0.1383366517206104	0.3201	1.0726	-0.5112	-1.435	-5.376815290615499	-3.7013136421946	-7.7575014213032	0.1418011464410647	0.2237	-0.3687	-0.6317	-1.3533	-2.7303669875493	0.4365502686471999	1.8083237200641	0.1570926886388047	0.1864	0.0564	0.5498	1.2141	-3.9319031451273	-1.6814817890873	-3.3491935174296	0.1596636360591881
851	0.1102662759119511	0.9546	-1.6701	-3.1772	-0.3191	-0.9569011926854	-3.264291257179	-0.5100430499948	0.1374732506129901	0.0004	0.0118	-0.0055	0.0686	1.8376736209663	-3.0527831241358	-1.126784399248	0.1482072343864139	0.0	-0.0033	-0.0191	0.009	2.690276439266	1.6230180454671	-0.2719390281984	0.1492107782456272	0.1858	-0.9192	-1.0112	0.002	-1.0436919184096	-4.2259136135484	-0.6977093064338	0.1527760079645872	0.028	-0.5118	-0.0656	0.091	-3.2769990560951	-5.8160408853503	-0.5251114307529	0.1588781912589181	0.1417	-1.1183	-0.2038	0.2141	-0.7191119151346	-4.0674005428581	-0.7447242281202999	0.1618077171135002
852	0.1199257385799198	0.5458	-2.5215	-0.3945	-0.5595	4.3610569240029	0.5107118815167	-0.3021151327453	0.136346691017241	1.1335	-3.5048	-0.4051	0.1484	0.937937851888	-0.0646012564094	-1.287697394811	0.1453766395068011	0.003	-0.1604	-0.0679	0.0133	1.5084511400687	0.5207443543452001	2.1639847175921	0.1603286441893673	0.0163	-0.1526	-0.069	-0.3524	-2.5010758046297	-0.4916305116272	-1.2398562694798	0.1672653403276852	0.0337	0.5409	0.0517	-0.082	-0.1345138219632999	-0.2361368702613999	-1.5826520959689	0.1760288846302219	0.0072	0.0144	0.1749	0.1747	-7.420174276081399	-1.0074963301656	-0.8142433633671999	0.1893987062823646
854	0.1085865896171795	0.0003	-0.0118	-0.041	-0.0468	1.5186016419893	1.402185614148	2.0637386753685	0.1285025747150305	0.3603	-0.5762	1.5615	1.1979	3.1369378668031	-4.0127924162465	-2.4742045146616	0.150364051648447	0.7041	-2.3202	1.2683	0.1781	1.779878708868	-0.3385467791735	0.4587790809926999	0.1523479531258908	0.0232	0.4447	0.0782	0.1575	3.2963558271995	3.7560397978983	4.60706889497	0.1585342842510068	0.0701	0.6967	-0.4126	-0.0889	4.5104030685401	-2.8665725598327	-0.7267838061210999	0.1621362232213576	0.0006	-0.0331	0.0053	-0.0642	2.1358151076109	-1.5314668130282	-0.5269212101651	0.168931748362441
855	0.1340116072713541	0.9392	1.1044	0.4515	3.0148	3.7736261326212	-1.2720782116231	-2.3888301380426	0.1354215374747071	0.5139	0.4084	-1.0278	2.114	4.5705585624804	-1.1224173228403	0.174683056308	0.1406520929612983	0.0817	0.0436	0.0273	0.9319	4.2841412989844	-0.9132697716391	-1.4646230038689	0.140962177743466	0.0594	-0.3036	0.5085	-0.5304	4.4747189396952	-0.9442720798307	-0.8197907306958999	0.1610666937744265	0.021	0.2067	0.0946	0.3798	4.5397529694423	-0.9405344919142	-2.4472938816628	0.1624291174121651	0.0141	0.0205	-0.0721	0.353	4.9518318729941	-1.6047628792223	-0.2936957241755	0.1743379357749857
856	0.1264724892795721	0.1498	-0.0402	0.8555	-1.0216	4.8225113310832	-0.5660281826809	-0.7689595350314999	0.126535674937503	0.1552	1.0975	0.6374	0.478	3.1865100854851	0.5907749489912	-1.8715086273683	0.1441834049063135	0.0223	-0.4289	0.2002	-0.0873	3.5729373330205	-0.4628707561855	-0.6672184576413	0.1442058175743599	0.0199	-0.1783	-0.3278	0.2597	3.0379901445926	-0.2696964754485	-0.9284561814893	0.1668172170593085	0.0012	0.0476	-0.0516	0.0771	-17.432857560139297	10.7956882810493	-4.078023161147099	0.1691720700955075	0.003	0.1629	-0.0037	-0.0077	25.907857832318403	-10.8284216825917	1.5769866995481	0.1717712839812304
858	0.1268568495583872	0.2372	-0.0513	1.4362	0.8601	1.4988120975472	-0.2719390281984	1.4336993817386998	0.1271606160320069	0.2243	-1.2693	0.4982	-0.8872	1.5748228328596	-0.0524836029537999	1.5498006653344	0.147208524531193	0.0	0.0037	-0.0039	0.0091	1.2448921774094	-0.0173502765387	1.303828037398	0.1472809677073366	0.0	0.0086	-0.0063	-0.003	1.3291649491688	0.1016623913288	1.3317222461643	0.1629777735578529	0.0077	-0.214	-0.1262	-0.0952	5.0645103129189	1.4704064293818	4.9615889446077	0.1634273693710067	0.0082	-0.0353	0.2684	0.0443	3.3368004627591	-5.2619336409715	0.7142333793278	0.1669655817336108
859	0.1552669620634703	0.4247	0.0803	-1.9657	0.4815	-0.1157471963194	-3.0631303412099	-0.9647304557947	0.1561314899048781	0.2271	1.0666	-0.1496	1.0106	-0.2659982305627	-1.2528001265801	-1.0739073659872	0.1646261810464971	0.0161	0.3818	-0.0322	-0.0153	1.3910515364599	-2.457759127829	-1.0400723595852	0.1648724976941999	0.0142	0.2745	-0.0468	-0.2274	1.3216110872744	-1.5517284738387	-1.1555441546897	0.1998161138758314	0.0651	0.4658	-0.4998	-0.1474	-0.0577949120983	0.1256616400558	-3.2976148041819	0.2001890539396499	0.0478	-0.5622	-0.2022	0.0383	0.2716636269835	0.7807231012107999	-2.7383536227814	0.200228898642011
864	0.1500561692523159	0.6317	2.4987	0.1931	0.1827	-1.6468992651019998	-0.501230211118	-0.2319271659765	0.1715207757074414	0.6113	-2.3095	-0.1049	-0.0282	2.8451306081012	0.0895447378732	0.1001280131315	0.1796431930501985	0.0158	-0.3325	-0.1444	-0.0256	1.6773507708637998	0.1063442119820999	0.0013376630437999	0.1818984440690616	0.0034	0.1608	0.0226	-0.0429	-2.0016160298932	-0.2114687900125	-0.22032097192	0.2040115622574369	0.0044	0.13	0.0966	0.0797	-1.6302178200852	-0.1701586077775	-0.1493854875679	0.2090823449820008	0.071	-0.0752	-0.5376	0.4633	-0.5364422235945	-0.0695191352469	-0.1435233759936	0.213093021517226
865	0.1002952507721346	0.1512	-1.3042	0.2793	-0.6946	-1.0420788541508998	-5.254891238476199	-2.0380083332907	0.1173831825725235	0.0006	-0.0037	0.0269	0.0814	-4.8208982668245	-4.0106285495580005	-3.2341544956628	0.1248497445677859	0.0087	-0.2964	0.0904	-0.094	-3.4383448249958	-1.5568430678296998	0.4317504189017999	0.1289626981024862	0.0069	0.154	0.1418	0.1894	-0.8159351136873	-2.610016656638	1.0255547812569	0.1317296946294378	0.076	0.0894	-0.5701	-0.7297	-3.7904256067301	-3.1280069988342	-1.2173127128887	0.1401032710762308	0.8336	-2.2153	1.8452	0.7828	-5.2995849213514	-2.0321462217164	-1.3454136208479	0.1427975186727951
866	0.1475305179266624	0.2468	1.1158	1.1239	-0.0291	2.8386783510664	-0.9734252655794	1.7279065653133	0.1496230437440827	0.007	-0.2267	-0.0575	0.1264	2.1289300772384	-0.9622911878913	1.3126802193054998	0.155407180518638	0.066	0.6092	0.0014	0.5161	-0.0867120396628	-2.3142750948661	0.463067471339	0.1710142901278267	0.0152	0.1054	-0.067	0.3428	7.049995700225099	1.7808622846355	2.847648562066	0.1783195770493452	0.1432	0.9153	0.2144	0.5664	0.9250333378184	0.6895259560481999	-0.7107318495955	0.180746530758136	0.5382	1.7772	0.9243	0.6735	1.9433883444572	-0.2367270157219	0.5789326967505	0.1889309864454239
867	0.1326779234300437	0.183	0.3679	1.3907	0.0002	5.157320522340199	1.4502627976634	0.0181371371527	0.1546912701867726	0.0434	0.6329	0.1427	-0.0	2.3666406687278	-1.9468505311588	0.0158552413721	0.1780334583284788	0.7306	2.0013	1.4664	0.0016	4.0513879293632	0.2756766161148999	0.0171535613851999	0.1782316550646144	0.0006	-0.0501	-0.0368	0.0356	-0.9349871245855	0.5295178501913	0.0167207880475	0.1822543780230468	0.1214	-0.7671	-0.6408	0.0004	4.5949512415144	0.9846380293289	0.0169961892624	0.1975923757561885	0.0327	0.1945	0.4585	-0.0005	4.3565324754724	2.9628842989863	0.0171535613851999	0.2090660194693542
869	0.125503537911601	1.2033	-0.9367	-3.6643	-0.2766	1.4327158059712	7.784215339148499	0.7399637214056	0.1381364025356153	0.0079	-0.0825	-0.2808	0.0021	-0.4557890106595	-0.6260263044983999	0.0073571467409	0.1682074926301908	0.1464	-0.2837	-1.0998	-0.1246	0.1775944405798	3.1638091567712	0.2316517647616	0.1731296012512778	0.0854	0.3728	0.7744	0.0329	2.6069872432741	7.6580815827243	0.5612676759662	0.1759839960853192	0.0217	-0.3419	0.2563	-0.0494	1.5117166116168	8.2236769920675	0.3787160135182	0.1794484944807043	0.125	0.4078	-0.8657	0.3597	1.295566000951	4.8371469385036	-0.2005707705086	0.1838764634522451
870	0.1007807580091996	0.1587	1.4574	0.4846	-0.0498	0.1722044453738999	-0.4511858760675999	6.2472405018223	0.1175575212903237	0.0008	0.0462	0.0762	-0.041	-3.6526463132187	-1.2374956876377998	6.0016613041929	0.1253592898947961	0.0139	-0.3899	-0.0184	-0.1167	-1.8779215413724	1.2699536879653	2.2946429225468	0.1294501247559151	0.0086	0.3124	0.0275	-0.0337	1.0360200274231	1.7694528057325	2.9477765751975	0.1329239725427833	0.0579	-0.7499	-0.2901	0.0847	-1.9636500052677	0.2001379971709	4.661362277336	0.143561658796659	0.0605	0.7221	0.057	0.3276	-1.2319876633398	3.917778997106	1.1437412454796998	0.1449805187143962
872	0.1382163962246086	0.1709	0.0044	0.8255	-1.083	-0.1971479268377	0.8655466754000001	0.253762548015	0.1655285441380969	0.1885	-0.2013	-1.2323	-0.3864	-0.0670011812821	1.4339354399228998	-2.6879945434854	0.1743333266767592	0.0642	0.0124	-0.442	0.5977	-0.9640616242728	1.6841571151749	-0.1516280403178	0.1762686418939155	0.1301	-0.1296	0.8299	-0.6335	0.5814506507153	-1.4624197941497	-0.1284549952355	0.1804787389172373	0.0235	-0.0647	0.0477	0.4351	0.1546967967124	-0.2450283951995999	-0.9669730085446	0.1829780718583756	0.136	0.0583	-0.0194	1.054	-0.3275700736082	2.0088158045113	-0.1493854875679	0.1847215736942196
877	0.1311193000135735	0.8717	-0.7955	-1.4434	-2.6936	1.7346735665936996	3.102197970695	5.085047374944299	0.1387628117649793	0.211	0.8186	1.2643	0.1127	2.3641620577937	4.2043929757555	6.7694405483034	0.1457113022262507	0.0056	0.1147	0.1852	0.1033	-1.2639735472989	-1.7421880854574	2.4173538353001	0.1504374264195518	0.6247	0.7451	1.3382	1.9706	0.8051157802448	1.8277591772299	6.8388809974889	0.157251536053253	0.3754	0.0061	-0.1497	-1.8865	3.3188993837906	6.1661545155496	12.42452909506	0.1589361904869916	0.0113	0.007	-0.1884	0.266	0.4018497155698	0.6812639196012	0.5081545845212	0.1629622807845286
879	0.1474153062732025	1.1872	2.9318	1.8632	-0.116	1.9458669553913	1.7925078217226995	-0.2953087884342	0.1781904418180184	0.0005	-0.0461	0.0385	-0.0238	4.2359854294076	2.5328649734353	-0.1443495796383	0.1812500977076986	0.0015	-0.0141	0.0343	0.1066	-0.3314256906168	0.9563110472249	-0.3853649857065	0.1873139500036706	0.0228	-0.3326	0.2301	-0.1368	4.7415827169333	3.8054546444575	-0.4830930739653	0.1925355772458499	0.0989	0.814	0.3278	0.0272	3.0132433782823	1.9350082789181	-0.1572147506772	0.2040198617211865	0.1291	-0.615	0.6743	-0.3413	3.9510632010782	1.7193691276513998	0.0694404491854999	0.2071651920079118
880	0.1420835931710621	1.4314	3.8151	0.7248	0.176	5.1846639286767	2.6347240799176	0.0067670012804	0.1583562202558407	0.0609	0.4071	0.6386	-0.0593	8.3983600483755	3.3020999096817	0.1491494293837	0.1640517584909024	0.0032	-0.0289	0.0349	0.1651	-4.394223098883	1.0013194743457	-0.4507924457605999	0.1774163746035475	0.0282	-0.0494	0.4741	-0.1053	-1.4997169872533	1.4484530182512	-0.3137213268018	0.1822488020505233	0.0021	0.0259	-0.0147	-0.1266	4.6530215548276	1.1870185792497	0.1665390489530999	0.1971708237075669	0.1776	1.1374	0.234	0.0531	1.2326171518309998	1.9944162552751	-0.1901055243424	0.1982427547217847
881	0.1405590385681931	0.2666	1.636	-0.4108	-0.0007	-2.8473731608511	0.0030294133639	0.0007475175832999	0.1507846783494897	0.1125	0.8648	0.6095	0.0	-1.5917009930299	-0.6570679557207	7.86860614e-05	0.166299148097769	0.0035	0.0002	-0.0002	0.1787	2.6101346857301	-3.0782774080294	-0.0021638666884999	0.181985013679253	0.281	1.382	0.6377	-0.0001	-3.8084447147907	0.9294004142261	0.0014556921359	0.1867011865274039	0.1584	1.1228	0.1097	-0.0003	-1.1019196038456	-0.4628314131547999	-0.0	0.19185486209388	0.0982	0.8601	0.1683	-0.0003	0.9558389308565	0.0524442599231	-0.0003540872762999	0.192304544267908
882	0.1197945946314102	1.2946	2.6784	3.0055	0.0573	-0.9419508410194	-1.6471353232862	1.0842545830613	0.1447659101047398	0.0813	0.5893	0.5983	0.3701	-1.1741140651801	-3.1684122913631	1.401005323227	0.1496786347899941	0.0271	0.4728	0.0613	0.2112	0.5462386382388	-1.4970416611656998	1.2685766818908	0.1600607869347001	0.1021	-0.6797	0.1517	-0.6872	-0.4982794838154999	1.4456203200408	-0.2192193670604	0.1663642608894186	0.0571	-0.2437	0.675	0.0081	-0.0674339546198	1.2627539133472	-0.2398351151472	0.1715801574444871	0.2112	-1.1369	-0.3406	-0.6618	-2.3974856047966	-1.1589276553299	-0.12983200131	0.1726100568050167
886	0.0978965150195965	1.7504	1.3232	0.5403	-4.9776	1.8206774317039	1.8683218418816	-6.5881478628378	0.1273115862322562	0.0002	0.0011	-0.0431	0.0247	-0.4552382082296999	-0.0628701630585999	-2.3211601252386	0.1379786046814073	0.0125	0.1023	-0.0679	-0.3473	1.7010746183758998	3.1327281625182	-4.2460965882975	0.1431721925689714	0.0181	-0.1617	-0.3621	0.1811	2.5774799702491	2.8814442254373	-7.2536352271283	0.1489875103964945	0.0043	-0.0433	0.2044	0.0009	2.0754628985171	1.0111158889899998	-7.462822121360199	0.154932675289443	0.0156	0.2579	0.0203	-0.2899	2.181177622008	1.8750495001313	-5.0392520872095	0.1596801567106609
893	0.0890654986198279	3.0772	-2.0946	-3.0418	-6.1794	3.1655009070913	3.9393783209603	10.023069844162698	0.1181770223847442	0.0	-0.0018	0.0042	0.0017	0.5264490937967	-0.0203010038412	1.7606399668557	0.1429935302950689	0.0186	0.0549	0.1854	0.3968	3.1458293917413	4.2952753766725	9.3578972241178	0.1481390497200972	0.0004	-0.0022	0.0538	0.0315	1.6507155390799	1.1191518512922	5.7299976772094	0.1525914014900936	0.0425	-0.1149	-0.5517	0.3163	4.4105897996542	6.2213527876217	13.6748899537367	0.1550276674735662	0.019	0.1017	0.2838	0.3051	0.3663623018783999	0.0215206377928999	1.0538424203302	0.157062483647461
894	0.1045489416622336	1.2481	-2.876	-0.9367	-2.9593	-4.0272313085134	-2.1253892044754	-4.7511430733934	0.1316207233759925	0.0001	0.0222	-0.0227	0.0082	-3.4162733847730995	0.9759825625749	-2.3940627611257	0.1464912537399404	0.1742	0.4835	0.8512	0.9086	-6.0641773799752	-5.055461415857899	-4.093878402519199	0.1566284588836578	0.0626	-0.1078	0.4825	0.596	-4.6488905366041	-5.1543697950377	-3.6444236198024	0.1584505417650904	0.0007	-0.0673	-0.0423	-0.0247	-4.5720142546163	0.1471035917873	-3.5324140113995	0.1603425872443674	0.0057	0.0964	0.1968	0.0736	-5.1748281710017	-4.8909682045012	-2.3355203314441	0.1632329225342733
895	0.0955757032350176	1.5661	3.3118	0.3047	3.6767	3.0379901445926	1.7837736689072998	4.162886078366999	0.1109017960297884	0.0002	-0.0291	-0.0185	-0.0333	-2.0993834611827	-0.2411727781909999	-2.2935806607179	0.1345763779886597	0.159	-0.8193	-0.2051	-1.0291	4.4397036423722	2.7880045275248	4.8550873605028	0.1362467343690816	0.0469	-0.4217	-0.2733	-0.5137	4.4534343600865	6.219110234871799	3.8059661038566	0.1407520459345268	0.0021	-0.0415	0.1404	-0.0363	0.4271866273406	-0.0866333536014	0.5300293095904	0.1442485779668285	0.0015	0.0685	-0.0218	0.1008	3.8274867416495	8.3978879320071	2.0988326587529	0.1455302732969041
896	0.118820295136626	1.5922	3.1227	0.1746	-3.2122	4.5393595391353	0.2272060022925	-4.502023003001	0.1298462558381264	0.0003	-0.0384	-0.0158	0.0352	1.053212931839	0.4048004428722999	-0.8413113684888	0.160656171663149	0.0147	-0.0949	-0.3463	0.0903	2.9917620835201	3.7637903749462	-2.7069578842828	0.1608932965739007	0.0008	0.0306	0.0815	-0.0145	3.1822610381695	1.179897490693	-2.2290974334006	0.1663747774389281	0.0202	-0.2694	0.1306	0.304	2.0422573806063	-3.4416102965439	-2.9056401893178	0.1690568099329608	0.0064	0.0351	-0.2077	-0.1105	3.8763507857789	5.1518124980422	-3.3578489841836	0.1692728785926295
897	0.0909193145288365	2.023	2.124	4.4945	-2.9434	3.6677540370075	6.9779192679827	-4.8968303160755	0.1277787732042289	0.0016	-0.089	-0.0847	0.061	1.2804582771622	3.7686295677223	-1.959676359167	0.1466388488837304	0.2849	-0.7054	-1.2579	0.9134	5.3548618794849	10.924576049622498	-7.4156498275509	0.1492873693161802	0.007	0.2008	-0.0506	-0.1669	-0.050752509603	9.237350178053	-1.6208541787785995	0.1512393444646872	0.018	-0.3189	-0.225	0.1626	2.6242981767821	7.2609530308384995	-4.6918531261285	0.1530793437363156	0.0443	-0.5828	-0.2153	0.2194	3.9806098171339	8.257708713623	-5.519237061749499	0.1569982256447187
899	0.1288523575698198	0.0016	0.0118	-0.0261	-0.1329	7.531593739023799	0.3475956762344999	4.350158904499	0.1353199399699395	0.0733	0.6463	0.3374	0.5299	4.238424697310999	1.2245911735682	2.4173144922694	0.1374965397520355	0.4452	1.8045	0.696	1.0565	-0.2512052510195	-0.4818734400136	-0.7393735759451	0.1407130527136353	0.0169	0.0631	0.2957	-0.2985	3.2905724016866	-0.9247579366035	2.0902558780603	0.1529630171088468	0.0103	0.1761	-0.0903	0.2479	2.6461729018513	-3.4234731593912	2.2323629049487	0.1562765291342871	0.3391	1.1375	1.1011	0.8652	0.688896467557	-0.6413307434407	-0.2699718766634	0.1611500184207094
900	0.1291951231442203	0.1937	-1.113	1.0045	0.0358	-2.1447066325491	-4.129641217425499	-1.8327950851595	0.156668431106118	0.0216	0.3682	0.2622	0.051	-3.8123790178607	-0.3560937708657	-1.4590362935094998	0.1729814982320494	0.0238	0.1121	-0.4361	-0.0591	-1.0340922189188	1.8336999748656	-0.965084543071	0.1749158495148533	0.664	0.2255	-2.3557	-0.3068	-2.7842275965776	-2.3234026779885	-1.6435944505232	0.1789462784357089	0.0917	-0.4113	0.7707	0.0746	-2.4550838017414	-2.7307604178563	-1.6668068386362	0.1887395581968609	0.0264	0.0169	0.4347	0.143	-2.4658244491225	-4.305307849500999	-2.71860342137	0.1892875227205695
908	0.1290107419429856	0.1972	0.747	-1.3164	-0.0388	5.1458717004065	-0.4302947267658999	-2.1388051779441	0.1567445315734074	0.0207	0.2834	0.3042	-0.16	1.9460636705448	2.0636206462764	-1.5730523964780998	0.1722224827992051	0.0065	-0.2131	0.0962	0.043	-1.0242171182131	-0.1196814993894	-0.3684868255362	0.1747846816792935	0.6977	2.253	-0.7876	-0.5399	3.6580363084246	0.7287509576561	-1.8627351315222	0.178466060526564	0.0743	0.5572	-0.5547	-0.0784	3.7835405763576	0.2611590377866	-1.8427488719266	0.188221541419339	0.0152	-0.2896	0.1803	0.0681	5.4315021032885	-2.3221043579754	-1.9110090301911	0.1944375119639464
910	0.1550741332987742	1.4249	-3.1828	1.9107	0.0463	1.8195758268443	-1.2811664517148	-0.0663716927909	0.170216995513148	0.0045	0.135	0.1442	0.0276	6.551165413979799	-5.0618349868313	-0.2692637021108	0.1787183239473096	0.003	-0.075	-0.1372	-0.0333	4.015349713241999	-1.9913081558498	-0.0080259782628	0.1876338600808617	0.0037	0.015	0.0217	-0.1706	0.7996864420081999	-0.9097288988761	-0.0804564977814999	0.1930510458263455	0.0003	0.0086	0.003	-0.0468	-0.1178717199771999	0.0898594821187999	-0.0047211636839999	0.2028221800869213	0.0039	0.0113	-0.0331	0.1653	1.4606887007988998	-1.1129356524416	-0.0646012564094	0.2044691903668702
911	0.1095521082322776	2.1908	-5.0659	-0.0033	-2.0814	8.7178254576595	-0.6416061446556	3.0898442590552	0.1641103170434459	0.0101	0.2491	0.0378	0.1685	8.501242073656	-0.3361861973315	3.2802251846125	0.1672737412195253	0.124	-0.9814	0.101	-0.3727	8.8593029960567	-0.2777617967419999	3.4636030507052	0.1699635414148188	0.0002	-0.0402	0.0017	0.0075	12.3564263089183	-0.3579035502778999	4.966270765260999	0.1767274966952544	0.0954	0.7469	-0.4827	-0.1372	9.9153879691368	-0.1082720204864	4.0295918903554	0.1858715154047637	0.0534	-0.0487	0.5405	0.3693	6.2892195155792	-0.6017909975872	2.2047440973973	0.1948881577048337
913	0.1293188900366145	1.24	-2.8678	-1.7267	-1.7825	6.336588524542	3.1134894205059	3.0632483703019995	0.172765055831917	0.1418	0.7818	0.4428	0.6509	3.1059749016422	1.2973757803632	1.1518065667732	0.1766094439527823	0.0508	-0.5487	-0.3587	-0.0366	6.7504378644753	4.3999671813652	2.3173438512607	0.1806040750050889	0.0244	-0.2542	-0.2803	0.2436	6.819956999722199	4.4435592593808	3.5995725648044	0.1829332454198036	0.0041	0.1432	0.0594	0.097	6.8613852110493	3.3852710765815	2.4247503250717	0.1848823162704885	0.0175	-0.0749	-0.1956	-0.3131	8.1181983267608	8.6221432069971	4.2539258514068	0.1903169120007021
914	0.1451355184762826	0.3623	-1.9257	-0.189	0.0046	-2.2802827163413	0.3979154124998	0.481952126075	0.1623878159672296	0.0955	0.7687	0.5343	-0.0752	-1.4236275658795	1.2029525066832	0.3692736861501999	0.1757375386877662	0.0799	0.6892	0.4503	-0.0649	-1.0336987886118	-0.4305307849501	0.6219346293056	0.1909027378666116	0.1339	-0.9962	-0.2446	0.0143	-1.8157988958971	1.6167231605551	0.2530543734624	0.1953201476594455	0.01	0.0317	0.2419	-0.1307	-3.2297874192551	-0.4106232114159	0.6806737741407	0.2009156274507643	0.859	-0.843	-2.3603	0.3626	-1.350252813624	0.6582089036109999	0.4349765474191999	0.2138994600947553
922	0.1144069174778809	0.0986	-0.8408	-0.7354	0.212	-6.710347316192	-0.3386254652349	-0.2159145524815999	0.1250432502547379	0.032	0.2039	0.5796	-0.0776	-5.630381123477	-0.2444382497390999	-0.4121969326439	0.1375240043474714	0.0505	0.0223	-0.7388	0.0655	-3.5961890641642	-0.63735709734	-0.2531724025544999	0.1453664687682812	0.0673	0.8302	0.0642	0.0263	-5.7787830352774	-0.5462779812695	-0.7356359880286	0.150805148449108	0.4567	2.1206	-0.0774	0.1988	-10.4662297419675	-0.7043976216528	-1.0842545830613	0.1571749104383504	0.0031	-0.1627	0.0372	-0.0459	-5.240098258933	-1.9369360874224	-0.1331761589195	0.1632024838173299
923	0.1046912989271348	1.1792	-2.0892	3.183	1.5491	6.966824533325299	-4.2586076720601	-5.5149093283725	0.1354732371363799	0.2578	0.2059	1.662	-0.2228	3.8004187365279	1.4634820559786	-2.9085909166203	0.1427436059677863	0.1481	0.9711	-0.5241	-0.5815	6.590233043464899	-2.2420806335316	-4.5123702200751	0.1450076330889256	0.0002	-0.0261	0.0321	0.0155	0.7941784177102	0.8072009608718999	-1.0819726872807	0.1515876985063761	0.1094	-0.1302	-1.0321	0.0125	3.9095563036896994	-2.1022161593931	-3.0725726685779	0.1561803385552256	0.1948	0.979	-0.4555	-0.8397	6.4080354682932	-2.3615654177675	-4.4917151289576	0.1581076361758258
924	0.1188361370283775	1.2629	2.1085	-3.2509	-0.9626	-0.1449003820681	2.1249957741684	-0.422544149718	0.1440911740652038	0.0991	0.6965	-0.5193	-0.5264	0.0992624664561	3.6245947323296	-0.1152750799509999	0.1477507249259204	0.0479	-0.6745	0.0598	0.1666	1.3704751314038	2.0431229272817	-0.4541366033701	0.1603497882712968	0.1055	0.8245	0.3585	-0.4229	0.3491300544317999	-1.1947298132669	-0.8584649298739999	0.1661357724335721	0.0786	0.1994	-0.6517	-0.4955	0.2170948434025999	-0.1423824281032999	-0.4507137596991999	0.1695143450666445	0.3571	-1.7011	-0.2128	0.4702	-0.8437506363921999	1.4200866931165	-0.1637063507427	0.1726984591032048
927	0.1138436549521812	0.0006	-0.0136	-0.0236	-0.0834	1.2466232707602	0.9181876504766	-0.0954068494475	0.1406021874008487	0.0076	0.2311	0.075	-0.147	1.3278666291557	1.9570403761101	-0.2611983808173	0.1424995545474369	1.0093	-2.977	-1.3254	0.0727	-4.946795965064499	-0.9180302783538	-0.06688315219	0.1570822382380499	0.0033	0.0263	-0.0226	-0.1747	0.2971185678463999	1.1625078711236	-0.1789321036236	0.1682789277728122	0.0148	-0.1028	-0.3428	0.061	-4.6226880781579	-0.5057153166178	-0.1233010582138	0.1772776305306223	0.1518	0.5164	0.9998	-0.1352	1.9763578041838	3.2698386245077	-0.4409960311163	0.1816660789286998
928	0.1471673961754988	0.5161	-1.9983	1.0663	0.3611	8.1070642490727	-3.0734382152532995	0.4007087676795	0.170487494308084	0.1956	1.0456	-0.776	-0.1603	5.9167197009116	-2.332648290203	0.9155516674197	0.1755330905268234	0.0916	-0.3533	-0.5876	-0.5589	4.4626012862396	-1.2843925802322	1.3158670047922	0.1825736824716399	0.3021	-1.4856	0.5141	0.103	4.2889804917605	-0.9014275193984	1.1043982147797	0.1855247154913159	0.0828	-0.5413	0.5981	0.1377	3.957515458113	-0.7093941865517	0.953281633861	0.1883245262104888	0.0395	0.3907	-0.2781	-0.2912	2.2020687713097	0.6370030100637	3.2199516615801	0.1960669402724035
929	0.1297520059900275	0.5852	-2.4862	-0.2259	0.7303	-7.093194347933699	0.1541853373133	5.2074042004213	0.1487829898394147	0.3131	-1.7043	-0.4405	0.2402	-3.3053653812298003	0.7728544950708	4.0760953526428	0.1555189377371331	0.0942	0.9125	0.2102	-0.1792	-0.0529163762915	0.7610515858607999	1.99075735342	0.1603714604407842	0.0371	0.4367	0.2439	0.3115	-0.8980833617889	-0.9842445990219	-4.5864924899139	0.1723932450743375	0.8234	-2.5	-0.8762	-0.3827	-2.3569229401449	0.4213245157663	3.2849070052658	0.1747604804224201	0.0157	0.2925	0.0836	-0.2065	-0.6848047923641999	0.9817659880878	3.4046671907166	0.1765802914616237
930	0.1289207373749627	0.5759	0.8446	-2.4466	-0.0383	-4.970991928945	8.795134512985	0.7054598834817	0.1479681952042014	0.335	-0.1875	1.8327	0.0412	-4.2195006995443	5.470609075804299	0.4621625816329	0.1554269512789225	0.0555	0.116	-0.7223	-0.0288	-1.0723336447592	1.0861037055042	-0.1789714466543	0.1749572770099157	0.5068	0.4162	2.0417	-0.0588	-3.4060048537603995	4.506822852746399	0.5854636398466999	0.175350201714992	0.3971	0.0491	1.8392	0.1092	-2.9291673216764	2.58483711699	0.5187772028102	0.1777443529913401	0.0754	0.104	-0.7895	0.0513	-3.8586464219639	6.58208903611	0.6706413013121999	0.1828328396950988
938	0.0850357741832093	0.0	0.008	-0.0071	0.0006	1.7359718866068	-0.3513726071817	3.7619412525033	0.1120896365668277	0.0622	-0.7052	0.3474	-0.4626	4.2178482922549	0.0783713171543999	6.814448975424199	0.1306157444562965	0.0002	0.0072	0.0196	0.0415	1.6293916164404998	-0.3808798802066999	3.6350993215265	0.1353573665678251	0.0009	-0.0094	0.0162	0.0966	4.7664868553664	2.4878958893452	9.8843463179145	0.1453209808421628	0.0831	-0.515	0.7663	0.0707	5.893113882491599	-3.3484459998462994	5.7406596385291	0.1600210693849452	0.2619	0.6137	0.6753	1.2738	5.491106794799	-1.2742027352809	7.074270350167001	0.1612768876896964
939	0.0847278767198618	0.0004	-0.0507	-0.0467	0.0521	-0.1722437884046	-1.0474688493567998	2.4895876396653	0.1112523866343705	0.0842	-0.6263	0.8552	0.1103	0.3676212788608	-5.2159022950525	4.4202288421757	0.1294123578594362	0.0137	0.2272	0.2448	-0.2171	-0.0693224200933999	-1.3694915556363	2.4529592780836	0.1370318822349419	0.0479	0.679	-0.1655	-0.1898	2.0571290462109	-5.8405122504457	3.2184959694442	0.1410517034680038	0.0175	0.377	0.0666	-0.1983	-0.9235383026518	-8.5248872351067	4.7735292578617	0.1508136007899795	0.2871	-0.334	-1.3607	0.9448	-0.2652113699487	-7.315010355020299	5.7856287226192	0.1560364933108379
940	0.08474783159418	0.0	0.003	0.0009	0.0022	-1.8789051171399	1.7761017779208	0.8700711239305	0.1130562749333447	0.0724	-0.6246	0.7409	0.1482	-5.554842504532999	3.3373119221582	1.5549939453867998	0.1305725974611064	0.0	0.0089	-0.0112	-0.0036	-1.3031592058761	1.7767706094426998	0.7723430356717	0.1414290291942554	0.0017	-0.1183	0.004	0.0601	-8.3817179463894	1.6061005422661	2.0812856670607	0.1454646757818802	0.0888	-0.2943	-0.9075	0.0735	-3.9359161342587	6.871653742062	1.2402103567560998	0.1595349815088117	0.3971	-1.9006	-0.0064	0.3486	-6.044033748256799	5.2563862736428	1.6291555582563	0.1644408487731677
941	0.1144970120817087	1.0315	-2.7388	-2.431	-0.3216	7.5968638269551	8.0460038654263	1.4587608922946	0.1167399976514882	0.0026	0.1093	0.1185	-0.0825	1.1599899171588	1.5890650099729997	0.3689982849352999	0.1437018970964531	0.0041	-0.0517	-0.1473	0.1344	0.2886991592766	2.0912001107971	0.8199874458494	0.1487778114944052	0.2801	1.1348	1.2213	0.2112	10.5387782905783	8.131024154769	0.7348491274146	0.1577119758522518	0.0037	-0.0868	-0.0531	-0.1573	1.4194178615946	2.6845716998145	0.7317410279893	0.1623553262713991	0.0066	-0.2064	0.0964	0.0964	3.7133526095888	5.0533762352308	1.1688420990663	0.1734607279522984
[truncated: 297 more rows]
[truncated: 31 more columns]
