# Supplementary material for: Data-Driven Recommendation of Optimal Tuning Scheme for Range-Separated Hybrid Functionals in Solution-Phase UV/Vis Absorption Energy Prediction
Source: J Chem Theory Comput. 2025 Oct 23;21(21):11106–25. doi: 10.1021/acs.jctc.5c01044 (PMC12613327; doi:10.1021/acs.jctc.5c01044)
Supplement: Supplementary file 2 [file ct5c01044_si_002.zip › SI-data/tddft_results/SV╬│T-╬▒0p10-TDDFT.csv]

	ΔE_1	f_1	Tx_1	Ty_1	Tz_1	Dx_1	Dy_1	Dz_1	ΔE_2	f_2	Tx_2	Ty_2	Tz_2	Dx_2	Dy_2	Dz_2	ΔE_3	f_3	Tx_3	Ty_3	Tz_3	Dx_3	Dy_3	Dz_3	ΔE_4	f_4	Tx_4	Ty_4	Tz_4	Dx_4	Dy_4	Dz_4	ΔE_5	f_5	Tx_5	Ty_5	Tz_5	Dx_5	Dy_5	Dz_5	ΔE_6	f_6	Tx_6	Ty_6	Tz_6	Dx_6	Dy_6	Dz_6	ΔE_7
8	0.1120199183518824	0.4486	1.4481	-1.9764	0.0647	0.5257802622748	-2.1383330615757	-2.0228612664712	0.1178553935424115	0.0983	-0.7916	0.6174	-0.4932	-3.1870608879149	3.4447577389999	-2.0038192396124	0.1262012962902054	0.1282	0.8994	-0.6037	0.5919	-2.4553198599256	3.7331028110002	-1.2046442570033	0.1283133165131129	0.1041	0.5323	0.6048	0.7537	0.2245700192355999	-1.1327645399144	-1.7702003233157997	0.1346748992088433	0.5132	-1.6255	1.7303	-0.2821	-1.8729249764735	2.4739684564774	-1.1262729398488998	0.137932674661112	0.0542	0.5724	-0.4752	0.1902	2.7250950214355	0.3095509655476	1.6911995176702002	0.1447571222426851
9	0.0978048791497855	0.0386	0.4934	0.5868	-0.0625	-6.593026398644599	0.0184518813982999	-4.7936335465494	0.105178789891853	0.0001	-0.012	0.0393	-0.0069	3.4450724832455	0.6720576504174	1.9313100340323	0.1149831106151415	0.0	-0.0072	0.0191	0.0042	-0.5212558137443	-1.6723148629342	0.6926340554735	0.1302171669726426	0.0384	0.4568	-0.1632	0.4553	-4.3503949626832	0.1124423817405999	-3.2502064521884	0.1382486378626093	0.0019	0.1101	-0.0581	-0.075	-1.3640622173997	-2.55336269243	0.6926340554735	0.1451892588270363	0.0016	-0.1164	-0.0128	-0.0568	2.426678133576	1.4389320048218	0.7209610375775	0.1480763035838916
12	0.1253502977065881	1.7374	0.2871	3.1315	-3.3017	0.2970398817849999	2.899187932283	-2.6967286963008	0.1311064355507672	0.1203	-0.1305	1.0994	-0.3875	0.3625853709311999	-2.6833914088935	1.1932347781003	0.1474357043441768	0.1999	0.2315	0.5568	-1.2925	0.2659982305627	3.2333676350488	-2.7781294268191	0.1535457685276376	0.0625	0.0462	-0.7053	0.3326	0.3911877542500999	3.5653834711261	-3.6104312412776	0.1556622526890045	0.0996	-0.0819	0.8942	-0.3913	0.1005214434385	1.889252334214	-1.2977298676395	0.1587684534149051	0.1121	-0.06	-0.755	0.6965	0.1343957928712	0.0540966672125	0.0203403468719	0.167872553188451
16	0.0932779295917095	0.1625	0.9978	1.19	-0.4494	-2.8828212315118	0.4489433233177	1.134653005388	0.1016150114030713	0.0015	-0.1029	0.1058	-0.0236	1.8530960890007	-1.812533424349	-0.1746437132773	0.1075642363595827	0.0007	0.041	0.056	-0.0692	-0.7405145238354	-1.7478141388475	0.3740341928649	0.1117102223773947	0.0021	0.1611	0.0465	-0.0038	-0.8079878214859	0.0240779347883999	0.5776737197680999	0.125076930260659	0.0431	0.26	0.6462	-0.1795	-0.4500055851465999	1.5803702001882998	0.2279535198758	0.1268564890476743	0.0022	0.1398	0.0406	-0.0715	1.0625372301149	-5.0779656294183	3.9084153557994	0.1313659327053264
19	0.0842326257712375	0.0009	-0.069	0.0984	0.0426	-9.8417771586971	7.2856604541181	-0.6740248019524	0.0866128916889992	1.8903	3.101	-4.7993	0.2963	-10.407411911071	11.0524015563668	-0.8238037198272999	0.123524590240894	0.402	-0.7342	2.0813	-0.1016	-6.8206651742748	6.4590240360804	-0.5063448051089999	0.1257087897799127	0.0004	0.0241	-0.0487	-0.0371	-9.8343019828641	7.244546987036599	-0.6817360359696	0.1304657521551368	0.0688	0.7931	-0.399	0.0487	-10.0269254611713	16.814778547842298	-0.9733072364873	0.1378558542748762	0.0233	0.4699	0.1806	0.0211	-7.0606970045755	4.6883909394269	-0.4419402638531	0.1455074659412883
20	0.0806844951378604	1.8164	1.9074	-5.487	0.153	-5.652098476423399	14.4772123788018	-0.3827683456803	0.0858001388453459	0.001	-0.0832	0.103	0.0099	-4.6019936440097	11.1325433099027	-1.8922030615165	0.0989034949391205	0.0001	-0.0311	0.003	0.0056	0.0668044661286	-0.1412021371822999	5.1108564030835	0.1108423595362736	0.2695	0.613	-1.8079	-0.0445	-1.2053130885252	3.3482492846928	3.9256869462767	0.1109293400037299	0.2943	0.6685	-1.8786	-0.0573	-1.3643769616453	3.4961790801248	3.7112674289617	0.1199768785496296	0.0008	-0.0034	-0.0615	0.0796	-4.7281274004339	11.4261603480168	-2.1068979800464	0.1264761116588751
21	0.1334912664675856	0.4368	-1.8573	1.1809	0.2529	8.476731365529899	-7.8198994679934	-0.523655738617	0.1376921092801325	0.015	-0.0358	0.3444	-0.2078	7.963894960355399	-7.982543556907199	0.0279728948276999	0.1415943735188892	0.0136	-0.0361	0.3765	-0.037	3.4327581146364	-4.2015209345144	0.0580703133132	0.1523465033656848	0.2574	1.1574	-0.5377	-0.9519	4.481997400374699	-4.321477835118699	-0.2835058792242	0.1531376068244216	0.2495	0.4084	-1.2573	0.8342	4.8602412975245	-4.8886469656899	-0.0079079491707	0.1573400735888951	0.0407	0.0649	-0.3274	0.5255	8.6088059195898	-7.5522488301413	-0.5140166960954999	0.1628702821990463
22	0.1287248554777466	0.002	0.1499	-0.0041	-0.0216	8.0742521614689	-7.3059221149286	-0.3129738092185	0.1299019453721835	0.4146	1.828	-1.1898	-0.174	7.6598913621364995	-6.9880697699033	-0.0607456394008	0.1408942466473754	0.0102	0.2179	0.2016	-0.1425	2.4186521553132	-2.8757788290165	0.136913746836	0.1459756440421015	0.0183	0.3686	-0.1225	-0.1934	5.3550585946384	-4.6214684442062	-0.2276781186609	0.1487066435192539	0.09	0.4782	-0.8164	-0.113	1.4671409578336998	-2.0135369681953	0.2265371707705999	0.1490345439985132	0.0217	0.3805	0.0294	-0.2705	2.5272389200452	-2.5469891214566	-0.0170355322930999	0.1505793368128662
23	0.0762906159270264	0.0051	0.2226	-0.2184	-0.0507	-6.394462122701699	9.3600610908063	0.1825910054787	0.0831295912450921	2.4092	-4.6823	4.6415	-0.0683	-9.2050102068176	10.178317443304898	-0.069637164339	0.1125280866823167	0.0475	0.7424	-0.2702	0.0947	-7.0270193702963	8.7596470992936	0.0930069245747999	0.1129275064601131	0.096	-1.0439	0.4287	-0.0429	-6.7639325240054	7.811125972147299	-0.1071704156267999	0.1311041710583998	0.0336	-0.2016	-0.581	-0.0785	-5.9476826660725	6.989525462039199	0.0060194836970999	0.1335759908950154	0.1081	-0.3088	-1.0468	-0.1501	-7.5655074314872	8.836562724312099	0.0301761045469	0.1358811952484288
25	0.0746337131008203	0.9303	0.4974	4.1385	-1.1502	-1.4558101649920998	-23.4934153812901	4.6562083403143	0.1050050715023741	0.5145	0.1981	-2.5996	0.7432	1.0782744423949	-15.5150028426064	3.1697106113762	0.1149748269535945	0.944	0.3082	3.4136	-0.7535	0.0818728468867	-14.337347904663298	2.1370347415626	0.1199815751112095	0.0287	-0.4355	-0.0117	-0.4116	-0.0882070748294	-16.1934734070279	2.6444024654698	0.1272403708504974	0.2511	0.6479	1.5845	-0.1724	1.29045140696	-14.320273029339498	2.2704469586663	0.1282195308087758	0.0072	-0.0373	0.2872	0.0119	0.3329207257834	-16.640331549718496	3.3475411101402	0.1304791230234092
26	0.0757186768896756	0.7667	0.7018	3.8231	-0.2825	-6.472715410764001	-22.8802542478306	-1.6219164406074995	0.0936165590314793	0.1047	0.1198	1.2199	-0.4187	-4.3657780876869	-13.1603224552114	-1.3941596358852	0.108132243955949	1.3498	0.9204	4.2281	-0.0318	-4.6735192738223	-13.0079075542796	-2.2289400612778	0.1112708094300325	0.1009	0.567	0.2755	0.981	-4.8272718377979	-15.4821514119719	-1.3115392714152	0.1145359226166568	0.0157	-0.207	-0.1348	-0.3809	-5.3244890597845	-13.584794413433698	-3.6007921987561	0.1182281145803535	0.2406	0.4051	1.6817	0.2456	-4.701098738343	-13.5562313731455	-1.6402109498829998	0.128744712231412
28	0.0714037671646173	2.6383	2.8696	6.4629	2.328	6.018500121332499	17.743313415392997	5.8170638041485	0.1004301229379546	0.0192	-0.2967	-0.4438	-0.0391	9.4682544252313	15.2023044346028	-1.2440659737647	0.1046463615056522	0.3666	-0.7714	-2.071	-0.6087	3.5398498442018003	12.5997236107671	3.1467736244781	0.1142805509394291	0.0184	-0.1264	0.4016	0.2527	4.9809063726814	13.730324283993	-1.243633200427	0.1187760034004874	0.0172	-0.4461	-0.1339	0.0029	11.4328880062665	13.2892495668153	0.4034234367978	0.11890409936138	0.0362	-0.5046	-0.38	-0.2389	5.723938850481599	14.1170269327433	2.0101534675551	0.1208215580897128
29	0.1038514225216251	0.0424	0.0368	-0.7732	0.1174	-1.7371521775277998	0.9716941722286	3.6027986933218004	0.1094070208612748	0.0128	-0.1907	-0.0027	0.3736	2.7374093900446	-4.551201791375999	-4.2767448092128	0.1217026190773581	0.0025	0.1589	0.0403	0.0654	-0.7741528150839	0.0012196339517	1.7787377609776998	0.1318281923300641	0.2367	-0.6204	1.1752	0.963	-1.8198905710899	1.7439585218388998	3.4912612012873003	0.1387329121603862	0.0001	-0.0107	-0.0198	-0.0204	2.8024827628224	-3.4861072642656	-4.6658080398051	0.1395131003396204	0.0	-0.0132	0.0057	-0.0055	2.386154811955	-5.3914902410666	-3.3554490593109	0.1475853530393054
30	0.0836571698250981	0.1422	-0.739	-0.9842	1.0173	-1.0032079398193	5.5811236490406	4.5178782443731	0.0837437497250957	0.0139	0.2593	0.3567	-0.2348	-1.0185517217923	5.4550685786778	4.397095140124099	0.0854227006662115	1.6072	-2.4798	-3.2024	3.4377	-1.3426596086989	7.4306395222476	5.8763537514134	0.0967223334654055	0.0027	0.0352	-0.1313	-0.1516	-1.4535282692115	7.838272663330299	6.3100713218502	0.1043092869291097	0.6255	0.437	-2.3081	-1.8644	-1.6529187487991	8.8076062537169	7.083633991473599	0.1059921593888968	0.2988	0.959	1.2344	-1.336	-1.5965795288366995	8.1257521886552	6.6684469884965	0.1085679940997693
32	0.0859745212948229	1.0566	1.9234	-3.3388	1.8941	15.3296578249787	6.0244015759375	-8.6485030375661	0.0935111811253836	0.3238	1.8705	0.6792	-1.1111	14.508293373054798	6.591806764692899	-8.8530867972061	0.1090671511323554	0.0236	0.4251	0.237	-0.296	11.2524215244456	12.4707964991632	-12.3190504297533	0.1097349246479719	0.0957	-0.6079	-0.7054	0.6644	16.9197064107192	0.2565559031947	-4.897027031228999	0.1111625992547587	0.7399	1.615	-2.3927	1.285	12.4032051724206	5.5423707638011	-7.3303541369933	0.1130554238193682	0.2399	1.378	0.5803	-0.9736	12.7131889113059	6.582443123386299	-8.088336966459499	0.1195260975712884
33	0.0830051059037239	1.0405	3.4508	-2.4109	1.0409	9.820807323334	-0.2373958472438	-7.0641985343078	0.0897162752129381	0.0029	0.1206	0.0285	-0.1823	-0.8676318560270999	-1.3799961448332	6.4448998880591	0.0904550200949073	0.7888	1.7858	0.5681	-3.0934	8.800091734853199	-0.3389795525112	-5.9379649374896	0.1063830845641174	0.3382	-1.321	-0.1912	1.7281	5.5172699102145	1.2807730214078	-5.840866337722	0.1074271493129613	0.1075	0.8881	-0.747	0.3925	12.4265355896257	-1.0706812374698	-8.6760825020868	0.1101904687041407	0.4857	0.6559	0.6926	-2.3879	7.798732917476799	-1.1172633858186	-2.7437436179873	0.1125733107484028
34	0.0756875921198952	0.5315	-2.1781	2.3322	-0.5915	10.4559218679241	2.3056589711428	-10.3862453605544	0.0807636307305088	1.0168	2.7834	0.536	-3.2938	11.051654038783498	-0.5332160950771	-7.439176959909499	0.0941454716113706	0.0728	0.4961	-0.8653	0.4064	13.3149799088931	2.0622042971712	-14.7246800419048	0.0956522340367052	0.2836	-1.5513	-0.1777	1.4174	7.202922060555999	3.4233157872684	-8.5070648421996	0.0974974759646325	0.0699	-0.1229	0.3523	-0.9677	10.2426039554687	-0.0233697602358	-8.2948878776345	0.0991689803934406	0.1591	1.1057	-1.0005	0.4286	13.5154326503096	0.7315049698050999	-11.7866998813516	0.1048086391005221
35	0.0706232041424402	0.7779	1.7196	3.6809	-0.129	8.9759157390515	-1.7929012520297	16.9670360766513	0.0764924287950827	0.5878	-1.0949	1.1699	-2.9932	7.7315743640719	-2.4234520050586	15.3714401235821	0.0912193524176527	0.3532	-0.8753	0.4149	-2.2067	10.4705968183752	5.2868771224353	13.7859159863721	0.0935385894943781	0.204	-0.1301	-1.4359	1.0923	5.7620622472299	-7.9361187806812	16.8940154116721	0.1019946420459291	0.0811	0.1272	-0.2574	1.054	7.3850409496663	-2.2929511722267	14.4705634066135	0.1076429177307825	0.0511	-0.1025	-0.626	0.556	4.520947000767699	-7.979828887788899	13.3806827701621	0.1080928023934983
37	0.1207395420862926	0.0001	-0.0057	-0.0266	0.0194	-0.034228436709	-2.2743812617363	-0.4366682977393	0.127692652670583	0.083	-0.4336	-0.0688	-0.8844	0.9856216050963998	1.7096513990685	2.3415004721105	0.142321441675691	0.2486	-0.0706	-1.5678	-0.3966	0.8101910312050999	-0.9726384049654	1.5319389293966	0.1444538599695729	0.0033	0.172	-0.0288	-0.0626	-0.1618965713304999	-1.4540790716413	-0.5663035838957999	0.1665680181633685	0.0068	0.1228	0.0404	0.2104	0.9748416146845998	-2.593099153437	1.6837636848678998	0.1778044333327334	0.0001	0.0055	-0.0228	-0.0058	0.0378479955333999	-2.4091704849145	-0.3349272203490999	0.1899888582768279
38	0.1234160963609614	0.0003	0.032	-0.0188	-0.0515	-0.8096008857445999	-0.9856609481271	1.6878947030913998	0.1297856220521525	0.089	0.1308	-0.7156	-0.7069	0.9924672924382	-0.9468687198569	-3.019971036532	0.1430190817215232	0.2651	0.6368	0.6316	-1.4057	-0.177437068457	-1.9429949141502	-0.3890632305922999	0.1469232830163118	0.0034	0.175	-0.0124	0.0633	-0.5975419502716	-0.3998038779734	1.4250439149847	0.1702387628633435	0.0175	-0.09	0.1615	0.3459	-0.7712414308121	-3.1164401478084	0.6202428789855	0.1791357314089596	0.001	-0.0493	-0.0358	0.0675	-0.9294791002875	-1.2352137918572	1.8685185570351	0.1889622057176722
39	0.1313680163910977	1.3995	2.1443	1.7215	-2.9013	-1.6324210298044002	-0.2422350400198999	3.3205124480493	0.1478529931055615	0.0	0.0156	-0.0031	-0.0082	0.4743589211498999	-0.2886204732152	-1.3450595335716	0.1569191437060602	0.0568	-0.3528	-0.1541	0.6281	-0.1024492519428	1.2819926553595	1.5859569105477	0.1588331138225715	0.0249	-0.2344	-0.421	0.0529	-0.6976699634031	0.5002859783812	2.0332871696067	0.1612418325246649	0.0075	0.0726	0.2203	0.127	3.7324339794783	4.6998397613606	-3.2593340353108	0.1747574195725454	0.0595	-0.3341	-0.0688	0.6281	-1.6328538031420998	0.2560051007648999	3.8522335079598	0.1857880992527036
40	0.1009062260270674	0.728	-2.2478	2.1253	-1.1188	-0.7633334816413999	0.5467500976379	1.2066900945997	0.1035470610767066	0.0671	0.483	0.8478	0.1389	3.2448164569825	-3.0654122369905	-0.3413401343532	0.1038573178456364	0.0915	0.1281	-0.4404	-1.0541	-0.1610310246551	1.971479268377	-4.3199434569214	0.1062904259610609	0.0053	0.1438	0.042	-0.2291	-1.3835370175961998	1.1317022780855	-0.0341104076169	0.1109963740492089	0.0039	-0.046	0.0331	0.2231	-0.4068462804687	-1.2437512295191	5.336842771424299	0.1129651414265758	0.0411	0.0733	-0.2356	0.6961	-1.4389320048218	0.1536738779141999	1.353793686387	0.1131075549179185
41	0.1150900477943815	0.4398	-0.0252	0.7156	-2.2845	-0.4129051071965	-2.4844730456743	5.012459483302799	0.1198186573433919	0.0382	-0.1437	0.2445	-0.6308	0.0355660997527999	2.3613293595833	-3.9851342656644	0.1328689331039871	0.0095	0.0532	0.0448	-0.3194	-0.3577461781550999	-0.1556803724799	1.0971590971309	0.1359876348420365	0.0073	-0.086	0.1989	-0.1829	-0.2343664338799	-0.0992624664561	0.5821194822372	0.1379456045376868	0.693	0.1159	0.4695	-2.7022	-0.0819908759787999	0.1632342343742999	0.2538805771071	0.1392180394096051	0.1932	1.2569	-0.5561	0.4394	-0.0871448130004999	-0.2359794981385999	0.6682020334087999	0.1471310492722863
43	0.1038412580304876	0.0273	-0.1736	-0.0149	-0.6033	1.3285748037082998	4.8518218889547	0.3160819086438	0.1047231337502943	0.0682	0.4436	0.1482	0.8709	-0.2095803245388999	2.8518189233202	-2.5320387697906	0.1112073088305309	0.0243	0.1963	0.2409	0.4815	-2.1438804289044	0.3583756666463	-5.9235653882534	0.1331045751801555	0.4077	-0.8327	-1.3839	-1.4091	1.4967662599507998	3.8537285431264	1.6703083683684998	0.1369067306286171	0.0057	-0.1096	-0.1758	-0.14	-2.4718045897889	-2.7040858430417	-4.4637815771606	0.1413280233533487	0.0029	-0.1731	-0.0183	0.0285	-0.5742902191279	1.5600298533164	-2.8766050326612	0.1484711936419671
44	0.0735701282219734	1.4238	-1.039	5.0121	1.6822	1.9060124652922	-10.8646566138664	-1.5973270464199998	0.0973126379694976	0.1594	0.3596	-1.3423	-0.7252	0.3483431938178	-0.7179316242135999	-0.1903415825266	0.1097383930476738	0.4176	0.6095	-1.8909	-1.327	0.0799450383824	-1.0307480613093	0.9406525210063	0.1145006157188646	0.0002	-0.0295	0.0264	0.0301	1.8409390925144	-8.551876554166899	-1.8352736960936	0.1151765391285465	0.0167	0.0124	0.2905	0.3652	-0.6347211142831	3.600280739357	1.5206868226164	0.1264417595081083	0.0284	-0.176	0.3796	0.402	0.0193174280737	-1.6084217810773995	1.3052050434725	0.1328321422691322
45	0.1046752093450464	0.2281	-1.3368	-0.3054	-1.1785	9.8187614857376	1.7618596008074	8.5935014806475	0.1235975710594157	0.8043	-2.4081	-1.2217	-1.5715	5.080483583383099	5.1487437416476	2.8448158638556	0.136624551801076	0.4907	1.0122	2.0025	-0.5942	1.1651438541805	6.3073566527319	-1.0440853487166	0.1454919393586006	1.01	0.0289	-2.1364	2.4183	2.3024721856561	2.711915106151	2.6869716246872	0.1519871333513888	0.0322	0.3033	0.4255	-0.2122	7.1110954269022	0.8681826584569	8.344263381163	0.1532486808732785	0.0203	-0.1665	0.413	-0.0202	4.774316118475699	3.1365444364961	3.9244279692943	0.1549299988373314
46	0.1011722851380874	1.7131	1.7103	-1.8256	-4.3751	2.8377341183296	-3.3664651079069	-11.066565047418798	0.1107823971601593	0.0003	0.0287	-0.0019	0.0546	-1.3967956189421	0.3838699505399	-1.6195952017962	0.1342392541680443	0.0588	0.143	-0.3206	-0.7307	1.3020182579858	-2.5137049174844	-8.6162024093614	0.1409497829368177	0.0397	0.6164	0.0522	-0.199	3.090001631178	-0.9554061575188	-3.9570826847753	0.1415723786904763	0.0061	-0.0043	-0.132	-0.2161	3.1884378939894003	-3.6941138675765	-11.9607927921991	0.1487994601443354	0.014	0.3657	0.0816	-0.0246	3.8833538452435	-2.286616944284	-8.254994044504699	0.1515635766280083
47	0.1125767339464557	0.0001	0.0132	-0.032	0.0274	19.475390341960495	-19.6167891942963	-29.634705101437294	0.116179271195543	0.0002	-0.0165	-0.0036	-0.0514	15.2205202578169	-21.069373230771	4.9381404983105	0.1186119000999893	0.7659	-1.2577	2.8468	-0.0031	13.5700014338905	-35.0788363175805	-13.5974235262884	0.1187285626161345	2.2946	2.0624	-1.4756	4.7497	12.0903493922942	-33.172863195319	-17.0246736166268	0.129205414787964	0.0	0.0002	0.0002	-0.0003	-5.0527860897703	-5.1042861169566	10.0613112700031	0.1303473102374916	0.0	-0.0009	0.0014	-0.0002	40.830590690767	-31.00061644127989	-33.5346617056362	0.1389027648901422
48	0.0941584801314648	1.6165	-3.1216	-3.3375	-2.2065	1.3408891723174	2.9762215863936	1.5038086624460998	0.1157126813998275	0.0136	0.2744	0.3068	0.0841	2.7789556304638	5.1583040981077	2.9433308127284	0.1247095996112344	0.007	0.223	-0.1397	-0.1224	5.2583927682085	6.5591127061812005	4.0289230588335005	0.1320424948179837	0.0069	0.053	0.1275	0.2435	-1.2216797892964	-0.0184125383675999	-0.3265471548099999	0.1373080863599661	0.0017	-0.1325	0.0093	0.0316	-0.975313731053	0.2215406058717	-0.3064428661223	0.1421046016480446	0.0046	-0.0404	-0.1832	-0.1162	6.1071793125303	1.7263721871159998	0.9613862981852	0.1429515596452322
50	0.126227264821307	0.0028	-0.1211	-0.1017	-0.0895	0.6928307706269999	2.3863515271085	-0.0975313731053	0.1558555731594435	0.0188	0.3268	0.1443	0.2301	-3.798176183778	5.3541143619016	1.2480789628961	0.1618235237259159	0.1208	-0.6178	0.6006	0.614	-1.8920456893937	0.3626247139619	-1.5317815572738	0.1631073200139377	0.0333	-0.2137	0.3852	0.3357	-2.9703201317886	-3.3033195436334	-3.1723859374638	0.1633276541658018	0.2329	0.3532	-1.3033	-0.562	-2.9534026285876	3.5808059391605	0.2942465266053	0.1739589302378592	0.001	0.044	0.0774	0.0279	-0.7876081315833	-1.8933833524375	-1.1611702080798	0.1755303280813308
51	0.0943975648828195	0.2572	1.0877	-1.3788	1.0015	-3.2601995819862	3.0925589281735	-2.9408128587636	0.0973884642869482	0.2307	-0.9879	1.295	-0.9491	-7.5788447188945	9.5882506688663	-5.6856580816105	0.1149741147520028	0.0039	0.0366	-0.0635	0.212	-3.6190080219702	4.4780630973047	-1.351826534852	0.1193578809207306	1.1798	-2.1505	3.0983	-0.7768	-4.8553627617177	6.0273129602093	-3.3573375247845	0.1197627179140394	0.2823	-0.4732	1.154	1.4071	1.3778716211754	-4.272062988559499	-3.3848383032438	0.1380427436163913	0.1826	-0.2636	0.8485	1.0932	0.3463366992521	-2.1715385794865	-2.7109315303835	0.140773473353622
52	0.0950339063476936	1.1718	2.8176	-0.5067	3.2093	-7.385237664819799	0.6363735215724999	-11.489423941382398	0.1236394119841946	0.0143	-0.3414	0.1088	-0.2127	-8.7399755839436	0.2649753117644999	-15.236650900403898	0.1311622577498268	0.0342	-0.3045	-0.463	0.2901	0.4203802830295	-0.9785792026011	-2.630475032602	0.1347890730618414	0.0113	-0.0856	0.1387	0.3151	0.2016723753681999	1.3631179846629	5.0918143762247	0.1394979346351385	0.2605	1.325	-0.1385	1.0129	-5.356553629805	0.5837325464959	-14.643790770785598	0.1400086776221009	0.4466	1.2384	-0.3348	1.7717	-9.3921256608268	0.7598712949398	-9.2663853347096	0.1431425344073328
57	0.0684856137509311	0.3456	1.8747	1.1826	1.6299	12.15306218323	11.3727325123262	10.504038394470198	0.1026507145818349	0.0015	-0.1034	-0.0396	-0.0974	-0.0169961892624	4.5763026449626	-3.2344692399084	0.1065543436898958	1.2577	-2.4284	-2.0861	-2.7306	3.9718363212878	8.1631280678202	3.1926475982743	0.1200899043542416	0.3657	1.0097	0.7445	-1.7302	9.0548772016664	10.4833833033527	8.034948473799599	0.1293201442905012	0.0177	0.0898	0.4432	0.0236	8.2115593386119	8.70661269391	6.384980452302999	0.130019756304208	0.3052	-1.0545	-1.0227	1.1674	7.8036507963143	9.7831953859848	5.9594855752825	0.130969543642972
58	0.0717160175835135	2.4444	3.6726	5.1566	3.3239	4.4334874435216	8.925596002786198	5.7685145042647	0.1006752125262588	0.003	0.1251	0.1578	0.0594	11.1120849339387	13.6360583824358	1.1852874858989	0.103122722695542	0.4744	-1.379	-1.802	-1.3236	3.8551055492009	9.3517203682979	6.0569382623264	0.1128932017159537	0.0412	0.277	0.5261	0.4401	5.436813412433	11.5832177265712	3.2099978748130003	0.1167994554596017	0.1157	-0.6945	-0.9471	-0.3261	7.1415075896333	13.5469070748696	4.6056525458648	0.1190211256956758	0.0036	-0.1008	-0.1557	-0.1056	14.951846701166598	12.2318269306914	1.8897637936131	0.1210941001461812
60	0.0760158751594522	2.9036	-1.2492	-7.1803	-2.0443	0.7139973211435999	15.9852307455328	6.265220266852199	0.098741598067083	0.0183	0.1292	-0.469	-0.2029	-2.0788070561266	16.0380290927322	8.6854068003627	0.1025531631758931	0.0039	-0.0937	0.1933	0.1069	-0.9906968560567	15.7517298583283	7.8319777784183	0.1088311378881748	0.0101	-0.1736	-0.3292	-0.0167	-3.6426925264516	17.237322697560298	10.7889212797689	0.1190101659495102	0.0376	0.2265	0.6495	0.0223	-1.7651644153862	6.4153926150341	4.7206128815702	0.1291298056589244	0.064	-0.4446	-0.4311	0.6003	1.7118546087876998	21.7646826123321	8.071262091135699	0.133854680743242
62	0.1186108916989741	0.3676	1.1096	1.6852	0.7601	-4.7173080669914	-2.7741164376877	1.6697969089694	0.1360734143421029	0.6845	-0.8883	1.2258	2.2922	0.3260356954109	-2.2683224350085	-2.9595794844075	0.1396074332411556	0.0716	-0.3102	0.3566	0.7385	-5.4099027794342	-5.00049920197	-0.1380153516956	0.1414399069894638	0.2565	-1.3547	-0.8148	0.4705	2.2337399110232	0.8141253342751	-1.4627345383953	0.142883061507317	0.2218	-1.2061	-0.9097	0.2139	2.6046266614321	-2.4256945578085	-5.4966541621277	0.1551360297909757	0.2986	-1.2414	-0.1183	1.1542	-3.8462140242627	-4.620248810254499	-1.2956053439817	0.161640686363116
75	0.0706408254356917	2.2845	-2.8744	-5.8392	-2.4799	3.3835399832307	9.8383149719955	4.422038621587899	0.1038440226809387	0.5039	-1.1517	-2.2374	-0.973	2.4438316949612	9.5858507439936	4.9582054439675	0.1149905585974216	0.2433	-0.6932	-1.5394	-0.5693	3.570773466332	12.0785464830842	6.124962362406699	0.1290559241148604	0.1342	1.0654	0.5281	-0.3826	7.5480784688871	20.2853453149814	9.726384049654	0.1319937843450347	0.0835	-0.6229	-0.0444	0.7478	7.6422656843829	21.2671506460999	10.6772657586423	0.1371058475674285	0.0159	-0.1197	-0.3992	-0.0056	6.2530239273352	16.8127720532766	7.82139450316	0.1419051333858474
77	0.0690497295955658	1.2211	-3.3809	-3.8832	-0.1333	-0.4474876311817999	0.688109606943	-4.3810825266292	0.0824023433841735	0.0127	0.0825	-0.0484	0.4717	-0.5735427015446	0.5882569950264	-4.4633881468536	0.1043765477178199	0.6809	2.0759	2.3388	0.0799	-0.5100037069641	0.5155904173235	-4.0658661646608	0.108206129542437	1.1134	2.5739	2.9662	0.1071	-0.474083519935	0.4914731395044	-3.8126937621062993	0.1201353400963425	0.0063	-0.0004	0.0918	-0.266	-0.2942071835746	0.5866832737984	-3.3120930394795	0.1252191897724006	0.0033	-0.023	-0.08	0.1808	-0.1355367407615	0.4603134591899999	-2.2497918675488	0.1322018739949208
79	0.1009582005735651	1.2027	2.7028	3.249	0.0916	8.536257370979	9.3318914808251	2.1323529209093	0.1340116480630861	0.008	0.1954	0.1383	0.1793	1.6804588702891	2.8662184725564	-1.6161330150946	0.1363127787556925	0.0182	0.2467	0.3637	-0.0853	7.2454912197734	8.229263702426898	1.1060899650998	0.1385349502523296	0.0227	-0.2542	0.3737	0.205	2.3236780792034	1.6585448021892	2.1904232342225	0.142576304007508	0.0035	-0.1022	0.1539	0.0512	-0.0417429555727	-0.6708380164657	1.2284074475461	0.146645739379006	0.2489	0.2127	-0.0875	-1.5789	0.0210485214244999	-1.1163191530818	2.0326970241462	0.151006891860972
80	0.1152854232861315	0.6744	-2.1566	-2.0304	0.0329	7.122701620958699	6.7616506282248	-0.1152357369203	0.1182710006554559	0.0001	0.0241	-0.0259	-0.0213	9.1483955856403	8.6584174813025	-0.1455298705593	0.1390062031677545	0.0238	-0.2996	0.3167	0.2587	-0.3619165394093	-0.2763061046061	-0.0081046643242	0.1467960679363352	0.3001	1.2708	1.1839	0.2231	5.9389485132571	5.640216881152	-0.6043482945827	0.1469377133671378	0.2577	-0.129	-0.2277	1.6007	-2.6131247560632995	-2.4162522304405	0.5285342744238	0.1479825689610929	0.0046	0.1568	0.1454	0.0196	-0.4173902126962999	-0.3393729828182	0.0015343781972999	0.148581193141054
87	0.1542483322457739	0.8478	2.8677	0.1304	0.0569	5.849128374169	1.0618290555623	1.7828294361705	0.1552269589715912	0.0612	-0.5651	0.2339	0.4657	7.5146368927921	1.0519539548566	1.6181395096602995	0.1594616170275131	0.004	-0.1077	-0.1158	0.1106	-3.4373219061976	0.670011812821	1.6817965333329	0.177400663906826	0.0091	0.0378	-0.0532	0.2694	3.1733301702006	0.4326946516386	0.6062367600562999	0.1789517559200867	0.0092	0.1061	0.1404	0.2155	3.3407347658291	0.6253181299457999	1.0372003183441	0.1869194061240777	0.0004	-0.0463	0.0014	0.0285	-1.2323417506161	0.7292624170551999	1.614637979928	0.1953266754390497
90	0.1131533445558568	0.6265	1.0756	-1.3992	-2.2782	1.6752655902366995	-3.2594520644029004	-1.6310046806991998	0.1177240592324858	0.108	-0.5071	1.0516	0.1158	-0.071997746181	-1.1340235168968	2.2963346728669	0.1282637104595246	0.0306	0.0182	0.1736	-0.5722	-0.8825035216317	0.3963810343025	2.8749526253718	0.1291137274691216	0.3311	-0.7323	0.8759	1.5948	-3.1322167031190995	3.8877996077126	5.8627017197605	0.13540695314428	0.0428	0.2015	-0.5577	0.3495	3.7103231962249	-5.3290528513457	-7.337514568580699	0.1375638497848186	0.0338	-0.3269	0.4611	0.2216	1.5708491867589	-3.3923921651382	-0.5638249729617	0.1392703770392671
92	0.1137592943429019	0.3115	-1.7396	1.0393	0.0307	3.4444429947542994	-3.4184765944923	2.1479327610665	0.1369274708356502	0.6145	-0.9081	-0.6938	2.3293	1.6542564118429	-0.1000493270701	-1.995478517104	0.1392462257614528	0.1195	-0.6146	-0.1393	0.9435	4.1386507714558	-2.6917321314019	0.0971379427983	0.1436830568286507	0.1346	-0.7195	-0.2481	0.909	2.3901678010864	2.6829979785865	-7.6604421645663	0.1447294683883122	0.6297	-1.8981	1.5297	-0.7637	-2.7774999383279	1.5625871503118998	-0.1247567503496999	0.1472104803293721	0.1061	-0.2282	0.61	-0.8103	3.8606529165295993	-3.0476685301448	1.0489245414927	0.158485078029891
93	0.0876562780456149	3.3513	-0.5407	-7.4859	-1.0093	-0.7441340826598	14.1576289404257	2.170555003719	0.1179000553440831	0.0056	-0.204	-0.1696	-0.0205	-2.5652836307321	8.8981739103883	1.6137330902219	0.1325535788385256	0.086	0.2208	0.9537	0.1209	-1.629194901287	17.2212707410347	2.6537267637457	0.1364667190350253	0.0097	0.2757	0.1727	-0.0351	-1.3269617394495998	24.495246315034898	3.6262864826497	0.1429570198574351	0.0795	-0.8979	-0.1449	0.0806	-0.473296659321	20.5364325369088	3.0352361324436	0.1477806700996555	0.0	-0.0018	-0.004	0.0092	-1.0757564884301	22.8333966982669	3.3896381529892	0.1520776645369973
94	0.0798404223288546	4.1239	0.6154	8.7803	0.0726	-0.4065708792538	15.9041054162294	0.566933072387	0.1100341742641286	0.02	0.1594	0.4941	-0.052	-1.8004157708934	13.116887749318598	0.593292902956	0.1239013750173298	0.0387	0.1183	0.6745	-0.0054	-2.2330710795013	12.9580599343827	0.6398357082741	0.1327183002623865	0.0381	-0.5204	-0.3969	-0.0521	-0.8880902319910999	27.4304724634391	0.4961943031884	0.1352208664076546	0.104	-1.043	-0.2513	0.0554	-0.8050370941833999	26.4107011076951	0.6085186558368999	0.1447097465046076	0.0001	0.0146	-0.0248	-0.0119	-0.204190329333	27.0240589563081	0.9009160599993	0.1452111779518743
95	0.0647459721830477	1.1355	2.4079	4.389	1.1155	9.9903364426203	23.838335731437	5.9204966318588	0.0965456343395436	0.3188	-0.6193	-1.913	-0.9538	4.871178660059099	15.4085799445629	5.0053383947461	0.1081534659464118	0.8721	-1.6848	-2.9758	-0.6333	4.666673586480499	12.614910020617298	2.8139709277868	0.1150980613485137	0.018	0.3757	0.2653	-0.1503	5.547760759007	16.410686279522597	5.220505429644399	0.1176524906898759	0.0024	-0.0605	0.1582	0.036	-0.4106625544466	13.952218977141	8.6164778105763	0.1195524905568991	0.1209	0.0039	-1.135	-0.4787	6.340680199734799	19.583268932139895	5.5426068219853	0.1212399254432913
96	0.0946079712090904	1.6928	1.8683	4.6422	-1.3413	-5.2663400604099	-11.002553936469898	3.6947433560677	0.1222664835567251	0.3831	-0.282	-2.0823	0.533	-2.1165370225679	-6.11390697078	2.2304744394751	0.1394212483838775	0.145	-1.2342	-0.1226	0.149	-2.9482093485352	-7.795664161082199	2.7554678411359	0.1464868478653879	0.0004	-0.0455	-0.0332	-0.0282	3.9967404597209	0.7929587837584999	-0.4306094710115	0.1476226440322441	0.0002	-0.0409	-0.0002	0.006	-3.2974967750898	-8.2140772925767	2.7829686195952	0.1534854941498973	0.0945	0.1833	0.9278	-0.1718	-1.7431323181942	-2.283469501828	1.2727863861757	0.1576290558158515
97	0.0927850261888889	0.0178	0.2675	-0.1998	-0.4201	0.0488247010987	-0.5960075720742999	1.2225846790025	0.106390137491335	1.7012	-2.2614	2.0925	3.8069	-1.7409684515056998	0.9126009401172	4.537431730631	0.1331027329373386	0.0017	0.0916	-0.0614	-0.0812	3.6498923010697	-5.1900539238826	-0.997739258552	0.1439531561586073	0.0211	-0.1485	0.11	0.4311	-1.8423554416196	1.00718158592	4.938415899525399	0.1473552465114217	0.0474	-0.3992	0.5524	0.1335	-0.0113701358723	-0.5011515250566	2.7974861979235	0.1505873963036336	0.0149	0.1394	-0.3221	0.1583	0.2394023418095	-0.8066108154113999	1.4084018129986	0.1516711065735884
98	0.1130256216004417	0.4929	-0.7507	-2.3958	0.4879	1.1474001473348	5.605595014135999	-0.8382819551249	0.1250242526998967	0.2929	-0.9514	-1.61	0.1318	-0.9841265699298	-0.6014369103109	0.7042795925606999	0.1300250820139432	0.5991	1.8627	1.7978	0.4571	2.1735844170829	5.093348754421999	0.1168094581482999	0.1350138932017498	0.4087	-0.5783	-1.9809	0.5315	-1.556803724799	-0.3908730100045	0.4926927734560999	0.1377205815415975	0.0105	-0.3011	0.0598	-0.1405	4.6144260417109	10.5697019127085	-0.2522675128484	0.1403256297474802	0.0713	0.3132	0.8076	-0.1109	4.9340881661484	6.8411235502388	1.1525540843565	0.1487793619477155
99	0.110719002031172	0.4296	1.3716	1.9506	-0.3664	0.8441440666992	4.5838171638263	-2.220520652708	0.1133030263253628	0.0406	-0.5028	0.2041	-0.4931	-1.223174824463	2.6922829338317	-1.7663447063072	0.1253196601758877	0.1583	0.9345	0.6672	0.7591	0.940691864037	2.1476180168209	-0.1565459191552999	0.1294170966827204	0.0515	-0.4222	-0.5179	-0.3874	-4.7811618058175	-2.5798405520911	-1.6884848485518995	0.1320567289275043	0.2957	-1.1136	-1.4534	0.0775	4.1107565626895	10.1361417143945	-2.3421299606017	0.134698559883394	0.1861	-0.7683	-1.2169	0.0302	2.3811582470561	5.2622877282478	-0.2235864434681	0.1381064470720739
100	0.1121201307752264	0.4069	0.7869	2.1822	-0.2513	-0.278942087663	4.2227661710924	-0.7182857114899	0.1145155282206133	0.0403	0.6881	-0.1242	0.1979	-1.4819732804075998	2.0452474509395	-0.1110260326354	0.1275839643868103	0.1316	-1.0153	-0.4553	-0.5559	1.0786678727019	1.8479814950097	0.3596739866594	0.1325891451864333	0.1103	0.6409	0.833	0.379	-3.232029972005	-3.3411675391668	-0.1557197155106	0.1356608504392653	0.3549	-0.7249	-1.8435	0.027	0.6667463412729	0.7789133217986	1.0021063349597	0.1399298029495403	0.2964	-0.7696	-1.6047	-0.1022	2.498675879757	2.0512275916059	1.4604526426147	0.1483680159169495
101	0.1108445637597756	0.4607	-0.845	-2.2805	0.5656	1.5412632276725	6.105723620394399	-1.2088146182575	0.1138709479283481	0.0487	-0.7817	0.0057	-0.1757	-0.6837425305353	3.1135681065673	-0.2282289210906999	0.127044239057986	0.2511	1.2649	1.1072	0.3722	2.2520344202987	3.3929823105987	-0.0356054427834999	0.1312607899948028	0.2937	-0.8484	-1.6235	-0.0314	0.6356260039891999	2.6710770402844	0.0926921803292	0.1335726246583901	0.2405	0.5171	1.514	-0.3761	-0.2768569070359	2.3998461866386	-0.0887578772592	0.1372450341020238	0.1421	0.6299	1.0747	-0.0294	4.6368515692099	10.558489148959	-0.8601960232247999	0.1394265027999548
102	0.1111347370318088	0.3808	-0.6686	-2.1284	-0.4026	-0.3540085902386	4.5963282475889	0.935970700353	0.1135314258478836	0.0378	-0.6806	0.1135	0.1531	-1.4811470767628998	2.3534214104126	0.1444282656997	0.1254023284795273	0.1236	1.0106	0.5155	-0.4372	1.1482263509795	2.0094059499718	-0.2409760630375	0.1294831583415061	0.0344	-0.4271	-0.325	0.3321	-3.916992136492	-4.0199528478339	-0.1339236765028	0.1342762228695505	0.4077	-0.7951	-1.9784	-0.0904	1.2871859354119	1.8979471439987	-0.8599599650405999	0.1388697772411865	0.243	-0.6904	-1.4655	-0.004	2.7394158846103	2.5075280616645	-1.2005132387798	0.1449946260388037
103	0.0783969734490432	0.0	-0.0	0.0	-0.0	0.0	0.0008655466754	-0.0	0.0801213075807493	0.0	0.0071	-0.0004	0.0061	0.0	-3.93430307e-05	-0.0	0.102751952678369	0.0003	-0.0677	0.0002	0.0016	0.0	-0.0024392679034	-0.0	0.1041589624142044	0.0	0.0	-0.0	0.0	0.0	0.0033048145788	-3.93430307e-05	0.1106008827724523	0.2075	1.6633	0.0004	0.2187	0.0	-0.0251401966173	0.0001573721228	0.1106257914535073	0.0	-0.0058	-0.0	-0.0008	3.93430307e-05	0.0258090281392	-7.86860614e-05	0.1214964231193204
104	0.1242582725381743	0.1325	-1.1242	-0.2397	-0.5278	6.0525711859187	-1.4683212487547	5.769222678817299	0.1523961990875849	0.0177	-0.0537	0.062	0.4097	4.823770308065599	-1.8194577977522	3.8545154037404	0.1633486872648207	0.022	-0.3665	-0.2268	-0.1261	-2.2106455520023	-7.931122215782299	3.5346959071801	0.1714228174866585	0.0364	-0.5522	-0.0513	-0.1032	3.4598654627887	-2.609623226331	3.6970252518483	0.1760629732884495	0.0976	0.0909	0.1918	0.8869	4.3662502040553	-2.0594896280529	3.459826119758	0.1861464954103339	0.1006	-0.809	-0.3516	-0.18	-0.1427365153796	-4.4176322021495	1.5619576618206998	0.1926459497504144
110	0.093033818637481	0.0008	-0.0192	-0.07	0.087	-2.3707323439206	-1.4995202720998	0.8869492841008	0.1058906368527177	1.7814	1.8984	3.6961	-2.823	-3.8451911054645	-4.7780537063922	3.2332496059567	0.1345789893944959	0.0004	0.0564	-0.0149	-0.0324	0.8072403039025999	-0.4367863268314	-2.0053536178097	0.1438245486473453	0.0157	0.0681	0.3658	-0.1581	-4.7124688742153	-5.4398428257969	3.9538565562579	0.1444419241617832	0.0536	-0.5765	0.1184	0.4582	-7.2442715858217	-7.141153502357	7.26272346722	0.1508608512129162	0.0018	-0.0683	0.1126	-0.0166	-10.7070877759129	-7.760806235881999	8.049977511526999	0.1511026142538478
112	0.0895902026689514	0.1395	1.2917	-0.3222	0.7509	-0.3889058584695	-6.8738176087505	-1.0309841194935	0.1027614733216279	0.0007	0.0481	0.0043	0.0921	-2.3174618803528	-5.2157449229297	-1.0959394631792	0.108203966110667	0.0011	0.0979	0.0338	0.0634	0.0314350815292999	-4.3531489748322	0.8295871453402	0.1133336318841651	0.0178	-0.3946	0.2791	-0.0454	-1.8964914518628	-1.9102221695771	1.9313100340323	0.1169349909504336	0.0033	0.1229	-0.1398	-0.0895	1.7043794329546995	-0.6953880676224999	5.3205547567145	0.1216535205317152	0.054	0.6779	-0.2294	0.392	-1.9634139470835	-4.347640950534199	-0.4219146612268	0.1300449920541055
113	0.0869851088939267	0.0342	0.4997	-0.5828	0.0011	-0.9295184433182	2.8851031272924	1.7491124588606	0.1053721768785397	1.5149	2.9117	-3.6128	0.1839	-4.4102357123779	6.4663418397906	0.524049168924	0.1309625803840663	0.0289	0.2949	-0.4708	-0.1497	-0.4910403661667	-0.3673458776459	-1.1442133618481	0.1348851673577157	0.0229	-0.3022	0.0829	-0.3958	-3.895746899914	6.9061969230166	1.9975636977311	0.1398185646312761	0.0964	-0.6109	0.8041	0.1181	-5.6648849614009	7.6958508921963	-3.1459867638641	0.1462069357351727	0.0426	-0.019	0.5616	0.3482	-4.1849968616204	7.7683207547457	1.5267063063135	0.1500517699926388
114	0.1007375525826095	0.0206	0.1017	-0.4548	0.3	-6.983663350464899	1.6075168913712998	4.7570051849677	0.1075144891886512	0.0204	-0.1058	0.4277	-0.3008	5.2809756678303	-1.2738879910352998	-3.6588625120693	0.1079422140185606	0.0024	0.1021	0.105	0.1061	0.8899786974647	-0.2231536701304	-0.6284262293710999	0.1190786232956933	0.43	1.8819	-0.4465	-1.2946	3.1420524607941	-0.7664022380359999	-2.1813743371615	0.129916133912562	0.0044	-0.0375	0.1853	-0.1208	0.9040635024553	-0.2133179124554	-0.6656053933825999	0.1312404613800208	0.0006	-0.0257	0.0504	-0.0595	-4.4427330557361	0.0895053948425	3.8417289187629	0.131697520242671
115	0.1107600954750235	0.0193	0.5107	-0.0263	-0.0072	-0.4557890106595	-8.1462105646192	-1.2940709657844	0.117317578075131	0.0037	-0.0707	0.0069	-0.2055	0.0922987500221999	1.5396895064445	0.2290551247354	0.123249299336177	0.3857	-0.1146	-2.1388	-0.3272	0.3035314818505	5.1345802505956	0.7760806235882	0.1387429781633779	0.005	0.0058	0.2302	0.0357	0.3175769438103999	7.0731687453074	1.0565177464178	0.1404600892185698	0.0114	-0.3467	0.031	-0.0107	0.3311896324325999	2.2880332933892	0.3459039259144	0.1408393784603551	0.0038	0.1974	-0.0158	0.037	0.1164553708719999	-3.5068410414445004	-0.5744082482199999	0.1415011868282748
116	0.1061107431588714	0.001	-0.0026	-0.0095	-0.1211	-0.7616810743519999	-0.8236463477045	-1.4524266643519	0.1247972970576925	0.3231	1.1899	1.5338	-0.3391	3.1075486228702	1.4472333842995	-0.9642583394263	0.1257343114394275	0.0417	-0.4655	-0.394	0.354	-1.2548853072072	-1.7814917731267	-1.7642988687108	0.1388157469383916	0.0016	-0.1258	0.0278	0.0258	-1.4547085601324998	-1.6057857980205	-1.5644756157855	0.1418033852089164	0.0038	-0.0941	-0.1682	0.0574	4.946756622033799	3.6638590769682	-1.4353124459974	0.142442863594733	0.0003	0.0039	-0.0478	0.0202	-0.7868999570307	-1.4582100898647998	-1.0283087934059	0.1435751108809024
117	0.0849232849184961	0.0006	0.0451	-0.005	-0.088	-0.4755785551016	-1.1503115316066	-1.4870878743985998	0.0969917650604332	0.0014	-0.0426	0.0783	0.1182	3.0287445323781	3.6472563180128	0.6360981203575999	0.1056010265800852	0.0566	0.3869	0.7398	0.3279	-2.3131341469758	-5.3108370281316	-2.743389530711	0.1118241500100284	0.3067	1.095	1.5351	0.7474	-0.3929975336623	-6.1041498991664	-1.9090812216868	0.1152398835434885	0.0012	-0.0423	0.0871	0.0783	-0.2946006138815999	-0.8535077080058	-1.3738192890133	0.1182026568646349	0.0159	0.2513	-0.3637	0.0774	0.7229281891124999	-3.8589218231788	-1.0682813125971	0.120831201843154
118	0.0794269606404192	0.0	-0.0	-0.0	0.0	0.0057440824822	-0.0018491224429	-0.0001967151534999	0.0808833478491463	0.0	0.0003	0.0	0.0075	-0.0050752509603	0.0040916751927999	-0.0001967151534999	0.1036530299116771	0.0	0.0027	0.0033	-0.0116	-0.1482051966469	0.0878923305837999	-0.0001967151534999	0.1049892369604842	0.0	-0.0012	-0.0021	-0.0001	0.1499756330283999	-0.0864366384478999	-0.0001180290920999	0.1055362390198126	0.089	0.5686	0.9704	0.0006	-0.0344251518624999	0.0198288874728	-0.0003934303069999	0.1072477792473841	0.0	-0.003	-0.0046	-0.0001	0.0331661748801	-0.0195928292885999	-0.0003147442456	0.1221541868583866
120	0.090991852150702	0.003	0.0045	0.2186	0.0334	1.3458463941855998	0.0687716176636	-0.0224255274989999	0.0987245805649642	0.0093	-0.3753	0.0013	0.0036	2.78942087663	-0.0810466432419999	-0.0263204875383	0.1170801661522828	0.0528	0.8222	-0.0026	-0.0057	2.1440771440579	-0.0682601582644999	-0.0193174280737	0.1228527518843045	0.0021	0.0192	0.1383	-0.0805	4.7354452041441	1.6971796583365997	0.0517360853705	0.123121084675019	0.0024	0.1716	-0.017	0.0086	4.8749162479756	-1.7155921967041998	-0.150683807581	0.1322305406602258	0.0149	0.0036	-0.4081	-0.0499	3.5601901910736995	0.1061868398592999	-0.0388709143316	0.1338053473695201
125	0.1450415967995055	0.0455	-0.2334	-0.6407	0.0712	-3.0244561420318	-1.7294409435106	-1.3044968689199	0.1544241339535311	0.0286	0.4033	0.3357	-0.0445	-5.2963194498033	0.8192792712967999	-2.0949770417443	0.1640670127612169	0.0006	-0.0086	-0.018	-0.0726	1.9215923054494	0.6197707626171	-0.5559170237909999	0.1734720202797026	0.0059	0.1518	0.1668	0.0072	0.85767806926	-3.1542881433418	0.2005707705086	0.1746141806917419	0.0197	0.3878	-0.1079	0.0842	-6.808350805665699	2.4109015782653	-2.7573956496402	0.1848722895892565	0.0003	0.0217	0.0341	-0.0219	0.6366095797567	-2.8558319124516	-0.0582670284667	0.1862075867251941
126	0.1252383832010542	0.0432	-0.1415	-0.7051	-0.0129	5.139026013064699	0.1869974249171	-4.6248912878771	0.13039768912903	0.0139	-0.0834	0.3861	-0.0633	2.8199117254225	2.7495663865309	-1.979741304824	0.1345435490967151	0.0088	0.1569	0.1248	-0.241	1.2557901969132998	0.379266815948	-1.4999530454375	0.1446399327414612	0.0549	0.4362	-0.2922	-0.5423	5.9247850222051	1.8199299141206	-5.2046108452416	0.156047080419019	0.0031	0.1614	0.0256	0.0567	1.3903040188765998	-2.2167830647915	-1.3801928599867	0.1885788545748586	0.1472	-0.7674	0.2194	0.7307	2.794535470621	0.5994697587759	-2.548641528746	0.1990221825578335
127	0.1443965200240873	0.0571	-0.2954	-0.7076	0.0697	-0.9162598419723	-3.7104805683477	0.3841846947855	0.1504597508892587	0.0016	0.0545	-0.1074	0.0379	-6.898013572631	2.0369460714617995	-0.5375438284541	0.1619631846940792	0.0229	0.4479	0.0998	0.0433	-2.7495270435002	0.5524154940586999	-0.0945019597414	0.1624919399869317	0.0099	-0.2965	0.0174	0.0584	0.4824242424433999	0.0215206377928999	0.3377205755288	0.1790703011032877	0.0107	0.0949	-0.2821	0.0345	-0.6157577734856999	-0.8297838604937	-1.276287915908	0.1823211713605575	0.0074	0.0896	-0.2285	0.019	-0.1057540665216	-1.6943469601262	-1.423824281033	0.1859072199300701
128	0.12482960153701	0.3	0.9136	0.0041	1.6644	1.5621937200049	0.0303728197004	5.5771500029399	0.1284224597533202	0.1651	0.5329	0.0053	1.2822	-0.089308679689	-0.0512639690021	2.992037484735	0.1489276262964066	0.3494	0.2954	0.022	1.8523	2.8801065623935	0.0074358328023	8.0071722941254	0.1577273804272365	0.1975	0.3009	0.0717	-1.3353	0.5584743207865	0.2694210742335999	-4.923937664227799	0.158776867169003	0.0071	0.1772	-0.0511	0.1813	0.7032566737625	-0.0072391176488	-1.8543157229524	0.1612331339634289	0.012	0.1618	-0.1987	0.2134	0.7109285647489999	-0.0728632928564	-1.9820232006046	0.1638716166898543
130	0.1504590897692053	0.0485	-0.6905	-0.0807	-0.0002	-2.3078228378313	-0.9491506156375	-0.1458446148049	0.155629876181043	0.847	2.834	0.2252	0.2857	-6.428336472134401	0.4173508696656	-0.6610416018213999	0.1680941754035653	0.0193	-0.3371	-0.2416	-0.0035	-5.9326929713758	0.5110659687929999	-0.623980466902	0.1734012495645724	0.0316	0.4887	0.0876	0.1647	-6.869135788097199	0.4852962836845	-0.7324492025418999	0.1796983353870575	0.0035	0.0073	-0.0199	-0.1688	-2.6004169571472	-0.8638155820492001	-0.164847298633	0.1990414233930946	0.0687	-0.692	-0.0025	-0.1969	-3.9486239331748	0.6574613860277	-0.5155904173235	0.200659354313008
132	0.1301754425431704	0.4131	-2.0087	0.4552	0.7202	7.2315637869056	-1.8333065445586	-2.8155839920455	0.1408006035303539	0.0515	-0.6909	-0.1046	-0.2461	7.3813820478112	-1.1403184018088	-1.463167311733	0.1479622623958958	0.0863	0.9238	0.0599	-0.1341	6.2940587083553	-0.8144794215513999	-1.2647210648821998	0.1530972513066776	0.0351	0.2389	0.3985	0.3576	4.802210327241999	-2.9538354019253	-4.527989403263	0.1554908006293583	0.4228	-1.5292	-0.5963	-1.1765	6.052138412580999	-0.9023717521352	-1.2273845287479	0.1612472912668955	0.118	1.0352	0.1283	0.0989	11.7339802202136	-0.7152169550953	-0.7523174330453999	0.1632458333012079
133	0.1420995533955859	0.0428	0.1286	0.6535	-0.0916	-3.6520561677582	-1.2291549651294	-0.4214032018276999	0.1554704010884117	0.0431	-0.5738	-0.2939	-0.0055	-4.2664369351694	-0.0516967423397999	-0.6360981203575999	0.1616944616257123	0.0008	0.0209	-0.0199	-0.0825	1.9010945864547	0.6171347795602	0.4180197011875	0.1648182773974821	0.0019	-0.1228	0.0376	-0.0351	-7.702971980752999	2.7974861979235	-1.0949952304424	0.1733241451061847	0.0049	-0.1598	-0.1309	-0.0021	0.7818247060704	-2.6811095131129	-1.1474788333961998	0.1825183001617987	0.0014	0.1035	-0.0203	-0.0065	0.3902435215133	-2.3846597767884	-0.9739367249785	0.1845041151757172
138	0.126528579381088	0.7559	-1.3597	-1.9152	-1.856	0.8425703454711999	1.6816785042408	0.3602247890891999	0.1333488287216996	0.0179	-0.1776	-0.3335	-0.2412	0.0634996515497999	0.1794042199919999	-0.4918272267806999	0.1491761526800077	0.024	0.1947	-0.2229	0.3919	0.88521819075	2.0513849637287	0.3022331618373999	0.1553371080403623	0.0644	0.1306	-0.6668	0.4004	0.6013582242494999	0.4898994182764	0.296646451478	0.1636086959697492	0.3192	0.0721	-1.6131	0.5654	-0.3572740617867	-0.6530943096199999	-1.0926739916311	0.1639297574027642	0.0147	0.0314	-0.0331	0.3642	1.4847666355873	3.4979495165063	1.4279946422872	0.1654501082522755
139	0.1170259950996378	1.0667	-1.5486	-2.6543	-2.0564	-0.0003934303069999	-0.0013770060745	-0.0006294884912	0.1292515983784855	0.0173	0.1291	0.3906	0.1781	0.0002754012148999	-0.0007081745525999	0.0002754012148999	0.1375048131237763	0.0	0.0003	0.0002	0.0003	0.0032261285174	0.0077505770478999	0.0035408727629999	0.1480916420101217	0.0	-0.0009	0.0005	-0.0014	0.0044457624690999	0.0104259031354999	0.0048391927761	0.1520127101348658	0.1293	0.3906	-0.773	0.7247	-0.0029507273024999	-0.0070424024952999	-0.0033835006402	0.1566174921551236	0.0	-0.0002	0.0018	-0.0009	-0.0020851806271	-0.0075145188636999	-0.0031080994253	0.1594623674483853
140	0.1221630838658864	0.47	-2.0878	1.1882	0.004	1.3618590076805	2.3867843004462	0.0051932800524	0.1326668651957323	0.0035	0.0257	-0.0154	0.1974	0.9861330644955	1.7319982405061	0.0034621867016	0.1333429484649046	0.6753	-2.393	1.3675	0.0066	1.0312988637391	1.7979371599592997	0.0041310182235	0.137763111148411	1.0025	-1.6369	-2.8698	-0.0057	-0.9779890571406	-1.7227526282916	-0.0028326982103999	0.1408476657968329	0.0	-0.0001	0.0016	-0.0002	-1.0107618017137	-1.7772033827804	-0.0033441576095	0.1436590117563369	0.3905	0.9965	1.7561	0.0034	-2.5593821761271	-4.592315258457499	-0.0085767806925999	0.1446226800437703
141	0.0931989689257678	0.0677	0.7776	-0.644	0.2663	3.2081094093394	-4.573745347967099	-1.5238736081031	0.1151190025742623	0.0283	0.2492	0.1449	0.5339	-2.1080782709674	-1.7285360538045	-4.8170426498159	0.1291282581455588	0.0811	0.8163	-0.5211	0.0663	6.2730101869308	-3.9996911870234	3.7528530124116	0.1405803638242117	0.0221	-0.236	0.3201	0.2778	0.6161905468234	-1.5723835649562	-0.8352918847916999	0.1568041646757207	1.222	-2.7355	1.3402	-1.5525	-0.1387235262482	-0.7948472492321	-0.4967844486488999	0.1589707227093684	0.0063	0.1483	-0.1856	0.054	-6.7655849312948	0.8612976280843999	-7.1413502175105	0.1612862969825517
152	0.0784375288830235	0.7737	0.2145	3.8405	0.0168	-14.2921034193583	0.7101417041349999	4.1771675985111	0.0857207313078173	0.6498	3.2311	-0.1801	-0.9477	-14.2017324778404	0.8036600881089	4.1524995182622	0.1029146054836749	0.4108	-0.1577	-2.4419	-0.0059	-11.126602512267	0.4046824137802	3.2439902533378	0.1053233109560173	0.957	-3.5367	0.2147	1.0368	-13.320605962283198	0.8697563796849	3.8974386502341	0.1178645742545702	0.575	2.5916	-0.1342	-0.7634	-4.063072809481099	0.1694504332249	1.1739173500266	0.121654472338796	0.0587	-0.035	-0.8504	0.0004	-6.951756152567199	0.4007481107101999	2.0254972495281	0.126434839245893
153	0.1255076303145551	0.5318	-2.1335	1.2006	-0.6021	-0.0997345828245	-0.2485692679626	-0.1403759335376	0.1381721235981103	0.0448	-0.6188	0.3054	-0.1013	-0.1643358392339	-0.3518447235501	-0.2100130978766	0.1414286885281689	0.0005	0.0317	0.0466	0.048	-0.2702472778782999	-0.046031345919	-0.0622013315366999	0.1489656320633885	0.0904	-0.371	-0.3301	0.8148	0.0835645972068	-0.2574214498700999	-0.1012689610218	0.1525641379133732	0.0026	0.1377	-0.0092	-0.0792	-0.0410741240508	-0.2028920093199	-0.1196028133279999	0.1580341041176821	0.7556	-1.0613	-0.909	2.2846	0.042490473156	-0.4670411174397	-0.2232716992224999	0.1582223223141794
154	0.1462988678044073	0.257	-0.896	1.3331	-0.2336	0.9242464772044	2.5355009564922	2.0760530439776	0.1506212133844741	0.0627	-0.5436	0.4301	-0.38	0.7320951152656	-1.6103495895816995	-1.3079983986522	0.1577031391136172	0.1144	0.6246	-0.0182	0.8353	-0.3016430163769	0.5694903693825	-0.9572552799617	0.1632005871855369	0.6236	0.064	-1.9979	-1.3174	2.0913181398892	0.3908336669737999	1.6940715589113	0.1668100829161199	0.0267	-0.1909	0.2893	0.3467	-0.9539898084136	4.6353565340433	1.1588883122992	0.1673855384947663	0.013	0.0322	-0.2128	-0.2649	1.6176673932919	-0.3737194486192999	0.7924473243594	0.1693340132716733
155	0.103506138884631	0.4909	-1.1839	2.2949	-0.6678	-3.9168347643692	12.6268703019501	-2.6311438641239	0.1316482037736309	0.318	-0.8653	1.6224	-0.4923	-2.3200191773483	10.5774524897564	-1.5904813590782	0.1353114218478065	0.0805	0.7174	0.5877	0.1809	4.6419268201702	1.1054604766086	0.8499668352428	0.1397948727198135	0.0064	0.0336	-0.2591	-0.0022	-1.8741052673945	5.345498238178299	-1.7126021263709998	0.1457658786237644	0.2557	0.4033	-1.571	-0.0128	-2.130818542712	7.971409479219099	-1.812533424349	0.1485267806454546	0.0007	0.0217	-0.0147	0.0827	-0.8735726536628	-0.0015343781972999	-1.2651931812506	0.1511161640912509
156	0.1003504074412238	0.4495	-0.9901	2.3946	0.0635	-5.7030083581492	11.6997124404739	-1.1230861543622	0.130716979980379	0.3961	-0.599	2.0367	0.1966	-4.157850170437399	9.6384130330088	-1.0279153630989	0.13527182814322	0.0399	-0.2464	0.107	-0.6083	-3.1688057216701	2.9718545099859	-2.3963053138756	0.1364586606467371	0.0597	0.2152	0.236	0.7442	-2.6813849143278	0.817154747639	-3.3824383783711	0.147415073650082	0.2381	0.5385	-1.4597	0.0434	-2.6897256368362	4.6659654119279	-0.7680153022946999	0.149412647707618	0.0922	0.0055	0.9234	0.2694	-1.7534795352683	3.057740346004	-0.3530643575018	0.1509730516280674
157	0.10255748967194	0.4615	-1.5034	-0.0582	2.1182	-7.5118435376124	2.1188582613792	10.412133074755	0.1329099526817292	0.4329	1.159	0.18	-1.8735	-5.7695374230629	1.6005138319067	8.8028850900329	0.1368328060878625	0.014	0.1456	0.3451	-0.1136	-4.2505423507666	2.6240621185979	4.6766273732476	0.1400571830339105	0.1154	0.0622	1.1046	0.1102	1.0534489900232	5.1944996863517	-1.7695314917939	0.147378787750721	0.1566	0.6433	-0.3378	-1.0325	-0.9259382275245	4.2894132650982	0.9854642329736	0.1490762610781238	0.0206	-0.0952	0.3296	0.2999	0.759713922817	1.7199592731118998	-1.4470760121767	0.1499876472273504
158	0.1050732241967927	0.5159	1.46	-2.1702	0.7238	-4.4052784905097	12.265543908001298	-3.7309389443117	0.133168404685965	0.2669	-1.5455	0.7171	-0.3215	0.8333247332567	7.1367470829186	-2.0283299477385	0.133965010251116	0.2842	-0.3532	-1.6805	0.4829	2.1528112968733	4.3178189332636	-1.3873532915740998	0.1403776491281337	0.0529	0.2229	-0.7031	0.1458	-1.6604726106935002	4.9220491987542	-2.0548471504303	0.1476228792278161	0.1326	-0.5621	1.0143	0.0457	-1.7209821919100998	7.0817061829693	-2.3966200581212	0.1485403514299633	0.0086	0.0774	0.2546	0.1254	4.1446702551529	2.7590480569296	-1.1663241451015	0.150982986068536
159	0.1048669054960658	0.4771	0.8962	-2.4539	-0.016	-5.9668820650541	11.0877709409661	-3.4199716296589	0.1196800573277546	0.0426	0.3125	0.0373	0.6591	-2.3223404161596	-5.0120267099651	-7.841852879123999	0.1351604740646352	0.4396	-0.5752	2.1319	0.0527	-4.4836104646334	9.0494872064605	-3.2223515864528	0.1371116333785016	0.1184	-0.2754	-0.4433	-1.0114	-2.5033577004103	-2.1580832629871	-5.3795693027645	0.1391399375749946	0.0789	-0.4073	0.6699	-0.4855	-4.0719643344193	3.1188007296504	-3.7397911262192	0.1497285807746826	0.0677	-0.1234	-0.6449	-0.4975	-3.8197361646016	0.4573627318875	-2.8712937235167	0.1511360936085465
160	0.1017970038992772	0.4454	-0.8971	-0.0698	-2.3986	-5.538633175884599	-2.1731909867759	-11.8805330095711	0.1325776117835677	0.3908	0.5701	0.0461	2.0234	-4.0684234616563	-1.8622236721231	-10.0179552501717	0.1361362552915235	0.0019	-0.0264	-0.1415	0.0092	-4.1451030284906	-1.7910914726175	-6.1014352300481	0.1420876929238778	0.081	-0.2691	-0.8686	0.1671	-1.4913762647449	-4.4659847868798	3.1719925071568	0.1480020119175487	0.1738	-0.3491	-0.0172	-1.2804	-2.3646341741621	-1.2362367106554	-3.3798417383449	0.1495773768488336	0.0619	-0.1265	-0.3004	0.7171	-1.9753348853856	-1.0231548563842	-2.0109009851384	0.1511606120119491
161	0.1108541196823704	0.4694	-1.4256	1.3164	-1.6081	5.382520030066999	-5.3601338455987	5.7232700189597	0.1179603701460624	0.221	0.5377	-1.5532	0.3288	5.8247750381657	-7.054284090571399	6.249010938203799	0.1416065081404359	0.0728	-0.2686	0.4622	-0.697	5.3295249677141	-1.2577180054176	7.2389209336465	0.1473786712554141	0.0691	-0.1582	-0.5813	-0.5837	1.6272670927826998	-5.0417306981436	1.1636094759832	0.1492422463106915	0.0125	0.0413	-0.1412	0.3222	6.077514667382499	-11.014081444465	6.257745091019199	0.1535658828939531	0.0838	0.5174	-0.079	0.738	4.3399690595477	-1.3744881205351998	5.661304745607199	0.1539266887037179
162	0.1379938802663205	0.4081	-0.31	-1.6725	1.2418	-1.6162117011559998	-2.1641814327456	-1.4665114693425	0.1446652192054039	0.1146	-0.38	0.1316	-1.0134	0.9471834641025	0.1438774632699	1.0199680708975	0.1529391594580045	0.2964	0.7767	1.4873	0.3032	0.4389501935198999	0.9843232850833	0.7392162038223	0.1615031634697001	0.1889	-0.6374	-1.0184	-0.5576	-1.7874719137931	-1.4480989309749	-3.3620980314992	0.161933234742934	0.3128	0.9749	1.3404	0.3877	-0.0433560198314	-0.0729419789178	-0.6213838268758	0.1656199918514503	0.0115	0.2455	0.1056	0.1806	0.5528482673963999	0.578735981597	0.6365308936952999	0.1674869724651127
163	0.0815952050998173	0.1544	1.12	-1.253	-0.1147	-0.8234889755817	-0.6626153230494	-0.8341902799320999	0.0833035385827607	2.0936	4.0636	-4.5875	-0.3744	0.0197895444420999	0.0411134670814999	0.0164453868326	0.1038644413315256	0.0144	0.2725	0.232	0.2822	-2.2672995162103	-1.7888095768369	-2.2930298582881	0.1060370872555593	0.0891	0.7318	-0.8495	-0.0519	-2.0982425132924	-1.6994615541172	-2.1495458253252	0.1137915392883402	0.1315	0.8165	0.637	0.8128	1.8739872383024	1.5549152593254	1.902235534345	0.1170222492426594	0.0003	0.0563	-0.0162	-0.0123	-0.2847255131759	-0.2156391512667	-0.3002266672717	0.1183079495123358
164	0.1062232956323946	0.3146	1.2988	1.6408	0.2515	8.0618197637677	6.53881170234	0.8880508889604	0.1430618994429125	0.5936	0.9732	-2.2105	-0.6244	1.8886621887535	-3.4999953541027	-1.0260268976253	0.1451084783353557	0.573	-0.965	-2.2031	-0.3722	7.1316718319583	5.6141717948286	0.7210003806081999	0.153189123842033	0.0196	-0.3344	0.2176	-0.1807	4.3434312462493	1.2450102065014998	-0.2787453725095	0.1576619997331306	0.009	0.0515	-0.1699	-0.232	1.3430530390059	-4.1528536055385	-1.1425609545587	0.1618466570478949	0.0251	-0.2491	0.4104	-0.0501	4.6650998652525	-0.9692549043252	-0.5428157945679	0.1627691995520856
165	0.1108161686718577	0.2733	1.2228	-1.4679	-0.2232	7.1727459560091	-7.306827004634699	-1.0586422700756	0.1437793767652768	0.696	0.7815	2.5697	0.2159	0.7007780628283999	2.0413524909002	0.2881483568468	0.1500862132816899	0.4548	-1.0854	1.8131	0.2822	6.0079168460742	-6.6515688283262	-0.9054405085298	0.1555838774395414	0.0081	-0.095	-0.2603	-0.0369	4.3848988006071	-3.5893040337917	-0.5174001967356999	0.1584048855271407	0.0032	-0.0871	-0.0911	-0.1182	0.1444676087304	1.0492392857383	0.2721357433519	0.1646003668624896	0.0455	-0.2226	-0.505	0.3322	4.3321004534077	-3.1758087811347	-0.5251114307529	0.1647852177198824
166	0.1056380121862732	0.3079	-1.338	-0.2536	1.5866	7.848423165250899	1.1050670463016	-7.240297939720999	0.1436283102818403	0.1759	-1.3246	0.1323	0.2542	5.154723882314	0.5731099282069	-4.359247144590699	0.1449306473308032	0.8959	-0.0165	-0.7516	2.9508	3.0656482951747	-0.3930762197237	0.0790008056456	0.1531805969000661	0.0192	0.3163	0.1623	0.2473	4.098756938326	-0.0773090553255	-2.0598043722985	0.159302278274815	0.0065	0.016	-0.2264	0.0998	0.6207543383846	-0.6130824473981	1.6812457309031	0.1618638013351268	0.0225	-0.2963	-0.139	-0.3188	5.4462950828317	0.61375127892	-4.473499305743499	0.1647867758905473
167	0.108396022037413	0.3568	1.4497	-1.4414	0.8706	8.0769668305872	-3.8916552247212	3.2264432616456	0.1357562251836862	0.819	-0.5788	-2.7582	1.0518	1.8674956382369	7.1619266225666	-2.4987545658184	0.1463750696997871	0.3572	-1.2231	1.2317	-0.8049	6.9148130467399005	-3.4558524736572998	2.9015091710943	0.1535036075163847	0.02	-0.3601	-0.03	0.2547	3.8037628941374	0.3191113220077	1.0454623547911	0.1577084034520078	0.0165	0.3726	0.0322	0.1294	0.7432291929536999	4.2560110320339	-1.444676087304	0.1613005557141088	0.0186	0.3428	0.1529	-0.1787	0.2852763156057	3.245406602443	-0.8279740810814998	0.1643245394178737
168	0.1053098849637827	0.3269	-1.2248	-0.2439	1.7598	7.5926541226702	0.7329213189103	-6.6263106026168	0.1384799159584364	0.7396	-1.0282	0.6683	-2.551	2.3210814391772	-1.2231354814323	4.3990229486284	0.1461777891239033	0.415	1.0648	0.2097	-1.7552	6.6829645668248	0.5766114579392	-5.5946183085707	0.1532972957980263	0.016	0.3195	0.1843	0.1441	4.1729578942262	-0.2891319326143	-1.4270897525811	0.1610198464914001	0.0172	-0.2598	-0.2585	-0.1606	4.8107477649039	0.2215012628409999	-3.0232758511108	0.1628587528386045	0.0014	-0.1002	-0.0166	-0.0542	1.1787171997719998	-0.5487565922036	0.9756284752986	0.1636977590204976
169	0.1022533659950451	0.2714	1.3212	0.6407	-1.3509	8.1269324795762	2.6354322544702	-6.0489122840636	0.1375927266561662	0.7814	-0.5404	1.6354	-2.3564	1.3352631189273	-1.9741545944646	2.5846010588058	0.1429769464347861	0.39	1.4239	0.5506	-1.327	6.824678163406199	2.074951439118	-4.940146992876199	0.1526046018415763	0.0119	0.2688	0.0727	0.1991	4.3246646206054	0.0994198385788999	-1.5087265412836	0.1583474033618326	0.0136	0.2297	0.1631	0.2225	2.7623135284777	0.0902135693951	-0.9383706252257	0.159755551591234	0.0063	-0.1704	-0.0275	-0.1702	2.7487795259169	0.2586804268525	-1.4196145767481	0.1623691737781981
170	0.0999810688096027	0.101	0.5271	-0.0417	-1.1118	5.5978837801188	0.0125110837626	-9.1038986179186	0.1179243036400709	0.0905	-0.7902	-0.5286	-0.4971	5.5134536362366	2.5298749031021	2.7589300278375	0.1421018472873997	0.0626	-0.7577	-0.2719	-0.1135	3.161605947052	-0.2373958472438	-4.5069802248692	0.1429891898342849	0.6183	-0.1257	-0.2451	-2.5318	2.5580445130833	-0.1286910534197	-2.6154066518439	0.1532146576288194	0.035	-0.4795	0.2443	0.2299	3.5132932984793	0.1454905275286	-3.1417377165485	0.1555771971503083	0.0025	-0.1139	-0.0967	-0.044	0.7661268368210999	-0.1281009079591999	1.3927039437492998	0.157607604509706
171	0.0836452917137221	0.0268	-0.2562	-0.5414	-0.3486	-0.1328614146739	-0.0347005530774	0.0462674041031999	0.0861697924185378	2.5482	-2.4961	-5.2183	-3.3011	-0.0804564977814999	-0.1989970492806	-0.1367957177439	0.1061993795501523	0.0516	-0.5133	-0.6541	-0.194	2.1041439678974	6.6406708088223	5.4065979648554	0.1169461410580153	0.0603	-0.6308	-0.6115	-0.0447	-0.9076043752183	-2.6366912314526	-2.161112676351	0.1173095347540592	0.0412	0.5004	0.5261	0.0074	-0.7147841817576	-2.0932066053628	-1.5996089422006	0.1294446840208455	0.0271	-0.1621	-0.4397	-0.3074	1.9642401507282	4.1012748922908	2.5508447384652	0.135890468936337
172	0.1135132202406327	0.0006	-0.0556	-0.0151	0.063	-4.3288349818596	-3.913057833422	10.0421905570829	0.114123425230067	0.0013	0.0535	-0.0786	0.0927	-5.480248118325799	8.479996837078	-5.0606153528796	0.1219600068216302	0.2348	0.2414	-1.133	1.2434	0.7108892217182999	0.1659882465233	0.5239311398319	0.1221773290001995	0.1196	0.8814	-0.5478	-0.6253	0.6952306954997	0.1779485278561	0.5286523035159	0.129076080007894	0.0	0.002	-0.0012	-0.0007	2.6052561499233	-17.314474380763	22.232235189170897	0.1290773496964901	0.0	-0.0002	-0.0	0.0003	-1.1302072429188998	17.730290872231297	-21.2597148132976	0.1330572924178276
173	0.108966923274302	0.0073	-0.0348	0.1488	-0.2778	-1.7107136608974	7.012226390753099	-12.826024723353498	0.1099061532718245	0.0065	0.0335	-0.1132	0.2727	1.7722461609121998	-8.021257099116001	12.2324957622133	0.1175326280439781	0.2913	-0.1808	0.9482	-1.6689	0.1180290920999999	-0.7393735759451	-0.3582182945234999	0.1192586971105214	0.1307	0.2737	-1.0546	-0.676	-0.0116848801179	-0.7018009816266	-0.4166426951129999	0.1403527716839906	0.0001	0.0294	-0.0062	-0.0204	0.0888759063513	-0.3711621516238	-0.1727945908344	0.1404479266675489	0.0001	-0.0259	-0.0233	-0.002	-0.0604308951551999	-0.3606182193962	-0.2282682641214	0.1528255655090887
174	0.1131596518396123	0.4264	1.4436	-1.1384	-1.5073	-1.3711439629257	1.8612007533249	6.0834554650182	0.1306992653438848	0.0005	-0.0689	-0.0016	0.0325	2.9061123056862	-2.131998833633	-0.7640416561939999	0.1337474113502566	0.0009	-0.0408	0.0762	0.0529	-10.1786715305812	9.027258394115	10.8702826672565	0.1381131240538692	0.0002	-0.0409	0.0055	0.006	5.085047374944299	-4.3794694623705	-2.5962859389237	0.145335723929601	0.2572	1.4838	-0.3269	-0.5887	4.5515558786523	0.7261936606606	-0.3687622267511	0.1466232848167483	0.0003	-0.0425	-0.0167	0.0349	10.5950388244793	-5.6580392740591	-5.573137013808499	0.1478952599548218
175	0.0929886302182238	0.2888	1.1489	-0.7073	-1.6846	8.1894485553585	-5.0985813775051	-12.484330501724	0.1114448559908331	0.0147	0.0272	0.1712	0.4093	9.8625502789067	-5.8539675669451	-12.6307652619894	0.1244288025576793	0.7165	2.0728	-1.2	-1.7033	7.527462720800299	-5.2630745888618	-5.8572723815239	0.1327735113204518	0.424	-0.382	0.3196	-2.1313	5.9672754953611	-3.6779832249895	-7.859714615061799	0.1355749544438921	0.0443	-0.4169	0.1737	0.5352	7.1894274010259	-4.753031538867	-6.4562700239314	0.1438490832204435	0.0227	0.2188	-0.3873	0.1967	2.5540708669826	-2.9445111036494	-3.4307909631014	0.1463663303468192
176	0.0969393605470304	1.5234	0.0014	-4.8552	0.0053	9.1264421745097	0.0045637915612	-0.0016130642587	0.1097167488076606	0.2409	-1.8146	0.0003	0.0004	9.3040759581202	0.0014950351665999	-0.0016524072894	0.1266648226635945	0.6086	-0.0006	2.6846	-0.0028	9.1463104050132	0.0023605818419999	-0.0016130642587	0.1291166505090907	0.2385	1.6644	0.0005	-0.0004	10.1340565337674	0.001967151535	-0.0018884654735999	0.1422017885008497	0.0034	0.0001	0.0006	0.1898	1.8721774588902	0.0006688315218999	0.0004721163683999	0.1543615157049178	0.3156	0.0005	-1.7513	0.0022	6.808508177788499	0.0023999248727	-0.0009048897061	0.1554204341566175
177	0.139522827146498	0.4377	-2.0079	-0.2066	-0.7947	0.2422743830506	1.1798581476622998	1.9029437088976	0.1459827667930045	0.0245	-0.3153	-0.1745	-0.3492	2.7349701221412	-0.1001673561621999	-0.0257696851085	0.1535357896205061	0.0924	0.0176	0.3955	0.8638	0.7632941386107	-0.4588184240233999	-0.721551183038	0.1588992048808037	0.5509	1.8632	-0.8349	-1.0158	1.6047235361916	1.8501847047289	2.9176004706506	0.1625540132433053	0.1044	-0.8204	0.2179	0.4924	3.5229323410007995	1.1043195287183	2.246880483277	0.1660145467558356	0.0534	-0.563	0.3633	0.1825	4.414681474847	0.2371204460289	1.0502622045365	0.1689974616377855
178	0.1236894130928454	0.4844	1.5329	1.8179	-0.469	4.8078363806321	9.2610346825344	0.1082326774557	0.1272375959102401	0.0307	0.3667	0.3876	-0.2775	-1.4141065524501	0.5258589483362	-0.0437887931691	0.146158605985056	0.31	-0.8275	-1.5308	0.3918	3.8089168311591	8.752250609522	0.6618678054660999	0.1579334514376266	0.0564	-0.2085	0.5566	0.4273	0.5757852542945	2.7773819092358	0.6901554445393999	0.158682919400217	0.1395	0.1864	1.1238	0.1441	-0.6808311462634999	-2.5562347336711	-0.1756666320754999	0.1623229137491156	0.0892	0.5513	0.62	-0.3686	3.8942125217167	9.4460649559165	0.9290463269498	0.1625116038067294
180	0.1258203408347892	0.5595	2.2915	-1.1349	0.3625	-0.0278155227048999	-0.1661849616768	0.304121627311	0.140329711860628	0.0128	-0.0834	-0.2102	0.2921	-0.0629095060892999	-0.2063935390521999	0.2994791496884	0.14635043149364	0.0003	0.0393	-0.0208	-0.0322	-0.2409760630375	0.0112914498108999	0.3379172906823	0.1506574037356339	0.0676	-0.7171	0.0125	0.3984	0.1775550975490999	-0.0567719933001	0.0651914018699	0.1557205749434966	0.0	-0.0114	-0.0033	0.0166	0.2831517919478999	-0.3538118750851	0.2218160070866	0.1626733294269911	0.1943	0.4444	0.6124	-1.1039	-0.6833884432590001	-0.1565065761245999	0.6040728933678	0.1647097486057068
182	0.1393801578799706	0.4435	2.035	-0.4221	-0.6732	0.5423436781995	-1.3260961927742	-1.873515121934	0.1459276046115191	0.0238	-0.3601	0.1952	0.2778	3.0205218389618	-0.1830631218471	0.0762467934965999	0.1535228476166596	0.0897	0.0974	-0.4348	-0.8234	0.9781464292634	0.4214032018276999	0.6811065474783999	0.1586815556333921	0.5584	-1.8663	-0.7561	-1.106	1.7679577705658998	-2.1254678905368	-2.7176985316639	0.1622167718249038	0.1083	-0.8106	-0.1961	-0.553	3.7649706658672	-1.5282406845108	-2.009642008156	0.1656512206785187	0.051	-0.5576	-0.3381	-0.1921	4.8255800874778	-0.7466913796553	-0.9268037741999	0.1686530283797817
183	0.1379871422806736	0.3668	-0.1576	-1.9457	-0.42	-2.1102421376559	-1.3522593081897	-0.4431205547741	0.1441081445282082	0.0431	-0.0284	0.6625	0.0916	1.9767512344908	-3.134065825562	-0.0530344053836	0.151798271674506	0.1737	1.2737	0.0961	0.2912	1.8422767555582	-0.7221413284984999	0.2837419374084	0.1554678892732005	0.9674	2.3732	-1.924	-0.0026	0.4503203293922	-3.6045691297032993	-0.3972465809779	0.1639130941639758	0.0009	0.0095	0.0358	0.0844	-1.5097494600818	-1.9273363879316	-0.3406319598006	0.1665819972326905	0.0689	-0.7332	0.2845	0.0461	1.1373283314756	-0.535852078134	0.197108583807	0.167147214086597
184	0.1131710827119082	0.4355	-0.0211	-2.3275	-0.5954	-0.5984074969469999	9.6899524032258	2.5954203922483	0.1210467321254585	0.1709	-0.9046	1.1337	0.119	-0.7032960167932	10.5272901256139	2.608049505103	0.1441939133709752	0.0711	-0.2275	-0.8287	0.0298	4.1318444271447	7.5626747332768	2.9871196058975	0.1489741553304246	0.0597	-0.2454	0.7316	0.0766	2.2247303569929	2.1450213767947	1.1218665204105	0.1507338694910462	0.0417	-0.461	-0.4209	-0.1579	-3.7656394973891	5.0477895248714	0.8382426120941999	0.1528845753431361	0.0039	0.0451	0.113	0.1527	-3.5684522275207	13.4292714130766	2.7332783718211	0.1575160983649527
186	0.115198243269932	0.2793	0.144	1.8518	0.4316	-0.3218259911259999	-11.163663647186398	-2.3086883845067	0.1310360778978604	0.1082	0.6105	-0.9302	-0.0198	2.1991573870378995	-11.8396556006738	-1.9413818498915	0.1374600866433225	0.0652	0.437	-0.7025	-0.1647	1.9490930839087	-7.6015456476084	-1.1252893640814	0.1392993248367794	0.041	0.2926	-0.5789	-0.1423	0.8712514148515	-3.368550288534	-0.3847748402459999	0.147223026910663	0.0126	0.0886	-0.283	0.2013	-2.7280064057073	-9.6185054594746	-2.3293041325935	0.1501950463577366	0.2253	0.824	-1.2491	-0.1033	-1.2992642458368	-1.9649483252808	-0.6124923019376	0.1546895205522122
187	0.1395841863638145	0.3792	-0.0032	-1.9704	-0.4389	-2.5644574270874	2.2227632054579	0.2301173865642999	0.1446612873969263	0.0504	-0.5481	-0.4421	-0.1651	2.0801840622011	-0.471722938093	0.5038268511442	0.1515485031642899	0.2251	-1.4502	0.222	-0.2757	1.069343574426	2.0120812760594	0.7914244055612	0.1577680442716759	0.9292	2.2316	-1.9629	-0.0423	-0.1217273369858	-1.6240409642653	-0.0632242503349	0.1642283337715959	0.0022	-0.0597	0.1223	-0.0403	-0.0793548929219	1.7644168978029	0.6545106587252	0.1656267423318619	0.0339	-0.5206	0.1811	0.0554	1.8859475196352	1.9400835298784	0.8467407067254	0.1674823067729517
188	0.0710133932290188	1.1648	3.4336	-3.57	-0.2626	16.0017548184268	-16.6740091839977	-1.6384405135015	0.1047009371681798	1.1387	2.7725	-2.9279	-0.2346	9.3163509836986	-9.6081582424005	-1.4916123229291	0.1102122037149451	0.0008	-0.0848	0.0053	0.0624	1.2364334258089	-2.6687164584424	2.3855253234638	0.1114181759931259	0.5176	-1.9118	1.6239	0.8225	8.360079279504399	-8.465439915719	-1.727552478037	0.1240986644130475	0.1072	0.713	-0.857	0.2293	10.8932196541546	-11.4068429199431	-1.1345349762959	0.1258688771160176	0.0071	-0.1953	0.2144	0.0314	0.8138105900294998	-2.4899810699723	2.3666800117585	0.1306374460252304
189	0.0817778686383898	1.1767	0.5147	4.5356	-0.8642	-1.9008978713012	-22.0348905471797	3.7270833273031	0.1008562271233752	0.0403	0.748	0.1805	-0.0854	-0.1532411045765	-13.1891608967145	2.1310546008962	0.1099797444963543	1.0912	-0.4587	-3.7545	0.7587	-0.9026471533500998	-15.3804103345817	2.5721686611046	0.1246916659488637	0.3361	-0.4385	-1.9295	0.3581	-0.9192105692747998	-12.513877117779698	2.0384411066284	0.1333389391153869	0.0166	-0.0702	0.0368	0.4249	0.4158164914682999	-5.4500326707482	0.6781951632066	0.1429648228380318	0.2429	-1.5694	0.2795	0.0879	1.1125028791039	-1.2005919248412	-0.1702766368695999	0.1433780059667115
190	0.0703392462808922	1.2672	0.6201	-5.104	0.7668	-2.1794071856265	23.1903953588387	-3.4892153636909	0.0885709190810632	0.032	-0.6297	0.3561	-0.1367	-1.0251613509499	13.9452946037378	-2.6905911835116	0.0947252290640274	1.1684	-0.6902	4.1638	-0.8299	-1.3576493033956	15.451896621363598	-2.6853585604285	0.1116145558434672	0.0144	0.1303	-0.3959	0.1412	-0.5037875081134999	-0.4053905883327999	-1.9723841580831	0.1182617718017036	0.4325	-0.2528	2.3244	-0.1387	-1.1492886128084	12.8511255769401	-2.2459755935709	0.1235286536118947	0.0322	0.0121	-0.625	-0.013	-0.5825915986056	2.6237473743523	-1.7343981653788	0.1277052341637166
191	0.099655794803396	0.3567	0.6826	0.2075	-2.2045	-4.513471824934699	-0.5533203837648	0.6339342536691	0.1137617183272666	0.1492	-0.7375	-0.0923	-1.1895	-6.4248349424021	0.510672538486	-3.3046965497078995	0.1308124168311306	0.0421	-0.656	-0.2268	0.0333	-6.105762963425099	0.0715649728433	-1.0403084177694	0.1368548248033257	0.0088	0.1987	0.0227	0.2367	4.3317463661314	0.2329894278053999	2.7786015431875	0.1450521489958438	0.1089	-0.1728	0.2374	1.0196	-2.5303076764398	-0.6144594534726	1.2401316706947	0.1492752982709365	0.0746	0.5962	0.0257	0.6275	2.4692472927934	0.4192786781699	0.7880015618902999	0.1540616020287631
192	0.1059418925827482	0.2317	1.1334	-1.3357	0.4606	8.205343139761299	-6.6216287819635	1.4256734034759	0.1424048291632908	0.5713	-0.8468	-1.8998	1.3006	1.1451575945849	1.372678341123	-1.2016148436394	0.1466008350319008	0.3297	-0.8501	1.4912	-0.6534	7.4209611366954	-6.3231725510733	1.4004151777665	0.1535523021871312	0.0337	0.188	0.5411	0.037	4.741228629657	-1.5586921902726	-0.4556316385366999	0.1594274651604756	0.0645	0.7655	0.0475	-0.1354	3.996071628199	4.605219772527099	-3.6499709871311	0.1614158250639825	0.0008	-0.0871	-0.0014	-0.0094	0.2693030451415	1.6345848964929	-1.2317909481863	0.1621866373922318
193	0.072559501668603	0.6487	0.6709	0.6797	-3.5354	0.3682114243212999	6.712471839849799	-4.1268085192151	0.0919471548256312	0.8453	1.1176	-1.4316	-3.2391	-2.6083249063179	5.4720647679402	8.7427689391233	0.1280842455807324	0.0254	0.2637	0.4701	0.0867	0.5781458361365	6.3876951214213	-4.0915571637079	0.1321740378639796	0.1049	0.5933	0.8992	-0.1743	1.9470472463123	5.356435600712899	-3.642771212513	0.1377820385120737	0.0824	0.2986	-0.291	-0.8505	-3.0226070195889	4.920082047219199	8.5557321711755	0.1401171766469366	0.1107	0.1802	-0.4248	-0.986	-1.4793372973507	5.506253861618499	8.450607593145099	0.1483118291647532
194	0.1055032054342217	0.9091	-1.0272	-3.0627	1.5778	-2.3786009500606	-12.7984846018635	4.589954676615499	0.1415757636692488	0.3411	0.0527	1.7027	-0.8435	0.5842046628643001	-3.9774230316472	-0.3953974585349999	0.1433336300746573	0.2983	1.073	0.5095	-1.3078	1.9416179080757	-3.5533838467626	-1.1277679750155	0.1457651381252054	0.0189	0.3503	0.0333	-0.2659	1.1621537838473	-2.7752180425473	-2.6184754082385	0.1514796085013399	0.0627	0.3609	-0.6247	-0.3174	-0.0922200639608	-1.0189058090685998	0.3568019454183	0.1528107158486569	0.0933	-0.5942	0.6285	0.4094	3.2104306481507	-1.8248477929581	-2.0452474509395	0.1547061679887981
196	0.0790279138681004	0.0595	-0.1923	0.5102	-0.9123	-0.7866245558157999	-0.6906275609078	-1.3676424331933998	0.084326467702016	0.0877	0.5434	-0.9647	-0.5777	-0.6425897204230999	-0.9333740603268	-1.0840578679078	0.0965848976678499	0.0658	0.3961	-0.9105	-0.1899	0.1748404284308	-2.8890374303624	4.1164219591103	0.0972358892444127	0.0554	-0.1739	0.3744	-0.8272	1.40454619599	-5.798729951842299	2.8317539776632	0.0973133608283886	0.0922	0.047	-0.1338	-1.1837	-0.2274420604766999	-1.4011626953498	-2.0653910826579	0.0978196997782639	0.003	0.0946	-0.1038	-0.1617	0.5714181778867999	-3.5771470373054	0.0557884175326	0.0987774613494005
197	0.0813586134215266	0.0483	-0.5967	0.2992	-0.6665	-0.5862505004606999	-0.8034633729553998	-0.5375438284541	0.1003953974142171	0.0158	-0.135	0.3305	-0.3291	-6.028532594161	-4.729425720447	-6.2846163809873	0.1066534782560321	0.0134	0.2389	0.0008	0.362	-5.2987980607374	-4.0208183945093	-7.726577799173	0.1219621228467928	0.0658	0.1378	-0.8778	0.1406	1.3402203407954998	1.5926845687973998	1.6321849716202	0.1228495826239708	0.0423	0.3391	-0.3035	0.5559	1.6399748916988	-3.9366243088113	7.6863298787669	0.1338155394226388	0.2433	0.7814	-1.0876	0.9662	-2.0558700692285	2.1995114743142	-2.798863203998	0.1384860861672726
198	0.1329890996666631	0.3095	1.0058	1.5723	-0.0866	-4.2907902711727	-2.7005843133094	-1.2389907228044	0.139534850417641	0.0862	0.693	0.4023	0.5332	-3.4480625535786995	-2.2584473343028	-0.2979841145217999	0.141780652086903	0.0925	-0.4866	-0.5458	0.666	-3.8822915834146	-3.7695738004591	-0.5635495717468	0.1510680338898774	0.0649	0.4461	0.3688	0.5563	-4.385056172729899	-3.4289811836892	-0.3994104476664	0.1541890567142288	0.2648	-0.9771	-0.5561	-1.1457	-2.7529892302018	-1.7067793578273998	-0.3392549537261	0.1582028506932632	0.0673	0.4216	0.5631	-0.3789	-0.6704445861587	0.8132991306304	0.2246093622662999	0.1606742299056743
199	0.1136065745080923	0.6363	1.0627	-0.2851	2.6815	0.1119309223414999	-1.7083137360247	0.9621338157685	0.1185223651881244	0.4325	0.8049	-0.0385	2.1963	0.7013288652581999	-4.563280101800899	0.7775363157241	0.1229244821238703	0.606	0.5066	-2.65	-0.3409	-1.6014974076742	3.5678620820602	-0.4324585934543999	0.1256919868937534	0.008	0.1637	-0.2267	0.1325	2.6938959980904	3.7245260303076	11.000075325535798	0.127474401102011	0.1537	-0.1494	1.3162	0.2328	-2.7088070067257	-0.3823355723425999	-5.445704937371199	0.1277078841563264	0.0798	0.2498	-0.8857	0.3007	-0.5680346772466	-6.7414676534757	-3.9313916857282	0.1292156803396989
200	0.1340110990284226	0.7359	-1.8019	1.42	-1.7247	2.1266481814578	-0.8778217009783998	3.9649119478846	0.1455578110234632	0.186	0.9282	-0.9257	0.4451	3.211571596041	-1.896727510047	4.5654046254587	0.1583258245355878	0.0047	-0.0075	0.2107	-0.0098	-2.0081863160201	2.1325889790935	-0.4588184240233999	0.1668548171139285	0.0018	-0.074	-0.0281	-0.0981	-0.9038667873018	0.8059026408587999	-0.4783719102813	0.1694160788866594	0.0017	-0.0851	0.0584	-0.0672	-1.0371216322827	1.829057497243	1.5195852177568	0.1750467406281228	0.2409	0.9199	-1.0982	-0.1091	2.8968666934717	-1.6996976123013998	4.2285102535746	0.1824136362947601
201	0.1131784274286324	0.5279	0.3996	-2.1065	-1.549	1.9217890206029	2.4758962649817	-3.956335167192	0.1199502073717564	0.7782	0.473	-2.4829	-1.8284	1.350646243931	1.4229587343576	-2.7458287986144	0.1254508059618626	0.9913	1.1786	2.0077	-2.5362	-0.0039736461006999	-0.8015749074817999	0.1497789178749	0.1305078301129532	0.3781	-0.708	-1.2334	1.5244	-1.173602605781	-3.086067328108	2.5589887458201	0.1322540609524195	0.4978	-0.3703	1.8715	1.4166	-1.9090418786561	-4.0592958785339	4.1995537829794	0.1347474831348371	0.0036	0.176	-0.0545	0.0782	1.2559082260054	1.3486004063346	-2.5406942365446	0.1391478320613685
202	0.1526045206256053	0.0001	0.009	-0.0027	0.034	0.7246592824633	1.1541278055845	1.3588689373473	0.1606849177069596	0.5622	-0.5456	-1.3666	-1.7559	-1.8099761273535	-1.2762485728773	0.0459526598576	0.1762518357003185	0.0071	-0.12	-0.16	-0.1441	-1.2944250530606998	-1.5604232836234	-1.0519539548566	0.1861818004706608	0.1953	0.7629	0.8264	0.5555	-1.1773401936975	-0.6767001280399999	0.3869780499651999	0.20296750191851	0.0014	-0.0318	-0.0473	-0.0842	1.8545124381059	3.2889199943972	3.836338923557	0.2065569167246478	0.1627	-0.3842	0.2625	0.9823	-0.7205676072705	1.0870872812717	2.9394358526891	0.2108140631521908
203	0.0789864033196016	0.0761	-0.3836	-1.121	0.2019	1.0512064372733	-1.5055790988276	-1.3114605853538	0.0848515554139165	0.1253	-0.5655	0.0496	-1.3756	1.0584848979528	-1.4663147541889998	-1.3572952161193	0.1076056300452817	0.0285	0.0965	0.4855	-0.3906	3.3596587635958	4.6025051034088	-2.4577197847983	0.1079940577375213	0.3863	-0.9072	-2.1151	0.2636	4.2235530317064	5.0119873669344	-1.0955066898415	0.1091110514883624	0.0412	-0.1918	-0.6562	0.3143	0.8522487310233999	-0.8618877735449	-2.0998162345204	0.1092306829811119	0.1028	-0.6363	-0.699	-0.7197	-3.7945959679843	-5.1348949948412	-8.079799528797599	0.1099602963949954
204	0.0789385755650341	0.0765	0.0405	0.5596	-1.067	-0.0336382912485	0.2490413843309999	0.0913545172853999	0.0848734789486716	0.1181	-0.5064	-1.2249	-0.5741	0.0149110086353	0.1847548721672	0.1250714945953	0.1097702679275792	0.3494	0.0264	0.7651	-2.0464	-1.0422755693044	-2.1639060315307	-1.5996482852313	0.1100356791482968	0.112	-0.1935	-0.8921	0.8332	-2.5070559452961	-7.135212704721299	1.1356759241862	0.1108894754567425	0.2404	0.3411	1.4128	-1.0674	1.6352537280147998	5.430675899643799	-1.0331086431513	0.1114134224701184	0.0064	-0.0861	-0.1716	0.2211	0.2886204732152	0.6150495989331	0.9672877527902	0.1118911112918773
205	0.0788212842682267	0.0758	-0.4752	-1.0819	-0.2158	0.8810084864651	0.1010722458683	-1.1068374826831	0.0843106346300984	0.1217	0.1937	0.3421	-1.4182	1.2480396198654	0.917479475924	-1.6926945528367998	0.0947996453105249	0.063	0.4114	0.8405	-0.348	4.5531295998803	8.0311321998217	-6.737690722528499	0.0963264633032821	0.028	0.2085	0.5429	-0.3116	4.1590304613584	7.1238819118797	-6.9977088124248	0.1092569668212774	0.3724	-0.8211	-1.9839	-0.7085	-1.4772521167236	-4.5829516171509	5.110502315807199	0.1097398053235855	0.0263	-0.1592	-0.2791	0.5058	0.7641596852860999	0.0324580003275	1.6345455534622	0.1104288225117565
206	0.0836665934501835	0.0502	0.6403	0.0451	0.6991	0.5644544614529	-1.6480402129923	-0.5545400177165	0.1072662961212749	0.0351	0.3579	-0.0021	0.6023	-3.3300334614787	-7.7912970846744996	-4.9081611089171	0.125116314494189	0.0913	0.3712	-0.8509	0.4829	1.6886815637054	1.2584261799702	0.4777424217900999	0.1280597922236052	0.057	0.4542	-0.0845	0.6743	2.8330522976763	-1.7451781557906	7.5081059496959	0.1349367034849672	0.1821	0.8295	-0.6126	0.9802	-1.3161817490378	-1.2406037870631	-3.0460161228554	0.1397679799436122	0.0128	-0.2555	-0.1961	-0.1831	1.0820513733421	-2.2101734356339	0.3635689466987	0.1429545275193573
207	0.0813642537053395	1.1455	-0.0864	-2.5446	3.8257	-1.3789338830043	-12.6208901612837	18.0959843425878	0.0922892688347985	0.0493	0.3449	0.3624	0.7418	-3.0401540112811	-10.5976748075362	7.317646338077199	0.1099265825797108	1.0256	0.0272	2.1812	-3.0391	-1.2607474187815	-9.2785423311959	12.490625386636	0.1229891440015091	0.0462	-0.114	0.1805	-0.7194	-3.5263158416409994	-11.3106885529123	6.5742991160314	0.1238190561996106	0.342	-0.0091	0.8153	-1.8651	-1.1872939804646	-7.394994736433399	10.1842188979099	0.1335379072195003	0.0176	0.411	-0.1642	0.0435	-1.2233321965858	-3.6230603541323	3.6458399689076	0.1430002050719058
208	0.0790231735748439	0.0666	0.2605	0.9305	-0.5748	0.1411234511209	-0.5742508760971999	-0.5938437053858	0.0847363095836	0.1083	0.676	0.5554	1.073	0.1117342071879999	-0.7519633457691	-0.5921519550657001	0.1039466723183984	0.0467	0.3657	0.2643	0.6854	-2.8953716583051	-6.567335399597499	-0.6677299170404	0.1043465341903716	0.1174	-0.45	-1.1218	0.4766	-4.1830690531161	-7.478874077885799	-3.4863433224497995	0.1050646178763202	0.2497	-0.5343	-1.6022	0.8436	3.8700952438976	3.7586757809552	3.5344598489959003	0.1052620686015007	0.0043	-0.077	-0.0715	-0.2249	1.9001503537179	0.4299012964588999	4.1043436486854	0.1061935610321951
210	0.1341155857637959	0.4923	1.1176	-0.4806	2.0066	-3.0794183559197	2.4425727179788	-3.5124670948346	0.1405500401326028	0.0832	-0.307	0.8798	-0.1385	-2.492380994845	1.0042308586175	-3.0276822705492	0.1518951586529567	0.0531	0.1937	-0.6832	-0.1435	-1.4512070304002	-0.3269799281476999	-1.4346829575062	0.1566468478699563	0.0373	0.0794	-0.5475	-0.2253	-2.2088751156208	2.8467830153906	-2.619458984006	0.1586765217131635	0.2123	0.5795	-1.152	0.5864	-1.1411839484842	2.3073507214629	-0.1231830291216999	0.164454259698186	0.0124	0.1542	-0.1718	0.2453	0.2621426135541	-1.2476855325891	1.2121194328363	0.1661402727538465
211	0.1349313840226145	0.793	0.6655	-2.3863	-1.6367	0.9265677160157	0.4041709543811	1.2710946358556	0.1491320832771834	0.0977	-0.2641	0.7228	0.6251	2.101311269687	-2.8855359006301	-1.7419520272732	0.1585833515597377	0.0038	-0.0706	0.1604	0.0735	-0.1632342343742999	2.7142363449623	2.4075574206558	0.1645351210383445	0.0103	0.1114	-0.2592	-0.1191	-1.2935201633546	0.3832798050793999	-1.1809597525219	0.1689664334619396	0.0029	0.1137	-0.1141	-0.0016	1.1557802128739	-0.8058632978280998	0.1140554459993	0.1780142259455585	0.15	0.8361	-0.6469	0.3825	-0.270286620909	2.66352317839	2.2458575644788	0.1854066660562816
212	0.0838584395383801	0.6824	0.0055	-3.4488	0.5581	-15.2311035330752	-0.0060981697584999	0.2629294741681	0.0925076802628609	0.5718	3.0445	-0.0035	-0.0508	-14.2607470238904	0.0137307177143	0.2442021915549	0.1109969682855214	0.4694	-0.0023	2.4859	-0.4045	-10.7770396844975	0.0022032097191999	0.1885318031144	0.1173146142434298	1.9485	-4.9907	0.0019	0.0848	-13.468575100745898	0.0101111588899	0.2314550496081	0.1257312656567691	0.0591	-0.8399	0.0004	0.0114	-7.0169082114064	-0.0012589769824	0.1265665297619	0.1305739424857842	0.0464	0.0018	-0.7208	0.1146	-6.9211079316519	0.0046818206533	0.1239305467049999	0.1418489381813102
213	0.1200042905935549	0.0012	-0.0955	0.0721	-0.025	-0.2367270157219	-0.2155604652053	-0.0695584782776	0.1475564309663088	0.0043	-0.1637	0.1301	-0.0134	-0.5036694790214	-0.7870179861227999	-0.7725397508252	0.1483808634750741	0.0902	0.0022	-0.2714	-0.9154	-0.7805657290879999	-2.4061804145813	-4.8280980414426	0.1494566494917154	0.0001	-0.0038	0.0112	0.0308	-0.7162005308628	-0.97570716136	-0.4769555611760999	0.1762530300528329	0.0883	0.0655	-0.1718	-0.8474	-0.7847360903421999	-2.6861060780118	-5.7172898782933	0.1813042037140681	0.001	0.0725	-0.0558	0.0064	-1.6798687248286	-2.9047746426424	-2.5767717956965	0.1839213839690459
215	0.1315623606972614	0.0019	-0.0269	0.0455	-0.1372	-0.8101910312050999	0.7709660295972	1.3411645735323	0.1402542622235857	0.0049	-0.0154	-0.1719	0.1514	-1.8711938831227	-1.7934127114288	4.3183303926627	0.1467760259661567	0.0478	-0.1171	0.5509	-0.4142	-1.3357745783264	-0.2463267152126999	4.647198786283999	0.154048928294866	0.1158	0.1204	-0.8933	0.5612	-1.3072508810689	2.3570803122677	0.5805064179785	0.1650285095320325	0.0055	-0.0197	0.2222	-0.0054	-0.8115680372796	0.1121669805257	0.7197414036258	0.1663626497997499	0.0197	-0.1712	-0.1679	0.3464	-1.1557802128739	1.1068374826831	0.9798381795835	0.1701835973744203
216	0.1494291158075802	0.0002	0.0266	-0.0271	-0.0221	-0.9246792505421	2.0932459483935	-1.3865664309601	0.1602281091070978	0.3646	-0.092	1.8238	-0.2802	0.8161711718715	2.6714311275607	0.3344944470113999	0.178447000865392	0.0831	0.1848	0.8072	0.1123	0.7531436366900999	-1.8209134898881	0.7308361382831999	0.1952590548746129	0.2488	0.7362	-0.8143	0.8402	0.4899781043378	-0.4778997939128999	0.3239505147838	0.2100273765927989	0.0	-0.0043	0.0159	-0.0003	-0.9502522204971	13.1762170396142	-1.618965713305	0.22370588177599	0.0	0.0005	-0.0104	-0.0079	1.3764946151009	15.5061506606989	-2.3272189519664	0.2247402906441211
217	0.0924832665949865	0.6883	-3.3239	-0.1195	-0.3187	-0.9333347172961	7.77811716939	-2.3825352531306	0.1026731151226096	0.0873	-0.0929	0.9945	-0.5267	-0.6226821468889	8.220844293857098	-2.7564120738727	0.1279317760087112	0.6089	-2.6619	-0.093	-0.2107	-1.2566557435887	6.330529697814199	-2.147342615606	0.1304223372574903	0.0304	0.5461	0.0493	0.2216	-0.5750770797418999	6.545775418773899	-1.5273751378354	0.1347118862850036	0.0384	0.0283	0.2298	-0.6115	0.2837419374084	6.4631157112732005	-1.204290169727	0.1360804308875055	0.1073	-0.1649	-0.8459	-0.6632	3.7594232985385	4.9549399724194	1.929382225528	0.1368981515026326
218	0.0999123453984287	0.4299	2.2406	-1.0583	0.5601	-11.9477702490374	6.2019566734866	-0.6759919534873999	0.1316670050871667	0.4254	1.9266	-0.7529	0.7537	-8.9798500421215	4.4430477999817	0.2125703948721	0.134006363512576	0.0498	0.5468	-0.2349	-0.4507	-3.2365544205355	2.6759949191219	2.9878671234808	0.1350282904781985	0.0322	-0.16	0.1132	0.5646	-2.4477659980312	2.411334351603	3.6677146939768	0.1469358972163297	0.1307	-1.054	0.437	-0.1794	-2.2213861993834	1.4685179639082	0.61768558199	0.1487018216425333	0.2217	1.4008	-0.4111	0.3241	-2.2404282262422	1.5762785249954998	1.2975724955166998	0.1504354052076043
219	0.099383241354642	0.4296	2.3188	-0.9585	0.434	-12.170373116738	5.583917004220299	0.0548835278265	0.1315578295075682	0.4611	-2.118	0.7133	-0.5124	-10.1333090161841	4.271748244313899	0.1851483024742	0.1342111519721122	0.0078	-0.0689	0.0294	0.2848	-5.6489116909367	3.6779438819588	1.4173720239982	0.1380286215922606	0.1119	0.1762	-0.1782	-1.0738	1.9178153745022	0.3590444981681999	5.5392626643758	0.1465642382333929	0.1896	1.3047	-0.4875	0.0176	-2.3585360044036	1.7474993946019	2.6895289216827	0.1483553796673467	0.052	0.6756	-0.1979	-0.1724	1.4032085329462	0.0118422522407	2.4762110092273	0.1495002558532573
220	0.0822564464259125	0.0602	-0.1876	1.0029	0.2394	0.1592212452429	-0.0326940585116999	0.2941284975132	0.0879446274494853	2.4036	-0.8673	6.2258	1.2182	0.2428251854803999	0.0598014066639999	0.2541953213527	0.1155737337357352	0.0019	0.0643	0.095	0.1072	0.2451857673223999	-0.0020458375963999	0.1872728261319999	0.1287841967905533	0.0004	-0.0009	-0.052	-0.0429	0.1224355115383999	0.7505469966638999	0.3829257178031	0.1328562365855189	0.1291	0.4744	-1.0077	-0.4657	0.0642865121637999	0.8068075305649	0.3584543527077	0.1350874524543815	0.0016	0.0671	0.0542	0.0991	-0.2772503373429	3.2605143262318	1.3858582564075	0.1354796094664108
221	0.161989280377787	0.0026	-0.0507	0.0146	0.1447	-3.7526956402888	-2.0909247095822	1.9544437360839	0.1697802064663867	0.0626	-0.6047	-0.3421	0.2653	0.3413401343532	0.1181471211921	0.8895065810962999	0.1774771068776672	0.0092	0.249	0.124	-0.0168	-1.1593210856368998	-0.6260263044983999	2.0703483045261	0.1793952785425778	0.002	0.0065	-0.1186	0.0482	2.1021768163624	1.1241484161911	0.442215665068	0.200626772376414	0.0147	0.1153	0.3105	0.0031	-0.3503103453528	-0.0293892439329	2.2541589439565	0.2044176060980249	0.0624	0.3429	0.3086	0.4952	2.3119145130241	1.985642759429	3.7282636182241	0.2090544577695213
222	0.1445580424206749	0.0043	-0.0152	0.2088	0.0179	0.8866345398552	-2.6541988801141	0.2610410086945	0.1502576686487738	0.8704	-0.428	2.8723	0.5053	0.5910896932367999	3.3830285238316	-0.7422456171862	0.1655148473034613	0.0533	-0.0917	0.6889	-0.0205	0.8035420590168001	1.5097888031125	-0.9005226296922999	0.1670940701771144	0.0066	-0.0941	-0.1438	-0.1718	-0.1212552206173999	8.1720195927584	0.2293698689809999	0.1704966698753396	0.0488	0.1106	0.354	-0.5399	0.7245805964018999	0.9482457259314	-0.4452450784318999	0.190640546620273	0.0002	0.0123	-0.0354	-0.0026	4.2684827727658	-13.0544503595977	-5.1343441924114	0.1962371976120421
223	0.1341207949782243	0.0006	0.0314	0.0068	-0.0739	1.1468886879357	0.4636182737687999	1.2653505533734	0.1387745101722384	0.0003	-0.0081	0.0124	0.0531	0.7799755836275	-2.5277110364136	-1.0542358506372	0.1436003036341094	0.0033	0.0849	-0.0778	-0.1442	1.3045362119506	2.5465170050882	3.4839433975771	0.1466596107728552	0.0069	-0.0094	-0.1189	-0.2381	1.1804482931228	1.6163690732788	5.6330957925953	0.1508881338992768	0.0029	0.0194	-0.1134	-0.1249	0.5936863332629999	-5.7416038712659	-3.953187724736	0.1522147989902262	0.1562	0.0649	0.2125	-1.2206	0.9461212022736	-0.9491112726068	3.4813861005816	0.1550689009322817
224	0.1489019297101852	0.0003	0.0156	-0.0444	0.0211	-0.9414000385896	1.0152469072135	-2.1585160363248	0.1663426747133122	0.2351	-0.0757	1.1383	-0.9045	0.5092561893808	2.7545236083991	-1.3873139485433998	0.1766117025652604	0.0653	-0.2407	-0.6782	0.1911	0.6128463892139	-1.1120701057662	1.5633740109259	0.2017646298119636	0.3159	0.4888	-0.7655	1.2343	0.4809685503074999	-0.7840672588202999	1.1224960089017	0.2081333650255366	0.0004	-0.01	0.0159	-0.0531	-1.4452268897338	10.3923828733436	-7.6560750881586	0.2099526299700213	0.0006	-0.0309	-0.0384	-0.039	-1.8910227705955	2.9799591743101	-4.9058398701058	0.2141636765954653
225	0.1509759353462769	0.0009	-0.0113	-0.0561	0.0727	0.4166033520823	-1.4350763878132	1.1422462103131	0.169708431392665	0.2444	0.2382	-1.4453	-0.1204	1.4530168098124	-0.3320158360772999	-0.5790900688733	0.1730235203309175	0.055	0.1634	-0.5245	0.4184	1.3225159769805	0.4710541065711	-1.1174994440028	0.1981770102095282	0.2176	-0.1163	-1.1567	0.5435	0.9764153359126	0.8320264132435998	-0.7791493799828	0.2071773777109968	0.0027	-0.0616	-0.1052	0.0702	0.3389008664498	-4.2975966154838	2.373171611824	0.2105557717424316	0.02	-0.047	0.1319	0.3509	1.2295483954364	-4.4559523140513	1.1407511751465	0.2134204038312406
226	0.1536784078054952	0.002	-0.0068	0.1285	0.0508	0.2340910326649999	-0.6264984208668	-1.5025496854637	0.1706438475469891	0.1176	-0.0933	0.1152	-1.0059	1.5168312056078	1.4971990332885	1.3327451649625	0.1768937784947387	0.1217	-0.2332	0.3829	0.9117	1.2136538110336	0.4500055851465999	-3.1658549943676	0.1950805256332058	0.1296	0.2002	0.422	0.8823	0.9434065331553	1.1505475897908	-0.3939811094298	0.1998231087391422	0.0019	-0.0962	-0.0706	0.0042	-0.0976494021974	-2.6246522640584	-3.9359554772894	0.2029272669384966	0.0157	-0.0204	0.3074	0.1465	0.7770641993557	-1.6903733140255	-5.402821033908199	0.2098660739570739
227	0.1351364234799252	0.131	-0.0882	1.0864	0.5152	0.6624186078958999	-3.2033489026246995	-0.0071210885567	0.1568290211727582	0.0081	-0.028	0.1417	0.2375	-0.5262917216738999	1.3430923820366	2.0623223262633	0.1773499245045748	0.1608	-0.0567	-0.2512	-1.1372	0.7266657770289999	-0.4215605739504999	2.2787089951133	0.1930549199384093	0.031	-0.0632	0.335	-0.3526	0.2630868462908999	-0.9358526712609	1.6395814613917998	0.1995561790370124	0.1281	0.3347	-0.4942	-0.779	0.3806831650532	-1.8572664502549	-0.7248166545861	0.2032174923945473	0.089	-0.1688	0.398	0.6856	0.1471035917873	-3.1292659758166	-3.3952248633485995	0.2158587579104016
228	0.1501072746776761	0.0001	0.0285	0.0028	0.0005	0.8576387262292999	1.2308467154495	0.4391469086734	0.1572385679573978	0.1618	-0.0013	-1.2422	0.0075	0.905676566714	-3.870960790573	0.453625143971	0.172065000254061	0.2275	-0.3822	-0.8009	-1.0934	1.6676330422808998	0.9772415395573	2.6579364680306	0.1988200874550907	0.2828	0.1455	1.3765	0.4661	0.6672578006719999	-2.5078034628794	-0.2481758376556	0.2063656163636771	0.0001	0.0267	-0.0096	-0.0103	3.6645672515208	8.4954979911738	7.104210396529699	0.2143842566002009	0.0001	0.0043	0.0209	-0.0091	1.1342595750809998	4.2347657954559	1.3249945879146	0.2162882136327242
229	0.1432244012085619	0.1797	-0.1572	-0.9592	-0.9684	1.0640322652815	2.5782668308631	1.5974844185427997	0.1499652996055794	0.0024	-0.0064	0.1546	0.0078	0.6518746756682999	-1.159045684422	0.6041909224599	0.1679270318328051	0.1629	0.073	-1.1807	-0.2355	0.6446355580195	-1.4975924635955	-1.9324903249533	0.191752251410687	0.0641	0.1436	0.1134	0.6838	0.8466226776332999	-0.2919646308247	0.8718022172812999	0.2078991892467628	0.3681	0.1309	-1.2231	1.069	0.7744675593295	-0.2955841896491	-0.1581983264447	0.2092584392142508	0.002	0.0319	0.0052	0.1141	0.705027110144	-3.1220662011985	0.8510684401023999	0.2111643906317267
230	0.1308894782928278	0.001	0.0769	-0.0701	-0.0217	-1.4232734786032	3.0565207120523	-5.039409459332299	0.1376131721337481	0.0133	-0.0205	-0.0299	0.3797	-0.4223474345644999	3.4325613994829	-6.1283458630469	0.1414787113189115	0.0226	0.0332	0.4826	-0.0769	0.0090095540303	0.8515405564708	-0.655061461155	0.1586487634907556	0.035	-0.1015	-0.0357	-0.5648	0.025572969955	4.174020156055099	-0.7038074761922999	0.1631122190642054	0.0124	-0.0701	0.0314	-0.3284	-0.0451264562129	1.5156902577175	-0.5772409464304	0.1687509182468514	0.0091	0.0895	0.1868	0.1952	-0.8839198707369	1.3894384722012	-1.8283099796597	0.1789099726917214
231	0.1359647370831227	0.0002	0.0339	-0.0191	0.0245	-0.6767788141014	-0.8773495846099999	-0.3409073610155	0.1582938482275919	0.1672	0.0448	0.3327	1.213	-0.6285442584632	-1.3480889469355	-2.989676902893	0.1618432970586519	0.0009	0.0721	-0.0396	0.041	0.2498675879757	0.6541959144796	0.3571953757253	0.1778544252540571	0.0019	0.1066	-0.0698	0.0027	-1.0253974091341	-1.7683905439035998	-2.0807348646309	0.1855335158481354	0.0197	-0.176	-0.3105	-0.179	-0.5114987421307	-0.7312295685901999	-0.8895852671576999	0.1942957397480307	0.2365	0.251	0.6223	1.173	-0.8803003119124999	-1.5039266915382	-1.9090418786561	0.196354649135833
232	0.1367707394463644	0.0003	0.0159	-0.0312	-0.039	-0.1801517375752999	-0.5309341992965	-0.5561924250058999	0.1575956367300182	0.0014	0.031	-0.0188	0.1091	-0.2786273434174	-0.4837225624564999	0.0990264082718999	0.1628433872178865	0.1892	-0.1073	0.1599	1.306	0.7958701680303	-0.5657134384353	-5.2309313327799	0.1745120448096101	0.0038	0.1142	-0.1215	0.0679	-0.5385667472523	-0.9781070862327	-0.9907755421181	0.1857309459937033	0.035	0.0805	0.2049	0.484	1.0180402623932	0.5870767041053999	-0.8602747092861999	0.1967973526162458	0.1732	0.0188	-0.2506	-1.1213	0.3906762948509999	-1.1789926009869	-6.0756655449396	0.1977418756166192
233	0.1533694791565614	0.0014	0.0016	0.0895	-0.0723	-1.1007786559553	-0.4928108025481999	1.9559387712505	0.1660933141204164	0.4066	-0.5124	-1.422	1.1777	0.0703453388916	-2.0044487281036	0.1013083040524999	0.1955441409399207	0.3182	-0.7022	-0.3939	1.339	0.3853649857065	0.1324286413362	-0.8200267888800998	0.2083950605237085	0.0007	-0.0382	-0.0148	0.0589	-2.8319900358474	-10.0313318806097	7.0706507913426	0.2168203660316209	0.1048	-0.1411	-0.7379	0.4008	0.8049584081219999	1.9741152514339	-1.8997962664416	0.2217068167990229	0.0	0.0034	0.0064	-0.0113	-2.7955190463885	-12.2130603050475	9.2241702627685	0.2233729653836631
234	0.1389944014949395	0.0004	0.0351	-0.0098	-0.0561	-0.8921032211225	1.3041034386129	-1.6263622030765998	0.1501238522905765	0.0037	-0.0961	0.1604	0.0454	0.2377105914893999	-1.0235876297219	0.7972078310741	0.1611939342114257	0.1445	0.0331	-1.06	0.469	-0.4248653885293	4.8244391395875	-2.5818470466568	0.1757514574882229	0.0849	0.4574	0.7114	0.0978	0.3067576103678999	-0.6293704621078999	0.7204102351477	0.1847560107358883	0.0	-0.0001	0.0087	-0.0064	0.0885611621056999	-0.3321338651693999	0.3090788491792	0.1920775478339718	0.001	0.0242	-0.0672	0.0507	-1.9708104368551	13.437140019216598	-6.6745058152243	0.2030701978600978
235	0.0764503919964914	0.0788	-1.1688	-0.1292	0.4047	13.102173455836798	-0.1557590585412999	-3.2185746555056	0.095149413833084	0.0321	0.6317	0.2555	-0.2049	13.4531526327115	-1.6251032260942	-3.6134213116108	0.0999975751288454	0.0015	0.1238	0.0588	-0.0571	-1.420676838577	-4.9980599340666	1.51470668195	0.1077347983509858	0.7752	2.5294	1.2324	-1.6961	3.6251061917287	-1.8083237200641	-2.6401927611849	0.1183418643463358	0.377	-0.396	2.0665	-0.5932	7.681136598714499	-4.153207692814799	-2.6213867925103	0.1218549390796952	0.2485	0.3138	1.4999	-0.8429	8.5320870097248	-1.7469092491413998	-3.1040864361686	0.126535918585416
236	0.1486235819980173	0.0693	-0.1955	0.1724	0.7949	3.6493414986399	-1.035508568024	-2.7896175917835	0.1597528420647452	0.0006	-0.0277	0.0686	0.0234	5.4221384619819	-1.7135070160770998	1.4330305502168	0.1745901143048294	0.0039	-0.1594	0.0414	0.0804	8.1997564294019	-2.7230098408084	0.6825228965835999	0.1856442304887587	0.0205	-0.3706	0.0865	-0.1439	-1.5282800275415	0.9694516194787	-2.8913980122044	0.1965456830643197	0.0306	0.395	-0.1062	0.2576	0.7119908265779	0.1552869421728999	-1.6767606254032998	0.2029593189500672	0.081	-0.7162	0.263	-0.127	6.424716913309999	-2.1340840142601	2.7331996857597	0.2055202470390802
238	0.0798361671264654	0.0011	0.1185	-0.0408	0.0704	-11.9055551770963	10.4207098554476	-4.6423595935079	0.0992883105418634	0.0011	-0.1161	-0.0171	-0.0495	5.0517631709721	5.023200130683899	0.9881395590612	0.1107889616890718	1.4219	4.1511	-1.0115	0.9984	-1.1283974635067	5.619247045788899	-0.4173115266348999	0.1141770086612748	0.0059	0.2589	-0.0257	0.1018	-13.0315527157303	14.2230564004798	-5.5517344051077	0.1264672977048117	0.0216	0.3992	-0.0644	0.3038	4.8824307668393	1.3056771598409	-3.6033101527209	0.138050253337509	0.6009	-0.4962	-2.4548	0.5067	-2.8346260189043	8.916311047540999	-2.3160061882169	0.1387175854939348
239	0.1084028324191969	0.0272	0.3382	0.3987	-0.3204	-6.041004334892899	-9.9881725759318	5.1088499085178	0.1308702848641742	0.8837	2.1812	1.9485	-1.2546	2.3652243196226	-2.1806661626089	2.1828300292974	0.1387843126826908	0.525	-1.3762	1.3429	-1.4059	1.8921637184858	-4.3389854837802	3.4868547818489	0.1441922309876487	0.0133	0.0438	0.3498	-0.1193	-4.5528541986654	-12.1758417980053	6.8763355627153	0.1451635346788337	0.0534	-0.2502	0.4539	-0.5316	4.9355438582843	0.786860614	1.3087852592662	0.1520720146983644	0.0317	-0.4407	-0.3383	0.0648	0.079472922014	-8.043958027829898	5.4052209587809	0.153763827897328
240	0.1126508032794844	0.7556	-1.0014	2.9944	0.3023	-0.7071122907710999	10.6738429149714	-0.4745162932726999	0.139548625895796	0.0234	0.241	-0.4384	0.0389	-2.3837155440516	11.7326425571698	-0.4273439994634	0.1421921094680727	0.154	0.8972	0.1148	-0.898	4.1342443520174	-0.1183438363456	-3.0609664745214	0.1506578976463353	0.0025	-0.1351	-0.0536	0.0637	0.2360975272306999	-0.8381245830021	0.6429044646687	0.1523490089335135	0.1274	-0.3663	-0.9858	0.3856	4.4402151017713	1.0555341706503	-3.3378233815573	0.1564526307163987	0.1218	0.3379	-0.8341	-0.598	1.9927638479857	4.3743942114102	-1.0009260440386998	0.1623923960335027
242	0.0900838873620629	0.0115	0.3683	-0.2175	0.0918	-12.8183921753977	6.7075539610123	-1.6302965061465997	0.1252525151474981	0.0105	0.3094	-0.1728	-0.0268	-14.7505284130747	10.3519775808147	-1.8949570736655	0.1336557747454594	0.969	2.5669	-2.0142	0.479	-4.4494607139858	4.963831497357599	-1.3048116131655	0.1423045976303066	0.4497	1.3654	1.675	-0.2645	-3.4554197003196	4.6711586919803	-1.7097300851298998	0.1480412870056336	0.1835	-1.2386	-0.5223	-0.229	-1.7988813926961	3.0276035844878	-2.3337892380933	0.1503307644926299	0.0128	0.0101	0.3387	0.1141	-5.871514558637299	8.159744567179999	-1.3072508810689	0.1508892110214983
243	0.1411764941961227	0.3836	-1.9079	0.3192	-0.5777	1.4882288222889	1.2044475418498	-1.6319489134359997	0.1465555867112713	0.0469	-0.2177	0.3557	-0.5533	-1.7450207836677998	-0.2420383248663999	0.6872440602675999	0.1542975270746041	0.1025	0.2345	0.4762	-0.8451	0.217566959771	-0.5003253214119	0.8783331603775	0.1608252151731398	0.5479	-1.8999	-0.7026	1.0035	-0.9180696213845	2.0039766117352	-2.4857713656874	0.164681024978974	0.0899	0.7435	0.2247	-0.4644	-2.8620874543329	1.1373676745063	-1.4703670863510998	0.167385370182935	0.0404	-0.399	-0.392	0.2215	-3.5503544333987	0.5447829461029	-0.6211871117222999	0.1687861751655846
244	0.1139796527493094	0.874	-2.8199	1.7552	0.6858	9.3446779658026	-8.347371480588299	0.2897614211055	0.1303736234771036	0.0249	-0.4228	0.3156	0.0877	8.8346349158078	-7.4683301456582	0.3101804540387999	0.1425229271074118	0.1286	0.2298	0.0973	-1.1365	-1.9812363399906	-0.9231448723448	4.603528022207	0.1435590896525272	0.1256	-0.3148	1.039	-0.3656	2.7193509389533	-4.4463526145605	1.8633646200134	0.1506741489253795	0.0101	0.1335	-0.1093	0.2655	-0.3789520717024	-0.0976887452280999	-0.0340710645861999	0.1511829618386785	0.0892	-0.4761	0.5198	-0.6234	-1.7203527034189	-1.4017134977796	5.1420554264286	0.1549988361713607
245	0.1037839382971215	1.7456	0.1059	-5.0055	0.4036	-0.7010141210126	0.1164160278413	1.2309647445416	0.1088422056773064	0.0495	-0.4133	-0.0046	0.715	0.6958208409601999	0.0210091783938	-1.1970117090475	0.1094424104450104	0.2824	0.4759	-1.8695	0.3858	0.8649958729701999	-0.1967151535	-1.2889957148241	0.1167508357574438	0.0524	0.4101	-0.0355	-0.7102	-0.9928213797145	0.1070523865346999	1.7406930502908	0.1246050331298624	0.0021	-0.0303	0.0342	-0.1535	0.9489145574533	-1.8242576474976	-0.9752743880223	0.1246201543676814	0.0042	-0.2046	0.0699	-0.0622	0.530344053836	1.6539810106279995	-1.4675343881407	0.1253858115029852
246	0.0919504611608842	1.0225	-2.3068	3.3694	-0.0762	-0.4613757210189	1.3788551969429	-0.5219639882968999	0.0997438545980322	0.0063	-0.0956	0.2741	-0.1016	1.5416566579795	-1.1198993688755	-0.3929581906316	0.1088849337303837	0.0213	0.09	0.3877	-0.3674	1.8436931046634	0.4985155419996999	-1.8373588767207	0.1090735330172064	0.0612	0.2217	0.6567	-0.6012	1.3020182579858	1.4861042986311	-1.9217890206029	0.1147385222874004	1.729	-3.4456	3.2678	0.2304	0.5707493463649	0.6745756043821999	-0.852956905576	0.124015996109408	0.0043	0.1117	0.1885	-0.0669	1.8829181062713	-0.5109085966701999	-1.0672977368296	0.1242481102519953
247	0.1365503351033218	0.2993	-0.583	1.249	-1.1783	2.7638872497057	-2.7415404082681	1.4525053504133	0.1466029121027966	0.1325	-0.3566	0.7663	-0.8007	-0.8735726536628	-2.7062497097302	4.8438352537226	0.1510714052714058	0.2292	-0.8445	-0.1017	1.2458	-0.5358914211647	-0.6917685087980999	2.6728868196966	0.1579115609772489	0.1151	0.6346	-0.1309	-0.8207	4.6818206533	-3.7176016569044	0.0738075255931999	0.1606421275475515	0.4166	-1.264	-0.1971	1.5012	1.1093947796786	-2.475463491644	2.8544155633464	0.1649547779251456	0.1322	0.5913	0.3719	-0.8453	-0.6340916257918999	-3.5123490657425	5.2741693235192	0.1665125833020166
248	0.1028959614571779	0.0037	-0.1077	0.2009	0.0375	-0.1477330802785	-1.5552300035709998	0.4574414179489	0.1129930212891937	0.1369	0.4021	-1.2869	-0.0071	-4.5174454710354	3.0697006273367995	1.3074475962224	0.1199558520654862	0.0381	-0.3423	0.5945	0.0759	-5.6035885195703	3.9039695933303	1.644145252953	0.1241616372924843	0.8367	-1.7219	2.6552	0.305	0.6461305931861	-4.4559129710206	0.4110559847535999	0.1349527063386884	0.7583	-2.2306	1.7922	0.4907	0.9931361239601	-4.0845147612126	0.3318191209238	0.1372741965154956	0.0042	0.1262	0.1709	-0.034	-2.5951449910334	-0.7744675593295	1.0791399890703	0.1528564161857764
250	0.1047091752605848	1.2581	0.7484	-2.7952	-3.1064	-0.3250914626741	6.428257786072999	6.3723513394483	0.1389477919799367	0.0319	0.4865	-0.3082	0.1102	1.1454329957998	1.0788252448247	0.553556441949	0.1468748974072468	0.3463	0.7086	1.3199	1.137	1.6216016963618998	-0.207731202096	-1.1358726393397	0.146899467994667	0.2555	1.2107	-0.5279	-0.9298	2.3791910955211	-0.016130642587	-1.0995590220036	0.1559884219083575	0.0173	0.334	-0.0569	0.2277	0.3981121276533	2.307862180862	1.8856327753896	0.1567228149372571	0.0084	0.0017	-0.197	-0.2029	-1.2787665268421	6.961395195088699	7.492722824692199	0.1593548011209901
251	0.1055216234524736	1.3174	1.6307	2.3019	3.2815	-1.0704451792856	-4.1388081435786	-4.154466669797199	0.1360094106445729	0.1707	-0.5291	-0.633	-1.0966	3.1318232728121	0.0738862116545999	3.3591473041967	0.1376568994005137	0.0237	0.1829	0.3166	-0.3533	1.3873926346048	-0.1175963187622999	1.1654585984261	0.1450119151183097	0.2236	0.6112	-1.3279	0.4194	2.5405368644218	1.6952518498323002	3.4599048058194	0.1554956647677833	0.0223	0.0672	0.4465	-0.1076	0.7058926568193999	-0.0068850303725	-0.0995772107016999	0.1582406852084691	0.0188	-0.1346	-0.2838	-0.2828	0.4073577398678	-2.0586240813775	-1.0032866258807	0.1585895893873009
252	0.1015483676352447	1.3857	1.2848	-1.6114	-4.0277	-0.3553069102516999	3.3148863946591995	7.153821958242399	0.132882414587677	0.3101	0.7443	-0.615	-1.6025	5.0025450395664	-1.1131323675951	-4.6807190484404	0.1365791950699876	0.0256	0.3636	-0.3756	0.0908	1.7503320928122998	0.1962036941008999	-0.3726178437597	0.1441133960043409	0.2142	-1.3867	-0.2632	-0.4869	2.7223016662558	-0.9718122013207	-3.3620586884685	0.1465811550424074	0.0041	-0.1149	0.1682	0.0101	8.379554079700899	-3.2423378460484	-10.6981175649133	0.1509304286780113	0.0867	-0.5046	0.2188	0.7476	-3.1449245020352	4.9098922022679	11.9257381518454	0.1535847555011467
254	0.1016613397858668	1.4921	-0.6252	-3.8379	2.6258	1.7257820416555	-5.5022408724871	3.2188500567205	0.123696809626094	0.1165	0.5028	0.8843	-0.6144	5.6718093348041	6.421058011454899	-4.725727475561199	0.136642974596738	0.0314	0.0448	0.5187	0.2715	2.1439197719351	0.5882963380571	-0.9209023195949	0.1439120796194375	0.2104	-1.0766	-0.3767	-0.9445	2.6421205696892	3.1739203156611	-2.7779327116656	0.152389867549286	0.2958	0.3403	1.3078	-1.0419	1.5876486608678	-4.1023764971504	2.3066032038796	0.1528856285783073	0.1412	-0.2728	0.9324	-0.6642	2.4078721649014	-0.3186392056393	-0.1778698417947	0.1533771671118236
255	0.1008998941212755	1.5037	1.7023	0.3622	4.396	-0.853350335883	-0.8625566050668	-8.1371223245275	0.1257294627357119	0.1401	0.8923	-0.0052	0.9355	8.034791101676799	0.0300974184855	7.202843374494599	0.1355568399749254	0.0792	-0.7584	0.2679	-0.4794	-5.7030870442106	-0.8474488812779999	-13.153712826053798	0.137174378779721	0.0248	0.2823	0.4366	-0.0343	0.2328320556826	-0.5025285311311	-2.8330916407069995	0.140671978011931	0.2405	-0.4692	-0.1544	-1.5234	5.321813733696899	0.0241566208498	4.1612730141083	0.1441341997876771	0.2068	-0.9696	1.038	0.3663	2.9969160205418	0.0592506042342	3.0767823728628	0.1523001169189824
256	0.1018996340596035	1.4085	2.2494	3.8848	0.7628	-5.258668169423399	-5.9079068620348	-2.290551247354	0.1353487065933627	0.3494	-0.7982	-1.7821	-0.2431	-0.0614931569840999	5.503067076131799	-0.9047323339772	0.136894124513447	0.0267	-0.373	0.2805	0.2743	-0.8846673883202	1.3151194872088998	-0.6788246516977999	0.1443430608055409	0.2061	1.2291	-0.6392	0.4714	0.6978666785566	4.120867721579399	-0.1541853373133	0.1497477275317149	0.0827	-0.2339	-0.8786	0.0469	-7.286368628670699	-11.7747396000188	-2.5089837538004	0.1538147598659539	0.0003	-0.0259	-0.0391	-0.0326	-1.6479221839001998	0.6316130148578	-1.0525047572864	0.1544182408344783
257	0.1066317766870982	1.1941	1.4212	-2.0094	-3.2771	-1.2982019840079	4.7023183722947	6.478616865368999	0.139090158799658	0.0343	0.0453	-0.2716	0.542	1.4106443657485	0.7709266865665	0.0583457145280999	0.1466542398614711	0.2231	-0.6494	-1.3139	0.3654	2.6969254114543	-0.8082238796701	-2.3876105040909	0.1499297273777824	0.4025	-0.6343	1.0562	1.5841	2.0260873949886	1.1501148164531	0.1573721228	0.1565639939823106	0.018	-0.0567	0.3339	-0.2395	0.8919458489997	1.1267057131865998	1.4744587615439	0.1582445049315568	0.0021	0.1269	0.0092	0.0595	3.5959923490107	-0.3149803037842	-2.625360438611	0.1597479580816938
259	0.1171770538657196	0.0077	0.3149	-0.0055	0.0001	0.0178617359378	1.0314168928312	0.0011016048595999	0.1483697600391137	0.1702	-0.0224	-1.3116	-0.0014	-0.016917503201	-0.990657513026	-0.0010622618289	0.1567122524511125	0.1446	1.1762	-0.0198	0.0003	-0.0075145188636999	-0.4174295557269999	-0.0004327733377	0.1843859911395874	0.0281	-0.0082	-0.478	-0.0005	0.0384381409938999	2.2761516981178	0.0025179539648	0.2019895370477322	0.0	0.0	0.0	-0.0149	-0.0013376630437999	-0.1798369933297	-0.0001967151534999	0.2110564468889369	0.0	0.0002	-0.0	-0.0	-0.0241959638804999	-1.2773501777369	-0.0013770060745	0.2127693938800238
261	0.1054120939770377	1.0976	2.1615	-2.2457	-2.4297	-6.8124031378278	6.6216681249942	6.049777830739	0.1356585980741696	0.0072	-0.0614	0.0999	0.2571	-6.7546475687602	6.1032450094603	5.6671668571815	0.144494951943452	0.0007	0.0603	0.0069	0.0585	-13.5600476471234	10.6176217241011	5.4926018299656	0.162624094908908	0.0816	-0.3158	0.0616	0.8056	-4.3561390451654	3.8904355907695	3.4861072642656	0.1645465662428706	0.2957	-0.3394	0.2398	1.5884	-4.519333936509	4.1185464827681	3.9236017656496	0.1723621636119948	0.0063	0.068	-0.0156	0.2229	-6.792180820047999	6.188816101232799	7.4170268336254	0.1796305255636838
262	0.1470630509249618	0.412	-1.1239	-1.7134	0.0629	0.4557103245981	-2.6351175102246	-1.4779996343069	0.1636198695968881	0.174	0.0521	1.1702	0.4728	0.3923287021403999	-2.3038885347613	-1.2793566723025998	0.1736971630785364	0.0045	-0.0698	-0.1816	-0.0345	0.4491400384711999	-1.9686859131973	-1.1805663222149	0.1869907923901194	0.0014	-0.0835	-0.0107	-0.0637	-0.8960768672232	-1.430512596252	0.0273040633058	0.1881177793803221	0.1924	0.7734	0.9567	-0.1447	1.2830549171884	-1.2133784098187	-1.4487677624967998	0.1926888924194513	0.1702	0.6454	0.9518	-0.0506	1.6564596215621	1.0509310360584	-0.7239904509414	0.1976866274417527
264	0.1048129038577313	1.2875	1.6716	-3.8833	-0.7424	-2.3516509740311	8.8622143803285	1.1684093257286	0.1393567772351479	0.0372	0.0244	-0.2159	-0.5941	0.6798082274653	1.4675343881407	-0.1629588331594	0.1464471755172821	0.3964	-0.7972	1.8253	0.3048	2.1299923390673	0.752632177291	-0.8146367936742	0.1471901987537045	0.2085	0.675	0.5933	-1.1475	2.0366313272162	-1.4064346614636	-0.5614643911197	0.1560138572069981	0.0105	0.09	-0.2274	0.2027	-1.6396994904839	6.091992902680099	1.0994803359421998	0.1562620771013693	0.0156	-0.0408	-0.2202	-0.3157	-2.280322059372	7.422062741554999	1.1310334465636	0.1595680805081712
265	0.1635126700275881	0.0107	0.2989	-0.0934	0.0009	-0.0300580754547999	0.371791640115	0.0018884654735999	0.1636509400344384	0.1667	-0.0219	-1.2359	-0.0056	0.0306875639459999	0.6370423530943999	0.002754012149	0.2018864434786303	0.0022	-0.1282	0.0001	-0.0018	-0.0009048897061	0.3405532737391999	0.0015737212279999	0.2229603382720155	1.6815	3.3634	0.0013	0.0042	0.0031474424559999	0.6185904716960999	0.0028326982103999	0.2261894672710986	0.0772	0.0028	0.7156	0.0032	-0.0035408727629999	0.1698045205011999	0.0008262036447	0.2364119870361345	0.2528	-0.0001	1.2664	0.0057	-0.0005114593990999	0.4450877063090999	0.0020458375963999	0.2408872626570534
266	0.1471015781646261	0.3257	-1.8113	0.0856	0.1811	0.6161512037926999	-0.6091088012974	1.4868124731837	0.1673982081862395	0.2078	-1.2337	0.2944	-0.5034	0.4902141625219999	-0.41703612542	0.9939229845741	0.1773094014099856	0.0237	-0.3171	0.1341	-0.2867	-1.6573251682375	-0.3062068079380999	1.1888283586619	0.1853770696334807	0.0011	-0.0005	0.0879	0.0355	1.0361773995459	0.0873808711846999	-0.4782932242198999	0.1865267985655307	0.0438	0.5861	-0.0756	0.0555	-4.5400677136879	0.1640997810497	0.5869586750133	0.1919822873798992	0.461	-1.8913	0.1414	0.0695	-4.1033600729179	-0.0366283615817	1.0220139084939	0.1937579485352936
267	0.1280729742004338	0.0851	-0.737	-0.1753	0.6499	-8.3694822638417	-5.4675796624404	2.0539422607242	0.1322070762269806	0.7603	-2.3933	-1.189	1.2186	-3.9579482314507	-2.7405174894699	0.8306494071691	0.147089455302858	0.6706	-2.0551	-0.7709	1.4215	-3.46612100467	-3.1074305937781	-0.4006300816181	0.1482174290119841	0.4923	-1.7932	-0.6592	1.1542	1.3889663558328	-0.3672671915845	-2.3446085715358	0.1519201834618254	0.0888	-0.7351	-0.1163	0.5684	-3.5927662204933	-3.0626188818108	-0.3753325128779999	0.1578090395948747	0.0811	0.5675	0.2374	-0.6267	1.6069267459107996	0.0351726694458	-2.0440671600185	0.1607050544903531
268	0.1300825895362739	0.2951	-1.651	-0.7079	-0.4198	-5.8516463281338	-0.6755591801497	1.1520032819267	0.1365999055100811	0.6942	2.6744	0.6859	0.0261	-2.663916608697	0.3091181922098999	1.4382238302692	0.1495025493775781	0.6802	-2.5561	-0.507	0.1835	-4.164105712318699	-0.6930668288112	0.5069349505695	0.1591033594147745	0.4041	1.9031	0.4294	-0.063	1.0443214069008	0.9798381795835	1.0553374554967998	0.1637520575932418	0.0002	0.0068	0.0306	-0.026	3.1640058719246995	-0.3469661877433	-1.615424840542	0.1649294308248445	0.006	0.2001	-0.0335	-0.1176	-6.855129669167999	-0.8983194199730999	1.2060999491392	0.1665402220891731
269	0.1465514373468896	0.0436	0.4945	0.3815	-0.2371	1.7848752737668998	1.3651638222593	-0.8506356667647	0.1531927723133448	0.1732	-0.9685	-0.7383	0.4608	-3.9433126240303	-3.0081287842913	1.8771740237891	0.1566510178139505	0.004	-0.1113	0.1606	0.0218	-4.4387594096354	-3.3888119493445	2.1179140286424	0.1670110101258501	0.067	-0.3773	0.073	-0.6741	0.4215212309197999	0.325366863889	-0.2034428117497	0.1712984052764135	0.0076	-0.1241	0.019	-0.2254	-3.8254409040531	-2.921613459782	1.8241396184055	0.1762180513263622	0.0007	0.058	0.0437	-0.0254	-5.7317287705602	-4.3762433338531	2.7318226796852	0.1902598873642803
270	0.1061943393825414	1.1237	-2.03	-1.3707	-3.1421	0.6184330995733	0.0297826742399	0.1297139722179	0.1196111479650814	0.0106	-0.0314	0.3197	-0.173	0.1512346100108	-0.1071310725960999	-0.6545106587252	0.1296060645651037	0.0409	-0.1041	0.5597	-0.3866	-0.7889064515963999	-0.9697270206936	-2.1907379784681	0.1325591625284039	0.0028	0.0763	0.1038	0.1221	0.4858470861143	-0.3724998146675999	0.0157765553106999	0.1344981258493789	0.5905	0.227	-2.3973	0.8871	1.9690400004736	0.9160631268188	2.0976917108626	0.139601961269174	0.0119	0.0593	-0.3422	0.0845	0.2030887244733999	-0.2272453453231999	-0.5383306890681	0.1467924437195668
271	0.1526803726675716	0.0722	0.0488	0.6811	-0.4934	0.9826708777939	4.325687539403599	-5.705526312114	0.1634713072113079	0.0014	-0.0617	0.0538	-0.0757	1.7323916708130995	0.6053318703502	1.0849234145832	0.1727020292984903	0.0169	-0.3523	0.0296	0.1479	1.767288939044	0.8521307019313	-2.4308878378609	0.1803816832594623	0.0371	0.2025	0.4425	-0.2674	1.5647903600311	2.2898430728014	-3.0589993229864	0.1893279238074557	0.0235	0.0218	0.43	-0.0266	0.7985848371485998	0.1043377174164	-3.5612524529026	0.1958143134010005	0.0009	0.0094	-0.0793	0.0214	2.3387464599614995	1.1223386367789	3.2303775647156003	0.2006420678059536
272	0.1348052225453021	0.1754	1.381	0.1169	-0.1761	5.0990534938735	-0.0159732704642	0.1256222970250999	0.1406063613872668	0.7424	2.5183	0.6493	-1.0755	3.3268073329613	-0.2852369725749999	0.5726378118384999	0.1589749499822834	1.0684	-2.671	-0.8817	1.4729	-0.4529563124490999	-1.2688914261364	2.1826726571746	0.1682247063736151	0.0001	0.0003	-0.0198	-0.0165	-3.8467648266925	-0.0256909990470999	-0.0274220923978999	0.1700415381464081	0.0289	-0.3581	-0.179	0.3073	3.2810907312879	-0.3211178165734	0.6219346293056	0.1752170924134834	0.0093	0.2022	-0.0988	0.1708	-1.7870391404554	-1.9780495545039	3.4007722306773	0.175999229408528
273	0.0924464404807958	0.006	-0.1622	0.2656	-0.028	2.3833614567753	-6.7642079252203	-0.1179110630079	0.1091171412162137	1.2057	-1.9723	3.5559	0.1997	4.1364082187059	-10.192992393756	-0.2490413843309999	0.1153284265915268	0.1515	-0.7477	1.183	0.1097	0.9738973819478	-6.2045139704821	0.3255635790425	0.1235029864251197	0.0887	0.8563	-0.5551	-0.1891	-2.2419232614088	-1.5197032468488998	0.8634221517421999	0.1251578647319406	0.1167	1.0144	-0.537	-0.2853	-1.2932841051703998	-2.850009143908	0.5691362821062	0.1345707553445148	0.0	-0.0051	0.0036	0.0026	0.1768862660271999	-1.2584655230009	-0.1277861637136	0.137165820233349
274	0.1296282207229793	1.7383	-3.5835	2.6642	0.4183	2.2603751428071	-1.535165057914	-0.5521007498131	0.1343987318331272	0.118	-1.1256	0.1199	0.189	-2.6747752851702	0.3832404620487	0.1677193398741	0.152632115313592	0.1661	0.6997	-1.0687	0.0135	3.0370852548865	-1.9177366884408	-0.6298032354456	0.1566519104546452	0.0721	0.7249	-0.2858	-0.2881	2.9266493677116	-2.193373961525	-0.7914637485918999	0.1604999532942047	0.1087	0.9942	-0.0962	-0.1355	0.9231448723448	-0.5932535599252999	-0.4066102222845	0.1626782865411656	0.0833	-0.7282	0.4736	0.1178	1.1385086223966	-0.6215805420293	-0.3981908137147	0.170986262165497
275	0.1280838567730523	0.0722	0.7131	0.5517	0.182	-0.11016048596	-0.1999019389867	1.0400330165545	0.134034072123418	0.0653	-0.6019	0.3897	0.4657	-0.3955154876271	-1.293992279723	0.5549727910542	0.1378649254740966	0.1436	-0.1201	-1.1259	-0.5292	1.5646723309389998	0.4657034543958999	1.9878853121789	0.1499695673027334	0.0319	0.0122	-0.4754	-0.3046	-1.3275125418794	-5.124626463828499	-1.5732491116316	0.1524535853371987	0.0793	0.3359	-0.7663	-0.2828	-0.8437506363921999	-5.8410237098448	-1.1176174730949	0.1562365458870345	0.1053	-0.0189	-0.8633	-0.5148	-2.1460049525622	-0.3923287021403999	1.5675837152108	0.1570803059594281
276	0.09902941754593	0.0327	-0.2433	-0.0402	0.6594	0.2218553501172999	-3.0615566199819	-0.1436020620549999	0.1518741141616523	0.027	-0.0917	-0.3513	0.3668	-3.3049326078921	2.0376149029837	0.8774676137021	0.168396595382535	0.4832	-0.3619	-1.5302	1.3535	1.2420594791989998	-1.109080035433	-2.1965607470117	0.1766240654000107	0.184	-0.1394	1.0605	-0.6472	3.6556363835519	-2.2189862745107	-3.3646946715254	0.1822717450110861	0.0046	0.0398	0.1879	-0.03	0.9919164900084	1.7810983428196998	-4.4183010336714	0.1832063960448147	0.0277	-0.1272	-0.4312	0.1569	1.5015661096962	0.2599787468656	-4.1579681995295	0.2097495856326493
277	0.1002020912760082	0.0367	0.71	0.1775	-0.1156	-1.9926064758629	1.6119233108097	-1.4298044216994	0.1522263445203635	0.0801	-0.8018	0.2404	-0.297	-2.2214255424141	-1.1240697301297	3.919746148641	0.1551403327674654	0.0	-0.0167	0.0066	-0.0087	-5.691756251369	2.1917215542356	-2.3671521281269	0.1631549846015771	0.5836	2.0797	-0.6903	0.7509	0.4730212581060999	0.1931349377063	0.1960069789474	0.1762787718407034	0.0963	0.6037	-0.2928	0.6074	2.2985772256168	0.9999424682712	-4.263604236959	0.1829678540807413	0.0144	0.2285	-0.2528	0.0484	1.7988420496653998	0.6292917760464999	-0.6563991241988	0.1870333958630422
278	0.101536883476452	0.0054	0.2229	0.0914	-0.1481	-1.7807442555434	-0.1037475719559	2.3123079433311	0.1160170163852442	0.0213	0.3455	0.0849	-0.3861	0.8207743064633999	0.4487859511949	-2.207930882884	0.1202015189854212	1.5266	-2.907	-1.1054	3.0623	2.5784635460166	1.4031298468848	-2.4614573727148	0.1262108569902102	0.0446	0.4897	0.1374	-0.5205	-1.7378210090496995	-0.3042789994338	1.8612794393863	0.1272136180891601	0.0452	-0.5372	-0.3662	0.333	4.070547985314099	2.013182880919	-5.1930046511851	0.139174441132911	0.0002	-0.0301	-0.0397	-0.0036	0.9020963509203	0.5110266257623	-2.305108168713	0.1449446609444749
279	0.0985032901961024	1.6451	3.8568	-0.1201	-3.1879	7.806483494524699	-1.1060506220691	-6.218677461534099	0.1059731067100933	0.0291	0.5034	0.0178	-0.3975	-0.2883057289696	-1.3024903743542	0.3110066576835	0.1084898992475273	0.0441	0.5904	-0.2797	-0.4273	12.0076503417628	0.4329307098228	-8.8957346424849	0.1158766792298112	0.0004	0.0549	-0.0414	-0.0111	3.9884784232739	0.6555335775233999	-2.5991973231955	0.130121703294896	0.0003	0.0118	-0.0486	0.039	-0.6447142440809	-0.891513075662	0.4917091976886	0.1386023065892409	0.0001	0.0021	-0.0398	0.0024	3.8354733768816	0.7453930596422	-2.5416778123121	0.1403446199524598
280	0.0958358493823584	1.0949	2.1591	-3.253	-1.3758	-8.9998363017171	12.9971669068985	5.1022402793602	0.1271499594676335	0.165	1.0822	-0.8595	0.1905	-3.9579875744814	4.687092619413799	1.0942083698284	0.1430394514955303	0.7306	1.4206	-2.1766	-0.952	-6.331041157213299	9.0381170705882	3.4707241392619	0.1448645390003962	0.0	0.0046	-0.0212	-0.0025	-0.5799949585794	1.3424235505147	0.926528372985	0.1484551893182736	0.0471	-0.3005	0.5461	0.2948	-7.426823248269699	10.4909765082778	3.9556663356701	0.1522316437705968	0.0176	-0.0915	0.3145	0.2568	-6.146837087475899	9.1525659468945	3.8071463947776	0.1629030423697847
282	0.1192516489607138	0.1206	-0.2264	-0.2896	-1.1755	-1.5374862967253	0.674339546198	3.4187913387379	0.1599182187287701	0.2251	0.425	0.3441	1.3463	-3.3420330858422	-0.0623980466901999	0.8231348883053999	0.1672094898316584	0.0	0.0007	-0.001	0.0084	2.8503632311843	1.1611702080798	4.1261396876932	0.1802457391163239	0.1648	-0.665	0.1702	0.9488	-2.249241065119	0.3992530755435999	2.4560673775089	0.1898762561917387	0.0048	0.0141	-0.1896	0.0423	-2.4583492732895	-0.2751651567158	-0.3766701759217999	0.1991804871850006	0.0001	-0.0047	0.0257	-0.0083	2.2281532006638	1.0253187230727	3.7430959407979993	0.2083320306828441
283	0.1110138167408228	0.6543	1.9085	-1.5674	-1.656	1.3314861879801	-1.8544337520445	-5.124469091705699	0.1239090776723152	0.031	-0.2238	0.2009	-0.5341	-1.8787477450171	0.6774869886539999	-0.4609822907118999	0.1348553214071125	0.097	-0.688	0.4336	-0.6466	-5.4794219146811	3.8781212221604	-4.2822528335108	0.1380104053277103	0.0118	0.0446	-0.2407	0.2616	-6.801859205600199	4.842418904617399	-5.412342047337599	0.1470646410675248	0.0488	0.1624	-0.138	0.6722	1.7843244713371	-2.2420806335316	-5.6947856647329	0.1546140360033273	0.0591	-0.5076	0.4044	0.3904	3.6622066696788	-3.7255096060751	-2.3362678490274	0.1580460553601812
284	0.1168500331648971	0.1423	-0.4058	-0.7902	1.0188	-0.8526815043610999	2.172522155254	-2.1506867732155	0.1592457302769197	0.1413	-0.6697	-0.5924	0.7293	-1.9480308220798	0.974133440132	-0.7484224730061	0.1631224217746234	0.0394	-0.0856	-0.3412	0.4886	2.9685496954071	2.5804306975516	-1.8122186801034	0.1660106366294498	0.0456	-0.2252	0.3069	-0.5164	-0.0819515329481	0.4230556091170999	0.2932629508377999	0.1726348732453083	0.1424	0.4977	-0.5162	0.8505	-1.4271684386425	0.6462879653089	-0.5915224665745	0.1869150550059944	0.005	-0.008	0.1512	0.1302	-2.2075767956077	-0.1472609639101	0.7727758090093999	0.1892911421599278
285	0.1009020568180593	0.038	-0.2968	0.0862	-0.6856	-0.6392849058443	-2.672178645144	-1.2958414021659	0.1479133527416967	0.0023	-0.1097	0.0466	-0.0945	-1.4920450962668	-2.0936787217312	-4.1622565898758	0.1624477077846723	0.3518	0.7855	0.6809	1.4724	1.4604919856454	-2.6421992557506	1.6577579415751995	0.166204685103683	0.4602	-0.3586	-1.2916	-1.5352	1.1774582227896	-2.2436150117289	1.7988027066347	0.182762166365635	0.0005	-0.0437	-0.0304	0.0308	-1.0211090187878	-1.0207549315115	-2.7975648839849	0.1878706656401257	0.0057	0.0585	0.0553	0.197	-2.0882493834946	-3.9308408832984	-5.3391246672049	0.1897218539736026
291	0.0991253637420924	0.0333	0.7026	0.0866	-0.0531	0.5165739930909999	-3.0486127628816	-0.0340317215554999	0.1527004032454646	0.0239	0.3475	0.3363	-0.0321	-2.3355203314441	2.0848265398237	-2.4229798886902	0.1678269381097264	0.4529	1.2575	1.5662	-0.1172	2.8804606496697995	-1.0688714580576	0.2998332369647	0.1757382049527227	0.2181	-0.509	-1.2204	0.3358	4.734933744745	-2.0242776155764	1.6865963830783	0.1820139500844798	0.0018	-0.0103	0.1151	0.0398	4.4139339572637	2.2415298311018	-0.8443801248833999	0.1831222853308308	0.0277	-0.1733	-0.4351	-0.0865	4.459139099538	0.5101610790869	-0.3601067599970999	0.2087159690796017
293	0.1437870305436825	0.0447	-0.0014	-0.6832	0.0026	0.0030687563945999	2.1813349941308	-0.0084194085697999	0.1627586447832957	0.1019	-0.969	0.0017	-0.0073	0.0042490473156	2.4252224414401	-0.0095996994908	0.1767830487868991	0.0	0.01	-0.0015	0.0003	-0.0104259031354999	5.0011680334919	-0.0174683056308	0.1801169184590748	0.0015	-0.0328	0.0004	-0.1063	0.0267926039066999	4.9870832285013	-0.0168781601703	0.1836579105393464	0.8312	2.6055	-0.0044	0.0183	0.0011409478903	1.4095427608889	-0.0054293382366	0.1931850650407237	0.4734	-1.9171	-0.0014	-0.0138	-0.0136520316529	0.9409279222212	-0.0040916751927999	0.1933897281851191
294	0.1275742232477026	0.0863	-0.6476	-0.3713	0.6764	-0.1649653277251	1.5718327625264	-1.3922318273809	0.1342973041101631	0.0409	0.6445	-0.1461	-0.1404	-1.0721369296057	0.926528372985	0.0273827493671999	0.1358508664119167	0.1702	-0.2038	0.7398	-1.1359	0.9546192969048	2.2076554816691	-1.4806749603945	0.1510079969126676	0.0465	0.2838	-0.2454	0.567	-2.4050001236603	0.9779890571406	0.3345731330728	0.1528114611246259	0.1582	0.2663	-0.6052	1.0561	-2.381433648271	-1.002853852543	2.356254108623	0.1556696554696355	0.0119	-0.2407	-0.2368	0.0172	-0.7896933122104	-0.8634614947729	4.2787906468092	0.1588895464276392
295	0.128559909883106	0.0827	0.7449	-0.6377	0.0578	-0.6073777079466	-1.3614655773735	-0.3401991864629	0.1346627840644298	0.0658	0.614	0.5838	-0.1236	-0.8651532450929998	-0.0908037148556	-0.6423143192082	0.1380366244890934	0.1266	0.1053	-1.116	0.3448	0.7332360631559	-2.4757782358896	-0.8216791961694999	0.1518842238963207	0.0053	-0.0776	0.2128	0.0375	-2.1369560555012	3.6849862844541	-1.4229193913268998	0.1537287308380852	0.1559	-0.2295	-1.1213	0.459	-2.1059144042788995	1.8133989710244	-1.126784399248	0.1564455035555787	0.0438	0.0843	-0.6401	0.0534	-2.0267562265105	1.8327557421288	-1.4564396534833	0.1596733757283235
296	0.1329581861486585	0.0099	0.2266	-0.0495	-0.2414	1.0883069152234	-1.9439784899177	1.0061193240911	0.1513500521229419	0.1821	0.2322	-0.9109	0.9596	-0.5504876855544	-0.363529603668	1.0154829653977	0.1658338335030459	0.3056	-0.4484	1.2097	-1.0489	-0.0945019597414	0.5964796884426999	-0.9696483346322	0.1703846072700938	0.0008	0.0527	0.0286	0.0569	3.3825957504939	-2.4555952611405	-1.4209128967612	0.173236702332432	0.7634	0.5347	-1.7691	1.7872	-0.0819908759787999	-0.7096302447359	0.8637368959877999	0.1747921359089559	0.0007	-0.033	0.0288	0.0639	-0.915118894082	-2.3899317429022	4.4590997565073	0.1758230782148504
297	0.1388225778997881	0.0971	0.0502	-0.0433	1.0219	-0.6979453646179999	-0.1603228501024999	3.31268318494	0.15921820320766	0.0014	0.0065	-0.1114	0.0206	-4.8356912463677	0.1076425319951999	1.190520108982	0.1653468581311209	0.1127	0.8111	0.0015	-0.6037	1.529263603309	-0.1581983264447	1.8650957133642	0.1670697722695606	0.0003	0.0351	0.0237	-0.0219	3.1953622673926	-0.2886598162459	4.9042268058471	0.1751595852586457	0.0003	0.0481	-0.0038	0.0169	-2.4948596057791	0.1485199408924999	-0.8066501584421	0.1815065983236723	0.3295	1.2519	-0.0688	1.0729	-0.9555241866109	0.0262418014768999	-1.0783531284563	0.1937741909945038
298	0.1300297723281407	0.0863	0.9932	-0.068	-0.0667	-6.338870420322599	0.3714768958693999	0.335202621564	0.1350576480304965	0.8181	-2.7652	0.6575	1.0037	-2.9693365560211	-0.2499069310064	-0.5742115330665	0.1522981644282411	0.9738	2.713	-0.8027	-1.2594	1.9354410522558	-1.2358432803484	-2.0476867188429	0.1586324629676385	0.1095	0.9021	-0.2551	-0.3958	-2.3115210827171	-0.6115087261701	-1.1690388142198	0.1629588458266971	0.0001	0.0027	-0.0249	0.0149	4.6536117002881	-0.1513526391028999	-0.0376512803798999	0.1642510602787338	0.0308	-0.5269	-0.0205	-0.0599	-5.419502478925	0.3574707769401999	0.3566445732955	0.1687006672429054
299	0.1033478533671041	0.007	0.3136	-0.0557	0.0181	-1.0467213317734998	-0.6336588524542	0.5301866817131999	0.1111274338418028	0.1581	1.4577	-0.0572	-0.0815	5.019383856705999	-3.5426431993815	1.0027751664816	0.1193181189043129	0.0198	0.4783	-0.1364	0.0389	5.8492464032611	-4.3025144943213	1.2488658235101	0.1234923408855387	1.0646	3.4243	-1.0878	0.1491	-3.1699073265297	-0.7069942616789999	0.6769755292548999	0.1347638520116673	0.6016	2.0919	-1.4858	0.336	-4.308612664079799	-0.2706013651546	0.5923093271885	0.1370348504765601	0.0061	-0.0006	-0.2499	0.0649	0.4854536558073	-2.8985191007611	1.0692255453339	0.1527436656334823
300	0.1130572932566731	0.6301	2.1717	-1.486	-1.198	2.1771252898459	-4.1696530796474	-2.8145217302166	0.12654191203008	0.0094	0.2382	0.2281	0.0521	-0.367070476431	0.7406325529275	0.4697557865579999	0.14382773591484	0.0942	-0.9139	-0.3773	-0.0682	-3.8154477742553	-3.2035062747475	-1.3359319504492	0.1500378228952148	0.0852	-0.6724	-0.5836	-0.2438	0.3963023482411	-4.024988755763499	-2.4705849558372	0.1568771877559467	0.0036	0.0903	-0.1239	0.1027	-8.282691538117499	-4.582282785629	-1.4317322302037	0.1585849604444479	0.04	-0.6038	0.0125	0.1174	4.051860045731599	-2.0057863911474	-1.9047534883098	0.1592081294873136
301	0.1078923771793172	1.0803	0.9882	2.7933	2.4981	0.8265577319763	-0.9491112726068	0.0847448881278	0.120551381218716	0.1555	-1.035	-0.3844	0.8459	0.9677598691586	-0.1698438635318999	0.9642189963956	0.1228123254403957	0.0006	-0.0243	-0.0353	0.0736	0.3641197491285	-1.9851313000299	-0.6887390954342	0.123695788730314	0.0001	-0.0201	0.0281	0.0041	0.7958701680303	-1.1196633106913	-0.0919840057766	0.1290720037746355	0.3616	1.5161	0.523	-1.2768	0.9893198499822	-0.9534390059838	-0.1381333807877	0.137411685599548	0.1654	-0.4492	-0.9861	-0.7944	0.7762773387417	-0.9689795031103	0.0691257049399	0.1383898257645256
302	0.1027325674183269	0.0042	0.2383	0.0393	0.0577	2.730012900273	-0.2386548242262	-0.2360975272306999	0.1138691979262946	0.2579	1.8239	0.2052	0.1693	-2.9392391375355995	-2.9052861020415	-1.6496139342202998	0.1219782381533968	0.9502	3.2245	0.9575	0.6084	4.705347785658599	-0.5231836222486	-0.2420776678970999	0.1229524476123761	0.005	-0.2384	-0.0606	-0.0145	-4.1132351736236	-3.9443748858592	-2.2362972080187	0.1330149105432329	0.6279	-2.1174	-1.425	-0.7527	5.8763537514134	0.324580003275	0.1796796212068999	0.1379112226199803	0.0517	0.4459	0.5458	0.2565	0.3447236349934	-2.9372719860006	-1.4805569313023998	0.1519124503049143
303	0.127420596072475	0.0393	0.2643	-0.2136	0.5891	-5.7926711251145	2.6775686403499	-5.6585900764889	0.1283795534660984	0.178	-0.7948	-0.0482	-1.2026	-6.409019044060699	6.1027335500612	-5.369930260243	0.1296620785955517	0.3378	1.2718	0.1469	1.5064	-5.8878419163778	1.5315061560588998	-5.8213521944948	0.1315020547151161	0.002	0.0383	0.0518	0.1366	-2.9315672465491	-13.9618973626932	-7.253949971373899	0.1361004618328915	0.0144	-0.2429	-0.1056	-0.2983	-6.837740049598599	4.9756344065676	-1.0454623547911	0.1374390630991236	0.0425	-0.4069	-0.2584	-0.4816	-4.9945190613036	-5.4324069929946	-2.2687552083462	0.1402725608065862
304	0.1215408974995204	0.015	0.0307	0.4161	0.107	2.1672501891402	6.9504578325541	8.4633547350919	0.1327825031411666	0.8018	-0.5576	-2.3175	-1.8375	0.6391275337215	3.3097718006682	3.2567767383153	0.1440355396551088	0.0646	0.1128	0.8019	0.1319	2.0235694410238	6.5988491671882	6.9785487564739	0.1516043404305658	0.8311	-0.4828	-2.3139	-1.6235	0.7308361382831999	1.7796426506837997	3.8521548218984	0.1564130366443192	0.2812	0.2992	1.2562	1.0146	1.3345156013439998	5.1832082365408	5.664216129879	0.1602646173397731	0.0183	-0.0496	-0.4092	-0.0404	1.2156209625686	4.668444022861999	5.341288533893399	0.1632692995719185
305	0.1396333110014662	0.1014	-0.2338	0.2933	-0.974	-0.1853843606584	-0.0820302190094999	3.3068997594271	0.1583397569332885	0.0014	0.0385	0.0942	0.0498	-4.6289829630699	0.5293211350378	1.9416572511064	0.1621542164176074	0.0214	-0.3206	-0.0352	0.3066	0.782139450316	-0.489427301908	3.4063589410367	0.1664616436160361	0.0019	-0.0991	0.0024	0.0877	3.9741969031298	-0.6408586270723	4.2465687046659	0.1723285041856863	0.0073	0.2227	0.0372	-0.1134	-2.2634832422324	1.0405838189843	-0.5169280803673	0.1784782517420453	0.4358	-1.7397	-0.1259	0.7878	0.2672178645144	-0.9449409113526	3.868600208731	0.1811343281997411
306	0.1329494401808151	0.0098	0.3084	0.0168	-0.1252	-1.2227420511253	-0.0895840809039	-2.0914361689813	0.1514178560664263	0.1793	0.1274	0.0234	1.3265	0.7187184848275999	0.0404052925288999	-0.8999718272625	0.1659141355187345	0.3047	0.3938	0.0452	1.6117	-0.1792075048385	0.0028326982103999	1.1627832723385	0.1706323361937084	0.001	-0.0178	-0.0779	0.0495	-4.3787219447872	-0.352906985379	-0.8042895766000999	0.1732462648699022	0.7599	0.3436	0.0463	2.5414	0.0779385438167	0.0	-1.0469573899576998	0.1756415039257712	0.0002	-0.016	-0.032	0.0171	0.7910309752542001	0.0054686812672999	-4.2785152455943	0.1761260498009353
307	0.0714380539016157	0.549	-2.5421	-0.3763	-2.219	-21.2417743912984	-2.3176585955063	-18.3659955622819	0.0955910978876891	1.4458	-3.2957	-1.1	-3.2581	-11.8897392787549	-2.5898730249196	-11.7441307221342	0.1048853003622536	0.4096	-1.9392	0.6004	-1.3177	-12.121194328363	-0.3401991864629	-10.3659443567132	0.115877965455596	0.8303	-1.9271	-2.4656	0.9771	0.7312295685901999	-1.5689213782546	-0.7276100097657999	0.1203765761521955	0.0321	-0.0372	0.0813	-0.6261	-23.9968094590966	0.3673065346151999	-22.0237958125223	0.1236779818530564	0.2693	1.0923	0.9035	1.121	-14.7377025850665	-3.3588325599511	-11.6360160737706	0.1249218823571789
309	0.0884213508669194	1.1186	1.6784	-3.5416	1.9018	0.9496620750366	0.5103577942404	0.5425010503223	0.1101744022741165	0.2851	-0.7675	-1.81	-0.1308	3.9627087381654	1.5437811816373	2.3421299606017	0.1225083112764391	0.1287	0.8219	0.8725	0.3735	-0.3769849201674	1.6175887072305	-0.5915618096052	0.1249414590811163	0.0923	-0.2851	-1.0131	0.0101	0.2229962980075999	2.1798006159335	-0.2661556026855	0.1279970016207367	0.3868	-0.0127	-2.0833	0.4383	2.9805493197706	-0.8391868448309999	2.1905019202839	0.1314745254408978	0.1972	-0.2458	-1.4732	0.14	6.2535353867343	3.4132046283785	3.4719044301829	0.1352206550991329
310	0.0822606872960714	0.0001	0.0438	-0.0071	-0.0178	0.400512052526	1.1033359529507998	2.4924596809064	0.1025427958285746	0.0011	0.006	0.1279	0.0096	-0.3920926439561999	2.503790473748	2.6472351636802	0.1118169302409519	0.0022	0.0599	-0.1617	-0.0213	0.3669917903695999	1.3051657004418	2.5273569491373	0.120520890317755	0.0002	-0.0394	0.0186	0.0112	-3.7889699145942	7.9052738446124	3.3674880267051	0.1211412733955708	0.7313	1.6043	-2.5423	-0.1328	0.4289964067528	0.6505370126244999	0.4030300064907999	0.1285956915819594	0.0043	-0.0632	0.215	0.0131	-1.5359912615587	4.3823808466423	2.3893415974417	0.1334147985072149
311	0.0882135144197664	0.1421	1.4079	-0.4019	-0.5218	-4.4609095359195	2.5053248519452995	-1.2642096054830998	0.0952116300442663	0.9294	-3.474	1.5972	-0.1484	2.1442345161807	-1.0875200546094	0.3269405851169999	0.1282284267137965	0.0102	-0.2931	0.1644	-0.0832	-0.5199574937312	0.5574514019883	-0.777811716939	0.1290565587754119	0.0033	-0.1162	-0.0155	0.1575	1.7377816660189995	-0.5805457610092	-0.4460319390458999	0.1346246257878192	0.0334	-0.5652	0.2099	0.0923	4.414524102724199	-1.6853767491266	-0.6335801663928	0.1378996895846078	0.0909	-0.6917	0.5151	-0.4946	3.4016771203834	-1.5390600179533	0.0809286141498999	0.1391029361666041
314	0.1184040651228087	1.3384	-0.774	3.9546	0.8469	0.3313470045553999	7.7676519232238	1.6451288287205	0.1552967102609139	0.0209	-0.1777	-0.3647	-0.1937	-1.9377622910671	11.4305667674552	2.4712931303898	0.1555176805433018	0.0122	-0.1971	-0.272	0.0716	0.5148428997401999	4.685361526063	1.0346823643793	0.1581281922688251	0.0569	0.096	-0.7199	-0.1121	2.9674087475168	0.5273146404721	0.1312483504152	0.1712097600652986	0.1026	-0.2082	-0.9246	0.0256	0.1293598849415999	8.9175306814927	1.8637580503204	0.1723066817115286	0.0651	0.7406	-0.0972	-0.0917	0.1228289418453999	9.2990793932213	2.1281432166244	0.1737692512563635
317	0.1344669323016464	0.4804	-1.9238	1.287	-0.0438	-7.2351046596686	4.0998192001549	-0.6422356331468	0.1542391934278265	0.044	-0.5847	0.2925	-0.0311	-5.3332232125999	2.8867948776125	-0.6613956890977	0.160965652286691	0.0002	0.0096	-0.0183	0.0422	-1.762961205667	-1.9139991005243	-0.7541272124576	0.178107399406422	0.0692	-0.6569	-0.377	-0.0945	-3.8450337333417	2.0818758125212	-0.4918665698114	0.1993895194546404	0.1325	0.8018	-0.5945	0.0162	-3.7255489491058	2.7282031208608	-0.4729425720446999	0.2140168197452758	0.1251	-0.7853	-0.5029	-0.0834	-5.0487731006389005	2.9521436516051995	-0.5569005995584999	0.2258927801841983
319	0.0921658198239197	0.2007	-1.1181	0.2549	1.3967	0.8284068544191999	-3.4388562843949	-5.0289835561968	0.1041045315439509	0.0002	-0.0416	-0.0006	0.0264	-0.7446061990282	-0.7930374698198999	-0.732960661941	0.1123107604613236	0.0036	-0.1618	-0.054	0.1364	0.6122955867841	-9.1512282838507	-6.539165789616299	0.1162776884151845	0.0002	0.0278	0.0174	-0.0424	-1.1437805885104	-2.3854466374024	-1.6473713814704	0.1332705019813232	0.0015	0.092	0.094	-0.0017	-0.5063448051089999	-1.3339647989142	-1.5710065588817	0.1402129383615722	0.0668	0.1827	-0.4817	-0.6699	2.0612600644344	-1.8462504016589	-4.6807190484404	0.1424790414511282
320	0.1447125964134536	0.5082	-2.0187	1.0832	-0.1385	-6.1491189832565	3.8676953190249	0.0166027589554	0.1632902187480822	0.007	-0.2001	0.1568	-0.0052	-3.9288343887327	2.7942207263754	0.2131998833633	0.1698117109132661	0.0002	0.0237	-0.0152	-0.0347	-0.4026759192145	-1.2037393672972	0.4569693015805	0.1824378276293203	0.1161	-0.8968	-0.3853	-0.0457	-3.7480531626662	2.5409302947288	0.1573721228	0.2022376937332934	0.0807	0.5807	-0.5097	0.0392	-2.0539029176935	3.0366524815488	0.2884237580616999	0.2188536288122607	0.1683	-0.6214	-0.8739	-0.0592	-4.1757512494059	3.2085028396464	0.1397071020157	0.2251020148190962
322	0.1144209031620784	0.8506	2.302	-2.392	0.362	3.7668984743715	-7.075765385333599	-1.7637480662809997	0.1186786769003113	0.0016	0.1159	-0.0735	0.0402	0.0407200367744999	-0.5326652926473	-0.3188359207928	0.1305481558637578	0.0525	-0.2789	-0.2666	-0.6737	-4.3088880652947	0.183338523062	-4.3544079518146	0.1378484672964476	0.0393	0.5014	-0.4102	0.0911	6.027745733547	-8.7230974237733	-0.9710646837374	0.1438013058124282	0.2101	0.8473	-1.1863	-0.2583	7.2063842472576	-9.0611720865784	0.2063935390521999	0.1555654223044883	0.2	-1.0767	0.5813	-0.6565	-2.784699712946	-0.9146074346829	-3.8370077550789	0.1596956542613952
323	0.0862511921360605	1.8761	-0.5206	5.1336	2.4502	0.4301373546430999	-0.6412520573792999	2.1589094666318	0.10020262340599	0.0056	0.0106	0.0169	0.2881	0.1690570029179	0.5705919742421	3.2118076542252	0.1140024185782069	0.1205	-0.559	-1.0978	0.2609	0.2201242567665	-0.0854924057110999	2.135146276089	0.1182665389219551	0.0002	-0.0376	-0.0262	0.0264	1.0125322380952	0.9031586127492	1.2785304686578998	0.1223360051628719	0.0137	0.038	-0.2847	0.2922	0.3232029972005	-0.0127471419467999	2.0033864662747	0.1266127639611813	0.009	0.0424	-0.3015	-0.1173	0.31080994253	1.9510995784744	2.6911419859414	0.1307088491959538
324	0.0963506318532712	1.524	1.0083	4.1197	-2.3951	-0.9526914884005	1.0652912422639	1.2654292394348	0.1126687685462601	0.0116	0.2097	-0.1537	-0.2949	-1.2805369632236	1.3866057739908	1.6935600995121998	0.1197322854444784	0.0001	0.0318	-0.0075	-0.028	-0.5804277319171	0.5406912709101	0.6495927798876999	0.1225772456286418	0.1092	0.9935	0.2715	0.5253	-0.8638942681106	0.8679859433034	1.2423742234445998	0.1281522593627663	0.0026	-0.092	0.0831	0.1213	-0.38949600393	0.6098563188807	0.5351832466121	0.1321412071345696	0.0211	0.2791	-0.1952	0.3521	-0.6132398195209	1.0613175961632	0.7764347108645	0.1333060958912121
325	0.1016276098008867	1.3782	0.717	-3.7121	-2.4593	-0.2938137532676	0.1382907529105	-0.5625659959792999	0.1185518642252588	0.0004	-0.0327	0.0419	-0.041	-0.3180490601787999	0.0674339546198	-0.2227208967927	0.1230334173629936	0.0034	0.036	-0.1236	0.1585	-0.3090001631178	0.0148716656046	-0.5493467376641	0.1304701352451182	0.1484	0.9373	-0.3692	-0.8313	-0.5082726136133	1.7273951059142	0.3448023210547999	0.1309069610411876	0.0098	0.1696	0.117	-0.2644	-0.0023605818419999	-1.0719795574829	-1.0464065875278998	0.1319435745003138	0.0559	-0.1773	0.6011	0.4926	0.1213339066788	-0.573227957299	-1.0589570143212	0.1351974596708232
326	0.0964764776540267	0.0	0.0031	0.0218	0.0111	0.1155898241966	1.4260668337829	1.306975479854	0.1026774364737534	2.2584	0.1793	-4.4919	-3.5755	-0.1503690633353999	-2.2651749925525	-1.9630992028379	0.1083800096288717	0.0378	0.3522	-0.5954	-0.2125	0.8570879237994999	-8.3893898373759	-6.2398833550814	0.1144283085151611	0.0001	0.0294	-0.0003	-0.0317	0.2618278693085	-3.8719050233098	-2.9805099767399	0.1159514504746253	0.0305	-0.3423	-0.2529	-0.4615	1.0477442505717	2.2340153122381	2.7360717270008	0.1215352935975227	0.0006	-0.0494	0.0606	-0.0261	-0.4834471612415999	1.1737993209345	0.6235870365949999	0.1289607176822707
327	0.0963095946358612	0.0003	0.0453	-0.0207	0.0486	0.4508711318219999	-0.4289177206914	0.865940105707	0.1005937951690682	2.2814	-3.9147	1.2759	-4.1311	-2.4780601316702	0.9337674906338	-2.7454747113381	0.1149356400638491	0.0002	0.045	0.0035	-0.0147	1.3263322509584	0.1999019389867	0.5537138140718	0.1158342536235398	0.0253	-0.0163	0.3616	-0.4434	1.3069361368233	-1.5026677145557998	2.8056695483091	0.1233947512603164	0.0169	0.3916	0.2179	-0.0635	-5.938712455072899	1.5298537487695	-5.6788910803301	0.127457148036827	0.3836	-1.7387	-1.1428	0.4305	-6.990272979622499	2.6207573040191	-7.7837432227801	0.1322009508523004
328	0.0859982940547634	0.013	0.3612	-0.1786	0.2551	5.5500819978183	3.8944092368702	-1.6679871295572	0.0920132958629224	0.157	-0.6796	-1.4129	0.3173	9.2115018068831	-0.9335314324496	2.8193609229927	0.0949008569475571	0.1258	-1.1477	-0.7314	-0.3693	10.2312731626271	2.2455034772024995	3.1518095324077	0.1000621274935459	0.046	0.824	-0.0816	0.0613	8.145305674913098	-1.6167625035858	3.3995525967256	0.1084591996104961	0.0747	-1.0056	0.0232	0.1456	7.646947505036199	-0.5120102015297999	4.1272412925528	0.1185053484209918	0.0651	0.8498	-0.3012	0.1056	8.8076849397783	-1.4881894792582	3.5010182729009	0.1200626448199451
329	0.0985131915621937	0.1941	-0.6816	-0.0479	-1.5773	0.8370229781424999	-9.915820742474498	0.9655566594394	0.1028127753557867	0.1123	-0.0032	-1.2799	0.0048	-0.0743976710536999	-10.217424415820698	0.3352419645946999	0.1191604037360483	0.0722	0.0231	-0.9301	0.2067	1.9560961433733	-9.695696485707998	1.7306605774623	0.1202958243249753	0.0738	0.0014	0.184	0.9418	-1.2376924027913	-10.0073719749134	-0.4899781043378	0.1305868058461112	0.1404	-0.0085	-1.2581	0.1741	1.3074869392531	-4.8147214110046	1.2604326745359	0.1325237744146406	0.1703	0.3998	-0.1669	-1.3189	-0.7805657290879999	-5.2853820872687	-0.4723130835534999	0.1371248634969238
330	0.0744399450238082	1.9981	2.6174	-5.0143	2.8756	0.0459133168268999	1.1966182787405	1.3544231748782	0.0841781960034633	0.0008	0.0263	0.0159	-0.1155	0.557884175326	0.1323892983055	0.9260955996473	0.0935594145923129	0.2971	-0.8387	1.4733	-1.3745	0.0249434814638	0.840760566059	0.9046929909465	0.1089467420242457	0.0002	-0.0277	-0.0033	0.0479	-0.0792762068605	1.1500754734224	1.4544331589176	0.1138448776016629	0.0	-0.003	-0.003	-0.0081	-0.0732173801326999	1.2026771054683	1.6181395096602995	0.1157080388597306	0.1359	-0.5532	1.201	-0.1126	-0.1641391240804	1.0467606748042	0.1373071771429999	0.1178983707557981
331	0.0980055138350229	0.0115	-0.3572	0.0572	0.212	-8.8387659340313	-2.8692478859203	2.9065057359932	0.1009897652893098	0.1843	0.7689	-1.1007	-0.9671	3.6185359056018	-7.5847068304688	-2.3892629113803	0.1132085919957371	0.272	1.4856	0.0623	-1.1805	-3.108886285914	-3.95397458535	0.8028732274949	0.1160378855823488	0.111	0.8642	0.6997	-0.4448	1.6498893354352	-5.7536428386601	-1.2756584274168	0.1391065104043135	0.0246	0.1524	-0.4	-0.2867	-5.3727236154227	-1.1695502736189	2.0196351379538	0.1414119569356674	0.0618	-0.1136	-0.6929	-0.4036	-7.450783153965999	-0.544114114581	2.9636711596003	0.1457268762155459
332	0.0994019537348521	0.4766	-1.499	2.1221	0.6647	0.8664909081368	0.3078592152275	-0.3156097922754	0.1172369339233836	0.1914	0.9898	1.1681	-0.3246	3.1165188338698	1.0228794551693	-1.1512951073740998	0.1358867318991926	0.0815	0.2949	0.8998	-0.0576	4.392255947348	1.9215529624187	-1.6044481349767	0.1397857250820321	0.0251	-0.4703	0.0941	0.1983	5.079224606400699	2.8147184453701	-1.8227232693003	0.1414648244903528	0.2208	-1.138	-0.9461	0.3886	-0.3508218047519	1.0851594727674	0.1300680594942	0.1415465218772714	0.3584	1.4662	1.171	-0.5264	-0.4376912165375	0.7473995542078999	0.1842827557988	0.1437537742572842
333	0.1158442395130397	0.3977	1.084	-1.9923	-0.0707	-3.4846909151604	3.5925695053397995	0.1014263331445999	0.1417532371030331	0.1056	1.0571	-0.0147	0.0042	-4.529169694184	4.779784799742999	0.1424611141646999	0.1541505669588588	0.5507	-2.1749	0.7925	0.0201	2.7396125997638	-2.6028955680813	-0.1011902749603999	0.1579476403454982	0.4211	-1.3122	1.5083	0.0498	-1.0706418944391	2.4936006287967	0.0703059958609	0.1682624313758828	0.0024	-0.1192	-0.0868	-0.0014	2.9332196538385	-1.4015561256568	-0.0583063714974	0.1690881901671787	0.0001	0.0053	0.0018	-0.0275	-0.1338843334721	-4.904698922215499	-0.1792075048385	0.177745955996161
334	0.1136818980950076	0.3826	-1.4092	1.7072	-0.3851	-5.739007231239699	2.8713724095781	-1.0801629078684998	0.1370833900652262	0.0855	0.827	0.4973	-0.0681	-6.701259076100301	3.7923534152344	-1.234190873059	0.1544139863670753	0.2055	-1.406	-0.1264	-0.0566	-0.6750083777199	-0.5838899186187	-0.1653194150014	0.1565067054858564	0.711	2.2979	-1.1826	0.3676	0.5414781315241	0.3209604444505999	-0.3287897075599	0.1575161255594407	0.054	-0.7131	0.0325	-0.0686	-10.245318624587	3.2911232041164	-1.2386759785588	0.1683196408613245	0.1144	-0.7759	0.6461	0.0012	-0.1140161029686	-2.514806522344	0.2895253629213	0.1701851246756665
335	0.1164257649749111	0.478	-1.2841	1.9651	0.8053	-1.4137524651737998	2.7369766167069	1.6823866787934	0.1384328231900316	0.3559	-1.4331	1.1868	-0.6275	5.6780255336547	-5.2629565597697	1.5830061832452	0.1444917396864278	0.3058	1.2984	-1.079	0.5695	-2.1076848406604	3.7694951143976994	2.0852593131614	0.1587400450972362	0.0889	-0.2081	0.6433	0.6188	-2.3448839727507	3.845781250925	1.7860949077185997	0.1667975830064503	0.0035	-0.0317	0.1225	0.126	-1.4160737039851	1.9076648725816	0.4333634831604999	0.1697806724476139	0.0003	0.0404	0.0195	-0.0219	1.5740359722456	-3.7120936326064	-2.9759461851787	0.1758241939238455
336	0.1142261634333592	0.4191	-1.2513	1.9833	0.0659	-5.0185576530613	3.9986682682252	0.0694011061548	0.1389759029957027	0.0944	0.9827	0.2292	0.0259	-5.802034766421099	5.061874329862	0.1035901998330999	0.1521312240811549	0.7348	2.5289	-0.9221	0.0006	2.7930404354544	-2.7981156864147	-0.0939511573116	0.1563303488635464	0.3162	1.1331	-1.3224	-0.0373	-2.3494084212812	2.8742051077885	0.0647979715629	0.1648781897945372	0.0128	0.1541	-0.305	-0.0101	-8.689813219801099	4.552146024112799	0.0403266064675	0.1686253113165988	0.0	-0.0008	0.0002	0.0126	-1.7308572926158	-4.4721616426997	-0.2102098130301	0.176717965394696
337	0.1164495476571648	0.4269	1.1961	-1.7751	-0.9578	-2.5162622144799	3.2798710973362	1.1235189276999	0.1431377724319845	0.1215	0.8435	-0.5843	0.47	-3.551495381289	4.514691458886399	1.4497119952336	0.1497559560692998	0.6979	1.9636	-1.6963	0.5072	4.3060160240536005	-4.348978613578	-0.0463067471339	0.1580131562770581	0.1898	0.655	-1.0142	-0.5864	-2.0433983284966	2.9659530553809	1.4154048724631998	0.1675482783959324	0.0039	-0.134	0.064	-0.1131	3.1112075247253	-2.7605824351269	0.5901061174693	0.1694612037296134	0.0002	-0.0336	-0.0148	0.0128	1.1497607291768	-3.3272007632683	-3.6871108081119	0.17851522264851
338	0.1225179157081206	0.2805	-0.1401	1.847	-0.0519	-1.5846585905346	2.9934144908095	-0.0487853580679999	0.154099165701568	0.1823	0.747	-1.1019	0.0454	-0.1315237516301	1.9922130455559	0.0038556170085999	0.1759711444847707	0.0015	-0.0278	0.025	-0.1069	1.460019869277	-6.1622202124796	0.2034428117497	0.1801892190479029	1.0394	2.018	-2.1366	0.1233	0.3771816353209	-1.6484336432993	0.1022525367893	0.1917549741669269	0.0004	0.0012	-0.001	-0.0564	-2.8326982104	5.8641574118964	-0.1296746291872	0.1934652384585198	0.0664	-0.0439	-0.7161	0.01	-4.170439940261399	5.1670775939538	-0.1799156793910999	0.2069336261650019
339	0.1446843567751091	0.4909	-1.872	1.1194	-0.5758	-4.1768528542655	-1.1793860312939	-2.9350294332507	0.1541300895093788	0.8148	2.4257	-0.9134	1.1004	1.3997070032139	-3.4509345948198	-0.4022038028460999	0.1621299137326436	0.0506	-0.3205	-0.3976	-0.4549	-0.3814700256672	-10.5624627950597	-2.5597362634034	0.1669485745212983	0.1533	0.6977	0.4622	0.8226	-0.1561131458176	-8.232843918220599	-1.9538142475927	0.1710038588367121	0.0097	-0.0126	0.18	0.23	3.917778997106	-4.2409426512758	1.2226633650638998	0.1727174967147919	0.0005	0.0306	-0.0103	-0.0552	-0.6610416018213999	-0.1599687628262	-0.0964297682457	0.1732009191636063
340	0.1001413553269577	0.3128	-0.6952	-1.8683	0.8438	3.1278102836807	6.0648462114971	-2.4344287106239	0.1240966534909063	0.0548	-0.601	-0.5397	-0.0979	2.2021474573711	3.9159298746631	-1.1595571438211	0.1410350306743953	0.0365	0.4681	0.4075	0.0524	0.6291344039236999	2.3199404912869	-0.8398163333221998	0.1415863599647569	0.386	-0.0639	1.4734	-1.3835	0.4966270765260999	-0.0900168542416	0.1566639482474	0.1455922252805609	0.0139	0.0189	0.0968	-0.3657	1.7697675499781	3.00580754548	-1.1066801105603	0.1481483237754986	0.1005	-0.8941	0.4616	0.0697	-0.4024005179995999	-0.1327040425511	-0.1115374920344999	0.1496489939005303
341	0.1594642148361053	0.0	-0.0008	0.0002	-0.0001	0.0036195588244	-0.0008262036447	-0.0013376630437999	0.1618229794686624	0.0071	-0.1202	0.0219	-0.2252	-0.0031867854866999	0.0011409478903	-0.0015737212279999	0.1694929521918989	0.7533	-2.5445	0.4348	0.0536	0.0017310933508	-0.0001967151534999	-0.0036195588244	0.1739486650536174	0.0	0.0	0.0	-0.0001	-0.0032654715480999	0.0009835757675	-0.0024392679034	0.1758543158617528	0.0143	0.0841	-0.3388	0.0065	-0.0101505019206	0.0013376630437999	-0.0028720412411	0.1758684750026847	0.0	0.0002	-0.0011	-0.0001	0.0109767055653	-0.0011409478903	-0.0023999248727	0.176126703571127
342	0.1110384567844354	0.2192	-1.1055	0.311	1.2814	-1.0377511207739	-2.9835787331345	0.1218847091086	0.1153506334634476	0.0986	0.2935	1.0937	-0.0063	-0.6064334752098	-3.2790448936915	0.0533884926598999	0.1294764894445585	0.0442	-0.2181	-0.6783	0.0641	-0.463854331953	-0.5259376343976	0.0836826262989	0.1315071297945698	0.1671	-0.4088	0.103	1.3145	-0.1549721979273	-0.8561830340934	0.0837219693296	0.1334768732335609	0.2059	0.4093	1.4649	0.0151	0.6382226440154	1.7482075691545	-0.0076325479558	0.1380716304100521	0.0032	-0.1021	-0.1094	0.1108	-1.5659313079214	-0.4372191001691	0.4042496404425	0.1390250298383129
343	0.1151326659670275	0.3964	0.9529	-2.0622	-0.0614	-3.3747271443539	3.5734094493889	0.0952101342939999	0.139799491005367	0.0899	0.9794	0.0753	0.0074	-4.428294163469199	4.972880394418599	0.1321138970905999	0.1537243407657352	0.4259	1.9174	-0.6924	-0.0147	2.4050788097217	-2.7986271458138	-0.0823843062858	0.1568830272210096	0.4643	1.3818	-1.59	-0.0449	0.0380053676562	1.5494072350274	0.0450084271208	0.165526909528871	0.1881	-0.8121	1.022	0.0201	3.8963370453745	-3.0651761788063	-0.0793942359525999	0.1692467446896411	0.0	-0.0007	0.004	-0.0172	-0.7228495030511	-5.1702250364098	-0.1484412548311	0.1776414005395814
344	0.1124871582428588	0.2785	0.5712	1.6573	-0.8003	-3.0393671506671	-8.3095234850549	2.8553991391139	0.1327748747197836	0.0125	-0.1158	0.1941	-0.3	-1.952988043948	-3.9814753638093	2.4818764056481	0.1346003929265408	0.0625	0.0278	0.3511	-0.7564	-0.3841453517548	-0.0041310182235	-0.4234490394241	0.1371744614656643	0.0022	-0.1298	-0.0451	0.0685	-1.7443519521459	-3.2594520644029004	3.5185652645931	0.1412644415378761	0.062	0.1071	0.648	-0.4761	-1.8418833252512	-4.1726431499806	3.0075386388308	0.1486120842419806	0.0446	-0.2302	-0.3096	-0.5489	-2.0254579064974	0.9545406108434	-0.6088334000825	0.1545130470671023
345	0.1453785049016821	0.3898	-1.906	-0.2915	-0.5511	-2.8612219076575	-3.7606822755209	-2.6226457694927	0.1537766971375444	0.0599	-0.7397	0.0328	-0.1902	0.6777623898688999	-7.9256141914843	-3.0963358591207	0.1555357310684724	1.0305	3.1204	-0.1528	0.4217	1.4246898277084	-1.5503514677642	-0.4168394102665	0.1654246972081782	0.0051	-0.2038	0.0421	-0.0506	2.0193597367389	-9.0557034053111	-3.2818382488712	0.171962249923497	0.0122	0.1556	-0.257	-0.1265	4.9235442339208	-2.011609159691	-0.3946892839824	0.1733212092039577	0.006	0.2059	-0.0978	-0.0171	-1.1015261735386	-2.8762116023542	-2.0549258364917	0.1747842899316688
346	0.1377154506031955	0.1424	1.0577	0.401	0.5207	-4.850798970156499	-3.4756813611301003	-3.9291097899476	0.1476623020481197	0.1107	0.9945	0.0968	0.3553	-0.9508030229269	-6.1731969180449	-3.588871260454	0.1540180629184551	1.0024	3.0191	0.296	0.7485	-1.2059032339857	-0.8930474538592998	-0.9083912358323	0.1565042502645798	0.0414	-0.5686	-0.1549	-0.2229	1.4189064021955	-7.479031450008599	-3.485399089713	0.1634139062619708	0.074	-0.8094	0.0299	0.1528	4.2883903463	-0.5589464371549	-1.5138804783053	0.167913716823481	0.0094	-0.0074	0.2497	0.1459	-3.1223022593827	-2.7971321106472	-3.5343024768731	0.1742272402440026
347	0.1427107179094555	0.1788	1.1495	0.3951	0.6338	-3.4858712060814	-2.8570515464033	-4.5369596142626	0.1530528394003013	0.2571	1.4888	0.1052	0.5408	1.3989201425998998	-5.8555019451424	-3.7626887700866	0.1574497915882817	0.9795	2.9366	0.2074	0.8153	-0.2766995349131	-0.7636875689177	-1.4565183395447	0.1621978716557291	0.0205	0.3912	0.099	0.1625	2.6224097113085	-7.525220168050399	-4.1161072148647	0.1713433809171765	0.011	0.1438	-0.215	-0.1717	-1.7510009243341995	-2.1761810571091	-3.8614004341129	0.1731772360719776	0.01	0.0435	-0.0691	0.2824	4.9799227969139	-0.2989283472586	-0.4416648626382	0.1756617836639733
348	0.1413630733734771	0.1794	1.1694	0.4178	0.6016	-6.9211472746826	-4.1228348731144	-2.5615460428156	0.1537969923104559	1.0699	3.0802	0.7729	0.591	-0.1087834798855	-1.7768492955041	0.345431809546	0.1605545995154039	0.0943	-0.9001	-0.2363	0.1228	-4.615645675662599	-3.8253622179917	5.843620349870999	0.163056592003972	0.0454	-0.6126	-0.0423	0.2016	4.6985020983168	-1.1000704814027	-1.5251325850855	0.1651648362354685	0.1013	0.9204	0.2591	-0.0767	1.7572958092462	-0.6938143463945	-6.9343271899671	0.1700345149861301	0.0077	-0.0751	0.0288	0.2476	-4.9897978976196	-3.5729373330205	-1.9733677338506	0.1726837817970281
349	0.1456720297106173	0.2366	-1.3112	-0.4788	-0.6985	-6.8695685614349	-3.0236299383871	-3.064035230916	0.1559535049207245	1.1721	3.1847	0.875	0.6048	-0.4420189499144999	-0.6056072715651	0.1064622410741999	0.1596374345374728	0.0361	-0.5684	-0.1259	-0.0261	-4.4737353639277	-3.0610058175521	5.5607833021687	0.1698452821412351	0.0765	0.7847	0.2401	-0.0503	0.9558782738872	0.1964004092543999	-6.503009544403	0.1703139897995785	0.0823	-0.8259	-0.177	0.1079	-2.3340252962775	-1.9295002546201	3.4286270964129	0.1704946784303316	0.0346	0.5354	0.127	-0.0387	-2.4700734964381	-2.1105175388708	6.4903017454869	0.1719943577940161
350	0.1456938841566731	0.2752	1.5231	0.2503	0.6712	-5.5275384412272	-2.3754141645739	-3.537725320544	0.157162167615754	1.0696	-3.1125	0.1072	-0.7137	-0.1804664818209	-1.2407611591859	-0.8907262150479999	0.1614383347502024	0.1259	1.048	-0.1145	0.2414	1.6056677689283998	-7.7107619008316	-3.8297292943994	0.1670772955879224	0.0182	-0.3851	0.055	-0.1115	1.6140478344675	-8.4982126602921	-3.9038909072689	0.1728351301476581	0.0134	0.0016	-0.2765	-0.2006	0.7119121405165	-2.0016160298932	-1.6205000915023	0.1733979965158161	0.0025	0.0704	-0.1107	-0.0675	1.5953992379157	-1.8497912744219	-1.253468958102	0.177020246828774
351	0.0935035045624069	0.0001	0.0294	-0.0026	0.0045	-2.6474318788337	-0.0370611349194	-0.0150290377273999	0.0998680272027882	2.2656	-5.8099	0.5237	-0.0014	3.3354627997153	-0.1485592839231999	-0.0077505770478999	0.1065889898351278	0.032	-0.5198	0.4252	0.0002	10.394389367909298	-1.567032912781	-0.0086948097847	0.1139384042233775	0.0001	0.0159	-0.0273	-0.031	3.2544948425347	-0.3380746628050999	-0.0071997746181	0.1158418449281215	0.0269	0.5302	0.258	0.0192	-2.9517108782675	-0.9154729813583	-0.0212058935473	0.1192615076976077	0.0008	0.0304	-0.0886	0.0295	-1.0202828151431	0.4508711318219999	-0.0088915249381999	0.1279537418051706
352	0.0685556502148849	1.1187	1.2638	-4.7811	0.1495	-1.2095621358408	1.9488963687552	0.5029613044687999	0.0741634377169918	0.0011	0.1213	-0.0629	-0.0606	-0.1689389738258	-2.0365919841855	0.2951120732807	0.0889669641698934	0.6348	-1.9042	2.66	-0.0257	-1.1174994440028	0.1386841832174999	0.6362948355111	0.1054972957779802	0.0017	-0.0732	-0.1311	0.0329	-1.3690981253293	4.7126262463381	0.2523068558790999	0.1057985816733008	0.0035	0.1305	0.1723	-0.0529	-2.0550438655838	4.2524308162402	0.5266458089502	0.1070736727852112	0.0893	0.2374	1.0926	-0.0254	1.0674551089524	-7.1398158393132	0.4117641593062	0.1125821386672034
353	0.0815136025261137	0.8626	1.4008	-3.5999	0.9759	-1.2538230453783	2.9524190528201	2.9512781049298	0.0837277288642135	0.2746	-0.6733	2.0157	-0.6357	-0.2803977797988999	-3.0622254515038	8.0400630677906	0.0959673222371758	0.5373	1.3264	-2.0556	1.5536	-0.2435727030637	1.9385098086504	0.6686348067465	0.1090712464752542	0.0213	0.3362	-0.3497	0.241	0.9592617745274	-7.6237351169232	7.276493527965	0.1117396056542085	0.0549	-0.1523	0.8134	-0.2291	-1.5963828136832	6.1032450094603	-0.1635489786199	0.1136983838346377	0.0046	-0.0308	-0.2438	-0.0266	-0.2610410086945	0.1534771627607	-0.6648578757993	0.1160703433062813
354	0.1187606307974007	0.0007	0.0591	0.061	-0.0425	-6.441437701357499	5.7095393012454	6.46405994401	0.1224395411936438	0.0589	-0.2949	0.7945	-0.0627	11.4643624308265	-5.870373610747	-8.323411574891999	0.1235244039219018	0.3595	-1.401	1.2148	0.9629	4.3736860368576	-0.6078498243149999	-2.9812574943232	0.1257608069556078	1.2383	1.1646	2.5994	-2.58	2.8849064121389	-0.2335795732658999	-1.3844419073023	0.131933029286344	0.3014	-0.6914	-0.472	1.6511	-1.6638954543643998	-2.8495763705703	6.0402568173096	0.1322312047202239	0.0704	-0.3273	-0.5531	0.6213	7.727207287664199	-6.962496799948299	-2.2241008685017	0.1394198886594764
355	0.0919615263775642	1.0123	3.9987	-0.7067	-0.1482	-0.3853649857065	0.0783319741237	0.0401692343446999	0.0984749245076309	0.0	-0.027	0.0043	-0.0021	-2.1292841645147	-0.3009348418242999	0.07475175833	0.1071041423715735	0.017	-0.2372	-0.4262	-0.0176	11.015143706293898	-0.9065027703587	-0.3778504668428	0.1142094211835583	0.8999	-3.4368	-0.0351	0.076	3.302453996958	-0.0411528101122	-0.0633816224576999	0.1147441989530282	0.0006	0.0758	0.0015	0.0385	5.6892776404349	-0.4612576919268	-0.1724011605273999	0.1230754291720554	0.0002	-0.0245	-0.0388	0.014	-1.9757283156926	0.4164853229901999	0.1110260326354	0.1279804357676149
357	0.0919989338658096	3.097	0.3337	-5.7035	-4.2254	0.5381733169452999	-4.5310188166269	-3.0916540384674	0.0949775836230572	0.0005	-0.0088	0.071	0.056	0.0540179811511	1.4670229287416	1.2552393944835	0.1011595559127351	0.023	-0.3389	0.4654	0.0969	1.3364827528789998	-11.791145643820698	-8.207113576142799	0.1087366476996008	0.0197	-0.4139	0.0283	-0.3157	1.0628519743604998	2.4240814935498	2.8504419172457	0.1139532230143906	0.0001	0.0177	0.0162	-0.0246	0.299400463627	-4.622019246636	-3.3865693965945995	0.1205239618249291	0.0001	0.0261	0.0055	-0.0142	-0.4786866545268999	1.0404657898922	0.4945812389297	0.1259551343570898
358	0.1066914193442316	1.9539	2.2855	2.2548	-4.1428	0.7278067249193	1.7861342507493	-2.8009877276558	0.1104646483097797	0.143	-1.1006	-0.2464	0.8187	-4.4727911311909	0.4898994182764	1.1014081444465	0.1329072703497283	0.0024	-0.0423	-0.1119	-0.1136	-0.4185705036173	-1.6739279271928995	2.5787782902622	0.1360802140665875	0.0343	-0.553	-0.0328	0.2677	1.0813038557588	4.248063739832499	-6.4770038011103	0.1435543677339247	0.2374	-1.138	0.799	-0.7399	3.4905530267347	3.4241813339438	-6.2423226229848	0.1442444120652581	0.227	0.2618	-0.8995	1.2175	0.430019325551	3.0545142174866	-4.506744166684999	0.1513632646016963
359	0.1027910377725308	1.5112	0.6494	2.1145	-4.1424	0.6885817233114	2.4243568947647	-4.7219112015833	0.1067098972638558	0.078	-0.7633	-0.2182	0.6828	-2.8931291055552	-0.9261742857087	2.6331110156589	0.1206962102420826	0.4973	-0.9893	-0.947	2.0749	0.2564772171333	2.7964239360946	-5.2826280751197	0.1273258133594082	0.0023	0.0345	0.1345	0.09	0.3093149073634	-1.5608560569611	2.8199510684532	0.1407022454770985	0.116	-0.3254	-0.4584	0.9593	0.0402479204061	1.1322530805153	-2.1148059292171	0.1432287207222403	0.3646	-1.4207	0.7984	-1.0782	2.5981744043973	3.8279982010486	-7.9218372605371	0.1459204462137871
360	0.0903333457081184	2.5029	-0.3089	4.7193	-4.381	-2.1928231590952	-0.7177349090601	-5.257173134256799	0.0947439362993344	0.1651	-0.4983	0.0851	-1.5356	-0.8376918096643999	-11.5361241188233	3.0581731193417	0.1004036303617189	0.5797	-0.451	-2.7542	0.9331	-1.3962448165123	-5.2062239095003005	-0.8547666849882	0.1045496053547385	0.0276	-0.2371	-0.0839	-0.5765	-3.8084447147907	11.6995550683511	-14.7183458139621	0.1098421591291146	0.028	0.1097	-0.3632	-0.4889	0.4631461574004	4.132591944728	-5.6127161026927	0.1100468068388006	0.0275	-0.4458	-0.3045	-0.2881	-1.5846192475039	-3.8583316777183	2.2602177706843	0.1246162497536919
361	0.08434187815689	1.9223	0.6795	4.2301	-3.979	-7.832292522663899	-1.4139098372966	-1.9029043658669	0.0918196769881014	0.2824	2.0316	-0.0643	0.6946	-8.2464566068428	-1.4606493577682	-2.005707705086	0.1083689032529666	0.8602	-1.093	-2.2912	2.3371	-6.2375227732394	-3.9568859696218	0.9405738349449	0.1087944466439451	0.2463	-1.5729	0.4689	-0.8378	-6.1619841542954	1.9429162280888	-3.9481911598371	0.1105689285140413	0.0293	-0.3397	0.5101	0.1495	1.3704751314038	1.185405514991	-4.0574860991217	0.1112578913132363	0.0343	-0.669	0.0919	-0.0784	-3.996858488813	-3.8089168311591	3.342583888272	0.1249162112039472
362	0.0883556361216025	1.3032	1.3976	-3.0375	-3.3083	2.8096038513791	0.3316224057703	0.7250527127702999	0.09649132033209	0.0134	-0.4352	-0.1061	-0.085	3.4297680443031995	0.4161312357139	0.7717528902112	0.1124280069239751	0.3059	-0.4846	0.2997	1.938	1.772403533035	0.0450477701515	0.5121282306219	0.1196535276347176	0.0	0.0012	0.0122	0.0151	0.978461173509	-0.1493461445372	0.3466907865283999	0.1256138317726461	0.0031	0.1829	0.0467	0.0398	1.5369748373262	-0.0166027589554	0.4620838955715	0.1310053745858984	0.005	-0.2248	-0.0551	-0.057	1.2666882164171998	-0.1028820252805	0.3716736110229	0.1323138340695968
363	0.0847838348913615	1.2596	-0.1364	-2.3053	4.1172	-1.1080177736041	6.433372380064	-12.6721541302858	0.108603560447677	0.0311	0.6477	0.1006	-0.0209	-2.9506879594693	-1.9192710666381	2.6508547225046	0.1137720507627423	0.9406	0.453	1.6197	-3.0939	-1.0841758969999	2.7068398551907	-6.115402005946599	0.1162569978197174	0.0032	0.1148	-0.1014	-0.1319	1.0532522748697	0.3010528709164	0.1098850847450999	0.1254852900426457	0.1733	-0.0485	-0.8453	1.1638	-0.8716841881891999	2.9692578699597	-6.323920068656599	0.1345571694927898	0.1604	-0.6463	0.6829	-0.951	-1.1596751729132	1.3623311240488998	-3.6643705363673	0.1396793659694092
364	0.1444540889177626	0.3431	0.74	-0.3247	1.7057	0.6774476456233	-4.6998397613606	6.0135035564336	0.1574188938724796	0.8319	-0.9653	1.1379	-2.3875	-0.8589370462423999	-1.7129168706165998	1.0713894120224	0.1645108444453895	0.0119	0.0554	0.0425	0.3226	0.0844301438822	3.6971039379097	6.5586799328435	0.1675289298851985	0.0056	0.0807	-0.0786	0.1925	-0.0142421771134	4.7072755941629	6.6583358296066	0.172861876661613	0.0057	-0.0275	0.1888	0.1136	-1.0861037055042	-3.0544748744559	1.6168018466164995	0.17384333345165	0.0383	-0.1546	-0.5537	-0.0141	-1.4390893769445998	-2.9307803859351	0.9772021965266	0.1746070520609496
366	0.1015825595590281	0.2908	-1.1149	-0.514	1.6692	4.4059473220316	1.3340041419448998	-5.2356524964639	0.1250709103564931	0.0511	0.6617	-0.1858	-0.3742	2.6374780920666	0.4122362756746	-3.0021093005942	0.1407717604683698	0.3817	-0.3163	-1.1879	1.5988	-0.0414675543577999	-0.1473003069407999	0.5776737197680999	0.1415778433125963	0.0456	-0.6438	0.0425	0.2578	0.6773296165311999	0.3114000879904999	-1.6509515972640998	0.1454632528486691	0.0153	-0.0638	-0.3697	0.1285	2.3274943531813	0.5210590985908	-2.6598249335042	0.1489172787937146	0.128	-0.5015	-0.1551	-1.0066	-0.6963323003592999	0.2346024920641	1.312090073845	0.1496958070067002
367	0.1496715947250344	0.0017	0.0026	0.1254	-0.0393	-0.2703259639397	-2.2915741661522	-3.557790266201	0.1570766119189741	0.0726	0.2356	0.7861	-0.1403	-0.678667279575	-1.5200573341252	1.5947304063938	0.1623830069527669	0.4112	-1.8192	-0.5897	-0.376	2.9114629578614	2.8494976845089	-0.1587097858438	0.1643346649547446	0.0272	0.4347	0.1736	0.1703	-5.1760084619227	-6.064334752098	-2.0223104640414	0.1687129268120998	0.0231	-0.4501	0.0031	-0.0495	0.2874008392635	-1.3022149731392998	-2.5908959437178	0.1722715537828669	0.0155	0.1485	-0.3218	-0.0972	0.5419109048617999	0.3864665905660999	0.2878729556319	0.1756037851708858
368	0.1069623826504225	1.3756	1.1577	2.2932	-3.5625	-0.509885677872	1.059114386444	-1.4153261864018	0.1093132608814535	0.3176	1.2036	0.8233	-1.4937	-5.3061552074783	-0.0764041656194	1.3408498292867	0.1164376563160379	0.001	0.0167	0.0864	0.0693	-0.1391169565552	-2.3152980136643	3.3318038978602	0.1172581933981407	0.3892	-1.03	-1.014	1.7	-0.2634015905365	5.031855597437899	-7.166726472312	0.1342328182617103	0.0051	0.0307	0.1947	0.1366	0.9027258394115	0.9649271709482	-1.6090119265378997	0.1417395167488403	0.0566	-0.0931	-0.4299	0.6366	-2.1289300772384	0.3208817583891999	0.0353693845992999	0.146738707411237
370	0.1166650650772114	0.0003	0.0261	-0.031	0.0429	12.9223364625071	-7.715010948147199	11.9949818858774	0.1169094101245327	0.0004	0.0645	-0.0115	0.0377	-12.5463744611379	8.0921138974067	-12.2476428290328	0.118854991260917	0.3751	1.6822	-0.693	1.1936	0.0483132416996	0.2054099632847	-0.1582770125061	0.1201629884383191	0.2217	-0.8652	-1.1289	0.8629	0.210485214245	0.1338843334721	-0.0858464929873999	0.1270599975288081	0.0064	0.0255	-0.2679	-0.0519	9.421082131422	-0.3220227062794999	3.2875823313533994	0.1272579748715741	0.0047	-0.1642	0.0918	0.1418	-1.7552499716498	6.6479886125325	-7.2470649410014	0.1352196698501817
372	0.1076424289649843	0.0237	-0.4602	-0.1286	-0.3189	3.8148969718255	1.1848940555919	3.6918713148266	0.1079364410697454	0.0014	-0.0664	-0.03	-0.1164	-4.8116919976407	-0.5773983185532	-2.6376748072201	0.1185273873485744	0.371	1.5004	0.4769	1.4888	-0.5922699841578	0.1405333056604	0.3359501391473	0.1208563850415408	0.1311	-1.0901	0.4426	0.4922	-0.4061774489467999	0.3335895573053	0.5014269262715	0.1308857158986608	0.001	0.075	-0.0199	-0.0753	1.9146679320462	-1.0649371549876	-1.5648690460925	0.1327953800987377	0.0061	0.0335	-0.2279	0.1254	1.3978972238017	-1.105145732363	-1.7388439278478998	0.1396418228762168
373	0.0968164565283912	1.4826	-3.564	3.113	-0.7593	-4.3459885432448	-0.993411525175	0.3981908137147	0.097079321022055	1.5385	3.0867	3.7555	0.3759	5.0245377937277	6.6990952094118	1.6323030007123	0.1141110212360916	0.0012	0.0753	0.0488	0.0902	0.7071122907710999	2.9957357296208	1.1542064916458998	0.1154656970171958	0.0004	0.0565	0.0172	0.0336	0.1412021371822999	-0.0941872154957999	-0.3250914626741	0.1155434379736004	0.0003	0.0547	0.0235	0.0261	2.6920862186782	0.9107124746436	2.6701721505783	0.1155596627931427	0.0003	-0.0243	-0.047	0.0233	-1.4534889261808	4.991450304909	-0.7033747028546	0.1193457922358191
374	0.1206417933365661	0.2833	0.4813	1.1249	1.4233	2.4357663736676995	0.4855323418687	-7.480251083960299	0.121394759465798	0.3695	0.0799	0.9703	-1.902	2.6272489040846	-2.5973088577219	-0.6655267073212	0.1248151902958242	0.3185	-0.1585	-1.6797	0.9903	2.4269141917602	-5.3378656902225	4.2787906468092	0.1295731856941	0.0093	-0.2903	0.1405	-0.0631	2.3942988193099	-12.088539612881998	8.436090014816799	0.1299510725822868	0.0107	-0.2343	-0.1005	0.2411	2.0648402802281	0.2640704220584	-14.5599901153946	0.1369755543654024	0.8355	0.3057	-0.0778	3.0082	3.0294920499614	0.206157480868	-2.3347334708301	0.1439109378184337
375	0.1113552575026651	0.2538	-1.2727	1.0649	-0.8153	-7.3227609320682	8.0773996039249	-4.2453884137449	0.1235261994930973	0.0077	-0.213	0.0647	-0.2101	-9.6734676733625	-5.4634093011862	-3.5907203828969	0.1253678730632045	0.0375	-0.5959	0.2584	-0.164	-2.4171964631773	2.3824565670692	-1.1509410200978	0.1271116960880016	0.0407	-0.4423	0.4419	-0.2991	-5.8583346433528	6.003353054513	-3.7078052422601	0.1329650843612889	0.001	0.0978	-0.0393	-0.0044	-12.388726937123	-3.2192041439968	-4.961549601577	0.1345590705344997	0.0185	-0.2533	0.2656	-0.2667	-5.491303509952499	9.341766581530798	-3.6558330987054	0.1397332647096809
384	0.0902238346073366	3.1017	-5.7638	2.8148	-3.2284	-5.3042667420047005	2.2449526747727	-2.7442550773864	0.0948339460122604	0.0001	-0.0285	0.0104	-0.0171	0.5914831235438	-0.5755491961103	0.5016236414249999	0.1089428962091492	0.0195	-0.148	-0.4277	0.2523	1.8920456893937	-2.3249763992165	2.0529980279874	0.1139609914506376	0.0001	-0.0011	0.0177	0.0186	1.3635114149699	0.0488247010987	0.2473496340109	0.1168538407607131	0.0241	-0.4846	-0.2644	0.0688	-10.765433490441	4.553247628972399	-5.5476033868842	0.1248849540799116	0.3112	-1.6071	-0.9989	0.3967	-10.9279988932934	6.0374634621299	-6.681233473473999	0.1273783222408462
393	0.1275958219185737	0.5123	-1.958	-1.4707	0.1607	7.3256329733093	5.1674710242608	-0.5576874601724999	0.1519736500302335	0.0309	0.5268	0.1516	0.0697	4.756887155875599	2.5274749782294	-0.1517067263792	0.164906317714985	0.1857	0.1535	1.2547	-0.3019	5.1895818075142	3.1992178844012003	-0.3791487868559	0.1699414275186476	0.0054	0.0748	0.1932	-0.0686	-0.3832011190179999	1.3320763334406	-0.5332554381078	0.1880627480263736	0.1802	0.8975	0.7755	-0.1754	5.0065580286978	2.0005144250336	-0.0544507544888	0.2009650839346684	0.0981	0.3005	-0.7234	0.3443	5.3760677730322	3.0347640160752	-0.2644638523654	0.2127593940257867
394	0.1176880353556918	0.4968	-2.1527	-0.584	-1.1646	8.0002872637529	2.6740671106176	5.1807296256067	0.143009988840211	0.0929	0.8174	0.2096	0.5122	5.94473193877	1.6001597446304	3.4481805826708	0.1603153567420243	0.0202	0.089	-0.188	-0.3822	0.7424423323396999	1.6081070368317998	2.6279964216679	0.1607952453773682	0.0841	-0.0325	0.4498	0.7622	3.6611050648192	1.7085104511782	2.8356489377025	0.1831468717204535	0.2545	-1.1798	-0.4282	-0.7136	5.0822540197646	1.4207161816077	2.6590774159209	0.1950706922533346	0.0708	0.0667	-0.4765	-0.5591	5.8261127012095	2.0098780663402	3.8228049209962	0.2009967475060521
395	0.1165168235130913	0.497	-0.2685	-2.5137	-0.0841	1.4895664853326998	9.8604650982796	-0.3251308057048	0.1409986029227049	0.0949	0.1106	0.9975	-0.0502	0.7092761574595999	7.2388422475851	0.0867120396628	0.1583882718999182	0.0016	0.0333	-0.0485	-0.1065	1.6692067635089	1.3351057468045	-2.2912594219066	0.1606509238619471	0.0964	0.5002	0.3722	-0.7149	1.0268137582393	5.6773567021328	0.0335596051871	0.182060087370873	0.2374	0.1694	1.3863	0.073	0.6528582514358	5.8465710771735	0.3239111717530999	0.1936598609569461	0.0978	0.5571	0.4311	-0.5109	1.145275623677	7.1355667919976	-0.2911777702106999	0.1989504931099997
397	0.1160516584880523	0.011	-0.3471	0.1321	0.0619	1.3848353376093	10.7784560336027	-3.9311162845132994	0.1341917229803934	0.0033	0.1087	-0.1504	0.0525	2.492774425152	12.365907979317	-3.8665543711346	0.1396338868631247	0.0041	0.1385	-0.1578	0.0102	0.6396783361512999	10.2545642368015	-3.0778839777224	0.1420280061675746	0.0008	-0.0491	0.0794	0.0111	0.2556510134886	2.4737717413239	-1.4001004335209	0.1436404246912675	0.0014	-0.0213	0.0853	-0.0832	1.5991368258322	10.3278209599649	-3.0981062955022	0.1478193594037687	0.3258	0.7087	1.643	-0.3231	-0.9342396070022	1.1436232163876	-2.7138429146553	0.1526296193005834
398	0.1302732464168592	0.1209	-0.3896	1.0175	-0.4528	-1.4435351394137	5.7222864431922	-0.8923392793067	0.1389958321455052	0.024	-0.0446	-0.3666	-0.3507	-1.4884255374423998	5.468563238207899	-1.2843925802322	0.1451199955685257	0.1353	0.3375	-1.0367	0.4577	3.437400592259	-2.3603851268465	1.5941402609332995	0.1525027118123158	0.0123	0.3178	0.0578	0.1309	1.2601179302903	-1.1703371342329	-0.6228001759809999	0.1533828140105119	0.0154	0.2679	0.1871	0.2084	1.087834798855	1.8140284595156	1.4453842618566	0.1560949923295022	0.0804	0.0415	0.8469	0.2308	1.7130742427393997	-0.3507824617212	0.5152363300472	0.16193138331279
399	0.1448084503688526	0.2023	1.0855	0.8246	-0.4877	-4.0544960287885	-3.7818488260375	0.32261285174	0.1491723083348836	0.058	0.1584	0.6673	0.3355	-2.202816288893	-1.4324010617256	0.5855423259081	0.1549996542109598	0.0474	0.4278	0.4627	-0.2491	-1.3886909546179	-0.1382120668490999	1.2328532100152	0.1586808177072847	0.0458	-0.057	0.3847	0.5307	-3.9119168855317	-3.909516960659	0.2122163075957999	0.1632217297974941	0.1084	0.4638	-0.025	-0.8833	-1.2723142698073	-0.1842434127681	1.1725403439521	0.1666579032961399	0.4676	0.6961	1.7355	0.8438	0.4361174953095	0.2773290234043	-0.5586316929092999	0.1704855091104585
407	0.0911125041717385	1.0996	-1.8326	-3.8388	-0.0907	-0.0639717679182	-0.3544020205456	0.0036982448858	0.0985382729649969	0.0	-0.0002	-0.0072	0.0014	-0.1532804476072	1.1401216866553	-0.0345038379239	0.1121804422697679	0.8114	0.7636	3.2042	0.0027	-0.7189545430118	-3.6504824465302	0.0035015297323	0.1169831964878887	0.0003	0.0424	0.0364	-0.014	0.8494947188743999	0.9417147828352	0.1059507816750999	0.1227425822359209	0.0336	0.6205	0.1377	0.0806	-3.6920680299801	-8.666207401381099	-0.2342484047878	0.1279835723210644	0.0001	0.0027	0.0319	0.0086	1.606375943481	3.4194995132904995	0.1014263331445999	0.1323942397183344
408	0.088424189750973	1.8145	2.6619	-4.8677	-0.0062	-0.1297533152485999	0.0107799904118	-0.9074470030955	0.1013086030216895	0.0001	0.0087	0.0059	0.0375	-0.0443789386296	-0.2774470524964	-0.9022930660738	0.108909251850057	0.088	-1.0872	-0.0609	0.1641	-0.1249928085338999	-0.0236451614507	-0.8902934417103	0.1157762426356876	0.0003	-0.0327	0.0284	0.05	-0.0922594069915	-0.0655454891462	-0.8920245350611	0.1235521360523009	0.0	0.0008	0.0036	-0.0155	-0.1032754555875	-0.0349759542923	-0.8891131507893	0.1308668160969792	0.0001	0.0031	-0.0149	0.0352	-0.0914332033468	-0.0367070476430999	-0.8907655580787	0.1326022430073463
409	0.0976901275976634	2.7297	-2.1196	-4.7626	-3.8391	0.0918266336537999	0.4666476871326999	-0.2562805019797999	0.1148465277690278	0.0034	0.012	0.0831	-0.1916	-0.0149110086353	0.250221675252	-0.5105938524246	0.1403656578288888	0.0052	0.0607	0.1328	-0.1851	-0.085767806926	0.0812433583955	0.1441922075155	0.1449233812575984	0.0149	0.1268	0.1855	-0.3219	0.1176356617929999	0.4198294805996999	-0.2948366720657999	0.1501940644162232	0.1592	-0.4104	-0.9249	-0.7523	0.0284843542268	0.286417263496	-0.2926334623466	0.1526645300408339	0.453	0.6984	1.5661	1.2289	-0.1059901247057999	-0.0456772586426999	0.1216879939551	0.153246018385904
410	0.1033425599967601	1.1697	-3.4323	-1.5401	-1.681	-3.6311256754258	5.122856027447	0.5583562916943999	0.1037236881739245	1.2484	-1.2079	3.911	-1.1399	0.5100823930255	-4.3784072005416	3.9841900329276	0.1179426834390423	0.0028	-0.0449	-0.0625	0.1712	-1.1351644647871	-0.1907350128336	2.4022067684806	0.1243185127390581	0.1232	0.5791	1.0572	0.1843	2.3963053138756	7.179316242136	2.8972601237787	0.1243507900238876	0.1333	0.8964	-0.6759	0.5896	-4.9017088518823	-6.3440243573443	0.5942764787235	0.1288023682209476	0.0036	0.1706	-0.0911	-0.0637	-3.7104805683477	-2.3584966613729	0.0102685310127	0.128948425038699
411	0.1244626240484367	0.8858	1.4128	-2.9106	-0.4563	1.4967269169200998	-2.4651949606313	-1.3572558730886	0.1336321379579589	0.0259	-0.2429	0.4629	0.1322	0.0921413778994	0.4865946036975999	-0.2683981554354	0.1409525464847895	0.0251	-0.1932	0.3766	-0.2957	1.2029918497139	-1.5683312327941	-1.2341515300283	0.1484306220382911	0.1612	0.2236	0.0038	-1.2566	-0.5312096005114	2.1270022687341	1.2267943832874	0.1560056294043993	0.0287	0.1502	-0.1593	-0.4778	-0.0221107832533999	0.4350158904498999	-0.4114100720299	0.1570975902615239	0.0231	0.147	0.1068	-0.4326	1.6897044825036	-2.8920668437263	-1.233797442752	0.1614850901599585
412	0.1425914212029031	0.1891	1.0399	-0.6828	-0.6644	-5.953780835830999	3.7589118391394	1.5355978312516998	0.15376539525532	0.2367	-0.7724	0.8541	0.9913	-6.9072985278762	-0.5801129876715	-2.9522223376666	0.1573977935222268	0.8651	-1.4193	1.4421	2.0372	-2.0881313544025	1.4117853136388	0.3232423402311999	0.1631492259849921	0.0086	0.1912	-0.1322	-0.157	-8.1052151266298	-1.4178834833973	-4.0147202247508	0.172060682577848	0.022	0.3436	-0.0707	0.2621	-4.8401763518675	3.2243187379878	0.4906469358597	0.1734632750468454	0.0049	-0.0166	0.1926	-0.0693	0.0044851054998	-0.6024991721398	-3.2946640768794	0.1746209352145774
413	0.1397572789125759	0.1207	-1.1038	0.1377	-0.2408	-0.9860150354034	-6.3612566047909	-0.8961162102538999	0.1409108055181287	0.0325	0.0614	0.5809	0.0699	-0.5842833489257	-7.2219247443841	-0.7547960439795	0.1433046065735702	0.0587	0.6971	0.1432	0.3287	1.7079203057177	2.0331691405146	0.9605600945405	0.1434232179055259	0.0366	-0.3547	0.4878	-0.1379	-1.1274138877392	2.4491823471364	-0.4231736382091999	0.1451901838071221	0.1422	1.0199	-0.2664	0.5981	0.1740929108475	-4.326041626679899	-0.1347105371167999	0.1452908261973712	0.1249	0.1874	1.107	0.1711	-1.0414493656597	-2.8339965304131	-0.7261543176298999	0.1499507685616491
414	0.1333016253378773	0.0618	-0.5133	-0.569	-0.3284	7.9686948101008	0.5698051136280999	7.2802704589122	0.1341157070365128	0.0235	0.0655	-0.4914	0.1317	2.3296975629005	-10.4515154484857	2.3486215606672	0.1399216111612636	0.2239	-0.9083	-0.9541	-0.8153	4.9141805926142	1.7382144393566998	4.9822046926945	0.1404526313139765	0.0589	0.4781	0.485	0.407	-1.5238342650724	-0.2567132753175	-1.4398762375586	0.1412272376407978	0.1964	-0.3814	1.3452	-0.3627	0.4756178981323	-2.1836955759728	0.0662930067295	0.1416717730742212	0.0169	-0.193	0.3337	-0.1754	-0.1120096084029	-2.5493497032986	-0.3017217024383	0.1464544235833259
415	0.1370706953842235	0.1201	-0.5404	-0.3148	0.9605	-3.0228037347424	-1.9145892459848	7.229439263247799	0.1391046626491003	0.0103	-0.1824	0.0682	0.2699	-2.8153479338613	-1.6747541308376	7.2399831954754	0.1416397328224292	0.019	-0.1202	-0.0451	-0.4304	-3.2999753860239003	-1.5228506893049	-7.830364714159599	0.1438514197414548	0.0508	0.2472	0.0918	-0.6781	-1.0427476856728	-0.3022725048681	-5.2585107973006	0.1441005297040692	0.0275	0.3055	0.3338	-0.2847	-0.2996365218112	0.1293598849415999	-4.0014222803742	0.1488687814667528	0.0437	0.4359	0.3213	0.3828	1.8245723917432	0.7861130964166999	-0.2293698689809999	0.1524145256000596
416	0.1419879141423699	0.0735	0.0725	-0.3293	0.8142	1.618965713305	-2.9452586212327	7.429852661633599	0.1501817802249923	0.05	0.3783	-0.3438	0.4876	-1.3321156764712998	0.3422450240592999	-1.3585148500709998	0.1571809527595942	0.1672	0.3011	-0.3383	1.1791	2.0675549493464	-2.9687857535913	6.5118223832798	0.1589144084370729	0.0005	-0.0035	0.0682	-0.0217	1.100817998986	-2.2722567380785	4.9235835769515	0.159835529845518	0.0344	-0.0047	-0.1387	-0.5506	0.5144101264025001	-0.8810871725264999	-5.845587501406	0.166341481095784	0.3864	0.4196	-0.4421	1.7643	-1.2727077001143	0.5112233409158	-2.6952336611342	0.1687282575209751
417	0.1064230240796934	0.0213	0.3127	0.1311	-0.4307	1.7610333971627	-0.9187777959371	8.3967469841168	0.1173769160805	0.1546	-1.354	-0.181	-0.3319	0.6187478438188999	-0.3172228565341	1.7282213095589	0.1218174522129443	0.061	0.7995	0.0638	0.3286	1.8874818978325	-1.0676518241059	6.5600175958873	0.1374850037767183	0.0109	-0.0405	0.0225	-0.3425	-0.1772403533035	0.2049378469163	-0.7998044711003001	0.1455883423486632	0.0366	-0.313	0.2646	-0.4577	-1.8960586785251	2.2425134068693	-6.809649125678799	0.1464930695232554	0.0	-0.0138	-0.0055	-0.005	3.6587051399465	0.8449309273132001	-0.3344944470113999	0.148455538804194
418	0.0952364457495717	1.0631	0.3377	-4.0188	-0.6929	-0.5090594742273	0.7008174058591	-0.2213438907182	0.0968863651047527	0.1349	0.2914	1.1989	0.7521	2.408580339454	-0.7143120653892	3.1101452628964	0.102087017679313	0.9251	-0.263	3.6094	0.7043	-1.4276405550109	-0.8223480276913999	-1.8450701107379	0.1161962269588241	0.1125	-0.5477	-0.2677	-1.0394	3.26940585117	-1.5376436688481	4.4580374946784005	0.1169340332634635	0.1293	0.579	0.5901	0.9873	2.8395832407725	-1.2519739229354	3.9126250600843	0.1180348040322277	0.0182	-0.1222	0.3909	0.251	-1.005607864692	-0.186879395825	-1.0845693273069	0.11966548879953
420	0.1005863681338938	0.0	0.0008	-0.0006	0.0011	4.2470408210343	0.5680346772466	0.5288883617001	0.1006604903859262	0.0	-0.0013	0.0004	-0.0008	-4.3123502519963	-1.0249646357964	-0.9893985360436	0.1166298158758329	0.6274	-2.7746	-0.4385	-0.4223	0.0200256026262999	-0.219927541613	-0.2232716992224999	0.1229020723957686	0.0009	0.0917	-0.0387	-0.0331	0.4578741912865999	-0.1576475240148999	-0.1746043702465999	0.1256506542119059	0.0006	0.0843	0.0123	0.0162	10.2683736405772	1.0470754190498	1.0116666914198	0.1303732567190084	0.0007	-0.0754	0.038	-0.0259	-11.4962696287242	-1.5869404863152	-1.5354404591289	0.1375752516251611
421	0.1167769226213177	0.9807	0.9414	2.527	2.3075	-0.0566539642079999	-0.3632542024531	0.4653100240889	0.1245542154515849	0.1371	1.1354	0.175	-0.5753	0.7788346357372	2.3376448551019	2.9687070675299	0.1314129336004608	0.599	-2.3054	-0.4184	1.1605	0.7763560248031	-0.0661356346067	0.3204489850515	0.1370496225959518	0.0056	0.1475	-0.0412	-0.1951	0.4104658392930999	0.0919446627458999	0.8370623211732	0.1373304828583169	0.1366	-1.0747	-0.2273	0.5341	-1.9382344074355	-3.5268273010401	-1.7981732181435	0.1469408017789936	0.0266	-0.0583	0.3782	0.3543	-0.6823655244607999	-1.4433384242602	0.0034621867016	0.1506465744495122
422	0.1184937933360344	0.4602	2.3161	0.6469	0.2074	0.3974432961313999	-0.1765321787509	-0.0814400735489999	0.1294933849389744	0.0009	-0.083	-0.0549	-0.006	9.2219277100186	2.1973476076257	0.6047810679204	0.1321682983570348	0.0039	0.2044	-0.0025	-0.054	-10.0882612460326	-2.9437242430354	-0.8767200961188	0.1394233945434727	0.0017	-0.0453	0.0174	-0.1255	0.1465527893575	-0.2286616944284	-0.0776631426017999	0.1431711687332467	0.0075	-0.263	-0.0765	-0.0577	7.8212764740679	2.1812563080694	0.9197220286739	0.1514181191914726	0.0014	0.0106	0.082	0.0819	3.0598648696618	0.6905095318157	0.1623293446682	0.152894140820551
424	0.1074017573785043	0.0143	0.0317	0.2694	-0.3546	-1.121669805257	2.417629236515	-1.1859563174208	0.1197224968987631	0.0039	-0.0768	0.2034	-0.0367	1.0994409929115	-0.3119115473896	0.095996994908	0.1242492138337186	0.9784	-2.1966	2.5161	-0.8098	3.6525282841266	-5.0450748557531	2.0611026923116	0.1365024823592247	0.0383	-0.2296	0.3027	-0.5262	5.3540356758402	-6.848756098194601	1.6590956046189995	0.1540142894994956	0.0019	-0.0795	0.092	-0.0579	-1.2954873148896	4.772703054217	-3.9035761630233	0.1576559463870943	0.175	-0.7479	0.8108	-0.6693	8.0250733730939	-5.593595389772499	4.7423302345166	0.1644550446634078
425	0.1225828848099754	0.5527	-2.2515	-1.0127	0.8177	8.2511384274961	3.6318338499784	-3.4893727358137	0.1518945203174744	0.0542	0.6389	0.2987	-0.1955	5.5436297407835	2.4449726428515	-2.295665841345	0.1598577506821759	0.0004	-0.0202	-0.0521	-0.0306	0.3929581906316	-0.1402972474761999	-2.9967979914497	0.1656572119182242	0.0864	0.3727	0.075	-0.7985	5.0986600635665	2.2344480855758	-2.3917808653451	0.1892906985957786	0.2283	-1.2049	-0.541	0.2543	5.4912248238911	2.4793191086526	-1.7647709850792	0.1995504130705657	0.2685	0.5933	0.1773	-1.2785	6.337493414248099	2.7933158366693	-2.5425040159567995	0.2210940698599448
426	0.1224051754456328	0.5276	2.0899	-0.0498	-1.4477	7.825053405015099	-0.615718430455	-5.7446726276605	0.1520390895232324	0.0577	-0.6209	-0.0321	0.4275	5.0757624196991005	-0.3285536493757	-3.703359479791	0.1602620864149217	0.0002	-0.0212	0.0269	-0.0294	0.3309142312177	-2.6656477020478	-1.1601472892815998	0.1657041010954619	0.0936	-0.4074	0.6308	0.5326	4.8314028560214	-0.5879422507808	-3.5939071683836	0.1879610880477821	0.2555	-1.1878	-0.0579	0.7903	5.0455469721215	0.1269206170381999	-3.4479838675173	0.1984275589075561	0.2116	0.5655	-0.9263	-0.6497	6.0498171737697	-0.3601067599970999	-4.3217138933029	0.223370182726051
428	0.0921572131359541	0.2037	0.5499	-1.6302	-0.5966	-4.7921385113828	3.7724851847309	1.3676424331933998	0.1042531545658894	0.0	0.0011	-0.0016	-0.0119	-1.0938149395214	0.3163573098587	0.1244420061041	0.1160188784726875	0.0	0.0005	-0.0047	0.0125	-2.0581519650091	0.1649259846944	0.0581096563438999	0.1335373045308469	0.0015	0.1072	0.0674	0.0251	-1.9143925308313	1.0194959545291	0.3802503917155	0.1404081705310205	0.0706	0.6659	-0.5238	-0.1904	-3.0466062683159	4.7206128815702	1.7282213095589	0.1427141186904305	0.1306	-0.4672	1.01	0.3665	-1.5082544249152	-2.5493890463293	-0.9253874250947	0.1586535827950246
429	0.1297322407421393	0.1883	-1.0588	-0.6952	0.7569	-0.0253762548015	3.8740295469676	0.7540485263962	0.1470918318806152	0.126	0.3776	1.0607	0.133	0.2888565313994	4.038129328017299	0.5177149409813	0.1711861614970787	0.5651	-1.0528	-1.9554	0.1416	0.777811716939	4.5477789477051	0.3767095189525	0.1746512916130707	0.0485	0.1659	0.6181	0.0841	-0.1745256841851999	1.825123194173	0.0651127158085	0.1754986226157358	0.0039	0.0966	-0.0079	-0.1553	-0.529557193222	1.7298343738176	0.2646605675189	0.1795893836107455	0.0091	-0.1926	-0.1953	-0.0305	-2.0139303985023	-1.8106056158447	1.0706025514084	0.1882284352220524
430	0.1325975464457665	0.1724	-1.0803	0.4609	0.7553	-0.6911390203068999	1.5752162631666	-2.1805481335168	0.1528177140194053	0.0657	0.2243	0.4193	-0.6468	-0.5538711861946	1.4561249092376998	-2.199668846437	0.1739722680317543	0.2086	-0.6415	-0.4261	1.098	-0.9904607978725	0.2737488076106	0.0455592295505999	0.1760737162136971	0.1647	-0.4212	-0.4907	0.9923	-0.0652307449006	1.2818352832367	-2.6330716726281995	0.1763960484377875	0.0989	-0.4531	-0.1852	0.7754	-0.5883750241185	0.5797589003952	-1.2782157244122998	0.1807785721124073	0.0876	-0.4425	-0.3117	0.6585	-1.8281526075369	0.461887180418	1.0185517217923	0.1925335439066307
432	0.1260873146360887	0.1534	-0.9756	-0.4469	0.8205	-0.4886404412939999	2.9025714329232	1.0274039036998	0.1478372908611809	0.0958	0.0201	0.8367	0.5208	-0.3257209511653	2.4560673775089	0.5851882386318	0.1583331372804139	0.046	-0.3526	0.0408	0.557	0.8330886750725001	-1.4411745575717	-3.2507965976489	0.1618392616171254	0.0426	-0.4927	-0.3775	0.0985	0.6166233201610999	-1.7286934259273	-3.0034076206073	0.1658952338795876	0.6099	-0.3686	-2.16	-0.8444	-1.6323816867736998	2.4965906991299	2.02223177798	0.1683219880396352	0.0051	-0.1031	0.1656	0.0878	-1.9645942380045	3.0228430777731	2.7964239360946	0.1708188194553686
434	0.1245340448588279	0.0548	-0.6252	-0.4652	-0.2303	-0.837219693296	-0.9475768944095	0.2959776199560999	0.138234865691892	0.0001	-0.0035	0.0252	0.0058	2.2320875037338	1.7251525531643	3.0484553907588	0.141543006438455	0.0579	0.4845	0.4208	0.4494	-1.1813531828289	-1.2129062934503	1.3685079798688	0.1560951143372052	0.3138	0.8581	0.8899	1.2193	-3.4165881290187	-3.1048732967826	-1.2698356588731998	0.1616113806273424	0.0075	-0.0585	-0.0741	0.246	1.5826914389996	1.092949392846	-0.1901842104037999	0.1663628710305849	0.1813	-0.6245	-0.6058	-0.9366	3.1904050455243995	2.7244261899136	4.5259829086973	0.1669551655097126
435	0.1032267768915586	1.4471	3.7078	-2.4163	1.2008	0.0587391448350999	-0.0678667279575	-0.4838405915486	0.1189567192257286	0.0711	0.2326	-0.1537	-0.9048	0.2281895780599999	-0.1500149760590999	-0.7646318016545	0.1227369617967345	0.0024	0.0839	0.1492	-0.0116	-0.3002660103023999	0.2591918862516	1.0337381316424998	0.1237122061162309	0.0136	-0.0464	0.064	0.399	-0.7054598834817	0.5825915986056	2.1456902083166	0.1263240066399906	1.0941	-0.8342	0.6123	3.4526	1.3489938366416	-0.9541865235671	-1.3432497541594	0.1274830066874973	0.0219	0.1527	0.2327	-0.4249	-0.6840179317502	0.3071116976442	-1.2014574715166	0.1328743319448454
436	0.1077781493048361	0.9439	3.3558	1.0865	0.8332	8.7074388975547	2.6079708190416	2.1628044266711	0.1285484889331233	1.0922	3.0548	1.6943	0.7366	7.9250633890544995	2.9081581432826	1.9505881190753	0.1318275797190974	0.0031	0.0592	-0.0002	-0.1786	-1.1466132867208	0.4013382561706999	-0.3042789994338	0.1442763005424075	0.0182	-0.373	-0.2043	-0.0908	-1.6559088191323	-1.7166544585330998	-0.3869780499651999	0.1542102834821015	0.0029	-0.0386	0.0069	0.1632	1.1801728919078998	1.3318796182871	0.2645031953961	0.1651076205026444	0.2047	1.1873	0.6054	0.2893	1.2800255038245	0.6698937837289	0.3142721292316	0.1811765417625046
437	0.1100439462726552	0.0002	0.0022	0.0444	0.0189	2.7583792254077	-1.3097688350337	-0.0800630674745	0.1120721758680527	0.008	-0.1193	-0.2002	-0.2286	2.5795651508762	-1.9308772606946	-0.0332448609415	0.1225309933169141	0.3731	-1.1203	-1.8166	0.1136	5.1298197438809	-3.1599535397626	-0.1047311477233999	0.1254923440723425	0.0883	-0.8761	0.536	0.0157	5.3403443011566	-3.2662190656833	-0.1084293926092	0.1410630748064206	0.0054	0.174	-0.1636	-0.0052	0.9673664388516	-0.5441928006423999	-0.0259270572313	0.1436731826570474	0.0002	0.0345	0.021	0.0009	6.885227087653499	-3.8423977502848	-0.1228682848761	0.1442721996871126
438	0.0965969374761816	2.6615	5.0688	0.0013	-3.9542	-6.016336254644	0.0688896467557	2.4601983957324	0.1039428654575685	0.0366	0.1583	-0.0531	0.7074	1.1460231412603	0.1494641736293	-5.0117906517809	0.1254209861032682	0.0664	-0.2701	-0.0227	0.8489	-2.859451471276	0.0839186844831	-0.3568019454183	0.1298184079474066	0.0022	0.001	-0.1576	-0.0054	3.7576135191263	-0.0653487739926999	-1.1987428023983	0.133505467870222	0.0269	-0.3448	-0.0046	0.4285	-11.7361834299328	0.1430906026559	4.9298784618635	0.1391215338889728	0.3325	-1.7613	0.069	-0.6917	-9.1300223903034	-0.0283269821039999	7.397394661306099	0.143091209588603
439	0.1104537304578254	1.6112	0.0154	-4.6769	0.0884	2.5337698631414	-0.0077112340171999	-0.5566251983436	0.1231600602562426	0.1021	1.0864	0.0003	-0.2525	2.5097706144144	0.0005901454604999	-0.5506057146465	0.1301856375362337	0.0025	-0.0299	0.0044	-0.1671	-1.5059331861039	0.0028720412411	0.4053512453021	0.1344363498949082	0.7471	-0.0105	2.8867	-0.0548	3.6161753237598	-0.0247467663102999	-0.8144794215513999	0.1364048714194037	0.0329	0.5872	0.0026	-0.1321	5.148625712555499	0.0153831250037	-1.1834777064867	0.1483881938595681	0.0	-0.0015	-0.0177	0.0007	0.4239211557924999	-0.0014163491051999	-0.0575588539141	0.1559747533706891
441	0.1092335655968422	1.0606	-1.5459	3.4891	-0.0079	-3.9935536742342	9.3834701940728	-0.6406225688881	0.1154696916669903	0.0249	-0.5493	-0.1464	-0.0221	-6.5393625047698	-11.8131777410127	-1.3946710952843	0.1226495631221516	0.7198	2.4145	1.7213	0.1004	2.3420512745403	-2.7448452228469	-0.5245606283230999	0.1250309649610278	0.2179	-1.0661	1.2125	-0.0834	-5.8486169147699	12.2472493987258	-0.9337281476031	0.1302680838740521	0.0044	0.1105	-0.0163	-0.1944	0.474870380549	-1.8516403968648	-0.8775856427941999	0.1337950101566344	0.0059	-0.1763	0.0628	0.1763	1.523362148704	0.478017823005	0.8268724762219	0.1341791811765125
442	0.1117104748451416	0.2614	-1.7922	0.286	-0.4652	-8.9696995402009	0.7688808489700999	-1.1239123580069	0.1329875716304308	0.0134	0.1521	-0.1825	0.3074	-4.606085319202499	-0.5234196804328	-1.2915530118196	0.1348685147762266	0.0442	0.4	-0.1134	0.565	-0.9659894327771	-0.9338855197259	0.0232910741744	0.1367628445924974	0.0027	0.0563	-0.1465	0.0715	-3.0204824959311	-0.7852475497413	-1.8783149716794	0.1411227446580421	0.0671	0.7223	-0.2229	0.3768	-4.9027711137112	-0.252582257094	-2.015150032454	0.1485519109248377	0.0434	0.3993	0.0434	-0.5265	-0.4219540042574999	-2.9529698552499	0.4544513476157	0.152661070460966
443	0.1560147336779971	0.0022	-0.0035	-0.065	-0.1315	0.3746243383254	1.5880420911748	-0.1135046435694999	0.1561121888007516	0.0085	0.0804	0.2712	-0.0392	-1.7347522526550998	-0.1372678341122999	-0.1554443142957	0.1656813396764813	0.1135	-0.7943	-0.4956	-0.3882	-2.1892036002708	-1.8858688335738	-0.2732373482115	0.1669403459837134	0.045	0.2132	0.5503	0.2363	2.5778340575254	2.3510608285706	-2.4227831735367	0.1709353232145026	0.0677	0.6621	0.3784	-0.111	7.1762081427107	5.0752116172693	-0.051932800524	0.1716310339216576	0.0313	0.4363	0.2865	-0.0294	-8.650981648500201	-3.7262964666890994	-0.3053806042933999	0.173334313272253
444	0.1098522798885755	1.4158	-0.66	4.3404	-0.241	0.2430219006339	0.1898301231274999	0.2668637772381	0.1201284470286153	0.3512	-1.6489	-1.2705	0.2272	-2.6411369939217	0.7368556219803	0.7496814499885	0.1358667277808015	0.1578	0.2	1.2733	-0.2853	2.7123478794887	4.3191565963074	0.5309735423272	0.136834289657432	0.4912	1.9316	1.2548	-0.2802	4.2124976400797	-0.8437899794228999	-0.0876956154303	0.1409312855400601	0.2822	-0.7455	-1.5561	0.1611	1.1815105549517	-2.8663758446792	0.4611790058653999	0.1461267965189191	0.0046	0.0908	-0.0615	0.188	3.5423284551359	1.6699149380615002	0.6177249250207	0.1528412600361146
445	0.0995606978837446	2.4681	-0.2704	6.0535	-0.6827	1.2500854574618	0.0760894213738	0.1320352110292	0.1166814589435712	0.239	1.5894	0.6842	-0.2807	-3.5086508208567	2.7278490335845	0.5775950337067	0.1207602499539346	0.0164	0.0146	-0.435	0.1212	2.5547003554738	0.2402678884849	0.0943445876186	0.1285494918217424	0.4846	1.6964	1.6195	-0.3927	3.8949600393	-3.6775897946825	0.2464054012740999	0.1304741431246636	0.0823	0.15	0.9355	-0.2195	0.8955654078241	0.3644344933741	0.3872141081493999	0.1366082755325023	0.179	-0.0766	1.3949	-0.1174	1.5858388814556	3.6456432537541	-0.3521594677957	0.1431437287598473
446	0.1021742616393086	0.0326	-0.0622	-0.6849	0.0732	5.7058803993903	1.7850326458896997	-0.3599100448435999	0.107326691771732	0.0217	-0.5447	-0.0198	0.082	-3.5492528285391	-1.0772515235967	0.4261637085423999	0.1193557343936424	0.0862	0.7309	-0.7261	-0.1463	-2.7084922624801	-0.8448522412518	0.5623299377951	0.1206283386798711	0.0599	0.5785	-0.6308	0.1117	1.2705044903951	-0.1173602605780999	0.1400611892919999	0.1212264307298505	0.2161	0.9189	-1.3505	0.071	-4.2660435048624	-0.5986828981619	0.5968731187497	0.128645285508276	0.4974	1.8429	1.5059	-0.3677	-0.0868694117856	0.4107805835387	0.0810073002113	0.1447171445078286
448	0.111885970063669	0.2801	-0.5975	1.6551	-0.8121	-3.1883985509587003	8.271832861644299	-3.0306329978517	0.1319905548158357	0.0138	-0.1207	-0.209	0.3139	-2.0310839598875	4.2831183801862	-3.152557049991	0.1342793340659774	0.067	0.0257	-0.3734	0.78	-0.4930075177017	0.4309242152570999	-0.1121669805257	0.1363509895838137	0.001	-0.1039	-0.0031	-0.0141	-1.5328831621333998	2.8199510684532	-3.2035456177782	0.1405695407854724	0.0523	-0.1139	0.6087	-0.4173	-1.8746560698243	4.0725938229105	-2.8145217302166	0.1484323668954414	0.0446	0.2538	-0.2722	-0.5591	-1.9803314502845	-1.0290563109892	0.5168100512752	0.1541737278428188
449	0.0849161706199339	2.4889	5.3508	-3.3284	2.0632	0.7665202671281	0.9036700721483	-0.3569986605717999	0.0970345555873345	0.0012	0.0684	0.1126	-0.0334	0.5681920493693999	0.6868899729913	-0.2589164850367	0.1055233690446101	0.0321	-0.6214	-0.2237	0.1438	-3.9110513388563	5.2331738855298	-3.1250562715317	0.1064267692016856	0.0339	-0.0148	-0.6046	0.3342	6.8980922586924	-1.5337487088088	1.1409085472693	0.1111856201238548	1.4586	-3.5945	2.1995	-1.3857	0.6303540378754	0.7580221724969	-0.3322518942615	0.1180340473639732	0.1119	0.5898	0.8749	-0.5557	1.3707505326187	0.9985654621967	-0.4708573914176	0.1226000437969306
451	0.0990041843684842	0.4767	-0.2039	2.6593	0.3311	0.856497778339	0.172322474466	-0.0789221195841999	0.1169873653294037	0.1846	1.5049	0.2755	-0.1608	-2.3227731894973	0.7682907035096	0.3959089179341	0.1360933622340526	0.2386	-1.4761	-0.6606	0.1215	-0.8742414851847	0.719584031503	0.1966364674386	0.1383148682007193	0.7107	2.741	0.299	-0.3248	3.2174730506460003	-0.5602054141373	-0.4497301839317	0.1405203286844674	0.0	0.002	-0.0025	-0.0171	1.292418558495	-1.5677410873336	-0.1992331074647999	0.1428024353627307	0.0018	-0.1114	-0.0242	0.0748	2.1030817060685	1.9856821024597	0.1433660038707999	0.1431702117812629
452	0.0992412728974208	0.4737	0.1623	-2.6572	-0.2703	-1.0059226089376	0.2351926375245999	0.1339236765028	0.1177066378554706	0.1904	1.4849	0.4556	-0.1167	-3.1652648489071	0.9286922396735	0.4315143607175999	0.1352925183711941	0.0652	-0.5982	-0.6041	0.0103	-4.911033150158199	0.9187384529064	0.6134758777050999	0.1405467242425296	0.0095	0.0053	-0.3176	-0.0259	-6.224854317354	0.6470354828922	0.7315836558665	0.1414539573524437	0.0001	0.033	-0.0091	-0.0204	-0.031080994253	-1.3853074539777	-0.0088521819075	0.1415940670296593	0.5449	2.385	0.1393	-0.2533	0.546474696423	-0.8268331331911999	-0.1232223721523999	0.1437455016205296
453	0.0897047517323856	1.054	-0.4303	-4.1591	-0.3755	1.1660880869173	0.1525329300238999	-0.1138587308457999	0.1119738001751294	0.1461	-1.3639	-0.2788	0.1363	-2.556510134886	1.4196932628094998	0.4583856506857	0.123710133455252	0.1529	1.3137	0.3336	-0.1287	0.7727758090093999	-1.994298226183	-0.2834271931628	0.1261730360722483	0.4777	1.8479	1.503	-0.0756	3.3333776190882	3.5240339458604	-0.0241172778191	0.1288795906446144	0.4825	1.8356	1.4971	-0.0682	0.6212657977837	-4.3061733961764	-0.5034334208372	0.1363740630044204	0.144	-0.2286	1.2276	0.1575	3.8377552726622	0.3473596180502999	-0.3929975336623	0.1391105491532777
454	0.090470637080893	1.0661	-0.4825	-4.1635	-0.3295	-0.5026465602232	0.2055279923767999	0.0711321995055999	0.1135199545513488	0.1874	1.4591	0.5833	-0.0808	-3.6624820708937	1.699225495933	0.4857684000528999	0.1253629214614262	0.0381	0.6237	-0.2446	-0.0812	-1.0095421677619998	-1.3504495287775	-0.020458375964	0.1288455648277038	0.3149	1.4994	1.1901	-0.0346	1.5061692442880998	3.0309477420973	0.1481265105855	0.1315252347087164	0.5493	-1.8395	-1.6972	0.0167	-1.1617603535403	-4.3414247516836	-0.2762274185446999	0.1368756568836291	0.1185	0.8683	0.7378	-0.0148	-4.8654345775769	0.5587103789707	0.5026859032539	0.1392517058182821
456	0.1107675004606131	0.448	-2.0262	0.5738	1.2774	-7.1721558105486	4.1936916714051	4.860044582371	0.1205741698321846	0.0018	0.122	-0.0243	0.0799	1.52257528809	-1.3405350850411	-1.0648978119569	0.1211637860217353	1.4783	3.638	-0.4499	-2.2054	-5.5478001020377	3.1885165800508	3.7541906754554	0.134731575829317	0.0046	-0.1131	0.0302	-0.1945	-2.2135569362741	-0.0786073753386	1.3030411767839998	0.1447166575794958	0.0176	0.3657	-0.0244	-0.2192	3.2321480010970998	2.0761710730697	-1.5525153344526998	0.1695171964454628	0.2779	-1.3543	-0.1061	0.7834	0.0363136173360999	1.4842158331575	0.2255929380337999	0.1832504801473624
457	0.1150927760630175	1.8249	-0.1537	4.8745	0.0098	0.0833285390225999	7.324334653296199	1.6111757932264	0.1366679773560219	0.0026	-0.1648	-0.0143	0.0349	-0.1485199408924999	-1.4369255102560998	-0.9423049282957	0.1370059129688541	0.1981	0.1057	-1.4397	0.2924	0.1311303213230999	11.3427137799021	2.4998168276473	0.1458114823102035	0.0148	0.016	-0.3884	0.0274	0.4738474617507999	-1.8122973661648	2.0971802514635	0.1680270950539581	0.001	-0.0906	-0.007	0.0195	-0.1170061733017999	2.8812475102838	-0.0980428325043999	0.16921814527557	0.264	-0.1219	1.4777	-0.3766	0.1573327797693	1.5683312327941	1.0700124059479	0.1804118099747796
459	0.1427386238640822	0.2027	-1.0318	0.882	0.536	3.8503056994555	-2.8856932727529	-0.0599194357560999	0.1480225330987053	0.0343	-0.1549	0.5524	-0.1354	1.9880820273324	-0.7532616657822	0.2523855419404999	0.1527477591389157	0.064	-0.4681	0.5141	0.3811	0.9852281747894	1.5226146311206998	-0.7495634208963999	0.1566279579905879	0.0775	0.0479	-0.5975	0.6185	3.846568111539	-3.0934244748489	-0.4003153373725	0.1609739561603575	0.0959	0.5287	-0.4513	-0.6404	0.4668837453169	2.0204613415985	-0.7128170302226	0.1642519753365063	0.4854	0.5226	-1.7345	1.0728	0.0263991735997	0.7660088077289999	1.4177261112745	0.1674215781737628
460	0.149890598919437	0.4576	-0.0289	2.139	-0.0593	1.8458176283212	0.0458346307655	3.5656982153717	0.153481026169014	0.0874	-0.4261	-0.0411	-0.819	1.9477947638956	0.1707094102073	3.7349912764738	0.1564046085579912	0.0045	0.1004	0.0129	0.181	0.8064141002579	0.180191080606	1.6046448501301998	0.1566768371428612	0.0087	0.1573	0.2205	-0.0989	0.8210497076783	-0.1685455435188	1.5565676666147998	0.1604182323877289	0.0024	-0.0697	-0.0045	-0.1313	1.5387846167383998	-0.4642871052906999	2.9737036324287995	0.161286076854196	0.0008	0.0172	-0.0828	0.0018	1.6192804575506	0.7440160535677	3.0902376893622	0.1723747293029259
461	0.1154403179449966	0.0313	-0.4201	-0.4316	0.2111	-2.3067605760024	-3.5627081450385	-0.3708474073782	0.130761770404629	0.0039	0.1535	0.1015	-0.1036	1.7848359307361998	1.4579346886499	-0.1631948913436	0.1394198316980488	0.0399	-0.4478	-0.4604	0.1285	-1.4776848900613	-0.6368849809716	2.2362185219573	0.1458060797944143	0.2102	0.6746	1.2657	0.3242	-0.8851395046885999	-1.3845992794251	0.0029900703331999	0.1545267710962259	0.6544	1.2541	2.1746	0.2255	-1.0013981604071	-1.0628519743604998	0.1035901998330999	0.1588797545744862	0.4707	-0.8678	-1.8386	-0.5568	-2.8294720818826	-2.6809127979594	0.6115480692008	0.1635795805953917
462	0.1218672148185852	0.0241	-0.4677	0.1515	0.2354	-2.9735856033367	0.7587696900802	1.757846611676	0.133459232463176	0.0071	-0.2174	-0.0317	0.1771	-5.7212241813633	0.7854836079255	4.4779450682126	0.13781278408574	0.0013	0.0678	0.0585	-0.0799	1.0465639596507	3.145868734772	-0.209698353631	0.1402426762692095	0.1017	0.6653	0.6085	-0.5244	1.6065726586345	2.3631784820262	-1.6010646343364998	0.1461942994855699	0.2155	1.0518	0.8381	-0.6341	-4.535976038495099	0.7983094359337	3.3763008655819	0.1556172880730339	0.0517	-0.2019	-0.2934	0.6092	-5.6437970969457	0.214026087008	4.1596992928803	0.1573577301614824
463	0.093535323583364	0.0754	-0.7547	-0.0814	0.7958	-0.7392162038223	1.8164283843883	1.6907274013018	0.0994543490609279	0.0091	0.187	0.2813	-0.1504	1.5708098437282	1.4443220000277	-1.9144712168927	0.1330439560939048	0.4584	2.0249	-0.6022	-0.8399	-0.6047023818589999	0.9177548771389	1.1067981396524	0.140010922637335	0.0269	0.367	0.3912	-0.0137	0.2570280195631	0.8997357690783	-0.1844794709523	0.1505102359862976	0.2225	-0.2191	-1.4727	-0.0118	0.4364715825857999	0.0526409750766	-1.1036113541657	0.152047050158361	0.302	-1.478	0.1908	0.8712	0.4262423946037999	1.0257514964104	-0.1801123945445999	0.1561249716800939
464	0.1075159661433452	0.1982	-1.3376	-0.9842	0.0836	-1.3342008570984	-0.876562723996	-2.524248849712	0.1153873735842573	0.0142	-0.2832	-0.1406	-0.292	-0.1450184111601999	1.2730617873905998	-2.7507466774519	0.1276168759646983	0.397	-1.9885	-0.5508	0.6397	-3.5839927246472	-2.0925771168716	-4.2506997228894	0.1324091026085172	0.0644	0.225	0.1142	-0.8163	0.7075057210781	2.7007810284629	-5.654144314019799	0.1438104295631592	0.3583	-1.3872	0.0314	-1.3461	-4.3988262334749	-1.3162997781299	-4.4633881468536	0.1463697410501073	0.7074	2.2351	0.1996	-1.4878	1.6018908379812	1.9442538911326	-6.251096118830899	0.156217506805475
465	0.0950330581736618	0.1062	-1.12	0.3671	0.5351	-1.9957932613496	0.4354093207569	4.144945656367799	0.1009387730518186	0.015	0.418	0.2086	-0.0669	0.9705138813076	-0.7455897747957	1.3260961927742	0.1274688060198472	0.7277	2.3422	-1.7526	-0.0714	-3.1107354083569	-1.0880315140085	3.5011756450237	0.1342369374916593	0.0268	0.4005	-0.3637	0.0796	-1.3102409514020998	-2.0553192667987	2.0056290190246	0.1396871075786612	0.4631	-1.262	-1.8065	-0.3421	-1.8244543626511	-2.782339131104	1.9445686353782	0.1436695374931734	0.89	-2.3522	1.8685	-0.5173	-0.7992930117012	-3.1426819492853	1.3587902512859	0.1500084355759772
466	0.0910228483546499	1.6948	1.8088	-4.6551	-1.7285	0.6679266321938999	3.2402133223906	0.1101211429292999	0.1057735818539616	0.0012	0.0729	-0.087	0.0643	1.4275225259188	-1.1750189548862	-2.5906992285643	0.1111315714464059	0.0578	-0.7462	0.175	-0.4397	0.5065021772318	2.7191148807691	-0.6242952111476	0.116124842897741	0.0006	0.018	-0.0039	0.0872	1.0628126313298	1.8985372894592	-0.6953880676224999	0.1242037090029184	0.0077	0.0193	0.2168	0.2145	0.9281807802744	1.6876193018765	-0.9470260919797	0.1276083872420118	0.0836	0.0451	0.7229	0.6767	3.0499897689561	-6.1222083502577	-4.932593130981799	0.132290818712897
467	0.0912589979387637	1.2376	-0.0451	3.8542	2.3421	-0.2947579860043999	3.7743736502045	1.0869692521796	0.1001789454592645	0.0111	-0.1623	-0.0945	0.3609	1.0972377831923	-2.0658631990263	-2.1360905088258	0.1122367282450962	0.2514	0.7123	1.185	1.2032	0.2961349920789	-0.9715368001058	-0.439068222612	0.1198665402219217	0.0003	0.06	-0.0124	0.0233	-0.7352032146909	0.7283181843183999	0.8946998611486998	0.1230083657271299	0.031	-0.5439	0.2463	-0.1458	0.9813725577808	-3.2546128716267995	-1.7690987184562	0.1281322673716469	0.0224	-0.4325	0.2746	-0.0013	-0.2929482065922	-0.3425597683049	-0.8079484784551999	0.1300556364912072
468	0.1170501173454987	2.6508	1.3788	2.4962	5.0831	-0.1081539913942999	-1.1269811144015	0.5806244470706	0.1387572262376356	0.0011	-0.0422	-0.0819	0.0548	-0.1425791432568	-1.108293174819	0.5836538604345	0.1490100843940036	0.0285	0.0094	-0.4823	0.2331	-0.025966400262	-1.1147060888231	0.5561530819752	0.1637297981698103	0.0051	0.0543	0.0882	0.1894	-0.0549228708572	-0.936757560967	0.571260805764	0.1639020690040417	0.008	0.0084	0.2438	-0.118	-0.0841547426673	-1.0914937007101	0.4969418207716999	0.1698199908998824	0.0031	0.0386	0.0727	0.1437	-0.7478323275456	-2.3754535076046	-2.0658238559956	0.1698807202340574
470	0.1212231967907344	2.8073	3.5773	-3.6455	-2.9411	0.2115868191045999	0.4696377574659	-0.6805164020179	0.1304668050228149	0.0005	-0.0128	0.0618	-0.0438	-0.1013869901138999	0.802204395973	-0.4354093207569	0.1455641609364162	0.0008	0.0033	0.0581	-0.0673	0.0829744517463	0.5853849537853	-0.5537531571025	0.1503512143801287	0.0228	0.1141	0.3542	-0.2984	0.0395790888841999	0.6244919263011	-0.4871847491580999	0.151162097786477	0.8865	-1.8542	1.8037	1.4509	0.1444282656997	0.5273933265335	-0.6218166002134999	0.1595620991907788	0.3782	1.1315	-1.1776	-0.9428	-0.0227402717446	0.6613956890977	-0.4379666177524	0.1613663310957841
471	0.1189338016221884	0.0552	0.3803	-0.1271	-0.7318	4.6533362990732	-0.0167207880475	9.6509241167714	0.1226926024418689	0.7621	-1.4808	1.1868	2.3907	5.4408657445951	-2.9258625070976	-7.128603075563699	0.1252675235649411	0.1986	-0.5377	1.1404	0.888	4.0244379533337	-4.9968009570842	-16.801047830128	0.1272224261633343	0.8621	-0.7761	-3.0574	0.4634	2.3559787074081	-3.7244866872769	-3.7043037125278	0.1302993299732953	0.035	-0.3476	0.4694	0.2479	6.5641486141108	6.737179263129399	3.1753366647663	0.1328067032955608	0.0391	0.2782	0.5956	-0.0987	4.1536798091832	3.5737635366652	-8.6766333045166	0.1375021958380508
472	0.1145975456940058	0.0202	-0.0911	0.0357	0.5042	3.5616852262403	-4.5713847661251	7.5388721997033	0.1172380977739723	0.0952	0.7866	0.2841	-0.7198	6.379590457097099	-3.2868348137701	-3.0112762267473	0.1266529294850023	1.5387	2.3619	1.6585	-3.1455	5.640020165998499	-0.6052925273195	-0.9140566322531	0.1304636919889226	0.2259	0.569	1.5049	0.0934	7.7245713046072995	0.4033447507363999	-8.4641022526752	0.1314050523438378	0.368	-0.6381	0.8824	1.7363	3.9749444207131	-1.4681638766318998	0.4486285790721	0.132744376468961	0.1281	0.4683	-0.2736	-1.0742	-0.1141734750914	-3.5622360286701	14.701743055006698	0.1423723927539571
473	0.107640472064326	0.2581	1.5313	0.1834	1.1035	0.1853843606584	-1.1691175002812	-0.4776243926979999	0.1123249335669927	0.0006	-0.0429	-0.0636	-0.0457	-1.4218571294979998	-1.1144700306389	-0.7660481507597	0.1251199486332706	0.8497	2.1828	1.3259	1.9142	0.5449796612564	-0.8976899314818999	-0.2984955739209	0.1327758871632228	0.0121	0.2248	0.1471	0.255	-0.6256722172221	-0.8698744087769998	-0.5447436030722	0.1351225726656885	0.0026	0.0128	-0.1611	0.0539	-0.6227214899196	-0.8005126456528999	-0.514606841556	0.1409281919833012	1.0321	1.6093	1.7411	2.3161	-1.6579939997594	-0.6650152479221	-0.6441240986204	0.1449776372011452
474	0.1168393876253161	0.0143	-0.4074	-0.132	-0.0077	0.2418809527436	-4.9955813231325	-9.7244562411497	0.1186483623960294	0.0563	0.6152	0.5486	0.1803	6.4994293286093	3.354386797482	3.5501577182452	0.1195326918671404	0.1298	0.5548	0.6972	-0.9136	5.987930586478599	2.2660405392279	-2.6204425597735	0.1245641421746988	0.2488	0.7984	0.3201	1.5021	0.2545100655983	-4.318251706601299	-3.4454659135525	0.1283983250126946	0.4399	0.5299	1.0742	-1.9248	-1.9626664295002	-7.1777818639387	-6.093723996030899	0.1294016579308791	1.0898	2.5607	1.9838	-1.4628	0.0538212659975999	-3.1438228971756	-2.906663108116	0.1386322958621458
477	0.1601545928511566	0.821	0.8186	2.4958	0.8892	0.0003934303069999	0.0034621867016	0.0023212388112999	0.1622825578638785	0.0	0.0008	0.002	0.0008	0.0007475175832999	-0.0005508024297999	-0.0	0.1648106618383569	0.0202	0.2037	0.2335	0.2963	0.0053113091445	0.0256909990470999	0.0123143686091	0.1649553637091173	0.0	0.0019	0.0027	0.0025	-0.0062948849119999	-0.0270286620908999	-0.0136520316529	0.1724934387555343	0.6139	0.9583	2.0421	0.5006	-0.0004721163683999	0.0009835757675	0.0001180290920999	0.1729400725744523	0.0	-0.0012	-0.0013	-0.0005	-0.0012589769824	-0.0027146691183	-0.0007475175832999	0.1761730856079124
478	0.1517912161748369	1.2542	1.7121	-0.2942	3.0621	0.1152357369203	-0.8927720526444	-0.0214419517315	0.166268801621589	0.017	-0.0296	0.3876	0.0503	0.1075638459337999	-0.8775856427941999	-0.1002066991928999	0.1670777104876112	0.0012	-0.0233	-0.0884	-0.0505	0.0887972202899	-0.8466226776332999	-0.0390676294850999	0.1766147748074207	0.0127	-0.1367	-0.2969	0.03	0.1133866144774	-0.9562717041942	0.0273827493671999	0.1768989939565495	0.0142	-0.283	0.1357	0.1487	0.06294884912	-0.9031192697185	-0.3071510406748999	0.1942034989846077	0.0459	0.0542	-0.583	-0.107	0.1400611892919999	-0.8323805005198999	0.0455592295505999	0.196361288265841
479	0.1102504226279141	1.0704	1.851	-2.1082	2.587	0.7919358649603	0.4252588188362999	-0.1618178852691	0.1237718590631707	0.0246	0.4625	0.2676	-0.1097	0.8949359193329001	0.3424417392127999	-0.053506521752	0.1300743297617771	0.0007	0.0287	-0.0427	-0.0712	0.1600081058569	0.3472022459275	-0.3036495109426	0.1306355016193369	0.0013	-0.0804	-0.0824	0.0388	-0.6326752766867	-0.0805745268736	-0.1531230754844	0.1337440249015118	0.5011	2.0088	1.1681	-0.4698	1.5551906605403	0.8054698675211	-0.2919252877939999	0.1401963986004591	0.0007	-0.0638	0.019	0.0599	0.4746736653954999	0.2044657305479	-0.0565359351158999	0.1460181280797728
480	0.1342523556638881	0.0718	-0.5351	0.0006	0.7183	-6.0852259013997	2.1269629257034	7.551422626496599	0.1518642028732478	1.144	1.9929	-1.46	-2.2795	0.3485792520019999	-1.8972389694461	1.4931860441571	0.1554872256566628	0.3614	1.1745	-0.9183	-1.124	1.4144606397264	-5.937571507182599	4.4016195886546	0.1633627828294496	0.0065	0.0556	0.1521	-0.1832	-6.5870069149475	1.8588008284522	8.1082445399937	0.1674984628712878	0.0095	-0.1822	0.0845	0.2115	1.3055197877181	-6.861306524987899	5.654773802511	0.1725721550385769	0.0075	-0.0391	-0.2395	0.0787	1.6062579143889	-2.5560380185176	-1.0073389580428	0.1753465918304538
481	0.1274600890839572	0.0516	0.4986	-0.2044	-0.5629	-7.909995008296399	5.9123919675346	5.9769145378826	0.1472125364531623	0.0138	-0.1796	0.2182	0.2469	-0.4325372795157999	-1.9237955151686	7.707299714129999	0.1527275062277085	1.2117	2.1771	-2.1892	-1.5389	-1.5130542746606	1.6214443242391	1.8749708140699	0.1572296301581658	0.0374	0.3601	-0.1121	-0.4635	-7.247773115554	4.7981186520492	5.3851560131239	0.1588057208882864	0.027	0.3128	-0.2311	-0.3228	0.1570180355237	-2.6839422113233	7.448816002430999	0.1648956967974405	0.0383	0.1429	-0.544	-0.1798	0.3467301295591	-2.8011057567479	-0.077505770479	0.1745274372573231
482	0.132503158420269	0.0506	0.4337	0.4703	-0.4048	-4.7232095215964	-4.2494800889377	8.4384112536281	0.1547341915412108	0.1062	-0.5967	-0.2171	0.7912	-4.5023770902773	-5.6005591062064	-1.7677217123817	0.1559307864984344	1.2794	-1.8165	-0.6938	2.92	-0.9643763685184	-1.4731210985001	0.3261143814723	0.1619510530124771	0.0318	0.3498	0.314	-0.2711	-4.3056225937466	-4.5119374467374	7.7318104222561	0.1653880945297811	0.0135	-0.1753	-0.0706	0.2941	-4.679460071458	-6.214546443310599	-3.1688844077315004	0.1741984291539166	0.0286	0.0115	-0.2834	0.407	1.4859075834776	-0.5980534096707	-1.6602365525093	0.17498587201407
483	0.090269399339509	1.7845	1.5031	-3.8481	3.5476	0.3071903837056	0.5769262021848	0.5436419982126	0.1073999000684711	0.0006	-0.0328	-0.0646	-0.0536	0.3180097171481	0.7347310983224999	0.572047666378	0.1142158530474684	0.0929	1.0402	-0.2343	-0.2874	0.2910597411186	0.6068269055168	0.5257015762134	0.1164753890356603	0.0001	0.0131	0.0271	0.0274	0.251401966173	0.5141740682182999	0.4420582929451999	0.1245594004114699	0.0001	0.0116	0.0203	0.0194	0.2476643782564999	0.5166526791524	0.4537825160938	0.1333252639628431	0.0005	-0.0362	0.0477	-0.039	0.2373171611823999	0.5039448802362999	0.4503596724229	0.1341001514218716
485	0.1117575286592798	2.5849	-1.9841	3.0194	4.652	-0.1144882193369999	0.679060709882	-0.5004826935347	0.1325862313337912	0.0014	0.0361	0.1106	-0.0443	-0.1469462196645	0.5986042121005	-0.4346224601428999	0.1422440740922571	0.0255	-0.0218	-0.4376	0.2779	-0.0222681553762	1.3394334801815	-0.8786479046230999	0.1561286069216547	0.0037	0.0512	-0.1367	0.121	-0.0768369389570999	0.7406718959581999	-0.5060300608634	0.1588220651430802	0.0062	-0.1276	0.1147	0.1718	-0.0678273849268	0.5720870094086999	-0.4786079684654999	0.1613346980263262	0.0002	0.034	0.0184	0.0024	-0.1043377174164	0.6633234976019999	-0.5100430499948	0.1689180206583865
486	0.1227239929658931	0.0282	0.4963	0.3081	-0.0596	-4.955372745757099	-2.8130660380807	1.3854254830697998	0.1337093589116534	0.0078	-0.2202	-0.0864	-0.178	-7.333226178234399	-4.5933775202864	1.4343288702299	0.1390850274937629	0.0003	0.0308	0.0422	0.0127	0.1775550975490999	0.0276581505821	3.4093490113698994	0.1503452176280269	0.6143	-2.0047	-0.8491	-1.1788	-5.9913927731802	-3.5239946028297	1.0455410408525	0.1610867023027346	0.157	-0.9671	-0.725	0.0366	-8.0556822509785	-4.7292290052935	0.2857484319740999	0.1661981349070007	0.0377	0.3702	0.355	-0.2781	-3.7102051671328	-1.5970909882358	0.5110659687929999	0.1691793262463991
487	0.1138515468661035	0.1366	-0.4567	-0.6001	-1.1096	3.8171001815447	2.4066525309497	-0.6327933057788	0.1209366877922156	0.0265	-0.5295	-0.1867	0.1136	-0.0614144709226999	0.6081252255299	-6.3210086843848	0.1250401695602368	0.0781	-0.7471	-0.1033	-0.6069	8.8172059532077	3.5945366568748	-0.7989782674556	0.1299216444713171	0.2318	1.1544	0.2231	-1.1377	4.8209769528859	1.6113331653492	-7.522151411655799	0.1409417840824086	0.7184	-2.4721	-0.469	1.1464	9.475532885910798	3.7920386709888	-1.8033664981959	0.1414689179957861	0.1709	-0.829	-0.0221	1.0602	2.0188876203705	0.3343764179192999	-11.3614410625153	0.1447761789639124
488	0.0769453110988632	0.3666	2.4664	0.8601	-0.569	18.7385740630109	5.1328885002755	-3.3910545020943994	0.0843983302390911	0.2603	-1.9003	-0.793	0.6209	20.1012986173668	5.9086937226488	-0.3510972059668	0.0870684004658322	0.0122	0.3923	0.2128	-0.1029	29.2889585476457	1.9608959931187	-6.024795006244499	0.1014630096497426	0.0016	-0.1328	-0.0804	0.0129	-3.9438634264601	-1.233797442752	-0.8361967744977999	0.1063152056520443	0.0088	0.3423	-0.0436	0.0708	22.5281734660963	4.398944262566999	-3.2672026414508	0.1076381564904203	0.0003	0.0678	0.0037	-0.0011	31.524744296265297	-0.4730212581060999	-9.9461148761135	0.1082864124484854
489	0.1247240358419497	0.0575	0.6539	0.4577	0.2324	-1.7172052609628998	-1.7240116052739998	0.0179010789685	0.1387872518923556	0.0001	-0.0021	0.0263	0.0076	1.4776062039998998	0.8434752351772999	2.7706149079554	0.1424654115002334	0.046	-0.4345	-0.3435	-0.4211	-1.9381163783434	-1.9373688607601	1.0685960568427	0.1575401438047595	0.2768	0.7708	0.7411	1.2214	-4.009094171360699	-3.5218307361412	-1.7340047350718	0.1638977042887144	0.092	0.3185	0.2604	0.8204	-1.6810883587802998	-1.5860355966090998	-1.7102022014982998	0.1678752910119072	0.0161	0.2184	0.1752	0.2551	-6.461738705198699	-5.636794037481099	-0.6096596037272	0.1681873830412854
490	0.1237160456839451	0.0418	0.552	0.3584	0.2724	-1.9025896216213	-1.9267462424711	-0.4300586685816999	0.1355815167678461	0.0	-0.0136	-0.0032	-0.0073	-3.8808358912787	-3.671885055231	-1.0745368544784	0.1381666420713086	0.0006	0.0371	0.037	0.0582	1.6430043050627	-0.1731880211413999	2.9757494700252	0.1508257071145589	0.3939	1.1679	0.4239	1.5407	-2.5028068979805	-2.3484248455137	-0.7663628950053	0.1605262753536507	0.1671	-0.8181	-0.4087	-0.8515	-3.6569740465957	-2.4064558157962	-2.4826632662621	0.1620661838174592	0.0018	0.0343	0.1227	0.0155	-6.5571062116154994	-6.1215788617665	-3.4521148857408	0.1639810693592362
491	0.1146204993118679	0.0263	0.5336	-0.2366	0.0597	-3.7303487988512	3.518447235501	0.262418014769	0.1303620026108846	0.0021	-0.1046	-0.0141	-0.1129	0.8854542489341999	-0.9829462790088	-0.4978073674471	0.1318410137961799	0.0074	-0.1288	0.2152	0.1452	-5.8596329633659	2.8613399367496	-2.2695814119909	0.1434338483778905	0.3994	-1.3725	1.4032	0.5694	-2.5471464935794	1.6496532772509995	-0.9207449474721	0.1519284428688292	0.1031	-0.7744	0.6462	0.03	-1.3224372909191	1.1406724890851	-0.2723324585054	0.1539475590033018	0.2591	-1.0135	1.0995	0.5373	-5.2045321591802	3.5285977374216	-0.8756578342898999	0.1574279184000788
492	0.1229569776995901	0.1829	0.8869	0.2823	1.1685	0.5362455084409999	-2.1411657597861	2.7604250630041	0.1467213705576305	0.205	0.1987	-0.7124	1.2445	0.6399930803969	-2.0163696664057	2.8034269955592	0.1587048304402073	0.0016	0.07	-0.0388	0.0916	-2.3037705056692	0.3313076615247	-4.226464415978199	0.1667101971941252	0.002	0.1061	-0.0776	0.0284	1.7076842475334997	0.1369924328973999	1.9864689630737	0.1708844621720415	0.1218	-0.3872	0.1944	-0.9388	0.1653587580320999	-2.474283200723	2.5651656016399995	0.1816132198263553	0.5557	0.4094	-0.9121	1.8947	0.6564778102602	-1.1514131364662	1.7084711081475	0.1898341150251122
493	0.1241677814093117	0.1961	-1.2558	0.0454	0.8887	0.4985548850304	3.5864713355813	-2.4765650965036	0.1469288817734065	0.1825	-0.6015	-0.8327	0.899	0.5744475912507	3.6328567687766	-2.5627656767673	0.1604868536358263	0.0002	-0.0459	-0.0048	0.0076	-3.5248208064743998	-1.1454329957998	3.1405967686582	0.1652036383599577	0.0012	0.0671	0.0442	0.0642	1.3874713206662	1.1408298612079	-1.7491124588606	0.1725423351799825	0.2095	0.8604	0.5051	-0.9088	-0.1876269134082999	3.6247521044524	-1.994298226183	0.1822570548426515	0.6901	1.1608	1.345	-1.5884	0.4399337692874	2.6764670354903	-1.9206087296819	0.1927795044535377
494	0.1234765037711972	0.2353	-1.2648	-0.8016	-0.7851	0.976494021974	-0.8889557786665	4.9125281853248	0.1419383701951123	0.2277	0.6716	-0.0167	1.3982	1.5191917874498	-0.5730312421454999	5.3098141093334	0.1595832234280819	0.0014	-0.0032	0.0517	0.1014	-3.2155845851724	-1.7327457580894	-2.9576123328725	0.166622855848463	0.0038	0.1693	-0.005	0.0717	1.8091892667395	0.8429244327475	2.8000041518883	0.1689967792031334	0.2559	-0.951	-0.3673	-1.1101	0.4976106522935999	-1.0561243161108	4.267145109722	0.1778322385942558	0.7227	1.1135	0.0158	2.2035	1.0251220079191998	-0.3817454268821	3.8656101383978	0.1887828804862509
495	0.1255579673118822	0.219	-1.2468	-0.5395	-0.8779	-0.512639690021	-1.2071228679374	3.8281555731714	0.1478595561645017	0.1704	-0.3034	0.1482	-1.2705	-0.2894860198905999	-1.1181682755246998	4.0233363484741	0.1562848565275109	0.0007	-0.0664	0.0433	0.0113	-2.9898342750158	-0.765221947115	-4.1345984392937	0.1656676178523162	0.0009	0.0475	-0.0748	-0.0164	1.2147947589239	0.2204783440427999	2.4465463640794995	0.1713669589057839	0.1511	0.6356	0.1427	0.9478	-1.0400330165545	-1.3903827049379998	3.2580750583284	0.1815961409528918	0.7255	-0.7349	0.1611	-2.3296	-0.1840073545839	-0.7178135951215	2.721750863826	0.1911163373402666
496	0.1197101267141512	0.1729	-1.2479	-0.777	0.0735	0.8182170094678999	2.6891354913757	4.476450033046	0.137535568987249	0.26	0.4161	0.7621	1.4427	0.9989588925037	2.0679090366227	2.3540115558731	0.1447765530718693	0.0388	0.5499	0.3154	-0.005	0.6126496740603999	0.8559469759092	-0.4755785551016	0.1514828343556082	0.0027	-0.0482	0.1446	-0.0606	1.23143686091	0.2619458984005999	-3.9190773171191	0.1618439791258109	0.0348	-0.4149	-0.3663	-0.1285	-1.4816585361619998	-0.8019683377888001	-0.1444282656997	0.1657756964650668	0.3671	0.9864	1.0241	1.1403	0.1637456937734	1.9757676587233	3.7347945613203	0.1693894940696602
497	0.1224269416933491	0.1694	-1.1886	-0.6045	-0.5451	0.2860631762196999	-2.1948689966916	3.4325220564522	0.1401891604567285	0.1323	0.0724	-0.7776	0.8975	-0.0057440824822	1.7414012248434	-0.934790409432	0.1479665591250031	0.0721	-0.4995	0.239	-0.6514	0.4175082417883999	-1.0679665683515	2.4014199078666	0.1503324648831173	0.0059	0.0497	0.0913	0.2198	0.8724710488031999	3.7513186342143	-1.8198118850285	0.1613229143606722	0.0124	-0.2496	-0.122	-0.1958	-1.6943076170954998	0.1580802973525999	-1.6079890077397	0.167386300675417	0.1249	0.652	-0.1178	0.8249	0.1457265857128	-0.889939354434	1.8492404719921	0.1710292720857678
498	0.1210563247973614	0.1193	0.7978	-0.3015	-0.8668	-2.5804700405823	3.4516427693724	4.134991869600699	0.1310846898826635	0.0515	0.1186	-0.4916	-0.5772	-2.7781687698498	3.4021098937211	4.060987628854	0.1350275238876307	0.3796	-1.0671	1.1856	1.2931	0.8956440938854999	2.4278190814663	1.9681351107675	0.1433140375485173	0.0556	0.7474	0.0571	0.14	-0.4817160678907999	1.2324991227389	0.3535758169009	0.15590408775858	0.5063	-0.9423	-1.2555	-1.5516	1.8712332261534	-0.5542646165016	-1.8287820960281	0.1589412350645196	0.0543	0.4177	0.4584	0.3573	2.3034164183929	1.1038867553806	0.5955747987366	0.1640557145539233
499	0.1023793444608029	0.057	-0.4072	-0.4946	0.6522	-0.9360100433837	5.2222365229952	-2.6835094379856	0.109135181451578	0.042	0.6491	-0.3201	-0.2325	-8.1307487535541	-0.3229669390162999	1.5652231333688	0.132811974983813	0.132	0.9965	0.5759	-0.4077	-1.8469192331808	2.202029428279	-1.0872839964252	0.1407494966350213	0.2711	1.3159	-1.0705	0.1088	-3.3742943710161994	3.0256757759835	-0.8436719503308	0.1410427175271783	0.0422	-0.4914	0.4479	-0.0804	-1.718110150669	3.6768816201299	-1.7852293610432	0.1456985744708706	0.0094	0.2524	0.1379	0.1202	-4.6021116731018	2.37238475121	-0.0543327253967	0.1515828395128543
500	0.1102941322550118	0.0005	-0.0261	-0.0709	-0.0232	-4.147030836994899	-11.8003912560352	-4.1399490914689	0.1150392775227115	1.994	1.602	4.5752	1.5814	3.0064370339712	8.7104289678879	2.9480126333817	0.1534663617250952	0.0193	0.2708	-0.2037	0.271	0.4364322395550999	1.3541477736633	0.4118428453675999	0.1566350083453539	0.0363	0.3693	-0.2745	0.3692	0.3616411381943999	1.0923985904162	0.3353993367175	0.1588054926750829	1.6152	-1.2366	-3.4956	-1.2281	0.1979741304823999	0.6598613109004	0.171142183545	0.1592122266676777	0.046	0.4678	-0.002	-0.4635	-0.3872534511800999	-0.9136238589154	-0.4066102222845	0.1643733366191899
501	0.0896979442905464	1.0981	2.0656	1.2385	3.5443	-9.0211602243565	-5.522974649666	-18.0430679662963	0.1371372318440703	0.78	-1.1916	-0.8963	-2.5117	-6.255305823115799	-3.9726625249325	-13.4931644949334	0.1442229346671038	0.2913	1.1076	0.4321	1.2713	-5.991432116210899	-3.7471876159908	-13.3676995700311	0.1460098120788346	0.1204	0.5767	0.2043	0.9286	-5.2951391588823	-3.400418143401	-11.504531665171198	0.1482019807053227	0.0006	0.0598	0.009	0.0503	-5.6393513344766	-3.7480925056969	-12.8349949343531	0.1511624924740464	0.036	-0.4866	-0.1971	-0.2851	-4.5256681644517	-0.8228594870904999	-3.864665905661	0.151880616584234
502	0.1075798621654024	2.5053	4.4774	2.8332	-2.6186	0.1751551726764	0.1613851119313999	0.2200062276744	0.1134478649035494	0.0004	-0.0197	-0.0299	-0.0637	0.154224680344	0.1569393494622999	0.2617098402164	0.1329414494112539	0.0062	0.2123	0.1488	-0.0533	2.1964033748889	1.42815201441	-0.9855822620657	0.1355314980195275	0.8594	2.3331	1.4773	-1.3733	-2.2402708541194	-1.3719308235397	1.6206968066557998	0.1493957433933682	0.0052	0.1892	0.0501	0.1157	7.707221028068599	4.9254720424251	-4.1556076176875	0.1494923529145425	0.9388	-2.3221	-1.4698	1.3667	0.0545294405501999	0.0582670284667	0.2047804747934999	0.1496344591816692
503	0.0851088060832692	1.2742	2.4804	3.394	-2.1876	-10.8017077647464	-14.3387249107378	9.8283611852284	0.1284831887200022	0.7978	1.5656	2.2735	-1.3013	-7.4749397748158	-10.2097525248342	6.8475758072736	0.1406888735063468	0.2484	-1.0046	-0.8757	0.9341	-8.9019114983048	-10.8653254453883	7.9031099779239	0.1452865460054526	0.0117	-0.1693	0.2994	0.0487	-0.6335408233620999	-4.3753777871777	2.4463889919567	0.1460748756264113	0.0002	0.0282	-0.0337	-0.0099	-10.4996319750318	-13.9401013236854	9.61150240001	0.1476305293312909	0.0013	-0.0622	-0.0849	0.041	-6.9181965473801	-10.1806780251469	6.555257089172599	0.1520015640697079
504	0.0665076458167791	0.0491	-0.2854	-0.3256	0.9591	-3.8494008097494	5.2093713519563	12.22387963849	0.1095494020132264	0.8409	-1.3896	0.0761	3.0948	-3.9636136278715	2.0498899285621	10.388133826028	0.1194399130938463	0.0194	0.4318	-0.164	-0.1725	-2.8986371298532	3.2608684135081	11.5746802889093	0.1257891682341623	0.0921	-0.8524	-0.3463	-0.502	4.1671744687133	-2.6618707711006	9.7693072961477	0.1311084089886142	0.0516	-0.4337	0.1886	-0.6052	2.9787395403584	-1.8413718658521	8.5794166756569	0.1317347112774915	0.0496	-0.1768	-0.7255	0.0873	-2.2250844442692	4.932711160073899	8.7686959963546	0.1357884829913824
506	0.1297115115598987	1.3171	1.8198	3.4353	0.3437	-0.0665290649137	-0.4132198514421	-0.1468281905723999	0.1421362549296219	0.0004	0.0451	0.047	-0.0153	0.2905089386887999	0.2534084607387	-0.0810466432419999	0.1578185407610003	0.0016	-0.013	-0.001	0.1222	-0.0266745748145999	-0.3429138555812	-0.1300680594942	0.1592731250486702	0.0359	0.212	-0.0497	-0.5394	-0.1473003069407999	-0.5874307913817	-0.1447036669146	0.159579474998652	0.0399	0.5154	-0.2787	0.1768	0.3264684687485999	0.295466160557	-0.0689289897864	0.1715713618650777	0.0	-0.0061	0.0135	-0.0101	0.1567032912780999	0.0089702109996	-0.1127177829554999	0.1775010159775409
507	0.0762617813173832	1.6818	-2.9097	-3.757	-3.2401	-0.8153056251960998	-0.4234490394241	0.1723618174967	0.0854739817532646	0.0012	-0.0296	0.05	0.1315	-0.2985742599822999	0.1709061253608	0.8645630996324999	0.1046081385502593	0.3777	0.5302	2.1586	0.6898	-0.3413794773839	-0.0543327253967	0.3513726071817	0.1172447692433714	0.0002	-0.0381	-0.0176	0.031	-0.3152557049991	-0.0591719181728	0.2597820317120999	0.1236421343729414	0.0005	-0.0608	-0.0161	0.0426	-0.3958302318727	-0.1314450655687	0.2454218255066	0.1283283377928137	0.0008	-0.0792	-0.0256	0.0453	-0.4863585455133999	-0.1958102637938999	0.205370620254	0.1339933671197535
508	0.0729111866675814	1.1633	-0.4982	-3.6503	3.2187	0.0377299664413	0.8705038972682	-0.6595072236241	0.079921545324087	0.0048	0.0411	0.2248	-0.1926	-0.3489333392783	-0.7232822763887999	0.7025484992099	0.1089041356113782	0.5898	-0.915	1.9091	-1.9085	-0.1622113155761	0.0149896946967	0.1322712692134	0.1167732690051028	0.0	-0.0057	0.0062	-0.0045	-0.1618178852691	0.0198682305035	0.0860432081409	0.1208210707938869	0.0057	-0.2487	-0.0957	0.0083	-0.1795222490840999	0.0900561972722999	0.0708961413214	0.1234450434234876	0.1998	-0.406	-1.1408	0.9808	-0.1014263331445999	0.2409760630375	-0.1171635454246	0.1281095603416423
509	0.0938633214482898	0.7789	-1.6151	3.1155	-0.3641	-0.1312876934459	-0.2751651567158	-0.0164453868326	0.1131476972896755	0.0001	-0.0046	-0.0306	0.0041	-0.4007481107101999	2.6160754833658	-0.2646605675189	0.1191866276748415	0.8751	0.9091	-3.1766	0.311	0.9994703519028	-3.5739995948494	0.3427171404276999	0.1369804015991456	0.0002	-0.0311	-0.0277	0.0042	-1.4067100626785	4.3740794671646	-0.4922993431491	0.1389772902820849	0.1235	-0.8458	-0.7859	0.0108	-0.4666083441019999	-1.1897725913986998	0.0197895444420999	0.1399332603244498	0.4196	-1.5036	-1.4956	0.0039	1.1208436016123	-6.832704141669	0.6276393687570999	0.1431822747416588
510	0.0849247221839373	0.0	0.0006	-0.0008	-0.0027	1.0014768464685	-2.9157906912384	-3.6740882649502	0.0906466765566738	3.0033	1.332	-4.4605	-5.2941	-1.2518558938433	4.0156251144569	4.517642186188899	0.1101498217643831	0.0127	0.1571	-0.1962	0.331	-0.544900975195	0.4112920429378	-1.2663341291409	0.1198559942729657	0.0023	-0.0746	0.0255	-0.1488	1.0636388349744998	-2.9226363785802	-3.3256663850709995	0.1222578316671105	0.3512	-1.069	1.6678	-0.62	-2.5637885955655	9.5949389840853	12.472212848268398	0.1227482706613274	0.0	-0.0156	0.0098	-0.0072	-0.3873321372415	0.4450090202476999	-0.8481570558306	0.130728402032841
511	0.1150343185710715	1.3217	2.5898	3.0544	1.0946	-8.2088840125243	-11.439773036639	-4.6292583642848	0.1519051838642164	0.0044	-0.1697	-0.0572	0.1088	-7.913221136813799	-10.8785053606728	-4.2951180045497	0.1564491009453522	0.0353	-0.3173	0.1082	0.4754	-2.2565588688292	-4.3933182091769	-2.0620469250484	0.1637472261617011	0.198	0.8314	1.0133	0.3094	-2.1582012920792	-3.6494988707627	-1.5894977833106998	0.1654675344067008	0.2662	0.975	1.1436	0.3937	-4.1489979885299	-6.6191501710294	-2.9173250694357	0.1687808814277476	0.2122	-0.8602	-0.9823	-0.4251	-1.7307786065544002	-3.0434981688906	-1.2811271086840998	0.1773142651809175
512	0.0937928223105467	1.7073	-0.145	1.046	-5.1175	-0.0393036876693	-0.108586764732	-0.0184125383675999	0.1156513460695613	0.0003	0.0168	0.0619	-0.0101	-0.0061375127891999	-0.0330088027573	0.0118029092099999	0.1192822420247514	0.0001	0.016	0.0225	0.0087	-0.0716830019353999	-0.2304321308099	-0.0417429555727	0.1226916590871291	0.2674	1.0029	0.0261	-1.5044	-0.0700305946459999	-0.1883350879608999	-0.0300580754547999	0.124903125877799	0.0001	-0.0069	-0.0304	-0.0085	-0.0251795396479999	-0.0620046163831999	-0.0469362356251	0.1328821110383918	0.0021	0.001	0.0276	-0.1513	-0.0215599808236	-0.0099931297978	-0.0260450863233999	0.1357796264081215
513	0.1134007927147572	1.9174	-4.8362	1.4047	0.0123	0.3750177686324	0.2299993574722	1.4242963974014	0.1293141232838561	0.0867	0.0902	0.1821	0.982	-0.4413107753618999	0.6853162517632999	2.763061046061	0.1346305479388255	0.064	-0.0513	-0.2001	-0.8187	1.3323517346554998	-0.7923292952673	-1.5758850946884997	0.137657880974534	0.0396	-0.3922	0.5114	-0.1273	-0.4850208824695999	-0.0320252269897999	-0.5442714867038	0.1483502821708151	0.0037	0.0988	0.0693	0.1508	-6.7467002765588	1.2958807451966	-0.1162586557184999	0.1490482419356281	0.0043	-0.1562	-0.083	0.1074	6.017123115258	-1.6298243897782	-0.0516573993090999	0.1496007056771319
514	0.1012560022669812	1.3121	-2.9913	-2.3437	-2.2353	0.1550902270193999	-3.687622267511	3.5343811629344994	0.1086199488016405	0.0337	-0.0148	-0.5295	0.4292	0.2412514642523999	-4.5139439413031	4.446470643652599	0.1184563549783701	0.074	-0.0408	0.6881	-0.68	0.1786567024087	-3.9307228542063	3.8112380699704	0.1232348597980239	0.0001	0.0213	-0.0105	0.0095	0.2983775448287999	-4.7063707044568	4.7136098221056	0.1375275535956513	0.0007	-0.0592	-0.0346	-0.0542	-1.7300704320018	-3.0433407967678	0.2114294469818	0.1376007839419752	0.0003	-0.0383	-0.0347	-0.0268	1.9402015589705	-0.1972659559297999	2.9253117046678	0.1487134123743196
515	0.1099429077248643	0.7012	2.8942	-0.843	0.6921	-6.595977125947099	1.367563747132	-1.1902840507978	0.1269709113259955	0.5028	2.2974	-0.5278	0.6193	3.0490455362193	-0.8606681395932	1.4176867682438	0.1402646097262777	0.0349	0.5722	-0.0751	0.2015	-3.5217913931105	1.6350570128612998	-0.5797982434259	0.1486620963754238	0.4005	-1.8904	0.598	-0.3317	-4.9174067211316	2.0366313272162	-1.2755403983247	0.1509619610543648	0.1027	0.8601	0.2835	0.4479	-0.8701104669611999	1.3570198149044	-0.6713888188955	0.1539357224186441	0.0066	-0.1254	-0.2038	-0.0827	0.8813625737414	0.5249934016608	0.8122368688014999	0.1594530904530393
517	0.1032381607247401	0.5236	-1.9131	-1.9614	-0.317	3.1737629435383	4.3644797676738	0.2969218526929	0.1082245137513255	0.0016	0.1413	-0.0225	-0.0356	-1.7578859547066998	1.3137031381037	-0.8440653806377999	0.1347855510081496	0.3187	-1.4107	-1.2327	-0.1929	3.6692490721741	5.5078669258772	0.7948865922627999	0.1386076536135748	0.1175	-0.8273	-0.7409	-0.1944	1.80191080606	0.0920233488073	-0.0963904252149999	0.1406896930159183	0.0083	-0.009	0.295	-0.0431	-0.6347998003444999	-0.5956141417673	-0.9189351680599	0.1470163179322837	0.2444	1.0836	1.0493	0.4678	-0.1729126199265	-0.7047517089290999	-0.9634321357816	0.1483762404121105
521	0.1050833743557001	0.2316	1.5401	0.9445	0.2054	-5.989110877399599	-1.5503514677642	-0.8327739308268999	0.1257190777487256	0.7138	1.2403	2.6324	0.2189	1.4725702960703	5.495473871206699	0.5054399154029	0.1363267728922309	0.0022	0.148	-0.0434	-0.0276	-0.4506744166684999	1.592999313043	-0.8652319311543999	0.1466753618938157	0.0685	-0.4601	-0.6977	0.0501	-6.0393519276035	-1.6366307340893	-0.4129051071965	0.1521614231926093	0.0562	0.6715	-0.2264	-0.2275	2.4931285124283	-0.0780959159395	-1.2310827736337	0.1545599638063211	0.0555	0.0006	-0.7072	-0.1961	0.1390776135245	2.8348620770885	-0.0727059207336	0.1573883467450772
522	0.1151138753107911	0.8767	-1.2702	-0.1408	3.129	-1.7088251954237998	1.7391586720934995	8.6431917284216	0.1285118664100997	0.0034	0.0278	0.1278	0.1497	1.8673776091448	2.1214155583747	0.7254461430773	0.1319250344743588	0.6772	-0.8469	0.5122	2.5923	-1.1839891658858	0.2482151806863	6.1338145443142	0.1402159032957527	0.0996	-0.1277	-0.9625	-0.3501	3.3793302789458	5.8702162386242	-0.7811558745485	0.1472230504302202	0.1343	-0.4189	-0.9524	0.5344	-3.7189393199482	1.0204008442352	4.8842798892822	0.1486357397716282	0.0343	0.1713	-0.5499	0.1215	1.4820913094997	0.4496514978703	-1.8613581254477	0.1494990365112133
523	0.1104996626830792	1.1825	0.5238	3.8693	0.8977	1.351826534852	-0.0614538139534	-5.7193357158897	0.1203564051919455	0.3679	-0.6149	-0.0196	-2.0511	0.7987028662407	-1.2950545415519	-7.0440155595587	0.126867254757493	0.018	0.0827	0.0227	0.4533	2.5610345834165	-1.9104188847306	-2.151670348983	0.1301674951377928	0.8059	-0.4806	2.2674	-1.9787	3.1007422785591	4.0611056579461	-1.3106343817091	0.1313935953795331	0.7097	0.763	1.3985	2.3589	0.7136038908366	-8.6309167028432	-5.6903005592331	0.1437456247307118	0.0154	0.1779	0.1682	0.3168	3.3517508144251	-2.6823291470646	0.4604314882820999	0.1462738327057323
524	0.0870201872110223	3.6516	6.8693	2.1836	-3.3151	9.0097114024228	2.0165270385285	-3.9123890019001	0.0892555619990867	0.0015	-0.1446	-0.0014	0.063	-2.2289007182471	-1.4516398037379	1.2689307691671	0.1197105926953784	0.0026	-0.0046	-0.162	0.0798	0.1178323769464999	-0.5654380372204	0.1542640233747	0.1213801975524489	0.0022	-0.076	0.1474	0.0123	1.576868670456	-0.2264584847092	-0.3716736110229	0.1292844614472867	0.0065	0.2254	-0.0982	-0.1201	6.9221308504501	0.8828969519387	-2.8087776477344	0.1323080192265704	0.0005	-0.0004	0.0675	-0.0332	2.8200690975453	-1.3616229494963	-0.6976306203724	0.1366020211677505
525	0.1005511097451883	1.4148	-3.7203	1.9745	-1.835	0.2162686397578999	2.3119931990855	2.3623916214122	0.1138375450122104	0.1172	0.4232	0.6241	0.9874	0.8673564548122	2.3046360523446	3.0114335988701	0.1226497747981665	0.1141	-0.8323	0.8351	-0.0718	-4.1963669974927	4.849658022266199	0.2613557529401	0.133789182083857	0.0001	-0.0278	-0.0132	-0.0066	1.8828787632406	-2.032067535655	0.0044851054998	0.1363786213886017	0.1383	-0.9188	0.1089	-0.8157	3.1367018086189	0.3374451743139	3.4758387332529	0.1384222052124317	0.0675	-0.6767	0.205	-0.4809	0.4921419710262999	1.2791993001798	1.6859668945871	0.1442358314693013
526	0.0999435356387235	1.3691	2.3952	-3.2327	2.0881	8.3345849956108	-5.238721252858499	3.3502557792585	0.1119934088709649	0.0053	-0.2413	0.1128	0.0092	1.6928125819288995	1.821975751717	-0.5467894406685999	0.1221651260249396	0.2891	1.2781	-1.2437	0.6081	8.2433091643868	-7.1873422203988	5.609726032359499	0.1330463738308872	0.1159	-0.5783	-0.5062	0.8462	3.8983041969095	3.2670846123587	-4.2775316698268	0.1360297899734001	0.0049	-0.2131	0.0356	0.0845	6.7247075223975	-3.2587438898503	2.4748733461835	0.1418307524186857	0.0135	-0.0119	-0.2995	0.2307	1.4398762375586	0.3636476327601	1.2851794408461998	0.1454007646926067
527	0.1324576403597179	0.0224	-0.1689	0.1214	0.4581	-2.040329572102	0.640111109489	0.4426484384056999	0.1344007008610571	0.7314	-1.3801	0.7876	2.3745	2.0645648790132	-1.5946123773016998	-8.407802375743499	0.1363278584667933	0.0718	-0.2638	-0.1397	-0.8374	2.3582606031887	-1.9584173821846	-9.881002160304998	0.1612597650845564	0.0037	0.1636	-0.0792	0.0341	-0.2072590857276	-0.3439367743793999	-4.6213504151141	0.178694912065575	0.017	-0.1828	0.0972	-0.3159	1.5081363958231	-1.5601872254391995	-8.8351463752069	0.1816337895165986	0.0433	-0.3458	0.2989	-0.3858	0.5871160471361	-0.8366295478355	-6.788128487885899	0.1853653153672732
529	0.1133454982357625	0.0143	-0.0887	0.4257	0.0217	2.8225083654487	-6.1287392933539	-0.1965184383464999	0.1180803886090266	0.0192	0.0168	-0.4924	-0.0284	2.3860761258936	-7.976012613810999	-0.2205176870734999	0.1231570460779892	0.1625	0.1966	-1.3893	-0.0998	1.3298337806907	-0.7443701408439999	0.0247467663102999	0.1423086051423589	0.0027	0.0455	0.0157	-0.1626	1.1714780821231998	-0.094029843373	0.1792468478692	0.1610666360780127	0.0014	0.0046	0.11	-0.0256	0.8470161079402999	3.9721117225027	0.3202916129287	0.1623368832636176	0.0022	0.0288	0.1109	-0.086	0.8433572060852	3.0079714121685	0.5820801392065	0.1662142921078161
530	0.0825486699418466	0.8241	-1.0074	3.7364	-0.0112	-0.9672877527902	-1.6024022973802998	-3.4495575887453	0.1004771219956237	0.0139	0.0429	0.1342	-0.4327	-1.023312228507	-2.2089144586515	-3.1081781113614	0.1059847874776846	0.0046	0.1617	-0.069	0.1842	-3.9677053030643	10.9014816906016	-3.390975816033	0.1105156471621463	0.0023	-0.0496	-0.1694	0.011	0.9319183681909	-10.4584791649196	-2.7097118964318	0.1223618605061045	1.0916	0.9703	-3.5268	0.0471	-0.7905195158550999	-1.8712332261534	-2.1555259659916	0.1258781280193548	0.527	-0.7001	2.4062	0.0201	-0.4437500432652999	-2.3773419730782	-2.9268067398343995	0.140597857597364
531	0.1281118009469594	0.0201	0.4717	0.1146	-0.0026	-0.0802991256587	0.0541753532738999	4.2452703846528	0.1287459131988019	0.0107	0.0057	0.0003	0.3531	0.0892693366582999	-0.0637750527647	4.2102550873298	0.1294248085250329	0.0074	0.2822	0.0797	0.0058	-0.0565359351158999	0.0350152973229999	3.9207297244085	0.1303206544943278	0.0522	-0.0003	0.0009	-0.775	0.0706207401064999	-0.0489033871600999	3.9133725776676	0.1357819394095756	0.0434	-0.6267	0.2941	0.0055	-0.0069243734032	0.0046818206533	3.823355723426	0.1366461846488038	0.1133	-0.0034	0.0031	-1.1154	0.0145175783283	-0.0140848049905999	3.797389323164	0.143710216037336
535	0.1190724949810684	1.1784	3.8386	0.3096	0.1218	7.815414362493599	1.1496820431154	0.0227402717446	0.1381063316792463	1.1474	-3.523	-0.1467	-0.1712	-1.6830555103152998	0.2527002861860999	-0.2232716992224999	0.1399836917674988	0.0001	-0.0202	-0.0231	-0.0216	12.4678457718607	1.7073301602572	0.0905676566713999	0.1432711885902161	0.0032	-0.1692	-0.0668	0.0187	-4.8766866843571	-0.2742602670097	-0.2035214978111	0.1510987666012859	0.005	-0.0229	0.1855	-0.123	2.9629236420169995	0.6993223706925	-0.1038262580173	0.1564116317182692	0.0002	-0.0225	-0.0344	0.0107	2.1485622495577	0.4787259975576	-0.0585817727123	0.1609270236189362
536	0.1189785284701354	0.7634	-3.1012	-0.055	-0.0614	9.6919588977915	-0.0326940585116999	0.6474289131991999	0.1385223492820626	0.0001	-0.0223	0.0282	0.0028	12.7363226133575	-0.0953281633860999	0.9388033985634	0.1396609119368353	0.3685	1.9609	0.1735	-0.2873	-4.459335814691499	-0.1511559239493999	0.0623193606288	0.1430500268439328	0.4105	2.0607	0.1357	-0.1991	0.9377411367345	0.0638143957954	-0.0884824760442999	0.1442922012330521	0.0824	-0.862	-0.1546	0.2987	-1.3914056237361998	0.0462280610724999	-0.1756272890448	0.1513188435079931	0.0046	-0.0116	-0.0564	0.2059	3.8069890226548	-0.1128751550783	0.4758539563164999	0.1543872012663469
537	0.1166460406953752	1.1109	0.3203	-3.757	0.2614	-0.0437887931691	-0.0148323225738999	-0.0046424776225999	0.1241750676946359	0.0	-0.0128	-0.0044	-0.0024	-0.0600374648482	0.0063735709733999	-0.0070817455259999	0.1386694439002757	0.0001	0.0213	0.0057	-0.0219	0.9880215299691	-12.5641181679836	0.8657040475228001	0.1386732445137232	0.0001	-0.035	-0.0029	-0.0049	-1.1384692793659	12.5457449726467	-0.8821494343553999	0.143725865730206	0.1518	0.1034	-1.2514	0.085	0.0108586764732	0.298220172706	-0.0127471419467999	0.1438715436625905	0.0003	-0.0171	0.0558	-0.0058	0.0620046163831999	-0.2904302526273999	0.0277761796741999	0.1510794849742928
538	0.1079741153579678	0.3503	2.1531	0.0144	0.4804	-1.3978972238017	3.7146509296019	-0.4546874057998999	0.1094054821677432	0.1512	1.0881	-0.9425	0.0297	2.1751187952802	3.2220368422072	0.1160225975343	0.1367846736815305	0.1584	1.2806	-0.2239	0.2171	-4.6059279470797	1.7686659451184998	-0.8098369439287999	0.1396000844820075	0.0709	-0.8622	0.0394	-0.1314	1.3290469200767	1.584343846289	-1.2539410744703998	0.1399396098699097	0.0262	-0.4492	0.2766	-0.0499	2.0278184883394	1.1385086223966	-0.0041703612542	0.1448263322146988	0.2114	1.468	-0.0549	0.1768	6.6433461349098994	3.8376765866008	0.7714381459656	0.1496086343403623
539	0.0754338160976267	1.249	-4.6967	-0.9063	1.3986	-9.0018821393135	3.6577609072097	6.707199873735999	0.0755299232557588	1.5174	-0.559	3.7467	3.973	8.6716367396177	-0.4204196260602	-4.7760865548572	0.0813260333223981	0.0151	0.1953	0.4662	0.1523	0.6087153709904	1.7798393658373	0.6579335023960999	0.0994086531337254	1.6803	-3.6537	1.0261	3.3094	-6.9683982545533	-3.8576235031657	-1.3570985009658	0.099622291561647	1.1123	1.6702	3.2434	1.8543	5.137767036082299	7.233098165102899	4.1527355764464	0.1002564861319398	0.024	-0.3025	-0.5147	0.0551	0.7362654765197999	-0.4204983121216	-1.5457876762029998	0.1017233726180015
540	0.0972992432141749	2.9093	-0.2484	6.4418	-1.8145	-0.4182164163409999	0.3945712548902999	1.8752462152848	0.1086291497259187	0.0021	-0.031	0.1032	0.1324	-0.4893092728159	0.3852076135837	2.2508541293777	0.1118894123713621	0.0082	0.0652	-0.0922	-0.3108	-0.2882270429082	0.3164359959200999	1.1739566930573	0.1190720984560337	0.0019	0.0143	-0.1494	0.0422	-0.3256816081345999	0.3177343159331999	1.3540690876019	0.1225550244244908	0.0333	-0.1212	0.1401	0.6112	-0.3671098194617	0.5925453853727	1.4792192682585998	0.1294041124171696	1.4769	0.0198	3.9887	-1.0998	-0.4329307098228	0.5765327718777999	1.8246117347739	0.1320217660032361
541	0.1092657363086781	1.8115	-0.224	4.8495	-1.1401	-0.7240691370028	7.539541031225199	-0.0743976710536999	0.1203462756126507	0.0842	-0.0761	1.0186	0.0792	-1.0828775769868	12.1196599501657	-1.9295395976508	0.1354582639982727	0.4725	0.0159	-2.2755	0.2336	-0.6002172763592	3.1325314473647	0.9857396341885	0.1370525544557549	0.0013	0.0023	-0.106	0.051	0.2848828852987	-3.624279988084	0.6634021836634	0.1421048864551826	0.0144	0.0532	-0.2026	-0.3294	-0.1061868398592999	-2.1782662377362	3.5943792847519997	0.1453228142651457	0.0026	-0.1453	0.0569	0.0501	0.0854924057110999	-0.1428938875024	-1.0273645606691	0.1496255713614964
542	0.1346650647264928	0.006	-0.063	-0.1334	-0.2121	-0.1597720476727	-0.546474696423	-1.0129650114329	0.1360489018185896	0.669	2.4406	-1.171	0.2194	-0.0846268590357	-0.334809191257	-0.7852475497413	0.142263309415122	0.3272	1.6693	-0.7999	0.1534	0.0444969677217	0.0243139929726	-0.2777617967419999	0.1453031783748221	0.0023	-0.0693	-0.1358	-0.0285	0.247467663103	0.6446355580195	0.7355573019671999	0.1519521733670653	0.0107	0.0056	0.0972	0.3103	-0.1619752573919	-0.4350552334805999	-0.9988015203809	0.1546402830941846	0.051	0.6325	-0.3017	0.0609	-0.076718909865	0.0370611349194	-0.1060688107672	0.156217556417041
543	0.1410551913448391	0.0196	-0.3062	0.3367	0.035	-1.5909928184773	0.4610609767732999	-1.2465445846988	0.1427566912939345	0.0394	-0.5345	0.3333	-0.1315	-0.1595753325192	0.0847448881278	-0.3023118478987999	0.1465536632524835	0.002	0.0445	0.1279	-0.0482	0.2316517647616	0.534278356906	0.6943651488242999	0.14935886509516	0.3177	-1.4243	1.0661	-0.1603	-2.8457600965924	0.810859862727	-2.0616928377721	0.1596070943086752	0.0538	0.4628	-0.0415	0.5382	-3.3502951222892	1.7899505247271998	-1.6227426442522	0.1602555828898608	0.0068	0.0663	-0.1929	0.1485	1.4048215972049	-0.8058239547974	0.3314256906168	0.1628156433277087
545	0.0853194402552507	1.408	-2.4951	4.0489	-1.4615	1.8463290877203	-9.5798706033272	0.4046430707494999	0.0853829776040604	1.5195	3.1912	2.8751	2.8712	-1.5520432180843	8.724631801970599	0.1414381953664999	0.0933169323674211	0.0004	-0.0334	-0.0106	-0.0666	0.1880990297767	-0.1419496547656	0.3956335167192	0.1142066925474292	1.3829	2.6208	-2.8844	1.7248	-0.8728251360795	-8.122958833475499	-1.4641115444698	0.1143132670109978	1.479	2.3443	3.0509	2.1455	1.1673470638997	7.110583967503099	2.0380083332907	0.1158527249282885	0.3765	1.5974	-1.0204	1.1321	-3.1894214697569	-5.8204473047887	-3.0224496474661	0.1159202253224877
546	0.1222352958888819	0.7303	-2.9703	-0.2634	-0.2637	8.1953500099635	0.5275113556255999	0.6793361110969	0.1421573200005389	0.0001	0.0031	-0.0084	-0.0304	11.4236030510213	0.8684187166410999	0.9827102208246	0.1437876552819208	0.1539	-1.2577	-0.1067	-0.1116	-4.088527750343999	-0.6840179317502	-0.4428451535591999	0.1479227657094829	0.8017	2.8357	0.1845	0.2343	-1.7018614789899	-0.4690082689746999	-0.2270486301696999	0.1516212888439853	0.0053	-0.0268	0.2269	-0.0089	3.2483966727762	0.0577555690676	0.2322025671913999	0.1666561430042801	0.0563	-0.0895	0.2921	0.6428	-2.4378122112641	-0.5095709336263999	-0.2877155835091	0.171094129837219
547	0.1125505581492561	1.3555	4.2283	-0.3293	-0.2811	-9.9841595868004	0.7342589819541	0.6657627655053999	0.130254073200325	1.4585	-4.0754	0.3391	0.2693	0.3419696228443999	-0.0574408248219999	-0.0243926790339999	0.1334817623615153	0.0001	-0.0166	-0.0203	0.0266	-14.9164379735366	1.0856315891358	0.9864871517718	0.1437193780073475	0.0226	0.4842	-0.028	-0.0287	4.3121928798735	-0.3159638795517	-0.2807518670752	0.1499450250122805	0.0003	0.0519	0.0062	-0.0038	-9.0726602515428	0.6963323003592999	0.6017516545565	0.1507853060276727	0.0041	0.0177	0.1843	0.0795	-3.7825963436208	0.2411334351602999	0.2508511637432	0.1586495723430277
548	0.1074010359895856	0.104	-0.9944	0.6287	-0.2604	-5.4920116845051	6.1323195091476	-0.5260950065204	0.1221911441676073	0.8289	0.7305	-3.1016	0.1495	0.1220814242621	-2.9941620083928	0.7166333042005	0.1397794398478615	0.0044	-0.2154	-0.0177	-0.0224	-0.7027452143634	2.0972982805556	-0.250615105559	0.1475922780789307	0.018	-0.2946	0.2994	-0.0792	-5.7484495586077	4.329031697013099	-0.0268319469373999	0.1526324453223791	0.0977	-0.1567	0.9664	0.0436	0.486673289759	-2.3984691805641	0.8518946437470999	0.1556557807683485	0.0892	0.6888	-0.5835	-0.2125	2.3776567173238	1.372284910816	-0.4743589211498999	0.1594108801977135
549	0.1562026295830621	0.6597	-1.8432	1.0081	-1.3859	0.158552413721	1.0908642122188998	0.8208923355555	0.1613841975069209	0.1975	-0.6652	1.0054	-0.6186	1.1819826713201	-0.6426290634538	1.7936094265823002	0.1675752365859023	0.1149	-0.4393	-0.5464	-0.7329	2.9780313658058	-1.098850847451	3.1943000055637	0.1794042134018651	0.0146	0.1062	-0.3324	0.0039	4.622019246636	-3.0135187794972	4.5760272437477	0.1853679245681509	0.0032	-0.083	0.1356	-0.018	-0.957215936931	2.7431141294961	0.4263210806651999	0.1923858513771741	0.0036	0.06	-0.0872	0.1293	-0.4889551855395999	2.0698761881577	0.5378979157303999	0.2004294315316649
552	0.1107447335292362	0.0106	-0.0317	-0.1278	0.356	0.8966276696529999	6.734779338256699	-1.8340147191112	0.11218754701351	0.0308	-0.4234	-0.482	0.0026	-3.1641632440475	-4.7768734154712	2.9063090208397	0.1205710817878219	0.0175	-0.2542	-0.3694	0.1307	-4.6815452520851	-4.0657874785994	0.4356453789410999	0.1215357952255787	0.0332	-0.2069	0.5915	-0.1292	-0.9320757403137	5.0922864925931	-2.0258906798351	0.1220838420677375	0.0112	0.2973	-0.1289	0.1814	-3.3263745596236	-2.3274156671199	2.8590973839997	0.124562494703215	0.0146	-0.2079	0.3056	-0.1968	-4.7413073157184	7.359664694864799	-8.8510803026404	0.1360769143462099
554	0.1011804078376649	0.0262	-0.1805	-0.5967	0.0131	-6.1275590024329	-4.8901420008565	0.8810478294957999	0.1068547358420425	0.0025	0.1105	-0.1195	0.0946	-5.4844578226107	-7.0520808808522	1.0871659673331	0.1404908072302551	0.0328	-0.5411	0.0038	0.2401	-2.384974521034	-0.0307269069767	-0.0790401486762999	0.1556017809674794	0.0369	0.0313	-0.5724	-0.1645	-3.7515153493678	-2.7066431400372	0.0020064945657	0.1578948812012718	0.1072	-0.0951	-0.9723	-0.2534	-3.7267685830575	-2.2790630823896	0.0542146963046	0.1613927516433758	0.0734	-0.4881	0.6028	-0.2837	-1.995478517104	-6.4844396339126	-0.3749390825709999	0.1680515329763758
555	0.1185312327961778	0.6956	1.5474	1.6926	1.8825	6.0411617070157	5.6962413568688	8.2056972270376	0.1198462931906038	0.0371	-0.1971	0.121	-0.6414	6.9976301263634	6.5398739641688985	9.6173251685536	0.1397111096542845	0.0005	-0.0386	-0.0435	-0.0452	0.4961943031884	-0.2817354428426999	1.508805227345	0.1528323766258588	0.0131	0.0985	0.246	-0.2407	3.1483080026754	2.597033456507	4.6486938214506	0.16127813679868	0.0003	-0.0279	-0.0394	-0.0299	0.6612383169749	-0.1051639210611	1.7080776778404998	0.1707759433025794	0.0668	0.1308	-0.0613	0.7525	4.273282622511199	3.4126931689794	6.7861219933202	0.1737348777909979
559	0.1127007599214722	0.3458	-0.302	-2.0987	-0.327	-0.0384774840245999	-7.2476157434312	-3.0380294876233	0.1349234090552557	0.0001	-0.0345	0.007	-0.0196	0.4188459048321999	-0.1891219485749	-1.0204795302966	0.1485150193968785	0.0031	0.1042	-0.0271	-0.1406	-0.6321244742569	-2.7919781736255	-0.8968243848065	0.1503085546807644	0.0002	-0.037	0.0027	0.0185	-0.3541659623613999	-2.3533820673819	-1.0352331668091	0.1556571761395785	0.0022	-0.049	-0.1368	0.0194	-0.0993411525174999	-1.6943076170954998	-1.1544425498301	0.1663772572822411	0.3481	0.3896	1.7262	0.0835	-2.867713507723	-5.593005244312	0.8853362198421	0.1713408555047214
561	0.1149553604775814	0.1482	-0.7289	-0.6118	-1.0141	4.4554015116215	3.8968091617429	4.3027112094748	0.1363331294200593	0.0024	0.0741	0.0853	0.1186	-1.1179322173405	-0.4036201519512999	0.0443395955988999	0.1427724008881767	0.0063	-0.203	-0.1199	-0.1024	2.6261079561943	2.3592441789562	3.7113854580538	0.1549144219080916	0.034	-0.4119	-0.1143	0.3827	0.5735427015446	-0.3678179940143	1.1056571917621	0.1598975171085106	0.6228	-1.2583	-1.3717	-1.5419	3.4130472562557	3.2134207184839	5.0381504823499	0.1688532573526573	0.1504	-0.6669	-0.912	-0.2439	1.9747840829558	1.2840384929559	1.8590762296671	0.1834793857078563
562	0.1322053486420051	0.0102	-0.1713	0.1491	-0.254	-0.5533203837648	-0.2975119981533999	-1.2540984465932	0.1343925807339313	0.8414	-1.625	1.7417	-1.928	4.0590598203497	-4.9980205910359	5.0443666812005	0.137027619315198	0.0432	0.0398	-0.5796	-0.3685	5.2912835418737	-6.2730101869308	6.455837250593699	0.1617711813188438	0.009	-0.1164	0.2266	0.1364	1.8626957884915	-2.6603363929033	2.3796632118895	0.1821368985697818	0.0421	0.1704	-0.2761	-0.4914	3.6699965897574	-5.026072171925	4.0425357474557	0.1856351728867822	0.0244	-0.1326	0.2153	0.3648	4.391469086734	-5.4073454824387	4.9440812959462	0.1884394548942761
563	0.0950278820336107	0.0011	-0.0863	0.0934	-0.0217	-0.2541953213527	1.0801629078684998	-2.6179639488394	0.1305589910297687	1.3846	2.7871	-2.7532	0.7482	-0.958396227852	1.7235001458749	-2.6110395754362	0.1315926770390088	0.0011	-0.0693	0.0833	-0.0245	-1.7098874572527	1.6236475339583	-0.1662243047075	0.1335030005216737	0.0009	-0.0498	0.0446	-0.0745	4.7794700554974	-3.2372232520574	-3.3770877261959	0.142362103682665	0.0619	0.417	-0.1638	-0.672	1.3938055486088998	-0.0028326982103999	-3.9742755891912	0.1429197207796488	0.0006	0.0591	-0.0172	-0.0459	-6.985355100784999	6.1704035628652	0.6227608329502999	0.1572218914888584
564	0.1012887106211952	1.1849	0.8046	-3.2988	2.4533	-0.2030493814427	7.4653794183557	-5.170185693379099	0.1197607356563585	0.1961	-0.8082	1.3299	-0.1842	0.1887285182679	3.4292172418734	-0.3906369518203	0.1232167637037112	0.1814	0.1342	-1.1587	0.9205	0.0496509047434	6.217772571828	-3.4022672658439	0.1337314757477693	0.167	0.5571	-1.1029	-0.5887	1.5793472813901002	-0.3548347938832999	0.8678679142113	0.1398458017484946	0.0223	0.0648	0.0199	-0.4845	0.960363379387	4.3982360880144	-3.2496163067279	0.1488650029028902	0.0051	-0.0098	-0.0496	0.2216	0.2595853165586	5.398690015684699	-3.8409420581489	0.1511323973631341
565	0.1052463090281994	1.2007	0.8311	0.7234	-3.9873	-0.0222288123455	-1.6396994904839	6.996056405135399	0.12152489354332	0.1231	-0.7731	-0.7062	0.6507	-0.4751064387331999	-2.519527686028	4.4656700426342	0.1368918817031715	0.1185	0.2901	0.2947	-1.0616	2.1127600916207	-0.2441235054935	3.1533045675743003	0.15284934194396	0.0061	0.1348	0.2032	-0.0106	-0.0653881170233999	-1.8145399189147	5.4959066445444	0.1546191272524765	0.0101	0.2026	-0.2367	0.0288	4.2499915483368	1.4435744824444	-4.849421964082	0.1551696274784465	0.0348	0.237	0.476	0.231	0.5169280803673	-1.059114386444	1.9909540685735	0.1609608587069376
566	0.1046068806214418	0.9819	2.6396	-2.6656	-0.085	8.8531261402368	-5.763753997549999	2.5656377180084	0.1197792021836972	0.262	1.5081	-0.5212	0.857	7.1080266705076	-2.9157906912384	3.6808946092613	0.1413849877209052	0.2831	1.3994	-0.4791	0.9029	7.0366584128178	-4.1364475617366	2.6924796489852	0.1462333551802852	0.0268	0.4541	-0.0786	0.2504	9.325871997128	-7.0701393319435	1.4649770911451998	0.1593758529621561	0.0252	0.1995	0.0656	0.4394	8.063747572272	-3.2385609151012	4.210530488544699	0.1705235108350164	0.0518	-0.2647	-0.0058	-0.6208	4.255342200512	-0.2162686397578999	3.479104204801	0.1738021216750263
567	0.1067552014434336	1.1032	-2.8029	0.9922	-2.5806	-6.708301478595599	1.6932846982972998	-7.953272342066399	0.1186212623537302	0.0915	0.5587	-0.3337	-0.8567	0.4134952526569999	-0.4446942760021	-5.7814977043957	0.1272778595547138	0.1006	0.6287	-0.2949	0.8385	-2.7706542509861	0.7032960167932	-1.7096120560378	0.1301651575143022	0.1629	1.1802	-0.6185	0.3184	-4.777345531839599	1.338843334721	-3.4699766216786	0.1382486797568205	0.1836	1.2469	-0.0889	0.6555	-3.5482692527716	1.1513344504048	-3.3422298009957	0.1444734701353808	0.0277	0.13	0.0851	0.5137	-2.6267374446855	0.6427470925458999	-6.535624916853299	0.1487897234151446
568	0.1311276476189168	0.2059	-1.1638	-1.0003	0.0154	1.3542658027554	1.7107136608974	3.2786121203538	0.1445495415707167	0.5187	-1.4511	-1.608	-0.8312	-2.1040259388053	-2.4515035859477	1.1111258730293998	0.1479606564511302	0.097	0.6049	0.7663	-0.1751	4.168590817818499	5.1172299740569	5.1782510146726	0.1614169995718705	0.204	-0.4846	-0.9102	-0.9126	0.1694897762556	0.0933216688204	1.9970915813627	0.1686220858298237	0.1055	-0.1293	-0.0134	-0.9599	2.6470777915574	3.5662096747707994	5.2326230831	0.1703521469737098	0.3602	-0.7906	-1.2011	-1.0507	-0.2198488555515999	-0.1947086589343	2.2890562121874	0.1789399215403874
569	0.1459322115047871	0.0225	0.1404	0.3289	0.3211	0.2125310518414	-7.979042027174899	-10.501677812628198	0.1526067502061299	0.0704	0.0366	-0.7421	-0.3744	3.5608590225956003	1.9287920800675	0.7473995542078999	0.160793112815017	0.036	-0.4262	-0.0959	-0.3804	-2.494741576687	4.8148787831274005	-1.0066701265209	0.1691917905092398	0.0013	-0.0705	-0.0556	-0.062	-4.1179956803383	5.3124107493596	-1.5790718801752	0.1719102114332032	0.2219	1.0698	0.5493	0.6997	0.7725790938559	-6.683200625008999	-9.0581033301838	0.1752045542845333	1.0382	-2.6963	-0.6478	-1.0948	-1.5998843434154997	-2.6773325821657	-3.1445310717282	0.1779475932025244
570	0.1417673708869425	0.0029	-0.0545	0.0932	0.138	9.0530280792235	-6.3827772425838	-8.7548079065175	0.1519981210270286	0.0683	-0.5138	0.3047	0.563	-3.4711962556303	3.4780812860028	-3.455104956074	0.1673249635076854	0.0707	-0.3983	0.3939	-0.5655	-2.0723941421225	0.2790207737244	-10.3697606306911	0.1717951500844136	0.495	-1.2142	1.2751	-1.1055	-0.9199974298888	-0.3616411381943999	-7.0523562820671	0.1748863762022346	0.001	0.0183	-0.0713	-0.0525	13.186052797289198	-10.8595420198754	-9.1177080216943	0.1766889948126127	0.1037	0.6674	-0.4995	0.4309	0.9509997380803998	0.6903915027236	5.2451341668626	0.1776858804321777
571	0.1438758341443154	0.0021	0.109	-0.077	0.0621	13.072508810688998	-3.2159386724487	3.8725738548317	0.1511960207053249	0.0486	-0.0277	-0.4333	-0.5416	-0.9097288988761	-2.5351075261852	-4.1734693536253005	0.1599678549167911	0.0133	-0.2274	0.1182	-0.2421	3.9531483817053	-5.8594362482124	-3.0682055921702	0.169031924771463	0.0002	0.042	-0.0123	0.0074	6.1697347313433	-7.234121083901099	-2.5796438369376	0.1752194432667249	1.738	3.3433	-0.2001	1.9132	3.7565119142667	-0.7499175081727	0.1783813011938	0.1780739964902843	0.0488	0.6153	-0.1349	0.1203	3.3925101942302995	-0.4847848242854	-0.019278085043	0.1815062664774198
572	0.1513804709952589	0.076	-0.4161	-0.6457	-0.4033	-4.790800848339	-2.7578284229779	-0.3985055579602999	0.1527468914877505	0.0022	-0.0163	0.145	0.0236	5.923368673099899	6.599675370832899	7.7465640587686	0.159671381343371	0.0306	-0.4809	0.0598	-0.2299	-0.7905195158550999	-7.232901449949399	-0.6522681059752999	0.1682754046166412	0.0068	-0.232	0.0678	-0.0497	1.0250433218578	-8.9675356735124	-0.7706119423209	0.175157558534302	1.3457	3.3354	-0.5468	0.3155	1.6180214805681998	-1.6623610761671	0.5124429748675	0.1780773204652053	0.0744	-0.7268	0.2858	0.1304	1.4368468241947	-1.2734945607283	0.4620445525408	0.1822901663367757
573	0.1055575440637118	0.0851	0.9739	-0.4168	0.2953	-6.0282571929461	6.3913933663071	-0.7682907035096	0.123663861666391	0.5387	0.9469	-2.3546	0.3057	0.3498775720150999	-3.1869428588228	0.7645137725623999	0.1384436421863471	0.1074	-0.3023	1.0353	-0.0018	-1.8564795896409	0.1330187867966999	-0.067276582497	0.1395732894589658	0.0265	0.3598	-0.3929	0.0343	-0.8566944934925	1.5819832644469998	-0.3278454748231	0.1460483183713933	0.0014	0.0805	-0.0738	-0.0482	-7.333147492172999	13.8800638588372	-1.0193385824063	0.1480175576098767	0.001	-0.0829	0.0528	-0.0127	-4.814209951605499	3.4948807601117	-0.1701192647468	0.1552445898196629
574	0.1258942495733413	0.0005	-0.0243	0.0371	0.0599	-6.802567380152801	-0.508311956644	0.8074370190560999	0.1384065551520686	0.0071	0.2629	0.0245	-0.0839	-6.3681416351634	-0.7769855132943	1.0981820159291	0.140590708019466	0.0062	0.2084	0.0141	-0.1483	-14.0236265778615	-2.7810801541216	6.7348186812874005	0.1415449820812604	0.0073	0.1578	-0.021	-0.2278	1.2189257771473998	-0.5183837725032	-0.1956135486403999	0.1512974837076248	0.2807	-1.0527	0.0245	1.294	-2.1619388799957	0.268319469374	5.145674985253	0.1528775146985638	0.1144	-0.3263	0.1898	0.9898	-4.1912917465324	-1.140161029686	-0.9374657355196	0.1560328521893877
575	0.1417250022420986	0.0001	0.0328	0.0111	-0.0044	0.3743489371105	-1.5571578120752998	0.367463906738	0.152098109647086	0.1081	-0.8654	-0.4483	-0.3414	-10.0602883512049	-6.4200744356874	-1.3225553200112	0.1531833611830241	0.3525	-1.7403	-0.5516	0.3451	-12.5853634045616	-6.326988825051201	0.8855329349955999	0.1542079554134311	0.2181	1.3099	0.3005	-0.5617	-12.6228966558494	-6.971624383070699	-0.4033054077056999	0.1615855458637223	0.0564	0.6833	0.1607	0.1753	-4.8225113310832	-2.9315279035184	1.5429549779926	0.1639673581923704	0.0059	0.1627	0.1491	-0.0725	-8.5671416500785	-7.0437401583438	4.9795687096376	0.1640601615877009
576	0.1505320022340139	0.0673	0.1241	0.4499	0.6728	-6.0971468397018	0.7446061990282	-3.4620293294771995	0.1664899729226925	0.137	1.0035	0.2418	0.4106	2.9602483159294	8.355790889158099	4.7625525522964	0.166765798897336	0.0614	-0.6204	0.4088	-0.0261	-5.7438070809851	7.412384356002799	1.5730523964780998	0.1726918846519791	0.4553	1.8636	-0.2461	0.6493	-4.6880761951813	4.684574665449	0.4163672938981	0.1741618962992049	0.0047	-0.0374	-0.1913	-0.0518	2.7286358941985	-4.7886763246812	-2.8639759198065	0.177399055757102	0.6984	2.0222	0.3605	1.2983	-1.1054211335778998	2.4124359564626	0.4160525496525	0.178562185324364
577	0.122702010632245	0.034	0.2835	0.5719	-0.0926	-0.2416448945593999	-4.1342443520174	0.0918266336537999	0.1257388731310464	2.5637	5.2651	-0.048	-1.6911	-0.0047998497454	-4.0355326879911	0.0191207129201999	0.137237795223307	0.0768	-0.8697	0.0303	0.2864	0.2523855419404999	-3.2015391232125	-0.0693224200933999	0.1424587804550732	0.1332	-0.0372	-1.1836	0.0183	0.0200649456569999	-3.2019325535195	0.0076325479558	0.1464414584274152	0.0285	0.0211	-0.5399	-0.0037	-0.0074358328023	-5.7364105912135	0.0275007784593	0.1503206492455653	0.0187	0.3117	0.2849	-0.0909	7.843072513075699	-7.2783033073772	-2.5026888688884	0.1504986018903277
578	0.1098393544219176	2.6032	-5.8174	-1.3056	-0.0532	-0.4363535534937	-0.9773989116801	-3.3761828364898	0.1163908516622089	0.022	-0.2358	0.4731	0.0594	0.1002853852543	-0.5698837996895	-3.8909863931993	0.1280522328909215	0.0284	0.3775	-0.3623	0.2437	-0.513033120328	-0.5805457610092	-3.6686589267136	0.1292820628199446	0.1588	0.3656	-1.0307	0.8039	-0.3093149073634	-1.9196251539144	-2.6213474494796	0.1303575383049322	0.063	-0.8069	-0.2714	0.0129	-2.6584872704604	-0.4825422715354999	-4.2939377136287	0.1425724357753335	0.0182	0.2909	-0.2997	0.1289	-5.200047053680399	-4.5460478543543	-1.759420332904	0.1433627568413002
579	0.1242651215067317	1.1553	3.321	0.0692	-1.7063	0.2830731058865	-9.9146404515535	-0.0727059207336	0.1327385954352981	0.2135	-0.022	1.5532	0.0049	0.1453724984365	-9.6556452804554	-0.0020064945657	0.135647254297734	0.1513	0.0238	-1.2934	-0.0052	0.1401792183841	-6.7678668270754	-0.0090488970609999	0.1452573361853732	0.7337	2.4505	-0.0238	-1.2533	0.4908436510132	-7.4586911031367	-0.194354571658	0.1465948412197437	0.6477	-0.0231	-2.5742	0.0126	-0.1916792455704	-6.8973840841398	0.155404971265	0.1550486719081248	0.0327	-0.4411	-0.2819	0.2063	-3.492480835239	-1.0157977096433	1.8785116868329	0.1551241009655545
580	0.0952025033535906	1.784	1.3513	4.8259	-1.73	-0.7814312757634	-7.6239711751074	2.4432415495007	0.1160931242023952	0.1836	0.7116	1.3464	0.2319	0.2833485071013999	-3.0885459390421	-0.5164953070296	0.1280218426830648	0.1767	0.2672	1.235	-0.6881	1.0012407882843	-2.9018632583706	1.2734945607283	0.140970790678814	0.1846	0.0379	-0.8183	1.137	-0.418609846648	-5.806244470705999	1.9123860362656	0.148028231446425	0.051	0.1415	-0.5164	0.4802	2.261043974329	0.6554942344927	-0.2513626231423	0.1526373304079097	0.0138	-0.0492	0.3653	-0.0145	2.3659324941752	0.2564772171333	0.3018397315304	0.1543959656088444
581	0.150900731194613	0.0552	0.1101	0.6964	0.2279	-3.1076666519623	-3.8944485799009	-2.5285372400583	0.1555977881551504	0.0054	-0.189	0.0273	-0.1249	12.5257980560818	-0.941478724651	2.3480314152067	0.159097792997071	0.0104	-0.2589	0.0273	-0.1744	3.2998180139010995	-6.9442416337035	-1.2592130405842	0.1684070751827363	0.0009	-0.0682	-0.058	-0.0115	5.1108564030835	-7.739875743549599	-0.9385279973485	0.1755959480134326	1.8186	3.7828	0.794	0.7714	2.2746173199205	-0.2982988587674	-1.2275812439014	0.1777735587689955	0.0549	-0.3498	-0.433	0.392	1.7519058140402997	-0.0236058184199999	-1.2880121390566	0.1783315393166367
582	0.0791878292174432	0.1046	0.7451	0.6561	0.998	3.7093002774267	1.6205787775637002	5.2574878785024	0.0837515188963289	0.0843	-0.6411	0.209	-1.0273	4.9755557205062	2.7118757631203	6.9605296484133	0.0895704363185839	0.0118	-0.2075	-0.2919	-0.2632	4.8068528048646	2.1458869234701	6.77880418961	0.0970384572613793	0.0513	-0.0475	-0.883	0.1079	9.2468318484517	4.6043935688824	13.0171138234634	0.1181301923738926	0.04	0.3319	0.491	0.3957	2.6143837330457	3.9621972787663	2.795322331235	0.1194537712579447	0.5369	1.0171	2.1763	0.9852	3.3749238595074003	-0.8999718272625	5.3565929728357	0.1232068020687547
583	0.1058122311013289	0.2229	1.0812	1.3779	0.3042	-6.690990545087599	-2.6453860412373	-1.5077823085467998	0.125263887220901	0.4751	1.4633	1.8176	0.4944	3.2875429883227	5.603077060171199	1.2714880661625998	0.1393137030035879	0.1843	1.1253	0.7989	0.2834	-2.5370353346895	-0.9061486830824	-0.4574020749182	0.141839556082943	0.071	-0.4205	-0.7435	-0.1438	-1.9791118163328	-1.208617903104	-0.6671791146106	0.145974128868127	0.0035	0.1602	-0.0247	-0.0968	-5.823634090275399	-3.8319718471493	-1.4157983027702	0.1482713865511488	0.2141	1.2009	0.7912	0.3134	-3.1846609630422	-1.946299728729	-0.9562717041942	0.1555848163843643
587	0.1186950685617126	0.0271	-0.048	0.5144	-0.2751	12.4834256120179	-7.895005313599699	1.7140578185069	0.119471242614019	0.2206	-0.1398	-1.463	0.7809	1.7078416196563	-0.6697757546368	-0.3579428933086	0.1242672198922263	0.0001	-0.0119	-0.0278	0.0156	-7.482375607618099	14.2282496805322	-13.3526705323037	0.1315398050744064	0.0008	0.0869	-0.0346	-0.0075	12.8588368109573	-8.5328738703388	1.97108583807	0.1344069717629976	0.0017	0.1001	-0.0955	-0.0065	-6.006893927276	5.8728522216811	-4.136919678105	0.1369721741640399	0.0	-0.003	0.003	-0.0047	-6.857726309194199	13.6094624936826	-12.6740819387901	0.1383491189233957
588	0.119360624256583	0.2685	-1.0596	1.4084	-0.5181	0.254942838936	0.8127483282006	0.262418014769	0.1244568224351611	0.0031	-0.0219	0.082	0.1749	5.1564156326341	-3.3707928412839	17.3902490578912	0.1256274694408956	0.0014	0.0848	-0.0506	0.0845	-3.6502070453153	5.8516463281338	-10.243744903359	0.1288012808089199	0.2423	-0.3822	-0.2219	-1.6206	0.8862017665174999	1.8106056158447	8.3170380039186	0.1288929743751447	0.0034	0.0066	0.1012	-0.1697	-1.5544824859876998	17.4127926144823	-13.790519120964	0.1299302897460563	0.2006	-0.0674	1.0215	-1.126	1.0680845974436	5.3312560610649005	-6.0900650941758	0.1322005745393851
591	0.1200295899197554	0.3235	-0.4296	1.2224	1.5375	0.7573139979443	-0.6572646708742	-0.6919652239516	0.1211012949257282	0.0205	0.0694	-0.309	-0.3918	10.0505312795913	-8.6029044649848	-9.9336431353816	0.1227986161109954	0.0011	0.0563	0.0719	0.0685	-10.9189893392631	9.0793092237311	10.7741676432564	0.1235253619763649	0.0005	0.039	-0.0234	-0.0591	3.5653441280954	14.893422300577098	12.327863268630098	0.1246805173112543	0.0001	-0.0136	-0.0299	-0.019	-3.6412368343157	-15.205137132813196	-12.4432170346425	0.135214124747077	0.2458	1.388	-0.4586	-0.7681	-0.1515493542563999	-0.3369730579455	-0.0740829268081	0.1352976419597345
592	0.1146962352260206	0.0302	-0.5168	-0.338	-0.1186	3.9018057266418	1.1087652911874	-1.4829175131444	0.1169026372270431	0.0168	-0.0593	0.2549	0.3828	-3.552282241903	-1.6788458060304	0.6125709879989999	0.1198326636072021	0.0007	-0.0335	-0.0345	-0.0785	5.4400395409504	5.9910386859039	16.8163129260396	0.120522177278526	0.0005	0.0133	-0.0427	-0.065	6.250033857001999	-9.3224884964878	-18.1191180446394	0.1225499728645944	0.0003	-0.0019	-0.0431	-0.0387	-4.3590897724679	-6.09030115236	-17.4070485320001	0.1239785390095966	0.0021	-0.0222	-0.0753	0.1367	-3.7878289667039	4.0845541042433	8.7574438895744	0.1246160524099072
593	0.1498399899772297	0.0105	-0.1439	0.2003	-0.2102	0.5123642888061	-6.992436846311	-4.8902600299486	0.1537669920127586	0.1921	-0.4084	1.292	0.1936	-0.7986635232099999	-1.014263331446	-1.8579352817768	0.155801282304054	1.1626	-0.1627	-1.5949	-2.9365	-0.5903815186842	-1.0693042313953	-1.1822974155657	0.1587377298908236	0.4466	-0.4758	-0.2907	-1.9772	-2.6234719731374	2.6951549750728	-3.8796949433884	0.1610066244578256	0.3185	0.6688	-0.6225	1.4601	-1.1132897397178998	2.0685778681446	0.9920345191005	0.1632506298209059	0.1105	0.1096	0.9933	-0.1302	-0.5820014531451	-0.4670411174397	-0.7462192632869	0.1662752235631859
594	0.0526971172741347	0.5177	-1.2344	3.2525	1.623	6.9245307753228	-17.277885362211997	-9.0111670945587	0.0815664178967816	0.0472	0.2264	-0.8489	-0.311	8.1083625690858	-22.6283014792278	-10.5196575776581	0.0958285836766467	0.7444	-0.7919	3.1366	1.0894	4.2311855796622	-9.065775221170298	-5.3971162944567	0.1023369126071491	0.0108	-0.2723	0.1753	-0.2316	7.781343297907399	-21.2927236160549	-11.4385140596566	0.113728437786325	0.0853	-0.1657	1.0406	0.1226	3.956335167192	-8.388721005853998	-5.7275977523367	0.1171785793295004	0.0043	-0.0391	0.0325	0.2297	5.3163057093989	-12.1452329201207	-6.5125305578324	0.1186106495210334
595	0.0769643358481925	0.1571	-0.1317	-0.993	1.4344	0.2375138763359	4.5274386008332	-9.2099674286858	0.0813416341386883	0.0728	-0.5673	-0.2907	-0.9674	0.4553955803524999	4.1635155668582	-7.888631742626299	0.0867453817646658	0.0206	0.313	0.2862	0.4208	0.4081052574511	3.2596487795564	-6.651726200449	0.0949169134552682	0.0664	0.5867	0.7989	0.2601	0.1127177829554999	7.946859428062299	-15.536248079184398	0.1043792094702082	0.0178	-0.1943	-0.0628	-0.4628	-0.0029113842718	2.483725528091	-6.4914820364079	0.1052537265085537	0.0999	-0.2598	-0.8955	0.7447	-1.3136244520423	3.7286177055004	-11.6068235449912	0.1070026837791906
597	0.0808158452499886	0.3564	1.2572	0.3661	2.2138	-12.4649343875889	-3.2058275135588	-21.8975833700367	0.104773838975689	0.0447	-0.457	0.1543	-0.6387	-13.7995286749943	-3.4086801798479995	-24.332523540059697	0.1202971050383639	0.4171	1.194	-0.175	1.9351	-8.0939236768189	-2.3573557134826	-14.779563569731298	0.1221989846324982	0.4643	1.1427	0.5021	2.0351	-11.4655820647782	-0.5728738700227	-18.7647765214571	0.1373748473580857	0.2709	-0.2393	1.6764	0.3006	-4.889748570549499	-0.6201248498934	-8.644686763588199	0.1392732486302049	0.0015	0.0644	0.0113	0.1107	-1.7574531813689998	1.5403189949357	-2.4592541629956	0.1408755566842432
598	0.0814045103674447	0.4932	-0.5747	0.571	2.9036	-3.4811106993667	3.7812980236077	18.5213611905162	0.1005334660348588	0.0775	-0.4393	-0.3084	0.9321	-4.908436510132	2.2261467060981	20.6385277015753	0.1292907907806271	0.4751	-0.2887	0.7945	2.1903	-3.9473256131616994	1.5259194456994998	16.1740379498621	0.1354089398118779	0.2505	0.7771	1.1942	-0.8634	-1.9219857357564	2.4028362569718	11.4422909906038	0.1391921289424102	0.0008	0.0052	-0.0481	-0.0793	-1.2797894456402998	-1.2884449123943	2.8061810077082	0.1399547270653048	0.1621	0.5957	0.8581	-0.8039	-2.573427638087	2.3240715095104	12.7318375078577	0.145041730199494
599	0.080539413646747	0.727	1.6045	3.3094	-0.1167	-11.004167000728598	-23.0363280506175	0.5844013780178	0.1047390002640824	0.1738	-0.7656	-1.355	-0.2589	-11.7075023605525	-25.530361452751897	1.926234783072	0.1149487636092778	1.1412	-1.7182	-3.4529	0.1319	-9.7516816183941	-18.9824221672895	-1.8187496231996	0.1157733504651372	0.0282	-0.2288	-0.4671	-0.3076	-9.2863322512745	-19.4017008454594	0.0749484734834999	0.1378851511908158	0.0015	0.0184	0.0776	-0.0989	-1.3278666291557	-2.2770959308546	-1.7262148149932	0.1380780982882842	0.378	-0.2323	0.3269	-1.9863	-2.7695919891572	-6.2573516607122	0.2901155083818	0.1382900723400403
600	0.0758412744190849	0.5547	1.4195	2.5327	1.5941	-12.114348641021198	-21.1578163637846	-13.9218461574406	0.0980927166357935	0.0726	-0.5487	-0.5667	-0.6984	-13.1568996115405	-23.2750222178744	-15.1451783540264	0.1105532483192456	0.6203	1.3127	2.0445	1.5853	-9.1081476652342	-16.1367407567585	-10.5977534935976	0.1133580911211817	0.6393	1.1859	2.3621	1.2142	-10.2181325903733	-14.9316243833868	-12.371061916338698	0.1308896230851018	0.0909	0.5359	0.4968	0.7123	-10.4154378893338	-17.8008329262764	-12.2925725700922	0.1360007172282401	0.2389	0.443	-1.1073	1.1014	-4.5593851417616005	-7.724217217330999	-5.588205394566599	0.1366484245191347
601	0.0758229806134945	0.6977	-2.049	-0.8524	-2.9796	-12.012607563631	-4.9736279120019	-17.1747672787473	0.0955654284959556	0.0961	-0.8087	0.2262	-0.8961	-13.453664092110598	-5.127183760824	-18.966448896825295	0.117179160336062	0.4872	-1.2719	-0.7431	-2.0166	-11.463732942335298	-2.2169404369143	-15.127080559904398	0.1221840111268979	0.4269	1.3947	0.2089	1.8035	-10.2850157425633	-4.5587949963011	-14.725506245549498	0.1379574282600867	0.0	-0.0002	0.0075	0.0059	-2.3289500453172	1.0147354478144	-2.0089731766341	0.1382128539587974	0.3315	0.8985	-1.6705	0.0153	-4.440293787832699	-1.5041234066917	-6.0044940024033	0.1403564392649427
602	0.1138567873174438	2.1711	5.0728	-1.5659	-0.6467	0.8657827335842	-0.435920780156	0.9479309816858	0.1245010711746092	0.0337	-0.138	-0.0708	0.618	-1.1497213861461	-0.0746337292379	1.6720394617193	0.1364450556853719	0.0211	-0.0783	0.1176	-0.4601	0.171535613852	0.0578342551289999	-0.4764047587463	0.1394089678675774	0.265	1.262	-1.0486	-0.3986	0.4427664674977999	-0.1529657033615999	-0.4481564627036999	0.147010917988946	0.0003	-0.035	0.0361	-0.0056	0.9230268432527	-0.4086167168501999	0.3632542024531	0.1489914124380325	0.0106	0.1406	0.2599	0.1396	-1.7679184275351998	0.1267632449153999	0.6870080020834	0.1510573898202687
605	0.1022352743106494	0.591	1.536	0.4058	-2.4793	9.5283705761409	2.5179933078307	-15.3704958908453	0.1233687559022198	0.0001	0.0098	-0.0321	-0.0188	11.2197668089646	2.9563140128594	-18.1517727601204	0.1301617247614292	0.6914	1.4791	0.391	-2.3723	6.3803773177111	1.6848259466968	-10.2552724113541	0.1368127273683759	0.0001	-0.0171	-0.0048	0.0286	-0.1537919070063	-0.0369037627965999	0.2436907321557999	0.1406511216770842	0.3083	0.9414	0.2494	-1.5295	7.676612150184	2.0261267380193	-12.4046215215258	0.1463750039185256	0.0355	0.3053	0.0811	-0.5142	-0.1208224472796999	-0.0294285869636	0.2478217503793	0.1505443349343314
606	0.1170032538927766	2.0413	-2.4564	-4.4542	-0.5443	2.1008391533186	-1.1807236943377	-1.5892617251265	0.1300427867281242	0.0631	0.6531	-0.2885	-0.4667	2.7554678411359	-1.1625472141542998	-1.9170285138882	0.1477177824786136	0.0811	-0.6711	0.3525	0.4985	1.7205100755417	-0.989870652412	-1.3005232228192	0.1522650327219974	0.0014	-0.0265	0.1007	-0.0521	2.0472932885359	-1.0663141610621	-1.5005825339286998	0.1574847934668165	0.0078	-0.139	-0.2019	0.1208	3.0629336260564	-0.1811353133427999	-1.6682625307721	0.1577329167105073	0.0388	0.4303	-0.2801	-0.3243	1.8183168498619	-2.0651550244737	-1.8060811673142	0.1622443859900239
610	0.1180532632097048	2.0652	3.0861	-1.0806	-3.9432	1.9473619905579	-0.5475763012825999	-1.8984979464285	0.131396313725856	0.033	-0.3278	0.1722	0.489	-0.5820801392065	0.0433953628620999	1.1119127336434	0.1477907191979655	0.002	-0.1362	0.0341	0.0182	1.8211102050416	-0.7269018352132	-1.721651023432	0.1552395430371765	0.0008	-0.017	0.0168	-0.0857	1.5625478072812	-0.6435339531598999	-2.0257333077123	0.1563160504427365	0.0047	0.1534	-0.0345	-0.1444	0.6087547140210999	-0.1164947139026999	-0.0344644948932	0.1591284834467752	0.0277	0.3071	0.3424	0.2231	-1.13701358723	0.2760700464219	2.1617815078729	0.1629214368684794
615	0.0775224314211682	0.9972	1.8641	-1.6412	-3.623	-9.6935326190195	8.5581320960482	18.4180070488673	0.1003748398512454	0.1619	-0.7591	0.1185	1.3524	-10.4391223938152	10.6152611422591	20.0824139626308	0.1136829289131009	0.3953	0.8711	-1.0415	-1.8363	-9.695578456615898	5.215705579899	17.604707918236898	0.1173133508022161	0.6806	1.3318	-0.8569	-2.489	-9.0175013225014	8.1484924603998	17.118152657569997	0.1379644536253231	0.0	-0.0062	-0.0188	0.0008	-1.8844524844686	-0.5188952319022999	2.6387764120797	0.1385918550860068	0.4068	-0.8424	-1.8143	0.6333	-2.2573850724739	1.6210902369628	3.9246640274785	0.1391521129882733
616	0.1198940235595047	1.903	-2.5263	2.6023	3.2642	-0.6746542904436	0.2862205483425	-0.5899094023158	0.1389950438728457	0.0054	-0.0712	-0.0102	-0.2293	-0.8536650801286	0.3796602462549999	-0.8535863940671999	0.1532764508554651	0.0444	0.1742	-0.497	-0.3961	-0.5074070669379	0.1899874952502999	-0.7170660775382	0.1710143364319549	0.2674	-0.5689	0.8783	1.1183	-2.6554185140658	3.1439802692984	2.901548514125	0.1718238964957173	0.1766	0.7345	-0.7845	-0.6221	1.8320475675762	-2.874795253249	-3.6853797147611	0.1761958473943861	0.0086	-0.2466	0.0651	0.0906	-1.179897490693	1.0378298068353	0.7320951152656	0.1780144262292879
617	0.0339243123816238	0.0658	0.3284	-1.3949	-0.925	0.8550420862030998	3.3672913115516	2.9917227404894	0.0564447393217732	0.1164	0.077	0.3804	1.7154	1.6176280502612	3.9282835863029	15.6564016949422	0.0705082684762843	0.0462	-0.9907	-0.0071	0.0326	0.2150096627755	0.2103278421222	2.8488681960177	0.0858583251273979	0.1117	-0.5282	-0.8497	-0.9746	-0.5340816417525	1.3204307963534	5.6293582046788	0.0932169988713258	0.1877	-0.9563	-0.5288	1.3514	1.3724422829388	0.9971884561222	6.3109368685256	0.0974142373117306	0.1485	1.3893	0.5969	-0.0217	-0.2026952941663999	0.1910497570791999	10.2101066121105	0.1013736092403455
618	0.1223195183207625	1.7884	2.9034	3.5154	-1.0692	1.2374170015764	-1.8297656717956	-0.7005813476749	0.1401335491986977	0.0449	-0.5618	0.2822	0.292	2.146949185299	-1.7504107788736998	-1.0514424954575	0.1500362628870844	0.0001	0.0156	0.0324	-0.0114	1.2590163254307	-1.3618590076805	-0.6902734736314999	0.1711756783894396	0.2428	1.0348	0.7995	-0.6465	-1.616605131463	-4.0494994638896	0.7630580804264999	0.1727861322951195	0.0583	-0.1368	0.6865	0.1257	2.6957451205333	0.902922554565	-1.2228600802174	0.1733825787110805	0.1792	0.5509	1.0772	-0.2941	1.9584567252153	-1.1246992186209	-1.1427970127429	0.1781948127807282
633	0.0831041541089861	0.0842	-0.4605	0.8667	0.7459	12.8734724183777	-14.2681828566927	-10.9903575969529	0.0991150467413261	0.773	0.3107	-2.5966	-2.2044	2.2439690990052	-12.871072493505	-8.7818365686084	0.1102623915100811	0.0302	0.3769	-0.4997	-0.1387	6.038604410020199	-3.4226076127158	-4.2178876352856	0.1242334402956802	0.0434	-0.1452	-0.354	-0.6148	5.7322402299593	-14.5841860792751	-10.2794290322039	0.1271891276152317	0.1051	-0.8212	-0.6702	-0.3401	-0.7398456923135	-6.396940733635799	-3.9376865706402	0.1290093825860776	0.0859	-0.7357	0.3307	0.5901	4.9437272086699	-12.55436109637	-7.7330693992385	0.1332820802183448
639	0.0599410736427971	0.6348	-0.6471	3.2583	2.2023	-2.3942988193099	13.845756736066798	11.132110536565	0.0895556329622803	0.0281	0.124	-0.589	-0.3282	-3.1558225215391	17.2378734999901	12.6075528738764	0.0995294642792662	0.8761	-0.7643	3.2638	1.4024	-0.1627621180059	3.5684915705514	5.0002631437858	0.1151126772833459	0.0039	0.0934	-0.198	-0.0559	-0.4689295829132999	5.6232600349203	6.8518248545892	0.1178475185331709	0.0012	-0.0946	-0.0682	-0.0443	-1.6542957548735997	10.6748658337696	9.0638867556967	0.1207394932097128	0.0992	-0.1797	0.8693	0.6663	-1.2374956876377998	8.158170845952	7.158779180110599	0.1243251797985402
642	0.0848785161763379	0.7844	-3.7171	0.124	-0.1749	22.1760139983006	-0.9353805548925	1.1718715124302	0.1061645728104438	0.1312	-1.3282	-0.0613	0.2936	24.5517035640894	-1.0653699283253	1.365596595597	0.1234032969444305	1.3273	-3.9977	0.1544	-0.3577	16.4987753252599	-0.0494541895899	-1.5360306045894	0.1281413293835403	0.2828	-1.6206	-0.1544	0.8126	17.7062916235043	-1.0438492905324	1.6307292794842998	0.1373644414239937	0.2076	-0.5616	0.2222	-1.3793	9.9221943134479	-0.2551002110588	-0.2807912101058999	0.1396686465637188	0.0106	0.1706	-0.2703	-0.1105	9.103583873673	-0.6880309208815999	1.1180895894632998	0.1415351380440899
643	0.0928381241617363	0.879	3.7465	-0.3574	-0.1969	17.423769320047597	-1.2814811959604	-0.5590251232163	0.1128392860710002	0.146	1.2288	-0.4927	-0.4343	19.6969702908629	-1.739355387247	-0.9854248899429	0.1357687581677331	0.9043	-3.1377	-0.1349	-0.3577	14.0579730436626	-2.4913580760468	-1.9258020097343	0.1390864952611299	0.4924	-0.9375	1.3841	1.5862	5.1509469513668	-0.6333441082085999	-0.3812733105136999	0.1429635483720256	0.0079	0.2039	-0.1747	-0.1036	17.9131572789249	-2.0059831063009	-1.1929987199161	0.1436484037010502	0.2563	0.1352	-1.4067	-0.8241	4.116697360325199	0.7036501040694999	0.6863391705615	0.1541612091910021
644	0.05392972986077	0.5956	0.8709	2.8369	2.7854	-3.0129286340367	-12.9706497042067	-13.7191902063049	0.0834028918072805	0.0197	0.2055	0.4285	0.3591	-4.3994163789354	-15.9279472928336	-16.1796246602215	0.0943599056618133	0.8002	1.1787	2.5754	2.1675	-1.3566657276281	-7.0575889051502	-7.732597282870099	0.0979999893115308	0.0322	0.5656	0.4152	0.026	-3.3679208000428	-16.336131236346098	-17.5558438741075	0.109487871544134	0.1382	0.6841	0.9908	0.6656	-0.3549134799446999	-6.9681228533384	-8.5079697319057	0.1149426198599435	0.0028	0.1627	0.0332	-0.0935	-1.7218477385855	-8.3699937232408	-9.0941808893357	0.1171295322328889
646	0.1382304737820766	0.0023	0.1372	-0.0781	0.0026	7.302066497919999	-4.993260084321199	0.1142915041834999	0.1439292996102442	0.2985	-1.487	0.8466	0.4283	8.1503415828427	-6.3853345395793	0.2278354907836999	0.1479937811750054	0.2948	1.5181	-0.6276	-0.5379	7.236127578466799	-3.8403912557191	-0.8508323819181999	0.1524706208464786	0.0902	-0.7703	0.4642	0.2805	9.0977611051294	-5.0620317019848	-1.5098674891739	0.1557093616271048	0.0989	-0.8388	0.1014	0.4891	7.3983782370736	-4.7770701306247	-0.230943590209	0.1595752752877181	0.1899	0.7888	0.6419	-0.8667	0.3747423674175	-0.2682014402818999	0.8671990826894	0.1611988780958494
647	0.162093833261915	0.0593	0.573	0.3352	-0.3293	0.7798575545354	-0.583063714974	-0.0782532880622999	0.1653057646872694	0.9434	-2.0476	1.7253	1.1794	4.250227606521	-2.8961978619498	-2.0407623454397	0.1707933180079733	0.0016	-0.0151	0.1049	-0.0543	5.9661345474708	-4.776322613041399	-2.4183374110676	0.1815633488102553	0.0093	0.0362	0.1743	-0.2118	0.3932729348772	1.150390217668	-1.0635601489131	0.1879968770964971	0.004	-0.1162	0.1337	0.0164	-3.2846316040509	2.6141476748615	2.3451987169963	0.1920033664155533	0.0009	0.008	0.0512	-0.0633	-5.6974609908205	6.8303042167963	1.3416760329314	0.1975071044990537
648	0.1233718479890064	0.0061	0.2024	-0.1028	-0.1523	7.4119909256958	-10.108011447444	3.7254702630444	0.1288092653310987	0.1461	0.5053	-1.0406	0.6025	6.365820396352099	-10.287022237129	5.651744389147099	0.1391142016670134	0.5799	-1.5626	0.1351	1.9475	1.4268536943969	-0.596440345412	-0.1767682369351	0.1440945524291008	0.4045	-0.978	1.6485	-0.7324	2.0647615941667	-1.764534926895	0.5164166209682	0.1456587106588694	0.1194	-0.419	-0.3253	0.974	6.0632724902691	-0.2846861701452	-6.3758135261499	0.1462034625580607	0.0278	-0.4067	0.2572	0.2306	-5.0126168554256	-1.5442139549749998	10.0137455458868	0.1570781278279348
651	0.1015806162556139	0.649	3.0429	-0.0063	0.5696	19.1483317277514	0.2343270908492	3.2821136500861	0.1244224831466521	0.1017	-0.993	0.158	-0.4639	21.2241487135448	0.4624773258785	3.2858905810333	0.1359233999913583	0.3141	0.0907	-0.8048	1.6764	10.4779933081468	0.5302653677746	1.2468199859137	0.1421229619698827	0.0023	-0.0835	-0.1186	-0.0593	15.229844556092798	-0.2184325064464	3.331961269983	0.1426653045844326	0.0317	-0.1984	0.5193	-0.1542	6.443050765616199	0.6294884912	0.4534284288175	0.1445710906300219	0.8413	-2.8122	0.2721	-0.8639	15.117677575567098	-0.6612383169749	4.2553815435427	0.1461379080397273
652	0.1049253402034408	0.5401	0.1204	2.1299	1.7804	-0.5702378869658	-6.2182053451657	-4.200616044808299	0.135386389333926	0.0003	0.016	-0.0117	0.0494	-0.1063835550127999	1.0109978598979	1.519427845634	0.145205214641643	0.0068	0.1374	0.2077	-0.0894	-0.4745949793340999	-7.1374946005019	-5.7085557254779	0.1463969002587926	0.0049	0.0759	0.0114	-0.2106	0.2776831106806	-3.7831864890813	-3.3165781449793	0.1506705000865746	0.0287	0.152	0.4149	0.3003	0.1171242023939	-1.8213856062565	-0.6887784384649	0.1532913405726428	0.027	0.249	-0.2	-0.4026	0.3428351695198	-3.876075384564	-3.7178377150886	0.1552252754857855
653	0.1077908884525016	0.5652	-1.2766	-1.0342	2.2727	3.4893727358137	1.6867537552011	-5.7010018635835	0.132359483325178	0.0002	-0.0249	0.0047	-0.035	-1.056753804602	-1.5954385809464	1.7556827449875	0.1351648894940078	0.0004	-0.0027	0.0574	-0.0262	4.3997704662117	2.7365831863999	-8.3649971583419	0.1372812990542792	0.0952	0.5878	0.4303	-0.714	-1.7954192059945	0.4555529524752999	2.9204725118917	0.1453751702694618	0.0079	0.1438	0.0693	-0.2361	0.4649952798432999	0.9464359465192	-0.7862704685394999	0.148363501631938	0.0199	0.2183	-0.3067	-0.2438	0.0893873657504	-0.3407893319234	0.7622712198125	0.1505012537204028
654	0.1276366522373789	0.0176	0.1752	-0.3307	-0.2576	-1.7028843977881	3.7935730491861	3.4243780490973004	0.1502786473588166	0.6974	2.6255	-0.1946	0.1748	3.187965777621	0.4254161909590999	0.3167507401657	0.1538550242454138	0.0203	-0.4021	-0.0039	-0.1913	-0.9350658106469	2.169768143105	2.674932657293	0.1559902862007592	0.1789	-1.0791	-0.1688	-0.7263	4.930547293385399	0.6445175289274	1.2395415252342	0.1696750990351989	0.0034	-0.0549	-0.0298	0.1621	-3.872927942108	1.5038873485075	0.5390782066514	0.1730594721790676	0.0527	-0.4367	-0.3088	-0.4134	0.0450477701515	3.5968578956861	3.6363976415396	0.1831973439552345
655	0.1280859489111645	0.1134	0.1242	-0.9985	-0.5622	0.0365496755202999	-1.2591736975535	-1.6876586449072	0.1376794752354882	0.6991	-0.3361	-2.4001	-1.3203	-0.2315337356695	5.483474246843199	2.1063471776166	0.1491134399856725	0.9403	-0.171	-2.6864	-1.4875	0.4049971580258	4.8156263007107	1.6658626058994002	0.1616355050781618	0.0067	-0.2432	0.0365	0.0432	0.7129350593147	-0.6648185327685999	-1.1395708842255	0.1630953217323242	0.02	-0.3741	-0.1854	-0.0978	1.7900685538193	-0.8758152064127	-1.5202933923094	0.1668132848833378	0.0162	-0.1526	-0.3129	-0.1555	1.3895565012932998	2.4008691054368	0.2083606905871999	0.1684652361077657
656	0.1265255670403	0.0818	0.1373	0.2869	-0.9318	-0.1576868670455999	1.3979365668324	-1.5829668402145	0.1375899682530975	0.673	-0.3509	0.6539	-2.6051	-0.4618478373872999	-0.8382426120941999	6.1450666510944	0.1486571583708894	0.9947	0.1954	-0.8185	3.0543	0.2784306282638999	-0.4729032290139999	5.3901525780228	0.1590852901474568	0.0073	0.2579	0.0212	0.0425	-0.3279635039151999	-2.0394246823959	10.7347852695257	0.1593881841925014	0.0035	-0.1434	-0.002	-0.1092	1.6747541308376	1.6956846231699998	-2.0375362169223	0.1603206978864689	0.0142	-0.3364	0.0014	-0.1402	0.1770042951193	0.9050470782227998	-0.4010628549558	0.1639858530166763
657	0.1088600900956041	0.6617	-0.8221	-1.3167	2.5901	-2.4967874142834	-3.4596294046045	10.2276536038027	0.1219048869018492	0.291	0.444	1.1454	-1.4392	-2.5121311962564	0.7989782674556	13.309235826410898	0.1404106551517436	0.0004	-0.0056	0.0403	-0.0518	-1.3474201154136	-7.039137023751899	8.3656266468331	0.1469945788790554	0.8676	0.4369	1.9693	-2.1873	-0.8601173371633999	-3.7337716425221	5.5889529121499	0.1555749264105586	0.0014	0.0123	0.0463	-0.1078	-3.2649207456702	2.1049701715421	14.5243453295804	0.1572438521404147	0.0035	0.0911	0.0453	-0.1517	-0.9550914132732	-3.091181922099	5.1900932669133	0.1648044706824152
659	0.1177087222762281	0.8283	-0.13	-2.5839	-1.9652	-0.7130924314375	6.802606723183501	4.060554855516299	0.1328125813473973	0.1946	0.1727	0.9499	1.1251	-4.0362408625437	12.2770320729657	1.7257033555941	0.1475911616349496	0.003	-0.0609	-0.0717	-0.1472	-0.3157278213675	5.72441096685	5.661698175914199	0.1547834407590171	0.7097	-0.2952	-1.5914	-2.0634	-0.5494254237255	2.3045180232525	1.9593222718907	0.1605438481378155	0.0125	-0.016	0.3309	0.0853	-0.3924073882017999	2.3601490686623	2.2425134068693	0.1683070347461544	0.0041	0.0396	-0.1873	0.0149	-4.425894238596499	14.0110761510682	1.2292729942215	0.1705457048446794
660	0.1175997635175476	0.08	-0.1935	-0.5307	-0.8371	-3.4704880810777	6.9645426375447	0.8588583601809999	0.1185435383020074	0.1695	-0.2296	-0.9302	-1.1077	-4.9992402249876	3.9816720789628	-2.6577790959078	0.1336721428873034	0.0335	0.2393	0.2479	0.5068	-3.5046378317252995	0.6942471197322	-3.1110108095718	0.1432608322676901	0.0168	-0.1733	0.3724	0.0866	-1.0698156907944	8.0469480981631	3.5780912700422	0.1441624886700945	0.1032	-0.358	0.9617	0.1425	1.0329906140592	1.3932940892097998	2.8443044044565	0.1449314495681998	0.1246	0.626	-0.8485	-0.422	-1.478117663399	0.2815387276891999	-1.2303745990811	0.1532318008135721
661	0.1120761881575151	0.3834	-0.6059	0.989	1.9458	0.7571566258215	-5.6556393491864	-4.0683054325642	0.1365077338353574	0.0004	-0.0555	0.0207	0.027	-0.2008068286927999	-0.9619764436457	1.7382144393566998	0.1427203190336993	0.004	-0.0774	0.0248	0.1888	5.1122727521887	-4.2530209617007	-11.9951392580002	0.1477327324646567	0.0019	-0.0522	0.0035	0.1292	1.2655472685268998	-2.5530086051537	-2.6444024654698	0.1514988993156601	0.0018	-0.0548	0.0065	0.1232	5.0433831054330005	-4.0835705284758	-12.4621016893785	0.1522991070479948	0.001	-0.0558	-0.0287	0.0745	0.0238812196348999	-1.3487971214881	-0.1590245300893999	0.1587973192614602
662	0.124985827623309	0.0049	0.0154	-0.0421	0.2379	-2.7532646314167	2.9485634358115	-9.89477222105	0.144030974656052	1.0563	0.1886	-3.3052	0.2027	-0.1885711461450999	-8.141095970628198	-0.1583163555367999	0.1503919763452207	0.1179	0.073	0.8735	-0.6384	-0.6540778853875	2.8636611755609	-1.3233028375945	0.1615014325772868	0.0007	0.0553	0.0504	0.0255	-2.009248577849	2.8459961547765995	-9.3170198152205	0.1619740441146336	0.0033	-0.1732	-0.0078	-0.008	-0.0751058456062999	-10.7010289491851	-0.1677980259355	0.1626305613171677	0.0012	-0.1	0.0274	0.0172	-0.5391962357435	3.9409520421883	-0.6142627383190999	0.1645990295551665
663	0.149636404690042	0.1881	0.9625	-0.398	0.8949	-0.8536257370979	1.2716060952547	-0.7139579781129	0.1616350916484452	0.4634	1.421	-1.5095	0.0549	0.8345837102391	-0.7258395733842999	-1.1449215364007	0.1916783088627714	0.0001	0.0035	0.0137	-0.0141	-2.3324909180802	0.6501829253482	-3.8504237285476	0.192085764611778	0.0001	0.0185	-0.0111	0.0054	-3.1516915033156	1.6947010474025	-3.5218307361412	0.192799500487081	0.0157	-0.1835	0.27	0.1239	-0.5563891401593999	1.1319383362697	-0.4996171468593	0.1938520605734869	0.308	-1.1523	0.8528	-0.5727	0.4068462804687	0.0703453388916	-0.6816573499081999	0.2003741241904123
664	0.1195464497056276	0.0025	0.1486	-0.0659	-0.0705	9.667526875726798	-1.5549939453867998	-4.1466767497186	0.1302942280668467	1.2505	-0.7321	-0.4535	-3.6952	3.6658655715339	0.9773989116801	12.731483420581398	0.1464119399131476	0.0355	-0.4241	0.3199	0.2847	0.9309347924234	-0.9567831635933	-3.3257844141631	0.1564008950404039	0.0016	0.0043	0.059	-0.1075	8.391199616788098	-1.8839803681002	-3.9973699482121	0.1580450645988338	0.0032	-0.1319	-0.0583	0.0982	3.2904937156252	0.7492880196814999	11.069555117752	0.1591293775574421	0.0005	-0.0584	-0.0118	-0.0352	-0.2891319326143	-1.0630093464833	-4.559070397516	0.1618814207909129
665	0.180098401585184	0.1678	0.5943	-0.8016	-0.6339	1.2040934545735	-3.492874265546	-0.3465727574363	0.1934103680665409	0.0917	-0.2352	0.7833	0.2059	1.4523479782905	-3.3906610717874	-0.5463566673308999	0.2209806063710729	0.0029	0.0457	-0.0858	-0.1026	2.6684804002582	-2.9649301365827	-1.9163596823663	0.2225722472034385	0.3394	1.005	0.1842	-1.115	2.1032390781913	-4.0469815099248	-1.3617803216191	0.2362842662856779	1.0703	1.1728	-2.0406	-1.1205	1.5608560569611	-4.5541525186785	-0.6905095318157	0.2429003247105036	0.0633	0.1746	-0.5933	-0.0905	-0.6976306203724	-0.3178523450252999	0.9578847684529	0.2492483730035403
666	0.1095927250376025	0.3191	0.632	-1.8425	-0.7574	-0.4391862517041	7.3118629125643	3.3498230059208	0.1408530664751567	0.0002	-0.02	-0.0208	0.0337	0.9575306811766	0.9034733569948	0.1100031138372	0.1497094696644792	0.0042	-0.1701	0.0585	-0.099	-1.2834483474954	5.0788311760937	1.1339054878047	0.1567878575377281	0.038	-0.4304	0.416	-0.0696	-0.3878435966406	3.0150925007252	0.7771428854171	0.1616612957426121	0.0939	0.6194	-0.698	-0.0012	-0.5562711110673	2.9508059885614	0.3125016928501	0.1636107248990514	0.3128	-0.5092	1.4924	0.6173	-3.1301708655227	5.492680516027	-0.1005607864692	0.169551288043635
668	0.0929487487665547	0.0056	0.2238	-0.1992	0.0357	5.1846245856460005	-7.099843320121999	3.992137325129	0.1199976319864137	0.0027	-0.0678	0.078	0.1511	-1.2771534625834	-2.3390612042071	5.8669114240454	0.1243416842803175	0.0014	0.0771	0.017	0.1047	3.1453572753729	-1.84125383676	-0.7125022859769999	0.1290972678215002	0.3725	-1.774	0.3241	1.0375	-1.7044187759854	-0.9476949235016	2.3788763512755	0.1324536600421536	0.0036	-0.1237	-0.0367	0.1555	-2.1011538975642	-0.1547754827738	6.8039443862273	0.1436342985816011	0.1567	0.7839	-0.6638	-0.7627	3.5890286325768	-4.3874167545719	0.6821688093073	0.1454918151459391
669	0.1329654614091904	0.0152	-0.0668	0.3938	0.1103	0.6505370126244999	1.6240016212345998	0.6341703118533	0.1388356812330973	0.0994	0.3865	0.0137	0.9615	0.4155410902533999	-1.7089038814852	4.0275853957897	0.1420475876689221	0.2356	0.2429	1.1931	-1.0026	0.8902540986795999	-1.4200080070551	4.213913989184899	0.1464856277883578	0.073	-0.4459	-0.0385	-0.7395	0.0089308679689	-3.6345485190967	5.7237027922974	0.1511701624221476	0.0596	-0.4885	-0.5531	-0.2154	-0.7925260104208001	-1.0112339180821	1.1597932020053	0.1530347128040629	0.6657	0.9098	2.0618	-1.2025	-0.7971684880433999	-0.1055573513680999	0.0935183839739	0.1567397839302892
671	0.0934876101191448	0.0279	0.2495	-0.2348	0.5749	-0.4030693495215	1.5933140572886	2.5963646249851	0.1184323422454475	1.0143	1.4014	-1.2141	3.0674	1.8256739966028	-0.3383894070507	5.47261557037	0.1284309819178771	0.0776	0.6069	-0.6031	0.418	3.4407840928992	-1.7182675227917998	7.6209024187128	0.1457066045621916	0.0014	0.0807	0.0252	-0.0834	-1.5629412375882	1.1869398931883	-1.4307093114054998	0.1592482872937799	0.3328	0.6964	-0.5706	1.5246	1.3428563238523998	-0.1803091096981	3.2690911069244	0.1704035408811389	0.0699	0.451	-0.6366	0.084	-1.5825734099075	2.613557529401	2.5434875917243	0.1741748713774286
672	0.0926158184094907	0.0102	-0.2246	-0.1469	0.3042	0.6226428038581999	-0.5463566673308999	-1.7793279064381995	0.1171592962325349	1.0251	-1.8494	-0.6671	3.043	1.5745474316447	-0.8733759385093	-4.5843286232254	0.1237948119460467	0.1259	-0.2774	-0.734	-0.9536	2.4325402451503	-1.358121419764	-7.5816774171049	0.1423405358812127	0.0021	-0.1229	0.0861	-0.0	0.3636082897294	1.2258108075199	1.5908354463544998	0.1476273097244051	0.0013	-0.0852	0.0658	-0.0388	5.5226599054204	4.3984328031679	-2.6629330329295	0.1523282768113282	0.1243	0.7982	0.6176	-0.4538	1.8010059163538998	-0.8281707962349999	-4.9777589302254	0.1556822520299855
673	0.0911267463661069	0.018	0.2529	0.4699	0.1061	0.6602153981766999	-1.5706918146361	0.1926234783071999	0.1133444916722126	0.7039	1.4536	2.5667	0.7842	-0.1578442391683999	-5.5535048414892	-0.085767806926	0.1181096914048555	0.3239	0.2546	-1.9691	0.4136	1.6751082181139	-7.1750278517897	1.4207161816077	0.1385446682393732	0.0032	-0.0454	0.1245	0.131	-1.2251813190287	1.301860885863	-0.9722843176890998	0.1419207356721099	0.0063	0.0082	0.2415	0.0878	-4.5663882012262	-3.6491054404557	-3.4104899592602	0.1477690242439071	0.1706	-0.7571	-0.952	-0.5027	1.2147947589239	-4.3048750761633	0.8457571309579001	0.149888087471719
675	0.0935547525750827	0.0077	0.3451	0.0541	0.0339	-1.9262741261027	-0.4425304093136	-0.1275501055294	0.1142641589105347	1.2981	-4.0524	-0.6476	-0.4465	-1.7234214598134998	-0.3673065346151999	-0.0808892711192	0.1415545082369156	0.0179	-0.4352	0.0214	-0.0041	-4.1201595470268	2.0873838368192	1.0397576153396	0.1455990077328706	0.0045	0.1969	-0.0555	0.0639	-0.9912083154558	-0.1915218734476	-0.0321825991126	0.1491442667753099	0.0017	0.077	0.0001	-0.1064	-1.5466138798476998	-0.1974233280526	-0.0491001023135999	0.1502546485906311	0.0006	0.0041	-0.0683	-0.0421	0.0402085773754	-0.478017823005	-0.0489033871600999	0.1512642575556592
676	0.0859088069169991	0.0164	0.2475	-0.4736	-0.0306	-0.1867220237022	-0.1033541416488999	-0.4823848994126999	0.1160213200967201	0.7837	-1.6718	2.6954	0.2673	1.0036800561877	-0.6973158761267999	-0.9696876776629	0.117250580043974	0.0375	0.296	-0.6266	-0.0133	-2.3415398151412	3.7717770101783	-0.3575101199709	0.1288149739686247	0.1288	-0.4078	1.1542	-0.0368	1.1507836479749998	0.0906463427327999	-1.3137818241651	0.1427675374847379	0.0258	-0.4512	0.07	0.2508	-0.0867907257241999	-1.3660293689347	-0.1973839850219	0.1464715336937012	0.021	0.4271	0.018	-0.1799	-2.5511988257415	1.0445968081157	0.3866239626889	0.1494236203160415
677	0.0878307034917824	0.0467	0.4032	0.7705	0.2052	-0.0217173529464	-0.7466913796553	0.3907156378817	0.1118879920106026	0.798	1.6406	2.6898	0.8786	-0.704633679837	-2.5879058733846	0.190813698895	0.1164828936118749	0.1879	-0.6242	-1.402	-0.2544	-1.5416173149488	-3.7809832793621	-0.1554836573264	0.1276864648220789	0.155	0.419	1.2781	0.1083	-0.3035708248811999	-2.8714117526088	0.8102303742358	0.1393097961846399	0.0178	0.1613	0.3793	0.1457	-1.0103683714066998	-2.3476773279304	-0.1731880211413999	0.1462096320319107	0.019	0.1531	0.4041	0.0892	-2.0845511386088	-3.1424458911011	-0.8207349634327	0.1494956221329944
679	0.0774071455341058	0.0709	0.7148	0.8976	-0.24	3.5914679004802	5.281919900567099	-1.3196832787700998	0.1020810312170175	0.8306	-2.2604	-2.5905	0.6205	7.8966970639198	9.113262259225198	-1.5631772957724	0.114857074820463	0.002	-0.1519	-0.0317	-0.0375	3.0610058175521	5.266458089502	-1.8759150468067	0.1255836855801954	0.0009	-0.0447	0.0053	-0.0939	2.5398286898691995	3.4289024976278	-0.3672671915845	0.1304482451522336	0.0063	-0.0866	0.1593	-0.1979	2.1261367220587	3.2063783159886	-0.5888077974561999	0.1333880020142009	0.1532	1.0773	0.7259	0.1874	5.7912547760093	6.8381728229363	-1.0547079670056	0.1370295673960224
680	0.1007162078494576	0.3259	0.4065	-0.1617	2.1591	1.9230086545546	-2.2975543068186	7.5573240811016	0.1355241261083152	0.0003	0.0592	0.0098	0.0146	-0.0858464929873999	-0.8301772908007	-1.902628964652	0.1407886927120938	0.0295	0.2668	0.1966	0.4524	1.1387840236115	-0.9649271709482	7.332596689743199	0.1432998045414759	0.0044	-0.0396	-0.2102	-0.0064	1.2882481972408	-0.8191612422047	4.4746795966645	0.151527113229489	0.0387	0.1005	0.2487	0.558	-0.3913844694036	-0.6547467169093999	0.1874301982547999	0.1546842598887525	0.258	-0.3355	0.3534	-1.5049	1.197601854508	0.3675425927994	4.3666042913316	0.1556645392309567
681	0.099477776377372	0.3251	-0.8931	-1.7856	-0.9568	-1.4504201697861998	-1.2498493992776	-1.246387212576	0.1001968306125485	0.8877	-1.3635	-3.1244	-1.2917	-1.4070641499548	0.0359201870291	-1.607949664709	0.1220270776164173	0.2075	-0.5063	0.465	-1.4417	-0.7712414308121	2.3143931239582	-1.5731704255702	0.1336654556157018	0.5297	0.7127	-0.7783	2.1978	-2.1089438176428	-10.0659537476257	2.7283604929836	0.1396647103453243	0.0209	0.1775	-0.0589	0.4352	-1.4181195415814998	-1.4281913574407	-0.8351345126688999	0.1426462327959889	0.0026	0.1033	0.0155	0.1293	1.4828781701137	10.3461154692404	-3.7785833544894	0.145687623544539
682	0.0974108512304789	0.0024	-0.1884	-0.0344	0.0196	-0.9280627511823	0.505164514188	-0.2950727302499999	0.1193038267308855	1.0173	3.3472	-1.113	0.59	-2.4463103058953	0.527983471994	-0.2786666864481	0.1333890537793998	0.1241	-0.7011	-0.75	0.5845	-6.257745091019199	0.2520707976949	0.0880103596759	0.1502494584858429	0.0104	-0.0639	0.262	-0.1769	2.7810014680602	-0.2441628485242	0.0316711397134999	0.1539575978118055	0.1579	-0.553	-0.8994	0.651	1.4283880725941998	-0.2482151806863	0.0893480227197	0.1557956739921392	0.1924	0.4218	1.0192	-0.7976	1.9716366404998	0.0140848049905999	-0.182158232141	0.1591240874945358
683	0.0889575353999048	0.0161	-0.0825	0.1608	0.4885	-1.5357158603438	-3.7724851847309	-0.131405722538	0.0987027400836455	0.7477	0.1094	-1.9032	-2.7801	-1.7279852513747	-5.9646001692735	-1.2825041147585998	0.1009955584502445	1.191	0.0889	2.6728	3.2462	-1.864466224873	-5.3193744657935	-0.4139280259946999	0.1170274680119079	0.0235	0.1511	0.4647	-0.2497	-1.269993030996	2.3894596265338	7.148549992128599	0.1308741292092984	0.0636	0.0378	-0.251	-0.8155	-2.0283692907692	-5.6635866413878	-0.3856797299521	0.1329821882242818	0.014	0.0221	-0.3216	-0.2312	-2.086360918021	-6.979414303149299	-0.9502128774664	0.1378139633710381
684	0.0859692235145619	0.0157	0.3182	0.0884	0.4062	0.5573727159269	-0.0500443350504	1.4085198420907	0.1146287510015169	0.9726	2.3105	0.4412	2.6823	2.1240515414316	-0.5364028805637999	2.2781188496528	0.1208894494965506	0.0027	0.0544	0.0868	0.1496	-2.8720018980693	-0.7619564755669	-2.4562247496317	0.129254053232269	0.0953	0.5118	0.3087	0.865	0.9854642329736	-1.0960181492406	0.7287903006868	0.1432569673429534	0.0463	0.5761	-0.375	0.1107	2.0514243067594	0.3269012420862999	3.1562946379075	0.1491278736439363	0.0101	-0.2413	0.1851	0.0962	-2.5414024110972	0.7657727495447999	-0.3596739866594	0.1520914087782404
685	0.0922433480018302	0.0186	-0.1557	-0.5216	-0.082	-1.834565521541	2.7455927404302	-0.3972072379472	0.1166433881303139	0.8581	-0.9497	-3.1603	-0.382	0.788040904921	7.0059315058411	0.0862399232944	0.1226945218582329	0.1006	0.7812	0.7759	0.131	1.99469165649	8.9785910651391	0.3083706746266	0.143919226992377	0.003	-0.0322	0.1514	0.0841	-1.3378991019842	-1.5441352689136	0.0060981697584999	0.1570597517038941	0.4547	0.6029	1.9824	0.2215	0.3847354972153	4.8783390916465	-0.0624767327516	0.1639469979731835	0.0181	-0.3172	-0.1862	-0.1749	-2.1378609452073	4.3840332539317	-0.1880203437153	0.1684686060193218
686	0.0852092007831816	0.0	0.0018	0.0195	0.0193	-0.8582682147205001	0.5604021292908	-0.5135839227578	0.1043397017590028	1.5806	4.7193	0.3253	-0.5878	-1.0662354750007	0.1540279651905	-0.0955248785395999	0.1212480786447945	0.0382	0.3256	0.4189	-0.4369	6.898367659907299	1.0276793049147	-1.413201662744	0.1233294477397576	0.0004	-0.0037	-0.0478	-0.0472	-7.6617404845794	-2.5707523119994	2.9948701829454	0.1341782745710808	0.0222	0.0934	0.3437	-0.3486	-4.410038997224399	-0.9350658106469	1.1784417985571	0.1375585714816909	0.0075	0.1108	-0.1902	0.1837	0.8132597875997	0.1305795188933	-0.1775157545184	0.1436494657560553
687	0.1312171101346446	0.2988	1.312	0.5097	1.1976	-2.8777459805514995	-1.4737112439606	-3.6841207377787	0.1452327350960273	0.0622	0.6565	0.3803	0.2576	-1.8695021328026	1.4053723996346998	1.3428956668831	0.1492099157393652	0.2418	-1.447	0.2806	0.5086	-0.5524548370893999	-0.0214812947622	-1.925841352765	0.151235685336076	0.0671	0.7835	-0.1307	0.1857	1.5889469808809	-1.0239417169982	-2.2718633077715	0.160764916173363	0.0446	0.0503	0.196	0.6122	2.1357364215495	-0.310023081916	-1.2549246502379	0.1622677846420075	0.1309	-0.4607	-0.5009	-0.864	-0.5320358041561	-0.1421857129497999	-1.2782944104737	0.1632330981959662
688	0.1409781133459533	0.3123	1.3689	0.6635	1.0043	-1.2554754526677	-1.0865758218726	-1.6443419681065	0.147359506858714	0.1246	-1.1248	0.0501	-0.0199	-2.2931478873802	-0.1801123945445999	-0.2156391512667	0.1574575515721878	0.3219	-1.1804	0.7088	1.0821	1.0595471597817	0.7060106859115	1.1831629622411	0.1615754100370452	0.0044	-0.0315	0.0605	0.1891	-1.0216204781868998	-2.9134301093964	-4.4825875458352	0.1655930145518403	0.0972	0.5955	0.3701	0.6238	-1.2360793385326	-0.2970792248157	-0.4490613524097999	0.1675340009222283	0.0039	-0.1342	-0.081	0.1027	4.9951092067641	-1.222781394156	-1.9640827786054	0.1705459308529244
689	0.0880864485419808	0.0023	0.1153	0.039	0.1549	1.2534296150713	0.0886398481671	-1.1760025306537	0.1026685967951742	1.1131	-2.2919	-1.3116	-3.0479	-1.0174894599634	-0.7772609145092	-2.2347234867907	0.124278225207534	0.2013	0.8062	0.4948	1.2388	-2.1275530711639	-0.7303640219148	-0.5061874329862	0.1271184910350761	0.0006	-0.0403	0.0521	-0.0506	2.2501852978558	2.2683617780392	6.6258384862484	0.1374991463804616	0.02	-0.1688	0.0724	0.4296	2.4257339008392	1.4233128216339	3.130524952799	0.1403730602420267	0.0131	0.3631	0.0887	-0.0276	1.768469229965	-0.9098075849375	-5.514751956249699	0.1454676759953965
690	0.0978502123613167	0.0095	-0.2924	0.2034	-0.139	0.5110266257623	1.1773401936975	0.5384880611909	0.1017809639287548	1.131	2.7077	-2.9156	-0.9139	2.1368773694398	-1.5547185441719	-1.5176967522832	0.1221542000881375	0.3783	-1.5324	0.3987	-1.4621	2.7468910604433	-1.8023829224284	-1.1263516259103	0.1380480560963755	0.218	-0.811	-0.1145	-1.3032	2.6596282183507	-2.935383520527	-1.3826321278901	0.1385077421670644	0.2363	-0.7636	-0.3095	-1.3714	2.0067699669149	0.3204883280821999	1.9583780391539	0.1419177626530816	0.0567	-0.4649	0.1461	-0.6016	3.5276141616541	-4.3255695103115	-3.7803537908709	0.1455021549312764
691	0.0900900009769645	0.0193	-0.5607	-0.0765	-0.0393	-0.0024392679034	-0.5297932514061999	-0.4843520509477	0.1150166223092314	1.2258	-3.9524	-0.516	-0.3136	2.8580744652015	-0.042490473156	-0.1538705930676999	0.1344044213610129	0.0013	0.0923	0.058	-0.0563	6.3315526166124	2.7969353954937	2.0866756622666	0.1374974827392823	0.0005	0.0419	-0.0648	-0.0003	-2.0806168355388	-3.02154475776	-2.5800372672446	0.1429223376978812	0.0003	0.0262	0.0386	0.0224	-0.7149022108497	-2.1518277211058	-1.6860455806485	0.1440373389012351	0.0164	-0.0708	-0.3102	-0.2637	2.4941120881958	-0.0508311956644	-0.1489527142301999	0.150052290362842
692	0.0950939973463863	0.0018	0.1577	-0.0564	-0.0295	2.5249570242646	0.5898307162544	0.1745650272158999	0.1157683591741061	0.9942	-3.3478	-1.161	-0.5706	4.6179275714432	0.7420882450634	0.1831811509391999	0.1249931804248809	0.131	0.8911	-0.6651	-0.5796	8.1656066787543	0.3967351215788	-0.3219833632488	0.1455747127652615	0.0099	0.1767	0.2272	0.14	-1.0205975593887	-0.3152557049991	-0.2034428117497	0.1489075957185137	0.15	-0.1056	-0.9894	-0.7221	1.4847272925566	-0.8319870702129	-0.7802116418117	0.1520228316293128	0.0059	-0.0876	0.0573	0.2168	5.2933687225008	6.263213772286499	4.2697417497482	0.1534668589432342
693	0.1027843696105694	1.1827	3.8355	-1.0656	-1.189	-0.9255447972175	0.6886604093727999	1.0431411159798	0.1236574184101954	0.0002	-0.0092	-0.0411	0.0273	0.0355660997527999	1.9263921551948	3.3884185190375	0.1343588830883423	0.1085	-1.0944	0.0538	-0.1011	0.6156397443935999	0.5956928278286999	1.151177078282	0.1406431095929242	0.2137	1.4776	0.0255	0.3093	-4.4501295455077	1.4276798980416	1.7123660681868	0.1443233822860199	0.0267	-0.4873	0.1344	0.1487	4.779666770650899	-0.1732667072028	0.5305801120202	0.145722802922232	0.0017	-0.1007	-0.0092	-0.0871	-1.7177954064234	-0.4733753453824	-1.1230861543622	0.1461999926883864
694	0.1602738722855342	0.6622	-1.8333	-1.684	-0.0221	0.6076531091615	0.3878435966406	-0.0468968925944	0.1670590837332891	0.2933	-1.4721	-0.6822	0.0365	2.398351151472	0.9351444967083	-0.1178323769464999	0.1788926869196532	0.0273	-0.2297	0.4151	0.0651	-3.898107481756	-4.392649377654999	-0.1773583823955999	0.1939739433288529	0.0004	-0.0071	0.0145	0.0528	1.5076249364239998	-1.2279353311777	-0.2480578085634999	0.1946508097257816	0.0673	-0.5231	0.4888	0.0757	-1.3388039916902998	-1.3647310489215998	-0.0644832273173	0.197354596707752	0.0002	0.0102	-0.0297	0.0283	1.4326371199097998	-2.69893190602	-0.3721457273913	0.2061171138671262
695	0.0883543399735045	0.0012	-0.1364	0.0302	0.0022	1.3949071534685	0.309236221302	-0.728239498257	0.1089914809994643	1.3592	-4.1052	1.2611	0.5129	-0.3262324105644	0.8844706731666999	-0.5520614067824	0.128546929292486	0.0005	-0.0408	-0.0399	-0.0544	-6.203609080776	0.3060494358153	2.0535881734479	0.1363506077585022	0.0019	-0.1359	0.0065	0.0534	2.7104200709844	1.2210896438358998	-1.9477947638956	0.1394102640156754	0.0205	-0.179	-0.3102	0.3034	-1.8592729448206	0.9850708026666	-0.0758140201589	0.1437606702649561	0.0	0.0046	-0.0148	0.0081	5.841928599550899	0.1123243526484999	-2.2117864998926	0.143929781761167
696	0.1332000645824178	0.0928	0.5687	0.8497	0.0045	-5.5011786106582	-0.6294491481693	0.3682901103827	0.1544692146973154	0.0473	-0.6368	0.2313	-0.0125	-3.0838247753581	-1.5781276474383998	0.4376518735068	0.1643373913859153	0.0041	-0.0576	0.0231	0.1828	0.6619071484967999	-0.0520114865854	0.5861718143993	0.1915755405250465	0.0097	0.2526	-0.1112	0.0075	1.2650358091277998	-0.7050664531747	0.606669533394	0.1937992826871134	0.735	2.2652	-0.7449	0.0554	-3.3739402837399	-1.2978872397623	0.422544149718	0.2056505446510234	0.159	-0.3732	1.0098	-0.028	-1.555623433878	-2.5702015095696	0.4701098738343	0.2214825570860636
697	0.0980866202930667	0.0027	0.1791	0.0011	0.0921	1.0013588173764	1.9804494793766	0.3731686461894999	0.1025404350530199	1.1419	2.2723	3.3186	-0.7259	0.3146655595386	-0.7585729749267	1.4115099124239	0.1234637940229781	0.2739	-1.6688	0.1293	-0.725	-0.4321438492088	-1.4080477257223	1.4842158331575	0.1369899270198146	0.525	1.966	-0.8084	1.1089	-1.7331391883963998	9.3746966982267	-4.160525496525	0.1404717361767975	0.0097	0.081	-0.275	0.1447	5.070923226922999	3.7397911262192	0.997739258552	0.1411531525055666	0.005	-0.1662	0.0201	-0.1574	0.3249340905512999	-9.3825653043667	4.840333723990299	0.1442384178856079
698	0.0909434371421905	0.0249	-0.6296	0.1017	-0.0635	1.5402009658436	-0.6381046149233	0.584244005895	0.1159247950989545	1.1823	-3.8464	0.6063	-0.3683	-0.9137025449768	-0.2637163347821	0.3298519693888	0.1348485676192631	0.0007	0.0573	-0.0562	0.0355	3.5356794829476	-3.052625752013	2.7624709006004995	0.1378160510992334	0.0027	-0.1277	0.1059	0.04	-4.4811318536993	2.4582705872281	-1.9666794186316	0.1419265369178924	0.007	0.1626	-0.177	0.1285	3.7982942128701	-2.9187807615716	2.3736437281924	0.1440985841956964	0.0067	0.0223	0.2544	-0.065	6.339027792445401	-1.6374569377339998	1.2812451377762	0.1456300943401164
699	0.0862939201891379	0.0035	-0.2288	0.0424	-0.0855	-1.0534489900232	-0.5611889899047999	-0.5581595765409	0.1030077649798013	1.5624	4.5465	-0.7249	1.2475	-1.8517584259569	0.0618472442603999	-0.5867226168291	0.1118266221359868	0.0197	-0.0402	0.4781	0.1827	-9.1222718132555	1.3899499316003	-2.513626231423	0.1259673623218792	0.0005	-0.0008	0.0213	-0.0738	6.0877831983952	1.8411358076679	2.5829879945471	0.1330657730556663	0.0064	-0.253	0.0364	-0.0851	-1.9925277898015	0.3680540521984999	-0.524442599231	0.1374762423741655	0.0277	-0.1825	-0.4711	-0.2164	3.0074992958001	0.3269012420862999	1.0767400641976	0.1419576047829911
700	0.0915814157887421	0.0035	-0.1358	-0.1977	-0.0015	-1.1181682755246998	3.0083254994448	-0.4179803581567999	0.11675605305672	0.8079	-1.8016	-2.6638	0.1935	2.5818863896875	6.433647781278899	-0.7679366162332999	0.1234659993489594	0.1284	-1.0981	-0.5908	0.0693	4.4942330829224	7.8167913685681	-0.9266070590464	0.1432406047135055	0.0014	-0.0135	-0.0874	-0.083	-1.7694134627018	-1.2519739229354	0.2288584095818999	0.1574538652490886	0.4668	1.2398	1.7	-0.1409	1.4422761624313	4.2700564939938	-0.5797589003952	0.1654267250350012	0.0085	0.1644	0.1843	0.1261	-0.3398450991866	5.024419764635599	-0.5289670477614999	0.1708572088851274
701	0.1032151784424176	0.0001	0.0206	0.0374	-0.0082	-1.5664821103512	0.1260157273320999	0.0273040633058	0.1264984199588864	0.8567	1.5236	2.7971	-0.1147	1.0257514964104	2.4138523055678	-0.0853350335883	0.1353345672970571	0.0849	0.8612	0.4451	-0.0275	3.4832745660552	4.6961415164748	-0.2000593111094999	0.1519304387237541	0.0386	0.2723	0.5538	-0.022	-1.2484723932031	-4.5314515899646	0.1342384207484	0.1715617486135622	0.0743	-0.8039	0.0013	0.0569	-6.4718105210579	-2.6470777915574	0.1100031138372	0.1721690298280411	0.1066	-0.9634	-0.0212	-0.023	-6.2938619932018	-2.2922823407048	0.2726078597203	0.1735284786092861
703	0.092824157587179	0.0271	0.0148	-0.5746	0.3284	-0.1628408040672999	-0.6737887437682	2.4302976924004	0.1105367456749338	1.1311	-0.1732	3.4038	-1.9323	0.1158652254114999	-1.6930486401131	2.0078715717745	0.1218599983569464	0.0335	-0.1361	0.5999	0.1829	0.6473502271378	-7.5927328087316	4.3346184073725	0.1319587501271088	0.0145	0.0233	-0.3827	-0.1328	0.1318384958756999	1.0490032275541	0.4128657641658	0.1452802078522782	0.0074	-0.0919	-0.1936	0.1735	-0.5023711590083	1.9059731222615	-1.119309223415	0.161314088279337	0.4332	-0.1193	1.916	-0.5856	0.2161506106658	-4.1323952295745	3.7021398458393	0.1644627939900146
704	0.0923455761247255	0.0149	-0.0503	0.4885	0.0216	0.780959159395	-1.9204120145284	0.1670898513829	0.1095385073133362	1.0879	1.3717	-3.6077	-0.0252	0.3111246867755999	-1.0510097221198	0.1591032161507999	0.1196598238936807	0.0945	-0.9228	-0.5754	0.0471	1.3229094072874998	-8.002451130441399	0.1645718974181	0.1316496417740583	0.0296	0.1992	-0.5409	-0.0705	-1.3944350371000998	-0.1487166560459999	0.3290651087748	0.1408817030060291	0.0027	-0.0178	-0.0418	-0.1626	7.2814114068024995	-2.778404828034	-0.1821975751717	0.144210926095684	0.002	0.0065	-0.1422	-0.0174	2.5851912042663	1.2145587007396998	-0.3464547283442	0.1493979545992388
705	0.0901157773091847	0.0027	-0.0627	-0.1207	0.1607	0.6300392936297999	0.2787060294788	-1.6793572654295	0.1067654949246427	1.011	0.8767	-0.1079	-3.6639	0.3920533009255	0.1783813011938	-1.0917297588943	0.1152761224037352	0.1448	0.5618	1.1868	-0.3997	2.5398680328999	2.3272189519664	-6.4658303803915	0.1291020441290787	0.0172	-0.0855	-0.0233	0.4386	0.6022631139556	1.798763363604	0.8254561271167	0.1387928374196992	0.0071	0.0922	-0.1031	0.2404	-0.4728638859833	-4.762316494112199	-5.4147419722103	0.1418650042438414	0.0001	-0.024	0.0152	0.0109	-1.0569898627862	-2.5729555217186	-0.3207243862664	0.1498959051520388
706	0.0938769778586865	0.0371	-0.4373	-0.4148	0.4788	1.2065327224769	1.9322149237384	0.2925154332545	0.1118587347839158	1.0365	-2.175	-1.9622	2.3062	1.5800947989734	1.6479615269308998	-0.782532880623	0.1230068204187228	0.0451	0.2766	-0.0913	-0.6823	5.0754870184842	4.127516693767699	-5.2257380527275	0.1322286304311889	0.0166	0.0733	-0.0554	-0.4241	0.0610997266770999	-0.0127864849775	0.875775863382	0.1454168068680876	0.0095	-0.1114	-0.2508	0.1498	-1.7667381366142	-1.0341315619495	1.2492199107864	0.1627610595803333	0.4547	1.0451	0.736	-1.5988	3.2290399016718	3.3299547754173	-2.1971115494415	0.1661554138362919
708	0.08642547352494	0.0027	0.1713	0.0695	0.1153	-0.8578354413828	-0.6912570493989999	-0.4738474617507999	0.0972232166129948	1.239	-3.1227	-1.5265	-2.6522	-4.4384053223591	-2.1710664631181	-3.7777571508447	0.1145988043578095	0.3581	1.6006	1.1713	0.8683	-3.9213985559304	-2.52582257094	-2.5789750054157	0.1266453892619588	0.0005	-0.0656	0.0306	0.0252	4.775063636059	4.950022093581899	1.1258401665112	0.1326204350173532	0.0094	-0.1851	0.0044	-0.2689	-2.6375961211587	-1.1638848771981	-2.4448152707287	0.1376761112038214	0.0222	-0.1557	-0.4081	0.2256	2.4335238209178	2.2497131814874	0.8324591865812999	0.1410283911768943
709	0.1452597983890184	0.1244	-0.5585	0.8173	0.5523	-2.2678109756094	1.0411739644448	1.6622823901057	0.1639523791743739	0.4208	-1.6541	-0.5451	0.9038	0.4267145109722	2.2617128058509	0.2718209991063	0.1888021249964427	0.0001	0.0207	0.0007	-0.0075	-4.094822635256	3.1885952661122	3.3412462252282	0.1891061123334045	0.1903	-1.0476	-0.0793	0.6372	-0.4726671708298	0.9204695462572	0.5037088220521	0.1967269725462609	0.0237	-0.1534	-0.3966	-0.0028	-0.5458058649011	0.5941977926620999	0.4686148386677	0.1986013871774663	0.0	0.0086	-0.0067	0.0151	-3.4978708304449	3.7464794414382	3.1041651222299995	0.1997362087526707
710	0.1317777943288855	0.0203	0.2791	0.184	-0.3458	3.4479838675173	1.5861536257012	-11.0427231708146	0.1355498278394399	0.6823	-0.9782	-0.0378	-2.5676	-3.7947926831378	-1.2981626409771998	-6.758109755461799	0.1370983378463108	0.5557	-1.7503	-0.6615	-1.606	-2.4276617093435	-1.4681638766318998	-0.2214619198102999	0.1410279619449752	0.141	-0.4375	0.0014	-1.144	0.1257796691478999	0.7247773115554	-13.7457860950581	0.1551558251732965	0.0022	-0.025	0.1373	0.0446	1.3984086832007998	-0.0875775863382	3.6851829996076	0.1570508172120999	0.0029	0.0972	-0.1155	-0.0698	-0.2366089866298	0.8574420110757999	-5.306037178386199	0.1659262499281618
711	0.132598339495836	0.0127	-0.3749	-0.0451	0.0365	0.5367176248094	-0.8501635503962999	2.1085503873358	0.1365554969111426	0.1106	0.7182	-0.835	-0.0437	-1.0966476377318	0.7185611127047999	-4.508986719434899	0.1432986105564546	0.5928	0.9741	-1.1633	1.9758	-1.9326083540454	1.6995402401786	-1.02685310127	0.1453124539001958	0.0988	-0.3895	0.7505	0.5526	-3.7166967671983	4.2886657475149	-6.2712004075186	0.1493835760649373	0.0375	-0.3508	0.339	-0.3723	0.4194753933234	-2.2080489119761	-3.1965425583136	0.1507399103423177	0.1267	-0.0889	0.0854	-1.1159	0.1776731266412	-0.7249740267089	2.5140590047607	0.1579194617110051
712	0.1259260737392015	0.0019	0.0357	0.0694	0.1276	-1.9258020097343	-0.2426284703269	-3.5911531562346	0.1275207283823273	0.0244	0.4175	0.2983	-0.1535	-2.2593915670396	-1.0179615763318	-3.4928349225153	0.1331015183727047	0.8363	0.6457	-2.9586	-0.5045	-2.1728368994996	0.352513555072	-3.8523121940212	0.1343879749431425	0.6609	-0.3276	2.6796	0.2975	-1.7160643130726	-0.4450090202476999	-2.1102027946252	0.1349214830240163	0.006	-0.1037	0.2188	0.0916	-1.5396108203830998	-0.1875482273469	-1.9471652754044	0.1361594176454559	0.0501	0.4343	0.2362	0.5544	-6.0366372584852	8.839001992215499	-3.3864513675025	0.1362419271920843
713	0.0944451184875483	0.0076	0.0058	-0.0295	-0.3468	-1.1774582227896	-2.1340053281987	-0.9898313093812998	0.1052289446126117	1.6066	-0.7164	-1.8998	-4.3335	-1.7520238431323998	-3.8250474737461	-5.2227086393636	0.1117560568494889	0.1747	-0.3759	-0.8854	-1.1913	-3.1164401478084	-8.1996777433405	-1.8153267795287	0.1336640867039737	0.0269	-0.1466	-0.5082	-0.1484	-0.2620639274927	0.1844007848909	4.0151923411192	0.1416164885175397	0.2097	-0.2237	-0.4325	-1.4086	-1.4201653791779	-2.9198823664312	-1.6019301810118998	0.1459721333806952	0.0213	0.0358	0.3875	0.2595	-2.9997093757215	-7.5201055740594	-4.4548900522224	0.1488428430700838
714	0.0824586278895294	0.0644	0.5519	0.7399	0.5652	1.7045761481082	3.1171089793303	2.4964333270071	0.1109582767764498	0.9524	-1.9525	-2.3003	-1.942	4.244994983437899	4.3860790915281	4.9162657732413	0.1223306419688424	0.0222	0.1492	0.4652	0.1834	-1.1626259002156998	-0.0788040904920999	-0.1812926854655999	0.131343917297301	0.0141	-0.2844	-0.1488	-0.242	1.8637973933511	2.3762403682186	2.6165082567035	0.1397357456554732	0.0621	-0.6075	0.1769	-0.5156	2.7935125518228	3.6552822962756	3.5727012748363	0.1482465241742221	0.0256	-0.0094	-0.5083	0.0235	1.4288208459318998	3.3315284966453	2.0738498342584	0.1510341620525679
716	0.1021313762991924	0.0453	-0.3444	-0.5557	-0.4884	-1.0425116274886	-0.4502809863615	0.6164659480382999	0.1070763374775442	1.3469	2.3957	3.1396	1.809	-1.4930286720343	-0.6909816481840999	0.7291050449323999	0.1330710226943336	0.0618	-0.5257	-0.3764	0.5281	-1.5514924156544998	-3.3813761165422	-5.2496979584238	0.1417283243795542	0.0007	0.0452	0.0341	-0.0648	-0.0175863347229	0.8462685903569999	0.9262529717701	0.1434206873481676	0.0133	0.2274	-0.0533	-0.2909	-0.3822175432505	-2.204783440428	-5.1300951450958	0.1498172028337334	0.0508	0.5046	0.2575	-0.433	0.4980040826006	1.6455616020581998	1.7624890892985998	0.1514671798853281
717	0.1371271276217981	1.4785	3.9876	0.3143	0.4154	-3.5641244941437003	1.0675337950138	-0.2821682161803999	0.1541981246060115	0.0342	0.144	0.5551	0.0633	-2.8182593181331	0.53899952059	-0.2475856921951	0.1619734873626153	0.0108	-0.2875	-0.0995	-0.0879	-8.4837737680252	0.5676805899703	-0.7650645749922	0.1659133678256876	0.0458	0.6375	-0.0715	0.0493	-0.0516967423397999	1.5704950994826	0.0900168542416	0.1692164911892107	0.1365	-1.0749	0.2196	-0.0824	0.2238618446829999	1.2076343273365	0.0950134191404999	0.1792632941373912	0.1761	1.1995	0.1151	0.1472	-5.0261902010171	1.5748621758903	-0.37375879165	0.1816865063991206
718	0.1331588641980796	1.5026	4.0731	0.4773	0.3297	-5.756357507778399	0.7845393751887	-0.3938630803377	0.1502161393581278	0.0323	-0.2657	0.5016	0.0101	-5.1199446431752	0.2414875224366	-0.3647492376197	0.1603746080190261	0.0225	0.4425	0.0953	0.0766	-8.8023342876031	0.2822469022418	-0.6250427287308999	0.1648688683325284	0.0084	0.2755	-0.0051	0.0146	-3.022725048681	1.2919070990958998	-0.180191080606	0.1671854322645798	0.2722	1.5577	-0.0684	0.1066	0.2714275687992999	1.2258894935812998	0.0785680323079	0.1758425174963755	0.1975	-1.2621	-0.2742	-0.1278	-4.978467104778	1.3816485521225998	-0.3065608952144	0.1789506119141244
719	0.1324629300551311	1.376	3.9252	0.3434	0.2378	-7.240297939720999	0.8180989803758	-0.3970105227937	0.1485392235936966	0.0399	-0.4041	0.4895	-0.0095	-6.371249734588699	0.2802404076761	-0.3489726823089999	0.1650741099110338	0.0643	0.7616	-0.0235	0.0571	-7.6361281715936995	0.4678279780536999	-0.4410747171776999	0.1661819185397993	0.0057	-0.2267	0.0144	-0.0075	-4.3998884953038	1.2993035888675	-0.2456972267215	0.1711101808325338	0.2589	1.4973	-0.1454	0.0843	-1.4973170623806	1.0274039036998	-0.0482738986689	0.1762107168994444	0.2125	-1.3066	-0.2923	-0.1273	-4.051033842086899	1.3054411016566998	-0.2021838347673	0.1765151489030345
720	0.1368625965470104	1.5768	4.1265	0.4011	0.3042	-2.2807548327097	1.1951232435739	-0.1017804204208999	0.1548159822713721	0.0322	-0.1808	-0.5268	-0.0435	-1.612670828393	0.6941290906401	-0.0729813219484999	0.1659785364762856	0.0827	-0.8597	0.0652	-0.0604	1.2870679063197998	1.7682725148115002	0.1590638731200999	0.1670284366477685	0.017	-0.377	0.0945	-0.0381	-2.8647234373898	1.0763466338905998	-0.1201142727271	0.1702385265652922	0.0784	0.816	-0.1509	0.0429	-0.3580609224007	1.2078703855207	0.020458375964	0.1798196235386178	0.2021	-1.2751	-0.2041	-0.1362	-3.8414141745173	1.6204607484716	-0.1800730515139	0.1822329777984396
721	0.1385855242826941	1.3507	3.6787	0.0295	1.0422	-3.793061589787	1.2419414501069	-0.4644444774135	0.154315100226262	0.0313	-0.0553	0.4974	0.231	-2.6903157822967	0.675913267426	-0.4116854732448	0.1681555699002176	0.0214	0.4237	-0.0516	0.0929	-0.5276687277483999	1.4966482308587	0.5426190794144	0.1703936101156012	0.0166	0.2175	-0.3088	0.0598	-0.1048491768155	1.3444300450804	0.6075350800693999	0.1730042048945609	0.232	1.3752	-0.2468	0.2447	0.7927227255742999	1.1481870079488	0.7649465459000999	0.17952473165542	0.1863	-1.1686	-0.1441	-0.4125	-2.5791323775385	1.3957727001438998	-0.0494148465591999	0.1804929054080309
722	0.1069934413281942	0.8768	2.8486	1.9778	0.516	-4.7672737159804	-3.9147889267728	-0.8347804253925999	0.1130816451857099	0.0025	0.04	-0.0191	-0.1759	0.1247567503496999	0.5234590234634999	-0.0113307928415999	0.1149002140982985	0.1258	-0.6036	-1.1295	-0.0457	4.0000452742997	3.2013817510897	0.6677299170404	0.1250525875189492	0.0419	-0.6376	-0.2883	-0.1142	0.8578354413828	-1.3318796182871	0.2984562308902	0.1357315961648661	0.001	0.0358	-0.0981	0.0157	-5.2914015709658	-2.0991080599678	-1.1171846997572	0.1396596609903863	0.0647	0.4503	0.6996	0.0498	-6.3520503356071	-5.3528160418885	-1.0686747429041	0.1422565291677708
723	0.0994142577707093	0.6765	-2.6317	-1.7815	-0.329	2.2688732374383	1.7039860026477	0.2321632241606999	0.1121342105376528	0.1582	-1.2615	-0.7012	-0.1826	-2.2137536514276	-3.1123878156463	-0.1543820524668	0.1134114386218313	0.0026	0.0066	-0.034	-0.1812	0.108193334425	0.487066720066	-0.0315924536521	0.1204971337275101	0.0721	-0.6414	-0.6949	-0.0556	1.6019301810118998	1.1449215364007	0.1540673082212	0.1326376517007221	0.2371	1.0295	1.271	0.0771	-3.6312043614872	-1.974233280526	-0.5232229652793	0.1342491768487342	0.5504	1.1633	2.1902	0.0025	-4.7265536792059	-2.3495264503733	-0.7064828022799	0.1389888483069869
724	0.0991589099805319	0.6745	-2.3347	-2.0861	-0.6328	1.0727664180969	0.9069355436964	0.2524642280019	0.1088361644585418	0.0699	-0.6884	-0.6596	-0.233	-5.2626811585548	-7.1575202031282	-1.5827701250609998	0.1134146236843675	0.0027	0.1046	0.0204	-0.1556	0.0729026358871	0.5080365554291	-0.0099931297978	0.1174350924402388	0.009	0.2673	-0.1841	0.099	0.2130425112404999	-0.3757652862156999	-0.1317598098143	0.1266752664494739	0.0384	-0.6081	-0.2357	-0.1717	-3.390975816033	-4.2281168232676	-1.1643569935665	0.1322913431255241	0.3632	-1.0547	-1.7194	-0.2232	-4.5342056021136	-3.7188999769175	-1.2585835520929998	0.1358497507029216
725	0.0943067330878704	0.1599	-1.2685	-0.9529	-0.1604	-12.9814296946185	-10.5929536438522	-1.1604226904965	0.1010921543741747	0.4177	-1.9911	-1.4474	-0.3728	2.886204732152	2.1875118499507	0.5424617072915999	0.1134181115612028	0.0026	-0.0588	0.1252	0.1221	0.2249634495425999	0.4685361526063	-0.2011609159691	0.1151765589731729	0.137	-1.1207	-0.6277	-0.3664	0.1843220988295	-0.3148622746921	0.4963516753112	0.120344321284444	0.3144	-1.4856	-1.3073	-0.0484	0.3237537996303	0.5406912709101	-0.1330974728581	0.124287289791879	0.0467	0.6198	0.3868	0.1738	-1.5896944984642	-1.4098968481652	-0.0046424776225999	0.1281299187233639
727	0.0862305555620763	0.5054	2.2595	1.8786	0.397	-15.6594311083061	-13.571811213302698	-2.6424746569655	0.1119824325876107	0.428	-2.0498	-1.146	-0.4666	-3.1422885189783	-2.6729655057579995	-0.5362455084409999	0.1131916858440219	0.0029	0.1136	0.0131	-0.1589	-0.1788140745315	0.3115574601133	-0.1118915793107999	0.1156606230649073	0.2587	-1.1803	-1.3952	-0.1213	1.4798880997805	1.5694328376537	0.2057247075303	0.1194551680991469	0.7997	-2.2745	-2.1787	-0.3492	-11.512911730710298	-9.6763397146036	-2.0108616421077	0.1254557222843051	0.0292	0.5259	0.2346	0.1323	-0.2390875975639	-1.8253199093265	0.2969611957235999	0.1350001699076123
728	0.0957099613198986	0.7388	-1.8671	-2.8428	-0.1071	-5.1981192451761	-9.1493398183771	-0.1626047458831	0.1028711490593102	0.0683	-0.7916	-0.605	0.0516	-0.3092755643327	-2.6836668101084	-0.0234091032664999	0.113266967536726	0.0024	0.0849	-0.03	-0.1531	0.0634603085190999	0.5641003741766	-0.1687029156416	0.1155292240761993	0.0828	0.7835	0.6596	0.1618	0.2431005866953	-0.6013582242494999	0.1618965713304999	0.1237696471223139	0.1329	-0.7769	-1.0031	-0.0386	-1.5579053296585998	-2.8497337426930995	0.1313663795072999	0.1248196057251968	0.9487	-0.7618	-3.2833	-0.2002	-3.121082625431	-4.149076674591299	-0.2498675879757	0.1314600340862203
729	0.0860589873746165	0.5706	-2.4047	-1.9962	-0.4224	-15.0032680422915	-13.0814790216886	-2.4727488225257	0.101855722311311	0.3062	1.6981	1.2286	0.3419	2.187079076613	1.5893404111879	0.4877748946185999	0.1135901516097791	0.0025	-0.0519	0.0341	0.1709	-0.2186685646305999	0.2732766912422	-0.1204290169726999	0.11517956763903	0.2124	-1.3698	-0.8975	-0.2905	-3.0794970419811	-3.1771857872092	-0.3856403869213999	0.1165731789446119	0.292	-1.235	-1.4896	-0.1168	-13.5994693638848	-11.2744142786069	-2.3856433525559	0.1237525906659285	0.3001	1.4176	1.2548	0.2305	-1.4691474523994	-1.5378403840016	-0.1564278900632	0.1289449915508398
730	0.1030143827952105	0.8429	-3.4526	-0.4825	-0.3468	-15.411215927619798	-0.376119373492	-1.3840091339646	0.1181829901048925	0.0929	-1.0727	0.1428	-0.0901	-14.525564963532098	-0.8049977511527	-1.3258994776206998	0.1381549954805739	0.0003	-0.0609	-0.005	-0.0017	-0.1183438363456	1.5344962263921	0.0957609367238	0.1469536857189333	0.002	-0.0966	-0.1019	-0.0323	-20.2696081027014	0.0004327733377	-1.8339753760805	0.149996935982475	0.1338	1.138	-0.2068	-0.0097	-6.949474256786599	0.0468182065329999	-0.6139873371042	0.1517741413437973	0.6897	-2.5816	-0.2445	-0.3033	-7.396096341292999	0.1184618654376999	-0.665290649137	0.1523543923396625
731	0.1136553121755293	0.8133	3.2529	-0.3879	0.0405	-9.2513956400129	0.7432291929536999	-0.0404052925288999	0.1222480478988053	0.0053	0.1294	0.1221	-0.1837	1.3092573756346	0.0893480227197	0.104652461662	0.1267739614938849	0.1428	1.2674	-0.2846	0.0482	-3.8519974497756	-0.4126297059816	0.3694704013037	0.1355763865644302	0.0135	-0.3747	0.0827	0.0412	-4.915911685965	-0.1777911557333	0.1667357641066	0.1402813427887516	0.5657	2.4528	0.1818	-0.0125	-4.7853321670717	0.5915618096052	-0.0728632928564	0.1437229511425777	0.1084	1.0622	0.0549	0.0227	5.792867840267999	-1.7275918210677	0.2288584095818999	0.1475583437677974
732	0.1042275336832427	0.1185	-1.2961	0.0288	0.1549	-16.2901392334578	0.2089901790783999	1.5968549300515995	0.119309623566751	0.8907	3.3266	-0.1978	-0.3044	-0.5449403182257	0.3161605947051999	0.1185798945298	0.1222418596828082	0.0047	-0.0486	0.1744	-0.1563	0.8902147556489001	0.2546280946904	-0.0039736461006999	0.1229692901877882	0.0877	-1.013	0.1024	0.1821	0.3625853709311999	0.2346811781255	0.0034228436708999	0.1338306062714817	0.0017	0.1346	0.0202	0.0253	1.3805862902937	-0.5735427015446	-0.1163373417799	0.1346973839055336	0.0066	0.2623	-0.0309	-0.06	2.9586352516707	-0.1556016864185	-0.2630868462908999	0.1350923320275159
735	0.1019361150977907	1.2321	2.6509	3.3322	-0.0011	-5.4137190534121	-7.529901988703699	0.0864366384478999	0.11208251087598	0.0025	0.0065	-0.0615	-0.1739	0.2805551519216999	0.9807824123203	-0.0548048417651	0.1128108766508521	0.0717	0.0436	0.9707	-0.0992	3.7229916521103	4.7726637111863	0.0135733455915	0.1227610072365414	0.0849	-0.7366	-0.7031	-0.0155	1.524935869932	-0.5247966865073	0.2591918862516	0.129891640866182	0.1165	0.6889	0.9334	-0.0028	-3.3199616456195	-1.6273457788441	-0.2422350400198999	0.1329006606191668	1.6364	-2.2238	-3.6765	0.0886	-2.4063771297348	-2.7777359965121	-0.0121963395169999	0.1411343346548422
736	0.0969643250870338	0.9999	-2.9528	-2.497	-0.7163	0.5882963380571	0.540573241818	0.1467101614803	0.1083257904346331	0.2129	1.3072	1.0649	0.3245	-2.6420418836278	-4.007087676795	-0.6845293911493	0.112532085007042	0.0024	0.0394	0.0075	-0.1744	0.4127870781043999	0.8588583601809999	0.1263304715777	0.1175748302144561	0.0253	0.1859	0.5335	0.055	2.5003282870464	2.337369453887	0.6210297395994999	0.1288816331711607	1.0841	-2.0808	-2.8289	-0.5339	-4.3005473427863	-2.9191741918786	-1.0322824395066	0.1322154113375591	0.115	-0.268	-1.1069	-0.0877	-1.9361885698391	-0.5616217632425	-0.4285636334150999	0.137382562875329
737	0.0867391516544574	0.0334	-0.71	-0.0799	0.2591	1.5688820352239	0.5812932785925	0.8848641034736999	0.0992755254575627	1.5911	4.5605	0.4722	-1.7379	8.602274976493598	1.083113635171	-1.9927638479857	0.1276801928176592	0.0167	0.4389	0.0083	-0.0582	12.529181556722	1.3481282899662	-3.3624127757448	0.1345507861379664	0.0013	0.0529	0.0744	-0.0787	-2.6722179881747	-0.2808305531366	0.4749490666104	0.1351749014755165	0.2324	-1.3686	0.0228	0.8401	5.089139050137099	0.542540393353	-1.0263416418709	0.1390465656678671	0.1003	0.9842	0.3252	0.0861	3.6722391425073	0.9006800018150999	0.4240785279153	0.1577533008167445
738	0.1361053186214548	0.3087	1.483	-0.8427	-0.7015	-2.4244355808261	1.8362572718611	1.9562141724654	0.1456802659655569	0.0828	0.8111	-0.3054	0.3182	-2.055673354075	-0.9273939196604	-1.8089138655246	0.1523172839907853	0.2297	0.9716	0.4584	1.0528	-0.3889845445309	-0.0647192855015	0.8932048259821	0.1560691799829601	0.0145	-0.3298	-0.1741	0.003	1.9121499780814	1.072884447189	1.7607973389785	0.1595121392413532	0.0169	-0.2763	-0.2481	-0.1446	-1.4205588094849	2.8428880553513	3.6160572946677	0.1635779004170237	0.1479	0.6496	-0.589	-0.7663	-1.0951132595345	-0.6319277591034	-0.9542258665977998	0.165926377080768
739	0.1429081226980008	0.3332	1.4844	-0.4025	-1.0637	-1.2364727688395998	0.6360981203575999	1.5327257900106	0.1497409031851939	0.1374	-1.154	-0.1941	-0.081	-2.098950687845	0.0183731953369	0.3959089179341	0.1592760705057173	0.3376	-1.1811	-0.6631	-1.1595	1.2382038621904	-0.2814206985971	-0.8707792984830999	0.1638091906401226	0.004	0.028	0.0318	0.1868	-1.2951332276133	2.0273070289403	4.4344710192891	0.1681295355878544	0.113	0.6081	-0.2771	-0.7492	-1.1406724890851	0.02754012149	0.2881090138161	0.1697587062836614	0.0046	0.1627	-0.0928	0.0748	4.4377364908372	1.1686060408821	1.7851900180124998	0.1728207982849779
740	0.0875788803277484	0.0015	0.089	-0.0783	-0.1108	1.3819239533375	0.0581883424053	1.2133784098187	0.1019863506670274	1.0778	2.363	-1.3574	-2.9026	-1.4946417362929998	1.0352725098398	2.4587820466272	0.1219303758544796	0.2527	0.9384	-0.6131	-1.3609	-2.1081963000595	0.4799456315093	0.2271273162311	0.124330260022897	0.0004	0.0069	0.0646	-0.0106	2.6162721985193	-2.4622835763595	-6.757558953031999	0.1358890085188317	0.02	0.1201	0.0929	0.4447	2.5019413513051	-1.3550920064001	-2.8424552820136	0.1383145359869737	0.0156	0.4004	-0.0863	0.0295	1.2675144200618995	1.1905987950433998	5.3139057845262	0.1418215169500579
741	0.0975914523978788	0.0072	-0.0466	0.2977	0.1425	0.9679565843121	-0.9607961527247	0.5340816417525	0.1014858905039747	1.1278	1.5414	3.7085	0.7351	0.8703465251454	2.497889019143	1.6722755199034998	0.1218199941625881	0.4099	-2.1459	-0.3798	0.5466	1.52257528809	2.858271180355	1.6285654127958	0.1374341934483025	0.0252	-0.4899	0.0129	0.1853	-1.1564097013650998	11.407354379342198	4.0923440243219	0.1389048441659966	0.3943	1.8526	-0.5883	-0.6926	5.1289148541748	-6.773768281680399	-2.571853916859	0.141188599785716	0.0923	0.9193	0.0315	-0.3672	0.8634614947729	5.186591737181	2.560837868263	0.144960441832375
744	0.091499707377031	0.0056	0.0065	-0.3015	-0.0235	0.0939905003423	2.4279764535891	-0.4393829668576	0.1167313545817075	0.859	1.5508	2.9382	0.0256	0.6048990970125	6.1113496737845	-0.4545300336771	0.1199910490828471	0.1753	0.5592	-1.3705	0.0297	-0.0097177285829	8.6457490254171	-0.4955254716665	0.1402737048125485	0.0029	-0.0676	0.0117	0.1615	5.171247955208	1.9787970720872	-0.0669224952207	0.1432420596186147	0.0009	0.0323	-0.0834	0.0312	3.4429873026184	0.7263903758140999	-0.0016917503201	0.1483768666203211	0.0923	-0.8937	-0.3643	-0.0397	2.3302090222996	6.1085169755741004	-0.3858371020748999	0.1519794762655455
745	0.105857726009816	0.6829	2.9668	0.5286	-0.7716	-14.397739456787798	-2.2274843691419	3.1138828508129	0.1215109857676557	0.413	-2.2385	-0.0176	0.2952	-1.5401222797821998	-0.0600768078789	0.4822668703205999	0.1223510235026281	0.261	1.7186	0.2054	-0.451	0.5542646165016	0.0880497027066	0.0543720684273999	0.1276807098804247	0.5444	-1.8874	-1.2437	1.1345	-1.2545312199308998	0.1423824281032999	0.1505264354582	0.1325232176626223	0.028	0.4738	0.2461	-0.1801	-2.8874243661037	-0.9718908873821	0.644832273173	0.1346958900461578	0.0168	-0.4203	0.1041	-0.0071	-2.4148358813353	-0.4346618031736	0.4854929988379999	0.1394454636054879
747	0.1213875202195882	0.6076	-2.708	0.4151	0.0569	-0.8724317057724998	0.4430812117434	0.0542146963046	0.1229890642555104	0.0905	1.0257	-0.025	-0.226	1.1450395654928	0.1333335310422999	-0.0159732704642	0.1345355473023614	0.0002	0.0051	0.0177	0.0489	-1.982495316973	-0.9618977575843	0.1887678612986	0.1444216977100779	0.0068	-0.2522	-0.0745	0.0401	4.5556868968758	-1.1363840987388	-0.1108686605126	0.1476955487796979	0.0882	0.9122	0.2451	-0.0552	2.6757982039684	1.7705544105921	-0.1711028405143	0.148297808568713	0.0079	-0.0171	0.2774	0.0465	-6.6905577717499	-0.414675543578	0.2932236078071	0.1502043384202989
748	0.0966521437568368	0.0917	0.423	1.1136	-0.0642	6.9687129987989005	16.3070173936281	-1.3799174587718	0.11183337996626	0.6187	0.6134	2.8059	-0.2213	0.5582382626023	1.4645836608382	-0.1503297203047	0.1132306794324065	0.0029	-0.0158	-0.0869	-0.1733	-0.4885224122018999	-0.3178130019945999	0.0299793893934	0.1158747351914108	0.3763	-1.151	-1.8749	0.175	-1.6750295320525	-3.6000446811727995	0.2769355930973	0.1214822863954664	0.1062	0.504	1.0245	-0.0881	-0.2982988587674	0.0389889434237	0.0229369868980999	0.1262543450189799	0.0228	-0.0558	-0.5161	0.0374	1.4330698932475	0.12589769824	-0.0942659015572	0.1338682423404237
749	0.0942813782702146	0.0109	-0.2429	-0.2633	0.2113	-4.263210806652	1.5992941979550002	3.4556951015345	0.1061842017183988	1.4931	-3.4234	-0.7647	2.9644	-6.501475166205699	1.5745867746754	5.44507544888	0.1218819362239316	0.1256	-0.9074	0.643	0.5557	-6.966077015741999	-3.4774911405423	6.6317399408534	0.1304685983890519	0.0188	-0.0679	0.4471	0.1082	-6.0007957575175	-5.045743687275	6.0423419979367	0.1422742202847078	0.0062	-0.0494	0.2485	-0.0325	-8.6829281894286	0.8233316034588999	7.136392995642299	0.1476727307667827	0.0066	-0.0444	-0.2459	0.064	-2.175276167403	1.8624597303073	1.7574138383382998	0.1490821931514432
750	0.1018434293002462	0.0035	0.0352	0.1937	-0.1122	-1.008361876841	1.6119626538404	0.8438293224536	0.1115797134569298	1.3026	-2.3065	-1.1675	3.2907	-2.1825546280825	1.454511844979	2.4609852563464	0.1389899658534474	0.0873	0.5555	-0.7493	-0.2691	-2.1903838911918	-3.281995620994	4.3832463933177	0.150187645782064	0.011	0.046	0.3282	0.0018	-1.1470460600585	-4.9450648717137	3.7149263308168	0.1510843347804876	0.0049	-0.0043	-0.2003	0.0937	1.5427976058698	2.2203239375545	-2.4694046649162	0.1574502939513239	0.0061	-0.0903	0.217	0.0502	-2.8977322401471	1.6664134083292	3.2147190384969995	0.1596422479618525
751	0.0897071345575252	0.0002	0.0263	0.0421	0.0272	-0.5195247203935	-1.0419608250588	0.4108986126307999	0.1116391852297804	1.2445	-2.1332	-3.4697	-0.3622	0.5014662693022	0.6235476935643	0.5263310647046	0.1372604993133669	0.0009	0.0038	0.0026	0.0969	0.3262324105644	5.7777994595099	0.8056665826746	0.1436334232130813	0.0182	-0.272	0.341	0.005	0.8098762869595	2.874401822942	0.6931455148726	0.1475292430931632	0.0081	-0.2611	0.1191	-0.014	0.9628419903210998	-3.6432039858507	0.2946792999429999	0.1491309282464286	0.0003	0.0079	-0.0271	-0.0466	-3.7602101591525	-3.3318432408909	-0.0200256026262999	0.1532179183949304
752	0.1113312785791059	0.6427	-2.0971	2.0541	0.2049	-2.9682349511615	1.2537837023476	1.82158232141	0.1246942148808761	0.0051	0.165	-0.1097	-0.15	-1.5014480806041	1.404152765683	-0.1396677589849999	0.1404583296616962	0.1952	1.1754	-0.6749	-0.4974	-3.3324727293821	1.0377904638045998	2.7149051764842	0.143857661978935	0.0076	-0.1065	-0.0437	0.2571	3.364222555157	-3.2723565784725	-0.8522880740541	0.1465227218050047	0.2966	-1.2055	1.2531	0.1127	1.3111458411081998	-1.5168312056078	-0.3550315090368	0.1506592654555841	0.0367	0.3389	-0.2521	-0.4325	-5.3890116301325	3.2640945420255	2.4875418020689	0.1575131271833898
753	0.1080772666234835	0.9069	-2.1437	-2.7892	-0.4605	-4.2941344287822	-3.3986870500502	-2.0182581318793	0.125730714049654	0.039	0.3327	0.5937	0.0486	-1.4599805262463	-2.5283405249048	0.5606775305057	0.1322500376381647	0.1262	0.8406	0.5813	0.6216	-8.260974185171099	-7.7079685456519	-3.5893040337917	0.1390916901433281	0.246	0.9868	1.2454	0.3581	1.0702878071628	1.6165657884323	0.4110559847535999	0.1423458987077491	0.0407	-0.2308	-0.5852	0.1834	2.4142457358748	2.9251936755757	0.8730218512329999	0.1434993775392013	0.0315	-0.3834	-0.4154	-0.1009	-4.118821883982999	-1.1556621837817995	-3.6616165242183	0.1485333771462651
754	0.1023962179056339	0.5076	1.3567	2.0963	1.096	0.4374551583533	1.7337293338568998	1.009148737455	0.119902949231465	0.0394	-0.2141	-0.6294	0.2247	-1.1978772557229	0.5637462869003	-0.8743595142767999	0.125567961653723	0.0402	0.1838	0.6373	0.2005	-0.4387534783663999	-0.0027933551797	0.0524442599231	0.136115689276211	0.0327	0.115	0.4305	0.4019	-0.0499263059583	2.6432615175795	-0.0334022330643	0.1409970554093392	0.0269	0.4669	0.138	0.2221	-1.5566070096455	0.0284056681653999	-1.0865758218726	0.1436165166938731	0.0878	0.0683	-0.6295	0.7187	-0.3413007913225	-1.2868318481355998	-0.6829950129519999	0.1506051337246989
755	0.1027030849183812	0.7776	1.9388	-2.6647	0.7051	-0.5419109048617999	-0.7617597604133999	0.2611196947558999	0.1163135785244969	0.1206	-0.599	0.9327	-0.5714	-3.3565900072012	2.7488188689476	0.061768558199	0.1261223624512587	0.0537	0.4094	-0.6857	-0.0231	-0.8235676616431	0.1278255067443	-1.026066240656	0.1326300802407667	0.1106	-0.7867	0.7713	0.1911	-7.4656548195706	7.972550427109399	-0.675519837119	0.1371052959603134	0.0072	-0.1865	-0.1853	-0.1005	0.6060007018721	-3.1302495515841	1.1660487438865998	0.1390347022562144	0.0693	0.0815	-0.5346	0.6747	1.0976312134992998	-1.8748921280085	0.1452151263136999	0.1439992394235175
756	0.1033063248114443	1.4265	3.2751	3.0203	-0.9297	4.7963875586984	4.513432481903999	-0.6964109864207	0.1245453224865089	0.0434	-0.4538	-0.163	-0.539	1.4662360681276	1.7386472126944	-0.7650645749922	0.128975962030272	0.0063	0.18	0.2012	-0.0138	0.9876280996621	0.5499762261553	1.5629412375882	0.1382025207883355	0.1536	0.9879	0.5911	0.585	6.7218354811564	5.980730811860499	-0.1793255339306	0.1480858826585505	0.0034	0.1214	0.1054	-0.0908	3.2272694652903	3.3141782201066	-0.9027258394115	0.1492345917972997	0.0086	0.2344	0.15	-0.0973	-1.2302172269583	-0.2631655323523	-1.6904913431176	0.152452561133981
757	0.0997947759093587	1.6597	3.6315	0.1681	3.425	4.3164812702198	-0.6805557450486	3.8746983784895	0.1220596422808365	0.0222	-0.0501	0.4111	0.3177	0.2848435422679999	-0.140848049906	0.7430718208309	0.130089802690475	0.0033	0.0706	-0.1344	-0.1237	0.7084892968455999	-2.1395133524967	-0.6679266321938999	0.1310207174220454	0.1395	1.0764	-0.4836	0.4524	6.4555618493788	-0.6863785135921999	5.8149786235214	0.1404613339176364	0.076	0.6184	-0.0265	0.6543	-6.6846956601756	-0.0311990233450999	-5.451449019853399	0.147404012843319	0.002	0.1168	-0.0622	0.0497	3.1798217702661	-0.2465234303662	3.2032308735326	0.1476912013365453
758	0.0836686407541398	0.0813	0.7384	-0.9526	0.0662	5.5403642692354	-4.1074517481107	-1.5971303312665	0.0987124319786804	0.0133	-0.3441	0.2659	0.1143	-2.4569329241843	1.3604426585753	2.5870796697399	0.1147892672020478	0.5411	-1.6206	2.0623	-0.4369	-2.5294814727951	1.7363259738830998	1.3597738270534	0.1263582764723073	0.0079	0.1729	-0.0406	-0.2498	-1.4070248069240998	1.3702390732196	0.1650833568172	0.1328638385474001	0.0737	0.7384	-0.3705	-0.3875	4.2524308162402	-3.5738422227266	-1.4742620463904	0.1420128588377469	0.022	0.3009	-0.0486	-0.3728	-5.3046601723117	3.2299054483472	3.3313711245225	0.1426706883580746
759	0.0844333244002711	0.1008	0.8167	0.9713	-0.4243	5.7533674374452	4.223435002614299	-0.1342777637791	0.0988963310289924	0.0164	0.3891	0.3108	-0.0159	-2.8182986611638	-1.9703776635174	-1.8504994489745	0.1121673459188273	0.7545	2.0329	2.1617	-1.1333	-2.7151805776991	-1.9654204416492	-0.5716148930403	0.1264211982702058	0.0113	-0.1776	-0.0251	-0.3196	-1.744076550931	-1.5740359722456	0.0828564226542	0.1314893894335599	0.0615	-0.7226	-0.36	-0.223	5.1123514382501	4.3316283370393	-0.3280421899765999	0.1375149324132648	0.1911	1.1942	0.801	0.1302	-5.128836168113399	-4.4240451161536	0.6166233201610999	0.1438082823010848
760	0.151678809596067	1.0515	2.3631	1.6473	1.4494	-3.0275642414571	-1.3422268353612	-1.0178828902704	0.1679650493595655	0.0311	-0.4776	-0.1348	-0.178	-4.9465205638496	-1.5973270464199998	-1.3943170080079998	0.1778068569496051	0.0022	-0.1124	-0.0317	-0.0696	-1.6358438734752998	2.2842957054727	2.5064657998356	0.1874366210316961	0.1166	0.9387	0.0318	0.2252	-0.3420089658751	0.5688608808912999	0.6324785615331999	0.2004437453871841	0.0234	-0.1309	-0.3459	-0.1955	-1.8028550387968	-0.6032860327538	-0.3689589419046	0.2050981951998679	0.0032	0.0589	-0.1166	-0.0779	-6.3043665823987	-1.0204795302966	-0.5767294870313	0.212459110284099
761	0.0926213745373879	0.0004	0.0542	0.0562	-0.0157	2.827190186102	2.808698961673	2.1452574349789	0.097887623891986	1.2409	-4.0045	-1.6738	-0.4214	8.5690694585828	4.7133737639214	2.1926657869724	0.1078494617047683	0.4935	-1.9072	-1.488	-1.0058	13.0075534670033	7.041733663778099	3.1827724975686	0.1216073369411937	0.0	0.0139	-0.0033	0.0046	13.4741224680746	5.3814971112688	1.017410773902	0.1231365741409055	0.116	-0.8987	-0.6524	-0.4238	-2.3163602754932	2.4811682310955	3.8047071268742	0.1414731875304055	0.2611	-1.1035	0.5853	1.0991	1.1125028791039	3.3343611948556995	3.4576622530695	0.1426127872506538
763	0.1011702591487299	0.8366	2.1427	2.5941	1.0408	11.8350524660819	12.5377583374146	9.858970063113	0.1225505388039397	0.2693	-1.0686	-1.256	-0.7596	12.7169264992224	14.7345944856412	11.963861548593698	0.132481402094866	0.6256	1.5577	1.9912	0.8319	9.544461875697198	9.9158600855052	8.224306480558699	0.1360623546378192	0.5976	-1.4667	-1.6515	-1.3074	9.2139017317558	9.4311539472812	9.3166657279442	0.1386548037109003	0.0144	0.0853	0.3816	-0.0506	6.74339546198	6.6668339242378	7.7898413925386	0.1472725646105381	0.0155	0.2829	0.0546	0.2739	6.6841842007765	6.866932578378	6.551244100041199	0.1524552103916046
764	0.0972748696030463	0.7714	-2.3739	-2.4062	-0.685	10.4426239235475	10.9175336471272	3.7114641441152	0.1184105741602658	0.0035	0.1417	0.0892	0.1272	14.6051165716075	15.3054225180675	1.8751675292234	0.1288255680591743	0.2243	1.1382	1.1471	0.0071	10.4153198602417	10.6093990306848	2.4611426284692	0.1337097495567989	1.0181	2.1495	2.3577	1.1145	5.209607410140499	5.8335878770425	2.6809521409901	0.1374028609881852	0.1108	0.0266	0.0228	1.0992	3.6256176511278	4.1431358769556	1.1069948548059	0.1447802698968942	0.0961	0.1432	0.2193	0.9631	4.6021116731018	4.7993776290316	-0.0298613603012999	0.1484105234741781
766	0.0930603178285921	0.0001	0.0271	-0.0169	-0.0203	-0.5533990698262	-1.0639142361894	-0.1110653756660999	0.1025162477608837	1.7639	0.3553	-5.0502	-0.4233	-1.4736325578992	-4.4712960960243	-0.4328126807307	0.1179836170234034	0.0238	-0.5458	-0.0677	-0.0126	-2.3968954593361	6.999833336082599	0.6060007018721	0.1277072811001798	0.1868	0.0922	-1.4768	-0.0721	-2.2127700756601	-4.5817713262299	-0.3047117727714999	0.1351235410099578	0.0255	0.5181	-0.0278	-0.1194	-0.4313176455641	-6.5922788810613	-0.4600774010057999	0.136862404715622	0.01	-0.297	0.0827	-0.1218	-1.9285166788526	-11.959730530370198	-0.6321638172876	0.1433544665648777
767	0.0979836704137596	0.0001	-0.0106	-0.0158	0.0245	-1.3404957420104	-0.2190226519068999	-1.3462004814619	0.112269052201547	1.5812	-0.0942	0.2699	4.5874	-1.9277691612693	-0.4297832673668	-4.325372795158	0.1418799964915889	0.0319	-0.5233	-0.0891	-0.2349	-2.4520543883775	-0.1225535406304999	3.2298661053165	0.1468132860896764	0.069	-0.4084	-0.1906	-0.7087	-1.7505681509964997	-0.6697757546368	-6.1188641926482	0.1566578491428401	0.0837	-0.3659	0.0027	0.817	-3.0023847018091	-0.7101417041349999	-5.6415938872265	0.1690005798165809	0.1964	1.029	0.3384	0.7548	-0.4853356267152	0.217960390078	0.7514912294006999	0.170660228183598
768	0.1034595606065401	0.0003	-0.0706	0.0052	0.0075	4.3483097820561	-1.6730623805175	1.6376929959182	0.1308803012555999	0.0249	0.1925	0.4746	0.1536	-1.9983899013758	-5.516837136876799	-3.870567360266	0.1374238771825223	0.0061	-0.0953	0.2173	0.0994	9.1642114839817	4.733360023517	5.8843403866455	0.1481204009161902	0.3804	-1.3354	1.4298	0.1574	2.0354116932645	6.6346906681559	3.2565800231618	0.1527973758498033	0.3717	-1.4516	1.218	0.2409	0.9614649842466	5.3769726627383	2.3260780040761	0.1565985115049641	0.378	1.2062	-1.4599	0.1865	-1.3370335553088	3.060100927846	0.1994298226183	0.1576253900723649
769	0.0852956278060574	0.0168	-0.1806	0.3346	0.3884	0.0936364130659999	-1.2308073724188	-0.8171940906697001	0.1108530278604257	1.2708	-1.3389	2.4757	3.0453	1.4298437647301	-4.1310575665307	-4.3261203127413	0.1161973566325563	0.0013	0.0426	-0.076	-0.0975	-2.6844143276917	3.9717576352264	5.288883617001	0.1301003365121592	0.0005	-0.0195	0.0654	-0.0252	-0.8750283457986999	-6.482944598746	-6.739303786787199	0.1351389536697904	0.0028	-0.0629	0.0538	0.1539	1.5270603935898	0.7615237022292	1.3741733762895998	0.1393733596254584	0.0191	-0.0017	0.2847	0.3525	0.8985948211879998	-2.4267961626681	-2.3317434004969	0.1409877354173027
771	0.0903909546585396	0.0006	0.0989	0.006	-0.0073	-1.9763184611531	0.6752050928733999	2.4213274814008	0.1097759710527089	1.4471	-4.4287	-0.2525	0.3105	-2.0009078553406	0.6215805420293	2.2711157901882	0.1357318343003828	0.0176	0.4195	-0.0108	-0.1347	-3.6127918231196	1.2566950866194	4.8323470887582	0.1377027952439525	0.0005	0.0552	-0.0491	-0.009	-1.4364140508569998	0.732567231634	2.4260879881155	0.1398079830354912	0.0008	-0.009	-0.0818	0.0385	-0.1234977733673	0.5969124617804	1.6630692507197	0.1417265629852152	0.0001	0.014	0.0296	0.0023	-12.1511737177564	-0.9519833138479	-0.0175469916922	0.1444583128832398
776	0.1117683759525625	0.4679	0.4734	2.4043	-0.5235	0.4986729141225	1.3853861400391	-0.1576081809841999	0.1134032023668917	0.0027	-0.0767	0.0978	0.1432	-0.3591231842295999	-0.1858171339960999	-0.1449790681294999	0.1161515526623878	0.2903	-0.9574	-1.683	0.0186	-1.5406337391813	-3.4335843182810994	0.2616704971857	0.1260819235125851	0.0249	-0.0669	-0.5219	0.1407	1.3553280645843	0.4055873034862999	0.6253574729764999	0.1391550393356802	0.0046	0.1953	0.0505	0.0958	3.9455551767802	9.2658345322798	-0.7857196661097	0.14453982321618	0.0073	-0.1628	-0.2218	-0.0159	-1.7103202305904	0.5135052366963999	-1.1069161687445	0.148696725615974
777	0.1048479296233163	0.7238	1.0183	2.9652	-0.7248	4.1311755956228	9.3928338353794	-2.0098780663402	0.1131055730277307	0.0027	-0.0144	0.0094	0.1871	-0.4642871052906999	-0.319071978977	0.0142421771134	0.1144662194689279	0.0504	-0.7301	-0.3573	-0.0133	-1.3859369424689	-4.173508696656	1.1792286591711	0.1202721169788032	0.2326	0.4793	1.5696	-0.4551	2.9001321650198	6.1308638170117	-0.7991356395784001	0.1263940680934739	0.0052	-0.0015	-0.235	0.077	1.724798465888	1.9880426843017	-0.2164260118807	0.1387901025361877	0.9808	1.5473	2.8121	-0.5466	1.7438798357775	4.7718375075416	-1.0855922461051	0.1397556865650543
778	0.0999743444211999	0.0028	-0.0551	-0.0662	0.1845	-1.8705250516008	-1.1021163189991	0.5083906427054	0.11177625059431	1.232	-2.3873	-1.4023	-2.9778	-3.6833732201954	-2.2281925436945	-0.9161811559109	0.1323208880992936	0.088	-0.6709	-0.679	0.2945	-2.8233739121241	-0.6228001759809999	-5.9165229857581	0.1420123781567964	0.0133	-0.2219	-0.0818	0.29	-1.4377123708701	0.6351932306515	-6.809609782648099	0.1464908627273018	0.0082	-0.0148	-0.0673	0.2812	1.2074769552137	0.94816703987	3.5656982153717	0.1517363553376781	0.0073	0.0358	-0.0524	0.2602	-5.3804348494399	-3.4084047786331	-3.8311456435046	0.1553707016854093
779	0.1216554046687434	1.5803	4.3229	0.8882	0.0943	0.1777124696719	-1.010329028376	-0.9396296022081	0.1274081737038456	0.0067	-0.0095	-0.211	-0.1843	0.3709654364702999	-1.1062079941919	-1.0717434992986998	0.1284007298874191	0.033	0.1725	-0.3871	0.4536	-0.4953680995437	-1.16061940565	-1.0038767713412	0.1287823174309352	0.0013	0.0352	-0.0994	-0.0639	0.8372590363267	-0.9790906620002	-0.9932148100215	0.1435690869343127	0.148	1.2218	0.0614	0.2234	0.1700405786853999	-0.8897032962497999	-0.816761317332	0.1440770013270278	0.0006	-0.0143	-0.054	-0.0553	0.1869974249171	-0.994591816096	-0.9295971293796	0.1488266649221628
780	0.0923327513511719	1.6585	4.6636	-0.8321	2.1218	-3.3913299033093	1.1692355293733	-4.2553028574813	0.0929940099494419	0.2356	-1.7457	0.3268	-0.8034	-1.3759831557018	0.5264490937967	-2.2668273998419	0.1167591749104462	0.0284	-0.5599	0.0354	0.2235	3.2823497082703	0.1174389466394999	-2.7213967765497	0.1188936180912064	0.0027	-0.1809	-0.0364	0.0183	2.979841145218	-0.4382420189672999	1.2929300178941	0.1277820879918228	0.0076	0.2674	-0.0003	0.1348	-10.3284897914868	2.4392285603693	-8.435617898448399	0.1367489948807399	0.0441	0.2334	-0.1443	0.6389	-3.5961103781028	1.1917397429337	-4.7068428208252	0.1372509371433898
787	0.0882835053145781	0.0004	0.0069	-0.0839	-0.021	-0.7977192904732	-0.8551207722645	0.0233304172051	0.1030162268754928	1.1131	-0.3514	4.0067	-0.1736	0.3902041784826	-2.88777845338	0.1470642487566	0.1257281754074479	0.1765	-0.0716	1.4482	-0.0592	2.004527414165	-1.892006346363	0.1526116160853	0.1282897874010853	0.0005	-0.0008	0.012	0.0724	2.2876398630822	6.5742597730007	-0.2599000608042	0.1366470475225588	0.0009	0.0804	-0.0593	0.0087	5.784645146851699	-9.5032697225543	0.5873521053202999	0.1383933000441168	0.0197	0.3786	0.2641	-0.0095	0.4052725592407	3.3092603412691	-0.1330187867966999	0.1408079552294466
788	0.0882316413834979	0.0004	0.0011	0.0812	-0.0205	-0.8655466754000001	-0.9062667121745	-0.0436314210462999	0.1109431955953766	1.2581	0.0158	4.1236	0.0751	-0.9283774954279	1.8249264790195	0.0118422522407	0.1278427203078244	0.0005	-0.0033	-0.0184	0.0722	2.1122879752523	6.6610504987249	0.2399531442392999	0.1377517596546207	0.0159	0.3344	0.2462	0.0216	-0.4183737884637999	2.6858306767969	0.0446543398445	0.1404090933061478	0.013	0.3669	-0.0621	0.0106	-2.906663108116	-1.7094546839149998	-0.158552413721	0.1449904549923302	0.0001	-0.0177	0.0084	-0.0196	-3.1454359614343	-5.4426361809766	-0.217566959771	0.1452877918069984
789	0.1001978606956555	0.0012	-0.0966	-0.0471	-0.0754	-0.5365995957173	0.479591544233	-0.0570080514843	0.1216345986804487	0.7946	2.6318	-1.5023	0.7844	0.6801623147415999	-1.1086079190646	-0.2503397043440999	0.1270198415598071	0.1657	-0.204	1.1926	0.7022	2.3568442540835	-3.9935536742342	-1.0680845974436	0.1460077879269424	0.0142	0.3266	-0.1483	0.1319	-3.0713923776569	3.3069784454885	0.2955055035877	0.1519231752230009	0.0083	-0.1067	0.2563	0.0708	-2.4784929050079	2.7821424159505	0.1442315505462	0.1531685618691444	0.0035	0.038	-0.0928	0.1549	4.9386519577096	1.2670029606628	4.3874167545719	0.1563183902711856
790	0.085866482003832	0.0036	-0.0188	0.2488	0.0014	-0.9007193448458	-0.537819229669	-0.1298713443407	0.1061824329741982	1.4942	0.4353	-4.5491	-0.4727	-0.5324685774937999	0.5806244470706	0.0230156729595	0.1171815975501776	0.0247	-0.5432	-0.1433	-0.031	0.4016136573855999	-8.6523979976054	-0.9244431923579	0.1249805790871209	0.0005	0.0111	0.0355	-0.0669	2.0140484275944	7.017537699897599	1.1068374826831	0.1356756593079651	0.0188	0.4028	0.1964	0.0816	0.3387041512963	3.7903862636994	0.5152756730779	0.1394627556249386	0.012	-0.351	0.0717	-0.0249	-0.6230362341651999	-1.9130548677875	-0.2954268175263	0.1421734349396499
792	0.0898110667458388	0.0031	0.0119	-0.2255	-0.0051	-0.4542546324622	-1.3816878951532998	0.0088915249381999	0.1171190583125768	1.1284	-0.2256	3.7942	0.0706	-0.6235083505336	1.9669154768158	0.0574408248219999	0.1361528053424429	0.0006	0.0117	-0.0218	-0.075	1.5860355966090998	4.330487389149	0.0795516080753999	0.1384122020507569	0.0009	-0.0496	-0.0637	-0.0585	-2.5544249542589	-3.4884285030769	0.0585424296815999	0.1412341005740923	0.005	0.1493	0.1756	-0.0062	-3.4319712540224	-3.0228824208038	-0.0819121899174	0.1443673984023475	0.0137	-0.3476	-0.1363	-0.0568	-0.036589018551	-6.392849058442999	-0.073178037102	0.1453077837981178
796	0.0820585624263891	0.0083	-0.1271	0.3104	0.1988	0.2143014882228999	-0.7269411782438999	-0.8654286463079	0.0883356533178101	0.0141	-0.4151	-0.214	0.1441	0.2008855147542	-0.7542845845803999	-0.8573633250143998	0.1081323490589703	0.0008	-0.0135	-0.1043	-0.0267	5.982107817935	14.1196235727695	0.8801822828204	0.1088271572031175	0.0003	0.0252	0.0503	-0.0173	5.8657311331244	14.4877563110294	1.006788155613	0.1091839702005533	0.0894	0.394	1.0254	0.1459	-5.4536128865419	-15.1257035538299	-2.7097512394625	0.1099815158130065	0.0123	0.1896	-0.2939	-0.2121	-5.431698818441999	-15.935107724421	-3.0693858830912	0.1133488438927752
797	0.0824451471408256	0.0064	0.2895	0.134	-0.1204	-0.5476156443132999	-0.076325479558	1.3225553200112	0.0888782763295811	0.0101	-0.2272	-0.1502	-0.3102	-0.5305407689895	-0.0754205898519	1.3414793177779	0.1111293051165731	0.0529	0.6443	0.3636	0.4086	11.6972338295398	5.6702749566068	6.2537714449185	0.1113317732247935	0.0398	0.4387	0.1228	-0.5738	-3.7422697371533	0.3662442727862999	15.5075670098041	0.1123720906466867	0.0039	0.1671	0.0853	-0.1281	-3.8282342592328	0.4123936477974	15.9022169507558	0.1128312728843611	0.0072	-0.2248	-0.0967	0.1892	12.0988081438947	5.8447612977613	6.3463455961556	0.1151155374819981
798	0.0941907706460452	0.0064	-0.0131	0.318	0.0003	1.3128375914283	0.2048198178241999	-0.0042490473156	0.1063281281787575	1.4411	-0.3231	4.4927	0.2023	1.8445979943695	-0.4736900896279999	0.0095603564600999	0.1141817368272597	0.0945	0.3496	1.0561	0.0628	2.5905811994722	-7.956891900890799	-0.3138393558939	0.1290887199324276	0.0006	-0.0095	-0.0332	0.0723	4.6011280973343	7.7681633826229	0.8013781923283	0.1356928928960158	0.0077	-0.0174	-0.2911	-0.0043	0.4140460550868	-1.2311614596951	-0.2070230275434	0.1400841423263595	0.0215	0.4503	0.1539	0.0633	2.3617227898903	4.1454571157669	0.3210391305119999	0.1441947038485933
800	0.1023077821655754	0.001	-0.0011	0.0764	0.0959	-0.1966758104693	0.3507431186904999	0.276581505821	0.1249004240686648	0.9182	-2.8839	1.6461	0.0109	0.6521500768831999	-1.0735926217416	-0.6617104333432999	0.1318592789373099	0.0971	0.3179	0.6523	0.7604	3.8500302982406	-3.3961297530547	-1.1823761016271	0.1508041462954751	0.0174	-0.3627	-0.0062	-0.2041	-2.7295014408739	2.6706442669467	0.8539798243742	0.154314779772295	0.0184	0.0992	0.2969	0.2845	-3.0273281832729	2.1216909595896	0.4154230611613	0.1556151874825808	0.3357	0.0501	1.3093	1.2324	-2.109966736441	0.6452650465106999	-0.3733260183122999	0.1573647419294749
802	0.0966925327164513	0.0059	0.0743	0.2717	-0.1126	0.1690570029179	-1.0571078918783	0.8318690411207998	0.1203784602892237	0.9045	0.3584	-2.661	2.0152	-0.2077705451266999	-3.0807560189635	1.7613481414083	0.1317316033885024	0.1349	-0.8107	-0.8795	-0.325	-1.3220832036428	-6.0698034333653	2.5224390702998	0.1495900035436163	0.0166	0.295	0.0407	0.2781	0.2692637021108	2.1055996600333	-1.0379478359274	0.1541601328037667	0.058	-0.5778	-0.3908	-0.2795	0.356447858142	1.8963734227707	-0.6909029621227	0.1564882459408863	0.3105	-1.2475	-0.7186	-0.9508	-0.021245236578	0.6907062469692	-0.4208130563672	0.1597740111362042
805	0.0948277824182997	0.1091	-0.6007	1.1337	-0.2809	0.1726765617423	0.6026172012319	-4.3840332539317	0.0983665405081297	0.0159	0.113	-0.3737	-0.3005	1.8041927018406	-2.6703688657318	-3.47398961081	0.1203580192215588	0.0032	0.1123	0.1045	0.1288	-0.7123449138542	-0.184518813983	0.6532123387121	0.1223243993638692	0.1662	-0.6096	1.2017	-0.4716	-0.768762819878	2.1324709500014	-2.1147665861864	0.1250360345280853	0.2681	1.2245	-0.8518	-0.9958	0.8598419359485	-4.8493432780206	2.9879458095422	0.1251511491633717	0.0898	0.2711	0.2442	-0.9709	0.0770729971412999	-0.7982700929029999	0.069637164339	0.1275383121912845
806	0.0874819477801556	0.0736	0.976	0.1886	-0.524	-0.3720670413299	-0.4139673690254	-1.1908348532276	0.0991315707002367	1.8374	4.5696	0.855	-2.488	-4.186609925879099	-1.2794747013947	1.1029031796131	0.1294723323628221	0.0225	-0.4653	-0.1232	0.1709	2.9506486164386	0.2543526934755	-1.99469165649	0.1313647662822861	0.0223	0.4776	0.034	-0.1606	2.1356970785188	0.3226521947707	-0.9152762662048	0.1391015213182408	0.0196	-0.1694	-0.109	0.4129	-6.995584288766999	-1.9388638959267	2.283076071521	0.1445338110293688	0.0371	-0.0909	-0.0991	-0.6054	-8.274272129547699	-2.2076161386384	3.1406754547196	0.1467503657617503
807	0.0908497135441842	0.0001	-0.0333	-0.0236	-0.0274	-1.1536163461854	0.6649365618606999	-1.885318031144	0.0976405222790613	0.0197	0.4706	0.1601	0.2345	-2.9019812874627	2.1469098422683	-6.861306524987899	0.0998746178237095	1.905	-4.9608	-1.3806	-1.4476	-3.6495382137934	0.1019771355743999	-2.5700834804775	0.1164270651654329	0.0228	-0.0561	0.3379	-0.4201	6.9892500608243	3.38743494327	0.1754305738912999	0.1240195545449148	0.0009	-0.0888	-0.0163	-0.0556	-2.0038979256738	-3.0039190800064	3.8847701943487	0.1252946015576555	0.0056	0.2167	0.1333	-0.0461	-3.4103719301681	2.718996851677	-7.820843700730199	0.1312207089943904
810	0.1143010706506134	0.8018	-3.1498	-0.1598	-0.7582	-15.4782957949633	-0.7181283393671	-4.7639295583709	0.1295325067824443	0.9011	3.1965	0.1954	0.4234	-8.936179278044499	-0.4782932242198999	-2.2166650356994	0.1371396797154853	0.0	0.0061	-0.0066	0.0059	-20.5548844183071	-0.9106337885822	-6.7267140169632	0.1379514193807132	0.0029	-0.0168	-0.1757	-0.0177	4.1571813389155	0.2252781937882	0.7536944391199	0.1424573950061564	0.2525	-1.5293	-0.0559	-0.5625	-12.791363513306798	-0.5849521804475999	-3.9679807042792	0.1437981861636604	0.062	-0.7447	-0.0273	-0.3016	1.6664134083292	0.0406806937438	0.5565071692515	0.1532946428654719
811	0.0861961879766	0.0095	0.1714	-0.3649	0.0596	-0.5483631618966	-0.5135839227578	-1.1651045111498	0.1012904499659493	1.4641	-1.8741	4.1852	-0.8079	2.8414323632154	-7.786575920990499	0.286417263496	0.1295408852572064	0.0037	0.0051	-0.2036	0.0401	-0.9506456508041	2.4626770066665	-0.0365103324896	0.130691272001872	0.013	0.207	-0.325	-0.034	4.1201202039961	-10.3100772531192	0.7603040682775	0.138513250153368	0.1319	-0.7106	0.7425	-0.6103	2.3144324669889	-6.6667945812071	-0.0113701358723	0.1436098191324652	0.3163	0.6463	-1.6912	0.162	0.3060494358153	-2.6242194907207	-0.8828969519387	0.1607023232817724
813	0.0830247914056134	0.0006	0.0711	0.0568	-0.0526	-1.292418558495	-0.7425997044624999	2.3199011482562	0.1006299704530118	0.9441	-1.7497	-1.7968	2.7899	-7.608470021011599	-6.0284539080996	8.0534003551979	0.112147910312233	0.5731	0.9325	1.0264	-2.3964	-7.835951424519	-6.0288079953759	7.540603293054099	0.115754953761484	0.0002	-0.0224	-0.0172	0.0421	-11.421675242517	-8.9557721073331	8.482750849227	0.1168277377271437	0.0003	0.0499	0.0254	0.0126	-2.9055615032564	-6.4556011924095	8.4772034818983	0.1294303256986634	0.0336	0.1034	-0.594	0.1614	-2.7007023424015	-4.353935835446199	6.9234291704632	0.135937973296993
814	0.0833691959991569	0.0075	0.1184	0.3271	-0.1165	1.4652524923600998	2.6954303762877	-1.9383524365276	0.1078788324868173	1.2168	1.5709	3.6167	-1.1709	3.5375286053905	7.5565372204876	-3.4030934694886	0.1312620802630114	0.0002	0.0091	0.0477	-0.0165	3.0604550151223	6.2272935852574	-3.1882411788359	0.1335613385783683	0.0008	0.0888	-0.0237	0.0237	3.3714223297751	8.9724928953806	-1.0735926217416	0.1369868272156733	0.0004	-0.0337	-0.0487	0.0192	-0.1666570780451999	-0.664110358216	-0.3640017200363999	0.1402104482284528	0.0435	0.1499	0.6296	0.2161	2.8570122033726	6.644683797953699	-2.0965114199416	0.1432347296016138
826	0.0976785445832318	0.0038	-0.0559	-0.1814	0.1508	-1.5811177177715998	0.5831817440660999	-2.6804800246217	0.1030105108881052	0.9629	-1.7616	-2.0775	-2.5694	-3.9651873490995	-2.4763290383194	-4.6333893825083	0.1230082187298974	0.3911	-0.1079	-0.7166	2.0602	-3.3159093134574	-1.3293223212916	-5.1150661073684	0.1350778193582397	0.0228	-0.255	-0.1637	-0.4021	-0.1604015361639	1.3324304207168998	2.3438217109218	0.1366316752869652	0.0107	0.1876	0.2484	-0.1426	-7.475884007552599	-10.616166031965198	-2.6750900294158	0.1397350257365268	0.494	-0.6277	-1.4632	1.6638	2.488446691775	7.778825343942599	-4.6623458531035	0.1411439574611777
827	0.091140513391921	0.0003	-0.0641	-0.0052	0.0003	0.4933222619473	-0.561031617782	0.9062273691438	0.0996767691035219	1.8768	-0.4806	2.3518	-4.7414	1.6182181957217	-2.0644075068904	3.8302407537985	0.1164589470277069	0.0195	-0.4777	-0.021	0.1483	1.0720189005136	3.0440883143511	-6.442814707432	0.1179326394856355	0.0961	-0.4646	0.3767	-0.9301	5.3918836713736	-1.6493778760361	3.6277028317549	0.1320170194625972	0.0571	-0.2537	-0.3427	0.6833	2.3108915942259	-1.0641896374042998	1.9783642987495	0.1356955917652054	0.0099	-0.281	0.0594	0.1638	4.3590897724679	-4.2914984457253	9.2763391214767	0.1412656873394219
828	0.0889121253823196	0.0243	-0.3919	0.5032	0.0491	14.244931125549	-3.7203163260227	1.3234995527479998	0.0915283835971562	1.0043	-3.8289	1.0201	-0.8709	12.813159552314598	-2.6210720482647	1.3005232228192	0.1289738474750818	0.2956	1.8181	0.3008	-0.2038	9.1973383158311	-0.3538118750851	0.5666576711721	0.1337476726378374	0.0866	0.3086	-0.8962	0.2697	4.137706538719	4.6874860497208	-3.2360036181057	0.1346604850277128	0.153	-0.1528	1.116	-0.6603	5.575261537466299	3.6871894941733	-2.5239734484971	0.1430659117323749	0.0619	0.644	-0.0172	0.4833	6.3240380977487005	-2.0661779432719	-0.305695348539	0.1458866805819781
829	0.0978240729459322	0.0462	0.1642	-0.2001	0.8005	-0.8399737054449998	0.2477430643179	-1.1544818928608	0.1048419148640536	1.0932	0.0975	1.738	-3.5511	-1.4146180118492	-1.6018121519198	1.4450301745802998	0.1294202582256994	0.4312	-1.4375	-1.1995	-1.2217	-1.7603645656408	-2.7264326844793	3.0449145179958	0.1403054091756641	0.022	-0.2286	-0.4009	-0.1506	-2.1380183173301	0.5579235183567	-5.1583434411384	0.1473210674498961	0.0187	0.2714	-0.0037	0.3419	-2.9203151397689	-4.4848694416158	3.8690723250994	0.1516694462398468	0.0982	0.6304	0.7572	0.0007	-1.7462797606502	-4.1522241170473	4.0753084920288	0.1536570990866652
830	0.1570682518188661	1.0433	-0.1015	3.1545	-0.052	0.0760894213738	-5.3893263743781	-0.1097277126222999	0.1717101224751916	0.0555	-0.1753	0.652	-0.1695	0.5986828981619	-7.154608818856399	0.3551101950981999	0.1795279674320014	0.0035	-0.046	0.142	-0.0833	-0.2055673354074999	-6.6527884622779	-0.0989083791798	0.1936297621711029	0.1288	-0.3372	0.8641	-0.3712	0.0323006282047	-2.2036424925377	-0.0514213411249	0.2060899138667089	0.0309	-0.2421	-0.3448	-0.2174	-0.0263204875383	-3.9821441953312	-0.1236551454901	0.2219550837325085	0.0596	0.265	0.5594	0.1414	0.1692143750406999	-1.3054411016566998	0.2456972267215	0.2262421503442572
831	0.1035610673405167	0.1257	0.5431	1.0529	-0.6461	-0.9911296293944	-7.5296659305195	6.133539143099299	0.105693727077353	1.2501	0.3978	2.9164	-3.0129	-0.1645325543874	-6.5180779251611	6.061698769041099	0.1332986368841396	0.0184	-0.4423	-0.0662	0.0812	3.5158112524441	3.4132833144399	-3.4687963307576	0.1381062045266401	0.3474	0.4403	1.4191	-1.2512	2.1602864727063	-1.6596070640181	1.8973569985382	0.1476350131143767	0.0552	-0.5711	-0.484	0.0067	-0.5248753725687	-1.7084711081475	0.0500443350504	0.1551120144856014	0.153	-0.1415	0.6329	-1.0291	0.1937644261974999	-3.735227334658	2.7656970291179	0.1584512223622771
833	0.0861056016670293	0.0235	0.6329	-0.0763	-0.0516	2.519921116335	0.4441434735723	0.4266751679415	0.1118901539724003	1.2669	4.0711	-0.4465	-0.4589	6.9903516656839	-0.2528183152782	-0.2705226790932	0.1287882502392408	0.0007	0.0555	-0.0523	0.0451	9.2551725709601	-2.9179939009576	-2.8516615511974	0.1379942253423239	0.0096	0.2769	-0.0866	-0.1411	0.9214924650554	2.0644861929518	2.0915148550427	0.1393242989316029	0.0185	-0.1154	0.3192	0.2903	5.6629964959273	-0.5203115810075	-0.5024498450696999	0.1436346767319819	0.0178	0.3508	0.1774	0.1778	1.3650064501365	2.6447958957768	2.4656670769997	0.1483189574280525
834	0.1368498110952166	0.1178	-0.5467	0.9963	-0.0044	-5.5014146688424	-0.0999706410087	0.5717329221324	0.1583318789841033	0.0027	-0.0066	0.0021	-0.1607	0.6880702639123	0.257303420778	0.5080758984598001	0.1656957409953539	0.0058	0.1625	-0.162	0.0073	-3.751751407552	-0.0535458647826999	0.6097382897886	0.1953064941889934	0.0004	-0.033	0.0036	0.0481	0.8633828087115	0.4716835950623	0.5066595493546	0.1987424357995048	0.6127	2.1468	-0.1116	-0.0553	-4.8277832971970005	0.1840466976146	0.5608742456592	0.2044624681834258	0.3678	-1.598	0.3804	0.0161	-4.0518207027008994	-0.4906469358597	0.5563497971286999	0.2136931300017428
836	0.1425102261790267	0.1269	0.4675	1.0564	-0.0259	-3.5985103029754995	0.9353805548925	-0.4357240650024999	0.1611772334883431	0.003	-0.0039	0.0369	0.1626	-1.5822193226312	-1.4524266643519	-0.5389601775592999	0.1699902364797424	0.0102	0.0175	-0.299	0.0207	-0.672372394663	1.8135170001165	-0.5300686526210999	0.1933836663867419	0.2848	1.4509	0.3218	-0.0087	-3.0160760764927	0.8420588860720999	-0.4707000192947999	0.201357648496525	0.0512	-0.486	-0.3808	0.0052	-2.6681263129819	-0.4164066369288	-0.4847848242854	0.2017253819183667	0.0605	-0.5885	-0.3211	0.0126	-2.4383236706632	-1.1374857035983998	-0.4960369310655999	0.2084116094721486
837	0.1796131012467239	0.0381	0.1827	0.4673	-0.2584	-0.6822474953687	-3.8407453429954	1.36913746836	0.1859553229369555	0.038	0.0835	-0.5472	0.0218	-1.3755110393334	-2.3437430248604	1.5034152321391	0.1890313884951979	0.0031	-0.0021	-0.0931	-0.1254	-0.5356947060112	-5.1272231038547	2.5265700885233	0.2025809613032431	0.0077	-0.1323	0.1974	-0.0151	-3.7292865370223	4.1201988900575	-0.9334920894189	0.2121391616201343	0.0333	-0.1942	0.2964	0.3313	-2.9052861020415	1.3901073037231	-0.0208518062709999	0.2161042554160261	0.0365	0.0956	0.3656	-0.3324	-0.7791100369520999	-4.1244085943424	2.0087371184499	0.2192831885351253
838	0.1539480973806661	1.0665	1.0939	0.4558	-2.9979	1.7380570672339	0.0630668782121	-3.1636517846484	0.1692437863703361	0.0423	0.0833	0.2021	-0.5718	2.0204219985678	0.4831717600267	-4.234490394241	0.1745715687664782	0.0017	-0.0509	-0.0523	0.0954	2.6872076828714	-2.1745286498197	2.9794870579417	0.1874289760731244	0.1324	0.0147	-0.5076	0.8955	0.5629200832556	-0.4125116768894999	0.2423924121427	0.1991246576360794	0.0046	0.0369	-0.1045	0.15	4.273282622511199	-0.7361867904584	-3.6666917751786	0.2013840980760702	0.0227	-0.3182	0.192	0.1764	1.2578753775404	-0.2892106186756999	-1.3482069760276	0.2138574773176469
839	0.0957667243012465	0.3141	0.2505	-1.0274	1.9497	-0.3003446963637999	-2.5822011339331	0.4920239419341999	0.0990632265419227	0.3318	-0.043	-1.2906	1.8322	0.0329694597265999	-4.4967903799179	3.6173949577115	0.1131935824758149	0.4257	-0.5294	-1.4989	1.7646	-0.4571266737032999	-5.4865430032378	4.2553028574813	0.1193431242360483	0.005	-0.0805	0.2353	0.0288	0.3664803309705	-4.716167119101099	3.2636224256571	0.1276297687244719	0.4285	1.1807	0.8027	1.7315	-0.5968731187497	-3.9634955987794	3.1540914281883	0.1395038766307711	0.0284	0.0824	0.4093	0.3619	-0.8797101664520001	-0.9638255660886	-1.0202828151431	0.1432621254758435
840	0.1224039079619952	0.4095	0.153	-1.7826	-1.3479	9.0718733909288	-2.2285466309708	3.4185552805537	0.1318427693106296	0.233	1.455	-0.6182	0.3887	8.226785091492799	-0.7132498035603	4.1475029533633	0.1383757761365319	0.0007	-0.0101	0.0708	0.0494	2.0234514119316995	-2.1950657118451	-0.8478029685542999	0.1464730584224958	0.0906	-0.8592	0.4188	-0.119	12.0737859763695	-5.8169457750564	2.3709684021048	0.149268534928267	0.4202	-1.8288	0.6731	-0.6521	9.2262554433956	-0.3547167647911999	4.9916076770318	0.150564977755698	0.0636	0.7481	-0.2313	-0.1417	4.203999545448499	-2.7758475310385	0.0580703133132	0.1526243748068192
841	0.1142528772404299	0.1698	0.5634	1.2786	0.5264	-4.991961764308099	-0.8388721005854	1.8470766053036	0.1148308347119742	0.1092	-0.3298	0.9834	0.5925	-4.470942008748	2.8725527004991	-1.3767700163158	0.1187964918747597	0.0029	-0.0071	-0.0852	-0.172	-0.0297826742399	22.5072823167946	-10.1647834407441	0.1196646005687523	0.0017	0.0003	-0.0663	-0.1284	-7.5632648787373	-21.3023626585764	10.7121630268732	0.1347524865531398	0.0362	0.1032	0.102	-0.6177	-3.0592353811706	0.3158065074289	0.3252094917662	0.1348207866122841	0.0322	0.5602	-0.1728	0.121	-2.9836574191959	0.9845986862982	-0.0487853580679999	0.1476272476180743
842	0.1206197110447999	0.0221	-0.0155	0.5193	-0.0717	-2.9847196810248	-0.2615524680935999	-0.3233210262925999	0.1350309022515277	0.0015	0.0763	-0.0838	0.0603	-1.6025596695030997	0.5705919742421	-0.6756378662111	0.1398385654422294	0.3276	1.8746	0.0076	-0.021	3.638443479136	-0.3221800784022999	-0.5972665490567	0.1502380051964691	0.0918	0.0124	-0.9464	0.1453	3.2233351622203	-0.5118528294069999	-0.5546580468086	0.1535616927378393	0.0014	0.0194	0.1147	-0.0069	-1.118522362801	-1.5821012935391	-0.3370517440068999	0.1776896347414969	0.0005	-0.0558	0.0388	-0.0037	3.3365250615442	-0.6902734736314999	-0.5422649921381	0.1831940732668104
843	0.0806780489417201	0.0425	-0.7272	-0.2102	-0.4664	-2.0072027402526	0.7539698403348	-2.3419725884789	0.0869710276615279	0.0514	0.3944	-0.4744	-0.7107	-1.9754529144777	0.7309541673753001	-2.3392972623913	0.1015413382275843	0.0144	0.4522	-0.0646	-0.0637	8.1496727513208	-1.046918046927	-4.898994182764	0.1029449251328599	0.0018	-0.0355	-0.0383	-0.1547	8.3782951027185	-1.2867531620742	-5.1610581102567	0.1186547369310188	1.064	-3.0172	-0.7669	-1.9389	-2.373171611824	1.0863397636884	-1.8094253249237	0.1194990250909703	0.0025	0.1576	0.023	0.078	-1.5599118242243	0.2843714258995999	-2.9285771762159	0.1231723778893438
844	0.0913603036540247	0.0585	0.7952	0.06	0.5695	-1.5703377273598	1.6998549844242	-3.0921654978665	0.0940068175742503	1.5433	3.9341	0.4252	2.9946	-5.261658239756599	1.3823567266752	-6.0016613041929	0.1100885496429269	0.0983	0.4197	-0.5998	0.8965	-14.3539900066494	-0.8626352911282	-11.8337934890995	0.1168119472844235	0.0016	-0.1192	0.0206	-0.0798	2.7443731064785	3.5646359535428	-1.0159944247967998	0.1245663508081178	0.0003	-0.0282	-0.0484	0.0327	-10.5418077039422	-1.4877960489512	-8.0310535137603	0.1360651975642967	0.1479	-1.0649	-0.5313	-0.4623	4.0970258449752	4.8428516779551	-1.0271678455156	0.1405051394604283
845	0.0942415842818989	0.001	-0.0912	0.0027	0.0858	-4.025185470917	-1.1080571166348	1.1728944312284	0.1025000541782532	0.7806	3.0242	0.2734	1.4845	-4.4535130461479	-0.92849552452	-0.0539786381203999	0.1155327446599188	0.2183	1.5172	0.4903	-0.54	-10.0313712236404	-1.2677111352154	-3.3161453716416003	0.1201886644449281	0.0951	0.1417	0.2882	-1.0413	-9.3714705697093	-1.9552699397286	-0.6584843048258999	0.1207275599743747	0.0016	0.0136	0.0275	-0.1356	-11.8472094625682	-0.9996277240256	-5.5053883149431	0.1266509189303541	0.1474	-1.2727	-0.2163	-0.2824	-1.6070054319722	-1.5560168641849998	4.3345003782804	0.1420296007200547
846	0.1040885371425706	0.0007	0.0439	0.0322	0.0802	-2.0368673854004	-1.488346851381	-1.4294503344231	0.1081305670850187	0.8022	2.4705	1.0025	2.005	-0.9554848435802	-2.2582506191493	-0.0351333264151	0.1227110590468944	0.1657	0.3421	-1.118	0.8112	-5.2976177698164	-3.8107266105713	-3.6575248490255	0.1303997900869761	0.0	-0.0043	0.0113	0.0049	-9.8439410253856	-6.193970038254499	-7.1115675432706	0.1341475120927327	0.0001	-0.0082	-0.004	-0.0318	-4.0392309328769	2.3397693787597	-4.985745565457499	0.1364374467411222	0.4491	1.5965	0.0647	1.5443	1.9933933364769	2.1251924893219	1.0143813605381	0.1452542022043753
847	0.0930477822720936	0.0409	-0.7118	-0.1184	-0.3714	-3.2465868933640003	0.3138393558939	-1.7235394889056	0.102656075938399	0.7925	2.8437	0.9229	1.6255	-5.3192170936707	-0.7909129461621	-2.9606810892671	0.1139130086139897	0.2738	-1.4521	0.6955	-1.0065	-9.537891589570298	-1.8139497734542	-5.3418786793539	0.1201589533642857	0.015	0.0381	-0.3815	0.1992	-7.8997264772837	2.9148858015323	-5.5588948366951	0.1214644865005773	0.0071	-0.1831	0.1811	-0.1475	-11.4255702025563	-4.993810886751	-5.9562987897958	0.1257990589429542	0.0976	0.8047	-0.3933	0.6015	-0.7161218448014	4.8801882140894	-1.2221125626341	0.1419467652070631
848	0.1496946328663052	0.5397	2.1253	0.9408	-0.079	1.8628531606143	-2.3472445545927	0.1502116912125999	0.1651794429829736	0.0159	-0.3407	-0.1671	-0.0052	2.5733489520256	-1.1078997445119998	0.2296846132265999	0.1812500631633489	0.0004	0.015	0.0249	0.0518	-1.658308744005	-0.6956634688373999	0.6008074218196999	0.184970187173681	0.0637	-0.187	-0.6941	-0.0072	1.1350857787257	-2.1131928649584	0.250615105559	0.1905056784968768	0.2582	0.5436	1.3178	0.029	-0.213239226394	-3.4728486629196995	0.2577755371464	0.2105702186304463	0.0175	0.1863	-0.2998	0.0122	2.5873550709548	-1.3824747557672998	0.1405333056604	0.2275722676652129
850	0.0976716368157813	0.0058	-0.2405	-0.1142	-0.1363	-2.8076366998441	-0.7117547683936999	-1.271566752224	0.1010639735347232	0.866	1.5824	1.3428	2.9233	-1.190126678675	0.1039442871093999	0.38949600393	0.1151955267610745	0.0817	-0.6467	0.1505	0.7893	-6.857647623132799	-2.6519563273642	-4.575791185563499	0.1174750187260639	0.1104	-0.7166	0.3096	0.8949	-7.0186786477879	-4.9129609586625	-10.2555084695383	0.1228090198401289	0.2707	1.0858	0.6677	1.2968	-4.1301920198553	0.3587690969533	2.1349102179048	0.1301564045640902	0.0001	-0.0264	0.0009	0.0212	-6.975676715232799	-5.4081323430527	-11.7128530127277	0.1396948091311674
851	0.1052199167775749	0.9195	1.7676	3.1466	0.2888	-1.3448234753874	-3.5123490657425	-0.4743589211498999	0.1191981548303247	0.0003	0.0137	0.0014	0.055	3.0719825231174	0.2440054764013999	-0.6744969183207999	0.1271891151204669	0.0	0.0026	0.01	0.0211	2.7500385028992995	-0.4284456043229999	-0.7509404269709	0.1353829187292656	0.0922	0.4955	0.8787	0.0642	-4.2207990195574	-6.7289565697131	-0.4960762740962999	0.1384140733255273	0.0579	0.5839	0.5353	-0.0118	-0.5522974649665999	-3.3365644045749	-0.622013315367	0.1443190091183516	0.0849	-0.8735	-0.3078	0.1571	-2.1297169378524	-3.049871739864	-0.1852663315662999	0.1445661706326485
852	0.1083017641044664	0.2752	-1.8567	-0.3068	-0.5199	5.9574397376861	0.7405932098968	-0.1000886701008	0.1248835763483495	1.291	3.9096	0.4682	-0.0392	-1.0661174459086	-0.3263504396565	-1.3745274635659	0.1299422251863529	0.0182	0.4474	0.1006	-0.0119	1.8809116117056	0.6258689323755999	2.5380975965184	0.1481835696694394	0.0098	0.0951	0.043	0.2971	-2.9720118821087	-0.5097676487799	-1.019377925437	0.148725933966081	0.0029	0.1138	0.029	0.1254	-0.4945418958989999	-0.3128557801264	-1.7580433268294997	0.152423650820763	0.0059	0.0119	0.1612	0.1773	-10.8320805844468	-1.4216604143445	-0.8264397028842	0.1735407616980377
854	0.10343804315164	0.0006	-0.0072	-0.0612	-0.0683	1.5504694968563	1.5867831141923998	2.245306762049	0.1126876929699781	0.1985	0.3406	-1.2392	-0.9952	4.6562083403143	-5.6457642484807	-3.3825564074632	0.1247165602976886	0.0071	0.0356	0.2563	0.1364	3.4954315625415	4.0171201496235	5.0445240533233	0.1343153807273424	0.0798	0.4352	-0.6957	-0.4663	7.8354399651199	-7.401604365590999	-3.601854460585	0.1412796289244497	0.6707	-2.1371	1.517	0.5025	1.2693241994741	-0.0571654236071	0.520901726468	0.1453649036152477	0.0	0.0067	-0.0096	-0.0173	4.0226281739215	5.685067936149999	6.446237551102899	0.1470742127923221
855	0.124966772739547	0.8035	0.9731	0.3963	2.9224	3.5691604020733	-1.5242670384100998	-3.5501577182452	0.1266516303969597	0.4703	-0.4982	1.0568	-2.0506	4.849579336204799	-1.6051169664985998	0.9844019711447	0.1281456404448778	0.0007	-0.0173	0.0325	-0.0828	12.7407683758266	-16.8210340897236	18.6029979792187	0.1304675808007097	0.0	-0.0089	-0.0063	-0.0211	-3.7586757809552	14.1793856364028	-21.218443974093297	0.1328283460656017	0.0757	0.0079	0.0154	0.9245	4.1579288564988	-1.0474688493567998	-1.8662760042852	0.1332277268891314	0.0607	-0.3233	0.5219	-0.5537	4.516973354667	-1.1218665204105	-0.5522187789052	0.1489250479649478
856	0.1158378590981611	0.1278	-0.6436	-0.9157	0.634	6.023496686231399	-0.2794928900928	-1.3188570751253998	0.1158838556347041	0.1343	-0.8731	-0.0397	-0.9875	3.1424852341318	1.2977692106702	-3.0193415480408	0.1205853430918305	0.0001	-0.0193	-0.0237	-0.0047	-17.4648827871291	10.8954622069045	-4.257112636893499	0.1222729172581006	0.0001	-0.0205	0.0192	-0.0106	26.08572767411309	-10.6680201464278	1.3360499795413	0.1349325912373867	0.0415	-0.6393	0.2189	-0.067	4.3564931324417	-0.2564378741026	-1.0239023739675	0.1350942327017327	0.0353	0.1768	0.4568	-0.39	2.9043418693047	0.1066982992583999	-1.541853373133	0.1490331809666744
858	0.1171392538948633	0.2	-0.1422	1.4226	0.7193	1.8878359851088	-0.9831429941623	1.4877173628898	0.1174845566414977	0.186	1.1989	-0.3468	0.9038	2.1967968051959	0.0272647202750999	2.0388738799661	0.1198005660264893	0.0015	-0.0875	-0.0257	-0.1044	8.395448664103698	21.4854651234542	6.7289172266824	0.1205799332261797	0.0004	-0.0361	0.0628	0.014	-5.3076108996142	-22.0990590302514	-3.8544760607097	0.1359170772728934	0.0006	0.054	0.0611	-0.0128	3.3395544749081	-7.631761095185999	0.439855083226	0.136435463013469	0.0006	0.0679	0.02	-0.0442	6.9901156074997	2.7708509661396	5.8730095938039	0.1401634624005348
859	0.1432174544868449	0.3349	-0.0195	-1.8372	0.3633	-0.9195646565511	-4.1846034313134	-0.9799955517063	0.1442872139844449	0.2033	1.0162	-0.3245	0.9875	-1.3178734993579	-0.6422356331468	-1.4392074060367	0.1495078846421334	0.0004	-0.0334	0.0324	-0.037	-3.4100965289532	19.0242044658929	-6.8642179092597	0.1515349367896982	0.0	0.0037	0.01	0.0054	3.4621080155385995	-23.8255099034288	4.3295431564122	0.1569138154238734	0.0169	0.3989	-0.0497	-0.0193	0.9148828358978	-3.032560806356	-1.0484130820936	0.1572198397749852	0.0144	-0.2723	0.0365	0.2483	0.7038074761922999	-1.1987428023983	-1.3520625930361998	0.1704554529538128
864	0.1430534526144373	0.5821	-2.4572	-0.1837	-0.1785	-2.0337986290058	-0.5482057897738	-0.2475070061337	0.1638825834183885	0.6152	-2.3703	-0.1023	-0.0405	3.605395333348	0.1686635726109	0.1202716448499	0.1714214912041279	0.0071	0.2301	0.0559	-0.0757	-3.1482686596447	-0.3393336397875	-0.2809879252594	0.1719149410691604	0.0096	0.2646	0.1157	0.0177	1.7174806621778	0.1001280131315	-0.0038162739779	0.1915505833349048	0.0029	0.1247	0.0757	0.0367	-1.6236475339583	-0.2536051758921999	-0.1691356889792999	0.1958328541619416	0.0273	-0.1177	0.2163	-0.3853	1.2321843784933	-0.0144782352976	-0.0417822986034	0.1964784035334624
865	0.0914000303911066	0.128	1.2555	-0.267	0.6726	-0.5372684272392	-5.5370987976873	-2.1522211514128	0.1036937856293868	0.0007	-0.0307	-0.0033	-0.0951	-3.157671643982	-4.1441981387845	-2.2034851204149	0.1094219013911255	0.0008	-0.0719	-0.0415	-0.0613	-0.4252588188362999	-3.0796544141039	0.5741328470051	0.1132658268382015	0.0101	-0.3376	0.1395	-0.0309	-2.9775985924681	-1.5304045511993	1.818041448647	0.1171895012238786	0.0004	-0.0268	-0.014	0.0628	0.3991350464514999	-0.4015349713241999	5.5414265310643	0.1221778137235738	0.0487	0.0879	0.3994	0.6567	-3.2086602117692	-3.1973294189276	-1.3461217954005	0.129199177695387
866	0.1384419322410395	0.0418	-0.384	-0.5494	-0.062	2.7420912106979	-0.6716642201104	1.5017628248497	0.1393804103477175	0.1633	0.9814	0.8879	-0.0791	2.8539041039473	-1.0122174938496	1.9073107853053	0.1473042583163544	0.0632	0.6291	0.0422	0.4964	0.0242353069112	-2.3091605008751	0.5670904445098	0.1563482880383133	0.0087	-0.0225	-0.1337	0.2552	7.886664591091299	2.013969741533	3.3428199464562	0.1649800570392266	0.0226	-0.2642	0.1349	-0.3433	-0.1438381202391999	1.2376530597606	-1.8593909739127	0.1711659684872437	0.3977	1.5745	0.7551	0.6606	2.8813655393759	-0.4618084943565999	1.3971890492491	0.1733033449977793
867	0.1251302913585526	0.1539	0.3235	1.3193	0.0002	5.5612554185371	1.509592087959	0.0182158232141	0.1465507876191218	0.0496	0.6856	0.1944	-0.0	2.2231959787956	-2.3369366805493	0.0159339274335	0.164752629535906	0.0001	0.0015	0.0011	0.0359	-1.4918090380826	0.2759126742991	0.016524072894	0.1709056951872967	0.4608	1.608	1.2079	0.0007	4.2689548891342	0.3908336669737999	0.0171142183545	0.1723314033386052	0.2729	1.134	1.0439	-0.0002	4.332454540684	0.7819820781932	0.0166421019861	0.185278132043636	0.0353	-0.3175	-0.4299	0.0003	4.795876099299299	3.6381287348904	0.0172715904772999	0.1951271436005495
869	0.1173579651972801	1.0447	-0.9198	-3.5266	-0.2654	1.9329624413217	9.7141483671063	0.9015062054598	0.1295416566251842	0.0077	-0.0804	-0.2865	-0.0062	-0.6101710631263	-1.4287815029012	-0.0469755786558	0.1554942410995861	0.377	0.483	1.8386	0.1511	0.6335014803314	3.4700159647093	0.0679847570496	0.1572296845471419	0.0024	0.0753	-0.1117	0.0656	5.0404323781305	13.324068148984798	-2.0044880711343	0.1605733016058077	0.0455	0.4089	0.5073	-0.0051	3.043970285259	10.4011957122204	-0.1028033392190999	0.1652817519543468	0.0139	0.1016	-0.335	0.0584	3.0342918997068	10.4020612588958	-0.5016629844556999	0.1690647834303472
870	0.0928799070226085	0.1386	-1.4214	-0.4646	0.0357	0.5124823178982	-0.5639036590231	6.409137073152801	0.1046522333101063	0.0016	0.1196	0.0938	-0.0205	-2.3314286562513	-0.8396196181687	5.886110823027	0.1105648015667376	0.0006	0.0471	0.0287	-0.0737	1.5949271215472998	1.4980645799639	3.1885165800508	0.1148472186560208	0.0116	-0.3677	0.0239	-0.1232	-1.4734358427457	2.3460642636717	1.8896064214903	0.1200474655182193	0.0025	0.1427	-0.0837	0.0636	2.1138616964803	5.0078563487109	-0.265565457225	0.1241882875232519	0.0575	-0.7794	-0.2925	0.0337	-1.56585262186	0.3438580883179999	4.0770395853796	0.1323389231897548
872	0.130325402504939	0.1406	0.0111	0.7249	-1.0452	-0.1513132960721999	1.2088146182575	0.3262324105644	0.1522426637856277	0.1285	-0.1771	-1.0642	-0.3204	0.0845088299436	1.7705544105921	-3.5532658176704994	0.1577173607283731	0.0545	-0.0603	0.4739	-0.5388	-0.9190925401827	2.345631490334	-0.0527983471994	0.1600438730656302	0.0732	-0.1222	0.7671	-0.2874	0.8357640011600999	-2.5030822991954	0.0728239498257	0.1649918337225121	0.0351	-0.0052	-0.0197	-0.5649	0.0258483711698999	3.0365737954874	-1.7646529559870998	0.1656985027058604	0.0123	-0.1579	-0.265	-0.1276	-0.1447823529759999	2.5810995290735	0.1346318510554	0.1678428656273659
877	0.1166786200595176	0.7045	1.0038	1.7276	2.2505	4.338631396503899	7.432527987721199	8.808668515545799	0.124639176177066	0.084	0.2433	0.2884	-0.9318	2.1890068851173	4.0143661374745	7.5786873467717	0.1332519553404929	0.0615	0.3608	0.5252	-0.5345	3.6698785606653	6.575715465136599	10.9215072932279	0.1392382713737066	0.0117	-0.148	-0.2713	-0.1738	-1.0633634337596	-1.4423941915234	2.3516116310004	0.1407586494177059	0.0969	0.309	0.6479	0.7191	2.6914173871563	4.4968297229486	3.7933763340326	0.143008091840925	0.6911	-0.4535	-0.8827	-2.5028	0.6173314947137	1.6724328920263	8.5556928281448	0.1468438883410411
879	0.1401195708643617	1.1307	2.938	1.86	-0.1139	1.4181982276429	1.4819732804075998	-0.2821288731497	0.1646753170764343	0.001	0.0126	-0.0297	-0.0896	-1.7434077194091	0.03540872763	-0.319858839591	0.1685004096055694	0.0019	0.1251	0.0383	0.0117	3.7914091824976	2.4159768292256	-0.1818041448647	0.1755254529181133	0.0286	-0.3126	-0.3755	0.0753	4.3274973188158	3.850777815823899	-0.5631954844704999	0.1783788952100878	0.0973	-0.8694	-0.2402	-0.0687	3.7984122419622	2.0264414822649	-0.0596833775718999	0.1919038242995897	0.0231	0.0133	0.3707	-0.2072	0.3444482337785	-0.3091181922098999	0.1909317279870999	0.1919388397753685
880	0.1351553750981312	1.3088	3.7505	0.6531	0.1817	6.352522451975499	2.785880003867	0.070424024953	0.1440625309194559	0.1054	-0.8234	-0.6466	0.03	9.218898296654698	3.4926775503925	0.1822369182023999	0.1494704429770314	0.0022	0.0351	-0.0265	-0.1421	-5.4434230415906	0.7727758090093999	-0.4919845989034999	0.1658297708670314	0.0015	-0.0246	0.0126	0.114	5.3117419178377	1.2736519328510998	0.2020658056751999	0.168175760705094	0.0188	-0.0907	0.3888	-0.0901	-1.2866744760128	1.4874026186442	-0.304121627311	0.1841243665675802	0.2435	1.3808	0.2699	0.064	0.2458545988443	1.8067106558054	-0.2359794981385999	0.188236107375112
881	0.1499941827243094	0.3062	1.6895	-0.4556	-0.0007	-1.737388235712	0.0406806937438	0.0004721163683999	0.1592651192118926	0.1238	-0.8988	-0.5986	-0.0	-0.6585236478565999	-0.4736507465972999	-0.0001180290920999	0.1721521843126844	0.0043	0.0001	-0.0002	0.1933	2.3128587457609	-2.7063283957916	-0.0019278085042999	0.194615135334908	0.5572	-2.0681	-0.1315	0.0006	0.0454805434892	0.030294133639	-7.86860614e-05	0.1961575434866559	0.3201	1.267	0.9179	0.0001	-2.5606411531095	0.5196820925162999	0.0009048897061	0.1988498455748474	0.0007	-0.0001	-0.0003	0.075	-1.8521518562639	1.5411845416111	0.0012589769824	0.1998831262392187
882	0.1106732597998413	1.2033	2.7167	2.9866	0.0905	-1.1240697301297	-2.0711745081708	1.1705338493864	0.1292929703820926	0.0786	0.5945	0.7	0.2623	-0.9718515443514	-2.9897555889544	1.4387352896683	0.1353087244485892	0.0395	-0.572	-0.2266	-0.2426	1.2242370862919	-0.8579534704748999	1.4279552992565	0.1437012400188236	0.0476	-0.3926	0.3722	-0.4524	-1.8599811193732	0.983182337193	-0.7588090331109	0.1505520533915194	0.0436	0.0664	0.6304	0.181	2.0911607677664	3.6623246987709	-0.0853350335883	0.1532704416085986	0.0113	-0.2961	-0.1478	-0.0386	-5.0097448141845	0.5745262773120999	-2.4230979177823	0.1557022521059527
886	0.0960344441135012	1.7571	-1.3586	-0.5291	5.0318	1.5821799796004998	1.8900785378587	-5.793930102096899	0.1130040357918284	0.0001	-0.0017	-0.0366	0.0085	-1.4139098372966	-0.6266951360202999	0.2759520173298	0.1243004710337214	0.0287	-0.1433	0.0288	0.5704	1.6436337935538998	3.0473144428685	-4.2067535575975	0.1291103590275377	0.0165	0.1132	0.3277	-0.267	1.9260380679185	2.4173538353001	-5.7387318300248	0.1361932093692737	0.0044	-0.0713	-0.1235	0.1684	2.4561067205396	2.3406349254351	-4.6836304327122	0.1417695273363439	0.0606	0.4328	0.2272	-0.6339	1.2881301681487	1.3755897253948	-4.8998203864087	0.1439932007772045
893	0.0883267713775266	3.3844	-2.2092	-3.251	-6.4827	3.2447771139518	4.0361621764823	10.213293397597198	0.0947421851948017	0.0008	-0.0346	-0.0447	-0.0971	-0.3949646851973	-1.4984580102709	-1.0150895350907	0.1227594332636739	0.01	0.0622	0.2571	0.2274	1.4376336848087	1.3601672573603998	4.5288156069077	0.1276307065668155	0.0101	0.0809	0.2249	0.2479	1.3961661304509	0.7403964947432999	4.9364094049597	0.1315227589078272	0.0032	-0.0622	-0.0861	-0.1586	0.963510821843	0.8546093128654	3.0291379626851	0.1344726677661673	0.002	-0.0144	0.1421	-0.0465	0.8411146533353	2.1283399317779	1.9415392220143	0.1396590483794197
894	0.0984245118067291	1.1831	2.8997	0.9268	2.9602	-3.2675173856963995	-2.0263627962035	-4.0408833401663	0.1122004177236987	0.0	-0.0103	0.023	0.0038	-1.5970516452051	2.158752094509	-0.1085474217012999	0.1305511843742413	0.1405	-0.6681	-0.6397	-0.8708	-6.0371487178843	-5.4021522023863	-2.6832733798014	0.1381090838349326	0.0836	-0.2317	-0.4099	-0.8286	-4.1384540563023	-4.3267498012325	-3.5098704548084	0.1391341477214976	0.0077	-0.1876	0.1134	-0.1873	0.97964146443	1.4342895271992	-2.468381746118	0.1394006401068606	0.0011	-0.0549	-0.0718	-0.0611	-3.5665244190164	0.693224200934	-2.4153866837651	0.1414026170990045
895	0.0906457530465604	0.0005	-0.0597	-0.0247	-0.0674	-3.4875236133708	-0.3273733584546999	-3.8473943151837	0.0921680302948041	1.5877	-3.3932	-0.329	-3.7706	2.611983808173	1.8661579751931	3.7306242000661	0.1183772807570663	0.0046	0.1345	-0.056	0.1931	2.8712150374553	7.2226722619674	1.7984879623891	0.1212806730761532	0.0142	-0.2042	-0.2389	-0.278	-0.6539991993261	1.2591736975535	-0.8618484305141999	0.1249510833574242	0.0617	0.5163	0.2091	0.656	-0.5474976152212	0.5127970621437999	-0.5642970893300999	0.1256095809801739	0.0024	0.0594	0.1448	0.0675	3.2069684614491	7.8306401153745	1.5674656861187	0.128116934457813
896	0.1117915846106231	0.0149	0.3079	0.0012	-0.3239	-0.5884930532106	0.3846568111539	0.8803789979738998	0.1132571731111214	1.5878	3.1883	0.1604	-3.292	4.2539651944375	0.207731202096	-4.2099403430842	0.1396355394795116	0.0095	-0.0606	-0.3105	0.0474	2.4472545386321	2.7433108446496	-2.3240321664797	0.1432807959618423	0.0001	-0.0029	-0.0322	-0.0008	2.0827020161659	0.9600879781721	-1.2651144951892	0.1443616949097247	0.0226	0.3238	-0.0564	-0.3568	1.6233327897127	-2.3749813912362	-2.2833121297052	0.1469783026104817	0.0061	-0.1267	0.0941	0.1926	3.1113255538174	5.4005391381276	-2.549821819667	0.1486927949099757
897	0.0861692959353849	2.0484	2.2371	4.6169	-3.0556	3.0548289617322	5.7652096896859	-4.073498712616599	0.1010588583985237	0.0025	0.1058	0.1327	-0.0938	-0.3173408856262	0.2788634016016	0.4352912916648	0.1258259142348612	0.0116	-0.0328	-0.3618	0.0794	-0.4001973082804	7.977310933824099	-0.9725990619347	0.1276491010655102	0.2289	0.6481	1.2459	-0.847	3.4016377773527	7.586752668065199	-4.8902206869179	0.1290173472636301	0.0351	-0.2206	-0.4934	0.3401	0.7016042664731	3.6011856290631	-2.1944755663846	0.1318153444044464	0.034	0.2648	0.4288	-0.3648	-0.2178817040165999	5.1151054503991	-0.4397763971645999	0.1327802812779967
899	0.1113320896363365	0.0003	-0.0644	0.0104	0.0159	9.5446979338814	-0.3034527957891	5.357537205572499	0.124645901300455	0.0095	0.1378	0.141	0.2748	3.7931009328177	2.3860761258936	2.3962266278142	0.1276833253286848	0.0281	0.3042	-0.0793	0.4809	4.0596893088409	-1.7532041340534	2.1635912872851	0.1299008921370124	0.3725	-1.7192	-0.6665	-0.9496	-1.2492985968478	-1.1977592266308	-1.4866551010609	0.1381291743141979	0.021	0.1446	-0.2644	0.3711	1.29045140696	-2.8889980873317	2.302354156564	0.1471613365820802	0.0191	-0.3503	-0.2371	-0.1268	8.7273071280582	3.9060547739574	3.4015197482606	0.1498023410460299
900	0.1206937399535896	0.158	1.0548	-0.9224	-0.0255	-2.2450707038648	-4.6535723572574	-1.9186415781469	0.1481540041160573	0.0264	0.3593	0.3652	0.0669	-4.1500602503588	-0.1732273641721	-1.4698162839212998	0.1590119870375028	0.0059	-0.1572	0.1755	-0.0182	-1.9265888703483	1.842040697374	-1.4583674619876	0.1648777109510522	0.1617	0.4207	-1.1374	0.0196	-7.1018498146877	-2.503790473748	-4.4622078559326	0.1671554036699152	0.453	0.1443	-1.9791	-0.3571	-4.751575846731099	-3.0865001014457	-2.990463763507	0.1687796756829476	0.0415	0.4231	-0.4339	-0.0375	-2.789814306937	-2.287403804898	-1.645718974181	0.1740383734222167
908	0.12046219322032	0.1605	-0.6836	1.2371	0.0362	5.6380530144635	-0.4994991177672	-2.2956264983143	0.1482287198694161	0.0246	-0.3746	-0.2762	0.1807	1.8139497734542	2.3881613065207	-1.6011433203979	0.1585032542376954	0.0019	0.106	-0.0783	-0.0268	-1.3912875946441	0.0886005051364	-0.1714569277906	0.1659014492900727	0.5269	-1.9232	0.9121	0.483	4.6605360736913	1.3922711704116	-0.937544421581	0.1678422820483527	0.1013	-0.9346	0.1441	0.1058	5.990645255596899	8.358230157061499	3.9448076591969	0.1682999744690752	0.0213	0.103	-0.42	0.0556	3.3715403588671995	0.7939817025567	-1.7091792827000998	0.1732405345502845
910	0.1487112368152779	1.3937	-3.2249	1.9122	0.0436	1.6340340940630995	-1.1989395175518	-0.0678667279575	0.1582242365856402	0.007	-0.0638	0.2474	0.0285	7.1658215826059	-5.4540063168489	-0.2811846404129	0.1697673691980684	0.0027	0.0957	0.116	0.0309	4.2110026049131	-2.0995801763362	-0.0092062691837999	0.1751816550556472	0.0028	-0.0164	-0.0175	0.1537	-1.5877666899599	0.7100630180736	-0.0175863347229	0.1788749204666345	0.0004	-0.0023	-0.009	0.0573	0.5375831714848	-0.4462286541994	-0.0348579252002	0.1891882345423251	0.0674	0.6742	-0.2819	0.0069	2.8340358734438	-1.5403583379664	-0.0288777845338	0.1928278220763827
911	0.1083466735964748	2.2617	5.1683	0.0341	2.1447	9.2071347304754	-0.6143020813497999	3.301273706037	0.1489975646397077	0.0143	0.3286	0.0345	0.1859	8.691780371336101	-0.3860338172283999	3.304027718186	0.1533406776212955	0.1376	-1.042	-0.0403	-0.5089	8.794268966309598	-0.2389302254410999	3.4721011453364	0.15782558082596	0.0008	-0.0873	0.0188	0.0002	13.5731488763465	-0.489820732215	5.3445933484722	0.1585914874890661	0.0786	-0.7867	0.3521	0.0068	8.3808917427447	-0.4509104748526999	3.1288725455096	0.1744953135846016	0.0567	0.401	-0.5243	-0.2271	8.5904720672836	-0.2928301775001	3.3716583879593	0.1795981553031047
913	0.124688613918823	1.1703	2.8375	1.7166	1.7551	7.025445649068299	3.5225389106938	3.4827631066561	0.1642120777151417	0.2285	-1.0591	-0.6286	-0.755	2.6302389744178	1.054786653067	0.8382032690635	0.1669342713230784	0.0188	-0.3587	-0.1896	0.0671	8.2625085633684	7.0828077878289	3.6714129388626	0.1704615492965396	0.034	0.3739	0.3934	-0.0688	8.0515905757857	7.0560545269529	4.070193898037799	0.1735282070318989	0.0058	-0.1948	-0.1054	0.0272	7.6568226057419	3.8759966985026	2.9622941535258	0.1754212847992415	0.0073	0.0596	0.0561	0.2369	7.099922006183399	4.920239419342	3.450777222697	0.1805625850362027
914	0.1389541723948154	0.3241	-1.8621	-0.1776	0.002	-2.8027188210066	-0.1057147234909	0.5431698818442	0.155308684287984	0.0574	0.6012	0.4347	-0.0601	-1.7331391883963998	0.6995584288767	0.4317897619324999	0.163960360389115	0.0823	-0.7476	-0.436	0.0637	-0.8562223771240999	0.6720183073867	0.4289570637221	0.1818688928479097	0.1562	1.0951	0.2976	-0.0199	-1.479691384627	0.9435245622474	0.3647885806504	0.1858089780046283	0.0076	-0.0271	-0.2188	0.1131	-3.8150543439483	-0.8275413077438	0.7360294183356	0.1911781493090593	0.7205	-0.9034	-2.1744	0.3302	-2.1864889311525	-0.0317498257748999	0.5094529045342999	0.2036460337940834
922	0.1014559287930509	0.0632	0.8392	0.4499	-0.1649	-8.2103003616295	-0.7255248291387	-0.0297039881784999	0.1130747822524154	0.0441	-0.5338	-0.5386	0.101	-3.9951273954622	-0.5505663716157999	-0.3532610726553	0.1254704822764251	0.0585	-0.4203	-0.7211	0.057	-5.7158735291881	-0.9247185935728	-0.1478904524013	0.1295382146849841	0.1003	-1.0471	-0.2482	-0.0611	-7.4768282402894	-0.6265771069282	-0.8530355916374001	0.1336135395006041	0.1357	-1.1424	0.4106	-0.2239	-10.2522036549595	-1.1836350786095	-0.8840772428597	0.1366142590548531	0.0076	-0.2631	-0.0087	0.121	-4.3931214940234	-0.6951520094382999	-0.7390981747302	0.1422432758972844
923	0.0910334913217793	0.9206	-2.0845	2.9061	1.5421	9.0222618292161	-6.334149256638599	-6.9676900800007	0.1211023187614529	0.3679	0.9975	-1.7791	-0.6298	6.9436121452123	-2.6481400533863	-4.9954239510097	0.1221103438313003	0.1609	0.3376	1.3475	-0.2165	6.113513540473	-1.1358726393397	-4.3681780125596	0.1327884745362458	0.0576	-0.1467	0.7935	-0.01	8.289812626674198	-10.730024762811	-6.5371592950506	0.1377137208132615	0.0033	-0.1366	0.0745	0.1097	0.3288683936213	1.061474968286	-0.7446455420589	0.1393128669568278	0.1829	0.8127	-0.8489	-0.7667	6.285678642816199	-1.5563709514613	-4.400439297733599	0.1404257168556834
924	0.1096631811786552	1.1706	2.1563	-3.226	-0.9772	-0.1100817998986	2.4784929050079	-0.3921319869869	0.1284603122756872	0.063	-0.4701	0.5862	0.4138	0.2685161845275	3.4416102965439	-0.1989183632192	0.1327993324868278	0.09	-0.8845	0.3424	0.3421	2.1345954736592	1.6118446247482998	-0.7961455692452	0.1439417884951214	0.048	0.3166	0.6303	-0.057	-1.1363840987388	-0.4060987628854	-0.367070476431	0.1497012256921849	0.0705	0.3738	-0.5228	-0.5412	1.8796919777539	-3.1281250279263	-1.2811271086840998	0.1531180822845017	0.1522	-1.1293	0.1196	0.4486	-3.301667136344	1.148423066133	0.6191019310952001	0.154146629637985
927	0.1046397403828053	0.0005	-0.0116	-0.0221	-0.0794	1.4845305774031	1.2876187087496	-0.1450577541909	0.1301244631679371	0.0016	0.0882	0.0196	-0.0995	1.9488570257245	2.2713125053417	-0.2816567567813	0.1354673745192529	0.893	-2.877	-1.2672	0.0749	-5.6729109396637	-1.4048215972049	-0.0219927541612999	0.1444399727735211	0.003	-0.0355	0.0188	0.1725	0.0439461652918999	0.0098751007057	-0.0023999248727	0.1590555878866484	0.0158	0.1372	0.3562	-0.0613	-5.6006771352985	-0.9223580117308	-0.0989083791798	0.1659372655332757	0.0017	0.0873	0.0629	0.06	1.6278572382432	0.3785979844261	0.0095996994908	0.1681298891161987
928	0.1337466282225002	0.3306	-1.6663	0.8975	0.355	9.247028563605198	-3.7779538659982	-0.1633129204357	0.1587798857571733	0.3728	-1.5654	0.9967	0.2792	5.990369854382	-2.312189914239	0.4093248914028	0.159997230108757	0.0222	0.3779	0.0238	0.2543	8.884679250858198	-3.8420043199778	-0.8159744567179998	0.1702306666232679	0.0821	0.7022	0.3483	0.3308	1.7280639374360998	-0.1710634974836	1.5833209274908	0.173334471294278	0.2345	1.1779	-0.7734	-0.2094	1.8393653712864	0.8461899042955999	2.4708603570521	0.1772004635984108	0.0252	-0.3247	0.1717	0.2804	0.6666283121807999	1.8062778824677	4.1067829165888	0.1831318111189929
929	0.1175248360881739	0.4575	-2.3091	-0.2032	0.6824	-8.9484149605922	-0.2868893798644	5.3395967835733	0.1339849041215828	0.0863	0.9442	0.2505	-0.1114	1.1664421741936	0.7522780900146999	1.2166832243975	0.1375097698704578	0.0139	-0.2294	-0.1541	-0.2739	-0.8358426872214999	-1.0189058090685998	-4.957615298507	0.1406941881912895	0.2396	1.5357	0.3694	-0.2432	-5.0986207205358	0.7403178086818999	4.9054857828295	0.1553552772657982	0.1369	-1.0892	-0.3593	-0.0803	-1.0406625050457	-0.8289183138183	-4.1257856004169	0.1566129223786568	0.0267	-0.3914	-0.0654	0.3139	1.4428269648610998	1.071310725961	2.431005866953	0.1594749934081818
930	0.1181617886940423	0.4661	0.7936	-2.299	-0.0345	-5.113413700079	10.3240440290177	0.7171054205688999	0.1349703930457085	0.1223	0.1049	-1.1612	-0.0202	-1.1868612071269	1.2691668273513	-0.1716142999134	0.140892036543984	0.2166	0.1955	-1.5056	-0.0386	-4.1261003446625	5.6530820521909	0.3741128789262999	0.1583389987950617	0.0167	-0.2007	0.3169	0.131	-1.9403589310933	-0.8131811015382999	0.4007874537408999	0.1618000677450115	0.2891	0.25	-1.6179	0.0112	-4.1657581196081	7.7082046038361	0.6958601839909	0.1650820602563561	0.7168	-0.3731	-2.5246	-0.0122	-3.5295813131890994	5.879383164777299	0.63735709734	0.1717652321051664
938	0.0769976079367932	0.0	0.0074	-0.0075	0.0027	1.5574725563209	-0.1784993302858999	3.6853010286997	0.1063585297788997	0.0539	0.6705	-0.2984	0.4713	4.160132066218	0.2981021436139	6.912019691560199	0.1178298373385471	0.0004	-0.0216	0.0218	0.0675	4.3691222452964	2.8442650614258	9.6779527788623	0.1223529895906134	0.0	-0.0078	-0.0092	0.0155	2.0154647766996	-0.404446355596	4.0459979341573	0.1376537371225485	0.0768	-0.4476	0.7804	0.1661	6.0955731184738	-3.2119256833173	6.0762163473694	0.1390836288150952	0.0036	0.0709	-0.1735	-0.0589	8.7734958461	-0.1107899744512	12.804464742529898	0.1505927102535902
939	0.0775907009783867	0.0004	0.0549	0.0508	-0.0548	-0.2408580339453999	-0.867120396628	2.4151506255809	0.1049902317642554	0.0714	0.5682	-0.8313	-0.076	0.0151864098502	-5.6904972743866	4.524173129285099	0.1205636551201406	0.0133	0.1948	0.2894	-0.2086	-0.2618672123391999	-2.1035538224369	2.6814636003892	0.1254809705289674	0.0002	0.0007	-0.009	-0.0466	-0.8877361447148	-7.3857884672496	4.276980867397	0.1305928393475211	0.0674	-0.8038	-0.0185	0.3567	2.0303364423042	-6.1188641926482	3.4990904643966	0.1424385962650722	0.2397	-0.2884	-1.2801	0.8958	-0.0752632177291	-7.4049091801698	5.6757042948434	0.146277927681138
940	0.0766236918113506	0.0	-0.0027	0.0018	-0.0005	-1.7570204080313	1.5424435185935	0.8369836351118001	0.1071746062299809	0.0641	-0.642	0.6795	0.1502	-5.6830614415843	3.170261413806	1.5706918146361	0.1208738214857724	0.0	0.0012	0.0051	-0.0063	-2.2674175453024	1.4517971758607	0.9426196725413	0.1248917872462665	0.0002	-0.0324	0.0141	0.0337	-8.6313494761809	1.7284573677431	2.0748334100259	0.1375237746642956	0.0908	0.4386	0.8876	-0.1012	-4.1116221093649	6.944831779164	1.2646817218515	0.1455852781913507	0.0182	-0.4171	0.1093	0.0414	-12.6382797808531	3.9652266921302	2.0999736066432	0.149849679299813
941	0.1038596448118276	0.8057	2.5492	2.2478	0.2916	9.2907780137436	8.9797320130294	1.4300011368529	0.1065655033522976	0.0009	0.0417	0.0548	-0.0865	1.0214631060641	1.5601478824085	0.3949253421665999	0.1307969979239158	0.3348	1.3764	1.3806	0.197	11.180895894633	8.9180421408918	0.8768381252108999	0.1329707738891746	0.0022	0.1045	0.0318	0.1112	-0.4527202542649	1.7301097750325	0.8688908330094999	0.1415442548124524	0.0028	-0.0757	-0.0417	-0.1501	3.207637292971	2.51401966173	0.2063541960214999	0.1515059794373657	0.0041	0.0994	0.1696	0.0463	5.7159522152495	6.627923666875499	1.3310140716117	0.1574393312652137
[truncated: 297 more rows]
[truncated: 111 more columns]
