# Supplementary material for: Data-Driven Recommendation of Optimal Tuning Scheme for Range-Separated Hybrid Functionals in Solution-Phase UV/Vis Absorption Energy Prediction
Source: J Chem Theory Comput. 2025 Oct 23;21(21):11106–25. doi: 10.1021/acs.jctc.5c01044 (PMC12613327; doi:10.1021/acs.jctc.5c01044)
Supplement: Supplementary file 2 [file ct5c01044_si_002.zip › SI-data/tddft_results/SV╬│T_TDDFT_LRPCM.csv]

	ΔE_1	f_1	Tx_1	Ty_1	Tz_1	Dx_1	Dy_1	Dz_1	ΔE_2	f_2	Tx_2	Ty_2	Tz_2	Dx_2	Dy_2	Dz_2	ΔE_3	f_3	Tx_3	Ty_3	Tz_3	Dx_3	Dy_3	Dz_3	ΔE_4	f_4	Tx_4	Ty_4	Tz_4	Dx_4	Dy_4	Dz_4	ΔE_5	f_5	Tx_5	Ty_5	Tz_5	Dx_5	Dy_5	Dz_5	ΔE_6	f_6	Tx_6	Ty_6	Tz_6	Dx_6	Dy_6	Dz_6	ΔE_7
8	0.1155984785148759	0.5323	-1.487	2.1637	-0.1175	0.9115386782883	-2.5469891214566	-2.1960886306433	0.1226829116493133	0.1769	0.9747	-0.9011	0.6329	-2.2151700005328	2.7073906576205	-2.3524771776758	0.1326180841641117	0.198	-1.0388	0.8239	-0.6936	-2.1580832629871	3.794635311015	-1.5726589661711	0.1342804666796541	0.1271	0.5935	0.5961	0.8437	0.0692043910012999	-0.903315984872	-2.1231466517254995	0.1399259075228778	0.5515	1.5955	-1.8068	0.3197	-2.1844824365868	2.6826832343409	-1.8543550659831	0.1514874787331705	0.0076	-0.0295	0.233	0.1418	3.0049419988046	0.0495328756513	1.7612301123162	0.1521102979226226
9	0.1073381476335575	0.058	-0.5684	-0.6939	0.0796	-5.550278712971799	-0.0367857337045	-4.1157137845577	0.1202025358387773	0.0001	-0.0103	0.0334	-0.0112	2.2541982869872	0.2961743351096	1.341203916563	0.1285485907287069	0.0001	-0.0074	0.0235	0.0002	-0.4701098738343	-1.4085198420907	0.5288883617001	0.1372589712771346	0.1325	0.9018	-0.1578	0.7812	-3.0562453108374	-0.1545394245896	-2.223668095164	0.1530197569381306	0.0042	0.1807	-0.0696	-0.0577	-0.9337281476031	-2.0790037712801	0.6500255532253999	0.160357060959377	1.4538	-3.0092	-0.1072	-2.1289	-6.1580891942561	0.0144388922669	-4.5743354934276	0.1627525113237677
12	0.12797232887024	1.9102	0.7548	3.2179	-3.3861	0.6244132402396999	2.6482187394477	-2.5164589296334	0.1354450790814995	0.0906	-0.0815	0.9737	-0.2204	0.0967838555219999	-2.6509727515967	1.2641309194217	0.1530442573343722	0.1804	-0.3617	-0.4481	1.1986	0.7229281891124999	3.6936810942388	-3.2609864426002	0.1595531882185419	0.0368	-0.021	-0.5449	0.2209	0.8535470510365001	3.2727106657488	-3.3361316312372	0.1607587323672829	0.1655	0.0	1.1316	-0.5132	0.2601361189884	1.6075955774327	-1.1110078439373	0.1646240767811132	0.1086	0.134	0.7325	-0.6596	0.2023805499207999	0.5456878358089999	-0.4639723610451	0.1739838837530702
16	0.0967594723162084	0.1798	1.2423	1.1106	-0.1016	-2.5760636211439	0.6278360839106	1.0469967329884	0.109117029498317	0.0022	0.1585	-0.067	-0.0134	1.9197825260372	-2.1791317844116	-0.8891524938199998	0.1172038860055625	0.0015	0.1001	0.0864	-0.0345	0.6798082274653	2.1661485842806	0.5614643911197	0.1232056826848288	0.0028	0.1412	-0.116	0.0333	-1.8767805934821	-2.9030042062609	-0.1714569277906	0.1298423368919067	0.0548	-0.3531	-0.7124	-0.0317	-0.0010229187981999	1.4464465236855	0.4785292824041	0.1369627402491482	0.1806	1.1937	-0.6654	-0.3324	0.4975319662322	2.8795951029944	0.1963610662236999	0.1391137683926704
19	0.088471134787159	2.2116	-2.9884	5.3438	-0.1017	-8.9281926428124	10.6164414331801	-0.7739560999303999	0.0953876665801025	0.0007	-0.033	0.0835	-0.0482	-8.636503413202599	7.224403355318199	-1.0389707547256	0.1267329125166963	0.2112	0.3052	-1.549	-0.0822	-6.7253370108887	7.431544411953699	-0.6301573227219	0.1372004579262402	0.1073	-0.98	0.4356	-0.1518	-8.9308679689	17.3234445917626	-0.1574114658307	0.1391665381941962	0.0003	0.0195	-0.008	-0.0527	-10.2469316888457	9.5549271218634	-1.1448428503393	0.1434884354327037	0.0344	0.5085	0.2897	0.1319	-6.732300727322599	5.3823626579442	-0.8179022652222999	0.149314232692935
20	0.0827713023954415	2.1553	-1.9989	5.9205	-0.0975	-5.0834343106856	13.0369427109362	-0.2908630259650999	0.0965423324142075	0.0002	0.0536	-0.0171	-0.006	-3.9308802263291	9.4052662330806	-1.598900767648	0.1063605822277591	0.0001	0.032	0.0001	-0.0035	-0.2815387276891999	0.1242452909506	4.368650128928	0.114760845654628	0.3535	-0.6737	2.0307	0.2083	-3.154524201526	7.2074858521172	0.0198682305035	0.1194262313264271	0.0001	-0.0256	0.0089	0.0088	-0.0229763299288	1.0992049347273	7.811912832761298	0.1298515734630137	0.5173	-0.1834	-0.0384	-2.4373	-3.7369584280088	8.996295428954099	0.3225735087092999	0.1339231821885949
21	0.1410028298281267	0.5198	-1.9645	1.2542	0.312	7.5767201952367	-7.273188713386199	-0.5321538332482	0.1451110257973957	0.0576	-0.1617	0.6744	-0.3389	4.7346976865608	-5.4883921256807	0.3259176663188	0.14839916867295	0.0168	-0.2126	0.2102	0.2828	4.6949218825231	-5.1747494849403	-0.1528870173002	0.1584021355764128	0.3125	0.9935	0.051	-1.4033	3.1882018358052	-3.5584197546922	0.0506344805109	0.1607342591655293	0.3996	-1.0705	1.552	-0.4176	6.302753518139999	-5.9602330928658	-0.5345144150902	0.1669942079746769	0.0451	-0.4964	0.3159	-0.2425	9.140959752838	-8.476928080683399	-0.1598113907034	0.170471000116113
22	0.1351092554514059	0.1229	0.9947	-0.5727	-0.217	7.5321445414536	-6.5318873289368	-1.7184248949146	0.1355707863373633	0.3708	1.5834	-1.2447	-0.2158	6.690793829934099	-7.596273681494599	0.5332160950771	0.1457800748814976	0.0102	0.1981	0.2153	-0.1374	2.2544343451714	-2.8594908143066995	-0.0417822986034	0.1532122586339843	0.1247	0.854	-0.3078	-0.6301	6.7813221435748	-5.7483708725463	-1.2062966642927	0.1556870746416923	0.1513	-0.6734	0.9807	0.2063	4.854536558073	-5.555826080300499	0.4189639339243	0.1576468149190086	0.2819	0.315	0.9663	-1.2844	0.9508030229269	-1.2389907228044	-0.1098063986837	0.1595833494782089
23	0.0838347281497842	2.6295	-5.0496	4.6417	0.0557	-8.3874620288716	8.743752514890799	0.262811445076	0.0884964870323633	0.0022	-0.1282	0.1323	-0.0542	-6.3720759382334	8.614550002072	0.4880502958334999	0.1166161602004224	0.0383	-0.6803	-0.1379	-0.1065	-7.428042882221399	7.1967058617054	0.1460413299584	0.1287773151151116	0.0003	-0.0175	0.0031	0.0613	-9.264103438929	11.1789680861287	0.5036301359907	0.1358252297270675	0.0757	0.2859	0.8532	0.1636	-7.750655733961399	8.412326824274	0.3004627254559	0.1384624412949244	0.1242	-0.2652	-1.1106	-0.2032	-6.1631251021857	6.9233898274325	0.2753225288386	0.1418800115588052
25	0.0722416230931656	1.4497	0.4331	5.2147	-1.6491	0.1673259095671	-22.4006627035976	6.399891460938299	0.104434142703504	0.8323	0.4145	-3.2003	1.2413	2.1197631510853	-13.8882865522535	4.4942330829224	0.1153369763180648	0.5492	-0.327	-2.5887	0.5778	1.00718158592	-13.063341884535898	3.721457273913	0.1227052824231484	0.032	-0.2393	0.4852	-0.3138	1.2187290619939	-15.8565396921131	4.4546933370689	0.1298194564051677	0.0351	-0.4663	-0.4304	-0.0484	1.9106942859455	-15.6497527227539	5.2437965038188	0.132114728890564	0.1884	-0.5103	-1.3679	0.0855	1.8561648453953	-13.8037777223099	3.5722685014986	0.1353386839545546
26	0.0743745525699236	1.1328	-0.8817	-4.6292	0.7996	-7.002272603985999	-22.0685288384282	1.1569211607641998	0.0950692742493374	0.2078	0.4664	1.5267	-0.8543	-5.8109262913593	-12.8784296402459	0.9277873499674	0.1079972174430349	1.2855	1.2979	4.0182	-0.1547	-5.4635273302783	-11.14194629424	-1.1066407675296	0.1151579763180205	0.1629	-0.4735	0.9694	-0.9784	-5.542842880169499	-15.3788366133537	1.1799761767544	0.1176510692266372	0.0157	-0.4064	0.0403	-0.1835	-6.256918887374499	-14.0765036111223	-0.389102573623	0.1228792257183931	0.2314	0.2952	1.6146	0.3608	-5.2105516428773	-12.944683303944698	-0.3219046771874	0.1335279121426733
28	0.0749056627584415	3.2944	-2.9484	-7.2759	-2.0832	3.8557350376921	13.6641886493863	4.3561390451654	0.1060458901848303	0.0021	-0.0857	-0.1411	-0.0505	7.8845794104642	14.6192407196288	-1.8252805662958	0.1076753636949364	0.0646	-0.4368	-0.7796	-0.3184	3.3230697450448	13.073728444640698	3.7699278877354	0.120066980135826	0.0084	0.2161	0.1509	-0.187	3.9204543231936	12.9290247777261	-1.8401128888697	0.122706676324406	0.0023	-0.0353	0.1057	-0.1237	2.7520843404957	12.5942942725305	2.9484060636887	0.125799523454209	0.0005	-0.0586	-0.0361	0.0271	12.0622978114051	14.231593838141698	-1.1048309881174	0.1277587643084277
29	0.1091828607389406	0.0442	-0.0265	0.7724	-0.1021	-2.1807055056396	1.6930486401131	4.3219499514871	0.1207803430056514	0.022	0.2278	0.0884	-0.4623	2.9813755234153	-5.019777287013	-4.8341175251397	0.129998560038261	0.003	-0.1701	-0.0297	-0.0703	-0.7588090331109	0.0462674041031999	1.6899798837184998	0.1354760480909593	0.3292	0.7004	-1.3726	-1.1269	-1.6628725355662	1.5689607212852998	3.21432560819	0.1535745895400368	0.0391	0.2518	-0.3198	-0.4651	0.0982395476579	-0.5809785343468999	0.0850989754041	0.1552536702062104	0.0003	-0.048	0.0058	0.0162	1.422250559805	-6.5693418941632	-1.3499380693784	0.1566744440279153
30	0.0871174574847569	1.9421	2.792	3.507	-3.6531	-1.3420694632384	7.137219199286999	5.8259553290867	0.089536910659757	0.0013	-0.0006	0.0487	0.1397	-1.057147234909	5.259258314883899	4.3196287126758	0.0897203823156154	0.1071	-0.6483	-0.8247	0.8309	-1.0680059113821998	5.4431869834064	4.347286863257899	0.1008437635955206	0.0003	-0.0024	0.0454	0.0506	-1.5171852928841	7.741724865992499	6.288904771333599	0.1080977146735169	0.8438	-0.5286	2.6239	2.1318	-1.6737705550701	8.420667546782399	6.841871067822099	0.110104877360532	0.3088	0.9865	1.2527	-1.2903	-1.5975237615735	8.111824755787401	6.559545479518899	0.1243874937628821
32	0.08989132135492	1.2686	-2.0216	3.5917	-2.045	15.1192906398258	6.0951010021054	-8.6150614614711	0.0992673141921526	0.4715	2.2276	0.7365	-1.2726	14.2127878694671	6.2254838058452	-8.474449469749299	0.1156143299614476	0.0787	0.5793	0.5852	-0.5861	11.1555983258929	13.6287799217563	-13.1487949472163	0.1163522704010616	0.1325	-1.1361	-0.3343	0.5531	18.0300060801039	-0.9693729334173	-4.376322019914499	0.1179979845329125	0.6648	1.5882	-2.1663	1.1114	11.9923852458512	4.5908989093523	-6.468859793755399	0.1190437202727974	0.2453	-1.1754	-0.7659	1.0594	12.6505941494622	7.0577856203037	-8.4168512728045	0.1270795926273996
33	0.0869310528666161	1.2368	3.5686	-2.8415	0.7297	9.0333172208428	-0.9467900337955	-7.2423437773174	0.0963545364672607	1.0203	1.9833	0.9984	-3.3095	7.9777043641311	-1.1658126857024	-5.8483808565857	0.1026183380738734	0.0	-0.012	0.0129	-0.0127	-0.8508717249489	-2.879122986626	5.452196537436699	0.1133527121249497	0.3536	1.3439	0.2119	-1.6819	5.423594154117799	1.2726290140529	-6.896046421095999	0.1145963531789567	0.0869	0.7589	-0.6585	0.3583	11.9112599165478	-1.1771041355132998	-9.5766051317791	0.1169596912629114	0.472	0.553	1.1105	-2.1248	7.638449410404999	-2.4478053410619	-3.7603281882446	0.1203939085958851
34	0.0799729094645765	0.6733	-2.4189	2.5404	-0.5682	10.4039890674001	1.3725603120309	-9.4609759645518	0.0850572817157963	1.2697	3.0025	0.6231	-3.6039	9.5008304546509	-0.8288789707875999	-5.6208994530783	0.1014783756379538	0.0922	1.0654	0.0575	-0.473	9.229481571913	2.4808534868499	-9.7804807168665	0.1026948453560039	0.1227	1.0253	-0.8545	0.1014	12.5260734572967	2.5439597080927	-14.889291282353598	0.1034236352178919	0.1907	-0.1599	-0.5038	1.577	8.966237353499299	-0.5125216609289	-7.075411298057299	0.1062056761766084	0.105	0.7904	-0.8302	0.4105	13.1145665105073	1.1064440523761	-12.2300958373406	0.1130397616317335
35	0.0747715954024697	0.9686	-2.1468	-3.8335	0.3554	9.6202758958561	-2.5038691598094	15.930543932859798	0.081445946314848	0.812	1.4891	-1.4399	3.2656	7.956891900890799	-2.0942688671917	13.3664405930487	0.0966180830280834	0.3089	0.7049	-0.7105	1.9477	10.219273538263598	1.6522105742464996	13.1599683679351	0.0998972609099179	0.1033	0.3521	1.0789	-0.5127	8.6315855343651	-5.2746414398876	16.9021987620577	0.1084680330416929	0.0242	-0.0596	-0.1509	0.5559	8.612582850536999	-3.2027587571642	14.9538138527016	0.1151140730220689	0.8592	-1.703	-2.8564	0.3703	8.5603353057674	-1.8624203872766	13.2779974600351	0.1161495744471308
37	0.1419484486928688	0.0022	0.0532	-0.0211	0.1406	0.1503297203047	-1.5616429175751	0.070424024953	0.1435550905928158	0.1382	0.5163	0.1858	1.0693	0.9807037262589	0.532311205371	2.1416772191852	0.151384070957484	0.2963	-0.027	-1.6795	-0.3386	0.8685760887638999	-0.8633828087115	1.6619283028294	0.167294764396231	0.0057	0.215	0.0177	-0.0696	0.0025572969955	-1.246387212576	-0.1904596116186999	0.1916215469839028	0.0104	0.0715	0.243	0.1326	1.0308660904014	-1.1283974635067	2.0257333077123	0.202059966729283	2.4113	-0.1158	-4.1303	-0.9094	0.9378198227959	-0.2296452701958999	1.8894490493675	0.2024007930426932
38	0.1324211633639546	0.0897	-0.1459	0.7011	0.7097	0.6637562709397	-1.1280433762304	-2.1827120002053	0.1332135901652774	0.0138	-0.0238	0.2984	0.2555	-0.5114593991	-1.0394822141247	0.8443801248833999	0.1452708904326932	0.2879	0.6675	0.6597	-1.4463	-0.1531230754844	-1.9810396248371	-0.4605101743435	0.1578512200832608	0.0044	-0.1892	0.0204	-0.072	-0.5736213876059999	-0.5249147155994	1.2766420031843	0.1764051354392105	0.0234	-0.1264	0.1107	0.4129	-0.6508910999008	-3.0142662970805	0.3489726823089999	0.1907961964774203	0.0076	0.1185	0.1003	-0.1894	-0.8572846389529999	-1.2843925802322	1.6331292043569998	0.193682560637089
39	0.1333364655194562	1.5168	2.1946	1.7893	-3.0077	-1.1812744967675	0.0156191831879	2.8440290032416	0.1575829828407475	0.0	-0.0036	0.0151	-0.0061	0.3262717535951	-0.2752438427772	-1.1204108282746	0.1628546964499724	0.0339	0.2031	-0.0447	-0.5186	-0.7466520366245999	0.5687428517991999	2.4913580760468	0.1647508868837141	0.0288	0.2641	0.4174	-0.1346	0.0482738986689	1.1891037598768	1.3886122685565	0.1673701607467765	0.01	-0.0606	-0.2491	-0.1558	3.3188206977292003	4.2892165499447	-2.5965219971079	0.1784473790157728	0.0478	-0.2555	-0.0175	0.5795	-1.0667862774305	0.4644444774135	3.1275348824658	0.1942413136551873
40	0.1019903096699929	1.2387	2.0922	-2.9182	2.3074	0.0681421291723999	-0.2240192168058	0.0913938603161	0.1079514303775482	0.1934	-0.4716	-1.1407	-1.0786	4.3907609121814	-6.380849434079499	4.789266470141699	0.1085156399329186	0.1156	-0.8142	0.1493	0.9557	-5.2848706278696	7.1380454029317	-5.745498831305199	0.111521934357212	0.0035	-0.1181	0.15	-0.1047	-1.3743700914431	1.7753936033681998	-1.5492105198739	0.1166974063058371	0.0022	-0.0567	0.1164	-0.1093	1.5959500403454998	-2.1215335874668	1.3265683091426	0.1180329555420284	0.117	0.691	0.8591	0.5207	-2.349565793404	3.2137748057602	-2.6456614424522	0.1186779114122229
41	0.1185171769208017	0.6949	-0.0548	0.8737	-2.8335	-0.3464153853134999	-1.3568230997509	2.9572189025655	0.1252833750115128	0.0233	0.1523	-0.1939	0.4674	-0.0874595572461	1.1758845015616	-1.8203233444276	0.1358454484614181	0.0189	-0.0553	-0.0761	0.4476	-0.3270192711784	-0.0506738235415999	0.8494553758437	0.1388203009126559	0.0061	0.1084	-0.1893	0.135	-0.2196127973674	-0.0686929316022	0.4917485407192999	0.1417849616782682	0.2219	1.2012	-0.2827	-0.9083	-0.1082326774557	0.0650733727778	0.4248260454986	0.1427958399643994	0.5765	-0.5757	0.5615	-2.3258	-0.0991837803947	0.052719661138	0.153044389423	0.1543603661865593
43	0.1091947131258009	0.0824	-0.3928	-0.0582	-0.987	2.015150032454	5.4791465134662	1.8007305151389998	0.1156092291574782	0.0279	-0.3404	-0.1686	-0.4665	-0.5547367328699999	2.2198124781554	-3.1119550423086	0.1218445052161291	0.0623	0.3171	0.3761	0.7247	-2.0633059020308	0.3861911893512	-5.5673142452649	0.1364825289548788	0.5029	0.9351	1.5707	1.4782	1.43995492362	3.6406073458245	1.5522399332378	0.1514565167060792	0.0012	-0.0702	-0.0521	0.0669	-1.2277386160242	0.1373858632044	-3.3808646571431	0.1537968695677667	0.0025	0.1159	-0.0203	-0.1013	-1.4248865428619	-0.8343476520548999	-3.0013224399802	0.1549004847329807
44	0.0770696442980958	2.1028	1.4421	-5.7948	-2.2953	1.6603152385707	-9.361280724758	-1.6259294297388998	0.0973466670938459	0.1803	-0.4597	1.3534	0.8572	0.2768569070359	-0.8912376744470999	-0.2742996100404	0.1115879989559423	0.1875	-0.5179	1.0441	1.078	0.3057346915697	-3.0281937299483	0.1870367679478	0.1179665932739022	0.0089	0.0008	0.1471	0.3028	-1.414381953665	5.8940187721977	2.3462609788252	0.1211410455498604	0.0013	-0.021	-0.0806	-0.0981	2.5536380936449	-11.582981668387	-3.1263939345755	0.1326257629320469	0.0214	0.1815	-0.2281	-0.3965	-0.0925741512371	-2.1723647831312	1.129931841704	0.1381035019825198
45	0.103397855210741	0.3674	-1.6958	-0.1742	-1.5566	8.9665520977449	1.1258401665112	8.1002972477923	0.124422672405589	0.6338	2.1642	0.7622	1.5413	4.4210157027897	4.252470159270899	2.9381768757067	0.1386784188163089	0.9104	-1.3337	-2.6979	0.8888	2.9683923232843	5.3598584443838	1.0257908394411	0.1478128580836663	0.7464	0.0736	-1.8015	2.0794	1.8775674540961	3.0540814441489	2.1135862952654	0.1517694333899319	0.0778	0.4623	0.7364	-0.1152	8.7263628953214	-1.4170179367219	11.2318451193895	0.1542698258136238	0.0174	-0.1258	0.388	0.0514	2.1831054305123	5.434452830591	-0.5007974377803	0.1588093226879769
46	0.1029608419932001	1.798	2.0076	-2.639	-3.8987	3.6799897195552	-4.840373067021	-9.945800131867898	0.1146567146525574	0.0002	-0.0243	0.0194	-0.0368	-0.886398481671	0.4273833424941	-2.2340939982995	0.1371450881111638	0.0489	0.1519	-0.3782	-0.6073	2.4178652946992	-3.8396043951051	-8.530985404865199	0.1467219372319619	0.0065	-0.1269	-0.1236	-0.1878	4.1408146381443	-5.5687699374008	-11.1000459665445	0.1486386951509885	0.0669	-0.7885	0.1796	0.1447	3.4580163403458	-3.9570039987139	-7.8545213350094	0.1563866157292344	0.0031	0.0185	-0.0988	-0.1406	3.8865799737609	-2.4246716390103	-4.197704660536499	0.1584603946220949
47	0.1186756362625561	0.0009	-0.0432	0.0823	-0.0565	19.6215890440417	-19.3198279985727	-30.3470106722608	0.1206654760607017	0.7525	-1.1494	2.826	0.2173	12.9085270587314	-34.8577284850465	-14.4184732339667	0.120769763614825	2.3891	2.0741	-1.6307	4.7657	11.7126956406049	-33.255483559789	-17.2453486758231	0.121341044472067	0.0008	-0.0282	0.0077	-0.0941	14.7615838047014	-20.4251704460892	4.9529728208844	0.1307088892526997	0.0	-0.0003	-0.0001	0.0003	-5.208899235587899	-5.3911361537903	10.1493609727097	0.1321966008366963	0.0	0.0014	-0.0015	0.0001	40.6206562789518	-31.377365303263097	-34.7197131333509	0.1390857852644967
48	0.095935251483458	1.755	3.1971	3.4664	2.2811	1.2397382403877	2.8326195243386	1.4914156077756	0.1202074914829795	0.0243	0.3638	0.389	0.1408	2.8387963801585	5.3915295840973	3.1701433847139	0.1314802403258062	0.0072	0.1929	-0.1648	-0.135	5.3126861505745	6.761689971255499	4.1851935767739	0.1377166258460697	0.0061	-0.003	0.1071	0.2336	-1.5968549300515995	-0.3263897826872	-0.5508811158613999	0.1430878778963274	0.0038	0.175	0.0757	0.0575	-0.4626346980012999	0.8197907306958999	0.2228389258848	0.1492051122372987	0.1356	-0.0417	1.024	0.5596	1.2906481221135	4.5471494592139	2.7080594891424	0.1573375518513707
50	0.1311187686185779	0.0027	0.1197	0.096	0.0847	0.6028532594161	2.2073800804542	-0.25572969955	0.1598738729711485	0.0209	0.3356	0.163	0.2377	-3.7303487988512	5.6218436858151	1.3521019360669	0.1654087480084469	0.2934	-0.7739	1.1484	0.8621	-2.5605624670481	3.0542388162717	-0.0897021099959999	0.1666401008287992	0.1252	0.0923	-1.017	-0.2903	-2.2971608765116	1.9224971951555	-0.679060709882	0.171573431953605	0.0045	0.0303	-0.1137	-0.1591	-2.9315672465491	-3.2458787188114	-3.0896475439017	0.1805606512876085	0.317	-0.422	-1.3176	-0.8479	-1.5005038478672998	-1.1618390396017	-3.034527957891	0.1812034768004102
51	0.0945842903224203	0.533	-1.6133	2.0078	-1.3484	-5.1060958963688	5.440629686410899	-3.7295225952065	0.0989795649044842	0.0715	0.5626	-0.7106	0.5125	-5.5635373143177	6.3026748320786	-3.9580662605428	0.1169612090093375	0.1726	0.1189	-0.5733	-1.3679	2.015150032454	-5.4762351291944	-3.3860185941648	0.1199013914282931	1.2513	-2.2167	3.2664	-0.2664	-4.6475528735603	5.369536829936	-2.81302669505	0.1263375693396515	0.133	0.6673	-0.6684	0.8291	-5.2404523462093	6.6684469884965	-1.8706430806929	0.1402052287242182	0.2611	0.4007	-1.07	-1.2197	0.0578735981597	-1.8945243003278	-2.755192439921	0.1435829980174147
52	0.097000345288897	1.2586	3.2057	-0.0767	3.0298	-8.0652426074386	-1.1302465859495998	-10.379084928967	0.1296328456234083	0.0083	0.2769	-0.0846	0.1107	-10.2502365034245	-1.9998849365424	-14.3078406316383	0.1373886081365174	0.0378	-0.294	-0.4274	0.3797	0.3094722794862	-1.5119920128317	-2.7543662362762995	0.1427816367242976	0.2104	-0.9395	-0.1113	-1.147	-0.9311315075769	1.0935788813371998	1.1807630373684	0.1431074880621353	0.538	-1.8582	0.1886	-1.4663	-3.237144565996	-0.5840866337721999	-4.8182229407369	0.1449818295622174	0.0305	0.1363	0.0575	-0.5422	-11.1897480765405	-0.970199137062	-12.5554627012296	0.1520634682792641
57	0.0751088305734888	1.202	-3.186	-3.076	-2.096	10.0801172386777	14.911795495914	6.7765222938294	0.1062330338315577	0.8698	2.1138	2.3582	1.5007	4.1552141873805	10.9015997196937	2.1600110714914	0.1087536971736177	0.0004	-0.0144	-0.0735	-0.0238	-1.0388527256334998	5.170461094594	-2.538412340764	0.1222022141616973	0.2921	-0.3643	-0.5388	1.7782	6.7262025575641	12.8851179554649	4.2913804166332	0.1353113689288028	0.0553	0.3356	0.4679	-0.5302	5.3323970089552	11.5814866332204	3.0944867366778	0.1362035572394588	0.036	0.0895	0.4812	-0.3956	6.7794730211319	12.670659095119198	4.7751423221204	0.139319398778856
58	0.0750339770102245	3.2379	-3.7721	-6.1849	-3.4996	5.459829085392499	11.8657400300279	7.0408681171027	0.107056314984499	0.0092	-0.1771	-0.22	-0.2225	8.6086092044363	13.3982297618543	1.9536175324392	0.1085336059346804	0.0572	0.4334	0.5933	0.5	5.828709341235699	11.9888837161189	5.4744253497822	0.1214108211184123	0.0095	0.2582	0.1619	-0.1579	5.2116532477369	12.435859887901598	1.0944837710433	0.1238039514989803	0.0029	-0.0932	0.1556	-0.0445	4.9161477441492	12.7065005960869	5.8156474550433	0.1271086187009383	0.0008	0.0793	0.0517	0.0034	13.932980235128698	12.8126874359462	1.4723735809168	0.1290074506749488
60	0.0765244800716672	2.9144	-1.1048	-7.2377	-1.8769	-0.1897120940354	15.7216324398428	5.091263573794899	0.1044121772745376	0.0065	0.2673	-0.148	-0.0071	-2.371204460289	16.6346661532977	7.1474877302997	0.1091928400135651	0.0043	0.1681	0.1466	0.0968	-2.3908366326083	17.0812882378041	7.5253775401732	0.1169654553918927	0.0068	-0.1519	-0.2543	0.0012	-4.7471694272927	17.871335637290798	9.5974962810808	0.127250869760339	0.0128	-0.2432	-0.3029	0.0138	-2.2395233365361	7.2165740922089	4.0840819878749	0.1343763956036417	0.097	0.4041	0.5343	-0.7964	0.4441041305416	19.9804368270564	6.1903898224608	0.1415780924729054
62	0.1219846273881095	0.46	-1.048	-1.9708	-0.8213	-3.9861965274933	-2.3406349254351	1.8140678025463	0.138437593985214	0.8121	1.2352	-1.1868	-2.4217	0.7706512853516	-2.2687552083462	-3.0257938050756	0.1452461349962532	0.3896	-1.5445	-1.2014	0.441	2.019084335524	1.9980358140995	-0.2036001838724999	0.1463498412997513	0.016	-0.0251	-0.2963	-0.2758	-4.802525071487599	-5.6675209444578	-0.5587497220013999	0.1480507962566071	0.1211	0.8396	0.7007	-0.175	1.5744294025526	-3.7803144478401993	-5.33098065985	0.160158451528511	0.3148	1.1893	-0.0061	-1.2385	-3.0866181305378	-4.663132713717499	-1.3456496790321	0.1674685265173866
75	0.0748772897201085	3.2941	3.3803	6.7256	3.0547	4.6577820615423	12.8207921002704	5.5636553434098	0.1086746001677429	0.0775	0.5317	0.721	0.5173	3.5782092991343	11.9990735610702	5.8744652859398	0.1232793000013674	0.0047	0.2259	-0.0694	-0.0357	2.1849545529552	10.3809340514099	5.3276758452712	0.1326506885177836	0.143	1.0005	0.4552	-0.6393	7.3497895941591	18.9265157206648	8.7235695401417	0.1363670971730631	0.0594	0.5317	0.0555	-0.606	8.6008586273884	24.0380409552702	12.2756944099219	0.1436363962321096	0.0098	0.0845	-0.2002	-0.2353	6.6209599504416	17.681151426887	7.8389414948522	0.1484283057293993
77	0.0707829787419328	1.5107	-3.0351	-4.7413	-0.5687	-0.5467107546072	0.8788446197766	-4.1659548347616	0.0872693636898844	0.0182	0.0245	-0.0817	0.553	-0.4853749697459	0.8081845366393999	-4.3271825745702	0.1081314527433448	0.9306	1.9378	3.0042	0.3578	-0.5711821197025999	0.8731005372943998	-4.024005179995999	0.1119478073894843	0.8499	-1.8156	-2.8244	-0.3369	-0.4793554860487999	0.7714381459656	-3.7857044430460993	0.1265289178422159	0.0172	-0.0481	-0.0269	0.4482	-0.2635196196286	0.4797095733251	-2.5775979993412	0.1304026774801164	0.0025	-0.0234	0.0377	-0.1624	-0.3587690969533	0.6423536622389	-3.1211613114924	0.1377842952870863
79	0.1019546543887595	1.2898	-2.6864	-3.4261	-0.1466	8.511825348914298	9.565077623784	2.314157065774	0.1366254433392914	0.0034	0.0584	-0.0589	0.1758	10.3321880363726	11.2722504119184	3.2546522146575003	0.1403114856737645	0.0496	0.4464	0.5751	0.016	-1.0597438749352	0.7291837309938	-2.9496256976404	0.1440371224478102	0.0275	0.2829	-0.3006	-0.3404	2.3502346249259	1.5039266915382	2.2125340174759	0.1507558786516892	0.0362	0.201	0.5584	0.0877	0.4915124825351	-0.2773290234043	1.2325778088003	0.1511003556413697	0.236	-0.0435	-0.1023	-1.5267	0.1792468478692	-1.2435545143656	1.8979471439987	0.1516019609128639
80	0.1159810075756665	0.6797	1.8875	2.2835	0.1137	6.5570668685848	7.8486592234351	0.3891812596844	0.119110815689621	0.0001	-0.0352	0.0147	0.0086	8.293235470345099	9.9398593342322	0.5131511494201	0.1450090314001001	0.0272	-0.3646	0.2977	0.2444	-0.1960463219780999	-0.3222587644637	-0.0373365361343	0.1481538872532574	0.3269	-1.1574	-1.4003	-0.0939	6.200382952258599	7.4151777111824995	0.3361468543008	0.1518871259891842	0.1553	-0.1105	-0.0331	1.2332	-2.3003476619983	-2.8714117526088	-0.1351433104545	0.1525398186912206	0.3966	-0.1047	-0.0135	1.972	-0.9506063077734	-1.2186897189632	-0.0512246259714	0.1573690948850237
87	0.1550334823165927	0.9519	-3.0	-0.4471	-0.1019	5.3945589974612	1.2842352081094	2.0863215749903	0.1586518974717535	0.039	0.2741	-0.0974	-0.5333	7.5375738796902	1.5771834147016	2.0534701443558	0.1663795254495394	0.0031	-0.0196	0.1597	-0.0406	-3.5690030299505	-0.0741616128695	1.6847079176046995	0.1813086228183716	0.0257	0.0454	0.1128	0.4452	1.6293522734097998	0.694011061548	1.8430242731415	0.1872928004093448	0.0031	0.0187	-0.151	0.0361	3.5026313371595994	0.5568612565277999	0.2567919613789	0.1989122433276119	0.0	0.0063	0.004	-0.0036	-1.3484823772425	0.2415268654672999	1.6988714086567	0.2025360521787279
90	0.1193401651817572	0.8555	-0.9044	1.4205	2.8136	1.6924191516219	-2.4236487202121	-2.2582112761186	0.1249598502723733	0.1387	0.6231	-1.1208	-0.1424	0.8294691162480999	-1.0282301073445	0.5210197555600999	0.1344073943800411	0.2533	0.4901	-0.8552	-1.3619	-1.821975751717	3.5744717112178	5.2170825859735	0.136382805297333	0.1677	-0.2625	0.374	1.2789	-0.4016530004162999	0.9126402831479	4.778997939129	0.1424014125801134	0.0064	-0.0715	0.1416	-0.2052	-1.0730811623425	2.4412743979657	-0.3898107481755999	0.1431983657937194	0.0508	0.3316	-0.6105	0.223	1.9222217939406	-2.6213081064489	-5.0012467195533	0.1441656505805666
92	0.1173633949075573	0.3781	-1.7403	1.3113	0.2906	2.2576998167195	-3.4421610989737	1.5446467283127	0.1386406824217557	0.8808	-1.3145	-1.2086	2.5181	1.1439773036639	2.0912787968585	-3.19071978977	0.1454581307301011	0.1036	0.7204	-0.739	0.0623	3.0295313929921	-3.2661010365912	0.6084399697755	0.1478053862143359	0.1297	-0.1494	-0.6439	0.9376	2.2755222096266	3.4732420932267	-5.7571443683924	0.1486328167316589	0.5578	-1.6595	1.6908	-0.1287	-1.0317709801075	1.602048210104	-0.5858964131844	0.1532322443777213	0.0738	0.056	-0.6059	0.5934	4.0546140578806	-4.181770733103	0.581096563439	0.1648003360177567
93	0.0878884168102387	3.3473	0.2418	7.5035	0.8758	-1.4036019632532	14.5159652640413	1.9968161801478	0.1233453065361909	0.0046	-0.2002	0.1242	0.0283	-2.6654116438636	10.5273294686446	1.8309459627166	0.1384299244046058	0.0655	0.2373	0.8074	0.0423	-2.4635818963726	16.221564330947697	2.493561285766	0.1426061933222948	0.0103	0.3059	0.1074	-0.0544	-2.2359037777117	24.8933977857189	3.5728193039284	0.1483386161029471	0.0774	0.8336	0.2224	-0.1963	-1.4436531685057998	19.9296449744227	2.6335831320273	0.1546951725958036	0.0	0.0021	0.0028	-0.0106	-2.2826039551526	22.0778137936734	3.0429867094915	0.1600644350385188
94	0.0797192675772828	4.156	-0.6398	8.8095	-0.4267	-2.9748052372884	16.5925691104487	-0.2176063028017	0.1148701796237445	0.0035	0.1883	-0.0485	-0.0866	-3.6964744494185	14.396008363437	-0.0049572218682	0.1308103217530738	0.0395	-0.1534	-0.651	0.0783	-4.2203662462197	12.680101422487198	0.2011609159691	0.1379201541718298	0.0564	0.6771	0.3875	-0.0717	-3.8628561262488	23.0049716551496	-0.5102791081789999	0.1405512473473751	0.0421	0.653	0.1025	-0.1108	-5.283139534518799	28.666630488033096	-0.7285148994719	0.1513121253669726	0.014	0.3327	-0.1533	-0.0712	-4.2225301129082	23.0649304339364	-0.2934203229606	0.1518810616183555
95	0.0670314792747928	1.8736	3.0664	5.5506	1.3096	9.5688938977619	22.793384836045	6.3142416831044	0.0999584867272458	0.4417	0.7232	2.2411	1.0403	4.775850496673	15.289488590634	5.547446014761399	0.1099455286855206	0.6051	1.4724	2.4349	0.3989	4.969536236809099	12.928513318326996	3.6862059184058	0.1197627605432369	0.0329	0.4438	0.4416	-0.1418	5.3545471352393	15.7667982390864	5.5023589015792	0.1237681245984778	0.0651	0.2221	0.8006	0.3134	4.383010335133499	16.2925391583305	6.170954365295	0.1245674000008651	0.0345	0.222	-0.5341	-0.2841	1.3538330294177	15.1380966085004	8.5600992475832	0.1261913478849997
96	0.0955160624153495	1.931	2.2028	4.8457	-1.4113	-5.4229253225959	-9.9304956929256	2.8359636819481	0.1255837572413463	0.2888	-0.2332	-1.7701	0.5113	-2.684768414968	-6.1289753515381	1.7480895400624	0.143280600455523	0.167	-1.3141	0.1081	-0.1007	-3.6229029820095	-8.075432452389899	2.3151012985108	0.1528935866409843	0.0001	0.0226	0.0106	-0.0025	-3.7050512301111	-7.985769685424599	2.2637193004166	0.1563932228873443	0.0002	0.004	-0.0079	-0.0401	3.471629028968	0.0536245508441	0.0302547906082999	0.1592409506619035	0.1003	-0.1207	-0.9241	0.276	-2.0413918339309	-2.7029055521207	0.7859557242938999	0.1634560448561457
97	0.0973783108206032	0.0304	0.3558	-0.0655	-0.5808	0.1441135214541	-0.7773002575399	1.1086079190646	0.1075902695694667	1.8166	-2.5193	0.7343	4.2942	-1.3079197125907998	-0.4777424217900999	3.8293358640924	0.1385542631162346	0.0057	0.1566	-0.0479	-0.1871	3.8328767368554	-3.4016377773527	-1.4695408827063998	0.1494145935834838	0.0152	0.0977	0.0377	-0.3768	-1.8791411753241	-0.3644738364047999	4.9637528112962	0.1545791168107358	0.0736	0.6202	-0.5468	-0.1742	-1.2857695863067	-0.1197601854508	4.0675185719502	0.1578782326622066	0.0288	-0.2775	0.3952	-0.2006	0.703453388916	-1.1557015268125	1.3438005565892	0.1595827309873529
98	0.1157094643653932	0.6114	-0.8227	-2.603	0.6878	0.6471141689536	5.4248924741309	-1.1872939804646	0.1277942057086878	0.4221	1.1928	1.863	-0.2471	-0.9356559561074	0.0948560470177	0.6809098323248999	0.1349239904293104	0.6417	-1.8893	-1.8644	-0.2976	2.0132222239497	5.0699789941862	-0.1146849344904999	0.1395127137368988	0.3648	0.3635	1.81	-0.7169	-2.1934919906171	-1.0204008442352	0.6411340282871999	0.1420821647254548	0.0379	-0.0549	0.5898	-0.2215	4.3219106084564	13.399410052775298	-2.1831841165737	0.1527978796828178	0.102	-0.2981	-0.9337	0.202	4.3813972708748	4.6213504151141	1.4219358155594	0.1538832932832048
99	0.1142443921926742	0.5362	-1.4547	-2.1694	0.466	1.7611514262547998	5.1019648781453	-2.442021915549	0.1179660115323544	0.0716	0.8053	0.1804	0.4791	-1.1701797621101	2.5735063241484	-2.1057570321561	0.1313126671556339	0.1979	-1.0124	-0.7673	-0.8043	1.4701310281668998	2.863385774346	-0.6162692328848	0.1352359262741291	0.0886	-0.5063	-0.8	-0.2936	-3.3853891056736	-1.3087065732048	-1.7737805391094998	0.1357108056112809	0.0486	0.5641	0.3468	0.3138	6.0770032079834	12.319404517029598	-2.9113842718	0.1382815788399437	0.6194	-1.3675	-2.1754	0.3404	1.6915142619158	5.486818404452699	-1.928988795221	0.1417415912472846
100	0.1145321440527942	0.475	-0.8577	-2.3376	0.147	0.2910203980879	4.5378645039687	-0.5817260519301999	0.117920880809511	0.0694	0.869	0.2554	0.2487	-1.913645013248	1.5367781221727	-0.2407006618226	0.1313066777533937	0.1493	1.0292	0.4451	0.6691	0.7432685359843999	1.3545018609396	0.5154330452007	0.1351051093944619	0.0667	-0.5413	-0.4418	-0.5028	-4.1516733146175	-3.9534631259509	-0.7699824538297	0.1395115410664761	0.691	1.1517	2.4591	0.2361	-1.3107917538319	0.3161605947051999	0.0256516560163999	0.1500708267138661	0.0102	0.1817	0.2503	0.0818	4.137431137504099	2.682014402819	2.6585266134911	0.1521678164697458
101	0.1138691857990229	0.5664	0.921	2.4458	-0.7944	1.7814917731267	6.1656430561505	-1.6536269233517	0.1181749184868534	0.0872	0.9929	0.3442	0.0451	-0.9430524458789998	2.8136955265719	-0.2290551247354	0.1321164910198892	0.2963	-1.3922	-1.1505	-0.3193	2.253175368189	3.6735768055511	-0.3117148322360999	0.1359615579004758	0.4345	-1.0263	-1.9269	0.1653	1.3505282148389	4.721281713092099	-0.540573241818	0.1383584084135065	0.1824	0.3587	1.2591	-0.5136	-0.9858970063113	2.2723747671706	-0.3488546532169	0.1410786462232642	0.3037	0.8524	1.5589	-0.2685	2.7572382775174	7.5746743576402995	-1.1352431508485	0.1510181727960906
102	0.1148026454201818	0.4646	-0.6434	-2.351	-0.3589	0.03540872763	5.0518812000642	0.8682613445183	0.1181587094695136	0.0665	0.857	0.3062	-0.1286	-1.7683512008729	2.0391099381503	0.1159045684421999	0.131368532351384	0.1491	-1.0798	-0.5233	0.5127	0.9542652096285	2.1651650085131	-0.2554149553044	0.1351449283723072	0.0532	-0.512	-0.4171	0.3929	-3.8156444894088	-3.9985502391331	0.0826990505313999	0.1398235900991637	0.6713	0.967	2.5032	0.0036	-1.0558095718652	0.8655073323692999	-0.1177143478544	0.1509961077764993	0.0139	-0.1676	-0.3304	0.0347	4.4156650506145	3.4493215305611	-1.9573944633864	0.1523007063778849
103	0.0845393053625133	0.0	0.0001	-0.0	-0.0	0.0001573721228	0.0043670764077	0.0001573721228	0.086075253720877	0.0	-0.0004	0.0001	-0.0066	-3.93430307e-05	-0.0042883903462999	0.0001573721228	0.1132016845957798	0.2442	1.798	-0.0551	0.0043	-0.0003540872762999	-0.0121176534556	0.0005508024297999	0.1140240194540366	0.0	-0.0032	0.0002	-0.0001	0.0004327733377	0.0121963395169999	0.0004721163683999	0.1151306984090699	0.0	-0.0085	0.0001	-0.0111	-0.0002754012148999	-0.0095603564600999	7.86860614e-05	0.1162795159582781	0.0	-0.001	-0.0	0.0	0.0002360581841999	0.0096783855522	7.86860614e-05	0.1279639570103534
104	0.1273658447482546	0.1564	-1.2735	-0.1754	-0.4354	5.724922426249099	-1.6591742906804	4.5385726785213	0.1558046224486705	0.0175	-0.0291	-0.0176	-0.4094	4.017395550838399	-1.8019501490907	2.6081281911644	0.1688777426816826	0.013	-0.2821	-0.1552	-0.1105	-3.9446109440434	-8.873977946507798	2.0692466996665	0.1754871300046023	0.0402	0.5814	0.0579	0.0474	3.6148770037467	-2.185505355385	2.4942694603186	0.1817735122235995	0.1623	-0.2278	-0.0785	-1.1319	4.5198060528774	-1.8285066948132	2.7262359693258	0.1940141687540462	0.1945	-1.1701	-0.3215	-0.1766	2.9284198040931	-2.5881812745995	1.1249746198358	0.200350212518087
110	0.0980454669478429	0.0054	0.0795	0.1964	-0.1942	-2.4110589503881	-1.5134083619369	0.9596945478651	0.1068564105080143	1.9041	-1.8367	-3.7634	3.0319	-3.4955495916336	-4.0238478078732	2.8603957040128	0.1396996214530679	0.0022	0.001	-0.1359	0.0725	0.2543526934755	-0.6990076264469	-1.5173820080376	0.1498726696669833	0.0122	0.0183	0.322	-0.1349	-3.9533450968588	-4.9499040644898	3.5915072435109	0.1513817766981771	0.081	0.7024	-0.2076	-0.5162	-7.250291069518799	-6.949159512541	7.5078698915117	0.1587111741057779	0.0099	-0.003	-0.2998	0.0615	1.0736319647722998	0.517754284012	-2.3101834196733	0.1614088614375837
112	0.0931737401582389	0.1556	1.3989	-0.2701	0.6899	-0.1171242023939	-6.7120784095428006	-1.5521612471764	0.1123986188697513	0.0005	0.0015	0.0321	0.0764	-3.7835405763576	-5.5219123878371	-2.5645361131488	0.1200652587982329	0.0291	-0.5302	0.2834	-0.0513	-1.9149039902304	-2.7257245099267	0.9478522956244	0.1211055993721902	0.0017	0.1427	-0.0009	0.0167	1.3343975722519	-3.8306341841055	1.867613667329	0.1257988531468286	0.0435	0.6461	-0.1554	0.2777	-1.801123945446	-4.4388380956968	-0.3666377030932999	0.1316106209911857	0.0185	-0.3071	0.017	-0.3413	1.0000998403939998	-1.6901372558412997	5.5596423542784	0.1380169334748077
113	0.0918549056098673	0.0307	-0.4839	0.5173	0.0011	-1.0811071406053	2.8603563609821	1.8708004528157	0.107199452437212	1.7256	3.2291	-3.701	0.1482	-3.6912418263354	5.3116238887456	0.9780284001713	0.1371086412498331	0.0023	-0.0246	0.0792	0.1335	-0.0294679299942999	-0.7679366162332999	-0.6285836014938999	0.1413718274261683	0.0248	-0.3131	0.0738	-0.4	-4.0431652359469	6.511625668126299	2.1551718787153	0.1532189797149494	0.1129	0.4768	-0.8678	-0.3537	-1.9609746791801	2.0190449924933	-1.7189363543137002	0.1555166548701117	0.0411	0.4232	0.1501	0.4411	-7.832843325093699	12.763980763939598	1.7014680486829	0.1586232135342736
114	0.109893617715326	0.0432	0.1449	-0.6257	0.4216	-2.8463895850836	0.6391275337215	1.9204513575591	0.1126702278612861	0.0043	0.0513	-0.1861	0.1409	1.3277879430942998	-0.3491300544317999	-0.9471047780411	0.1158130470677864	0.0028	-0.1106	-0.1085	-0.1103	0.8822281204168	-0.2235864434681	-0.6246886414546	0.1222276667325127	0.4773	-1.9553	0.4671	1.3475	3.0665138418501	-0.7545993288259999	-2.1318414615102	0.1349758584028145	0.0094	0.062	-0.2605	0.182	1.9410277626152	-0.4850208824695999	-1.3600885712989998	0.1467606449107292	0.0002	-0.0265	-0.0061	-0.0288	-4.9735098829098	0.0658208903611	4.3412673795608	0.1470635661502619
115	0.1181266071113908	0.0208	-0.5134	0.0126	0.0194	-0.3798569614085	-7.9265584242211	-1.1959101041879	0.1244285228954444	0.0106	-0.0613	-0.2481	-0.2505	0.1030000543725999	1.4879927641047	0.2050558760084	0.1253722539482274	0.4315	-0.0921	-2.2512	-0.2938	0.2300780435335999	5.0313441380388	0.6830343559826999	0.1430643741413224	0.0026	-0.0493	0.156	0.0127	-0.0470542647172	7.4671105117065	0.9552094423653	0.1436880980987409	0.0312	-0.5591	0.0528	-0.1016	0.6667856843036	4.3737253798883	0.682601582645	0.1488178939647898	0.2052	-0.0526	-1.4229	-0.2028	-0.3066789243064999	-6.3509880737782005	-0.960756809694	0.1512631532389497
116	0.1167546246111127	0.0022	0.0412	0.0856	0.1394	0.1413201662744	-0.5794441561496	-1.0006112997930998	0.128346518043042	0.4256	-1.3515	-1.7098	0.4731	4.2587257011522	2.327533696212	-0.5505663716157999	0.1379524439514241	0.0096	0.0328	0.2592	0.1904	-2.6881912586389	-2.8722379562535	-2.0327363671769	0.1462771919599891	0.0045	0.1669	0.0208	-0.1348	1.561524888483	-0.1653587580320999	-0.6936963173024	0.1488166172938252	0.0016	0.044	0.117	-0.0194	5.9347388089722	4.3836398236247	-0.9048897061	0.152037750745937	0.0058	0.1654	-0.0461	0.1668	-0.1296746291872	-0.2110360166748	-1.6479615269308998	0.1543840617729527
117	0.0968146705120158	0.0009	0.0502	-0.027	-0.1057	-0.1930955946756	-1.5761604959034	-1.3489544936109	0.1118731511700047	0.108	-0.5129	-0.9516	-0.529	0.3691556570581	-2.7829292765645	-1.1959494472186	0.1143504172540862	0.2277	0.962	1.3205	0.5632	1.8698955631096	-1.6765639102498	-0.4802603757548999	0.1191065410100986	0.1157	-0.6783	-0.8783	-0.4753	-1.1402790587781	-3.4880350727699	-1.9132122399103	0.1238510464723435	0.0395	-0.2948	0.6044	-0.1613	1.0047816610473	-5.9879699295093	-1.1969723660168	0.1274542624811521	0.0008	-0.0828	-0.0212	0.0464	0.6577761302733	-1.0595865028124	-0.7960275401531	0.1337611695562368
118	0.0857627232722528	0.0	0.0001	0.0001	0.0	-0.0038556170085999	0.0019278085042999	-0.0004327733377	0.0870342298566475	0.0	0.0001	0.0001	0.009	0.0031474424559999	-0.0022032097191999	-0.0004327733377	0.1091114134690475	0.0999	0.6056	1.0034	0.0009	-0.0016130642587	0.0008655466754	-0.0008262036447	0.1113435642403091	0.0	-0.0	0.0001	0.0001	0.0007868606139999	-0.0005901454604999	-0.0007475175832999	0.118239891263639	0.0	0.0002	0.0005	0.0134	-0.0339923785248	0.0201436317184	-0.0003934303069999	0.119343727659688	0.0	0.0001	0.0002	-0.0	0.0333628900336	-0.0206157480868	-0.0003540872762999	0.1289828190836772
120	0.1000802904715994	0.0047	-0.001	0.26	0.0545	1.2559869120668	-0.0104652461662	-0.0093636413066	0.1057638205027344	0.0201	0.5338	0.0013	-0.0041	3.088034479643	0.0204190329333	-0.0249041384330999	0.1221935405899908	0.0556	0.8262	0.0022	-0.0066	1.7133103009236	0.0122356825477	-0.0134553164993999	0.1332767596535128	0.0047	-0.0026	0.2037	-0.1062	4.3176615611408	-0.047998497454	-0.0395004028228	0.1337901037565051	0.0051	-0.2402	-0.0019	0.0024	4.7633394129104	0.0688503037249999	-0.0331268318494	0.1392443302321391	0.0004	0.0004	-0.0612	0.0108	0.4210491145514	0.0023212388112999	-0.0009442327367999	0.1412532917977874
125	0.1487377165292558	0.0507	0.2283	0.6734	-0.0754	-3.2739696427312	-1.5451581877118	-1.4340928120457	0.1583451576116123	0.0322	0.4063	0.3709	-0.0477	-5.4346888887752	0.8339148787172	-2.2440084420359	0.1707079019585644	0.0007	-0.0004	0.0409	0.0661	1.7145692779059998	0.4667657162247999	-0.6037188060915	0.1793862448276517	0.0221	0.4184	-0.0442	0.088	-6.5892101246667	2.1543456750706	-2.754012149	0.1796534137677774	0.0048	0.0026	0.1988	-0.0268	0.1504084063660999	-2.7062890527609	-0.0629881921506999	0.1944283907856669	0.0043	0.0631	-0.0023	-0.171	-2.5351468692159	2.6803619955296	-1.8502240477596	0.1949299611453184
126	0.1323950441606895	0.0564	-0.1135	-0.7899	-0.0481	5.3453802090862	0.1411627941516	-4.7367435241572	0.1393703895463748	0.012	-0.0996	0.3326	-0.0904	2.4418645434262	2.1514342907988	-1.7390799860321	0.1416863346200773	0.0082	-0.1711	-0.0835	0.2247	1.4632853408251	0.9997457531177	-1.5154148565025998	0.1515445544511306	0.0635	0.4724	-0.2805	-0.5714	5.910582188122399	1.6946617043718	-5.0723789190589	0.1658502637512207	0.0038	-0.172	-0.0228	-0.0639	1.5047528951829	-1.9798986769468	-1.4287028168398	0.1940405139655563	0.1593	0.7897	-0.2244	-0.7465	2.8953716583051	0.6791787389741	-2.5627656767673	0.2128228762506343
127	0.1499824203732541	0.0696	0.3328	0.7624	-0.0672	-0.7213544678845	-3.9051105412206	0.4413501183925999	0.1597350770816988	0.0018	0.0109	-0.125	0.0392	-7.031150388519801	2.0485129224876	-0.6978273355259	0.170451832044482	0.0036	0.1367	0.09	0.0722	2.0585847383468	-0.414675543578	0.6026172012319	0.1712926242427505	0.0284	-0.4988	0.0028	0.003	-5.1136497582632	1.1306400162566	-0.5258589483362	0.1871308175439263	0.0059	0.0403	0.2134	-0.0163	-0.1395890729235999	-2.0799480040169	-1.4030118177927	0.1931557820895212	0.0015	-0.0398	-0.1004	-0.0027	0.1992331074647999	-2.5094558701688	-1.4817372222234	0.1963918159161101
128	0.1295167130322864	0.4351	1.0538	-0.0498	1.9814	1.8768986225742	-0.2115474760738999	5.9236047312841	0.1334400188224029	0.1707	0.5167	-0.029	1.2848	-0.7202922060556	-0.1695684623169999	1.9806855375608	0.1553398403514223	0.3761	0.2507	-0.0296	1.8889	2.4756602067975	-0.3097083376704	7.3364916497825	0.1634866665846437	0.2211	0.4145	0.1387	-1.3557	0.4127477350736999	0.2730799760887	-3.8637216729242	0.1645075024633075	0.008	-0.0742	0.0628	-0.2518	0.4413894614232999	0.0478017823004999	-2.0983211993538	0.1670649345906375	0.0158	0.2043	-0.2217	0.2262	0.5356160199497999	-0.1180684351306999	-3.3919987348312	0.1721222633934926
130	0.1570361891499961	0.8521	2.8333	0.2369	0.2361	-5.3083190741668	0.3377205755288	-0.6009647939425	0.1595278712526734	0.1638	-1.2247	-0.0765	-0.1847	-2.5381369395491	-0.6604121133302	-0.125110837626	0.1717688346398431	0.0161	-0.2929	-0.2348	0.0082	-5.3870051355668	0.5912470653595999	-0.6048204109511001	0.1790486395910996	0.0296	-0.473	-0.0567	-0.1463	-6.2226904506655	0.5973845781488	-0.7048303949905	0.1871707335399451	0.0042	0.0015	0.0361	0.1804	-2.602541480805	-0.6648185327685999	-0.1591032161507999	0.2042332825932039	0.0499	-0.571	0.0186	-0.2012	-2.9501371570395	0.7586516609880999	-0.4278554588624999	0.2098711527114584
132	0.1329861233401971	0.523	2.242	-0.5173	-0.7782	6.8868794949429	-1.8003370848319995	-2.6098986275459	0.1463662924950318	0.1096	-1.0171	-0.1175	-0.2734	7.819033921317999	-1.5731704255702	-1.8348409227559	0.1566850447333404	0.0296	0.4727	0.0807	-0.2305	4.7911155925846	-1.0115486623277	-1.6659412919608	0.1594674186407887	0.3314	-1.1684	-0.7554	-1.0869	3.6310469893644	-1.6121200259631998	-2.2806368036176	0.1608610354587668	0.2565	-1.2479	-0.3306	-0.8514	6.921776763173799	-1.6266376042914998	-2.2399167668431	0.1667000231481676	0.1457	-1.139	-0.0823	-0.0805	10.9209958338288	-0.9058732818675	-0.8445374970061998	0.1693158605834261
133	0.1482366419177711	0.0577	0.2046	0.73	-0.0982	-2.9471470867063	-1.9032584531432	-0.2784699712946	0.1628791887613662	0.0394	-0.555	-0.2329	-0.0283	-5.2332132285605	0.7988995813942	-1.1038474123498998	0.1699830420676885	0.0009	0.0268	-0.0404	-0.0773	1.7628431765748998	0.311596803144	0.4695984144351999	0.1742138057994271	0.0022	0.1222	-0.0506	0.041	-7.8954774299681	2.9138628827341	-1.4491218497731	0.1811923483749203	0.0063	-0.1821	-0.1387	-0.0105	0.7028239004247999	-2.9122891615061	-1.0780383842107	0.1929239211496669	0.0019	0.1187	0.0208	0.0034	0.4902928485833999	-2.799256634305	-0.8240791210421998	0.1949141714375844
138	0.1279636666908191	0.8887	-1.4779	-2.0653	-1.992	0.4741228629657	1.0659600737858	-0.0060194836970999	0.1359889159229182	0.0071	-0.0909	-0.2345	-0.1241	0.0648766576242999	0.2169768143104999	-0.4418222347609999	0.1557775903925913	0.0161	0.1312	-0.2763	0.2482	0.7494453918042999	1.5574725563209	0.3058527206617999	0.1615684122337898	0.1455	-0.1707	1.068	-0.4252	0.6834671293204	1.0443607499315	0.2875188683556	0.1688621021761396	0.3733	-0.1919	1.7322	-0.5277	-0.3437007161952	-0.302547906083	-1.049672059076	0.16955138763426	0.011	-0.1428	-0.1345	-0.2427	-0.4572447027953999	-0.9966376536924	-1.0138305581083	0.1748087039670362
139	0.1167861915318159	1.2433	-1.7242	-2.8791	-2.1695	0.0004721163683999	0.0012196339517	0.0009442327367999	0.1311417994099871	0.0095	-0.0777	-0.3072	-0.0911	0.0001180290920999	0.0001967151534999	0.0004721163683999	0.1415063398162617	0.0	-0.0004	-0.0004	-0.0004	0.0006294884912	0.0029113842718	0.0013376630437999	0.1516073064672255	0.0	-0.0005	0.0002	-0.0003	0.0011409478903	0.0029900703331999	0.0014556921359	0.1580189321658179	0.2372	0.3618	-1.208	0.8133	-0.0008262036447	-0.0007475175832999	-0.0002360581841999	0.1607897197513968	0.0	-0.0	-0.001	0.0005	-0.0006688315218999	-0.0024392679034	-0.0007868606139999	0.1652725080333781
140	0.1263461694127417	0.6847	2.4764	-1.413	0.0067	0.7456684608570999	1.2969036639948	-0.0014950351665999	0.1388816230131712	0.6997	2.3832	-1.3701	0.0061	1.4835076586049	2.5551331288115	-0.002754012149	0.1419513144039173	1.3555	1.8841	3.2824	-0.0021	-0.4005907385873999	-0.6994797428153	0.0014950351665999	0.1423103191300904	0.0043	-0.0079	-0.0223	0.2105	0.8649171869087999	1.5069954479327998	-0.0025179539648	0.1503436024959343	0.1826	-0.661	-1.1767	0.0013	-3.507824617212	-6.3151859158412	0.0063342279426999	0.1507716841616257	0.4251	-1.7905	1.0118	-0.0047	-2.6895682647134	-4.5360940675872	0.0042883903462999	0.1557009853573012
141	0.1011652134687227	0.114	-0.9777	0.7578	-0.4005	2.7218688929181	-4.3567685336566	-1.8795739486618	0.1214252793987125	0.0463	0.3145	0.1847	0.6625	-1.6291162152255998	-1.8299623869491	-4.307747117404399	0.1355816009237617	0.1355	1.0402	-0.6131	0.2033	5.6382103865863	-3.933791610600899	3.0661597545738	0.1433838156648348	0.0295	-0.4039	0.3531	0.1444	0.7695890235227	-1.5245817826557	-0.5165739930909999	0.1593134710115942	1.2224	2.6835	-1.324	1.5984	-0.0068850303725	-0.8891918368506999	-0.3913451263729	0.1639853693957813	0.0058	-0.1815	0.0569	-0.1283	0.9941196997276	-1.3113818992924	-0.4029513204293999	0.1660228153501663
152	0.0820255082611855	0.9317	0.4181	4.1004	-0.2212	-14.0002961606564	1.4248078568005	3.3562752629556	0.0907877134189337	0.8517	-3.6259	0.4295	0.86	-13.8197509927741	1.6553973597332	3.2965525423529995	0.1093457156654413	0.3945	0.3489	2.2953	-0.1454	-10.784121430023498	0.5367176248094	2.5910926588713	0.1111470870043012	1.0651	3.6604	-0.4878	-0.8594	-12.9610106616852	2.073771148197	3.0734382152532995	0.1216339434402847	0.4908	-2.3761	0.2554	0.5844	-4.9689854343793	0.481952126075	1.1977198836001	0.1276259071071729	0.0769	0.0736	0.9459	-0.0585	-9.5740871778143	1.1725796869828	2.2909840206917	0.131241446628972
153	0.1270793743365093	0.6904	2.1646	-1.8336	0.3184	-0.1772796963342	-0.2312583344545999	-0.1606375943481	0.140773170539323	0.0368	-0.5288	0.31	0.1262	-0.2165833840035	-0.3005020684866	-0.198288874728	0.1486508305075214	0.0009	0.0533	0.0696	0.0403	-0.0628308200279	-0.1552475991422	-0.0935183839739	0.1556824769357513	0.2584	-0.7274	-0.3593	1.3534	-0.1616998561769999	-0.1499756330283999	-0.1075245029030999	0.1589722893323743	0.002	-0.1149	0.074	0.0165	-0.1535165057914	-0.2118228772887999	-0.0680634431109999	0.161965641017835	0.7682	0.9827	0.8251	-2.3383	-0.1810172842507	-0.3540479332693	-0.2273633744152999	0.1636696965138183
154	0.1503026321622651	0.3354	-1.0121	1.4833	-0.3508	1.0595865028124	2.1630011418246	1.902628964652	0.1564513827098944	0.1053	0.6855	-0.4701	0.5647	1.2083425018891	-1.9904426091744	-0.9421868992036	0.1655636334799851	0.3596	-0.3166	-1.2082	-1.3031	0.3503496883834999	0.4969024777409999	-0.3227702238627999	0.1690680846206971	0.5483	-0.1467	1.9237	1.069	1.5164771183314998	0.1788927605929	0.8195546725116999	0.1734228078112046	0.0126	0.16	-0.0978	-0.2723	1.9418146232292	0.9772415395573	2.0856920864991	0.1743655131907975	0.0382	-0.2314	0.5047	0.1422	-0.3584543527077	1.6993435250251	-0.2359794981385999	0.1779473719716894
155	0.1014453233102157	0.5723	0.9123	-2.5435	1.0772	-2.3601097256316	13.0735710725179	-4.309635582878	0.1324913740196289	0.392	-0.6109	1.8585	-0.7818	-1.1292630101821	11.3589624515812	-3.0295313929921	0.135982867721785	0.0953	-0.838	-0.5188	-0.2826	4.6200127520703	0.5105151663632	1.5162017171166	0.1421925883115577	0.0004	0.0024	-0.0619	-0.0125	-1.5902846439246998	5.987222411926	-2.526609431554	0.1473761498853829	0.3915	-0.2605	1.9236	-0.4657	-0.5284162453317	7.297856793635099	-2.567132753175	0.1517081983852769	0.0125	0.0513	0.1749	-0.3006	-0.9415967537431	9.6656384102532	-3.4606916664334	0.1558569299438998
156	0.0984952332777865	0.5171	1.0952	-2.5825	-0.0772	-6.0122052364205	12.131659574529198	-1.1007393129246	0.131443863655654	0.4654	0.729	-2.183	-0.1178	-4.5099702952024	10.4713836789892	-0.9687827879568	0.1371271636361201	0.0896	0.3338	0.1009	0.9268	-2.2253205024534	-0.7342983249848	-3.8769015882087	0.1386113333217985	0.0368	-0.1258	-0.3467	-0.5117	-3.6845928541471	4.773450571800299	-1.5914649348456995	0.1476058753229413	0.3573	0.8312	-1.705	0.1816	-4.6791059841817	8.4575319665483	-1.9120319489893	0.1534746347293429	0.0816	-0.078	-0.8225	-0.3393	-3.9222641026058	7.7191419663706995	-1.3103196374634998	0.15570991801163
157	0.1010259674002483	0.5327	-1.6734	-0.0924	2.2583	-8.015198272388199	2.0434376715273	10.6726626240504	0.1338151223179914	0.5009	-1.2968	-0.1125	1.98	-6.2249723464461	1.5149820831649	9.1418646425441	0.1393610802116376	0.0498	0.151	0.7139	-0.0604	-3.1362296922505	3.1036930058616	3.2123977996857	0.1411822333355744	0.1131	-0.0343	-1.0945	-0.0477	-0.5788146676584	4.466102815971899	0.2161506106658	0.1485104389631124	0.2237	-0.8602	0.3201	1.1902	-2.2767025005476	4.9118986968336	3.0017552133178995	0.1530660728261614	0.2099	0.7004	0.8253	-0.9409	-2.6574643516622	4.8925419257292	3.4868941248796	0.1545987335914191
158	0.1030335990084352	0.6094	1.528	-2.5227	0.4168	-4.5126062782593	13.272607464829198	-1.3375843577386	0.1336789312195024	0.367	-0.089	-2.0256	0.0852	0.6053712133808999	6.1944028115922	-0.2006101135393	0.1341678892166014	0.2831	1.6345	-0.5849	0.3886	1.8002583987706	6.4382115728401	0.009835757675	0.1437879702234915	0.042	-0.2669	0.6048	-0.0296	-2.0072420832833	5.5486656487131	-0.7300099346385	0.1497024406243119	0.2309	0.8646	-1.2453	0.1229	0.0298220172706	6.463627170672299	-0.5725197827464	0.151099340625479	0.0767	0.3554	-0.7962	-0.0379	2.0142844857786	4.8375797118413	-0.0906069997021	0.1536026535166885
159	0.102986197545842	0.5473	-1.0587	2.6166	0.0604	-6.643621536124799	11.5437960098098	-3.2219188131151	0.122940627197414	0.0536	0.3482	0.0595	0.7276	-2.3132915190986	-4.9960140964702	-7.9121195319542	0.1356940159548725	0.5072	0.77	-2.2385	0.0496	-4.994125630996599	9.5648415655998	-2.9549370067849	0.1387361633716771	0.1535	-0.3124	-0.5392	-1.1275	-2.213438907182	-3.0063583479098	-5.7802387274133	0.1419568925813994	0.0387	0.3302	-0.4856	0.2523	-4.7906434762162	4.6336647837232	-3.2524096619076	0.1526247569996238	0.3441	0.4715	-1.7413	-0.3573	-5.4807595777249	7.823912457124799	-3.7814553957305	0.1550900795585608
160	0.1002075525906904	0.507	-1.0073	-0.0132	-2.5642	-5.9961139368642	-1.9463390717597	-12.291274250079098	0.1335469490192743	0.4581	-0.6913	-0.0536	-2.1599	-4.4797155045941	-1.7414405678741	-10.5394471221002	0.138786160805397	0.0031	-0.0416	-0.1757	-0.0318	-4.3250187078817	-1.4629312535488	-6.459220751233899	0.1433812071989433	0.1031	0.366	0.9571	-0.1674	-1.630375192208	-4.3564144463803	2.8840802084942	0.1492435652433605	0.3706	-0.728	-0.1436	-1.7816	-4.6123015180531	-2.8222329642338	-7.597217914231399	0.1540269672758166	0.0537	0.2798	0.4233	-0.5153	-3.9970158609358	-2.1269235826727	-6.756654063325899	0.1558389062457242
161	0.1159195675098721	0.6583	-1.6025	1.6372	-1.8082	4.805436455759399	-5.3367247423322	5.0306359634862	0.1254689906220079	0.2167	0.3526	-1.5665	0.1103	5.3814577682381	-5.9622395874315	5.9926517501626	0.1504605825261018	0.0764	0.2098	-0.5494	0.645	4.4545359649461	-1.0875987406708	6.0584726405237	0.1535372272534405	0.1461	-0.1803	-0.865	-0.8043	1.8582500260224	-5.1164037704122	1.1662848020708	0.1571949546134874	0.0133	-0.034	0.1859	-0.3017	5.4791858564969	-10.31967695261	5.6908120186322	0.1603956315632249	0.0993	-0.4599	0.0672	-0.844	1.7620563159609	1.0451869535762	2.0657058269035	0.1621745843541491
162	0.140638235164693	0.5149	-0.4472	-1.3368	1.8721	-0.432379907393	-2.0642107917369	-0.9366001888442	0.149171510874897	0.1028	0.1257	0.4996	0.8763	0.4306094710115	0.3547561078219	0.7664809240974	0.1604663442144484	0.5904	0.5852	2.2746	0.0528	0.3128557801264	1.1458657691375	-0.8417441418264999	0.1674640890384291	0.2528	0.557	1.3934	0.111	-0.065702861269	-0.621226454753	-0.0659389194531999	0.1683416154776179	0.1047	0.1902	0.9231	0.2122	-0.1884924600837	-1.4992842139156	-2.0421000084835	0.1731702489260216	0.052	0.2835	0.6027	-0.0808	0.9561536751021	1.8504601059438	-1.2536656732555	0.1751450939039682
163	0.0837419604012825	2.2873	-5.1571	3.7462	-0.5833	0.1664603628917	0.2513232801116	0.1393923577701	0.0941812779322605	0.0043	0.2051	-0.1565	0.0364	-0.5841259768028999	-0.9141746613452	-0.6134758777050999	0.1108738276013379	0.0061	0.1386	0.2093	0.1416	-1.1347316914494	-1.9260774109492	-1.263304715777	0.113413031704339	0.0565	-0.6887	0.5135	-0.0948	-1.5623510921277	-2.2931478873802	-1.5830061832452	0.1181870670731372	0.1732	0.7131	1.0807	0.7224	0.9729138061803	1.5532235090053	0.9904214548418	0.1238107721705704	0.124	0.9657	-0.7387	0.1538	0.9940410136662	1.4405057260498	0.9560749890407	0.1317951150127964
164	0.1200672866250558	0.43	1.3597	1.8366	0.3875	7.2746837485528	5.2141712017017	0.5936076472016	0.1462016023080828	0.7342	1.0232	-2.4486	-0.7001	1.8261854560019	-3.8078152262995	-1.2409972173701	0.1591718130860268	0.5636	-1.0685	-1.9685	-0.5425	5.684045017351799	4.0114940962334	0.3789127286716999	0.1642900178527963	0.0321	0.0676	-0.5244	-0.117	3.7929042176642	-0.3017217024383	-0.5168493943059	0.1655630065367882	0.0074	0.1456	0.1796	-0.1154	3.2260498313386	-3.5865893646733995	-1.2394628391728	0.1696149180007013	0.0063	-0.0931	-0.2163	-0.0079	0.9756284752986	-3.8247720725312	-1.259370412707	0.1737035254862541
165	0.1163763819896232	0.3899	-1.3858	1.7508	0.198	6.863667106829899	-6.920832530437	-0.8193186143275	0.1470837727573408	0.7536	0.9348	2.6049	0.1629	1.044164034778	1.891219485749	0.1987216480656999	0.1562160779923747	0.5658	1.1948	-1.9855	-0.2511	5.4456655943405	-6.163479189462	-0.6467994247079999	0.1627346390327415	0.0148	0.0011	-0.3692	-0.007	4.4605554486432	-3.565265442034	-0.4266358249108	0.167026122176342	0.0103	0.1948	0.1955	0.1293	0.1060294677365	1.7377816660189995	0.2964497363244999	0.1716398041440445	0.0877	-0.4186	-0.7685	-0.02	2.0294315525981	2.5402614632069	0.2446743079233	0.1737406408174998
166	0.1131099428879613	0.4274	-1.5069	-0.2499	1.8263	7.544891683400399	0.7084106107842	-6.6647880866414	0.147919171259654	0.5278	-1.0018	0.7466	-1.947	1.4425515636462	-0.9498587901901	2.1990000149151	0.152086045584211	0.6759	-1.0736	-0.4652	2.3015	6.2888260852722	0.6542352575103	-6.0291227396215	0.1602454621303999	0.0233	-0.207	-0.0764	-0.4117	3.8321685623028	-0.2502610182827	-1.7380177242032	0.1683020052358428	0.0137	-0.1308	0.2422	-0.2145	0.474870380549	-0.8841952719517999	2.2578178458116	0.1717943103627226	0.0594	-0.4901	-0.0892	-0.5204	5.7418005864194	0.3428745125505	-4.2973212142689	0.1730431246168361
167	0.1146263075400189	0.4844	-1.4719	1.8288	-0.9096	7.381264018719099	-4.3188025090311	2.1766925165082	0.1396512612010255	0.8674	0.92	2.6071	-1.2936	2.2789843963282	5.806637901013	-2.7471271186275	0.153782905565661	0.4747	1.227	-1.579	0.7945	5.9260833422182	-3.6520168247275	1.9354803952865	0.1607151759848001	0.0239	-0.2428	-0.1583	0.3727	3.5276928477155	0.1122850096177999	0.2072590857276	0.1647761049939437	0.0297	0.5067	0.1149	-0.0243	1.9174219441952	3.9651873490995	-1.8410964646372	0.1698727717262005	0.0174	-0.1899	-0.2003	0.2777	0.1209011333411	3.0287051893474	-1.0932247940609	0.1724317318897629
168	0.1117485180964178	0.4402	1.3399	0.3093	-2.0046	7.290735705078399	0.4225834927487	-6.054498994423	0.1409373021367883	0.7736	-1.1275	0.9779	-2.4507	2.3481494442988	-1.7222411688925	4.0854589939494	0.1535473634476107	0.5162	-1.1438	-0.3159	1.9065	5.9963499950484	0.2987316321050999	-4.9449861856523	0.1603007676341871	0.0185	-0.2059	-0.075	-0.3531	3.9522828350299	-0.5133478645735999	-1.1689601281584	0.1699527694576178	0.1507	-0.962	0.345	-0.534	2.2059243883183	-1.4694228536143	3.0285084741939	0.170442993100889	0.0389	-0.4503	-0.174	-0.331	4.665532638590199	-0.0777024856325	-2.7480320083336	0.1718549143817569
169	0.1092101408528497	0.3626	1.4599	0.7192	-1.5268	7.8270205565501	2.3246223119402	-5.5066472919255	0.1404261482925609	0.8126	-0.7134	1.6287	-2.349	1.4807143034252	-1.975807001754	2.625753868918	0.150807993580544	0.5192	1.5361	0.6875	-1.527	6.246729042423199	1.8489257277465	-4.469092886305099	0.1600836056826014	0.0126	-0.1756	-0.0195	-0.2944	4.1226381579609	0.0094029843373	-1.1466132867208	0.1680397548231181	0.008	-0.0453	-0.204	-0.1653	1.4056478008495998	-0.5254655180291999	0.3348878773184	0.1688981473675324	0.1626	0.8243	-0.5073	0.7123	1.8112351043359	-1.831024648778	2.085574057407	0.1692964668710431
170	0.1148636334694862	0.1711	-0.8858	0.146	1.1954	7.3857884672496	-0.3600674169664	-5.2232594417934	0.1247261456197299	0.1151	-0.7813	-0.4609	-0.7492	4.2794594783311	1.6407224092821	4.129641217425499	0.1470556003702302	0.408	0.0203	-0.2374	-2.0261	0.7567631955145	-0.0718403740582	2.0230579816247	0.1573523026561637	0.4287	1.0008	-0.0259	-1.7563	5.9268308598015	-0.7090400992754	-4.8176721383071	0.1635363303346457	0.0225	0.404	0.0576	-0.1997	2.385761381648	-0.0371004779501	0.4347011462042999	0.1641443825496093	0.021	-0.1265	0.1695	0.3834	3.734440474044	0.2314550496081	0.6161905468234	0.1658547824461492
171	0.0865588275768409	2.6063	-2.5673	-5.1711	-3.44	-0.1015443622366999	-0.40916751928	-0.2485692679626	0.0960114236118982	0.0024	-0.0768	-0.1503	-0.0945	-0.1178323769464999	-0.0584637436202	0.0498869629276	0.112931340515431	0.0234	-0.3742	-0.4051	-0.0803	1.7217690525240998	5.292739234009599	4.5501395295471	0.1214621062478893	0.1202	-0.8955	-0.8251	-0.037	-0.9767300801582	-3.2904543725945	-2.7364258142771	0.1318503639226491	0.0001	0.011	-0.0128	0.0351	-0.1273927334065999	-0.0308449360687999	0.0818728468867	0.1349961131514871	0.0133	-0.0604	-0.2808	-0.2555	1.8937374397138	3.6609083496657	2.4576804417676	0.1418947811057453
172	0.1245333400070979	0.0752	-0.0172	-0.5424	0.7818	-3.086854188722	-2.6858700198276	7.669058288289599	0.1246871296142674	0.1984	-0.3851	1.1116	-1.0014	-0.5258196053055	-0.7710840586893	2.7228918117163	0.1248973150771964	0.1261	-0.8703	0.4432	0.7483	0.4643657913520999	0.3286323354371	0.5600480420145	0.1251754162015067	0.0076	-0.1985	0.2242	0.0374	-5.328462705885199	8.1741834594469	-4.808741270338199	0.132912697855047	0.0	0.0001	-0.0003	0.0002	-1.1826908458727	17.9246454438893	-21.2673080182227	0.1329614910139393	0.0	-0.0017	0.0011	0.0008	2.6826438913102	-17.4698006659666	22.3176882518513	0.143475379873495
173	0.1157060227926862	0.0226	-0.0245	0.2208	-0.4937	-0.6602153981766999	5.353366844318299	-11.8824608180754	0.1163591693486781	0.0146	-0.011	0.1375	-0.4109	0.8096402287753	-6.2301262834678	11.151388621608	0.1192067854053406	0.3044	0.1041	-0.9224	1.723	0.1904202685879999	-0.7373670813794	-0.1250714945953	0.1213308524189484	0.175	0.4723	-1.1981	-0.7103	0.0284843542268	-0.6343276839761	-0.3584936957384	0.1427280323459841	0.0001	0.0296	0.0016	-0.0255	0.1123636956792	-0.3352813076254	-0.1459233008662999	0.1429278405392816	0.0002	-0.0319	-0.032	0.0074	-0.0056260533901	-0.3293405099897	-0.2178030179552	0.16182067859448
174	0.1177130976488548	0.5064	1.5999	-1.1601	-1.596	-1.6005531749374	1.6342308092166	5.6854220234263	0.139539646569846	0.0013	0.0573	-0.0817	-0.0651	-10.9075405173294	8.752526010736899	10.932916772130898	0.1416052792435718	0.0003	0.0467	0.0124	-0.0191	3.7815340817919	-2.7333570578825	-1.6280539533966998	0.1478219505974854	0.0004	-0.0592	-0.004	0.0054	4.389265877014799	-3.5004281274404	-2.101311269687	0.1511365474625019	0.4073	-1.8411	0.3672	0.7195	3.520414387036	1.0598225609966	0.1894760358512	0.152271724403516	0.0023	-0.0069	0.0902	-0.1219	-1.3391974219973	1.6017728088891	2.8184166902559	0.1541544653254659
175	0.0891712502663873	0.4527	-1.9187	0.5737	1.8984	10.848998087647798	-3.3109914346199	-10.464970764985098	0.1068535617016475	0.0107	-0.0249	0.1563	0.3538	13.3619554875489	-3.9564925393148	-10.8693384345197	0.1246047321530288	0.7916	2.3136	-0.639	-1.9411	8.0659114389605	-3.1223416024134	-5.216335068390199	0.1308035036539352	0.3343	0.9176	-0.6406	1.6066	10.4246835015483	-3.0586452357101	-7.8817073692231	0.1382606313668127	0.0429	0.3907	-0.0234	-0.5587	9.4866669635989	-3.4880744158006	-5.689435012557699	0.1460130280107896	0.1632	-0.4236	0.4673	-1.1307	7.4394917041551	-2.3852499222489	-6.1832687339041	0.1495572588075873
176	0.1002985519624845	1.7063	0.0012	5.0515	-0.0101	8.9673783013896	-0.0012196339517	-0.0145962643896999	0.1144579714542097	0.296	-1.9696	0.0008	0.0033	9.1517790862805	-0.0025572969955	-0.0149503516659999	0.1335453680640382	0.6513	-0.0006	-2.7048	0.0052	8.740841130619	-0.0030687563945999	-0.0142815201440999	0.1361326689265425	0.2696	-1.7236	0.0002	0.0029	9.6302296826232	-0.0016524072894	-0.01573721228	0.151137491552228	0.0037	-0.0002	-0.0035	-0.1909	2.3127800596995	-0.0005114593990999	-0.0036195588244	0.1599790568408972	0.22	0.0004	1.4363	-0.004	6.960687020536099	-0.0012589769824	-0.0112127637494999	0.1616157541625037
177	0.1426207802251735	0.5324	-2.176	-0.2284	-0.9015	0.750271595449	1.0792973611931	1.8002977418012998	0.1517010499098582	0.0378	-0.3615	-0.2159	-0.4429	2.765421627903	0.0612964418305999	0.2636376487207	0.16137648823706	0.3709	1.1997	-0.7372	-1.2104	1.4160343609544	-0.0520508296161	0.0305695348539	0.1650523510131792	0.4403	-1.7317	0.7047	0.7112	1.7296376586641	1.2194372365464998	2.007674856621	0.1692688876177658	0.0568	0.5872	-0.1383	-0.3731	3.173802286569	0.9868805820788	2.0264808252956	0.1724706045729236	0.1125	0.8825	-0.4031	-0.1926	4.250227606521	0.1277861637136	0.8799855676669	0.1761446967673769
178	0.1282347306901143	0.6056	1.6762	2.0034	-0.5105	4.3445721941396	8.6895771616169	0.3198194965602999	0.132641576159338	0.0387	-0.4088	-0.433	0.2882	-1.3049296422576	0.7137612629594	0.1305795188933	0.1528187992264746	0.3153	-0.7887	-1.5318	0.3558	3.4340564346495	8.397848588976398	0.953675064168	0.1632436000457524	0.0555	-0.2802	0.4749	0.4535	0.4922993431491	3.1069584774097	0.9074076600648	0.1649943547250503	0.1381	0.0839	1.0855	0.2656	-1.5031791739549	-3.7347158752589	-0.0928888954826999	0.167993099003987	0.2635	-0.9727	-0.995	0.6451	2.1618208509036	5.8881566606234	0.9295184433182	0.1698626333270718
180	0.1268653140265303	0.6977	-2.5555	1.2579	-0.3698	-0.0502017071731999	-0.1756272890448	0.3182064323015999	0.143273572885328	0.0175	0.1174	0.2281	-0.3426	0.0072784606794999	-0.2639130499355999	0.3330780979061999	0.1528392458065356	0.0002	0.0174	-0.0354	-0.0144	-0.0979248034123	-0.0799450383824	0.3684868255362	0.1569930296600412	0.1112	-0.9289	0.0635	0.4426	-0.0498476198969	-0.0103472170741	0.1558770876334	0.1611309098829575	0.0	0.0029	0.0022	0.0046	0.4133378805341999	-0.4197114515076	0.2425891272962	0.1674152029037873	0.382	-0.6865	-0.808	1.5161	-0.7654186622685	-0.1385268110947	0.5847554652940999	0.1720157583861163
182	0.1423913939837292	0.5369	2.1934	-0.4878	-0.779	1.0501048324137	-1.2745568225572	-1.755879460141	0.1516053506690464	0.037	-0.4328	0.2392	0.3485	3.1213973696765995	-0.4117641593062	-0.2346024920641	0.1612841228934824	0.3747	-1.1859	-0.7096	-1.255	1.5753342922587	-0.0687322746328999	0.0116848801179	0.164699154147664	0.4444	-1.7571	-0.5963	-0.7774	1.8798493498767	-1.4759537967105	-1.8615548406012	0.1688506404344249	0.06	0.59	0.1147	0.4144	3.4150930938521	-1.4192998325025	-1.8575418514698	0.1721836792047436	0.1165	-0.9213	-0.3402	-0.2236	4.6218225314825	-0.5976993223944	-0.68850303725	0.1756745720557118
183	0.1420620907833783	0.4655	-0.1587	-2.161	-0.4693	-1.4819339373769	-1.7465551618651	-0.3952794294428999	0.1507273802982154	0.0596	-0.0364	-0.7597	-0.1234	1.7070547590422998	-3.4210732345184995	-0.1245600351961999	0.1588432764762436	0.8228	-2.4955	1.2213	-0.2252	0.5253868319677999	-1.3343975722519	0.0014163491051999	0.1629923042342901	0.4232	-1.3759	1.4093	0.1249	1.3501741275626	-1.9152974205374	0.0022425527499	0.1704366395130053	0.0009	0.0153	0.0139	-0.0883	-0.8657433905534999	-1.9347328777032	-0.2339336605422	0.1733794307653455	0.0444	-0.4573	0.4059	0.0999	1.0876774267322	-2.7837161371785	-0.1604015361639	0.1760055899787803
184	0.1178844431355074	0.5984	0.0222	-2.6944	-0.5944	-0.780959159395	9.2299536882814	2.1396707246195	0.1281505850642876	0.1786	-1.0233	1.0214	0.0181	-0.0607062963700999	9.7750120355992	2.2555752930617	0.1523998324916804	0.0724	-0.2425	-0.8028	0.0976	3.6919893439187	6.582285751263499	2.4630704369735	0.1564068193963687	0.0899	-0.9112	-0.0768	-0.1609	-3.3225582856457	4.9943616891808	0.8218365682923	0.157227097028356	0.1526	0.2775	-1.1694	-0.1049	2.2267368515586	1.2391874379579	0.9254661111561	0.1598014511096037	0.0029	-0.0449	0.0519	0.1491	-3.6040183272735	13.027539726598896	2.190619949376	0.1643686830543006
186	0.1191917222314285	0.3704	-0.1232	-2.1012	-0.4804	0.0159339274335	-10.8518701288889	-2.1688239103682	0.1371284336922093	0.1948	-0.8293	1.2002	0.0554	1.4139098372966	-12.6918256456358	-2.1625683684869	0.1420352395338951	0.0025	-0.0315	0.1586	0.0151	0.3224161365865	-0.9596552048344	0.1123243526484999	0.1483182904281098	0.0367	0.3727	-0.4147	-0.2459	2.078098881574	-7.826194352905399	-1.307762340468	0.1538818376431095	0.0331	0.2488	-0.475	0.1866	-1.3618196646497998	-8.6675057213942	-1.8981438591522	0.1552994080276242	0.269	0.9305	-1.309	-0.1382	-1.2340728439668998	-2.4465463640794995	-0.7078598083543999	0.1596529618551467
187	0.1437003731026447	0.4778	0.0406	2.1778	0.4931	-1.9238348581993	1.7260967859010998	0.2610410086945	0.150853773296169	0.0791	-0.794	-0.3457	-0.1906	1.6740852993156998	-0.2409367200068	0.4911190522281	0.1592111638776864	0.6539	2.1678	-1.1919	0.2016	0.4144788284245	0.5772016033997	0.4379666177524	0.1649077252134867	0.5907	-1.7067	1.5655	0.0957	0.2742209239789999	-0.0063735709733999	0.2981414866446	0.1709087299451626	0.0048	-0.0999	0.1744	-0.0439	0.0699519085846	1.1408298612079	0.5518253485982	0.1737051251836373	0.0425	-0.5449	0.2621	0.0392	0.0302154475775999	0.3171441704727	0.2988890042279	0.1756504134280358
188	0.0741227701976216	1.7284	-3.9721	4.3715	0.301	14.4815007691481	-15.959893833762	-1.6483549572379	0.1068965374450617	1.1739	-2.7673	2.9426	0.3952	9.0512182998113	-9.8852905506513	-1.3740553471975	0.1172843743402434	0.1617	-0.9423	0.7137	0.8189	8.4249952801594	-8.912770174778	-1.9798593339161	0.1225122857141141	0.0011	0.0954	-0.06	0.02	1.4451088606416995	-2.7978796282305	2.2658044810437	0.1288729739316844	0.0797	-0.5348	0.7474	-0.289	10.7224709009166	-11.7849687880008	-1.3647703919523	0.133674042459041	0.0307	-0.3453	0.4599	-0.1191	2.5279864376285	-4.0197167896497	1.4233128216339	0.1384594936329187
189	0.0819844861109918	1.5828	-0.705	-5.3312	-0.2009	-1.9605419058424	-21.520244362593	-1.0549440251898	0.1072847924155531	0.0503	-0.7626	0.2956	-0.1864	-0.3210391305119999	-13.501347845319	-0.5456878358089999	0.1115470594916919	1.0827	-0.6216	-3.7619	-0.1446	-1.008755307148	-15.2043502721992	-0.7047517089290999	0.1285893376265826	0.2395	0.435	1.6087	0.1278	-0.9293610711954	-12.602123535639798	-0.6706413013121999	0.140458414552598	0.0193	0.2584	-0.0023	-0.3728	0.4446942760021	-5.7694193939708	-0.2798076343384	0.148153876595958	0.0156	-0.0814	-0.3884	-0.0218	-0.7532616657822	-14.3593013157939	-0.6753624649961999	0.1488362322370431
190	0.0720674751042746	1.7898	-0.8253	5.9756	-0.9287	-2.223274664857	21.8637877066654	-3.3636324096965	0.0960737974776124	0.7865	0.3529	-3.4178	0.688	-1.3005232228192	15.601360794992898	-2.6065544699364	0.0966871886320621	0.3361	1.0207	-1.9841	0.4858	-1.2717634673775	13.1832200990788	-2.5450613129523	0.1218104827066562	0.0345	-0.1341	0.6311	-0.094	-0.622013315367	1.3063066483321	-1.9678990525833	0.1231957930785162	0.1767	-0.1389	1.4604	-0.0019	-1.1495640140233	11.4673525011597	-2.2348808589135	0.1268996937392783	0.1143	-0.0002	-1.1626	0.0092	-0.6338949106384	6.224460887047	-1.7119726378798	0.1361151442839713
191	0.090922329442076	0.5147	-1.1814	-0.1346	2.6605	-3.4620293294771995	-0.2460119709670999	0.1753125447992	0.1147570075568862	0.1658	-0.8886	-0.1544	-1.1634	-5.223888930284599	0.4918665698114	-2.6361404290228	0.1340008136320613	0.1101	-0.4609	-0.081	-1.007	3.487366241248	0.3584543527077	1.5062085873187998	0.137059690803902	0.0497	-0.4489	-0.1874	0.5547	-4.500488624803699	0.4094822635255999	-1.6077136065248	0.1434218203293374	0.1819	1.1867	-0.0132	0.7031	2.5099279865372	0.0035802157937	1.6163690732788	0.1524572587980401	0.1153	-0.1715	-0.3118	-1.0039	-3.5417776527061	-0.2560051007648999	0.1643751822646	0.1605097212603075
192	0.1204598813213451	0.3103	0.9263	-1.6637	0.4883	6.7926135933857	-6.3153039449333	0.6557302926769	0.1460688160329926	0.6634	1.0704	1.9558	-1.3572	1.4286634738091	1.6638167683029998	-1.3385679335060998	0.162509790963359	0.3747	-0.4402	1.6896	-0.6401	5.8233980320912	-4.9814178320805	0.3691950000887999	0.1647019978091276	0.0572	0.5545	-0.4571	-0.0697	4.2392509009557	1.9082550180421	-2.4017346521122	0.1661374989160683	0.0642	-0.6707	0.3525	-0.075	4.2656500745554	-0.6148922268103	-1.3096508059416	0.1707622894646343	0.0009	-0.0098	0.0339	-0.0808	0.1112620908195999	2.2797712569422	-1.2343482451818	0.1747534212478201
193	0.0764888486774841	0.9798	0.8787	0.8317	-4.2131	0.8476062534007999	6.498917869210199	-2.6717458718063	0.0942541646725533	0.7782	0.8717	-1.4816	-3.0708	-1.7886128616833998	4.8070101769874	7.500394715678699	0.1339724747705848	0.1081	-0.6185	-0.9006	-0.1273	0.4840373067020999	4.9310194097538	-1.5955172670077995	0.1374497979395234	0.0215	-0.2682	-0.4025	0.0335	1.7488370576457	6.3387130481998	-4.501354171479099	0.1430658121417498	0.1161	0.4167	-0.1038	-1.0162	-1.5121100419237998	4.834471612415999	6.4737383295622	0.1461218948961998	0.0279	0.0801	-0.13	-0.5128	-1.4482563030976998	5.415174745548	9.21413778994	0.1532635632405946
194	0.1068373210799027	1.0934	-1.0807	-3.3014	1.8124	-2.1624896824255	-12.4129229010035	4.8166885625396	0.1442794297459954	0.2055	-0.625	1.3197	0.0627	2.808698961673	-1.8896851075517	-1.8983405743057	0.1474303448250782	0.5002	0.9519	1.305	-1.5748	-0.5415961606162	-6.271633180856299	1.1802122349386	0.1523326959156317	0.0132	0.2969	0.0147	-0.2052	0.9180302783538	-3.7440401735348	-1.4447547733654	0.1548286526978314	0.1565	-0.6788	0.8377	0.5947	2.6237080313216	-4.415114248184699	-0.8260856156079	0.1589716080002014	0.0365	-0.3531	-0.3808	0.274	-0.0565752781466	-5.129032883266899	1.4352731029667	0.1612579820081255
196	0.0799874452859169	0.0689	-0.2267	0.3026	-1.0719	0.4983975129075999	-0.7421275880941	-1.5960287264069	0.0858794905239262	0.1112	-0.6065	1.1026	0.5983	0.5880209368421999	-0.7845393751887	-1.4953499108456	0.10743759897873	0.5155	0.2475	-0.3123	2.6531	2.4169997480238	-4.1267298331537	-0.6586023339179999	0.1079072665290019	0.083	0.5331	-0.9287	-0.0853	1.1444494200323	-1.1387840236115	5.1788805031638	0.1082534078948479	0.002	-0.0964	0.0656	0.1207	3.3243287220272	-6.1976289401096	-3.8545940898018	0.1097583365297065	0.0085	0.1857	-0.1856	-0.2188	-0.5908142920219	2.0792398294643	3.2325414314041	0.1114517714756382
197	0.0796701451445896	0.0536	0.7208	-0.1529	0.6824	-0.3022725048681	-0.6994797428153	-0.6632448115406	0.1061030625534708	0.0214	0.2929	-0.2986	0.3563	-4.5679619224542	-5.666183281413999	-6.461935420352201	0.1098680104299233	0.0128	-0.2356	0.0105	-0.3458	-4.4225107379563	-5.1097154551932	-7.865694755728199	0.1264955531453587	0.1163	-0.6154	0.9609	-0.277	0.8406425369668998	0.9403377767607	1.6175100211690998	0.1277269364676367	0.0384	-0.3776	0.0689	-0.5514	2.4980070482351	-3.323305803229	6.642677303388	0.1358649557291632	0.3027	1.221	-0.9154	1.0065	-2.5818470466568	1.6941895880033997	-2.4905712154328	0.1453598395605865
198	0.1373767212053075	0.4406	1.2904	1.7697	-0.1161	-3.2113748808875	-1.2190831492702	-1.52257528809	0.1463807695174791	0.0808	-0.5006	-0.085	-0.7548	-2.4321074718126	-1.1735239197196	0.1030393974033	0.1496373954513893	0.0934	0.6356	0.4878	-0.5427	-3.8836292464584	-3.0586058926794	-0.6426684064845	0.159918484426268	0.5595	-1.346	-0.8411	-1.6518	-1.5924091675825	0.5082726136133	-0.8225053998141999	0.1648068402778038	0.0737	-0.5385	-0.2385	-0.5694	-4.1894032810588	-3.4180831641853	0.2451070812609999	0.165698442069502	0.0356	0.1561	0.2631	-0.478	-1.3209029127218	-0.207731202096	0.0833285390225999	0.1689814194623046
199	0.1171587630000738	0.7563	-0.7693	0.5449	-2.9654	-0.3263110966258	-1.0956640619643	0.939905003423	0.1239098754997948	0.4852	0.5796	-0.1856	2.3459	0.0011802909209999	-4.7330846223021	0.8431604909317	0.1280601288472677	0.9553	0.193	-3.3155	-0.3994	-0.8982013908809999	2.73434063365	0.2504970764669	0.1312195311790647	0.0911	0.0246	-1.0026	-0.1875	-3.4352760686012	7.1669625304962	-7.7461312854308995	0.1336118277178311	0.0102	0.0695	-0.3103	0.1154	1.8576598805619	3.2744417590996	11.0814760560541	0.1338055957948432	0.0118	-0.0858	0.096	-0.3396	0.0451264562129	-12.5534562066639	-1.7961273805471	0.1357006238479685
200	0.136941692450406	0.9033	-2.084	1.513	-1.8063	1.8014780327223	-0.4253375048976999	3.3408921379519	0.1515428757427349	0.099	-0.6728	0.6996	-0.1935	3.5251748937507	-1.7391193290627998	4.6331533243241	0.1659001700466565	0.0047	0.0422	0.1972	0.0372	-2.5589494027894	2.9054434741643	-0.0089702109996	0.1756935482959543	0.0031	0.0738	0.0201	0.1423	-0.4714081938473999	0.7128563732533	0.4130231362886	0.1763146240982284	0.0006	-0.0351	0.0045	-0.0602	-0.6985748531092	1.0490819136155	0.6552975193392	0.1822830343985456	0.2743	0.9401	-1.1522	-0.2147	2.7083348903573	-1.1447248212472	3.9963076863832	0.1904660976545483
201	0.1182217543775943	0.8476	0.5248	-2.638	-1.8762	1.1773008506668	1.0659600737858	-2.3226551604052	0.1265162385959226	0.7057	-0.4635	2.3262	1.6555	2.093836093854	2.5867255824636	-4.2283528814518	0.1308214729631348	1.337	-1.3578	-2.2484	2.9037	0.4290357497835	-0.1620932864839999	-0.7243445382177	0.1383655263869995	0.2113	0.5201	0.8721	-1.1223	-1.6628725355662	-3.8213098858296	3.6476890913505	0.1395312967595442	0.4286	-0.349	1.7177	1.2391	-1.6877766739993	-3.6841207377787	3.7443942608111	0.1443113773895309	0.0065	0.1371	-0.119	0.1847	1.2170766547045	1.1627832723385	-2.3866662713541	0.1448530372019356
202	0.156482879071926	0.0002	-0.0061	0.0101	-0.0362	0.6822868383994	0.8634614947729	1.323106122441	0.1652513525591631	0.5914	0.6615	1.1066	1.9251	-2.0412344618081	-0.7705332562595	-0.1679553980582999	0.180639340376163	0.0105	0.1461	0.145	0.2111	-1.4488857915889	-1.0692255453339	-1.2776255789517998	0.1907104871685324	0.2021	0.8723	0.6121	0.674	-1.2928513318327	-0.2449890521689	0.4274620285555	0.2153993926611727	0.2224	0.6034	-0.2158	-1.0669	-1.2427283107209	0.1384874680639999	1.2536656732555	0.2187156663971195	0.0055	0.1664	0.0045	-0.1005	1.9162416532742	2.5119738241336	4.051073185117599	0.2196750691923575
203	0.0799984274491604	0.0843	0.4637	1.1502	-0.2078	1.2627539133472	-1.4090313014898	-1.0584848979528	0.0860315672458434	0.1398	-0.6166	0.1067	-1.4301	1.3181882436035	-1.4110377960554998	-1.0826808618333	0.1158189640738895	1.2615	-1.5927	-3.6575	0.6511	2.0351756350803	1.3076836544066	-2.4411563688735995	0.1176507994867154	0.239	0.7188	0.0564	1.5898	4.2839839268616	3.6576822211483	-0.110553916267	0.1182401474063167	0.4017	1.2217	0.9996	1.6139	-2.0133402530418	-3.4056114234534	-5.801129876715	0.1192856696327214	0.3534	-0.8234	0.2658	-1.9224	3.3496262907673	2.4332484197029	-0.7578254573433999	0.1196515343522443
204	0.0796799693371338	0.0909	-0.0323	-0.578	1.173	0.0273827493671999	0.3213145317269	0.0298613603012999	0.0857027050371902	0.1407	-0.6167	-1.3103	-0.6039	0.0905676566713999	0.2709947954616	0.0513426550635	0.1168672031766447	1.4571	0.2424	2.0093	-3.8218	-0.4712901647552999	-1.0656453295402	-0.2462480291512999	0.1188191911874095	0.001	-0.0063	-0.0538	-0.0962	-0.2473496340109	-0.4382420189672999	-0.3214325608189999	0.119130227409165	1.0263	-1.3522	-3.1103	-1.1915	0.0319858839591	0.9251120238798	-2.3467330951936	0.1198570427307268	0.5663	0.8926	1.7487	1.798	-0.0057440824822	-1.5463384786328	4.4422609393677	0.1204177695541651
205	0.0798786555740538	0.0848	-0.4572	-1.1759	-0.0143	0.9085092649244	-0.1870761109785	-1.1248959337744	0.0856973091362765	0.1391	-0.1914	-0.3597	1.506	1.0654486143867	0.1476937372478	-1.4173326809675	0.1041576548738209	0.2531	0.6293	1.5413	-0.9343	3.8368897259868	7.0158066065468	-7.633098758229799	0.1060713861198293	0.0592	-0.0829	-0.2275	0.8826	3.8558137237535	6.9708768654874	-8.3649184722805	0.1169922842242978	0.9215	-1.0724	-2.9592	-1.3815	0.3901254924212	-1.753125447992	1.3121687599063998	0.1181131333450556	0.1739	-0.2993	-0.6616	1.2965	1.3304239261512	0.6031680036617	2.4465070210488	0.1185359664745589
206	0.06048023229729	0.0183	-0.3547	-0.5251	0.2313	-0.315924536521	-0.2828370477023	-1.0159550817661	0.0915974568617437	0.1757	-0.8466	-0.2107	-1.4545	-4.340755920161699	-7.4384687853569	-3.5801371076386	0.1095713328978431	0.2756	-1.1273	0.2922	-1.5544	-3.0820543389766	-0.068456873418	-4.526336995973599	0.1163872270779474	0.1215	0.3455	-0.3729	1.1437	-1.193667551438	-3.2673993566043	4.001973082804	0.1222176264540367	0.0579	0.6896	-0.2817	0.3946	1.408087068753	0.3059314067231999	2.7177772177253	0.1250739579766168	0.0097	0.0707	0.1601	-0.2926	-0.8436719503308	-2.8845523248626	3.7471089299294	0.1268138113411491
207	0.0812139788020002	1.4856	0.7084	-3.114	4.1521	1.8004944569547998	-13.3064031282005	16.8379122498939	0.0963392469176105	0.0612	0.4888	0.5491	0.6419	-1.7693741196711	-11.0433526593058	6.7315138667086	0.1109217479641619	1.0849	-0.5092	2.3686	-2.9667	0.9035127000255	-9.7099386628214	11.6961322246802	0.1273852322132551	0.2635	0.3992	-0.6897	1.5708	0.7188758569503999	-7.9357253503742	9.8952836804491	0.1314578210428843	0.0158	-0.179	0.0204	-0.3846	-2.0353723502338	-11.4377271990426	6.3638532448171	0.1405959841176352	0.0181	0.4226	-0.1068	-0.0567	-0.4928501455788999	-4.194321159896299	4.1011962062294005	0.1475171632280856
208	0.0803432774443185	0.071	0.2793	0.9274	-0.6226	0.2174095876481999	-0.3947286270131	-0.728239498257	0.0863923377762725	0.1142	0.6728	0.6344	1.062	0.2280715489679	-0.4694410423123999	-0.7273346085508999	0.1148589115508837	1.0356	-1.0927	-3.0334	1.7689	1.0208729606036	0.3662442727862999	0.6522287629446	0.1155799234217046	0.2479	0.8603	0.8976	1.2927	-2.5329830025274	-5.9403255193316	-1.1312695047478	0.1165977171926409	0.1119	-0.5594	-0.6535	-0.8366	-0.8897819823112	-1.0972377831923	-3.8988156563086	0.1171822208184436	0.0077	-0.1508	-0.2747	-0.0131	1.2536263302248	-0.4508317887912999	4.0858524242564	0.118322923017936
210	0.1388574610780575	0.5974	-1.222	0.5355	-2.1618	-2.628507881067	2.1743712776969	-2.4429661482858	0.1473697628556287	0.086	0.2358	-0.9045	-0.0342	-1.9779315254118	0.4972172219866	-2.0744793227496	0.1606931245624527	0.2548	0.5527	-1.4351	0.1166	-1.1853661719603	0.4027152622452	-0.6399930803969	0.1643837168287662	0.01	0.1475	-0.0349	0.2621	-1.2835663765875	1.0973558122844	-1.4691474523994	0.1661385422289263	0.3174	0.658	-1.4647	0.5364	-1.50683807581	2.3623522783815	-0.1458052717742	0.1712571611603986	0.0454	0.273	-0.5327	0.1992	0.2901155083818	-1.2347416754888	1.412021371823	0.1741472961665752
211	0.1366519851596001	0.8851	0.7456	-2.4684	-1.7512	0.8135745318452999	0.443395955989	1.3461611384312	0.1558749745891811	0.086	0.2602	-0.6411	-0.5903	2.2292154624927	-2.9980569684321	-1.6801441260435	0.163326015514152	0.0104	0.1153	-0.2574	-0.1254	-0.0801810965666	2.4540215399125	2.4334844778871	0.1738175725541393	0.0087	0.1324	-0.2301	-0.0663	-0.5160625336919	0.2765028197596	-0.4595265985759999	0.176353536470642	0.0008	-0.074	0.0317	-0.0221	0.6015155963722999	-0.8227808010290999	-0.4939910934692	0.1849132488981333	0.1742	-0.8634	0.6177	-0.5349	-0.2797682913077	2.6549070546667	2.4647228442629	0.1922573162620492
212	0.0867585924059547	0.8169	-0.0093	3.7199	-0.5354	-14.893894416945498	0.0003540872762999	0.2581296244227	0.0972594315861912	0.7773	3.4619	0.0008	-0.0593	-13.6168196404235	-0.0023999248727	0.2375925623972999	0.1164279438413905	0.4137	0.0075	-2.2844	0.3333	-10.175288029941	0.0065309430961999	0.1781845860403	0.1212940538667389	2.0359	-5.0169	-0.0018	0.0865	-12.4912548751272	-0.0040129891314	0.218353820385	0.1303956039732863	0.0008	-0.0939	0.0	-0.001	-8.3368668913914	-0.0004721163683999	0.1480084814933999	0.1371382839767623	0.0504	0.0008	-0.7354	0.1043	-7.3968438588762995	-0.0011802909209999	0.1320745540598999	0.1480336361671727
213	0.1273376778735402	0.0014	0.106	-0.0693	0.0255	-0.2990463763506999	-0.2534871468001	-0.1676799968434	0.1534766735809583	0.0071	-0.1647	0.15	0.1415	-0.600374648482	-0.7896933122104	-0.6002959624206	0.1549267575483538	0.1132	0.0654	0.2255	1.0205	-0.78292631093	-1.7627251474828	-4.5680406085156	0.1598507514089482	0.0009	-0.0657	0.0558	0.0353	-0.3257602941959999	-0.2968431666314999	-0.1976987292674999	0.1857008891020714	0.052	-0.1305	-0.089	0.6285	-0.8805363700967	-2.0770366197451	-5.436459325156699	0.1934023394451923	0.361	0.5286	1.0172	1.2188	-0.0982002046271999	0.0970985997675999	0.1325466704282999	0.1939111086268147
215	0.138218574723595	0.0002	-0.026	0.0004	-0.0442	-0.7806050721186999	0.7512551712165	1.4675343881407	0.1521641657934755	0.0029	0.014	0.1134	-0.1258	-1.4704851154432	-1.6060218562046995	4.3591684585293	0.154837895883814	0.1074	0.0281	-0.837	0.5827	-1.007968446534	1.1675831220839	2.197308264595	0.1614235501360459	0.0824	0.0321	0.7394	-0.4673	-1.1073489420822	1.0676124810752	2.1771646328766	0.1748490561773426	0.0091	0.1477	0.1829	-0.1497	-1.0889757467452998	-0.7970898019819999	1.2223092777876	0.1774257144402105	0.0088	-0.0745	0.2586	-0.0417	-1.1460231412603	-0.4079085422975999	1.1994116339202	0.1792565256498186
216	0.1521459153520687	0.0003	-0.0297	0.0339	0.024	-0.9066994855122	1.9630205167765	-1.3320763334406	0.1615394482665819	0.3735	-0.1207	1.8354	-0.2915	0.8143613924593	2.7434682167724	0.3123049776966	0.1798813671536975	0.0949	-0.1386	-0.8769	-0.0581	0.7358720462128	-1.611490537472	0.6420389179932999	0.1965553837791886	0.2541	0.7941	-0.7491	0.8646	0.5039448802362999	-0.5519040346596	0.3103771691923	0.2041348947730089	0.0	0.0011	-0.0101	-0.0013	-1.1806450082763	14.0347213125189	-1.6589382324962	0.215532472930728	0.0	0.0005	-0.0084	-0.0032	0.6112333249552	16.1712052516517	-2.5808634708893	0.2183227009003112
217	0.0947703641967878	0.9054	-3.7323	-0.1656	-0.6109	-0.8280921101736	8.6501161018248	-0.8278167089586999	0.1071136211206212	0.1159	-0.028	1.1904	-0.4534	-0.9984080900739	9.127976552707	-1.2222305917262	0.1327149435805813	0.6845	-2.7615	-0.1673	-0.2866	-0.7855622939868999	6.9640311781456	-0.8446948691289998	0.1366166665020292	0.1782	1.2669	0.0025	0.5926	-0.9205875753493	7.0772604205002	0.1196421563586999	0.1381599268702328	0.2506	0.3391	-1.6142	0.0095	-1.2845892953857	5.4060865054563	1.3969136480342	0.1394366470789729	0.1194	-0.457	0.1866	-1.02	-1.8440865349704	5.8756849198915	1.4633640268865	0.1401344620515118
218	0.1037499014554184	0.5675	-2.5305	1.1957	-0.61	-11.4016496398907	6.1184707623412	-0.2862205483425	0.1370490967133524	0.5385	-2.1343	0.8626	-0.7713	-8.3152282245064	4.2092321685316	0.6466027095544999	0.1382807799099848	0.0978	0.5451	-0.3113	-0.8169	0.1069343574425999	1.1427970127429	5.3170138839515	0.1406494054843942	0.0082	0.1844	-0.1413	-0.1821	-5.3365673702094	4.0602401112707	1.420676838577	0.1525629075465367	0.2368	1.391	-0.6229	-0.0714	-4.637323685578299	3.1960310989145	2.7335931160667	0.1569375088053084	0.0968	-0.1747	0.3291	0.8866	-0.9563897332862998	2.7249769923434	3.2134600615146	0.158039519128236
219	0.0999883973566313	0.5402	2.285	-1.4145	0.9389	-10.714287550531	7.8279647892868995	-2.1726401843461	0.1341926663351333	0.5605	2.0676	-1.1749	0.7809	-8.770191031521199	5.9952877332195	-1.6533515221367998	0.1381454289006798	0.0619	0.2138	0.0779	0.7874	-3.1069978204404	3.9017663836111	1.7057957820599	0.1399479560052806	0.1084	-0.1136	0.4706	0.9629	-0.4624773258785	2.3795058397667	4.0070483337643	0.1492797743366676	0.2101	-1.1675	0.8487	-0.1663	-3.2707828572444995	4.0320311582588	3.3558424896179	0.1539931465200454	0.2244	0.8815	-0.1634	1.1757	-3.1396131928907	3.9906422899624	3.1916640225068	0.1555652172433489
220	0.0878442367919968	2.4234	1.0923	-5.9015	-2.3151	0.2153637500518	-0.1043377174164	0.2928301775001	0.0952939977385653	0.0722	-0.1345	0.9984	0.3481	0.2061181378373	-0.0156585262186	0.200256026263	0.1286107305013282	0.0015	-0.0859	0.0771	-0.0614	0.1718897011283	-0.2425497842655	0.1473789930021999	0.1342732189811034	0.0001	-0.0156	-0.0169	-0.032	0.2421170109277999	-0.3568806314797	0.1529657033615999	0.1394141723045957	0.0931	0.4518	-0.6917	-0.5649	0.0865940105706999	0.0044064194383999	0.2463267152126999	0.1429841029950526	0.0019	-0.0942	0.0031	-0.1038	0.777418286632	-1.2906481221135	-0.060588267278	0.1440086593736722
221	0.1687266284241454	0.0511	0.2206	0.2293	0.5945	0.8650745590315999	-1.4953892538762998	-3.1288332024789	0.1744962903812119	0.0022	0.1205	0.0468	0.0466	-0.6523467920366999	-0.5272359544107	-0.1888858903907	0.1825621736908108	0.028	-0.122	-0.1292	-0.4455	1.0374363765283	-0.444969677217	-0.1356154268228999	0.1897560991838828	0.0032	0.0186	0.0049	0.157	0.4675919198694999	0.2154817791439	1.5504694968563	0.2046136408723629	0.0609	-0.5067	-0.4337	0.0407	0.9354198979232	1.4049789693277	0.4697164435272999	0.2080872181843232	0.0311	-0.0228	-0.0772	0.4667	0.2610016656638	-0.2088328069556	0.0780959159395	0.2151007508785726
222	0.1496813740834226	0.0313	0.0984	-0.5452	-0.0799	0.9155516674197	-1.9869017364114	0.2313370205159999	0.1540398640780141	0.9573	0.6276	-2.9558	-0.4375	0.5890438556404	3.4902382824891	-0.5655167232818	0.1701967198173697	0.0413	0.1434	-0.5854	-0.0314	0.9348297524627	1.4920450962668	-0.703846819223	0.1732971505343998	0.0078	0.0479	0.1902	0.1697	-0.2207930882884	7.007072453731399	0.1201142727271	0.1757599980274339	0.0662	-0.1908	-0.4585	0.5638	0.9920738621312	0.583063714974	-0.6304720669675	0.2035150074433599	0.0148	0.2666	-0.1805	0.0756	0.4645625065056	2.3841483173893	-0.0124323977012	0.2054690115211692
223	0.1405817393508153	0.001	0.0395	0.0059	-0.0929	1.0808710824211	0.6492780356421	1.1947691562976	0.1439803201447027	0.0001	0.0088	0.0113	-0.0281	0.7745855884216	-2.1456508652859	-0.9871559832937	0.1549344826204172	0.04	0.1114	-0.1346	-0.5976	1.0216204781868998	1.3519445639441	4.0764494399191	0.1554882983689673	0.0153	0.0429	0.0073	0.382	1.009935598069	1.5874126026835995	3.5911924992653	0.159393006069222	0.1304	0.1224	0.3709	-1.0366	0.7266657770289999	-0.1055573513680999	4.9007252761148	0.1625926514658802	0.0774	0.0879	-0.5449	-0.64	1.3252306460988	-4.2826856068485	-4.2477489955869	0.1647904625811396
224	0.1529842302794756	0.0003	0.0175	-0.0461	0.019	-0.8698350657463	0.8666089372289	-1.9603451906889	0.1709058491668978	0.2416	-0.0906	1.1224	-0.9233	0.595260054491	2.6276029913609	-1.2173913989501	0.1803826302891329	0.0803	0.2443	0.7425	-0.2378	0.5806244470706	-1.0385773244186	1.4554954207464998	0.2047101824073171	0.3232	0.5105	-0.739	1.2496	0.4662935998564	-0.7414980996029	1.061474968286	0.2175219977873028	0.0001	0.0015	-0.0012	-0.0286	-1.4365320799491	10.2507479628236	-7.697621328577799	0.2239803590510249	0.0972	-0.1398	-0.7128	0.3515	-0.4931255467938	4.6144260417109	-4.1440407666617	0.2254170195986373
225	0.15376005227341	0.0006	-0.0091	-0.0384	0.0661	0.4337175704368	-1.2820713414209	1.0061980101525	0.1725714049851978	0.2656	0.223	-1.4973	-0.1313	1.484019118004	-0.5769655452154999	-0.6337375385156	0.175606179755804	0.048	0.1306	-0.4523	0.4338	1.3166932084369	0.6260656475291	-1.1531835728476998	0.2009224429774513	0.231	0.1606	1.1663	-0.5818	1.0655273004480998	0.8479996837078	-0.9016242345519	0.214360500377449	0.004	0.0379	0.1545	-0.0542	3.0060829466949	-12.134177528493998	2.1864889311525	0.2151497906253224	0.0163	0.0192	-0.1546	-0.299	1.1418921230368	-3.8840620197961	0.7600286670626	0.2200524893643309
226	0.1544811097133731	0.0012	0.0035	0.1062	-0.0073	0.4219146612268	-0.4859651152064	-1.4283093865327998	0.1731927913191257	0.1562	0.0524	0.0755	-1.1593	1.5289095160327	1.3234995527479998	0.7461799202562	0.1775901334172654	0.1103	0.2463	-0.4676	-0.8078	1.5896158124028	0.6628907242643	-2.6833520658628	0.1986832311941244	0.159	-0.2017	-0.5166	-0.9451	1.297926582793	1.318384958757	-0.620439594139	0.2075974678721408	0.0135	-0.0268	0.3075	0.0444	1.1061686511612	-1.7131529288007998	-5.4367347263716	0.2094103160199318	0.0058	0.0388	0.0194	0.1996	2.1203139535151	-3.8239065258558	-10.5815441649492	0.2109306727493323
227	0.1408630067955146	0.1538	-0.0898	1.2037	0.4259	0.7344950401382999	-2.9447865048643	0.2410940921295999	0.1605897219316694	0.006	0.0042	-0.1626	-0.1718	-0.2279535198758	1.3738586320439998	1.8311426778701	0.1822477675574992	0.1725	-0.2001	-0.3464	-1.1224	1.027246531577	-0.2803977797988999	2.1492704241103	0.1994448345132476	0.0492	0.2165	-0.539	0.1815	0.5367963108708	-0.2623393287075999	1.7332572174885	0.2082504203917858	0.2427	-0.2104	0.4954	1.2078	0.4814406666758999	-1.9965407789329	-0.2147342615605999	0.2122787755491832	0.0409	-0.01	0.306	0.4423	-0.2818141289041	-3.5154965081984995	-3.6478071204426	0.2252588755659467
228	0.1551703132205363	0.0002	-0.0211	0.0248	0.0291	0.8981227048195999	0.8339935647786	0.2658408584398999	0.1628673551166532	0.1749	-0.0148	-1.2691	0.0163	0.8417047987958001	-3.7495088548021	0.332448609415	0.1779295922889198	0.2481	-0.4873	-0.7982	-1.103	1.8292148693658	0.5571760007733999	2.4502052659346	0.2029979160134169	0.2702	0.1972	1.3402	0.4019	0.5738967888209	-2.4929711403055	-0.3431499137654	0.220693478146712	0.0003	-0.0389	-0.0021	0.0181	3.6245947323296	6.984253495925399	6.2346507319983	0.2299460065383564	0.0378	-0.1911	-0.14	-0.4361	2.0804201203853	2.3340252962775	2.9852311404239	0.232120332273265
229	0.1458989691831259	0.1709	-0.6333	-0.833	-0.8135	1.6360799316595	2.6716671857449	1.4183162567349998	0.1548607054443882	0.0055	-0.0979	-0.2084	-0.0056	0.2285830083669999	-0.8472915091551999	0.6026565442626	0.1697864560537284	0.1659	-0.5573	-1.0734	-0.0558	-1.3975037934947	-1.5597151090708	-1.2645243497287	0.1923283214377655	0.0523	0.2339	0.1911	0.5625	0.513426550635	0.2016330323374999	0.7277673818886	0.2062838520930177	0.0024	0.094	-0.0892	0.0213	0.0922987500221999	-10.8913705317117	-1.277861637136	0.2087278144840934	0.3724	-0.0479	1.1977	-1.1133	0.0151864098502	0.2477037212872	-0.1721257593125	0.2115069265229514
230	0.1405448235683128	0.0057	-0.0668	0.2065	0.1179	-0.329694597266	2.3761223391265	-4.0560304069858	0.1452939987651427	0.018	-0.0753	-0.4073	0.1209	-0.2342484047878	1.6605119537242	-2.0722761130304	0.1472548319668829	0.0172	-0.0033	-0.0911	0.4081	-0.7719889483953999	3.1650287907229	-5.4725368843086	0.1626833730129048	0.0283	-0.079	-0.0622	-0.5012	0.1207437612183	3.1175024096373	-0.6621825497117	0.1663968641406113	0.0277	-0.1107	-0.0174	-0.4872	0.0277761796741999	2.6918501604939995	-0.6699724697903	0.1740507825610952	0.0098	-0.0775	-0.2482	-0.129	-0.7782444902767	1.812139994042	-1.7236575179976998	0.1823059424472657
231	0.1419182602387138	0.0002	-0.0309	0.0149	-0.031	-0.7496027639271	-0.9405738349449	-0.1905382976801	0.1639443340158366	0.1886	-0.0733	-0.3325	-1.2689	-0.5627627111328	-1.05832752583	-2.7831653347487	0.1693755271276098	0.0015	0.0949	-0.0524	0.0408	0.3316617488009999	0.8122762118322	0.4301766976737999	0.1892595285676033	0.003	0.1414	-0.0226	0.0539	-0.6355079748971	-1.0219745654632	-1.6553186736717995	0.1904091468842358	0.0773	-0.2542	-0.5113	-0.5319	-0.1250714945953	0.2547067807518	1.0973951553150998	0.2040137018021567	0.2236	0.2427	0.5547	1.1304	-1.218453660779	-2.2012819106957	-3.5978808144842995	0.2086376680637411
232	0.1442256541159059	0.0002	-0.0231	0.0128	0.031	-0.1658702174311999	-0.7501142233262	-1.2310827736337	0.1665774855201306	0.0109	0.0059	0.0052	0.3134	-0.1575688379535	-0.2147736045913	0.5165346500603	0.1690246197439916	0.2052	-0.1744	0.2486	1.315	1.0586422700756	-0.5916404956665999	-4.686541816984	0.1837001784910859	0.0046	-0.1382	0.1304	-0.0362	-0.3118328613282	-0.6392455628136	-0.273434063365	0.1901999885644692	0.0681	-0.0884	-0.2776	-0.6724	0.9737793528557	0.7897326552410999	-0.129045140696	0.2079615484127537	0.2196	0.0158	-0.3578	-1.2065	0.6532516817428	-1.4346042714448	-6.2386637211297	0.2115319178899498
233	0.156843224780353	0.0001	-0.0251	-0.0246	0.0002	-0.7852082067106	-0.3834765202328999	1.8717840285832	0.1700247179880739	0.4433	0.1112	1.409	-1.3831	0.4613757210189	-1.7371128344971	-0.0868300687549	0.1981791666589297	0.318	-0.4733	-0.3567	1.4338	0.1271566752223999	0.0240385917576999	-0.6769361862241999	0.2191996103186163	0.0	0.0127	-0.0092	0.0085	-1.2387153215895	-9.6742151909458	7.410063117191499	0.2228093107428456	0.0934	0.0732	-0.6983	0.3684	0.0998526119166	1.9012913016082	-2.0860855168061	0.2289701183709815	0.0	0.0095	-0.002	0.0059	-0.1582376694754	1.3243650994234	-0.9728744631496	0.2342436066042963
234	0.1444356694295383	0.0002	0.0337	-0.0026	-0.0273	-1.1399643145325	1.6680658156186	-2.0105075548314	0.1583777446931094	0.0029	0.1297	-0.0452	-0.0934	0.4336388843754	-1.3870385473284998	1.2018115587929	0.1661332598833748	0.1456	0.0579	-1.047	0.4641	-0.420576998183	4.7145147118117	-2.1821611977755	0.1792626807914384	0.1089	-0.3752	-0.8579	-0.1847	0.1948660310571	-0.4699131586807999	0.5472222140063	0.1965130401238743	0.0	-0.0018	0.0004	0.0018	0.0878136445224	-0.4070429956222	0.3817060838514	0.2047211833127078	0.0	-0.0099	0.006	-0.002	-2.1638273454693	13.1992327125737	-6.491600065499999	0.2168777452988662
235	0.082115406991201	0.8985	3.918	0.1779	-1.0149	14.887520845972098	-0.7079384944158	-6.8459233999842	0.1027148241173723	0.2728	-1.8315	-0.5357	0.5853	16.4435770531878	-2.9890867574325	-7.3426291625717	0.1049091502957412	0.0001	0.0009	-0.0173	-0.0315	-0.5621332226416	-3.7211031866367	-2.9013124559408	0.1093682150618549	0.5114	-2.4459	-0.585	0.8298	9.1474513529035	-2.8482387075265	-6.1243722169462	0.1200615849698984	0.3032	-0.1656	-1.9133	0.3165	10.868197486629398	-2.6964139520552	-6.5303529507395	0.1309380428710235	0.0509	-0.002	-0.7258	0.2365	10.9938197836545	-3.2035062747475	-6.3372180130332	0.1359578113085113
236	0.153061500477243	0.0784	-0.2359	0.183	0.8241	3.5015297323	-0.9527308314312	-2.8295114249133	0.1652019184923369	0.001	-0.0537	0.0732	0.0268	6.775656747154001	-2.2292941485541	0.9485211271463	0.1795261126944197	0.0045	-0.1756	0.0406	0.0736	6.844113620572	-2.184325064464	0.907643718249	0.1905809440198854	0.0193	0.3643	-0.0863	0.1069	-1.0462885584358	0.8144794215513999	-2.8009090415944	0.2016803533585999	0.04	0.3758	-0.0969	0.3835	-0.5798375864566	0.6440060695283	-2.6571496074166	0.2102084709359139	0.2029	1.1256	-0.4033	0.1355	8.7873839359371	-3.036101679119	1.7128381845552	0.2127798259061245
238	0.0853806381431045	0.0612	-0.8603	0.4929	-0.3035	-10.8203957043289	11.1984035432945	-3.5723078445293	0.1057427227249331	0.0025	0.1772	-0.0072	0.0616	4.6132457507899	5.0294163295345	1.370317759281	0.1125846379876497	1.4181	-4.0488	1.257	-0.9592	-1.1734452336582	5.974003153610799	-0.0331661748801	0.1223080176247812	0.0016	0.0688	0.0893	0.0796	-12.015479604872098	15.4333267108732	-3.9652660351609	0.1394146368158506	0.6424	0.8143	2.4817	-0.2984	-1.6539023245666	8.2777343162493	-1.102785150521	0.1418058463100823	0.0802	0.7043	0.4336	0.4047	4.407914473566599	2.2973575916651	-2.5061903986207	0.1462976859466576
239	0.112239500612902	0.0308	0.466	0.3175	-0.3059	-8.5490438559565	-8.618838392418299	5.0317769113765	0.1322703508182372	1.0914	-2.946	-1.5782	1.0987	0.8483537709840999	-2.576575080543	2.7443337634478	0.1420433773006889	0.6167	-1.0003	1.4462	-1.8494	0.1300287164635	-4.4488312254946	4.1570239667927	0.1496226597138127	0.0366	0.0374	-0.3909	0.4616	5.2110631022764	0.5580808904795	1.7620563159609	0.1501045673561457	0.0083	0.2169	0.1709	0.0811	-8.1507350131497	-11.0237204869865	7.316348018064099	0.1558239389875063	0.6014	2.3669	0.263	0.3426	-3.0324427772639	-3.3554884023416	3.0197743213785	0.1580474312542779
240	0.1152932622810501	0.9328	-0.7337	3.3894	0.3303	0.3254062069196999	10.0842875999319	-0.7601860391854	0.1447800629982894	0.1242	-0.6863	-0.2826	0.8581	2.4504019810881	2.6966106672087	-2.4519363592853995	0.1457201235301758	0.1131	0.7605	-0.413	-0.6446	0.0288384415031	8.8313694442597	-1.1119520766740998	0.1551756389302715	0.098	0.4785	0.6784	-0.5079	4.5434905573588	0.8413507115195	-4.1524601752315	0.1602651461623172	0.0063	0.0605	-0.2317	-0.0444	0.2376319054279999	-0.2636769917513999	0.3659688715714	0.161166989986193	0.1178	-0.1184	0.9534	0.4163	1.5857601953941998	4.5751616970723	-0.8321444423357	0.1690672092521773
242	0.0886312155083884	0.6058	2.8791	-1.2225	0.6846	-10.4691411262393	5.2864050060669	-2.3273369810585	0.1232866814673997	0.1193	-1.1093	0.4691	-0.0293	-12.876187087496	8.6744694378281	-1.6392273741155	0.1309705876908162	0.4176	1.9367	-0.8866	0.4964	-5.848341513555	4.6895318873172	-1.2011033842403	0.1384205140092713	0.4887	1.3588	1.7696	0.5633	-8.3184543530238	5.7070213472806	-1.2994216179596	0.1502979543428324	0.0412	0.5476	-0.295	-0.1553	-4.2359854294076	2.9117383590763	-1.1361086975239	0.1555025126338615	0.0559	-0.6877	0.258	0.0046	-1.5346929415456	1.8776067971268	-0.9761399346977	0.1609114503646271
243	0.1440480314799306	0.4703	-2.0659	0.5443	-0.5769	0.677880418961	1.1139585712398	-1.4946023932623	0.1516624616663424	0.0548	0.1412	-0.4152	0.591	-1.6935207564814998	0.1068163283505	0.4275013715862	0.1620611057980608	0.3857	-1.2801	-0.6439	1.2317	-0.9468687198569	0.1370711189587999	0.1346711940860999	0.1665432399423573	0.4178	-1.692	-0.4689	0.8249	-0.9761792777284	1.4312207708046	-1.5204901074629	0.1708031866671804	0.0665	-0.5841	-0.1844	0.4565	-2.6348421090097	1.1911495974732	-1.0805563381755	0.1734537555060657	0.1079	0.8141	0.4021	-0.3293	-3.4022279228132	0.6997158009994999	-0.3389402094805	0.1774641847184472
244	0.1131747547027772	1.0159	-2.9835	2.0693	0.5302	9.2305831767726	-8.4473027785663	1.3312107867652	0.1294309757939244	0.0406	-0.5068	0.4625	-0.0167	9.7196563914043	-8.2746655598547	0.8947392041794	0.1419021548544229	0.1701	-0.2222	-0.223	1.3036	-2.2034851204149	-0.3343764179192999	4.690358090961899	0.146418685248656	0.1483	0.5626	-1.021	0.4008	2.1942788512311	-3.7841700648488	2.8064564089231	0.1529864065735035	0.0821	0.6432	-0.4677	0.4156	-0.5144101264025001	-1.8795739486618	5.2858542036371	0.1569254528272811	0.0589	-0.6082	0.1855	0.3988	5.115774281921	-4.538612021552	0.9188564819985	0.1589463274161481
245	0.1038753139818309	2.2733	-0.4462	5.5915	-1.1678	-0.6882276360351	0.1321138970905999	0.8472521661245	0.1129913521356181	0.0645	-0.5536	-0.0034	0.7417	0.9445081380149	0.1755879460141	-1.3487577784574	0.1134697197170983	0.1431	0.4373	-1.2249	0.4468	1.2743601074037	-0.5830243719432999	-1.2928906748634	0.1207453576643053	0.0688	-0.5856	0.0906	0.7094	-1.2193978935158	0.2743389530711	1.4695408827063998	0.1321566271442637	0.029	-0.1156	0.5416	-0.1515	0.9340428918487	-0.8367475769275998	-0.8678285711806	0.1323745384142423	0.0031	0.1846	-0.0101	0.0352	0.5999025321135999	1.7738985682016	-1.4885435665345	0.1324313091129449
246	0.0959258282258656	1.6748	-2.2144	4.5972	0.3872	-0.0649553436857	1.1192305373536	-0.5889258265483	0.106766887355928	0.0064	-0.0593	0.2839	-0.0733	0.9081158346174	-0.8865165107630999	-0.6274033105729	0.113494852936426	0.0522	-0.0241	0.7094	-0.4316	1.8957045912488	-0.3773390074436999	-2.1154354177083	0.1139259304057167	0.0901	-0.0256	-0.9436	0.5436	0.8509897540409999	1.9205300436205	-2.0008685123099	0.1182276232421037	1.5548	2.6931	-3.4054	-0.9363	0.7456684608570999	0.3432679428575	-1.072491016882	0.1294011390306482	0.0112	0.201	0.1063	-0.2793	0.8746742585223999	-0.2316124217309	-0.9260562566166	0.1321466882938781
247	0.1394569562166215	0.3882	0.3643	-1.579	1.2446	1.9259987248878	-3.2203844349178	1.7146873069981	0.1510316300252372	0.0866	0.2464	-0.7242	0.5238	-0.990657513026	-2.8969453795331	3.628214291154	0.1583845782269574	0.5554	1.4749	0.2423	-1.7396	-0.5526122092122	-1.7943962871963	2.7806080377532	0.16469296629916	0.0522	0.442	-0.1553	-0.506	3.6674786357926	-3.8647445917224	0.3876075384563999	0.1662900313294065	0.3324	1.2479	0.2662	-1.1707	0.3500742871686	-1.9814723981748	2.2168224078222	0.1709698521294416	0.1232	-0.5829	-0.4769	0.7165	-1.6378897110717	-4.7162851481932	5.5441805432133	0.1741239904903411
248	0.1083978896372525	0.0055	-0.1374	0.2358	0.0467	0.1289271116039	-1.7183855518839	0.3561724569271	0.1167816349851001	0.3202	0.831	-1.8473	-0.0975	-3.8957862429447	2.715849409221	1.2165258522746998	0.1277420808575198	1.0479	2.0997	-2.7766	-0.432	0.1896727510047	-2.9934538338402	0.4149116017622	0.1388379457254647	0.0907	-0.792	0.5548	0.2109	-4.6777683211379	2.5133901732388	1.5347716276069998	0.141186969586407	0.4022	1.7269	-1.056	-0.4195	-0.6813032626319	-2.5223210412077	0.6699331267596	0.1439933180074975	0.0011	0.1006	-0.0307	-0.019	-1.684668574574	-1.996265377718	0.913938603161	0.1595862695782334
250	0.1050999545410521	1.3742	-0.9861	3.1105	2.9941	-0.8419802000107	6.9209112164984	5.7050148527149	0.1445426021988613	0.0361	0.5441	-0.2441	0.1362	1.0825628327411998	1.2934808203239	0.3057740346004	0.1465358549052535	0.4	-0.457	1.4531	1.3322	1.6367487631813995	1.6201066611953	0.0636570236726	0.1516299840977835	0.2126	-1.3134	-0.6073	-0.0946	2.0476473758122	-0.9019389787975	-2.0282512616771	0.159448541256185	0.017	-0.0615	-0.2551	-0.3014	-1.8183955359233	7.3750084768378	6.6527491192472	0.1610839946137111	0.0182	0.3212	-0.1653	0.1969	0.3167900831964	2.8852998424459	1.7447453824529	0.1639034066788579
251	0.1066494152525245	1.4347	2.4107	1.7177	3.3788	-3.5958743199185994	-0.7769068272328999	-4.477630323967	0.1380142680474885	0.1799	-0.7545	-0.593	-1.0168	0.7147448387269	3.4084047786331	1.602048210104	0.1430440271518864	0.0337	-0.4094	-0.3558	0.2441	0.4094822635255999	1.8700529352324	1.0611602240404	0.1493968859293582	0.2174	-0.1948	1.2634	-0.741	2.0172745561118	3.04121627311	3.4829991648403	0.160763981270964	0.0359	0.0274	-0.1588	0.5558	-1.0111158889899998	0.3823749153733	-0.4938337213464	0.1614907723379826	0.0171	-0.2929	-0.1695	-0.211	-1.6625577913205998	0.2983382017981	-1.8090318946167	0.1644024523610404
252	0.1047531211857338	1.6191	1.5145	-1.917	-4.1493	-0.2772109943122	3.0580550902496	6.332300134195699	0.1362869447270586	0.2595	-0.7514	0.634	1.3744	4.6419268201702	-1.2124341770819	-3.0867361596299	0.1438042784639633	0.0391	0.4357	-0.4447	0.1411	2.0492997831016	-0.1239305467049999	-0.3417335646602	0.150483156891104	0.2058	-1.2715	-0.0691	-0.6556	3.1939852613181	-1.3720095096010998	-3.0078140400457	0.1524555642874419	0.0042	-0.1014	0.1707	-0.0411	8.7033865653926	-4.2353952839471	-9.719105588974498	0.1563540881816165	0.1059	0.6431	-0.2855	-0.7217	-3.2955296235548	5.0051416795926	10.8061928702462	0.1592217767103832
254	0.1038823007602939	1.7613	-1.0279	-3.932	2.9858	1.6764458811577	-4.3274579757851	3.3288925135883995	0.1275582435460455	0.0976	0.5888	0.7329	-0.5139	5.6609506583309	4.779391369436	-3.1247021842554	0.1435413485565311	0.0436	-0.1777	-0.5616	-0.33	2.4636999254647	0.8625566050668	-0.6172134656216	0.150078241989262	0.2008	-1.0183	-0.2808	-0.944	3.0877590784281	3.2626388498895995	-2.4712144443284	0.1564451864090495	0.2972	-0.5452	-1.2185	1.0334	1.2326564948617	-4.161981188660899	3.1757300950733	0.1579755496075626	0.1143	0.3247	-0.7645	0.6287	2.5718145738283	-0.2826009895181	0.4295472091826	0.1583550457479526
255	0.103233964688737	1.7224	-1.7837	-0.2938	-4.6646	-0.4724311126456	-0.6493567217035	-7.3157185295729	0.1287372466094641	0.1379	0.9114	-0.0276	0.8809	7.3059614579593	-0.1180684351306999	6.186770263636399	0.1399220337783071	0.1092	0.9265	-0.1544	0.5368	-6.1671380913171	-0.7308754813138999	-14.402106533195498	0.1439612674658992	0.112	-0.1852	-0.4553	-0.9618	3.8417289187629	-0.0566539642079999	2.3832827707139	0.1443046563085658	0.1046	-0.1684	0.3096	-0.9816	2.5338878922335	-0.2264978277399	0.4733753453824	0.1508038842729081	0.2159	1.0534	-0.9459	-0.3789	2.7773819092358	0.2714275687992999	3.1760054962882	0.1565673899858755
256	0.104795450508818	1.6108	2.3462	4.1064	0.8301	-4.8410812415736	-5.275467643532299	-2.2109209532172	0.138204334366692	0.2986	0.7193	1.6373	0.2075	-0.5483631618966	4.4492246558016	-1.0431411159798	0.1438830976450686	0.0417	-0.4321	0.4317	0.2477	-0.8586223019967999	1.4694228536143	-0.6968437597584	0.150652277942135	0.201	1.1973	-0.5855	0.4742	0.6625366369879999	4.1720136614894	-0.181371371527	0.1547730741466848	0.0893	0.1789	0.9096	-0.0789	-6.8812534415528	-11.239438324314598	-2.4799485971438	0.1593581714000393	0.0007	-0.0022	0.068	0.039	-1.4460137503478	1.0679665683515	-1.001280131315	0.1610022612124705
257	0.1075418688931853	1.2915	-1.4216	2.0543	3.4313	-1.2059425770163998	4.616865309614299	6.4533192966289	0.1443636055062547	0.0402	-0.0138	0.3562	-0.5394	1.5445286992206	0.733354092248	-0.1868400527943	0.1498653499397886	0.3909	0.579	-1.045	-1.5765	1.7607973389785	1.410447650595	0.583063714974	0.1509929425585895	0.2169	0.6617	1.2693	-0.3249	2.7753360716394	-0.784893462465	-2.6423172848427	0.1611995032015808	0.0036	-0.1462	0.0427	-0.1004	3.1744711180909	-0.0628701630585999	-2.1411264167554	0.1616824254923114	0.0176	-0.0765	0.3293	-0.2222	1.0281514212831	1.2734552176976	1.3665014853031	0.1650757481951906
259	0.1181387270332143	0.0095	0.348	-0.0063	0.0001	0.017704363815	1.0092274235163998	0.0011016048595999	0.1500997693664753	0.1876	0.0235	1.3689	0.0015	-0.0168781601703	-0.9777923419871	-0.0010622618289	0.1590073077480977	0.1607	-1.2309	0.0209	-0.0003	-0.00786860614	-0.4237637836696999	-0.0004721163683999	0.1888088571022003	0.0296	0.0083	0.4848	0.0005	0.038162739779	2.2158781750854	0.0024786109341	0.2092984941226543	0.0	-0.0	0.0	-0.0148	-0.0014163491051999	-0.1639817519575999	-0.0001967151534999	0.2172054741588565	0.7504	-2.276	0.0397	-0.0005	-0.0053113091445	-0.2970792248157	-0.0003147442456	0.2191084815892575
261	0.1088246053311605	1.2396	-1.9242	2.6383	2.5343	-6.1121758774292	6.6354775287699	5.691559536215499	0.1423161718249043	0.0077	-0.0574	0.0908	0.2647	-5.730548479639199	6.3097959206353	5.5813597072248	0.1593926540108501	0.0015	0.0627	-0.0504	-0.0868	-13.322455084726098	11.285548356295	5.4314627602578	0.1666686954654603	0.2045	0.1727	0.3487	1.2996	-4.0384834152936	3.9835605444364	3.4964544813397	0.1718084658287238	0.1451	-0.0575	0.2818	1.0882	-4.2015209345144	4.2252447820265	3.6595313435912	0.1774738850658229	0.0103	-0.0189	0.0233	0.2929	-5.4625437545108	6.6032162435959	7.084106107842	0.1840155650959385
262	0.1483574368936162	0.46	-1.178	-1.8055	0.06	0.4655854253038	-2.6280751077293	-1.4876780198591	0.1654869284865768	0.1696	0.0149	1.1395	0.4886	0.4802997187856	-1.9797806478547	-1.2054311176172998	0.1754158962481894	0.0054	-0.1178	-0.1798	-0.0001	0.1995085086797	-2.3730142397012	-1.1827301889034	0.188849942461204	0.1814	0.7684	0.9088	-0.1566	1.4592723516936998	-0.7970111159205999	-1.3953792698369	0.1947353945058405	0.2693	0.7804	1.21	-0.0315	1.8802427801837	1.6015760937356	-0.6435339531598999	0.1981099243475247	0.0014	-0.0473	0.0415	-0.0798	-0.7328819758795999	-1.2100735952399	0.0054293382366	0.1997921893412483
264	0.1055793150888381	1.3777	1.7581	-4.0495	0.2911	-2.3743125597143	8.8735845162008	-0.7749003326671999	0.1448760668908655	0.0435	0.2011	-0.3295	-0.5487	0.7590450912951	1.4504595128169	-0.2265371707705999	0.1469229011910003	0.3998	0.7901	-1.8476	0.21	1.7975043866216	1.4124934881914	-0.3619165394093	0.1519748616549227	0.2131	0.9247	0.4516	-1.0218	2.0959212744811	-1.5297750627081	0.1729913059879	0.1592375575982832	0.013	0.0719	-0.3415	-0.0194	-4.1110319639044	10.6278509120831	-0.8127483282006	0.1612520650020225	0.0178	-0.0416	-0.1078	-0.3902	-0.1045344325698999	3.5513773521969	-0.1345925080247	0.1640070180457115
265	0.1658887887859265	0.1364	-0.1586	1.0991	0.0044	-0.1516280403178	0.539392950897	0.0035015297323	0.1659222056668014	0.0547	0.2664	0.6511	0.0041	0.1531230754844	0.4269112261257	0.0011016048595999	0.2087274763904585	0.0046	-0.1823	0.0002	-0.0021	-0.0011409478903	0.2938137532676	0.0013770060745	0.2251188434297713	1.7674	3.4317	0.0013	0.0045	0.0035408727629999	0.5551695062077	0.0026359830569	0.2307799494005744	0.1138	0.0032	0.8602	0.004	-0.0037375879164999	0.1280222218978	0.0006688315218999	0.2393855128373486	0.2629	-0.0001	1.2834	0.0059	-0.0010229187981999	0.5000892632277	0.0023605818419999	0.2427923214338347
266	0.1503213930515619	0.3756	1.9183	-0.1066	-0.2386	0.6227214899196	-0.5988402702847	1.5136050770904	0.1705109150096526	0.2066	-1.2202	0.2968	-0.4901	0.2114294469818	-0.3768275480445999	0.9942770718504	0.1815285549328047	0.0188	-0.2209	0.1284	-0.2998	-1.2704651473644	-0.3095509655476	1.2273451857172	0.1913376732782705	0.0549	-0.6287	0.1202	-0.1437	-4.2399590755083	0.1423430850726	0.7899687134252998	0.1960994101236076	1.0398	-2.8078	0.2474	0.0949	-3.2014210941204	0.0090882400917	0.8710153566673	0.1987288793472263	0.0017	-0.0413	-0.095	-0.0426	0.7372883953180001	0.0739255546853	-0.4204983121216	0.1998314857439319
267	0.1318506086730413	0.117	0.9253	0.1429	-0.6738	-9.0041640350941	-4.186609925879099	0.9426196725413	0.1352811356404918	0.8963	-2.8252	-0.9571	1.0202	-3.7105985974398	-1.9190743514846	-0.0014556921359	0.1508468545039261	0.9552	-2.6419	-0.6473	1.449	-1.5639641563864	-1.5458663622643998	-1.490707433223	0.1527956427524316	0.2895	-1.4567	-0.3765	0.7602	-1.6730623805175	-1.6529187487991	-1.5883568354204	0.1552154207913156	0.0105	-0.1884	0.0268	0.2548	-3.6749538116256	-2.3375661690405	-0.8835264404298999	0.161458715916495	0.1386	0.8973	0.1221	-0.6835	1.5079396806696	-0.2030887244733999	-1.9829674333414	0.1674645774367342
268	0.1342157382857676	0.4901	-2.141	-0.8299	-0.453	-4.5127243073514	-0.3513726071817	1.0775662678423	0.1410445042785399	0.6324	-2.5279	-0.5768	0.0442	-3.0283904451018	0.2749290985315999	1.4790618961358	0.1553984279359191	0.9318	2.9376	0.5738	-0.1892	-1.9719120417147	-0.2217373210252	0.3728932449745999	0.1663776574822068	0.2075	-1.3378	-0.279	0.0609	-1.4052937135733	0.4394223098883	1.1376430757212	0.1727221319050272	0.0033	-0.0644	-0.1014	-0.1195	-6.4277856697046	-0.7754117920663	1.1357939532783	0.1760578926965996	0.019	-0.35	0.0416	0.1943	-10.1438529484117	-1.3962448165123	1.5764358971183	0.1770332094122331
269	0.151559587123117	0.0646	-0.6335	-0.3593	0.3306	1.8733577498112	1.0657240156016	-0.9711040267681	0.1616100341326923	0.2044	-1.0908	-0.6221	0.5657	-3.9398504373286993	-2.2495951523953	2.0537455455707	0.1664400897793209	0.0051	-0.0666	0.1888	0.0779	-4.4214091330967	-2.5232259309138	2.2977903650028	0.1715638367092506	0.1307	0.5591	-0.1564	0.8975	1.207437612183	0.6864571996536	-0.625947618437	0.1801668306343998	0.0003	-0.0202	0.0043	-0.041	-4.5394382251967	-2.5882599606609	2.3630211099034	0.187647429027905	0.0002	-0.0259	-0.0163	0.0176	-6.134758777050999	-3.4987363771202995	3.19071978977	0.1957534495643577
270	0.104982506692192	1.2888	2.2674	1.4764	3.3308	0.5535170989183	0.0116848801179	0.0218747250691999	0.1212592298548555	0.0043	-0.0073	0.2033	-0.1109	0.2540379492299	-0.0686929316022	-0.4690476120053999	0.1340690379876308	0.0582	-0.0873	0.6828	-0.4206	-0.9758251904521	-1.0084799059331	-2.3822991949464	0.1368020928535873	0.0017	0.0628	0.0017	0.1209	0.4858077430835999	-0.0391069725158	-0.086161237233	0.1383424022523476	0.8462	0.2462	-2.8265	1.0606	1.9719907277761	0.6590351072557	2.0499292715928	0.1423048059988838	0.0155	0.0892	-0.3835	0.0919	0.2208324313191	-0.1908530419257	-0.5026465602232	0.1505953712709924
271	0.1592977386327809	0.0994	0.0386	0.765	-0.5912	0.8081845366393999	4.0280968551888	-5.7786256631546	0.1720113741936556	0.0013	-0.0691	0.029	-0.0728	1.6977304607664	0.4198688236303999	0.7133284896216999	0.1782128971152622	0.0223	-0.4018	0.0034	0.1612	1.7534401922376	-0.2586017407911	-2.1456115222552	0.1869004640606918	0.0402	0.1003	0.4593	-0.3189	1.2581114357246	2.4319500996898	-3.3884578620682	0.1948784272230253	0.0439	0.0232	0.576	-0.0773	0.7895359400876	0.9321937694058	-3.9276540978117	0.2083144365840805	0.0751	-0.0733	0.4672	-0.5632	0.4356847219717999	3.6782192831737	-5.6717699917734	0.2118982934248558
272	0.13397926861518	0.149	1.2737	0.1273	-0.1729	5.8237521193675	0.2803977797988999	-0.2053312772233	0.139265358921241	0.8675	-2.7035	-0.7563	1.2095	3.5558624576967	-0.1006788155613	0.3816667408206999	0.1597994232827807	0.9676	2.4577	0.9117	-1.4871	-0.6950733233769	-1.3151194872088998	2.2797712569422	0.1671231241801272	0.0414	0.5156	0.1686	-0.2778	3.9179757122595	-0.0121176534556	0.2202029428278999	0.1722118497543888	0.032	0.5275	0.0102	0.0094	6.178822971434999	0.5591431523084	-0.6781558201758999	0.1758176345398362	0.0082	0.1733	-0.0956	0.176	-2.5693753059249	-2.3737617572845	4.102691241396	0.1776327254979027
273	0.1005181981673003	0.0139	0.2319	-0.3918	0.0197	1.9429162280888	-5.9572823655633	-0.0596440345412	0.1117119628246281	1.5511	-2.2386	3.9692	0.2483	3.5741963100028995	-8.584255868432999	-0.2864959495574	0.1213095569298694	0.0122	-0.1886	0.3379	0.032	0.2394023418095	-5.4981098542636	0.4906469358597	0.1302832738330773	0.1912	1.292	-0.6423	-0.3452	1.3390400498745	-6.7764042647373	0.2807912101058999	0.1395178086609788	0.0001	-0.023	0.0244	0.0055	0.6283082002789999	-2.0924197447487995	-0.1484019118004	0.1434027084841479	0.0032	0.1575	-0.0907	-0.0084	-3.7601708161218	0.7090794423061	1.0096208538234	0.1444575429852344
274	0.1287320701019199	1.9126	-4.1544	2.1646	-0.5839	2.5449432838602	-1.0839004957849998	0.2359401551078999	0.1356289612271297	0.1154	1.1249	0.0392	-0.0967	-3.4587638579291	0.5471041849142	0.0269106329987999	0.1543284946140916	0.1315	-0.6439	0.8768	-0.3075	4.3348938085874	-1.6584661161277998	0.3326059815378	0.1598288150119353	0.0379	0.5957	-0.0182	-0.0292	3.7281849321627	-1.8405456622074	0.4653493671196	0.1610155651970021	0.1585	1.2089	-0.1165	-0.0391	1.3135064229502	-0.3046330867101	0.0070817455259999	0.1652009086213493	0.113	-0.9032	0.4446	-0.112	1.0770548084432	-0.4494547827168	0.0857284638953	0.1738820958868863
275	0.1330898875841725	0.0772	-0.8244	-0.4193	-0.1194	0.1260157273320999	-0.1102785150521	1.0551013973126	0.1389686828591331	0.0599	0.6698	-0.3264	-0.3026	-0.6421962901161	-1.1462591994445	0.8331673611339	0.1441498259609898	0.2411	-0.1825	-1.4919	-0.4992	2.4884860348057	0.5076824681527999	2.1569816581275	0.158415952581286	0.0244	-0.3582	0.3101	-0.0827	-1.2942676809379	-7.5337576057123	-0.497295908048	0.161748870813874	0.0102	-0.1559	0.2136	-0.1563	-0.1552475991422	-6.4371099679805	-0.0022425527499	0.1656914861604579	0.3001	-0.0756	-1.5312	-0.6057	-0.7042795925606999	-3.6279782329698	0.3079772443196	0.1683176012747229
276	0.1032936180031699	0.0417	-0.2359	-0.0414	0.7408	0.3853256426758	-2.9262165943739	0.0571654236071	0.1607156232238801	0.0856	-0.0861	-0.6026	0.6548	-2.8896669188536	1.6969042571217	0.3247767184285	0.1718722313907371	0.5961	-0.1543	-1.6424	1.5751	0.1157865393501	-0.4898994182764	-1.5927239118281	0.1853153363082073	0.0005	0.0419	-0.0206	0.0473	0.4527202542649	1.8116285346429	-4.367863268314	0.1872633329766155	0.0172	0.2759	-0.1946	0.1544	1.4325190908177	-0.2766601918824	-4.0056319846591	0.1952255549403017	0.0756	-0.144	0.7041	-0.2533	4.3929641219006	-2.6214654785717	-3.4908284279496	0.2172793674626992
277	0.1039523559663948	0.0457	-0.7994	-0.0916	-0.1126	-1.4794159834121	1.9672695640921	-1.3765733011622998	0.1595450930809455	0.2618	-1.2172	0.7093	-0.6901	-1.8936194106217	-1.1836350786095	2.2612800325132	0.166838162327481	0.4716	-1.5539	0.986	-0.9236	-0.9400230325151	-0.4993024026136999	1.1880414980479	0.1670426336404879	0.0114	-0.2493	0.1525	-0.1306	-4.268325400643	2.8280163897467	-2.5182687090456	0.1866918911574037	0.0234	-0.0676	0.1142	-0.4125	2.3025115286868	0.5892405707939	-0.518541144626	0.1929465532110829	0.053	-0.2523	0.4602	-0.3697	2.6356289696237	1.5593216787638	-3.0628155969643	0.1966386705736841
278	0.11379069368676	0.0486	0.5641	0.2318	-0.5188	-1.3822386975831	0.0516967423397999	1.9405949892775	0.1221342389664369	1.2759	-2.6084	-1.0342	2.7922	1.74683056308	1.0730811623425	-1.8792592044162	0.1235777121007917	0.3797	1.4213	0.6091	-1.4893	1.073671307803	0.8459145030807	-1.7702396663465	0.1329574092682845	0.0274	-0.4077	-0.3227	0.1962	3.6629935302928	1.9159662520593	-5.0131283148247	0.1427665831052056	0.0015	-0.0449	0.0514	0.1048	-1.4474694424837	-0.0768369389570999	1.7464764758037	0.1496853202241303	0.0003	0.0365	0.0344	-0.014	0.4251801327748999	0.2617885262777999	-1.8645842539651	0.1522027540369913
279	0.1000980488397702	1.8346	-4.0345	0.0985	3.3474	7.4713989020528	-1.1090013493716	-6.049659801646899	0.1101974007261345	0.035	-0.5096	0.2889	0.3649	12.1729304137335	0.4839586206406999	-9.0212389104179	0.1160615293522178	0.0076	0.2444	0.0324	-0.1938	-0.2678080099748999	-1.232223721524	0.1935677110439999	0.1224265378184527	0.0005	0.0645	-0.0388	-0.0293	3.6658655715339	0.433560198314	-2.4198717892649	0.1431728944807569	0.0142	0.2405	0.2624	-0.1476	-0.1683094853346	-1.258190121786	0.1954561765176	0.1444887538051417	0.2545	1.2575	0.8135	-0.6321	3.8918912829054	-0.2664310039004	-2.6996400805726	0.1452233427078537
280	0.0970789579388906	1.262	-2.3695	3.4139	1.4936	-9.0116392109271	12.5321716270552	5.1717594146071	0.1314483158343348	0.179	1.1306	-0.8523	0.196	-3.9191953462112	4.5444347900956	1.2355285361028	0.1455033643510072	0.7188	1.3744	-2.1156	-1.0226	-6.4622108215671	8.8837350181214	3.5787994445947997	0.1469173520454716	0.0005	-0.032	0.0608	0.0246	-0.8158564276259	1.7585547862286	1.1983100290606	0.1529863235200671	0.0104	0.0835	-0.2329	-0.2012	-7.492722824692199	10.1258731833818	3.9691609952002	0.1564433761381307	0.0126	0.0755	-0.2616	-0.2168	-6.478695551430399	9.3349995802504	4.1016683225978	0.1657284261975037
282	0.1237110091912649	0.1505	-0.2567	-0.3142	-1.2884	-1.4773701458157	0.6323211894103999	3.2517408303857	0.1644587368663964	0.241	-0.4381	-0.3477	-1.373	-3.0212300135144	-0.0451657992435999	0.7924473243594	0.1794021344935038	0.0	-0.0012	-0.0071	0.01	2.2804794314948	0.8799462246362	3.138393558939	0.1855897680141001	0.1883	-0.7127	0.1742	0.9916	-2.2600603985615	0.3224161365865	2.1449033477026003	0.1966456426524238	0.0057	0.0158	-0.2036	0.0449	-2.1549751635618	-0.2119409063808999	-0.2141441161000999	0.2140285299123135	0.0001	-0.011	0.0107	-0.0217	2.4153866837651	1.1380365060281998	4.225598869302799	0.2159526553326353
283	0.1116102885138064	0.7304	-1.7742	0.9337	2.4076	0.1564672330938999	-1.3341615140677	-5.1660940181863	0.1312762732133069	0.0555	0.6486	-0.193	0.4197	-3.0392097785443	0.4107018974773	-0.0706600831372	0.1413810504000314	0.1239	1.0371	-0.2505	0.42	-6.2558566255456	1.4523873213212	-1.6627151634434	0.1476154871044844	0.0053	0.0181	0.1783	-0.1488	-9.19053197152	2.4631884660656	-3.0712350055341	0.1533387835619541	0.0572	-0.5341	0.1272	-0.5083	0.4537431730630999	-1.5216310553532	-5.6523738776383	0.1594784573979668	0.1032	0.5455	-0.2805	-0.771	3.5811600264367995	-2.3400447799746	-3.3972313579143	0.164077469041861
284	0.1206820246416487	0.17	-0.3152	-0.6711	1.2501	-0.8854935919649	1.8385785106724	-2.0397787696722	0.1641837377511859	0.1548	-0.6033	-0.4351	0.9278	-2.0260480519579	0.9746448995311	-0.3676212788608	0.1725012171140945	0.1263	0.2246	-0.4944	0.8965	-0.1778698417947	0.4779784799743	0.1029213683112	0.1748516466360732	0.0003	-0.0465	-0.0133	0.0174	2.7938666390991	1.5680951746099	-1.9129761817261	0.1816024537490436	0.1659	0.7247	-0.4876	0.7795	-0.6573433569356	0.2481364946249	0.5132298354814999	0.1933172743516761	0.0072	-0.0852	-0.1388	-0.1714	-1.6469386081326998	0.1823549472945	1.0258695255025	0.1948292250443335
285	0.1042148606843318	0.0471	-0.3152	0.0456	-0.759	-0.7831623691141999	-2.589558280674	-1.0692648883646	0.1602557681063738	0.0124	0.208	0.0452	0.2666	-1.2799074747324	-2.0147959451777	-3.2072045196332994	0.1657454165051345	0.7544	-0.9101	-1.399	-2.0105	0.258483711699	-0.9061486830824	1.3378991019842	0.1748152387290091	0.0603	-0.141	0.6237	0.3291	1.5765539262104	-3.2267973489219	1.9436244026414	0.1921354904681108	0.0014	-0.0431	-0.0923	0.0212	-0.9275512917832	-1.1714387390924998	-2.3897743707794	0.1982335001435166	0.007	0.0188	0.2118	-0.0895	-0.099931297978	-2.7064070818529995	-0.3895746899914	0.1994816297580195
291	0.1032384631715461	0.0422	-0.7643	-0.169	-0.0001	0.6692642952377	-2.8721986132228	0.3471235598661	0.1615495157395459	0.0986	0.5782	0.7544	-0.1083	-1.2834090044647	1.5125821582922	-2.49434814638	0.171754354309958	0.5783	1.2267	1.8601	-0.2933	1.6402896359444	-0.1681521132118	-0.3939811094298	0.1852026941663723	0.0008	-0.035	-0.0408	0.0572	4.0077171652862	2.5357763577071	-0.8429637757781999	0.1870675458926143	0.0211	0.0279	0.2567	-0.3198	4.3853709169755	0.3367369997613	0.3021151327453	0.1942425013928262	0.0722	-0.0777	-0.7198	0.182	5.142842287042599	-1.7513156685797997	2.9103220099711	0.2176741792447483
293	0.1601219396209049	0.0564	0.0015	0.7267	-0.0028	0.0038162739779	2.3863121840778	-0.0090488970609999	0.1781144086019629	0.2715	1.5121	-0.0026	0.0114	0.0043670764077	2.6647428123417	-0.0101898449512999	0.1974638641606208	0.0013	0.0995	-0.0024	0.0013	-0.0110947346574	3.9862752135547	-0.0221894693148	0.1979936940032432	0.7522	-2.3871	0.0041	-0.0229	0.0106619613196999	1.9600304464433	0.0007475175832999	0.1990691268590334	0.0033	-0.0865	-0.0005	0.1312	0.0171929044159	3.9400471524822	-0.0136913746835999	0.2161296208909812	1.3033	3.0075	-0.0045	0.0222	0.0011409478903	1.3393547941201	-0.0052326230831	0.2172358643667132
294	0.1318547510550544	0.0961	-0.6874	-0.3738	0.6937	0.1212945636481	1.6617709307065998	-1.3900286176617	0.1389460324230631	0.0525	-0.7206	0.1878	0.1091	-0.9181483074459	0.9388820846248	0.1286910534197	0.141980706500565	0.2237	0.253	-0.8346	1.2659	1.5045561800293998	2.409760630375	-1.60519565256	0.1613634863318412	0.1393	-0.5688	0.3237	-0.9308	0.0371004779501	-0.4650346228739999	4.3199434569214	0.1657314348633609	0.1531	0.101	-0.6808	0.9551	-1.1819826713201	0.5662642408651	1.4734358427457	0.1672289996718551	0.0092	-0.124	-0.2362	-0.1059	-0.1265271867312	-0.5975419502716	3.0753266807269	0.1705779101008649
295	0.1335052297347052	0.0894	-0.7841	0.5607	-0.2747	-0.0540966672125	-1.3547772621544998	-0.5684674505843	0.1394919242857928	0.0596	0.6577	0.4019	0.2172	-0.6499075241332999	-0.0700305946459999	-0.9700417649392	0.1442594524545992	0.211	0.0238	1.4532	-0.2858	2.1051668866956	-2.6947222017351	-0.6052138412581	0.1614020073241231	0.0448	0.4233	0.4499	-0.1864	-0.1698438635318999	5.4148206582717	-2.9788182264198	0.1661725037345478	0.1972	-0.1431	-1.3003	0.2623	-1.1565277304572	2.4002396169455995	-1.6877766739993	0.1681020790772662	0.0515	-0.032	0.6765	0.0221	-1.03865601048	0.8232529173974998	-1.2722355837458998	0.1718060326570321
296	0.1383674322061195	0.0104	0.2298	-0.0622	-0.2375	0.9989588925037	-1.7051662935687	0.7735233265927	0.1544724339367082	0.2383	-0.2936	1.0321	-1.0782	-0.5499368831246	-0.1755879460141	0.7486191881595999	0.1707011202412408	0.3389	0.551	-1.2711	1.0288	-0.1606769373787999	0.6884636942193	-1.0690681732110998	0.1776905057000998	0.8191	-0.4672	1.7455	-1.9103	-0.0658995764225	-0.4121182465825	0.3970105227937	0.1819280838560462	0.0011	-0.0681	-0.0668	0.004	2.2638373295087	-1.2222699347569	-1.7133496439543	0.1841437029510425	0.4623	-1.3016	0.2606	1.4155	-0.7782838333073999	2.2818170945386	-2.5219669539314	0.1850494896081883
297	0.142742403530424	0.1174	0.0979	-0.0418	1.1054	-0.4972172219866	-0.1430512596252	3.1955983255768	0.1680704720998171	0.1273	-0.7985	-0.0148	0.706	1.5946910633631	-0.1305401758626	1.5945336912403	0.169820856346089	0.0028	0.0682	-0.1355	-0.0378	-3.8116708433081	0.0784106601851	0.9275119487525	0.1786980258344534	0.0001	-0.0203	-0.0072	0.0013	3.1247021842554	-0.2192587100910999	3.9566892544683	0.1839066430865662	0.0027	0.1306	0.0362	0.0601	-2.4349008269923	0.1240092327663999	-0.675913267426	0.1857868957128621	0.3596	-1.3841	0.0642	-0.9916	-0.8150302239812	0.0171929044159	-1.0740253950793	0.1976909572452374
298	0.1350531752722032	0.2708	-1.6974	0.2122	0.2856	-4.6277633291182	0.0527983471994	-0.123537116398	0.139959384672618	0.7714	2.5871	-0.6806	-1.0539	-3.2168829051855004	-0.2866139786495	-0.6420782610239999	0.1574996203426773	1.1034	2.836	-0.8436	-1.3241	2.4057476412436	-1.4486890764354	-2.3856826955865995	0.1676313219100081	0.0174	0.2845	-0.1434	-0.233	-2.8592154130918	-0.3907549809123999	-0.8055878966132	0.1726212940084587	0.0256	0.4537	0.0557	0.1167	-5.6072080783947	0.408380658666	0.4450090202476999	0.1755128199759483	0.0039	-0.0902	-0.0771	-0.1376	3.3884972050989	-2.5227144715147	-4.1912524035017	0.1771704993150354
299	0.1087656712006879	0.0104	0.3729	-0.0674	0.0033	-1.3763765860088	-0.7262330036913	0.0903315984871999	0.1149445675732748	0.3399	-2.1034	0.105	-0.0236	4.6854008690937	-2.7334750869746	1.0325971837522	0.1261536629394779	1.177	3.5919	-0.9618	0.4102	-1.7679971135966	-1.1500754734224	0.3279635039151999	0.1384182745064334	0.0605	-0.6641	0.4205	-0.1944	4.8590216635728	-3.5712849257311	1.4071821790469	0.1412045666251152	0.3485	1.5039	-1.065	0.553	-2.081639754337	-1.7094153408842998	0.621226454753	0.1439320815328701	0.0011	0.0708	-0.0664	0.0479	-1.0947985152889	-2.3496444794654	0.9580814836064	0.1591671514362896
300	0.1138920820879644	0.7082	2.7445	-0.9656	-0.9289	3.2142862651593	-3.3369184918512	-2.534478037694	0.1340275149443672	0.0191	0.266	0.3486	0.146	-1.0139879302311	0.2348385502482999	0.2164260118807	0.1471801301782613	0.1351	0.8466	0.7285	0.3594	-3.4239452757596	-3.5536985910082	-1.9188382933004	0.1560742072883132	0.0749	-0.4419	-0.6315	-0.3554	2.1576111466187	-3.6343518039432	-2.6287832822819	0.1623219637795003	0.0049	-0.1234	0.1294	-0.1171	-6.6312284814543	-6.0809768540841	-3.1499210669341	0.1645774176545444	0.1067	-0.9404	0.1745	0.24	5.3482129072966	-0.3368156858227	-0.9108698467664	0.165630468711707
301	0.1089752558124289	1.322	1.0451	3.149	2.681	0.8505176376725999	-0.9689795031103	-0.0086948097847	0.12503267784628	0.0935	0.7888	0.2975	-0.6415	0.9465539756113	-0.6359014052041	0.3013282721313	0.1298461540425428	0.0004	-0.0678	0.0163	-0.0017	0.6229575481037999	-1.3214930581823	-0.1068556713812	0.1312008481983011	0.0011	-0.0611	-0.0642	0.0724	0.2497495588836	-1.3388826777516998	0.3272159863318999	0.1341420607003637	0.6726	2.0373	0.7258	-1.6863	1.2956053439817	-1.0143420175073998	-0.5976206363329999	0.1432371962151759	0.0003	0.0522	-0.0091	0.0148	0.6892112118025999	-1.07799904118	0.023999248727	0.1451756321835792
302	0.1083827676644474	0.0064	0.2905	0.0602	-0.0048	2.8115710029141	-0.5293211350378	-0.0547654987343999	0.1169681472787137	0.5323	2.5985	0.2534	0.1003	-2.4789256783456	-2.233110422532	-0.8860837374254	0.1254459851876213	0.9794	-3.2838	-0.8785	-0.3941	3.0952342542611	-1.186192375605	-0.42883903463	0.1386731772624893	0.4137	1.6892	1.1319	0.5831	5.580612189641499	-0.8983587630037999	-0.289171275645	0.1415992891063456	0.0058	0.1626	0.1576	0.0998	-2.87597554417	-3.2541800982891	-1.3280240012785	0.1441082147193867	0.0578	-0.5881	-0.4389	-0.2518	-0.4563398130892999	-2.9517108782675	-1.3704357883730998	0.1626914505108332
303	0.1354949048959504	0.0581	0.1312	-0.2255	0.7581	-4.7629853256341	-0.7269411782438999	-6.4375033982875	0.1367247245351672	0.627	1.4813	0.138	2.16	-5.2186169641708	0.1463167311733	-6.176580418685099	0.1404535878984673	0.0026	0.133	-0.0623	0.0769	-6.6077406921264	12.953535485852198	-4.787259975575999	0.1440321256443829	0.002	0.038	0.0755	0.1179	-3.2513867431094	-14.318109162651	-7.750183617593001	0.1501675417055548	0.0103	-0.1777	-0.1456	-0.2247	-6.5779580178865	4.653454328165299	-1.1363840987388	0.1517161814374835	0.0328	-0.3088	-0.3261	-0.3502	-5.1823033468347	-4.9708738998529	-2.2938560619328	0.1550986675043793
304	0.12819289748269	0.0084	0.0236	-0.3062	0.067	1.4064740044942998	6.1559646705983	7.736885673216399	0.1369184657851844	0.9881	-0.4465	-2.582	-1.9897	0.268319469374	2.396383999937	2.7902470802747	0.1535897651668319	0.0205	0.0438	-0.1745	0.41	1.3824747557672998	6.0685051133522	6.667581441821099	0.1571201587466368	1.1144	0.3862	2.7113	1.7718	0.2388908824103999	0.3388221803883999	2.6899616950204	0.1649464027578213	0.0822	-0.1179	-0.6924	-0.5044	1.1273352016778	6.7924168782322	6.471141689536	0.1681235895497979	0.0484	0.0256	-0.5719	0.3221	0.7134858617444999	3.8859504852697	4.7034986632157	0.1701077960464992
305	0.143881775772455	0.1212	-0.269	0.3588	-1.0307	-0.1716142999134	-0.2155211221745999	3.0948801669848	0.1667936181235954	0.0651	0.5525	0.1286	-0.5134	1.3319976473792	-0.1669324792601	2.1388445209748	0.1694945860661386	0.0052	-0.1194	0.1092	0.1405	-3.5384728381273	0.6789033377592	1.3768487023772	0.1784012262946701	0.0004	-0.0234	-0.0165	0.0521	3.5202176718825	-0.6005713636355	3.3855464777964	0.1808744771493446	0.0008	-0.0596	0.014	0.0506	-2.386941672569	1.1990575466439	-0.4552775512604	0.1853324383337349	0.4266	1.8425	-0.1822	0.157	-0.0336382912485	0.6671004285491999	-0.0328514306345	0.1892185303044599
306	0.138267063965709	0.0103	-0.3185	-0.0147	0.1015	-1.1125422221346	-0.07081745526	-1.7876292859159	0.1544917390832585	0.2354	-0.1256	-0.0269	-1.5063	0.6918865378901999	0.0372578500729	-0.5580022044180999	0.1707411001810558	0.3408	-0.4558	-0.044	-1.6685	-0.156585262186	0.0122750255783999	1.3096508059416	0.1776789910393813	0.8162	-0.1588	-0.0423	-2.6198	0.0566933072387	0.0062555418813	-0.5217672731434	0.1821139758213384	0.0049	-0.1703	-0.0911	0.0576	-3.1175024096373	-0.2341303756956999	0.2707193942467	0.1843099979802778	0.502	1.8604	0.0814	-0.7861	-0.0046031345918999	0.0566933072387	4.2985801912513	0.1855592205192046
307	0.0705274979192599	0.7129	2.9757	0.5339	2.4542	-21.4421091036228	-2.8896275758228995	-17.4921081643735	0.0947724129707164	1.5961	-3.5785	-1.3825	-3.2474	-12.0389673942	-2.8402914153251	-10.8222448267718	0.108203613684802	0.4014	1.8667	-0.6432	1.2908	-13.1689779219654	-1.0392461559405	-10.7376573107668	0.1188743956305993	0.0247	-0.3319	-0.4214	-0.1559	-25.6411907702338	-0.9439966786158	-21.4625281365561	0.120970933737482	0.8813	1.9281	2.4642	-1.0669	-0.2873614962328	-1.8312213639315	-1.289271116039	0.1242011413287589	0.268	-0.9893	-1.0646	-1.0603	-13.9277082690149	-3.0942900215243	-10.777236399651	0.1316387702262322
309	0.0893754503695002	1.2396	1.728	-3.7222	1.9908	0.8670810535972999	0.4265177958187	0.489427301908	0.1140923930117971	0.3338	0.922	1.8701	0.2043	4.0105105204659	1.6190837423971	2.3210027531158	0.1285322670535257	0.184	-0.9038	-1.092	-0.3713	-1.0084012198716998	2.4819944347402	-1.2184143177483	0.1303790392226437	0.1487	-0.224	-1.2831	0.1213	0.3408286749540999	1.7781869585479	-0.134946595301	0.1326748596402243	0.4357	0.0629	2.1745	-0.4402	1.9398474716942	-2.9087876317738	1.9413818498915	0.138782136388663	0.0465	0.5157	0.3996	0.2774	5.7220110419773	2.9778346506523	3.1509046427016	0.1396937353163837
310	0.0408738248411545	0.0145	0.2743	-0.6251	0.2576	2.4252617844708	1.5917403360606	-4.207225673965899	0.0627765278834248	0.0036	-0.2902	-0.0213	0.0475	-0.9547373259969	6.0532400174406	-4.7576740164896	0.0703944220596216	0.0432	-0.4115	0.7825	-0.3737	0.7455897747957	0.7629793943651	-1.7948684035647	0.0824949766302074	0.3754	1.0209	-2.1972	0.9782	-1.2194765795772	3.8073037669003993	-2.1954591421521	0.1016163325406988	0.3571	-0.5875	1.9427	-1.0734	-1.2910022093898	4.6404317850036	-3.2578783431748994	0.1057267430232761	0.2096	-0.5126	1.459	-0.7628	-0.8455210727736999	4.7760078687958	-3.9159298746631	0.1068546994602274
311	0.0896214105489141	0.1748	1.5408	-0.4997	-0.5494	-3.9623546508891	2.4363565191282	-1.3090213174504	0.0960923003867661	0.9968	-3.5323	1.7481	-0.1641	1.9838329800168	-1.0599799331194	0.2901155083818	0.1323106861238618	0.0134	0.304	-0.2017	0.1357	0.7091581283674999	-0.0391069725158	-0.7048697380212	0.132793696612932	0.0074	-0.2522	0.0669	0.1246	0.542540393353	0.0037769309471999	-0.6156004013629	0.1389377076022909	0.0475	-0.6562	0.2583	0.1253	4.4882922852867	-1.9496438863385	-0.439855083226	0.1421631785752421	0.0833	-0.5209	0.498	-0.5993	3.0230791359573	-1.4266569792433998	-0.0177437068457	0.1431096834658033
314	0.1205904839525457	1.4629	0.7849	-4.1035	-0.8614	0.4604314882820999	7.117390311814199	1.470249057259	0.1608948253451192	0.0181	-0.2222	-0.346	0.0039	0.7245805964018999	4.344336135955399	0.9282201233051	0.1620907386026768	0.0173	-0.1174	-0.3187	-0.212	-1.6086578392616	10.514779041851298	2.2295302067383	0.1638204381333709	0.041	-0.0431	0.6048	0.0866	2.6390124702639	1.305795188933	0.2500249600984999	0.1787863296444957	0.086	-0.0248	0.849	-0.0102	0.3008954987936	9.2715392717313	1.8856327753896	0.1802779021108052	0.0907	0.7563	0.4265	0.0279	1.1439773036639	5.5102668507499	1.2420988222296998	0.1809798363132931
317	0.1374086133573878	0.5604	-1.5922	1.8629	-0.3352	-5.6093719450832	5.5338726691699	-0.868694117856	0.1588169503743738	0.0287	-0.3893	0.3354	-0.0819	-4.5431364700825	4.1509651400649	-0.5860931283379	0.1695529821867401	0.0003	-0.0238	0.0184	0.0397	-2.2828793563675	-1.1450789085234998	-0.3652213539880999	0.184118982058952	0.0735	0.7094	0.2134	0.2236	-3.1967786164978	2.9352654914349	-0.3918172427413	0.2053029910092656	0.1224	0.5908	-0.7284	0.1204	-3.0213086995758	3.5885565162084	-0.2462480291512999	0.219107652524866	0.1482	-0.8304	-0.4695	-0.3232	-4.0218806563382	4.1894032810588	-0.5007580947496	0.2350370094672433
319	0.0961635550902846	0.2279	-1.1738	0.2733	1.4499	0.8540585104355999	-3.1577109870127	-4.775063636059	0.1113588280654437	0.0001	-0.0259	-0.0011	0.0101	-0.6481370877517999	-0.5245999713538	-0.584244005895	0.1224306625607979	0.0002	0.0453	0.0154	-0.0169	-1.1291056380593	-2.2863808860998	-1.6185722829979998	0.1269464557639098	0.0019	-0.1075	-0.0557	0.0863	0.5345537581209	-9.591948913752098	-6.669902680632399	0.1370420055668543	0.003	0.1455	0.0571	-0.092	-0.6274819966342999	-1.2169586256124	-1.3414006317165	0.1461645806875729	0.0141	0.2797	0.2553	-0.029	-1.7961667235778	-1.2372596294536	-0.1691750320099999	0.1482411962595284
320	0.1483604705490029	0.5843	2.1363	-1.1481	0.1609	-5.603116403201899	3.7807865642086	0.0134159734686999	0.1685448961130412	0.0012	-0.054	0.0899	0.0038	-3.911484112194	2.94285869636	0.177830498764	0.1790910210982013	0.0002	0.0215	-0.0117	-0.0339	-0.570080514843	-0.7955947668154001	0.4360388092481	0.1893409224052367	0.1124	0.8385	0.4301	0.0468	-3.7537972451484	2.5710277132143	0.1338056474107	0.2091178936902407	0.0626	0.4828	-0.4635	0.0373	-2.2139503665811	3.1677828028719	0.2552182401509	0.2243696503520058	0.2397	-0.6246	-1.0992	-0.061	-3.8453091345566	3.4694258192488	0.1307368910160999	0.2400367719488746
322	0.1187811247840693	0.9624	-2.8468	2.0122	0.026	4.506744166684999	-5.4392133373057	-3.0702514297666	0.125624747787135	0.0012	-0.0947	0.0626	0.0299	0.2238225016522999	-0.4728245429525999	-0.694404491855	0.1369252151631168	0.0654	0.2245	0.4271	0.6954	-3.880009687634	0.1366383456211	-4.474443538480299	0.1462722429306623	0.0544	0.6124	-0.4247	0.045	7.1434747411683	-6.998574359100199	-2.2817384084772	0.1522254195402777	0.2106	-0.9055	1.009	0.4869	8.549752030509099	-7.3761887677588	-1.1968149938939998	0.1611224917189427	0.1791	1.0564	-0.2353	0.7041	-2.4763290383194	-0.5793654700881999	-3.918172427413	0.1689993942839004
323	0.0857980683893255	2.2671	1.3604	-5.7337	-2.2157	0.2814993846585	0.2475070061337	2.4030329721253	0.1036233926971441	0.0068	-0.0372	-0.2132	0.2274	0.0944626167107	0.4760900145006999	2.8609858494733	0.1175556393582541	0.0903	-0.5398	-0.641	0.6711	0.3675425927994	0.0998526119166	2.1444705743649	0.1239543193780692	0.0194	0.0756	0.2786	-0.3896	0.4513432481903999	0.2519527686027999	1.9790724733021	0.1295171610063526	0.002	-0.0049	-0.1275	0.0811	0.5897913732237	0.7525141481989	1.6662953792370998	0.1361470393759962	0.0003	-0.0489	0.0198	0.0124	0.3291831378668999	1.1337481156818998	1.9077042156123	0.1377396717046953
324	0.1004158737612177	1.3737	-1.7025	-3.4323	2.4169	-0.5289277047308	1.6727476362718998	0.7333147492172999	0.1170539223688631	0.0505	0.3357	0.3987	-0.6123	0.0776237995711	3.1798611132968	0.5202328949461	0.1279268721810334	0.1327	-0.936	-0.1977	-0.8007	-1.421463699191	0.2860631762196999	1.3108704398933	0.1315511933175049	0.0077	0.0118	0.139	-0.2608	-0.660569485453	1.3264896230812	-0.1099244277757999	0.1369434395125148	0.0076	-0.2044	0.1998	-0.0358	-1.6342701522473	-0.6716248770797	1.5946910633631	0.1393086304965858	0.0009	-0.0956	0.0212	0.0234	1.4920844392975	5.408879860636	-1.7399848757382	0.1414026990499616
325	0.1009536741612819	1.5865	0.6909	-3.8779	-2.8384	0.0930462676054999	-0.0572047666378	0.0140454619599	0.1275065773262431	0.0043	-0.0947	0.094	-0.1796	-0.0351333264151	-0.0263991735997	-0.2334222011431	0.1298380633148634	0.0003	-0.0147	0.0078	0.0546	0.249434814638	-0.2708767663695	0.2550608680280999	0.1359671889969616	0.261	-1.0403	0.5305	1.2312	0.0486673289759	-0.1463167311733	-0.4423336941601	0.1380952954945198	0.0419	-0.4375	0.3145	-0.4063	-0.1371498050202	0.4533890857868	0.2227995828541	0.1388300313944643	0.0099	0.2211	-0.1602	0.1807	0.3920533009255	-0.1932529667984	0.6253181299457999	0.1402936765915484
326	0.1026274225028448	2.3243	0.1529	-4.6221	-3.5475	-0.0592112612034999	-2.0628337856624	-1.6214836672698	0.1089897354073278	0.0	-0.0037	-0.0046	0.0056	0.181764801834	1.1525147413258	1.1324104526380998	0.1127539126507888	0.0226	0.349	-0.4194	-0.0567	0.6776443607767999	-8.414648063085298	-6.111152958630999	0.1197728607230851	0.0315	0.4156	0.1575	0.4436	0.9620944727378	2.2364152371108	2.6158000821509	0.1215579958501172	0.0001	-0.0368	0.0017	0.0207	0.0025966400262	-3.4119849944267995	-2.663129748083	0.1309859419192488	0.4385	1.8153	-1.1511	0.6336	-0.0347398961081	-7.665556758557299	-5.9819897888429	0.1374920320818995
327	0.1007771220326525	2.3319	-3.877	1.1096	-4.295	-2.3108522511952	0.7158464435865	-2.5831847097006	0.1088949537967403	0.0001	0.0261	0.0007	0.0262	0.1781452430096	-0.3486579380633999	0.658995764225	0.1203556904179022	0.0275	-0.0982	-0.3859	0.429	1.2594490987684	-1.3154342314545	2.7575923647937	0.1254256337882683	0.0012	0.0948	0.0616	-0.0397	0.2340516896342999	0.4655067392424	-0.4958795589427999	0.1290080283740728	0.0004	0.068	0.0054	0.0061	-5.9059790535305	1.4070248069240998	-6.0641773799752	0.1301091151868869	0.4583	1.8401	1.2769	-0.517	-6.6577456841461	2.1026882757615	-7.567159838776599	0.1399257182639409
328	0.0931584138592805	0.0279	0.5785	0.0228	0.3379	5.751164227726	3.5664063899243	-1.3370728983395	0.0949273914180041	0.2317	-0.9203	-1.628	0.4046	8.4071335442216	0.5604808153522	3.0293740208693	0.0997596395283562	0.0997	-0.9771	-0.5946	-0.4365	10.1561673170208	1.7408504224136	3.5093196523786	0.1038126031249611	0.0439	-0.7734	0.1364	-0.1331	7.7532523739876	-0.7748609896365	3.8737541457527	0.1117570858301168	0.0996	1.1529	-0.0498	-0.0695	7.1455205787647	-0.4656247683344999	4.5611949211738	0.1251289158319491	0.0609	0.7685	-0.3455	0.1426	8.0317223452822	-0.2681620972512	3.4065556561902	0.1267636566203903
329	0.1021287726107109	0.2677	0.6327	0.4718	1.819	-0.2098163827231	-9.4512188929382	1.1602653183737	0.1074503182817691	0.1812	0.0964	-1.5563	0.3133	0.6300392936297999	-9.6857033559102	1.7932553393059998	0.1233991843293569	0.1549	0.081	-1.3665	-0.0938	-2.2064358477174	-9.5272296282506	-0.1979741304823999	0.1243697284123427	0.1424	-0.0806	-0.0406	1.3074	2.530150304317	-8.9419233605267	3.0464882392238	0.1341493260385823	0.2127	0.1887	-1.5197	0.1825	-1.1170666706651	-5.0292589574117	-0.1288877685732	0.1372010686997414	0.2718	-0.6914	0.1338	1.5736	0.9125222540558	-5.389680461654399	1.4363747078262998	0.1431333371579855
330	0.0753529477750997	2.0581	-3.2036	5.1525	-2.0394	-1.8371621615672	-0.4443401887257999	-0.1156685102579999	0.088083680584092	0.0562	0.9749	0.0461	0.0636	-3.8164313500228	-1.3834976745655	0.1675619677513	0.0969766037658684	0.1404	-1.2607	0.6805	-0.3454	-2.9299935253211	0.6145381395339999	-0.281302669505	0.1121815543038321	0.0486	0.7487	0.2918	-0.06	-0.6692642952377	0.2397564290858	-0.1063442119820999	0.1193737051728143	0.0004	0.0409	-0.0518	0.0095	0.0644045412559	0.2224848386085	-0.0258877142005999	0.1221370561683987	0.202	-0.104	1.5034	-0.4579	-1.4156015876167	-2.6852798743671	0.9998244391791	0.1235512430441132
331	0.1030758724725709	0.0548	-0.6544	0.3396	0.5039	-6.995544945736299	-3.7019037876551	1.5234801777961	0.1059255310557796	0.2347	-0.8217	1.1982	1.101	1.1970510520782	-6.4531225814754	-1.4310633986818	0.1156896373786673	0.3719	1.8084	0.2971	-1.2097	-3.1204924799705	-3.8632495565558	0.5454124345941	0.1198451859339496	0.1466	-0.9339	-0.9182	0.3452	2.8192822369313	-6.0231819419858	-1.6785704048155	0.1440911035065321	0.0266	0.4253	0.3065	-0.0412	-10.2085722339132	0.6557696357075999	3.3937691712126994	0.1462476433112887	0.1647	0.0245	0.9841	0.8485	-1.8615548406012	-2.5969547704455995	0.5381733169452999	0.1492863664275611
332	0.1008332422686011	0.5307	1.3668	-2.2648	-0.9475	0.8228201440598	0.2458545988443	-0.2863385774346	0.1205732867463101	0.2278	-1.179	-1.1696	0.2759	3.0728480697928	0.8473308521859	-1.1076636863278	0.141167394699935	0.2236	0.8584	1.2756	-0.1103	3.3063096139666	1.0229581412306998	-1.1789139149255	0.1465996465592756	0.4513	-1.8326	-0.9519	0.5938	-0.2591525432209	0.1505657784889	0.1555623433877999	0.1469770332893787	0.3538	1.422	1.2047	-0.3711	6.5695779523474	3.5486626830786	-2.0890362441086	0.1476082577805878	0.004	0.1643	0.1086	-0.0476	-0.3566839163261999	1.3727176841537	0.3103771691923	0.1501774724710926
333	0.1189751556186346	0.4704	-1.1716	2.1336	0.0757	-3.1522423057454	3.1987457680328	0.0919446627458999	0.147721212291542	0.1708	-1.3082	0.1513	0.0008	-4.283629839585299	4.4887250586244	0.1371498050202	0.1584627087260282	0.668	2.3425	-0.9142	-0.0258	2.8405274735093	-2.8273082151941	-0.1087441368547999	0.1628465803652705	0.2984	0.9141	-1.3822	-0.047	-1.9991374189591	2.8970634086252	0.0839973705444999	0.1739832071983074	0.0041	-0.109	-0.1534	-0.0026	2.9067417941774	-1.4154442154939	-0.0595653484798	0.1827628465953287	0.0001	-0.0023	0.0015	0.0328	-0.2243733040821	-4.680522333286899	-0.1711028405143	0.1866612481143071
334	0.1150601125429595	0.4796	-1.2396	2.1682	-0.1199	-5.094607731404399	3.8952354405149	-0.4385567632129	0.1410252678531957	0.106	-0.9885	-0.388	-0.017	-5.4191877346794	4.9150461392896	-0.4653887101503	0.1568396391503581	0.7918	2.5338	-1.0641	0.1434	0.9281414372437	-2.6029742541427	0.0015343781972999	0.1599763480493945	0.3295	-1.0689	1.3922	-0.0938	-1.9814330551441	2.175276167403	-0.2715849409221	0.1639943880434911	0.0091	-0.289	-0.003	0.0029	-6.497894950411999	3.6340370596976	-0.4288783776607	0.1745421932070192	0.089	0.2725	-0.8281	-0.0704	-2.7332390287904	1.7462010745887997	-0.1882564018995	0.1805477835173645
335	0.119570840956424	0.5508	1.3741	-2.0643	-0.8718	-1.3050476713497	2.5048527355769	1.5472827113696	0.1450403142486515	0.5403	1.7332	-1.4052	0.7805	5.1911161857115	-4.743903955744599	1.3886122685565	0.1504714761235128	0.2453	-1.1405	0.9673	-0.4573	-1.831024648778	3.3097324576375	1.9273363879316	0.1648455600838427	0.093	-0.0587	0.5434	0.7402	-2.7895389057221	4.1466374066879	1.560344597562	0.1734091569132041	0.0038	0.0551	-0.1337	-0.1092	-0.4672771756239	0.9078797764332	0.509885677872	0.1835522055644083	0.5326	-1.5347	1.2337	-0.6893	2.3734863560696	-1.6632659658732	1.3487577784574	0.183818308407105
336	0.1172395684812839	0.4961	-1.4361	2.0685	0.0769	-4.8347470136309	3.389008664498	0.1684668574574	0.1445580740250799	0.1418	1.1971	0.1948	-0.0106	-6.0618954841946	4.663132713717499	0.2176456458324	0.1563961367399864	0.8272	-2.6767	0.8747	0.0591	2.4746372879993	-2.5622542173682	-0.0957609367238	0.1611301293276527	0.2519	0.9079	-1.2322	-0.049	-2.6794964488542	2.6455827563908	0.1162193126877999	0.1717440769984445	0.0054	0.1222	-0.1793	-0.0067	-6.8950628453285	3.0137941807121	0.1793648769613	0.1820577321077146	0.0	0.0005	0.0122	0.0156	-1.6130249156693	-4.3433132171572	-0.1028820252805	0.1832888772944759
337	0.1193210015200432	0.5044	-1.2734	1.9359	0.9859	-2.228782689155	2.9960504738664	0.9314462518225	0.1487312192515772	0.2294	1.1269	-0.8581	0.5547	-3.2110601366419	4.2547913980822	1.3280633443091998	0.1539409915344448	0.6869	1.8966	-1.6742	0.5412	3.8542400025255	-4.0705086422834	-0.1271173321917	0.1630408228758506	0.1655	-0.4951	0.9243	0.6507	-2.2621455791886	3.1623141216046	1.1555834977203998	0.1730813516146529	0.0037	0.1113	-0.0217	0.1397	2.6770571809508	-2.4184947831904	0.5223967616346	0.1829558723363164	0.0003	0.0403	0.0132	-0.0192	0.9868805820788	-3.1881231497438	-3.5302108016802998	0.1868951677504031
338	0.1251929404765847	0.3317	-0.3043	1.9644	0.1521	-1.8083237200641	2.6987745338972	0.2246487052969999	0.1582537301103784	0.2128	0.8927	-1.1029	-0.0633	-0.1297139722179	1.7534795352683	0.1920726758774	0.183752285702586	1.0615	-2.1803	1.9766	0.0674	0.4133378805341999	-1.7740559403243998	-0.0836039402375	0.18875157264817	0.0019	0.0031	0.006	-0.1215	1.6208935218093	-5.757852542945	-0.4123936477974	0.1995854810978551	0.052	0.1575	0.6016	0.0647	-4.5157143776846	4.7725456820942	0.2905876247502	0.204671967536772	0.0006	-0.002	0.0087	-0.0637	-3.1325707903954	5.379136529426799	0.4262817376344999	0.2123441790278601
339	0.1505115185371515	0.868	2.4145	-1.4438	0.8581	-1.6657052337765998	-1.7847572446748	-1.2018115587929	0.1597885679046502	0.5412	1.9158	-0.6028	1.0233	-0.5934109320480999	-3.0621467654424	-1.8418833252512	0.1745274049179319	0.199	0.6254	0.6689	0.9337	0.1521788427476	-9.5754641838888	-1.6057857980205	0.1761836620587941	0.1047	0.6078	0.2826	0.6652	1.1605407195886	-6.0241655177533	-0.4203802830295	0.176941907593633	0.1087	0.3971	0.4344	0.7582	2.5783848599552	-5.1232101147233	0.5841259768028999	0.1814082557051263	0.007	-0.0538	-0.1531	-0.1772	0.3861911893512	-2.4929317972748	0.557884175326	0.1843067118571442
340	0.1028933915780599	0.3552	0.7257	1.9587	-0.9027	3.1103419780499	6.1184314193105	-2.3822991949464	0.1276251015623385	0.0528	-0.5576	-0.5476	-0.0996	1.9425621408125	3.5681374832751	-1.053212931839	0.1433743523504966	0.4089	-0.0739	1.4806	-1.4422	0.598800927254	0.1303041176784	0.1037869149865999	0.1455526407633015	0.0396	0.5239	0.2855	0.2291	0.4375731874454	1.7438798357775	-0.6449503022651	0.149715349186288	0.0181	0.0477	0.103	-0.4107	1.9472439614658	3.7524595821046	-1.3142932835641998	0.152840100962936	0.4446	-1.6438	1.2835	0.1184	-1.6460730614573	-2.3237961082955	0.6324392185025	0.1538943298354244
341	0.1664154607605008	0.0001	0.0174	-0.0039	0.0256	-0.7138006059901	0.1616998561769999	-0.0353300415686	0.1679028379257933	0.0076	-0.1245	0.0262	-0.2276	0.6686348067465	-0.2861812053118	0.033835006402	0.1772798145420048	1.3454	-3.3271	0.5605	-0.0141	-0.2936170381140999	-0.0393823737307	0.0466214913794999	0.1810387156872965	0.0039	-0.1752	-0.0385	0.0053	0.7013288652581999	-0.1581983264447	0.0121963395169999	0.1811480154795565	0.0177	0.2742	0.2674	-0.009	-0.557884175326	-0.0155798401572	-0.0171535613851999	0.1864985802417849	0.001	0.0876	-0.0242	0.0018	-0.0905676566713999	-0.0652307449006	0.0131405722538	0.1918936524585906
342	0.1155794919848271	0.2989	1.1165	-0.4361	-1.5629	-0.4055873034862999	-2.2888988400646	0.0785680323079	0.121259146433926	0.1682	-0.3915	-1.384	0.1081	-0.8855329349955999	-2.4793584516833	0.1649259846944	0.1340824217181611	0.092	-0.2601	-0.9803	0.0141	0.3772996644129999	-0.1486379699846	-0.0941872154957999	0.1362998779110711	0.2476	0.3285	-0.1692	-1.6089	-0.3916598706185	-0.3719096692071	0.0410741240508	0.139331232056076	0.3529	-0.5183	-1.8747	0.1282	0.6986535391706	2.2381069874309	-0.1993117935262	0.1464644454871478	0.0047	0.1248	-0.1108	0.1408	1.2660193848953	-0.5325472635552	-0.4005907385873999	0.1467683416858253
343	0.1182801927599001	0.4703	1.0084	-2.2242	0.0003	-3.0281937299483	3.1284004291412	-0.0099144437364	0.1456716684649184	0.1381	-1.1913	0.0582	-0.0061	-4.3335954885743	4.7714440772346	-0.0131799152845	0.1587107691284022	0.5629	2.1326	-0.8784	0.0094	2.1483261913735	-3.0221742462512	0.0036982448858	0.1616337980727988	0.411	1.1587	-1.572	0.0026	-0.6854342808553999	1.8828000771792	-0.0005508024297999	0.1715221839409292	0.1234	0.5517	-0.8801	0.0006	3.3292859438954	-2.6938566550597	0.0104259031354999	0.1829317596452756	0.0001	-0.0005	0.0005	-0.0203	-0.8285642265419999	-4.978467104778	-0.0155011540957999	0.1863189595459262
344	0.1154578153930797	0.365	-0.7045	-1.8738	0.8567	-3.2529998073681	-7.671969672561399	2.4893909245118	0.1386120374385424	0.0396	0.0499	0.3725	-0.5364	-0.4671984895625	-0.5114593991	-0.3660475576328	0.1401227268949445	0.0451	0.1291	-0.3699	0.5735	-1.8226052402082	-3.439367743794	1.4452268897338	0.1425886811744884	0.0627	-0.2444	-0.6325	0.4475	-1.1331579702214	-3.498382289844	3.1333969940401	0.1493040766541383	0.0705	0.0164	-0.6727	0.5056	-1.9625484004081	-4.307353687097399	3.4449937971841	0.1559666420633972	0.0451	0.2382	0.2052	0.5789	-1.9179334035943	0.1890039194828	-0.2063541960214999	0.1602185880963458
345	0.1511552712349976	0.7719	2.6724	0.2223	0.6849	-0.7232822763887999	-2.8758181720472	-1.9693547447192	0.1606998371910769	0.8084	-2.7141	0.3078	-0.2914	0.1678767119969	-2.4765650965036	-1.0139485872004	0.163185669171392	0.0015	0.069	-0.0243	0.09	0.6310228693973	-7.819073264348699	-3.0779626637838	0.1758422088021871	0.0037	0.1664	-0.0218	0.0556	2.1528899829347	-9.011521181835	-3.2707435142137995	0.1771586711827185	0.0178	-0.2008	0.2973	0.148	4.650149513586499	-2.1197238080546	-0.5070529796615999	0.1806993641236219	0.3046	-1.5654	0.2783	-0.0168	3.6299847275355	-2.0575618195486	-0.6542352575103	0.1815386576851045
346	0.1454097061667694	0.3166	-1.5884	-0.2793	-0.8153	-4.1800002967215	-1.9779315254118	-3.9341456978772	0.1560218986906045	0.3211	1.6722	-0.0832	0.5329	0.8795134512985	-5.6415545441958	-4.0187725569129	0.1589216752452638	0.8299	-2.7113	0.0305	-0.6937	-2.3580638880352	-0.791975207991	-1.4949958235693	0.1669378779001789	0.0076	-0.1622	-0.0888	-0.1856	1.5512563574702998	-6.778017328996	-4.7221866027982	0.1704703305437188	0.0603	0.7064	-0.0838	-0.1561	4.3204155732898	-1.0624192010228	-1.3157096326693998	0.1770803271701674	0.0133	-0.1753	0.2393	0.1577	-3.0316952596806	-1.6413518977733	-3.4608096955255	0.1816439337956166
347	0.1495461645589539	0.4282	1.9027	0.606	0.5543	-3.4975560861993	-2.2903938752312	-3.1038110349537	0.1598534337409491	1.0481	-3.1121	-0.0938	-0.3748	0.8065714723806999	-2.2383037025844	-1.413201662744	0.1645449926374962	0.069	-0.7766	-0.1607	-0.009	-0.01967151535	-6.7318286109542	-3.3570227805389	0.1732565984078572	0.0024	0.1397	0.001	0.0383	1.6445386832599995	-8.7142058988351	-3.8146215706106	0.1780054652779918	0.0179	0.1572	-0.165	-0.3142	4.6185177169037	-0.6389701615987	-1.0632060616368	0.179610139252488	0.2313	1.2919	-0.4969	0.1246	0.8571272668301999	-1.445462947918	-1.5753342922587	0.1808451607562717
348	0.1479955433043305	0.3744	1.7253	0.5366	0.7278	-5.1939488839219	-3.6292765529829	-2.0052355887176	0.158462170348664	1.0806	3.0833	0.7164	0.4575	-0.9480490107779	-1.9370541165145	0.3700998897949	0.1700988990389993	0.0572	-0.6622	-0.0529	0.2506	4.943412464424299	-1.1953199587274	-0.6537237981112	0.1722033937385866	0.1466	-1.0742	-0.2853	0.2032	-3.6706654212793	-3.8195787924788	5.585530068479	0.1753773557787742	0.0379	-0.5309	-0.1997	0.0488	1.6257720576161	-0.3409073610155	-7.2490320925364	0.1787485293061463	0.0173	-0.3011	-0.0387	0.2309	-3.59201870291	-3.1320199879656	-1.6046055070995	0.1840916876128128
349	0.1523887768298205	0.5362	-2.0167	-0.5967	-0.9245	-4.5484084361963	-2.1439591149658	-2.4620081751446	0.1609688105222322	0.9967	-2.9541	-0.5158	-0.5433	-2.0413918339309	-0.7802116418117	-0.4590938252383	0.1719804448734486	0.0177	0.3869	0.0202	0.0686	-5.0507009091432	-1.6678297574344	5.463055213909899	0.1777153019282719	0.0148	0.0637	-0.0954	-0.3346	3.7396337540964	-0.1272353612838	0.1679947410889999	0.1799000416821202	0.4606	1.9516	0.1688	-0.0559	-0.0502410502039	-0.7575893991592	2.4489856319829	0.1811529442967638	0.0003	0.0466	-0.0137	-0.006	-0.5080758984598001	-1.2324597797082	-3.1437048680835	0.1821060567129281
350	0.1508303691317891	0.5925	2.2954	0.2872	0.7356	-3.1591273361179	-1.7058744681212998	-2.983775448288	0.1607096231643406	0.968	2.9743	-0.1507	0.4066	-0.9677992121893	-0.7907555740393	-1.2108997988846	0.1698774965847477	0.0201	-0.3922	0.1436	-0.0581	1.6047235361916	-7.4984669071744	-4.2935442833217	0.1757387635422063	0.0177	0.3426	0.0654	0.1718	2.1747253649732	-7.4996865411261	-3.9179363692288	0.1781620559174275	0.0128	0.1159	-0.1916	-0.2406	4.551201791375999	-1.8267362584317	-1.1571178759177	0.1808702858907516	0.0089	0.2457	-0.1148	-0.0062	-0.4465040554143	-1.4174900530903	-2.1330217524312	0.1821678752965963
351	0.0995432801816601	2.3215	-5.8808	0.6316	-0.0028	2.8214854466505	-0.2859058040969	-0.0046818206533	0.1055069560686101	0.0	0.0068	-0.0015	-0.006	-2.391662836253	-0.0956035646009999	-0.0135733455915	0.11135649007446	0.0198	0.2994	-0.4209	-0.003	10.2424072403152	-1.6078316356169	-0.0107013043503999	0.1194525210464819	0.0254	-0.4331	-0.362	-0.0279	-2.8461141838687	-0.7962242553066	-0.0306088778845999	0.1208358925248446	0.0002	-0.0116	0.0435	0.0298	3.06482209153	-0.2071803996661999	-0.002754012149	0.1303702451132066	0.3534	0.2654	-1.9985	-0.0462	8.7956853154148	-0.7571172827908	-0.0084980946312	0.134859040804589
352	0.0696673829347732	1.5665	1.6166	-5.5758	0.1568	-1.429725735638	1.2962741755035998	0.6753231219654999	0.0779630129965292	0.0024	0.1706	-0.1276	-0.0214	-0.3456285246994999	-1.065802701663	0.4575987900717	0.0903955644917522	0.4211	1.7725	-1.9609	-0.0212	-1.0035226840649	0.0699912516153	0.5292031059457	0.1097268820618862	0.0013	0.0315	0.1279	-0.0044	-1.2260862087348	0.1702372938389	0.6121382146613	0.1112230364319341	0.0005	-0.0805	-0.0086	0.0236	-1.5140771934587998	1.9422080535362	0.51539370217	0.1125338364790678	0.1522	0.2243	1.4046	-0.0756	-0.1576081809841999	1.2198700098842	0.1798369933297	0.1161700044900032
353	0.0831145343185624	1.4982	-1.9624	4.6882	-1.0989	-1.8454241980142	5.7172111922319	0.7976406044118	0.0870420085827008	0.1161	0.4503	-1.2924	0.3576	1.3112638702003	-9.4436256880131	10.7836493136551	0.0973212700144858	0.3701	-1.2287	1.5727	-1.312	-1.0499474602908998	4.528422176600699	0.6817360359696	0.1142775025843192	0.0168	-0.3276	0.3308	-0.0639	0.8444981539755	-6.658493201729399	6.6183239673847	0.1170734524211793	0.0884	-0.2783	1.0127	-0.1739	-0.9348690954934	3.8327587077633	1.0978672716835	0.1196903034023561	0.026	-0.0785	0.5547	0.1105	-0.5060694038940999	0.6031286606309999	-1.0134371278013	0.1223978263189917
354	0.1265926911215839	0.3897	1.1252	-1.4356	-1.136	3.8302407537985	0.0035015297323	-1.868400527943	0.1276570080466489	0.0425	-0.3199	-0.5493	0.3079	-5.5997329025617	4.7762045839493	7.291207821446799	0.129354712894693	1.3923	1.7967	2.9396	-2.0679	4.4670863917394	-0.8511077831331	-2.5286946121811	0.1301767662532495	0.177	-0.5854	-1.1113	0.6798	11.0304481452362	-4.9083578240706	-8.599599650406	0.1391991546751398	0.0355	-0.3074	-0.5145	0.151	5.8078575349647	-7.4281215682828	-1.8867343802492	0.1396621151091837	0.2298	0.6412	0.5415	-1.3282	-2.5394352595622	-4.2785939316557	5.6042180080615	0.1524420523018262
355	0.0922777707112687	1.143	4.1512	-1.1096	-0.3421	0.1681127701811	-0.0612964418305999	-0.0781352589701999	0.1112925822926242	0.0204	0.3049	0.4265	-0.0176	10.656453295402	-1.6552399876104	-0.8805363700967	0.1115728953577912	0.0001	0.0217	0.0223	-0.0068	-1.430119165945	-0.3275307305775	0.0262024584462	0.1174852879527296	0.7891	-3.1605	0.1596	0.2473	2.7378028203516	-0.1133472714467	-0.2800043494919	0.1220945636783864	0.0001	-0.0066	0.0052	0.0366	5.097912545983199	-0.6248066705467	-0.4516186494052999	0.1390700506807249	0.0042	-0.0935	-0.1898	0.0259	-1.3831435872892	0.0714076007205	0.0330874888186999	0.1415940549023877
357	0.0913422935530931	3.185	-0.4996	5.8625	4.2052	0.6174101807750999	-3.9921766681597	-2.5685097592495	0.1060814730699267	0.0178	0.3585	-0.351	0.0074	1.5028644297093	-11.7230822007097	-8.010791852949799	0.1072177510202125	0.0	0.0141	-0.0136	-0.0088	0.1051639210611	1.1080571166348	1.0549440251898	0.111735891034142	0.0249	0.4698	-0.0556	0.3332	0.8779790731011998	2.3825745961613	2.6418451684743	0.1210840212809316	0.0001	-0.0136	-0.0165	0.022	0.2122163075957999	-4.247867024679	-3.1208465672468	0.1286315442069776	0.3803	1.6859	-1.1122	0.5958	0.4754211829787999	-10.4636331019413	-7.686841338165999	0.133666892881143
358	0.1060566187778477	2.2002	2.5703	2.4072	-4.3263	0.4921026279955999	1.8351163239708	-2.681227542205	0.1109709519803192	0.089	-0.9938	-0.0358	0.4623	-4.3660534889018	0.2328320556826	1.4126902033449	0.1398703157419803	0.0171	-0.4129	0.1136	0.0103	0.5004040074732999	3.24580003275	-4.6328779231092	0.1406275249463296	0.0036	-0.0926	-0.0803	-0.1529	-0.4928894886095999	-1.6549252433648	2.491987564538	0.1430430771822711	0.4098	-1.227	1.178	-1.1851	4.200694730869699	4.108592696001	-7.2574515011062	0.1475104652991846	0.0977	-0.3769	-0.4658	0.7963	0.6765034128865	3.7896780891468	-5.4499539846868	0.1563449938303319
359	0.1035715453032526	1.8947	0.8546	2.2985	-4.6289	0.5837718895266	1.8024222654591	-3.5786814155027	0.1085419994766588	0.0753	-0.8356	-0.1283	0.5715	-2.7704575358326	-0.9817659880878	2.8373800310533	0.1254569258241466	0.31	0.9529	0.6414	-1.5449	0.3802503917155	3.0752479946655	-5.8900057830663	0.1353777319319151	0.0032	0.0459	0.1515	0.0997	0.3513332641509999	-1.2181782595641	2.1621355951492	0.1447261675654554	0.2764	-1.5455	0.5137	-0.4609	2.7950862730508	3.0417277325091	-6.6984263778899	0.1453187622864306	0.2672	0.4543	-0.8081	1.3778	0.0058227685436	1.9624697143467	-3.6773143934676	0.1534638164680136
360	0.0924327267414785	2.7973	-0.992	4.7431	-4.6811	-5.3019061601627	-1.2417053919227	-4.1281461822589	0.0978831621584851	0.3826	-1.8347	-0.4897	-1.5024	-1.9553879688207	-11.812744967674998	5.3895230895316	0.1030865418992022	0.815	-1.8947	-2.8497	0.3859	-3.5405973617851	-3.6887632154013	-1.1190731652308	0.1074504204448458	0.1663	-1.17	-0.368	-0.904	-8.6061305935022	10.3189687780574	-14.2320659545101	0.1121124810392447	0.0469	-0.5067	0.5626	-0.2313	1.755092599527	4.3213598060266	-3.2122797705936	0.1124670729084967	0.0438	0.7304	0.225	0.0134	-1.5940222318411998	-3.2228630458519003	2.8793983878409	0.1285819690228081
361	0.0857772109519995	2.4846	-1.2695	-4.8645	4.263	-6.500806334683799	-2.7034563545505	-4.0913997915851	0.0952821258745717	0.4913	-2.1889	-0.6054	-1.605	-6.833136915006699	-2.8003582391646	-4.3354839540479	0.1100151123979981	0.4471	-1.7371	0.007	-1.7544	-4.176970883357599	0.4397370541338999	-4.8862863838479	0.1101441917703766	0.8668	-1.4167	-2.4888	1.8981	-4.7432351242227	-4.3995737510582	-0.7574713700671	0.1128278147744654	0.0581	-0.0705	0.8243	-0.2965	1.4086378711828	1.82158232141	-2.5938073279896	0.1137187212692536	0.0631	-0.7891	0.0471	-0.4553	-3.8911437653221	-4.3898166794446	2.2429855232377	0.1288476746054839
362	0.090074398690702	1.6871	1.4193	-3.5304	-3.69	2.5561560476097	0.2591525432209	0.7336294934629	0.1017074513477444	0.0184	0.5054	0.1168	0.0525	3.4624227597842	0.3187178917007	0.6884243511886	0.1159152700457786	0.2051	0.2026	0.0177	-1.6165	2.0889969010779	0.0306875639459999	0.5987615842233	0.1300968144584674	0.0123	-0.3614	-0.0935	-0.0523	1.9099074253315	0.0491394453442999	0.6202035359547999	0.1308534007620439	0.0001	-0.0356	0.0	-0.005	1.0508130069663	-0.3320158360772999	0.5739754748823	0.1386477272641255	0.0021	0.1253	0.0704	0.0418	0.9798381795835	-0.2248847634811999	0.4793161430180999	0.1401529785579095
363	0.0861727639675937	1.6804	-0.2851	-2.6296	4.7175	-0.6982601088635999	5.863095150067499	-11.5356126594242	0.1100145585859245	0.0366	-0.7031	-0.0363	-0.0569	-2.7483074095485	-1.929775655835	2.7496450725923	0.1146569766751244	0.8986	-0.5342	-1.5753	2.9982	-0.862792663251	2.2949970098231	-5.2638221064451	0.1241481984379918	0.0034	-0.1122	0.1354	0.0979	0.9128763413321	0.3681720812906	-0.2196914834288	0.1296082720960435	0.0747	0.0291	0.6002	-0.7097	-0.7184824266434	3.2035849608089	-6.7973347570697	0.1381424250122327	0.1872	0.6796	-0.6967	1.042	-0.9318396821295	1.3085885441127	-3.5463414442673	0.1415196026415682
364	0.1497805064446005	0.5358	-0.9848	0.4253	-2.0531	0.2698538475713	-3.8952747835456	5.0282360386135	0.1614981953307331	0.7427	-0.8306	1.1076	-2.2321	-1.2236469408314	-2.2900397879549	1.3720095096010998	0.1741847984680356	0.0103	0.0464	0.2033	0.2122	1.4683212487547	4.2101370582377	6.3609025175146	0.1773315410306725	0.0002	-0.0044	0.0034	-0.0396	1.5195065316954	4.9022596543121	6.5473097969712	0.1783170586192586	0.0037	0.1259	0.1191	-0.0332	-2.4367499494352	-0.6931848579033	-2.2132421920285	0.1806500891812999	0.0938	0.3068	0.8221	-0.0943	-0.5223574186039001	-4.2568765787093	4.2365362318374	0.1833571255370957
366	0.1067226452313554	0.3621	1.205	0.6019	-1.8097	4.206163412137	1.2897825754381	-4.9992008819569	0.1299042925504942	0.0511	-0.6388	0.1459	0.4011	1.9525159275796	0.3102197970695	-2.2138716805197	0.1439885604420661	0.3844	-0.32	-1.2124	1.5596	0.3944532257981999	-0.1663423337996	0.1796009351455	0.1473747633339869	0.0572	-0.6794	0.3306	-0.1076	0.0756173050054	0.2345238060026999	-0.9641796533649	0.1519828105302727	0.0281	0.2263	0.4517	0.1477	2.2135962793048	0.5924666993113	-2.7755721298236	0.1543183360028434	0.3053	0.8964	0.1591	1.4624	-1.505264354582	0.0207337771788999	2.0755809276092	0.1566736487728872
367	0.1579763007634209	0.0032	-0.143	0.0339	-0.0941	-0.3886698002852999	-2.1687845673375	-3.5252535798121	0.1646908407191774	0.2262	-0.8402	-1.1635	-0.0143	1.2009460121175	-0.2222094373935999	0.8995783969555	0.1695782432936601	0.3865	1.7863	0.2187	0.4239	-0.4926140873947	2.1866463032753	0.1189339818061	0.1771113244765945	0.018	-0.375	-0.1058	-0.023	-0.3030593654821	-3.1253316727466	-2.2907479625075	0.1801943933504885	0.0144	-0.2078	0.1841	0.2073	-4.173902126963	-3.512545780896	-2.1946722815381	0.1818693672814778	0.0066	-0.0181	-0.2023	-0.1137	0.6266557929896	0.1417529396121	0.0391463155465	0.1847532850397038
368	0.1065569205513823	1.8027	-0.9049	-2.1701	4.4551	-0.7782444902767	0.6804377159564999	-0.9921525481926	0.1093803636481387	0.2519	-1.0604	-0.5259	1.4329	-5.1328491572448	-0.4271866273406	2.7454353683074	0.1206880912174359	0.2079	-0.6908	-0.5669	1.3361	-1.1422855533438	4.576381331024	-8.2246212248043	0.1253790657999837	0.0017	-0.0271	-0.1213	-0.0729	0.1788140745315	-1.7714593002982	3.2725139505953	0.1424470390511235	0.0054	0.0366	0.2087	0.1089	0.5397076951426	0.6683987485623	-1.4717440924256	0.1435972993781692	0.0638	-0.0739	-0.371	0.7233	-2.0598437153292	0.4114887580913	0.0086161237233	0.145869788395
370	0.1198663417756577	0.4777	1.6656	-0.9095	1.5417	0.153044389423	0.0889545924127	-0.0604308951551999	0.1215164540647064	0.2614	1.1984	1.1445	-0.6932	0.2135933136703	0.0663323497602	-0.0146356074203999	0.1223863517150191	0.0093	-0.3272	-0.0513	-0.069	-11.8641269657692	7.0521989099443	-12.188864341167	0.1227206359165948	0.0076	0.0399	-0.2137	0.2143	12.440030249155798	-6.8909711701357	12.1817039095796	0.1343659264607397	0.0066	-0.1739	-0.2038	0.0383	4.7133737639214	2.3509034564478	-0.4916698546579	0.1347185750265775	0.0131	0.2957	-0.241	-0.0165	2.3237567652648	3.7857831291075	-2.9390030793514	0.1429889123770085
372	0.1158000032683564	0.0967	0.8961	0.2275	0.6305	1.2845106093243	0.5842046628643001	1.6835669697144	0.1165219603313826	0.0014	-0.0506	-0.02	-0.1246	-2.2093472319892	0.0091669261531	-0.5875094774431	0.1207506396423638	0.379	1.5104	0.4997	1.4754	-0.6819720941538	0.1689783168565	0.3543233344841999	0.1232420156233043	0.1613	1.2192	-0.497	-0.4795	-0.3485792520019999	0.3634509176066	0.5786179525048999	0.1392478162715089	0.0009	0.0994	-0.0109	-0.0138	0.5266064659195	-0.7638842840711999	-1.2171553407659	0.1405746849536254	0.0044	-0.0459	0.17	-0.1247	0.8339148787172	-0.3337469294281	-0.2287797235205	0.1442901454767549
373	0.1018772765155193	1.7181	3.0793	-3.9087	0.7333	-2.4611819714999	-2.0090125196648	0.9110272188892	0.1021144400130446	1.768	3.8658	3.2867	0.4728	3.1594027373328	7.6604028215356	1.2764846310615	0.1210362493853125	0.0015	-0.0695	-0.0564	-0.1004	0.6266951360202999	2.9711463354333	1.2218765044499	0.1272107714877519	0.0008	-0.0778	-0.0197	-0.0547	0.3638443479136	0.2939711253904	-0.1950234031798999	0.1272902705310577	0.0007	-0.036	-0.0656	0.0459	-1.2288008778531	4.6000658355054	-0.5915224665745	0.1273467593625669	0.0007	0.062	0.0421	0.0455	2.2888201540032	1.0923592473855	2.6796931640077	0.1309746234998358
374	0.125432010160723	0.473	0.719	1.0637	2.0019	1.6590169185576	1.1190731652308	-9.1034265015502	0.1274653975215175	0.7487	0.2057	2.1399	-2.0467	2.3651456335612	-6.776679665952199	4.5816139541071	0.1325112061512579	0.1116	-0.041	0.91	-0.6581	3.4931496667609	-0.3833978341715	0.7165546181390999	0.1378582268102095	0.0173	0.3779	-0.1363	0.1632	2.704046500011	-11.6733919529356	8.1242571534886	0.1381201310444516	0.0224	-0.2536	-0.1097	0.409	1.0863791067191	0.6053318703502	-14.154284782816198	0.1409361246889556	0.8824	-0.5923	0.0	-3.0068	3.1171876653917	0.288777845338	-1.5328438191027	0.148795271458194
375	0.1183436911544433	0.3213	1.412	-1.1383	0.8846	-7.042953297729799	7.8487379094965	-4.0799116266207	0.129266975023996	0.0136	0.2911	-0.1121	0.2471	-9.6636712587182	-5.3439245169503	-3.619952254707	0.1331863780375884	0.0761	0.7641	-0.4049	0.3308	-5.6360858629285	5.551695062077	-3.6263651687111	0.1352603450869066	0.0056	0.0187	-0.1785	0.1735	-2.0683418099604	2.2943281783012	-0.9170467025863	0.1392646658292896	0.0011	-0.1057	0.0342	0.0052	-10.9952754757904	-2.4349795130537	-4.41035374147	0.1419012493514704	0.0478	-0.5736	0.1431	-0.395	-4.185665693142299	6.500019474069799	-2.6132427851554	0.1445722037665653
384	0.0896645942934124	3.181	5.8412	-2.9126	3.2578	-4.6741094192828	1.9968555231785	-2.3903251732092	0.1072072660751081	0.0	-0.0047	-0.002	-0.0038	0.2434546739716	-0.4474876311817999	0.334809191257	0.1122262513848395	0.0245	-0.1963	-0.4666	0.2679	1.7588695304742	-2.1505294010927	1.8685185570351	0.1231012937026151	0.0259	-0.4633	-0.3025	0.0988	-10.4924715434444	4.671984895625	-5.4741499485673	0.1242604139203594	0.0001	-0.019	-0.0204	-0.0081	-0.0155011540957999	0.655848321769	-0.4671591465317999	0.1276207728613331	0.3786	1.7017	1.152	-0.4765	-10.6555090626652	5.8582559572914	-6.3756561540271	0.1314333228516012
393	0.1316479660056072	0.6038	2.094	1.5735	-0.138	7.1048792280516	4.754880661309899	-0.3655360982337	0.1568800718416493	0.0223	-0.4458	-0.0858	-0.0838	4.8402943809596	2.4913580760468	-0.0546081266116	0.1715386531433707	0.1869	-0.0888	-1.241	0.2946	5.1345802505956	3.1060142446729	-0.2801223785839999	0.179137946289761	0.003	-0.0522	-0.1385	0.0554	-0.0166421019861	1.3124835041519998	-0.4566545573349	0.1938927846867916	0.1418	-0.7923	-0.6685	0.1498	5.142802944011899	2.0178647015723	0.0238418766042	0.2068571765792852	0.1387	0.4651	-0.8026	0.3812	5.4383477906303	2.6765850645824	-0.0828957656849	0.2227217353040906
394	0.1211469089019736	0.5875	-2.317	-0.6282	-1.2294	7.7982608011084	2.5725620914116	4.886522442032099	0.1473302555119164	0.0779	0.7435	0.1824	0.4552	5.927657063446199	1.6375749668261	3.4593540033895995	0.1670017221057116	0.1106	-0.082	0.4929	0.8626	4.6517625778452	1.6998943274549	2.7576317078244	0.1691173375134342	0.0027	-0.0409	-0.099	-0.1112	-0.0046424776225999	1.5733671407236998	2.5720899750432	0.1881677558669364	0.2206	1.094	0.4018	0.6327	5.1437471767487	1.4453055757951998	2.635196196286	0.2005424687285624	0.0888	0.215	-0.5125	-0.5959	5.9098346705391	1.8984192603671	3.5325320404916	0.210496168774551
395	0.1199952840731168	0.5852	-0.2078	-2.6757	0.3356	1.1093947796786	9.4070760124928	-1.7985666484505	0.1454491683088327	0.0794	0.0609	0.884	-0.1834	0.5348291593358	7.155080935224799	-1.1436232163876	0.166592658206981	0.0978	0.4831	0.2397	-0.7677	0.8418621709186	5.2220398078417	-0.967445124913	0.1674342691798347	0.0089	0.1546	0.1264	-0.1995	1.5729737104167	1.5579053296585998	-2.2503426699786	0.1872702859457149	0.2103	-0.1166	-1.2872	0.1176	0.4651133089353999	5.9291127555821	-0.6525041641595	0.1991196972144671	0.1143	-0.6167	-0.2257	0.6556	0.7808017872722	6.9742603661276	-1.1977985696615	0.2087558725808557
397	0.1218550526350574	0.0139	0.3784	-0.1604	-0.0404	1.8749314710392	10.7417096429289	-3.8847701943487	0.141635274028873	0.0055	-0.1119	0.1934	-0.0905	3.4663177198235	12.422561943525	-4.2095862558079	0.144813298337582	0.0012	0.0442	-0.0974	0.0248	-0.1073671307802999	1.2453642937778	-0.7587696900802	0.1495437266098521	0.0133	0.0088	0.3633	-0.0309	2.8053154610328	9.5521731097144	-5.6920709956146	0.1522315405050409	0.3895	0.885	1.7066	-0.3766	-0.6021450848634999	1.6359619025674	-2.8121611483746	0.1566514926150117	0.0758	-0.3433	0.7272	-0.281	-0.303334766697	9.8728974959808	-1.4357452193351	0.158265146282951
398	0.1359738369468035	0.1804	0.4338	-1.2291	0.5398	-1.1328432259758	5.2417900092531	-0.5958108569207999	0.1466721514742569	0.0322	-0.0442	-0.3462	-0.455	-0.9219645814238	4.6612442482439	-0.8868312550087001	0.1509081652121559	0.1478	-0.296	1.1113	-0.3824	2.5494677323907	-1.3388039916902998	1.2763666019694	0.1584606937614631	0.0469	-0.5028	-0.162	-0.4062	1.6066906877265998	-0.7232822763887999	0.7367769359188999	0.1600819218293026	0.0131	-0.0752	-0.2777	-0.1998	0.7900867425174	0.8910409592936	0.7340229237699	0.1641678991668721	0.1755	0.1623	-1.2154	-0.3159	1.3774781908684	-0.6179609832049	0.2616704971857	0.1680912802930703
399	0.1492884111590658	0.3031	-1.2527	-1.0653	0.5839	-2.9286165192466	-3.5112868039136	-0.3064428661223	0.1545125255944199	0.0532	0.1432	-0.4989	-0.4965	-1.6219951266689	-0.8152662821654	0.6827982977985	0.1621771244663275	0.0712	-0.4901	-0.408	0.5022	-1.6433190493083	-0.9120501376874	0.7614056731371	0.1659401724035493	0.3031	-0.2824	-1.3477	-0.9184	-2.1576111466187	-2.4232552899051	0.0278548657356	0.1701874825112765	0.0387	-0.3082	-0.1291	0.4786	-2.2369266965099	-1.0403477608001	1.5021169121259998	0.172004122452681	0.4858	-0.5372	-1.7702	-0.9024	-0.5205082961609999	-0.6131217904288	-0.164847298633	0.1752239248448521
407	0.0917190327603868	1.2466	-1.8739	-4.1071	-0.0875	-0.3996465058506	-0.9593404605888	-0.019278085043	0.1116826802409186	0.0001	-0.0024	-0.0267	0.0027	-0.3889845445309	0.5646118335757	-0.0413888682964	0.1157556872776744	0.697	0.5546	2.9538	-0.0026	-0.3477137053266	-3.1171089793303	0.0237631905428	0.1276930609553964	0.0	0.0076	-0.0052	-0.0059	0.1082326774557	-1.1325284817302	0.0692043910012999	0.1281815485613512	0.0376	0.6496	0.103	0.0832	-3.4984609759054	-8.8031211482171	-0.212058935473	0.1412160926781192	0.459	-1.6559	1.4529	-0.1504	-2.3011345226123	-6.082039115912999	-0.1096096835302	0.1413596645076544
408	0.089199187825419	2.0154	-3.3271	4.7686	0.2875	-0.1445856378225	-0.0404839785903	-0.7122268847620999	0.1060878259228243	0.0	0.0048	-0.0011	0.0122	-0.0966658264299	-0.0845875160049999	-0.5812145925311	0.1133054003306684	0.0867	-0.7646	-0.7157	0.2252	-0.1157078532886999	-0.079472922014	-0.6580908745189	0.1273754826218065	0.0002	0.0076	-0.0005	0.0512	-0.150290377274	-0.0685355594793999	-0.7992930117012	0.1288989634098917	0.0	0.0014	0.0037	0.0082	-0.1519034415327	-0.0614538139534	-0.7860344103553	0.1346573407569087	0.0	-0.0019	-0.0046	-0.0114	-0.1491887724143999	-0.0655454891462	-0.7864278406622999	0.1441072099933023
409	0.0988700482913061	2.9504	-3.5499	-3.9651	-4.0544	0.0361169021826	0.3637656618522	-0.3576674920936999	0.1183489679875986	0.0042	-0.0163	-0.144	0.1811	0.0642078261024	0.4426484384056999	-0.3806831650532	0.1457582171280041	0.0029	-0.027	-0.1126	0.1265	-0.1079966192715	0.0446936828752	-0.0841940856979999	0.1504946160603672	0.0119	-0.0752	-0.2034	0.2681	0.0488640441294	0.3145475304464999	-0.4073577398678	0.1553653057844956	0.2121	0.8019	0.824	0.8519	0.0444969677217	0.3911877542500999	-0.3891812596844	0.1576765730387653	0.2892	-0.8237	-1.0151	-1.0209	-0.0700305946459999	-0.0909610869784	0.1158258823808	0.1584685724456345
410	0.1084314138261071	1.3412	-3.7316	1.1513	-1.8176	-5.6698815262998	-1.7890849780517997	0.2387728533182999	0.108878697372793	1.4324	-1.2404	-4.2636	-0.1284	3.2992672114712995	1.7817278313108995	3.9525975792755	0.126721981067498	0.0029	0.0129	0.0072	0.1851	-0.496509047434	0.2603721771726	2.3438217109218	0.1340071271631991	0.105	0.0228	-1.0798	0.0943	5.901848035306999	1.1204501713053	4.80771835154	0.1341303788302932	0.0924	0.9178	0.0588	0.4327	-8.1778817043327	-1.443102366076	-1.5067200467178998	0.1371727680575453	0.0045	-0.0768	-0.1476	0.1477	1.7594990189653998	-1.2132210376958998	2.2604538288685	0.1371869577004031
411	0.1251093578501587	1.0573	1.6323	-3.1406	-0.3866	1.2160537359063	-1.6588988894655	-0.988690361491	0.1359624005621114	0.0149	0.1897	-0.3448	-0.0962	0.2432186157873999	0.2043083584250999	-0.3454711525766999	0.1451287955578521	0.0198	-0.0935	0.2304	-0.3778	1.4799274428112	-1.8648203121493	-1.2635407739612	0.1525255129205492	0.2474	0.4752	-0.2155	-1.4699	-0.5937650193244	1.9729349605129	0.9634321357816	0.1612730587792817	0.054	0.275	-0.2401	-0.6075	0.1052819501532	0.1120489514336	-0.3877255675485	0.1620952245907211	0.0176	0.1159	0.1213	-0.3664	0.7889457946271	-0.955642215703	-0.4556316385366999	0.1672272610620871
412	0.1491275873668259	0.3749	-1.3524	0.9663	1.004	-4.8890010529662	3.349272203491	1.1254073931735	0.1604581329490383	0.9204	-1.3724	1.5317	2.0915	-2.7619594412014	-0.0923380930528999	-1.6934420704200996	0.1638301524454837	0.1096	-0.4807	0.4201	0.7718	-6.4889247394124006	0.6086366849289999	-1.6040153616389998	0.1733783521731517	0.0029	0.1239	-0.0763	-0.0597	-8.064967206223699	-1.3299518097827998	-4.3169140435575	0.1784434185428349	0.0155	-0.1783	0.1787	-0.2575	0.4192786781699	-0.9148041498364	-3.5963070932563	0.1812812916229242	0.0223	0.255	0.118	0.3254	-4.8177114813378	3.4322073122066	0.9649271709482	0.1839515294265104
413	0.1496007633735457	0.1601	1.1682	0.0576	0.4867	1.1384299363352	1.7672495960133	0.6476256283526999	0.1498168386480897	0.0635	-0.3312	0.7193	-0.0944	-0.6648185327685999	2.2402315110887	-0.1921120189081	0.1515516639722827	0.2127	-1.4377	0.1437	-0.1308	-0.8001585583765999	-4.3082585768035	-0.6755985231804	0.1535203633634296	0.1118	-0.0889	-1.034	-0.1247	-0.3393729828182	-5.712017912179499	-0.5279441289633	0.1568186556629051	0.1129	0.6584	-0.0977	0.798	-1.3412432595936998	-3.702572619177	-0.9132697716391	0.1572483002766716	0.0953	-0.0527	-0.9513	-0.043	0.5226721628495	-3.7233063963559	0.0348185821695	0.1611049461292659
414	0.1442134169637895	0.1937	-0.7242	-1.1258	-0.4723	6.1454600814014	1.4981039229945998	6.2015632431796	0.1455555571883952	0.0715	-0.1856	0.7909	-0.2776	3.1359149480049	-7.8947692554155005	3.1472063978158	0.1461242762513671	0.0692	-0.489	-0.4502	-0.5183	-1.1333153423442	-0.4459139099538	-1.1288695798750998	0.1473243087388738	0.0771	0.052	-0.8843	-0.0001	-0.2224848386085	0.9444687949842	-0.3479104204800999	0.1506804334245639	0.248	-0.7857	-1.0271	-0.8926	4.0329360479649	2.3886334228891	4.391429743703299	0.1521566645246987	0.1856	-0.5477	1.1311	-0.5002	1.0750876569082	-5.9318274247004	0.6997944870609	0.1591093874037881
415	0.1462464195593278	0.1513	0.602	0.3419	-1.0355	-2.9015878571557	-1.8990487488583	6.7818336029739	0.1493140357166434	0.0048	-0.0088	0.1985	0.091	-1.8769773086356	-0.9869199251095	4.708967344483	0.149784081417296	0.0943	-0.4341	-0.2649	0.8283	0.7290657019017	0.6064728182405	0.1296352861565	0.1513979280191031	0.0206	0.1985	0.0846	0.3964	-3.2804612427967	-1.521394997169	-6.9827584607588	0.1548470431541022	0.0269	-0.3972	-0.2219	-0.2307	0.6043089515519999	0.2222487804242999	-1.9051469186168	0.1550047991140989	0.041	0.2963	0.3231	0.4527	-1.6641315125485998	-0.8952900066091999	-5.5522852075375	0.1623829856381682
416	0.0383079932919568	0.1832	-2.1112	1.2294	1.0978	-0.6447929301423	0.4869093479432	-0.997739258552	0.0780019757154949	0.0227	0.2058	-0.0541	0.626	-0.0345038379239	-0.5742508760971999	7.3208331235639	0.0813508008861099	0.0017	-0.0418	0.1391	0.1003	1.0362167425766	-0.9758645334828	10.6226576320307	0.0911380857326255	0.0049	0.1709	-0.1209	0.1915	3.3798810813756	-1.8414112088828	17.2909865914351	0.0967669794648745	0.0294	-0.1858	0.1051	0.6408	-0.6152069710559	0.0409954379893999	-0.8689301760402	0.1060566125304653	0.5955	-0.9729	0.3796	-2.7078	-0.5881389659342999	0.2806731810138	-3.1652648489071	0.1075783080371613
417	0.1531743179132779	0.0202	-0.0388	-0.2038	-0.3937	1.995871947411	2.7209246601812995	5.6801894003432	0.1546983113542116	0.0585	0.5042	0.1946	0.5246	-1.0115880053584	0.0393430307	-1.2240797141691	0.1571594268523532	0.0037	-0.0465	-0.1612	-0.0832	1.7509222382728	2.7623528715084	5.5856874406018	0.1683715753510763	0.0216	-0.0097	-0.2723	-0.344	2.4324222160582	2.8415897353382	6.1043466143199	0.1699231686248999	0.0271	0.455	0.1305	0.1235	-0.3921713300175999	1.3809010345393	-2.6045479753707	0.1709317963834007	0.0403	0.1445	0.5732	0.0667	2.023805499208	2.6050594347698	5.1292295984204	0.172065330262848
418	0.098141741315327	1.8457	0.3267	5.2749	0.5276	-0.2691850160494	0.0328907736652	-0.0780565729088	0.100935215718791	0.0391	0.3729	0.3625	0.558	2.8028368500987	0.4365109256164999	3.9628267672575	0.1098183463124282	0.4864	-0.0523	2.5768	-0.0416	-2.2581719330879	-1.2665701873250998	-2.6673394523679	0.1196372351964483	0.0053	-0.0739	-0.2439	-0.0343	2.6735949942492	0.1747617423693999	4.0447783002056	0.1220266211900103	0.2626	-0.9652	-0.4911	-1.4337	2.5541102100133	-2.1719320097935	4.118743197921599	0.1230945314624249	0.0638	-0.0293	-0.7065	-0.5269	-0.6437700113441	-0.6686741497772	-0.5081939275519	0.1249761728450753
420	0.1068568555421358	0.0068	-0.3053	-0.033	-0.0337	-7.147054956962	-1.1396889133175998	-1.1308760744408	0.1071392732401798	0.003	-0.2014	-0.0208	-0.0237	7.0224949217658	0.7028632434555	0.7050664531747	0.1183168343925639	0.7356	-3.0185	-0.3232	-0.3323	-0.0072391176488	-0.210091783938	-0.2063148529908	0.1252696035757817	0.003	-0.1861	0.0243	0.0124	0.1478117663398999	-0.1925447922457999	-0.1930562516449	0.1337022148461516	0.0002	0.0467	-0.0067	-0.0191	10.2426039554687	0.6643857594309	0.7904801728243999	0.1379065925746481	0.0067	-0.2631	0.0553	-0.028	-11.1215272613067	-1.1109291578759	-1.2057852048936	0.1419648697537166
421	0.1187205328923067	1.1297	0.9315	2.7106	2.4614	-0.085767806926	-0.4286423194764999	0.3787946995796	0.1285107433512431	0.1237	-1.0504	-0.1941	0.5506	0.5421076200152999	1.5866650851003	2.1856627275078	0.1355402800016929	0.8169	-2.6255	-0.5439	1.3607	0.7375244535022	0.7130530884067999	1.1343382611424	0.1425768207027804	0.1615	1.1251	0.2476	-0.6096	-0.7701004829218	-3.3462821331578	-2.3835188288981	0.1437385295417899	0.0036	0.1776	0.0736	-0.0279	-0.3915811845570999	0.3840273226626999	1.6885241915826	0.1529901447131271	0.0042	-0.0694	0.1661	0.0914	-0.8306887501998	-1.5225359450593	-0.0135340025608	0.1571317274288382
422	0.1206820209667179	0.5131	-2.5129	-0.2271	0.1086	0.1620539434533	-0.2858271180355	0.0313957384985999	0.1345918200479388	0.0002	-0.0226	0.0362	0.0021	10.0169323313735	0.40129891314	-0.3298913124195	0.1368010848200651	0.0069	-0.2647	0.0568	-0.0447	-10.83113635171	-0.9596158618036998	0.4218753181960999	0.1421735569473529	0.0011	0.042	0.0038	-0.1	-0.0942659015572	-0.2922006890089	0.0219140680999	0.1495079794553484	0.0127	-0.3479	-0.0433	0.0654	8.2287915860585	0.8162105149022001	-0.4620838955715	0.1592862173571869	0.0018	0.0563	0.1088	-0.0455	2.4626376636358	0.1425398002261	-0.0455198865198999	0.1603853770362824
424	0.1102051875370356	0.0197	0.044	-0.3402	0.3875	-1.1635307899218	2.2918102243364	-1.2194372365464998	0.1267276261287208	1.0795	-2.2511	2.6014	-0.971	3.4297287012724995	-4.832425774819599	2.3171077930765	0.129484364086306	0.0058	-0.1993	0.1337	-0.0979	0.9847167153903	-0.4173508696656	0.3625460279005	0.1414166255677731	0.0324	-0.1434	0.2056	-0.5297	5.3124107493596	-6.8886892743551	1.920333328467	0.1587245648186767	0.0023	0.0869	-0.0955	0.0734	-1.4276012119802	4.5582048508406	-4.0500896093501	0.1617918053980631	0.133	0.6454	-0.6504	0.6272	8.7961180887525	-6.0644527811901	5.618224126990699	0.1689697184825939
425	0.1237599320752149	0.6171	2.3579	1.1013	-0.841	8.1641903296491	3.7207097563297	-3.3644586133412	0.1547272661340925	0.0518	-0.6147	-0.298	0.1895	5.6481641733534	2.5790930345078	-2.2792204545124	0.1666419588738186	0.0004	-0.0111	-0.0492	-0.0298	0.585030866509	-0.0790008056456	-2.9092597481422	0.1709956222142794	0.0857	-0.3516	-0.0608	0.79	4.9495106341828	2.2393266213826	-2.2362185219573	0.1910573870400984	0.2105	-1.1523	-0.5533	0.1353	5.5526392948138	2.5951449910334	-1.7390406430014	0.2029128196829888	0.2902	-0.5912	-0.1576	1.3307	6.306609135148601	2.881090138161	-2.4273863081286	0.2289875125535087
426	0.1254304031134782	0.6085	2.2219	-0.0572	-1.5289	7.6015456476084	-0.5821194822372	-5.5173092532452	0.1561563375820816	0.0488	0.5629	0.0295	-0.3881	5.1343835354421	-0.3572740617867	-3.7211425296674	0.1683524778381169	0.0003	0.0325	-0.0344	0.0188	0.5306194550509	-2.4854566214418	-1.2182962886562	0.1723595599235133	0.0963	-0.3886	0.6422	0.5239	4.6780043793221	-0.5706313172727999	-3.4474330650875	0.1925310765580824	0.2253	1.1114	0.1131	-0.7123	5.1337147039202	0.1074851598724	-3.4794582920773	0.2032794190211814	0.2322	0.5136	-1.0204	-0.6393	5.9972155417238	-0.2870467519872	-4.212851727356	0.2319123205319122
428	0.0959381958380259	0.2286	-0.5565	1.6812	0.6622	-4.4590997565073	3.6076772291286	1.6839604000214	0.111389754078213	0.0	0.0002	-0.0008	0.01	-0.8190432131125999	0.3362648833929	0.1909710710177999	0.1226683071067667	0.0	-0.0009	0.0039	-0.0123	-2.2124159883838	0.105439322276	0.218747250692	0.1372187135125501	0.0027	-0.0522	-0.155	-0.052	-1.7116185506035	0.7612876440449999	0.4201442248453	0.1462100142247153	0.0122	0.3085	0.17	0.0374	-1.6086971822922995	-0.3031380515435	0.0204977189946999	0.1481343388262872	0.2014	-0.7406	1.1261	0.4725	-2.9521436516051995	2.4230979177823	1.1285548356295	0.1702194845437881
429	0.132107258491206	0.2334	1.1766	0.7741	-0.8167	-0.1665390489530999	3.8335455683773	0.7933915570961999	0.1500657207649936	0.1498	-0.3875	-1.153	-0.1334	0.1605982513174	4.0044123507074	0.5527302383043	0.1774775945409862	0.6447	1.0993	2.0505	-0.1882	0.4911583952587999	4.2420835991661	0.464641192567	0.1826482637225309	0.1079	0.2655	0.8956	0.1171	-0.8945031459952	2.4971808445904	0.9339248627566	0.1852560725364408	0.076	-0.3427	-0.7049	0.0268	-1.1985460872448	-0.2877549265398	0.7226134448668999	0.1889358443364665	0.0145	-0.2224	-0.2511	-0.0493	-0.0952494773247	0.8279347380508	-0.248647954024	0.1931548291799612
430	0.1326788572299634	0.2191	1.3112	-0.4141	-0.7658	-0.6042696085213	1.8554960138734	-2.3307598247294	0.1544069477720879	0.1105	0.3688	0.5293	-0.8107	-0.4185311605866	1.7474993946019	-2.3762403682186	0.1793743038749588	0.2996	-0.851	-0.4916	1.2407	-1.3637081301234	1.0596651888738	-0.273827493672	0.1827266503642794	0.0053	0.0944	-0.1575	0.1006	-2.0751088112408	1.0779203551185998	0.0299400463627	0.1849421470840797	0.2743	0.6943	0.5596	-1.1955	0.5342390138753	0.7627039931502	-2.2770565878239	0.1870078731010482	0.1348	-0.5741	-0.4378	0.7482	-0.300187324241	0.4358420940945999	-1.0173714308713	0.1956631322597225
432	0.1292338536075586	0.1867	1.0512	0.4996	-0.9017	-0.6221706874898	2.689489578652	0.9126796261786	0.1517114172571766	0.1198	-0.0015	0.9358	0.5559	-0.4176656139112	2.4464676780181	0.5519433776903	0.1647408087534508	0.0833	-0.4441	0.2382	0.71	0.8146367936742	-1.4820913094997	-3.1231284630274	0.1685688533545085	0.0263	0.367	0.3126	0.0448	0.8747136015531	-2.0603158316976	-3.4316958528075	0.172179110163263	0.7653	0.4129	2.4058	0.8419	-2.0465851139833	2.0331297974839	2.1416772191852	0.1777039188300766	0.0499	-0.0032	-0.6248	-0.1765	-1.6184935969366	3.3021785957431	2.3784435779378	0.1821994109803876
434	0.1285658875255675	0.0686	-0.6851	-0.5073	-0.2714	-0.7150595829724999	-0.7809198163643	0.6333834512393	0.1445500009370684	0.0004	0.0546	0.0133	0.0379	1.8041140157792	1.2892317730082998	2.1903052051304	0.145465284350423	0.0813	-0.5705	-0.5045	-0.5088	-0.7934309001269	-0.8580321565362999	1.474576790636	0.1633894330602172	0.5434	-1.0804	-1.0929	-1.6207	-3.5574361789246995	-3.2529998073681	-0.9001685424159999	0.1695095621441905	0.0074	-0.1713	-0.1708	0.0845	1.2893498021004	0.8577174122907	-0.2421170109277999	0.1737591488715567	0.8744	1.5506	1.447	1.7465	-1.1089226633101998	-0.9356559561074	-0.7495240778657	0.1756383478951884
435	0.1045404937312791	1.6857	3.9058	-2.5778	1.5125	0.0929675815441	-0.0964691112764	-0.4871847491580999	0.1230928828884619	0.0672	0.2708	-0.0822	-0.8596	0.4682607513913999	-0.3230849681084	-0.5167707082444999	0.1288725189752497	0.0062	0.0182	0.1577	-0.2177	-0.7150989260032	0.3182457753323	0.4797489163557999	0.1303845255268554	0.0247	0.1113	-0.0349	-0.5204	-1.3736225738598	0.6031286606309999	1.5808423165566998	0.1311760001536045	1.4366	-1.1609	0.2966	3.872	-1.0477835936023998	0.8230168592132999	-2.4932858845511	0.1334966987503144	0.0453	0.2679	-0.3092	-0.5849	1.946299728729	-1.2980052688544	-0.2837812804391	0.1394887980221496
436	0.1109008545125139	1.3461	3.9107	1.4053	0.9684	7.4060894710908	2.3099473614891	1.8378703361198	0.13345282375133	0.8458	2.5397	1.6365	0.6153	8.1500661816278	3.0067517782168	2.0130648518269	0.1397979989834566	0.0041	0.0564	-0.002	-0.2026	-0.4295078661518999	0.6261836766211999	-0.1210978484946	0.1487720220084014	0.0132	-0.2943	-0.2031	-0.0726	-1.5980352209726	-1.6810883587802998	-0.386348561474	0.163999595052961	0.0027	0.0359	-0.0044	-0.1533	0.9118534225339	1.2694028855355	0.2074951439118	0.1697263984969061	0.1338	0.9384	0.499	0.2297	1.4813437919164	0.7767494551101	0.3650639818653	0.1878237878551736
437	0.1164648048674239	0.0018	0.0703	-0.1352	-0.015	3.2918313786690003	-1.6306899364535998	-0.0832891959918999	0.1180880254827505	0.0661	0.4789	0.7576	0.1922	3.2608290704774	-2.4032690303095	-0.0529163762915	0.1248824235225533	0.421	-1.1859	-1.903	0.1697	4.3719942865375	-2.7282818069222	-0.0870267839084	0.1314319521024077	0.1178	0.9748	-0.6276	-0.0173	4.8688180782171	-2.9795657440031	-0.1010329028375999	0.1526127410783424	0.0075	0.2502	-0.1034	0.0066	6.0593775302298	-3.2770383991258	-0.1037082289252	0.1530554879229387	0.0634	-0.3668	-0.6668	-0.2064	6.3142023400737	-4.355981673042599	-0.1447036669146	0.1531419594124774
438	0.0958247330841402	2.9624	-5.2776	0.1066	4.3021	-5.232465710977199	0.1919153037546	1.9422473965669	0.1054814064796212	0.0391	0.341	-0.0718	0.6591	1.1376824187519	0.1485199408924999	-4.879755440751699	0.1286157530292712	0.0336	0.0283	-0.0299	0.625	-2.2789843963282	0.1363629444062	-0.527590041687	0.1391564692512598	0.0027	-0.0158	0.1707	-0.0005	3.2542194413198	-0.1451364402523	-1.015443622367	0.1402755970344244	0.2545	-1.3269	0.114	-0.9736	-9.7300036084784	0.213632656701	6.951716809536499	0.1405912107500013	0.1656	-1.3262	0.0761	-0.0467	-11.7111219193769	0.3828863747723999	5.919158968814999	0.1510175098385719
439	0.1133713969431787	1.7943	-0.0202	4.8723	-0.0021	2.381827078578	0.0107406473811	-0.6322818463797	0.1273929025288494	0.1231	-1.1618	-0.0058	0.3153	2.2509328154391	0.0097177285829	-0.5971485199645999	0.1401386290555614	0.0031	-0.0446	-0.0087	-0.1752	-1.4499480534178	-0.0056653964207999	0.4137706538719	0.1403114864087507	0.7911	0.012	-2.9082	0.0018	3.2047259086992	0.0289171275644999	-0.8573239819837	0.1432816463408326	0.0301	0.5416	-0.0008	-0.1469	4.8649624612085	0.0103472170741	-1.311303213231	0.1591644746166849	0.0	0.0001	0.0054	0.0	0.5986828981619	0.0044457624690999	-0.1465527893575	0.1623627250096062
441	0.113247058599043	1.2821	-1.5605	3.8133	-0.0755	-3.65103324896	8.090894263455	-0.3850895844915999	0.1228848443201141	0.2058	-1.4567	-0.6168	-0.0997	-5.028511439828399	-9.4511402068768	-0.8480783697692	0.1290361382873595	0.6339	2.2469	1.5166	0.1413	0.8386753854318999	-4.208523993978999	-0.1403365905069	0.1340668297217049	0.135	0.7368	-0.9684	0.1711	-6.4020159845961	12.6913535292674	-1.0037193992184	0.1375216211548388	0.0055	-0.1623	-0.012	0.1821	0.1397857880771	-1.2979659258237	-0.9055978806526	0.1408038345295253	0.0077	-0.2107	0.0322	0.1914	1.0859463333814	0.1450970972216	1.0384986383572	0.1423660898801186
442	0.1376689947003007	0.4852	-2.1807	0.3637	-0.6318	-5.193476767553499	-0.4419009208223999	0.3380746628050999	0.1514276876088322	0.0084	-0.0418	-0.0345	0.2833	0.6945618639778	-1.3568230997509	1.4827994840523	0.1572604867147428	0.1279	-0.8911	0.3081	-0.5757	-3.5839533816165	-0.9324691706207	0.8253774410553	0.1632253793712852	0.1261	1.0398	-0.0004	0.2796	-2.7527138289868995	-0.6656053933825999	-0.7266264339983	0.1730341206688495	0.0693	0.3877	-0.0513	-0.6691	-0.8253774410553	-2.5668966949908	0.7539304973040999	0.1792505123605282	0.0533	-0.5493	0.3376	-0.1753	-3.9132152055448	-0.6139873371042	-3.3936117990899	0.1843328920642608
443	0.1631218385631032	0.0034	0.0027	-0.1363	-0.1118	1.3816092090919	2.4031116581867	-0.1793648769613	0.1631957601639132	0.006	-0.0291	-0.218	0.0823	-2.8347833910271	-0.9350264676162	-0.2776044246192	0.1734562665862906	0.1167	-0.7745	-0.5063	-0.3916	-1.9007011561477	-1.3896351873547	-0.542146963046	0.1746750368110301	0.0425	0.165	0.5236	0.2519	1.6507942251413	1.9708891229165	-2.2743025756749	0.1830280365852112	0.9103	-2.0971	-1.742	0.1664	0.2273633744152999	1.1282794344146	-1.0959001201485	0.1894985927393454	0.0106	-0.2124	-0.1958	0.0152	-0.2902728805046	0.8661368208604999	-1.0647010968034	0.1925485835609856
444	0.1112916892844365	1.6119	0.5056	-4.6148	0.4166	0.5028826184074	0.3075838140126	0.2299993574722	0.1245631109891124	0.3866	1.8117	1.1383	-0.2773	-2.6929911083843	0.8451669854974	0.7096302447359	0.1406258958495	0.4295	-1.3233	-1.6239	0.4394	3.1578290161048	2.8177872017647	-0.036982448858	0.1432097007503211	0.3141	-1.7423	-0.4817	0.151	3.8604955444068	0.3523168399185	0.1932136237677	0.1462686639155429	0.2252	0.627	1.3721	-0.1835	0.5490319934185	-2.8379701765138	0.6080465394685	0.1533444756622914	0.0041	-0.0803	0.0033	-0.1827	3.4899235382435	1.7391586720934995	0.5083512996746999	0.1584724568475046
445	0.1010059052179503	2.6994	1.0368	6.192	0.8192	1.1873333234953	-0.0594473193877	0.1744076550931	0.1216957164548108	0.3044	1.8697	0.4829	-0.1529	-2.3875711610602	3.4339384055574	1.2596851569526	0.125671493642071	0.0102	-0.0733	0.3413	-0.0086	2.1298743099752	-0.9428950737562	0.0740042407466999	0.1343633720163312	0.4962	1.9843	1.2645	-0.0586	3.0467636404387	-4.4416314508765	-0.7963816274294	0.1365085408501641	0.0327	-0.2946	0.5211	0.0367	0.2580509383613	0.2861812053118	0.5819227670837	0.1418805440562801	0.2407	0.5331	1.4915	0.1889	2.9577303619646	3.8728099130159	0.5207443543452001	0.1513192764148429
446	0.1084110616917679	0.0754	0.1668	1.0025	-0.103	5.176362549198999	1.1926839756705	-0.4298619534282	0.1111009486154287	0.0341	0.545	0.3694	-0.1631	-2.995578357498	-0.528770332608	0.4700311877729	0.1227199060753352	0.0039	0.0221	0.2165	0.0141	-4.9389667019552	-0.9536357211373	0.8694416354393001	0.1238876855325558	0.1301	-0.664	1.0461	0.1999	0.6399537373662	0.4697951295886999	0.1189733248368	0.1265199058093816	0.2842	-1.2495	1.3432	-0.059	-0.4747130084261999	-0.8529175625452999	0.4087740889729999	0.1329592750306586	0.5389	1.9444	1.4578	-0.4165	0.0013770060745	0.1701586077775	0.1934496819519	0.1510189456340408
448	0.1156748421072115	0.3617	-0.6614	1.8565	-0.898	-3.0196169492556995	7.8524361543823	-2.6872863689328	0.139252229495923	0.0191	-0.1019	0.2198	-0.383	-0.7206462933319	1.3002084785736	-0.293892439329	0.1400061926338847	0.0735	0.0463	0.4462	-0.7657	-1.6463091196414998	2.865746356188	-1.2973364373324998	0.1429606896433457	0.0386	-0.2414	0.4816	-0.3392	-1.3158670047922	3.3019425375588995	-3.2146403524356	0.1488057648556393	0.0855	-0.0325	0.7322	-0.5694	-2.0856134004377	4.5149275170706	-3.748210534789	0.1561338973520541	0.0489	-0.2162	0.303	0.5759	-1.9550732245751	-0.2235077574067	0.2923580611317	0.160575199707573
449	0.0852826692650222	2.9553	6.2772	-2.9424	1.9792	0.7494453918042999	1.1559769280274	-0.4162886078367	0.0996509376473395	0.0022	0.0648	0.1595	-0.0572	0.4911977382895	0.9002865715081	-0.3279241608845	0.1086094116725185	0.0392	-0.5879	-0.4164	0.1474	-4.7123901881539	4.8708245727828	-2.7059349654846	0.1094328717945905	0.0419	-0.0262	0.6779	-0.337	7.0623887548956	-0.8563010631854999	1.0630093464833	0.1135490805830056	1.3155	-3.6362	1.6914	-1.138	0.5031580196222999	0.7791100369520999	-0.2844894549917	0.1192924601698788	0.0947	0.5115	0.8793	-0.3954	0.8897819823112	1.2567737726808	-0.4815980387986999	0.1308200239379149
451	0.1005016598761596	0.532	0.1808	-2.7919	-0.3346	0.906856857635	0.168781601703	-0.0799843814131	0.1206904916822434	0.2152	1.6039	0.2655	-0.1766	-2.0039766117352	0.7440553965983999	0.3587297539226	0.1407539532236191	0.6085	-2.4273	-0.7306	0.2427	-0.6552581763084999	0.5646905196370999	0.1605589082867	0.1439817313181351	0.5861	-2.4497	-0.091	0.311	3.0953916263839	-0.3407893319234	-0.4064528501616999	0.1466717277547341	0.0	0.0034	0.0104	0.0184	1.2105457116083	-1.6744787296227	-0.199075735342	0.1492494164682021	0.1195	-0.8966	-0.6304	0.0105	3.0804019316872	1.0617897125315998	-0.169961892624	0.1492732024578935
452	0.1006498731433124	0.5274	-0.1448	2.7846	0.2913	-0.9348690954934	0.2249241065118999	0.1391169565552	0.1209973425252951	0.2267	-1.6112	-0.441	0.1423	-3.0900409742087	0.9146467777136	0.4548054348919999	0.1406522050466881	0.1719	-1.1677	-0.6812	0.0735	-3.7799210175332	0.9204302032265	0.5307374841429999	0.1468002558874904	0.786	2.8121	0.1427	-0.3209	-0.6950733233769	-0.5044956826661	0.0422150719411	0.1474329205840855	0.016	-0.3073	0.2565	0.051	-5.3398328417575	0.1084293926092	0.6779197619917	0.1475306866059868	0.002	0.0803	-0.1133	-0.0346	-0.8424916594098	-0.9530062326461	0.0845481729742999	0.1501013819261163
453	0.0907236079258202	1.1716	-0.5009	-4.3518	-0.4262	1.1775762518817	0.1563492040017999	-0.1173996036087999	0.1165692864578941	0.1802	-1.4853	-0.3	0.1523	-2.2937773758714	1.4043888238672	0.4490220093791	0.1293925536572814	0.3726	-1.9407	-0.7249	0.168	1.6965501698453995	-2.1505294010927	-0.4362748674323	0.1306121022323671	0.4	1.5674	1.4612	-0.0376	2.266551998627	2.8167249399358	0.0477230962390999	0.1341015471605946	0.43	-1.7036	-1.3799	0.0584	1.0595865028124	-3.796209032243	-0.5432485679055999	0.1421166098519713	0.2432	0.4933	-1.506	-0.2355	3.7474630172057	1.1743107803336	-0.3053412612627	0.1446015984356646
454	0.0909696750457208	1.1787	0.5418	4.3554	0.4154	-0.4781751951278	0.199469165649	0.0787647474614	0.1165939606783632	0.2297	1.6067	0.6022	-0.1028	-3.7264931818426	1.7197625579584	0.5751557658033	0.130170133738117	0.0389	-0.5342	0.3902	0.1005	-1.0608454797948	-1.6464271487336	-0.0592506042342	0.1320510555693141	0.4121	1.7151	1.3182	-0.0406	1.5634133539566	2.8108628283615	0.1555230003570999	0.1351534619291496	0.5406	1.8548	1.5996	-0.0216	-0.6241771820555	-4.3219892945178	-0.3950040282279999	0.1423708312758544	0.0959	-0.4544	-0.8952	-0.0494	-2.1397100676502	0.5273539835027999	0.2942071835746	0.1434482783612235
456	0.1144310915402662	1.0888	3.1202	-0.757	-1.991	-5.3790578433654	3.6677540370075	3.7715016089634	0.1243205978948017	0.9527	2.8785	-0.2541	-1.7731	-6.357833761119999	3.7094183065188	4.3645191107045	0.1311341761335072	0.0031	0.091	-0.0222	0.1618	0.5704346021193	-0.8819527192018999	-0.4560250688437	0.1441831377388434	0.004	-0.1049	0.0251	-0.1734	-1.7340834211332	-0.1073277877495999	1.0389314116948998	0.1451355754377102	0.0157	0.3469	0.0146	-0.2045	3.1377247274171	2.0433589854659	-1.5893404111879	0.1740202868827241	0.1934	-1.1062	-0.1247	0.6539	-0.3209211014199	1.5845799044732	0.4212458297049	0.1889054449412828
457	0.1159149363620607	2.0178	0.2462	-5.104	0.0065	0.0119602813327999	6.5143403372446	1.5885928936046	0.1453440189834336	0.1451	-0.1269	1.1682	-0.3417	-0.0100718158592	11.1363202408499	2.5592248040043	0.1464624066355324	0.0032	0.1778	0.0101	-0.0369	-0.1427758584103	-0.9189351680599	-0.8676711990578	0.1506529181150828	0.0098	-0.022	0.3075	-0.0464	0.5114200560693	-1.6740852993156998	2.0895477035077	0.1741627808550517	0.1876	0.137	-1.2036	0.3856	0.1316417807222	1.8576992235926	1.099637708065	0.178904483080072	0.001	-0.0915	-0.0041	0.0191	-0.1512346100108	3.2199123185494	0.0446936828752	0.1864586440336466
459	0.1492642573088	0.3195	1.2256	-1.1327	-0.6527	2.4190062425895	-1.7060318402440997	0.9802709529212	0.1550675750172441	0.0244	0.213	0.2413	-0.3633	1.5482662871370998	0.1319958679985	-0.0450871131821999	0.1609763672824644	0.0757	-0.4591	0.5457	0.4436	1.1158470367134	0.9202728311037	-0.4553955803524999	0.1659615560909679	0.4727	0.3621	-1.6256	1.2244	1.6898225115956995	-0.9015455484905	0.6806737741407	0.1698627079281673	0.1214	0.4763	-0.9194	0.0067	1.0333447013355	1.1042014996262	-0.4959189019734999	0.1719337361353138	0.2466	-0.2579	1.142	-0.8834	2.5260192860935	-1.1294203823048998	-0.6910209912148	0.1741558286209384
460	0.1578476616477539	0.6741	0.8334	2.3819	-0.1953	-0.0006294884912	-0.0002754012148999	0.0008262036447	0.1609420746655766	0.0	0.0	-0.0004	-0.0001	0.0001180290920999	0.0008655466754	0.0006294884912	0.1627770429569212	0.0	-0.0003	-0.0002	-0.0002	-0.0010622618289	-0.0062161988506	-0.0	0.16425189706048	0.0055	0.1344	0.0432	0.1738	0.0010622618289	0.0070030594646	-0.0001180290920999	0.1749002376737707	0.079	-0.0621	0.7908	0.2206	-0.0073571467409	-0.0304908487924999	-0.0034228436708999	0.1752781851983159	0.0	0.0001	-0.001	-0.0002	0.0068850303725	0.0305695348539	0.0046818206533	0.1884394872336673
461	0.1209446418124687	0.0423	0.4881	0.4876	-0.2204	-2.0673188911622	-2.820108440576	-0.0812433583955	0.1367020781415211	0.0045	0.1633	0.1044	-0.1078	1.5826914389996	1.1593997716982998	-0.2122949936571999	0.1440024898998222	0.0585	-0.5282	-0.5587	0.1361	-1.1550326952905998	-0.1962823801622999	2.0511095625138	0.151853526464248	0.2643	-0.7511	-1.375	-0.3951	-1.1796614325088	-1.7951438047796	-0.0406020076824	0.1609885893673645	1.1668	-1.6406	-2.8271	-0.4333	-0.8075550481481999	-0.8641303262948	0.0194748001965	0.1674855939985645	0.1261	0.3932	0.9327	0.323	-3.1918213946296	-2.4873057438847	1.5872945735915	0.1706139016382678
462	0.1269919032657893	0.0405	0.597	-0.0463	-0.347	-2.9479339473203	1.1064833954068	2.1223204480808	0.13963821078672	0.0227	-0.3317	-0.1535	0.3323	-4.9948338055492	1.2992642458368	4.4998591363125	0.1446919649843726	0.0017	-0.0603	-0.065	0.0986	0.0091669261531	2.3637686274867	-0.0845088299436	0.1488159558062787	0.2837	0.9373	1.0132	-0.977	-0.1677586829048	2.2885054097576	-0.4368256698621	0.1524358582059398	0.1584	0.786	0.6986	-0.6729	-3.523168399185	0.5633135135626	2.764634767289	0.1603125200629292	0.0506	0.006	-0.2482	0.6414	-4.5289336359998	0.7060500289421999	3.8310276144125	0.1638981941569918
463	0.1001015826532406	0.1651	1.2891	-0.0887	-0.8969	-0.3828863747723999	1.9507848342288	0.8936375993197999	0.1086381095747355	0.0161	-0.2483	-0.3885	0.095	1.5247784978091998	1.6365520480279	-1.1197813397834	0.1336229671681134	0.6351	2.4126	-0.999	-0.5569	-0.0346218670159999	0.7187184848275999	0.1748797714615	0.1443270403121518	0.0415	-0.2237	-0.61	-0.0983	-0.1220027382006999	1.0950345734731	0.3831224329566	0.1515365442044361	0.444	0.3224	2.0693	0.0963	0.1412414802129999	-0.0868300687549	-0.3694310582729999	0.1588235428327604	0.5679	-2.2752	0.3942	0.1778	0.5952993975216999	0.2340123466035999	-0.595653484798	0.1616396713472252
464	0.1162440822753727	0.2394	1.4142	1.0314	-0.1613	-1.311696643538	-0.9915624027321	-1.9285166788526	0.1229442569265786	0.0254	-0.437	-0.2265	-0.2596	-0.262811445076	1.1445674491243998	-2.0310446168568	0.1356460816273114	0.4627	-2.0342	-0.6543	0.7417	-2.9638678747538	-1.6563809355006998	-3.1666418549816	0.1391143633639692	0.0404	0.0278	-0.0716	0.6556	0.7957521389382001	3.3686683176261	-4.4511918073366	0.1478373375328023	0.4913	-2.194	-0.2773	-0.3072	-5.158264755077	-2.8503238881536	-2.6766244076131	0.1513213939099777	0.7495	-1.8444	-0.4743	1.95	2.0772726779293	2.3401628090667	-5.207836973759	0.1632596179666899
465	0.1002233529557238	0.2194	-1.4228	0.4089	1.045	-0.8417047987958001	-0.0808105850577999	3.9265524929521	0.1078968054709477	0.0169	0.2825	0.3938	-0.0052	0.5585136638171999	-0.3811946244522999	2.1518277211058	0.12692796167459	0.8202	2.5533	-1.6379	-0.7004	-1.6695608507851998	-1.9190350084539	3.4334269461583	0.1345540513139944	0.021	-0.0415	-0.4814	-0.0111	-1.4844912343724	-2.3567655680221	2.9104793820939	0.140266787857771	0.6198	0.9049	2.4011	0.2095	-1.0109585168672	-2.8609465064426	2.6669460220609	0.144891420384312	0.9359	2.861	-1.226	-0.0078	-1.4863403568152995	-2.7839915383934	2.2660011961972	0.1546153350913699
466	0.0909775599772746	1.884	-2.0806	4.8015	1.9183	0.7702185120138999	2.8965912922568	0.0352906985379	0.1103780290880224	0.0023	0.1621	-0.0435	0.0519	1.3799174587718	0.2754799009614	-1.8783149716794	0.1160684841587827	0.0723	-0.5781	-0.3101	-0.7098	0.8401704205984999	1.7280245944053998	-1.1528688286020998	0.127504779182596	0.0019	-0.0143	0.0691	0.1318	0.9893591930129	1.7711838990833	-0.5409273290943	0.129350855687311	0.0113	-0.0486	-0.2635	-0.2424	0.8884836622981	1.6749508459910998	-0.8467013636947	0.1330466226237032	0.0768	-0.028	-0.6515	-0.6642	2.9710676493719	-4.6056918888955	-4.3719942865375	0.1376235097141269
467	0.0931011305077295	1.6016	-0.0053	4.1384	2.9458	-0.5719296372859	3.1461834790176	1.36520316529	0.106448350967875	0.0149	0.1417	0.0779	-0.4283	0.8348197684233	-1.5526333635448	-1.8804394953372	0.1173579721796487	0.1445	0.8193	0.5365	0.9424	0.1668931362294	-0.4969811638024	-0.2135933136703	0.1295299663027728	0.0387	0.4527	-0.4892	0.062	0.5081152414905	-2.6809127979594	-1.686635726109	0.1310550170213016	0.0033	0.1182	-0.1523	0.0184	-0.699125655539	0.5055579444949999	0.9566257914705	0.1338750468423183	0.0259	-0.4756	0.1759	0.1804	0.2365303005683999	-2.6682836851047	-2.0138910554716	0.1375653414392359
468	0.1174099882528645	2.7719	2.8672	2.2317	4.7129	-0.1853450176277	-1.1804482931228	0.6660381667203	0.1411112917361613	0.0013	0.0199	0.0977	-0.0623	-0.1853056745969999	-1.1772615076361	0.681027861417	0.1552352158061434	0.0285	0.061	0.4569	-0.2505	-0.1642178101417999	-1.1379971629975	0.6423930052696	0.1681643276278397	0.0036	-0.0856	-0.0637	-0.1427	-0.1155111381352	-0.9796808074607	0.6406225688881	0.1682897974831729	0.0061	-0.031	-0.2017	0.1109	-0.1958496068246	-1.0935395383065	0.5521007498131	0.1730395753686562	0.0002	0.0205	0.0188	0.0306	-0.9884936463375	-1.7584761001671998	-0.7381145989627	0.1730504902806659
470	0.122797878184888	3.0769	3.1915	-3.0808	-4.2318	0.1810172842507	0.7749790187286	-0.6499862101946999	0.1334088193947811	0.0014	0.0368	-0.1056	0.0603	0.0310023081915999	0.9323904845593	-0.5072890378458	0.1486092681424981	0.0017	-0.0092	0.0892	-0.097	0.2839386525619	0.6615924042511999	-0.7282001552263	0.1547670803345277	0.9152	-1.5859	1.4865	2.0361	0.0251401966173	0.9238923899281	-0.4320651631474	0.1593956413621085	0.0255	0.077	0.4211	-0.2388	0.1684275144266999	0.7638449410404999	-0.4706606762640999	0.1654999428865604	0.2265	-0.7375	0.7219	0.994	0.1563492040017999	0.742402989309	-0.5721263524393999	0.1674716013319984
471	0.1255799812499353	0.7927	1.7537	-0.2574	-2.5152	4.1452210575827	-2.1077635267218	-2.9670940032712	0.1288169044097811	0.407	0.4653	-1.8434	-1.0603	4.4836104646334	-0.7952800225697999	3.8810719494628994	0.1294593234752348	0.8437	0.7024	3.0467	0.0069	2.8738510205122	-2.3503919970487	-1.1061686511612	0.1318394890673853	0.0686	-0.6241	-0.1593	0.605	3.426384543663	-5.750888826511099	-17.8223142210386	0.1400424461938546	0.081	-0.2024	-0.9022	-0.1124	5.079618036707699	3.799749905006	-6.825346994928099	0.1417649619697941	0.0572	-0.7099	0.0721	0.3092	4.4409626193546	4.9333799915958	-0.4756965841937	0.1452263866530467
472	0.1227652620714375	0.1261	0.5485	0.0876	-1.1103	4.7135704790749	-3.6894320469232	3.2834119700992	0.124994404544335	0.1397	-0.9413	-0.2588	0.8507	4.8833749995761	-3.7846421812172	2.5568642221623	0.1308691298334195	1.731	-2.4753	-1.8624	3.2007	5.5712878913656	-0.8288002847261999	0.2323992823448999	0.1353342016414412	0.4875	0.3031	-1.6109	-1.6482	4.3319037382542	-1.5383518434007	0.3772209783515999	0.1388415769246016	0.0943	0.5217	-0.0093	-0.8641	9.2702802947489	1.0100929701918	-14.3777925402229	0.140579140807237	0.0086	0.0842	-0.0712	-0.2812	-0.8924179653680999	-3.9740001879763	18.0639197725673	0.1526447783901897
473	0.1122879483282978	0.4185	-1.8101	-0.2806	-1.4952	0.0466608344102	-1.0934608522451	-0.6066301903633	0.1180297815042847	0.0011	0.0583	0.0801	0.0604	-1.1694322445268	-1.0789039308861	-0.8876181156227	0.1285363895909124	1.0313	-2.1503	-1.4394	-2.3108	0.2430612436646	-0.8622812038519	-0.4620838955715	0.1374686789990579	0.0058	-0.1052	0.0669	-0.2176	-0.0332842039722	-0.8081845366393999	-0.6210297395994999	0.1381093425500619	0.0161	0.2049	0.2554	0.261	-0.2341303756956999	-0.8246692665026999	-0.4035808089206	0.1448313995767978	1.0501	-1.3788	-1.6415	-2.5059	-2.5506873663424	-0.7547960439795	-1.1656159705489	0.1528786987612719
474	0.125185268323525	0.2019	-1.2678	-0.8989	-0.0655	2.7126626237343	-1.3256240764058	-4.891833751176599	0.1275475498648708	0.098	0.7284	0.7739	0.1531	1.050852349997	-4.4792827312564	-7.7750484129954	0.1290858784759225	0.5487	-0.51	-0.873	2.3139	4.2425557155345	-0.2331861429589	-0.3119508904203	0.1316171550181724	0.1649	0.1586	-0.1711	1.3507	5.788540106890999	2.310222762704	4.2671057666913	0.1346585747986759	1.0874	2.4116	1.9863	-1.5335	1.8945636433585	-1.8563615605488	-2.4545723423423	0.1378019158453517	0.0481	0.6208	0.0249	0.3706	-3.2390723745003003	-8.510999145269599	-9.223698146400098	0.1513742309627374
477	0.1683489072753383	1.3454	0.9908	3.1873	0.9201	0.0005508024297999	0.0063735709733999	-0.0001573721228	0.1691097021096826	0.0	-0.0049	-0.015	-0.0046	-0.0018097794122	-0.0030687563945999	-0.0016130642587	0.1707220383149253	0.0715	0.3158	0.6126	0.392	-0.0014163491051999	-0.0073571467409	-0.0035015297323	0.178030040275329	0.0	-0.0007	-0.0018	-0.0004	-0.0017310933508	-0.0084587516005	-0.0057047394515	0.1783469119197234	0.0	0.0007	0.0004	-0.0001	0.0003540872762999	0.0009442327367999	-0.0011016048595999	0.1802844434876535	0.0175	0.3381	0.1145	-0.1339	0.0011016048595999	0.0055867103594	0.0011409478903	0.1828640442676238
478	0.1544581763076304	1.4274	1.8643	-0.3408	3.2046	0.0939905003423	-0.9432098180018	-0.0803384686893999	0.1717532922549528	0.0173	-0.0268	0.3841	0.0535	0.0954068494475	-0.9424229573878	-0.1255829539943999	0.1733793557967569	0.0013	0.01	0.1012	0.0298	0.0761681074352	-0.8873820574385	-0.078292631093	0.1813374464032224	0.0104	-0.1026	-0.2747	0.0185	-0.0288777845338	-0.9701204510006	-0.2796896052463	0.1814892724948582	0.0114	-0.2558	0.0949	0.1418	0.2104065281836	-0.9853855469122	0.0127471419467999	0.2028091101954825	0.0151	0.0262	-0.3287	-0.0532	0.1161406266264	-0.8139286191216	-0.0029900703331999	0.2049150186409538
479	0.111001771787588	1.2751	2.0548	-2.3424	2.7425	0.7251313988317	0.4916305116272	-0.1738175096326	0.1266395273798179	0.0091	0.2766	0.1629	-0.0656	0.7280034400727999	0.474083519935	-0.1571754076465	0.1369647504363033	0.0007	0.0125	-0.0134	-0.0826	0.6870473451140999	0.4736507465972999	-0.1756272890448	0.1381313395834333	0.0014	-0.1011	-0.0638	0.025	0.0686535885714999	0.1563492040017999	-0.073571467409	0.1400412665410634	0.7711	-2.4272	-1.4354	0.555	1.2312794887871998	0.8463866194491	-0.3421269949672	0.1449075959597814	0.0007	0.007	-0.0117	-0.0846	0.5323505484016999	0.3686048546282999	-0.1244026630733999	0.1549149213311891
480	0.139990566828065	0.1147	0.6575	-0.0684	-0.8899	-5.6312073271217	1.8552992987199	7.1384781762694	0.1550963122412208	1.4481	2.2133	-1.6688	-2.5144	0.4935976631621999	-1.0310234625242	0.2650539978258999	0.1627462496091543	0.0798	-0.5668	0.4744	0.4352	1.5755703504428995	-6.690872515995499	5.4333118827007	0.1709441691404642	0.0114	0.1157	-0.2922	0.0285	-6.1192576229552	1.7754329463988998	7.6986835904067	0.1758766671584545	0.008	0.1619	0.0014	-0.2047	1.5571184690446	-6.215844763323699	4.6203668393466	0.1774613638415546	0.0079	-0.0085	-0.2542	0.0441	1.5940222318411998	-3.1450425311273	-0.0801417535358999	0.1806407772741112
481	0.1331302397944789	0.0685	-0.4737	0.2911	0.6806	-6.6413002973135	6.4448605450284	6.2883539689038	0.1551700563428725	0.7169	-1.3662	1.7821	1.374	-0.6960568991444	0.6618284624354	4.2898066954052005	0.1567082717660551	0.6724	-1.4165	1.7482	1.1719	0.3119508904203	-0.8471734800631	4.9225606581533	0.1644377350042893	0.0148	-0.0521	-0.1899	0.3101	-6.276865803939399	5.5444952874589	5.865180330694599	0.1677891612909342	0.0037	-0.106	0.0407	0.1422	0.7667563253123	-2.371991320903	7.663550263991599	0.1708763640945005	0.0334	-0.0625	0.522	0.1305	0.337956633713	-2.6364945162991	0.0404446355596	0.1799232315980337
482	0.1379931228630798	0.0738	-0.5497	-0.3379	0.6213	-4.3811218696599	-1.4355091611509	9.0223011722468	0.1579294461305328	1.4541	-1.7762	0.2752	3.2527	-0.3833191481101	-0.4361568383401999	0.8176662070381	0.1631382599914441	0.0229	0.0808	-0.0829	-0.4444	-5.989582993768	-6.174731296242199	-1.0704451792856	0.169093724245491	0.0145	-0.1825	-0.2793	-0.1299	-4.2846527583835	-1.7593809898732995	8.8196845641418	0.1739936259946572	0.0037	0.0384	-0.0352	-0.1707	-6.0220409940955	-6.3527978531904	-1.32192583152	0.1785116822201641	0.0148	0.0136	-0.2737	0.2225	1.3344762583133	-1.3697669568512	-2.167014130956	0.1798829650136153
483	0.0906516821799351	1.9381	1.4057	-4.1746	3.559	0.1668931362294	0.4970598498638	0.4969811638024	0.1120343233456858	0.0004	-0.0168	-0.0451	-0.0571	0.2182357912928999	0.5239704828626001	0.6066301903633	0.1190987821286717	0.1478	1.25	-0.5463	0.0315	0.2066295972363999	0.4564971852121	0.5611103038433999	0.1279417005268666	0.0002	-0.01	-0.0257	-0.0436	0.1525722730545999	0.4282488891695	0.4543726615543	0.130229467333569	0.0001	0.0035	0.0266	0.0231	0.1592999313042999	0.4361961813709	0.4492187245325999	0.1373185349232555	0.0006	0.01	0.0578	0.0515	0.1644932113567	0.4299406394896	0.4712114786938999	0.1447181790008527
485	0.1114376002074346	2.7732	2.0284	-3.1505	-4.8258	-0.0520508296161	0.8446161830675999	-0.5687428517991999	0.134581893692318	0.0014	0.0424	0.1056	-0.0497	-0.0828957656849	0.7955947668154001	-0.5423043351688	0.1488119810011106	0.0235	-0.0242	-0.4114	0.2589	0.051932800524	1.4163097621693	-0.8959981811618	0.1590534273948231	0.0044	-0.0484	0.1549	-0.1226	-0.023999248727	0.7751363908514	-0.5082332705826	0.1628890662404072	0.0039	-0.0591	0.0986	0.1506	-0.0383201119018	0.720764322424	-0.4871847491580999	0.1651114413282114	0.0002	-0.0347	-0.0269	0.0028	-0.0444182816603	0.8479603406770999	-0.5772409464304	0.1736471244855914
486	0.1268865933459137	0.0435	0.6411	0.2928	-0.1341	-4.6034493361456	-1.4554954207464998	2.7550350677982	0.1391092386729495	0.0013	-0.0234	-0.0122	-0.115	-6.7152651950295	-2.7333177148518	3.3819662620027	0.1450787286679398	0.001	0.0736	0.0704	0.0084	-0.3240685438758999	0.9498587901901	2.6899223519897	0.1557545981879556	0.7655	2.2712	1.2188	0.8537	-6.579374366991699	-2.7050300757785	2.4445398695138	0.1674080169440742	0.2419	1.2273	0.7202	-0.3775	-7.8905595511306	-3.4926382073618	2.3262747192296	0.1734886927058181	0.0476	0.4291	0.2168	-0.4248	-4.031480355828999	-1.1802122349386	1.1438592745718	0.1768483262154492
487	0.116754408892674	0.2419	1.1523	0.0333	1.3335	2.5745292429466	0.3923680451710999	-1.7306605774623	0.1261416650253574	0.0586	0.7319	0.0285	-0.4006	0.5103577942404	0.0135733455915	-3.0984210397478	0.1304526613165923	0.2022	-1.2021	0.738	-0.5793	5.2719267707693	0.5652019790362001	-2.0090518626955	0.1353975592861341	0.4174	1.339	0.398	-1.6349	2.7086889776336	0.4136526247797999	-6.7032262276353	0.1457888965529158	0.5029	2.0033	-0.3601	-1.0154	8.801940857296099	1.0180796054239	0.8512651552559	0.1481730362152482	0.3752	-0.5927	-0.979	1.5774	-0.586604587737	0.2933416368992	-9.3756802739942	0.1518404021838331
488	0.0804644693126916	0.4582	-2.7072	-1.0634	0.2869	19.3775442246096	6.057174320510599	-1.4381844872385	0.0887888968672896	0.3566	-2.1897	-1.0285	0.4138	20.0447233392202	6.691974120855099	1.2175881141036	0.0908154021851493	0.0146	0.4218	0.2489	-0.0341	30.005945939122498	3.4516427693724	-3.45431809546	0.1080069622570735	0.0015	0.1215	0.0808	0.0119	-2.8980469843927	-1.015443622367	-1.3729930853686	0.1100637673794918	0.0001	0.022	0.022	-0.0157	32.3956416238405	0.7775756587548	-7.7240598452082	0.1117009402371456	0.0003	-0.0278	-0.0441	0.0354	28.67300405900649	9.5201478827246	9.2798013081783	0.1130809135069849
489	0.1286243762544255	0.0718	0.7252	0.4912	0.2656	-1.6312800819141	-1.5856421663021	0.4142034272095999	0.1448580108532988	0.0002	0.0344	-0.0073	0.0187	1.1003852256483	0.4581102494708	1.9800560490696	0.1460237341867291	0.0574	0.4985	0.3861	0.4378	-1.7596563910882	-1.753125447992	1.1312695047478	0.1641077942034423	0.4886	-1.0257	-0.905	-1.6109	-4.1372344223506	-3.5974086981159	-1.2788058698728	0.1714726929126754	0.0814	-0.3521	-0.2679	-0.7188	-2.3614080456447	-2.0276611162166	-1.5297357196774	0.1756748462055505	0.2234	0.8014	0.65	0.918	-5.1903293250975	-4.4176715451802	-0.4345044310508	0.1769057668540391
490	0.1274621871019587	0.048	-0.5871	-0.376	-0.2801	-1.7331785314271	-2.0249071040676	-0.0821089050708999	0.1399067725256242	0.0066	0.1843	0.1083	0.1589	-3.0763889425558	-3.3500197210743003	-0.4562217839972	0.1444359035226312	0.0014	-0.0638	-0.0529	-0.089	1.3377023868307	-0.250221675252	2.1434869985974	0.1570357522007224	0.6682	1.5693	0.4749	1.9221	-3.1602682840082	-2.8533533015175	-1.2456790380234	0.1660944537164617	0.2121	0.9593	0.6383	0.7668	-3.6826257026121	-2.7553891550745	-2.0260087089272	0.1702264871244535	0.1245	-0.7128	-0.6092	-0.4667	-0.5437206842739999	-0.0855710917725	-0.5766114579392	0.1710682436245675
491	0.1197926678651846	0.0308	0.5841	-0.2068	0.0397	-3.6443842767717	2.740242088255	0.0262811445076	0.1365351863035216	0.0033	0.1651	-0.0336	0.0857	0.7980340347188	-0.6926340554735	-0.4476843463352999	0.1375968727131102	0.0031	0.0654	0.0781	0.154	-4.877670260124599	1.6320669425280998	-2.2565588688292	0.1491290933534734	0.5499	1.6375	-1.4693	-0.831	-3.3067030442736	2.0282906047078	-0.5724804397157	0.157503236842091	0.5217	-1.6666	1.3655	0.5707	-2.4135769043529	1.8843344553765	0.0017310933508	0.1615261997735055	0.0599	0.5158	-0.4468	-0.3008	-3.7405386438025	1.5794259674515	-1.4155229015553	0.167962712103568
492	0.125319950862915	0.2197	-0.9952	-0.2746	-1.2508	0.4812832945531	-2.0973376235863	2.7101840128002	0.149240726359307	0.23	0.2103	-0.7516	1.3047	0.5868013028905	-2.0038979256738	2.77368366435	0.1668517334794828	0.0024	0.0838	-0.0553	0.1065	-2.5480907263162	0.1151570508589	-4.1177596221541	0.1762490673749365	0.1311	-0.4094	0.2154	-0.9495	0.2347598641868999	-2.5487989008688	2.8966699783181995	0.1785003299913876	0.0016	-0.0838	0.076	0.0243	1.9288314230982	0.0362349312747	2.3431922224306	0.1875566281023748	0.7597	-0.4975	1.0474	-2.1752	0.730993510406	-1.1371316163221	1.8750101571006	0.1945271005298012
493	0.1267336541177345	0.2362	-1.3555	0.0143	0.9789	0.3645525224661999	3.5820255731122	-2.3718339487802	0.1496848722500641	0.1984	0.5926	0.8854	-0.9237	0.4462679972301	3.641590921592	-2.4677916006575	0.1694835620086838	0.0005	-0.0605	-0.0177	0.0094	-3.4961397370941	-0.9534783490145	3.0287445323781	0.177470665458937	0.0024	0.1178	0.0811	0.0156	1.4768586864166	1.3529674827423	-1.9280052194535	0.1778095187019934	0.2411	-0.8763	-0.5739	0.9677	-0.0698732225232	3.7630822003936	-2.1568636290354	0.1877448609985954	0.8052	1.1929	1.4715	-1.6867	0.3923287021403999	2.7388257391498	-1.9168317987347	0.1975063199013249
494	0.1262236049577097	0.2869	1.3868	0.8362	0.8871	0.8040535184158999	-0.9699237358471	4.7598772262088	0.1451627879328924	0.2405	0.6467	-0.0558	1.4365	1.3454136208479	-0.6606481715144	5.1457143282837	0.1682690587461121	0.0041	-0.0459	-0.0638	-0.1737	-2.9805493197706	-1.6595283779566998	-2.461693430899	0.1746239578451717	0.2837	0.9824	0.324	1.1692	0.5622905947644	-1.0700517489786	4.4427330557361	0.1788093383863201	0.0108	-0.0788	-0.0852	-0.2771	1.7547385122506998	0.7466520366245999	2.798076343384	0.1838503207294229	0.8658	1.1596	-0.031	2.3914	0.9489145574533	-0.4681820653299999	3.8852423107171	0.1938264518181119
495	0.1279849066884428	0.2604	-1.3163	-0.5796	-0.9918	-0.6387734464452	-1.2505969168609	3.6978907985237	0.1506920763403678	0.1878	-0.2753	0.1719	-1.3283	-0.4240391848846	-1.1704945063557	3.9241525680794	0.1651873525365638	0.0007	0.0679	-0.0443	-0.0072	-2.8295901109747	-0.8289969998797	-3.7318438340178	0.1768597361406394	0.1743	-0.6327	-0.1237	-1.0308	-0.9106337885822	-1.4144212966957	3.6476104052891	0.1775434044670111	0.0023	0.0035	-0.0916	-0.1049	1.1043588717489998	0.1697651774705	2.5050101076997	0.1873462008289982	0.8658	-0.7049	0.212	-2.5279	-0.2437300751865	-0.736501534704	2.6730441918194	0.1957975502040939
496	0.1225860257733418	0.2024	-1.4118	-0.6496	0.2467	1.1034146390122	2.6136362154624	4.1272806355835	0.1417463576325499	0.3038	0.5969	0.7925	1.4934	1.4834289725435	2.4609852563464	3.0701727437052	0.1526533332616308	0.0514	0.519	0.1123	-0.4719	0.62555418813	0.6264984208668	-1.3297157515986	0.1591050932471324	0.0041	0.1073	-0.16	0.0391	0.8852968768113999	0.0194748001965	-4.0441094686837	0.1703860338782357	0.4296	1.2089	1.0304	1.1221	-1.0959788062098998	0.6521894199138999	2.6412550230138	0.1735376493991316	0.4069	0.8404	0.8305	1.4565	-1.5670722558116998	0.1498182609056	2.0786890270345	0.1794271964191738
497	0.1249301491140442	0.2044	-1.312	-0.6496	-0.5571	0.175076486615	-2.203996579814	3.2078340081245	0.1449769720386679	0.195	-0.1613	0.9255	-1.0653	0.2179997331087	0.9158270686346	0.1737388235712	0.1523498615174623	0.0509	-0.5012	0.0548	-0.4966	0.2303927877792	-0.6058433297493	1.672472235057	0.1566836420122488	0.0036	-0.0887	0.0935	0.1323	0.8777036718862999	4.0284902854958	-2.0451687648781	0.1706438019778471	0.0599	0.4916	0.008	0.5338	-2.1638666885	-0.4626346980012999	-1.433266608401	0.1754949991339536	0.5093	0.9521	-0.8344	1.6584	-1.1946904702362	-2.3915841501916	1.9914655279726	0.1799054254557623
498	0.1290495760393728	0.2218	-1.0323	0.5474	1.1011	-2.0718826827234	3.0476291871141	3.3164994589179	0.1382593333812493	0.3683	0.835	-1.2922	-1.2761	1.2421381652604	2.0472932885359	1.4287028168398	0.1436491783764657	0.0622	0.7563	-0.234	-0.1496	-2.4312812681679	2.75794645207	2.7767524207446	0.150517703813204	0.0331	-0.5243	-0.1048	-0.2103	-0.5120102015297999	2.0215629464581	1.2601572733209998	0.1617089908321772	0.7324	1.1682	1.4542	1.8207	2.4921055936301	-0.6874407754211	-2.002166832323	0.1674237313157265	0.0187	0.2412	0.3071	0.1217	2.287010374591	0.4682214083607	-0.1485986269538999	0.1716315840588005
499	0.1036573284782498	0.1096	-0.6299	-0.7605	0.7816	-1.2177454862264	5.1524419865334	-2.0824659579817	0.1109932257359808	0.0534	0.6767	-0.4907	-0.1511	-7.4738775129869	0.5404945557565999	1.1719108554609	0.130344782987571	0.1725	-0.9953	-0.9406	0.3307	-0.9153942952969	2.844894549917	-1.3847566515479	0.1394182143609977	0.0921	-0.7784	0.6202	-0.0216	-2.8840802084942	1.9255659515501	-0.6125709879989999	0.1443280112288728	0.6858	1.7068	-2.0482	0.1395	-1.236944885208	3.6287650935838	-1.3346729734668	0.1494643065775588	0.0902	-0.9478	0.0573	-0.0601	-4.8451335737357	0.4601167440365	0.5839292616494	0.1517158312165769
500	0.1058464285375086	2.9789	-2.1901	-5.8438	-1.8079	0.0009442327367999	-0.0004721163683999	-0.0003540872762999	0.1268563240432808	0.0	0.0002	-0.0	-0.0	0.0011016048595999	-0.0003934303069999	-0.0003540872762999	0.15516260211321	0.0087	0.1202	-0.1186	0.2356	0.0007475175832999	-0.0002754012148999	-0.0003147442456	0.1614834434234609	0.0	0.0011	-0.0011	0.0024	0.0014163491051999	0.0014950351665999	0.0002754012148999	0.1614955310058932	0.0705	0.3345	-0.3267	0.6603	0.0001180290920999	-0.0020851806271	-0.0009048897061	0.1658729759261284	0.3588	-0.6059	-1.6196	-0.5043	0.0009442327367999	-0.0002754012148999	-0.0002754012148999	0.1662628658733388
501	0.0917482885171013	1.3791	2.1213	1.6806	3.9016	-7.943790671667699	-6.6407494948837	-17.3392998331347	0.1400048788461188	0.8285	1.1082	1.0999	2.5375	-5.4412985179328	-4.810944480057399	-13.013572950700398	0.1503748096409109	0.087	0.7018	0.3103	0.5281	-4.1447489412143	-3.889845445309	-11.1222354358593	0.1521247874398347	0.086	0.4904	0.2517	0.7379	-4.9283440836662	-4.4941937398917	-12.3272731231696	0.1529508045787669	0.1449	0.6251	0.3089	0.9672	-4.8559922502089	-4.4842399531246	-12.1198960083499	0.1566629591341365	0.0015	-0.0883	-0.0338	0.0712	-6.706531042214099	-5.615155370596099	-14.931467011264	0.1604851668425829
502	0.1089717168540554	2.8174	4.6564	3.3426	-2.4343	-0.7029025864862	-0.3722244134527	0.3130918383105999	0.1160885378887398	0.0024	-0.1139	-0.1071	0.0802	0.4487466081642	0.4585823658392	-0.3019971036532	0.1361836883585216	0.0027	-0.1445	-0.0785	0.0551	-1.7087858523931	-1.1001098244333998	0.8555928886329	0.1392585382496509	1.0494	-2.5121	-1.8237	1.2911	1.4076542954153	1.1279253471383	-0.7953587086311998	0.1532227439465819	0.6313	1.8587	1.3049	-1.0113	-0.2056066784381999	-0.0334022330643	0.0751845316676999	0.158583501864408	0.0061	0.043	-0.1879	-0.143	-5.2071681422371	-3.6134999976722	2.6340945914264	0.1588257878479945
503	0.0874324479320678	1.621	2.8558	3.7792	-2.3176	-10.4798424305897	-13.538330294177	8.9665127547142	0.131546713576843	0.7041	-1.4776	-2.1256	1.1522	-7.613741987125399	-9.9643306993276	6.6294187020421	0.1471991806521062	0.1756	0.8835	0.6804	-0.7386	-8.3129069856951	-9.9589800471524	6.950103745277801	0.1511258997179624	0.0057	-0.2016	0.027	0.1226	-7.406994360796899	-10.1822910894056	6.5585619037514	0.1520619115785714	0.0	-0.0178	0.0101	0.0077	-10.4940452646724	-13.4926136925036	8.9876006191694	0.1548187969008823	0.0376	-0.536	0.0827	0.2651	-2.3473232406541	-5.349747285493899	3.3302301766322	0.1589363235194871
504	0.0734458104574502	0.0573	0.3062	0.3117	-0.9895	-3.7809045933006993	5.511683199855099	11.831944366656598	0.1148801566934106	1.071	-1.578	0.0338	3.3902	-3.3860579371955	1.7505288079658	10.018820796847098	0.1293805616230502	0.0471	-0.7018	0.1341	-0.1886	-2.4352942572993	2.7501565319914	11.1366743281262	0.1346135701259594	0.2066	-1.193	-0.5285	-0.7745	1.1512951073740998	-0.4195934224154999	8.225132684203398	0.1381372841515175	0.0269	-0.3021	0.1185	-0.4322	2.4883286626829	-1.424611141647	8.6097108092959	0.1388372294814491	0.0658	0.3036	-0.5905	0.5198	-1.6237262200197	4.2590011023671	9.1211702083959	0.1490927232981967
506	0.1338842429891864	1.5901	-2.0625	-3.6492	-0.495	0.0868300687549	0.2107212724291999	-0.1094523114074	0.1498801408013275	0.0001	0.0104	0.0133	0.0231	-0.1292811988801999	-0.1768862660271999	-0.1648079556023	0.1644884023778966	0.015	0.0568	-0.0892	0.3547	0.1122850096177999	0.2556510134886	-0.103078740434	0.1660902694402373	0.0393	0.52	-0.2674	-0.1128	-0.0581489993745999	-0.0355267567221	-0.1512346100108	0.1664019803792901	0.0263	0.0374	-0.0861	0.478	0.0364709894589	0.1299893734328	-0.1254649249023	0.1837095888864205	0.0	-0.0123	0.0006	0.0108	-0.0540179811511	-0.0552376151027999	-0.146356074204	0.1893105094128089
507	0.0789083408067508	2.0681	-2.5882	-3.8874	-4.1837	-0.0646012564094	-0.0443395955988999	0.0437101071077	0.0910689698388406	0.0001	-0.0063	0.0245	0.0274	-0.0978854603816	-0.0455592295505999	0.0398544900991	0.1079485032951551	0.2233	0.0377	1.6999	0.4597	-0.0185699104903999	-0.0408774088973	0.0594079763569999	0.1281547406760517	0.0	0.0058	-0.0028	-0.0175	0.0051539370217	-0.0321039130512	0.0752632177291	0.1289604262602572	0.0002	-0.035	-0.0127	0.0353	-0.0052719661138	-0.0570867375457	0.0414282113271	0.1332448300171382	0.0	0.0035	-0.0047	-0.0129	-0.0022032097191999	-0.0570080514843	0.0412708392043	0.1426836869558556
508	0.0750458657788998	1.6314	-0.4806	-4.1976	3.8414	-0.0249434814638	0.0732173801326999	-0.051539370217	0.0846615813354764	0.0003	-0.0206	-0.0573	0.043	-0.0855710917725	-0.1437200911471	0.1358908280377999	0.1104736838621713	0.4719	1.0111	-1.5924	1.6878	-0.0188059686746	-0.0729813219484999	0.1053999792453	0.1197589959441113	0.0	0.006	0.0144	-0.0084	-0.0824236493165	-0.2205176870734999	0.2196127973674	0.1287526533894073	0.2545	0.5511	1.2287	-1.0731	0.0209304923324	0.2032854396269	-0.1589851870587	0.1317607922614761	0.0051	-0.2038	0.0273	-0.1277	-0.0190813698895	-0.0077899200786	0.0544507544888	0.1363598446971023
509	0.0952774726771755	0.934	-1.746	3.4141	0.0059	0.3184818335165	-1.0562816882336	-0.0178223929071	0.1227507490346681	0.7282	0.7359	-2.8907	-0.0022	0.623193606288	-3.2930510126207	-0.0146749504510999	0.1275435706497858	0.0	-0.0227	0.0035	0.0021	-0.2295665841344999	2.139080579159	-0.0362349312747	0.1426388384676988	0.6737	-1.9683	-1.7917	0.0116	2.318484799151	-9.3011645738484	-0.0037769309471999	0.1472530871097326	0.0081	-0.228	-0.1755	-0.0042	-1.4423548484927	4.3251367369738	-0.0584637436202	0.1494777921036726	0.0146	-0.2223	0.2606	-0.1714	-2.7998074367348	-11.3077378256098	-0.0171929044159	0.1516372270189242
510	0.0905986595431694	3.0077	2.1889	-4.3522	-5.1053	-2.0478440909657	4.0500502663194	4.5041475266588	0.0958922231885331	0.0	0.0012	-0.0003	0.0009	1.3111851841389	-2.7727787746439	-3.5169915433651	0.1151601063079201	0.0177	0.1952	-0.2451	0.3637	-0.4321045061781	0.4733360023517	-1.0604520494877998	0.1252204271216055	0.3937	1.2074	-1.5819	0.8693	-4.4301039428814	9.1536282087234	11.9253447215384	0.1276535815411583	0.0112	-0.203	0.2481	-0.1704	1.2103489964548	-2.5675655265127	-3.3046572066771995	0.1359595061866026	0.0	0.0007	0.0167	0.0018	-0.6949552942848	1.0562423452029	-0.2306288459634	0.1364467468885323
511	0.1174478510650377	1.4689	2.673	3.2165	1.1266	-7.6875495127186	-11.0356414252886	-4.4063407523386	0.1592098640546576	0.0038	-0.1594	-0.0633	0.0785	-7.093115661872299	-10.106044295909	-3.9510632010782	0.1623059010244069	0.0358	0.3255	-0.1222	-0.4583	-2.2119045289847	-4.4124389220971	-2.0553586098294	0.1686642516184866	0.1322	-0.6659	-0.816	-0.2584	-3.5232470852464	-5.8281585388059	-2.5430154753559	0.1692424270134282	0.3893	-1.1542	-1.3792	-0.465	-4.3437459904949	-6.9814994837764	-2.9998667478443	0.1754817624006558	0.0507	-0.3997	-0.457	-0.2546	-0.4559463827823	-1.1297351265505	-0.4362748674323	0.1831296770866695
512	0.0933367648665432	1.8467	0.389	2.6275	-4.7564	-0.0398938331298	-0.0593292902955999	-0.0410741240508	0.1216317149622393	0.0001	0.0084	0.0157	0.0245	-0.0562605339009999	-0.0627127909358	-0.131405722538	0.1266482953972462	0.3259	1.1449	0.302	-1.5677	-0.0984756058421	-0.1378186365421	0.0465821483488	0.1274264998488272	0.0002	0.0175	0.0361	0.0356	-0.0365496755202999	-0.0525622890152	-0.0231730450823	0.1303518634767697	0.0	-0.0059	-0.0092	-0.007	-0.0311203372837	-0.0439461652918999	-0.0315924536521	0.1384360372845213	0.0001	0.0105	0.0142	0.0213	-0.0278942087663	-0.053113091445	-0.0399331761605	0.144064609092831
513	0.1154645125869946	2.1389	-4.958	1.7712	0.26	0.3081739594731	0.2191800240297	1.3659113398426	0.1340544753392955	0.1375	0.0838	0.2721	1.2074	-0.1024492519428	0.6114300401087	2.797682913077	0.1388862376237939	0.0932	-0.0949	-0.2195	-0.9744	0.2866926647109	-0.5031580196222999	-1.6726296071798	0.1428407726084719	0.0274	0.2709	-0.4424	0.1364	-0.0895053948425	-0.1271566752223999	-0.6711134176806	0.1561843894314615	0.0019	-0.0105	-0.054	0.1228	-2.0486702946104	0.676306697733	0.8532716498216	0.1565041650061849	0.0139	0.0533	0.0685	-0.3548	3.0278002996413	-1.2140472413405998	-0.344644948932	0.1568556640536642
514	0.104736541735368	1.5577	3.3172	2.4102	2.3442	-0.1990363923113	-3.3270433911455	3.5675079947839	0.1190802307104312	0.0396	-0.0038	-0.4599	0.5365	-0.2369237308753999	-4.1604861534943	4.4863251337517	0.126409822154379	0.1062	-0.0035	-0.7372	0.8465	-0.1541853373133	-3.6964744494185	4.0632301816039	0.1375871767756514	0.0001	-0.0135	0.0108	0.0284	-0.1850302733820999	-4.493367536247	4.947779540832	0.1409624077941349	0.0001	-0.0174	-0.0056	-0.0201	-1.5695508667457998	-2.7688838146046	0.8264397028842	0.1409972178412812	0.0002	0.0334	0.0312	0.0143	1.4111951681783	-0.6171741225909	2.9277903156019	0.1538541635766172
515	0.1124091376242193	0.9118	3.2703	-0.9209	0.7897	-5.9984351756755	1.4351550738746	-1.1080964596655	0.1302905329239135	0.501	-2.2634	0.5196	-0.6118	2.1614667636273	-0.6957814979295	1.142128181221	0.1451827773515602	0.0589	0.7291	-0.1322	0.2446	-3.3350693694083	1.7452568418519998	-0.6675332018869	0.1530516152808473	0.4012	-1.8611	0.5571	-0.3975	-6.2447618908882	2.0685385251139	-1.3440759578041	0.1567844993859506	0.0537	0.5027	0.3272	0.3921	0.8504389516112	1.2037787103278998	-0.4129837932579	0.1586941014796968	0.0099	-0.1091	-0.2604	-0.1184	-0.1400611892919999	0.7858770382325	0.4196721084768999	0.1642276042978294
517	0.1071518591432304	0.6656	2.1144	2.1903	0.2223	2.8509927196755	3.8632495565558	0.0054293382366	0.1132528414701714	0.0036	-0.2125	-0.0328	0.0372	-1.6260081158003	1.2140472413405998	-0.8666876232903	0.1403120023690369	0.4006	1.5619	1.3508	0.1359	3.0315772305885	4.9850767339356	0.2989676902893	0.1441204088748126	0.1036	0.7812	0.6698	0.1398	1.7681938287500998	-0.0622406745674	0.0311990233450999	0.1461608715799026	0.0409	0.3446	0.548	-0.0197	0.4585430228084999	-0.2329500847746999	-0.6063547891483999	0.1528394743872323	0.3201	1.2617	1.1844	0.384	-0.5272752974414	-0.8923392793067	-0.788434335228	0.1550136049833146
521	0.1101341731739923	0.3082	1.4168	1.4797	-0.0304	-5.2920704024877	-2.7326095402992	-0.48391927761	0.1281192577490734	0.7908	-0.6668	-2.9404	0.4096	0.1697651774705	5.0429503320953	-0.7194266593802	0.1416846048301433	0.0017	-0.127	0.0298	0.0247	-0.7941390746795	1.1375250466291	-1.1656159705489	0.153651208540064	0.1297	0.4274	1.0096	-0.2543	-4.7197079918641	-2.6944861435509	-0.0682601582644999	0.158985711282185	0.0484	-0.6629	-0.0626	0.1166	1.976987292675	0.4516973354666999	-0.9836544535614	0.1598496797991229	0.0652	0.3598	-0.6909	-0.0713	0.2058820796531	2.7016072321076	-0.7802509848424	0.1646774720558634
522	0.1166258226960108	1.099	-1.4452	-0.048	3.4704	-1.1145487167003	1.9630598598072	7.329567276379299	0.1324372408187712	0.1349	-0.2211	0.4745	1.12	0.1581983264447	1.4727276681931	4.003546804032	0.1349678323539175	0.4594	0.6679	-0.4838	-2.1036	-0.1436807481164	0.5952993975216999	3.7925894734186	0.1446131358809541	0.1668	-0.2573	-1.1859	-0.5078	4.0502076384422	6.0290833965908	-0.8179809512837	0.1532347786100104	0.6794	0.941	2.4	-0.0745	2.1878265941963	2.009642008156	-0.7752937629741999	0.153816467973796	0.0917	0.6556	0.6452	0.2191	1.9500766596762	-0.1740535678168	-3.0632483703019995	0.1548471791265424
523	0.1129758887617404	1.434	-0.4826	-4.221	-0.9952	1.3747241787194	-0.6227608329502999	-5.2858542036371	0.12470617861814	0.6783	0.8153	-0.1793	2.7317	0.9250333378184	-1.1739173500266	-6.457686373036599	0.1313763184272989	0.2036	-0.3689	0.4393	-1.4125	2.2243762697166	-0.3545200496377	-2.8737723344508	0.1339393816511146	0.5965	-0.5008	1.8078	-1.7778	3.0709989473499	1.8019894921214	-0.7745855884216	0.1351697492225158	0.4966	0.5419	1.5568	1.6714	0.8819920622326	-7.9605114597152	-5.6653570777693	0.1502709142019055	0.0327	-0.1625	-0.4325	-0.3365	3.0861460141694	-2.4432808925314	-0.1242452909506	0.1532791111378811
524	0.0875201994000088	3.6002	-6.8325	-2.2433	3.1604	9.3387371681669	2.1592242108774	-3.8708034184502	0.1000982487560065	0.0002	0.0391	-0.0364	-0.0099	-2.0528799988953	-1.3600492282683	1.1210009737351	0.1273436874878998	0.007	-0.2479	0.1421	0.0279	1.7718527306051997	-0.2772109943122	-0.5529662964884999	0.1347788769662989	0.0026	-0.0781	0.1509	0.0198	2.2772926460081	0.2449890521689	-0.7060500289421999	0.1362970596066301	0.0025	-0.1165	0.0918	0.0727	5.423122037749399	0.5230655931564999	-2.0354510362952	0.1434465030021474	0.0078	0.0514	-0.2579	0.1115	14.0176464371951	3.2149944397119	-6.0469451325286	0.1462106771822341
525	0.1045368526098289	1.5781	3.8463	-2.0731	1.8848	-0.3191113220077	2.4493790622899	1.9786396999644	0.1193718232407446	0.1404	-0.5131	-0.6076	-1.0638	0.8683006875489999	2.2409396856413	2.9902670483535	0.1272918173094372	0.0936	-0.6897	0.792	0.0253	-3.963416912718	4.6853221830323	0.3621525975935	0.1419083349855723	0.0002	0.0384	0.0096	0.0159	1.834565521541	-1.9691580295657	0.0508311956644	0.1428567320980095	0.211	1.1169	-0.1592	0.9707	-0.2669031202688	1.324679843669	0.9780284001713	0.1461742350983134	0.0001	0.0133	-0.0256	-0.0034	3.0385802900531	0.3398450991866	3.4093883544006003	0.1506179368161606
526	0.1007527208595429	1.3875	-2.4348	3.1771	-2.1527	8.6958327034982	-5.6340793683628	3.9584990338805	0.1185284754955883	0.0097	0.0673	-0.2516	0.2339	2.1484048774349	1.6507155390799	-0.5537531571025	0.1218391541493713	0.4215	1.5274	-1.4833	0.8101	8.1608855150703	-6.4548536748262	5.382165942790699	0.1371118450545164	0.1229	0.6317	0.4825	-0.8442	3.7232670533252	3.9237984808031	-4.9113085513731	0.1407897617494674	0.0032	0.1497	0.0067	-0.1085	7.205558043612899	-3.6312437045179	2.981021436139	0.1498414243027263	0.0458	-0.5663	0.1044	0.3558	8.4388833699965	-4.1003700025847	2.4798699110824	0.1534630513474182
527	0.1378430695580685	0.4345	0.8678	-0.4874	-1.9333	-0.4625166689091999	0.0802991256587	-3.5335156162590997	0.1381691917383071	0.4636	-0.9368	0.5379	1.9663	-0.2635589626593	-0.0336382912485	-3.9265524929521	0.1444843758600634	0.0805	0.4049	-0.0105	0.8195	1.6710558859518	-1.1375250466291	-9.91050943333	0.1660445386011921	0.0077	-0.2186	0.1236	-0.0799	-0.6674545158255	0.2500249600984999	-4.1218119543162	0.1883117282639302	0.106	0.036	0.0504	-0.9168	-1.4190244312876	0.606276103087	-4.302081720983599	0.1906922124725823	0.1074	-0.7028	0.4989	0.3198	-0.3294191960511	-0.1629981761900999	-5.290614710351799	0.1923893252892723
529	0.1196060541434805	0.1786	0.118	-1.4909	-0.054	1.6592923197725	-3.4379907377195	-0.1030393974033	0.1279669976481086	0.0437	0.0706	0.7123	0.0207	1.9317034643393	-4.9610381421779	0.0284843542268	0.1319845301342598	0.0178	0.1179	-0.4331	-0.0319	1.7241689773968	-6.517566465761999	-0.4945812389297	0.1443363441344927	0.0017	0.0337	0.0047	-0.129	1.1931954350696	-0.26753260876	0.0305301918232	0.1652255435200587	0.0149	-0.035	-0.3637	0.0407	1.1231648404236	6.1419192086384	0.0743189849923	0.1689707298235538	0.0018	-0.0475	-0.0905	0.0764	1.151570508589	0.1974626710832999	0.2029706953813	0.1791776006307058
530	0.082079017458791	1.1597	1.3896	-4.3887	-0.0245	3.4471576638726	0.0449297410593999	0.5520220637516999	0.1057879037943286	0.022	0.5158	0.209	0.0408	3.3611144557317	-1.0612782531324998	0.672372394663	0.1130864225957676	0.0078	0.2548	0.1964	0.0013	-0.5107512245474	11.8171907301441	0.6551008041856999	0.1176010850226682	0.0075	-0.1213	0.2816	0.0475	4.726278277991	-8.0554068497636	0.6758739243952999	0.1219619754820671	1.5921	1.31	-4.2266	-0.0169	2.2370840686327	-0.7372490522872999	0.581489993746	0.1339581972968806	0.0365	0.2308	-0.596	-0.0214	3.4290598697506	0.0302154475775999	0.5572546868348001	0.1440899389209573
531	0.1296623226109578	0.0338	-0.5321	0.07	-0.3213	2.5881812745995	-1.3271584546031	4.3903281388437	0.1302679508415567	0.037	-0.1742	-0.1213	-0.6173	-1.50683807581	1.9139597574936	4.342290298359	0.1398651947258914	0.0396	0.0626	0.258	0.5948	3.770242631981	-2.1704763176576	3.870960790573	0.1413857826084402	0.0424	0.4795	0.2331	0.4066	-3.1391017334916	2.6740671106176	3.9935536742342	0.1472042737387209	0.0856	0.004	0.015	0.9339	2.7525171138334	-1.6470959802555	4.0541419415122	0.1481467005585582	0.0907	-0.3291	-0.0942	0.8949	-2.5481694123776	3.1575929579206	3.3338103924258995	0.1491535867673464
535	0.1228890594657574	1.6191	4.4116	0.3075	0.4542	6.137001329800899	0.8821494343553999	0.4472122299669	0.1422845152358892	0.8109	-2.9023	-0.0811	-0.3448	0.709354843521	0.4720770253692999	-0.0944232736799999	0.1464624911589411	0.0003	0.0104	-0.041	-0.0284	13.1426574344271	1.6117265956561997	1.0846086703376	0.1482319633633522	0.0108	-0.3233	-0.0701	-0.0183	-5.047317408503	-0.2416842375900999	-0.5814113076845999	0.1597633384021351	0.0053	-0.008	0.1667	-0.1473	1.3169686096517998	0.4695984144351999	-0.0075538618943999	0.1615781515354322	0.0003	0.0154	0.0448	-0.0215	1.6664527513598997	0.409954379894	0.0419790137569	0.1665414730356221
536	0.1237990123919667	1.1294	3.6723	0.2613	-0.36	8.447735551904	0.2359008120771999	-0.4568512724883999	0.1436045279670796	0.3083	-1.7003	-0.3765	0.4325	-3.1256857600229	-0.3532610726553	0.4314356746562	0.1455459292371565	0.0003	-0.0019	0.0559	0.0063	13.3785189034736	0.2833485071013999	-0.6352719167129	0.1479453213323379	0.3074	-1.7047	-0.2965	0.3497	0.9687434449261	0.1268025879460999	-0.156585262186	0.1488161263230685	0.0445	0.5196	0.2875	-0.3094	-1.6844718594205	0.0129438571002999	0.0289564705952	0.1600431340370436	0.3634	1.8014	-0.2895	0.2778	8.4624891884165	0.2252781937882	-0.4475269742125	0.16016199710176
537	0.1213680765281462	1.4495	-0.3903	4.2087	-0.2207	-0.0692043910012999	0.0107013043503999	0.0095210134294	0.1316400711517402	0.0001	-0.0227	-0.0184	0.0045	-0.0989083791798	-0.0042490473156	0.0164847298632999	0.1458570033106993	0.0003	-0.0485	-0.0087	-0.0228	-1.3492692378565	13.218392768524598	-0.6757558953032	0.145916714689039	0.0003	-0.0427	-0.0021	0.0348	1.0918084449557	-13.2438083663568	0.7162398738935	0.1486858757502397	0.1289	0.0987	-1.1343	0.0598	-0.0848629172199	1.4753243082193	-0.0865546675399999	0.1487905116878042	0.0058	-0.0426	0.2371	-0.0089	0.1860138491495999	-1.4579346886499	0.0673946115891	0.1598222894372895
538	0.1114898114194766	0.5376	-2.6039	0.0903	-0.6667	-5.1705397806554	2.9101252948176	-1.8288607820895	0.1135938000810909	0.0806	-0.4856	0.9101	-0.0235	6.0615413969183	3.7069396955847	0.946986748949	0.1414518483096497	0.2401	-1.5477	0.1121	-0.3725	-4.3097929550008	1.1053424475165	-1.1112832451522	0.1445268999544806	0.0086	-0.1649	-0.2474	-0.0293	2.0252611913439003	1.3777535920833	0.2004920844472	0.1448725294024643	0.0968	0.967	-0.1176	0.2311	1.2014574715166	1.7431323181942	-1.4045068529593	0.1504803279293637	0.2658	1.6038	0.041	0.2754	5.7081229521402	3.5941825695985	0.6126103310297	0.1558366094139657
539	0.079126625082207	1.5625	-5.1345	-0.9518	1.5335	-8.2181689677695	3.8105298954178	6.3224643765207	0.0792119308836916	1.9043	-0.6886	4.1027	4.3306	8.0932941883277	-0.3826896596189	-4.4164912542592	0.0860689376172876	0.0189	-0.2075	-0.5184	-0.1341	0.5310128853578999	1.8791805183548	0.6864965426842999	0.101691678177199	1.5091	4.158	0.4159	-2.1906	-6.729861459419199	0.8367082338969	2.9560779546752	0.1018405411721197	1.4656	-0.0653	3.4185	3.1459	5.0782016876025	1.9999636226038	-0.8492193176595	0.1032470614071708	0.0968	0.2371	1.0934	0.3936	0.3667163891547	0.7738380708383	-0.1447823529759999	0.1040069900603223
540	0.0965694015870879	3.4267	0.3138	-6.9982	2.0381	-0.2113901039511	0.5985255260391	1.8130448837481	0.110578827307681	0.007	-0.036	0.0376	0.3042	-0.271073481523	0.9426196725413	2.1934526475864	0.1170978976934587	0.0014	0.0122	-0.0302	-0.1303	-0.1264878437005	0.2750864706544	1.1056965347927998	0.1218844719261931	0.047	0.0849	-0.252	-0.7129	-0.1836532673075999	0.3154524201525999	1.8091892667395	0.1268737035260848	0.0671	0.0015	-0.8559	0.2473	-0.1562311749096999	0.4699525017114999	1.272353612838	0.1307517573206411	1.0305	-0.0368	3.3066	-0.9415	-0.2291338107968	0.4285636334150999	2.247273913584	0.1368657386128561
541	0.1086687309357404	2.107	0.2672	-5.2556	1.1794	-0.5907356059605	6.4991932704251	0.2349172363096999	0.1233431464118586	0.0336	0.0588	-0.6108	-0.1788	-0.9830249650702	12.1854808405268	-1.8897637936131	0.1366589204890316	0.3276	0.0313	-1.8911	0.1367	-0.5122069166833	3.8006941377428	0.9137025449768	0.1443089184933235	0.0219	-0.0632	0.2895	0.3742	-0.0247074232795999	-2.4949776348712	3.6811700104762	0.1473739566866733	0.0022	0.0148	-0.1459	-0.0264	0.2457365697522	-3.2790055506608	0.693224200934	0.1520730778558487	0.0187	0.0467	0.375	0.2041	-0.38949600393	4.4417101369379	1.3791699411885	0.1577654854173503
542	0.1392830776001591	0.0044	0.049	0.1027	0.1864	-0.171535613852	-0.6931848579033	-1.2431610840586	0.1407633423043549	1.0985	-2.7594	1.9206	-0.6347	-0.179797650299	-0.7364228486425999	-1.3113818992924	0.1517308499238262	0.055	0.5941	-0.4139	0.1395	0.1860138491495999	0.3235570844768	0.1733847362948999	0.1569280252788506	0.0167	0.0985	0.259	0.2879	0.0276974936128	0.0372185070422	-0.2450283951995999	0.1611861187360643	0.0193	0.0736	-0.0713	-0.4116	-0.0109373625345999	-0.2220914083014999	-0.5603234432294	0.1641867214275135	0.064	-0.0704	-0.3827	-0.658	-0.0825023353779	-0.6520713908218	-1.1269417713708	0.1650464027701642
543	0.1449610717155164	0.0083	-0.1876	0.2176	0.0575	-1.5337093657780998	-0.022032097192	-1.7303064901859997	0.150489723624975	0.3324	1.4605	-1.0633	0.2226	-2.3383923726852	0.7928407546664	-1.700799217161	0.1547006699248078	0.1067	0.7992	-0.6238	0.0814	-0.0298613603012999	-0.2497889019143	-0.430806186165	0.1582859291191815	0.01	0.304	0.038	0.0372	0.0427265313402	0.6052531842887999	0.5771229173383	0.1665319229929166	0.0637	0.2731	0.2091	0.6748	-4.104737078992399	1.9138023853708	-2.2596276252238	0.1688242434063903	0.5376	-1.7806	1.1056	-0.6196	-1.4911795495914	0.0369037627965999	-1.7108710330202	0.171844603628373
545	0.0944077345188601	2.0415	0.4807	-5.6081	-0.8684	5.9871830688953	-1.0371609753134	4.9190984714517	0.0944690746265364	2.2319	-4.6132	0.0826	-3.7617	-5.6077982238552	0.6116267552622	-4.288272317207899	0.1058928271114827	0.0016	0.0624	-0.0832	0.1118	0.2322419102221	-0.3212751886962	0.4084200016967	0.1237291978938341	1.8576	-3.5417	-0.8161	-3.0512	-2.5932171825291	2.9526157679736	-1.2796714165482	0.1237745182431074	1.6059	-0.9595	4.3054	0.0717	4.7853715101024	-3.8947239811158	3.1861953412395	0.1238703122971342	0.0713	0.7866	-0.2483	0.4284	-1.8332278584972	0.5021744438547999	-1.2585442090623	0.1282097102911625
546	0.1282871205037938	1.0858	-3.5358	-0.3208	-0.3022	6.336391809388499	0.3503103453528	0.4913157673815999	0.1496546308769054	0.1508	1.2206	0.1052	0.1037	-3.4867367527568	-0.6523074490059999	-0.3778111238120999	0.1516776053212393	0.0003	0.0049	0.0174	0.0489	11.4333601226349	0.9062667121745	0.9546979829662	0.1522607304804938	0.4945	2.1969	0.1291	0.1691	0.2873221532021	-0.2758733312684	-0.0455985725813	0.1609984848535664	0.0055	0.023	-0.2223	0.0288	1.8077729176343	-0.0978067743201999	0.0958789658159	0.1716370236913909	0.112	-0.1249	0.424	0.8852	-2.0883674125867	-0.4969811638024	-0.2502610182827	0.1771327022841237
547	0.1158863553226436	1.9021	-4.9293	0.4405	0.3578	-8.1298832068787	0.6876374905746	0.6065515043019	0.1338257564652869	1.0358	3.3838	-0.3224	-0.237	-2.2176092684362	0.1587491288745	0.1738568526633	0.1393888887805977	0.0002	0.0057	0.0341	-0.0378	-15.9190557678954	1.3397482244271	1.1797794616009	0.1488291962145073	0.0304	0.5508	-0.0384	-0.0392	4.4410019623853	-0.3775357225972	-0.3216292759724999	0.155357141925693	0.0009	-0.0936	-0.0034	0.0113	-8.1933435153978	0.719584031503	0.5976993223944	0.1597379876269032	0.0039	0.02	0.1663	0.0938	-2.2145798550723	0.1537132209448999	0.1753125447992	0.1640364781285792
548	0.1120595054415933	0.1351	1.0455	-0.803	0.2651	-5.3059584923248	6.0599283326596	-0.3875288523949999	0.124664224872985	0.9901	0.7514	-3.3687	0.0358	0.0540179811511	-2.5074100325724	0.6095415746351	0.1448103106188305	0.0059	0.2442	0.0237	0.028	-0.6963323003592999	2.02616608105	-0.1401398753534	0.1543461820560978	0.0458	0.3558	-0.5565	0.0915	-5.2962801067726	4.6116720295619	0.0503984223266999	0.1569505173254026	0.1712	-0.2281	1.2584	0.0196	0.3054592903547999	-1.5720294776798998	0.7719496053646999	0.1621309706427456	0.2276	0.8611	-1.1681	-0.0053	1.4302371950371	0.0478804683619	0.0201436317184	0.1626385355495403
549	0.1578673835314585	0.8231	-1.9481	1.237	-1.5798	-0.3747030243868	1.2553967666063	0.3333141560903999	0.1669344164828455	0.0857	0.2454	-0.7881	0.2973	1.3209029127218	-0.6795328262504	1.8623810442459	0.1738620542842009	0.1406	-0.4942	-0.5921	-0.7863	2.5291667285495	-0.9172827607705	2.8871489648888	0.1906265017696893	0.006	-0.0684	0.2058	-0.0201	-0.3764734607682999	2.4771552419641	0.8468193927868	0.1918563849852092	0.0065	0.1028	-0.197	0.0394	3.8272113404346	-2.0600404304827	4.109222184492199	0.1998537227502854	0.0042	-0.0581	0.0794	-0.1469	-0.4503990154536	1.695291192863	0.3570773466331999	0.2087154626741356
552	0.1205873661412434	0.0176	0.0621	0.2399	-0.3977	0.3673458776459	6.227529643441599	-2.3287533301637	0.1221247054609201	0.0462	-0.5084	-0.5555	0.0046	-3.0125745467603995	-4.441041305416	1.920333328467	0.1314853503171026	0.0307	0.0845	0.5479	-0.207	-3.2298661053165	-2.3263140622603	1.0953493177187	0.1321146046779025	0.048	0.4532	-0.5609	0.1593	-0.4088134320036999	4.923111460583099	-1.5963828136832	0.1345643150282639	0.0074	0.2342	0.0277	0.1648	-4.4481623939727	-3.9946552790938	3.2651174608237	0.1362312132987901	0.0097	0.1788	-0.216	0.1686	-5.3825593730977	6.8466709175675	-8.9884661658448	0.1450073633490038
554	0.107263044909984	0.0529	0.2536	0.8161	-0.0994	-6.1541548911861	-4.721557114306999	0.7551501312558	0.115164897682715	0.0059	-0.2237	-0.0963	-0.1344	-5.8000282718554	-6.653850724106801	1.0543538797293	0.1426476737363609	0.0287	-0.5216	-0.0245	0.1695	-2.3627457086885	-0.1225535406304999	-0.340317215555	0.1604785501296529	0.0002	0.0045	-0.0395	-0.0033	-4.0928161406903	-0.2819321579962	0.1214125927401999	0.164096117845768	0.2093	-0.0636	1.3802	0.0621	-2.6652936147715	-3.8084447147907	-0.4050365010565	0.1699046150017009	0.0567	0.5015	-0.0562	0.4962	-2.5557626173027	-5.7726848655189	-0.0528770332608	0.1729146405832495
555	0.12037223789637	0.7659	1.7618	1.7976	1.7912	6.3164842358543	5.9444565375551	7.685661047244999	0.1240091195788694	0.0625	0.2524	0.0876	0.8277	7.2830244710612	6.756929464540799	9.1281732678605	0.1418656943958482	0.0008	0.0515	0.0531	0.0505	0.5578448322952999	0.0946986748949	1.8073008012659	0.1568733842025546	0.0162	0.053	0.3062	-0.2416	3.1099092047122	2.7011744587699	4.4168453415355	0.1637351591588813	0.0	0.0051	0.0011	-0.0193	0.6998731731222999	0.2415662084979999	1.9522405263647	0.176167672802317	0.1732	0.6976	0.5204	0.8469	3.4958249928485	2.5546216694124	5.5530720681515	0.1798534038701501
559	0.1171352970968563	0.402	-0.335	-2.2185	-0.3382	-0.2123736797185999	-7.0036496100605	-2.8345866758736	0.1464822751489765	0.0002	-0.0363	0.0094	-0.0235	0.0158158983414	-0.4749097235797	-0.7262330036913	0.1532443683419687	0.0014	-0.0768	0.0089	0.087	-1.1209222876737	-4.6214684442062	-0.9586716290669	0.1592442941139577	0.0005	0.0213	0.0609	0.0134	-0.2003347123243999	-1.4400336096814	-1.1392167969492	0.1643488417353445	0.0052	0.1138	0.1606	-0.0921	-0.2362548993535	-1.8262247990326	-1.0410559353527	0.1724440370280993	0.3413	-0.4461	-1.6644	-0.0054	-2.7566087890262	-5.758245973252	0.5687428517991999	0.1801005988263175
561	0.1180515958935946	0.177	0.7968	0.6906	1.0664	4.2196580716671	3.7453778365786	4.1523421461394	0.1407954663445695	0.0016	0.0538	0.0753	0.0941	-0.9106731316129	-0.3074657849205	0.2922006890089	0.1473630410396775	0.0127	0.2562	0.177	0.1793	2.6279964216679	2.3667586978199	3.6842387668708	0.1594208859318399	0.0345	-0.3387	-0.0654	0.4539	0.4729819150753999	-0.3815880547592999	1.0518359257645	0.1647429174287517	0.6626	1.285	1.3777	1.5762	3.2728286948409	3.1400066231977	4.8186163710439	0.1744161526349306	0.2302	-0.8235	-1.075	-0.3821	2.3174618803528	1.8298837008877	2.3656177499296	0.1897469445637329
562	0.1347681090515218	0.7772	1.5401	-1.5145	1.9961	3.7612330779507	-4.3554702136435	4.8140525794827	0.1355098034329621	0.1088	-0.5878	0.6015	-0.7053	-0.0125504267932999	-0.7709660295972	-0.589752030193	0.1398123124714828	0.1248	0.4895	-1.0368	0.1548	5.1415046239988	-6.156358100905299	6.185275228469799	0.1648766955676684	0.0122	0.1103	-0.2595	-0.178	1.7462404176195	-2.3870203586304	2.228389258848	0.1878281286834507	0.1212	-0.5806	0.6879	-0.3971	1.5231654335505	-2.5670934101443	1.271960182531	0.1895318721778078	0.1138	-0.105	-0.0966	-0.9381	2.8977715831778	-3.8358274641579	3.6448957361708	0.1926681757319754
563	0.0985331504789357	0.0007	-0.0688	0.0768	-0.0177	-0.2503003613134	1.0350757946862998	-2.7000728539103	0.1304555248226823	1.4566	2.8392	-2.8364	0.8014	-0.8104664324199999	1.5405157100892	-2.6388157551104	0.1362700628298868	0.0	0.0104	0.0138	0.0027	-1.6101528744282	1.6153068114498998	-0.4234883824547999	0.1441917223772241	0.0659	-0.4741	0.2561	0.6285	2.0896657325998	-0.7017616385959	-3.8690329820687	0.1464646604706004	0.005	0.1477	-0.068	-0.1579	4.7151048572722	-3.356353949017	-3.5570427486177	0.1514934747502861	0.0	-0.0194	-0.0029	-0.0009	-7.3399538364841	6.5711910166061	0.6642677303387999	0.159131509017314
564	0.100227202078258	1.5428	-0.8151	3.4527	-3.241	0.4787259975576	5.4848512529177	-5.2502487608536	0.1222810094557523	0.2344	0.7095	-1.4544	0.5073	1.0825628327411998	3.0478652452983	-2.4495757774434	0.1280346648841668	0.0734	-0.335	-0.2351	0.832	-0.3497988859536999	5.8032937434035	-3.3438035222237	0.1374547451313848	0.1586	0.6113	-1.0902	-0.4109	1.8462897446896	-0.3622706266855999	0.3312683184939999	0.1427795368688307	0.0564	0.3436	-0.4862	-0.4877	0.9851101456972998	3.8082086566065	-3.6228636389788	0.1546474124599631	0.0082	-0.1038	0.0575	0.2553	0.7096695877665999	4.635081132828399	-4.8209769528859	0.1570780175800104
565	0.1044356887468973	1.6666	0.2042	0.3019	-4.879	1.8702889934166	-0.6653693351984	5.2904179951983	0.1270901058694713	0.0909	0.6505	0.7202	-0.3622	0.9328626009277	-1.8778821983417	4.3647945119194	0.1394281392466462	0.0202	0.0102	-0.0502	-0.4632	2.8552811100218	0.0698732225232	3.1619600343282994	0.1576256546673834	0.0192	-0.3175	-0.2793	-0.0646	1.659489034926	-0.7379572268399	2.3158488160941	0.1583963019912392	0.0156	-0.364	0.0166	-0.1228	3.7605642464288	0.8291543720025	-5.1972930415314	0.1600395873613153	0.0602	0.4694	0.5854	-0.0338	1.1507049619135998	-0.9729924922417	7.1346225592608	0.1641393188624411
566	0.1069086029779092	1.2153	-2.9509	2.8874	-0.0781	7.923253609642299	-5.2133056550263	2.5621361882761	0.1257446560021748	0.2293	1.2908	-0.2383	1.0064	6.55454891462	-2.38025335735	4.029473861263299	0.1473348385181341	0.1961	-1.056	0.1946	-0.9186	6.9970793239336	-4.5240944432237	2.5181506799535	0.1528194574065833	0.0112	0.2538	0.0415	0.2094	8.8892430424194	-6.846120115137699	1.6900979128106	0.1656261796999544	0.0222	0.1817	0.0675	0.4043	7.730866189519299	-3.1982736516644	4.3415427807757	0.1782359330515746	0.1187	-0.4022	-0.1483	-0.9031	4.3567685336566	-0.8531142776988	3.3348333112241	0.180876466389394
567	0.1046801535969631	1.3581	-3.2582	0.583	-2.9162	-5.1690840885195	0.5768868591541	-6.896125107157399	0.122296752491865	0.1295	-0.8496	0.3806	0.8495	-1.0874020255173	-0.0278548657356	-5.7868876996016	0.1318162925365963	0.0826	0.1606	0.1621	0.9424	-2.5355796425536	0.5587103789707	-3.4588032009597995	0.1350310007396736	0.1502	-1.1631	0.3066	-0.4712	-3.7383354340832993	0.6756378662111	-3.4681668422664003	0.1418858499213889	0.0873	-0.683	0.3421	-0.5826	-1.9786790429951	0.5596546117075	-2.7778933686349	0.1477973326034578	0.0159	0.1827	0.0772	-0.3498	-2.6986958478358	0.3161212516745	-6.111074272569599	0.1549725563736191
568	0.136413562630778	0.3403	-1.4002	-1.3344	0.0212	1.4793766403814	0.6402684816117999	2.6962172369017	0.1456578907818048	0.6051	1.7512	1.5762	0.8247	-2.0341527162821	-2.5761029641746	1.249928085339	0.1601663687994559	0.0821	0.4612	0.678	-0.3108	5.0510156533888	3.7770489762921	4.621114356929899	0.1697675683793185	0.4601	1.1434	0.9566	1.3574	0.0118815952714	-0.6146955116567999	1.3134670799194998	0.1770006634899611	0.1999	-0.7294	-0.5144	-0.9472	0.3328026966912999	-0.4956828437893	2.6335044459659	0.1785358562825495	0.0891	0.3526	0.0214	0.7901	4.0325426176579	2.7811981832137	4.8909682045012	0.1877740469316244
569	0.1553590859640934	0.0437	0.1861	0.4669	0.412	0.2901548514125	-7.7017523468013	-10.1098605698869	0.1584735813763336	0.0735	0.0697	-0.7452	-0.3681	3.7588724961087	1.0770154654125	0.2389302254410999	0.1682524881155802	0.0521	-0.5391	-0.0698	-0.4109	-2.9357376078033	4.91394453443	-1.1589669983606	0.1778837725165489	0.0345	0.4458	0.1848	0.2411	-3.9269852662898	5.1208101898506	-1.5783243625919	0.1784000146699809	1.3207	2.9379	0.8823	1.3018	-1.0608061367641	-1.9887115158236	-2.308255611169	0.1823996403207563	0.0752	-0.7658	0.179	0.0005	0.3841453517548	-6.714832421691799	-8.942356133864399	0.183048337270519
570	0.1511057173654269	0.0021	0.0067	-0.0485	-0.1356	8.0576494025135	-3.827683456803	-11.9471801035769	0.1572238704391016	0.0902	-0.439	0.098	0.8111	-3.2904150295638	3.8926388004887	-2.5984104625815	0.1769879067026276	0.1274	0.7028	-0.7599	0.0919	-2.0724334851532	2.18353820385	-9.5712151365732	0.1778437778770107	1.1139	2.0906	-2.1587	0.6036	0.2530543734624	-0.0872628420925999	-4.525196048083299	0.1827953980299969	0.2163	-0.9935	0.7445	0.4829	1.115768350652	-0.5842833489257	-3.6068510254839	0.1840033481559416	0.249	1.0594	-0.9029	-0.3035	0.810859862727	-0.2467594885503999	-3.7043823985892	0.1845310252240934
571	0.1537801736220941	0.0025	0.1062	-0.0769	0.0855	12.881891826947498	-4.0471388820476	4.5426643537141	0.1576805926780893	0.0606	0.0252	0.4884	0.5804	-1.133866144774	-2.2225271472737	-3.9965437445674	0.1679884391917153	0.0158	-0.2414	0.1626	-0.2384	4.502613148461499	-6.633746435419099	-2.4051968388138	0.1784497938128104	0.0004	-0.0458	-0.0007	-0.0385	5.953623463708199	-7.684480756324	-2.0027176347528	0.1790604901404945	1.9041	-3.3752	0.2787	-2.1167	3.2601208959248	-0.7552288173171999	0.214419517315	0.1832720097295343	0.0237	-0.4146	0.1451	-0.0299	3.1454359614343	-0.6622218927424	0.0503984223266999	0.1876041390779062
572	0.1570225095875353	0.095	-0.4449	-0.7079	-0.4563	-5.0242623925128	-2.245700192356	-0.0834859111454	0.1621952936917634	0.0023	-0.0263	0.1413	0.0175	6.2365391974719	6.8143702893628	7.681530029021499	0.1670876309633427	0.0419	0.566	-0.1336	0.1953	-0.0420970428489999	-7.792123288319199	-0.7983881219951	0.1768849854877809	0.0519	-0.651	0.109	-0.0652	1.1177748452177	-8.7302578553607	-0.9136238589154	0.1787307496233768	1.4508	-3.4573	0.4541	-0.1293	1.3366401250018	-1.5664821103512	0.4657427974265999	0.183029467235777	0.0333	0.4119	-0.2609	-0.1869	1.1460231412603	-1.1527114564793	0.4925747443639999	0.1876962446038752
573	0.1115027604056917	0.1059	0.9936	-0.5294	0.396	-5.5036572215923	6.490577146701799	-1.2725109849607998	0.128213438875966	0.7119	0.9346	-2.6976	0.4224	0.1279828788671	-2.4499298647197	0.7617991034441	0.1438611366260193	0.1101	-0.2149	1.0495	-0.0245	-1.1893791610917	-0.3049871739863999	-0.0581883424053	0.1447094929343815	0.0329	0.3751	-0.4417	0.0694	-0.7119121405165	1.4270897525811	-0.3270192711784	0.1554662873708589	0.0528	0.2705	-0.6556	0.0775	-4.5820860704755	5.1821853177426	-0.6816180068775	0.1565589137579538	0.0137	0.1702	-0.275	0.1624	-6.129486810937199	12.857695863067	-1.5840291020434	0.1607703558059534
574	0.1319664674818175	0.0003	-0.0267	0.0321	0.0372	-6.7510280099358	-1.3527314245581	0.6606875145451	0.1427561977507262	0.0079	-0.2764	-0.0636	0.0473	-9.1615361578941	-2.5174425054009	3.7534825009028	0.1437143360022712	0.0063	-0.1566	-0.005	0.2025	-4.1658761487002	-1.6892717091659	2.3635325693025	0.1457600560633832	0.0093	0.2521	0.0285	-0.1761	-6.2118317741923	-1.6491418178519	1.543820524668	0.1553863495408138	0.3035	1.0949	0.057	-1.3145	-1.8405063191767	-0.1138980738764999	4.9522646463318	0.1577057869012685	0.1435	-0.3298	0.2094	1.1009	-4.9348750267624	-1.7479321679396	-0.1547361397431	0.1609937195707803
575	0.1443411138271958	0.0	-0.0124	-0.0049	0.0012	0.1233797442751999	-1.6350176698306	0.4298226103974999	0.1539265078971219	0.0035	0.0653	0.0704	0.1579	-21.5728853376696	-10.8563945774194	-0.6610809448520999	0.1569226183531445	0.2829	1.5025	0.6361	0.2054	-7.0631756155096	-4.7413466587491	-0.5133085215429	0.1583534295133808	0.474	1.9256	0.4896	-0.7363	-6.9816961989299	-4.2619518296696	0.2724504875975	0.1664200621413726	0.0045	-0.1852	-0.0533	-0.0607	-0.5378585726996999	-1.8176086753093	0.5454124345941	0.1666454529980363	0.0507	-0.6313	-0.1396	-0.1952	-4.3792334041863	-2.8249082903214	1.4253586592303	0.1722782443619063
576	0.1569245895860329	0.0831	0.0213	0.532	0.7148	-5.392001700465699	0.3835552062942999	-3.6705473921872	0.1760329141918591	0.76	-2.2069	-0.3856	-1.207	1.3114212423231	6.015234649784399	2.9634351014161	0.1775993685184001	0.2472	-1.3009	0.4361	-0.4535	-2.4568148950922	6.8340811477435	1.9072320992439	0.1801187967162137	0.4874	1.7278	0.1176	1.0297	-3.9338309536316	5.109597426101099	0.4872240921888	0.1830501548912995	0.0335	-0.1006	-0.3238	-0.3996	0.6327146197174	1.0625372301149	0.3531037005324999	0.1843837883860577	0.0435	-0.3731	-0.0466	-0.461	1.5845799044732	-2.895253629213	-1.7367194041901	0.1850313699943185
577	0.1264913074977896	2.923	-5.4016	-0.1332	2.3384	0.0980428325043999	-4.114651522728799	0.0416642695112999	0.1282351228052321	0.0323	-0.0965	-0.6055	0.0486	0.0234877893279	-4.2248906947502	0.0629881921506999	0.1449278635707118	0.1613	0.0185	1.2905	-0.0575	0.0351333264151	-3.7833045181734	0.0549622138878999	0.1453365280044631	0.0792	0.8255	-0.0621	-0.363	0.3988203022059	-3.3086308527779003	-0.1412808232436999	0.1499196058833354	0.007	-0.0174	0.2638	-0.0069	0.0936364130659999	-5.150356805906299	0.087341528154	0.1566251124916589	0.0082	0.2562	0.0976	-0.0612	2.3810008749333	-7.0071117967621	-0.8489045734139	0.1567784372200804
578	0.1072681813607823	2.9465	-6.1908	-1.4132	0.9378	-0.9577273963301	-1.0753630581231	-2.3630997959648	0.1197913526074464	0.0185	0.0956	-0.4603	-0.1044	-0.9327839148663	-0.8334427623487999	-2.640704220584	0.1286045433878103	0.1593	-0.6058	1.1555	-0.3954	-1.4123754590993	-0.7110072508104	-2.3895383125952	0.129764143919012	0.019	-0.0516	0.409	-0.2236	-0.17704363815	-1.9819445145432	-2.0868330343894	0.1370823599821191	0.0975	0.9571	0.3581	-0.1505	-2.8254197497205	-0.7458258329798999	-2.5495464184521	0.1471022775039599	0.0735	0.2655	0.8056	-0.1721	-6.0312472632793	-4.6910662655145	-0.6620645206196	0.1476789142053698
579	0.1276388182416005	1.4572	-3.7329	-0.09	1.7837	0.2023805499207999	-9.1863222672351	-0.0605095812165999	0.137656679639651	0.3468	0.0155	-1.9438	-0.0097	0.1894366928205	-8.9151700996507	-0.0539786381203999	0.1404178179593925	0.2338	0.0242	-1.5802	-0.0104	0.1652013859093	-6.7660570476632005	-0.0423331010331999	0.1491337671304822	0.7433	-2.464	0.1567	1.1749	0.9224366977921998	-7.189545430118	-0.4041316113503999	0.1500268752763209	0.7231	-0.1254	-2.6855	0.0491	-0.763648225887	-6.0648462114971	0.3974432961313999	0.1611265539874641	0.0362	-0.5401	-0.0749	0.1988	-0.4386354492743	-1.3865270879293998	0.2742209239789999	0.1613940158195757
580	0.0952965345433059	2.1833	-1.6828	-5.5251	1.0034	-0.7843426600351999	-6.6138388618849	1.3429743529445	0.1209844817374196	0.1577	0.6808	1.1356	0.4495	0.5266458089502	-1.7744493706314	-0.3721457273913	0.1316765382251904	0.0643	0.0392	-0.5979	0.6115	0.1013083040524999	-4.5096555509568	1.0065127543981	0.1449398787570071	0.1807	-0.0758	0.8812	-1.0427	0.0060588267278	-3.8247720725312	0.8841559289211	0.1527594531362578	0.0306	-0.0524	0.5103	-0.1924	1.1974838254159	-1.6313194249447998	0.6034827479072999	0.1567039408600912	0.0147	-0.0947	0.3629	-0.0143	2.1099273934103	-0.1907743558643	0.9293217281647	0.1585641279966514
581	0.1558422541076955	0.0647	0.1561	0.7433	0.2134	-3.6478071204426	-3.2494982776358	-2.175276167403	0.165455087783528	0.0181	-0.3829	0.0212	-0.1308	12.3912055480571	-0.8573633250143998	-0.1415562244586	0.1664114808104296	0.0117	0.2865	-0.0216	0.1517	4.123070931298599	-6.410750137411499	-1.0614356252553	0.1763159985223527	0.0172	0.3575	0.1322	0.026	4.710541065711	-7.381303361749799	-0.9819233602106	0.1785267781009605	1.9317	3.9316	0.781	0.4035	1.8197331989671	-0.0742796419615999	-1.3757077544869	0.1831728707534809	0.0203	0.3817	-0.0743	-0.1236	2.0305331574577	0.0638930818568	-1.4802815300875	0.183300345283573
582	0.080502712480204	0.094	-0.6449	-0.7322	-0.8941	2.4639753266796	1.2445774331638	3.6601608320824	0.0859287419466909	0.1156	0.7374	-0.1634	1.203	3.2947821059715	2.1077241836911003	4.7891090980189	0.094778567009857	0.1016	0.6565	0.4605	0.9823	7.0358715522038	3.8660429117355	10.4527744254681	0.1038841742400227	0.1069	0.0531	1.2305	-0.162	8.9384218307944	5.2057124501012	13.2266548049716	0.1234138693528883	1.0442	1.3137	3.017	1.3649	1.7372702066199	1.6081463798625	2.2774500181309	0.1244116887723731	0.0674	-0.2413	-0.8524	-0.1657	2.6511301237195	0.9618584145536	3.9160479037552	0.1282094170316836
583	0.1116127882017459	0.312	-1.3109	-1.5049	-0.4587	-6.3576763889972	-2.115081330432	-1.376612644193	0.1305763411131262	0.6015	1.6965	1.901	0.6466	2.739848657948	4.688272910334799	1.4312994568659998	0.1449633079109165	0.1966	1.1445	0.7908	0.3151	-0.7544812997339	0.3511365489974999	0.0027146691183	0.1476759463312447	0.0647	0.4183	0.6761	0.1584	-0.606276103087	-0.0476444101777	-0.307662500074	0.154040663375466	0.1634	-0.91	-0.7732	-0.4062	-2.7582218532849	-1.3598525131147998	-0.7510584560629999	0.1566710946959718	0.1729	-1.2175	-0.3803	-0.1678	-7.6196040986997	-4.9217737975392994	-2.0073207693447	0.1617427924783082
587	0.1220390270214511	0.2829	-0.1135	-1.63	0.8983	0.4542152894315	0.0927315233599	-0.6280721420948	0.1282739973258582	0.0015	-0.1265	-0.0344	0.0197	13.8818342952187	-8.3667282516927	2.9197249943084	0.1326445014042657	0.0	-0.0196	-0.0046	-0.0028	-7.3759920526053	12.604720175665998	-15.306366750804298	0.1402939312642538	0.0	0.0051	-0.0136	0.0021	7.585533034113499	-4.3627093312923	0.9541865235671	0.1405919865278961	0.0025	0.1406	-0.0792	-0.0196	4.1225201288688	-1.9422867395976	-0.219927541613	0.1438762303018571	0.2397	0.9859	-0.9671	0.769	-0.9808610983817	2.257109671259	-1.3397875674578	0.1440436421425668
588	0.1219682989355182	0.3066	1.1283	-1.4814	0.551	0.2639523929663	0.8465046485412	0.2165833840035	0.1306979857329755	0.0039	0.0072	0.0543	0.2041	5.5097160483201	-3.0696612843061	17.9768536456282	0.1324988664685717	0.0005	0.0589	-0.0284	0.0383	-3.8817407809848	5.710208132767299	-10.9164713852983	0.1343905010905838	0.0027	0.0098	0.0993	-0.1434	-1.5195065316954	18.071040861124	-14.5184438749754	0.1349448555839912	0.4535	-0.4478	-0.269	-2.1837	0.8792773931143	1.8504994489745	6.461738705198699	0.1360138319538348	0.3369	-0.0063	-1.3309	1.3942	0.9963229094468	4.4812498827914	-4.6092327616585	0.1382019118522997
591	0.1205050480585104	0.4723	-0.1876	1.6847	1.7336	0.0521688587082	0.0574801678527	-0.0184125383675999	0.1249624076567266	0.0007	-0.0509	-0.0626	-0.0405	8.491642374165199	-11.1682667817783	-10.914937007101	0.1280502142514255	0.0009	0.0869	0.0509	0.0238	-8.5592730439385	11.183059761321498	10.911356791307298	0.1283649801604637	0.0	0.0167	0.0027	-0.0086	3.1891854115727	16.3589501941521	13.0851772665744	0.130655022116833	0.0	-0.0007	-0.0102	-0.0079	-3.1119550423086	-16.4455048616921	-13.2931051838239	0.1374304097395367	0.5476	-0.7052	1.5095	1.789	0.0365103324896	-0.1669718222908	-0.2418809527436	0.1374718644290872
592	0.1196949334476883	0.0318	0.5478	0.3002	0.0879	3.5595213595518	0.7028239004247999	-1.7530861049612998	0.1238360876664665	0.0285	0.1184	-0.3223	-0.477	-2.474283200723	-1.0672583937989	0.7309541673753001	0.1301665613378731	0.0304	0.1712	-0.0176	-0.5659	-0.3733260183122999	-0.6998338300915999	-0.5807424761626999	0.1338026940694727	0.0126	-0.2483	-0.2143	-0.1841	5.0927192659308	5.043619163617199	15.8644476412838	0.1345628138190265	0.009	-0.023	0.1782	0.2598	5.875212803523099	-8.9692667668632	-18.1361929199632	0.1357069362766272	0.0244	-0.1991	-0.3611	-0.3166	0.4809685503074999	0.0963117391535999	0.6736707146761	0.1366019156972362
593	0.1512158274799313	0.0036	-0.1134	0.1521	-0.0129	0.2302354156564	-7.8239911431862	-4.576105929809099	0.1547340173494903	0.8134	0.2526	-2.2113	-1.7122	-0.8095615427139	-3.6832551911033	-3.669917903696	0.1595152169959097	0.7995	-0.3482	-1.0171	-2.5224	-0.5409666721249999	0.9998244391791	2.3360711338739	0.163138056032784	0.6071	-0.7232	0.023	-2.2491	-1.95534862579	2.4308091517995	-1.2108997988846	0.1653489440218507	0.0646	0.2819	-0.3942	0.5923	-2.4728275085871	3.0366918245795	-2.3877678762137	0.1669710401083484	0.1427	0.0517	-1.1	0.2636	-0.8302559768621	-0.3855617008599999	-0.6686348067465	0.1689268654818689
594	0.0561846177964688	0.807	1.1884	-4.0294	-1.9738	5.6821172088475	-18.0319732316389	-9.1477267541184	0.0858338291410733	0.0181	0.0904	-0.5289	-0.1673	6.3649548496767	-21.6029040700937	-10.3310470884823	0.0963449959793754	0.8767	-0.6771	3.4533	1.125	3.6533151447406	-10.603025459711398	-5.902949640166599	0.106782898294497	0.0142	0.3102	-0.1322	0.2941	6.795879064933799	-22.779024629839498	-11.6137085753637	0.1179248034306615	0.0356	-0.0147	0.6594	-0.1356	3.4418070116974	-10.0589506881611	-5.883750241185	0.1227254445635645	0.3993	-0.4128	1.998	0.8474	4.0523321621	-13.767700163158	-7.195368198661599	0.123849553715447
595	0.0788226487700378	0.1512	-0.2869	-1.0481	1.3028	0.5824342264828	2.4928924542441	-5.4945296384699	0.083887927550722	0.1607	-0.6053	-0.1542	-1.5757	0.8009060759598999	3.3925495372609995	-6.660853783571399	0.0912071310677388	0.0333	-0.155	-0.5335	0.4881	0.5734640154831999	5.389601775593	-11.4581462319759	0.102296584283893	0.1419	0.8134	1.1573	0.2821	0.5731886142683	7.4942178598588	-15.643025064504195	0.1132310847772752	0.2233	0.1727	0.9803	-1.4026	2.1126814055593	6.796469210394299	-9.212957499019	0.113332126999997	0.1965	-0.7263	-1.3867	0.3884	-3.071510406749	-0.8960375241924999	-10.0533639778017	0.1156381438806132
597	0.08325671702425	0.4488	-1.3733	-0.3619	-2.4634	-12.1300858533012	-2.7642806800127	-21.605815454365494	0.1103794571661366	0.0665	-0.5451	0.1799	-0.7575	-13.3322908424011	-3.4597867767273	-24.184672430689098	0.1241774556646787	0.702	1.5335	-0.1858	2.4685	-8.1016349108361	-1.7493878600755	-14.6837632899768	0.1280011631123901	0.3277	-0.829	-0.6435	-1.6548	-10.8730366794055	-0.1700405786853999	-17.8318745774987	0.1406902931321201	0.5296	-0.5153	2.2771	0.4426	-3.5779732409501	0.2464054012740999	-5.9487842709321	0.1423565868765275	0.0023	0.0894	-0.0508	0.1188	-2.0277004592473	1.4778422621841	-2.7394158846103	0.1470699638373153
598	0.0811319017947285	0.5986	0.7662	-0.6508	-3.1713	-4.3712861119849	3.7999859631902	18.3561991476376	0.102015055919106	0.0862	-0.5299	-0.3456	0.9316	-5.4853627123168	3.1441769844519	20.5106235087696	0.1326599236189184	0.5749	-0.4471	0.7768	2.3868	-4.7142786536275	1.7065826426739	16.0250458926012	0.136968195316448	0.4355	1.1285	1.6846	-0.811	-1.8960586785251	1.9809609387757	8.9224092172995	0.141434194309514	0.0011	-0.0196	0.0338	0.0987	-1.6171165908620997	-1.0320070382917	3.266651839021	0.1441316078589742	0.0573	-0.3942	-0.4982	0.4385	-3.8869734040679	2.1814923662536	14.274635113727498	0.1487124543198565
599	0.080038757977375	0.8288	-1.7439	-3.5313	0.1458	-11.1753485273043	-22.9327378507844	0.6868506299606	0.1070651021115676	0.2506	0.9258	1.6071	0.2654	-11.6193346287538	-25.3135420105642	2.5731128938414	0.1162264525297804	1.1697	1.7612	3.4628	-0.0528	-9.7774513035026	-19.0728324518381	-1.034328277103	0.1185488158701489	0.0453	-0.2654	-0.5752	0.4144	-9.425763952075298	-18.588204999675497	-0.7771428854171	0.1398022784403892	0.5725	0.5843	-0.1328	2.405	-2.7748246122403	-5.7179980528459	-0.3510972059668	0.1410097497228489	0.0	0.0067	0.0159	-0.006	-1.6807736145347	-2.7777359965121	-1.6482762711764998	0.1433058582550053
600	0.0802611901472406	0.7295	1.5315	2.9019	1.6932	-11.3697030989623	-20.8437409497065	-12.7969895666969	0.1066394396528308	0.1352	-0.7136	-0.8351	-0.8337	-11.9963982349826	-23.8578105316335	-13.4137702589808	0.1159916905995418	0.9239	1.5283	2.5494	1.7645	-8.9397988368689	-15.9328651716711	-10.2317059359648	0.1201702765611088	0.4336	0.8148	2.0419	0.7612	-9.6101647369662	-14.3777531971922	-11.1731453175851	0.1400955790785447	0.521	1.0401	-1.2996	1.6757	-4.1041862765626	-6.401189780951399	-4.9418387431963	0.1404746562768221	0.0	0.0034	0.0038	0.0031	-2.1548964775004	-1.5838323868898998	-2.9628842989863	0.1414226623766207
601	0.078744279400464	0.8959	-2.3196	-0.9005	-3.2977	-11.8813198701851	-4.4125962942199	-16.5102634902243	0.102323927239119	0.1198	-0.8842	0.2745	-0.9483	-13.1896330130829	-5.530961284898099	-18.581319969303	0.1231576733886791	0.7217	1.5705	0.8007	2.3838	-11.4686114781421	-1.7553680007419	-14.659449297004198	0.1276502458064587	0.2389	-1.1263	0.1908	-1.2256	-10.1774912396602	-4.0596106227795	-14.161012441065898	0.1408443260197095	0.5508	-1.0387	2.1875	0.0373	-3.6807372371385	-0.3248160614592	-4.380846468444999	0.1408804719042065	0.0	0.0047	-0.0119	-0.0019	-2.7178559037867	0.8514225273787	-2.555329843965	0.1479952243203359
602	0.1161741656141635	2.5671	5.6655	-0.9163	-0.4561	-0.1088228229162	-0.4001973082804	1.1741140651801	0.1298516429192061	0.0828	0.04	-0.342	0.9152	0.1988003341270999	-0.6735526855839999	1.8329524572823	0.1400521814530731	0.0528	0.0217	0.2528	-0.7077	0.1008755307148	0.2202422858585999	-0.6886997524034999	0.1437065256718129	0.1763	1.032	-0.831	-0.2907	-0.2762274185446999	0.3015249872848	-0.4227802079022	0.1543049147880188	0.0018	-0.0264	-0.008	0.1275	-0.1116161780958999	-0.3297732833273999	0.9923492633461	0.1562670507527326	0.0224	-0.1523	0.4168	0.1351	0.6209903965688	-0.2602934911112	0.5281801871475	0.1580237452227045
605	0.1054823465269233	0.761	-1.7073	-0.4336	2.7782	9.247185935728	2.353106666167	-15.038165310522398	0.1272669112008337	0.0002	0.0114	-0.0431	-0.0135	11.5170427489338	2.9233052101021	-18.785510298636	0.1341998949240438	0.7305	-1.4896	-0.3776	2.4091	6.565997736553699	1.6676723853116	-10.6505911838277	0.140470008591822	0.0001	0.0159	0.0048	-0.0278	0.1194847842359	0.0339530354940999	-0.2005314274779	0.1467101961955053	0.3099	0.9169	0.2344	-1.5076	7.1398551823439	1.8180021056163	-11.6293671015823	0.1514414910164614	0.019	0.2162	0.0552	-0.3726	0.0891906505969	0.0225435565910999	-0.0946199888335	0.1559754534450091
606	0.1211247218746792	2.2612	-1.7252	-4.9422	-0.7751	1.7670135378291	-1.3663047701495998	-0.4123543047667	0.1362592787454141	0.0341	0.6077	-0.0371	-0.0688	2.737488076106	-0.3077805291661	-0.3331174409369	0.1537186497678771	0.0255	-0.4528	0.1921	0.0859	1.5509809562554	-1.3439185856813	-0.3664016449091	0.1616501904691863	0.0306	0.4812	-0.2055	-0.0995	1.8003764278627	-1.2185323468404	-0.416249264806	0.1630885223753327	0.0063	0.051	0.1989	-0.1253	1.8008092012004	-0.7227708169896999	-0.2882663859388999	0.1659806374342317	0.0302	0.0878	0.4585	-0.2338	2.7761622752841	-0.4403665426250999	-0.3174195716876	0.169213357943199
610	0.1194002153887179	2.3031	2.7589	-2.2254	-4.0459	-0.4398944262567	-0.0689289897864	0.7622318767817999	0.134012930246447	0.0042	0.1214	-0.1122	-0.1398	0.2401105163620999	-0.6787853086671	-0.0575195108833999	0.1526608205656706	0.0011	-0.0193	-0.0572	0.0821	-0.4302947267658999	-0.1896727510047	0.7757658793426	0.1608096694808118	0.0003	-0.0303	-0.0396	-0.0104	-0.3027446212365	-0.0009048897061	0.6235083505336	0.1625293452702186	0.1121	-0.8225	0.3479	0.4872	0.2634409335672	-0.8810871725264999	-0.1810566272813999	0.163670368291171	0.0789	0.4688	-0.3475	-0.6182	-0.0592112612034999	-0.3972859240085999	0.2371597890596	0.1675598970571929
615	0.0769917765565781	1.2102	-2.0151	1.7979	4.0354	-9.3960599638968	8.2911896327487	18.3661529344047	0.1028314634814534	0.2037	-0.8237	0.1133	1.5098	-10.0432134758811	11.0544867369939	20.0656538315526	0.1163277237006918	0.7645	-1.2251	1.3005	2.5818	-9.5220363481982	4.9547432572659	17.751260707594398	0.1188936184586995	0.3414	0.9791	-0.386	-1.7889	-8.6691581286836	7.791336427705199	16.9099493391056	0.1397503391732273	0.5597	0.9272	2.0971	-0.866	-2.4643294139559	1.283369661434	4.297439243361	0.1407102520488622	0.0	0.0059	0.0063	-0.0095	-2.1421493355536	-0.1780665569481999	3.2949001350636	0.1443295789543579
616	0.1219404363450751	2.0531	-1.6252	3.1256	3.5839	-0.7512551712165	0.0802991256587	-0.0908430578863	0.143016117889822	0.0047	-0.2161	0.0376	0.0402	-0.9486784992691	-0.0236845044814	-0.2989676902893	0.1580758439818637	0.0582	-0.1905	0.6294	0.346	-0.7507830548481	0.0994591816096	-0.0061375127891999	0.1743846573753783	0.0665	0.5255	-0.449	-0.3075	1.0165845702573	-2.7967780233709	-2.5597362634034	0.1747658480263665	0.2596	-0.3442	1.1235	0.9207	-1.7976617587444002	3.6716096540161	3.3470689937718	0.1806843843706392	0.0003	0.0113	0.0252	0.0394	-1.0491999427076	0.8070829317798	0.6857883681317	0.1816760927476739
617	0.0705221347252304	0.2315	-0.2248	1.7958	1.2842	-2.1637093163772	2.1534014423338	2.3488182758207	0.0769998187751707	0.4185	-2.3378	-0.1814	1.6291	-3.2495769636972	5.0854014622206	5.6986806247722	0.0838464996881665	0.0479	-0.6763	-0.6115	-0.1604	-5.4844578226107	5.444800047665099	8.0743308475303	0.1026813829819542	0.3863	0.994	2.119	0.4052	-6.2784395251674	7.683497180556499	11.41341320607	0.1091272024417954	0.8565	-0.2513	2.7557	2.0286	-1.8268542875238	2.534478037694	3.5383154660044998	0.1136349585712178	0.3556	1.0764	-0.748	-1.7252	-1.9565682597417	0.5504483425237	3.1748645483978994	0.1142548503107837
618	0.1247865225280399	2.0064	-3.0073	-3.1164	2.3156	0.6821294662766	-2.4560673775089	-0.5627233681020999	0.1468836301453393	0.0828	-0.6281	0.3929	0.5449	1.9005437840249	-2.3136849494056	-1.4022249571786998	0.1563170051897619	0.0004	-0.0428	0.0098	0.0488	0.8805363700967	-1.7219264246468995	-0.7213151248537999	0.178123563589606	0.1626	0.7831	0.0242	-0.8692	-2.3742338736529	-3.2575635989293	2.0897444186612	0.1821812079455883	0.1495	0.4115	0.9747	-0.3344	3.0951555681997	-0.0195928292885999	-2.500643031292	0.1845426034611149	0.0665	-0.3411	-0.647	0.0745	-1.3983693401700998	-4.0665743392134	1.0416854238439	0.1849071297708355
633	0.0896867192143761	0.154	-0.5187	1.1589	0.9814	12.2051130128461	-14.0652908473728	-10.3133033816366	0.1031476706983567	0.8671	0.2789	-2.7225	-2.2626	2.9288132344001	-12.4469152795283	-8.280724386582499	0.1184003751247787	0.0414	-0.3977	0.5793	0.1753	5.3798840470101	-3.8293358640924	-3.8201689379392993	0.1322828815973256	0.0587	0.1106	0.424	0.6883	5.8765504665669	-14.253822650487198	-9.458182609372098	0.1344967539977062	0.1227	-0.7297	-0.7847	-0.469	2.591132001902	-9.9928150535544	-5.6469445394017	0.1364302225621287	0.1234	-1.0736	0.0844	0.4437	2.7029055521207	-9.7054535573216	-5.9759309621151	0.1425145942017919
639	0.0625068305908993	0.9275	-0.7184	3.9203	2.5244	-2.1857020705385	14.126902033448998	10.7561091921651	0.0928577894515064	0.002	0.0127	-0.1386	-0.1139	-2.4125933285854	15.5439199701709	11.4565725107479	0.100908089584483	0.9229	0.7356	-3.3765	-1.3328	-0.6154430292401	6.3403654554892	6.1736690344133	0.1217783476416492	0.0014	-0.0344	0.1021	-0.0773	-1.3894384722012	10.314641044680398	8.6616042667892	0.1231314325452041	0.0204	-0.0465	-0.3375	-0.3643	-1.4465645527776	10.3171589986452	8.1035233763097	0.1257896764770938	0.058	-0.2014	0.6507	0.4776	-0.3133672395255	6.2311098592353	6.8039050431966	0.1277855832185197
642	0.0855149822213665	0.9181	-4.0076	0.1772	-0.1053	22.0876495513484	-0.8602353662555	0.7430718208309	0.1100081149622358	0.1529	1.3991	0.0629	-0.3523	24.7439336120896	-1.3120113877836	1.7187002961295	0.1255836932975501	1.5844	4.3458	-0.1669	0.1029	15.252506141776	0.1378186365421	-1.5746654607367998	0.1311181170533446	0.1398	0.4905	0.2729	-1.1334	16.9350501926922	-0.8103877463586	1.0451082675148	0.1404062375174125	0.4163	-0.3202	0.4894	-2.0261	8.528152706654799	0.2490020413003	-1.0055291786306	0.1465310190637958	0.0335	-0.2096	0.4337	-0.3324	9.2431729465966	-0.3101411110081	0.5068562645081	0.1473143019022681
643	0.089461529743921	0.9486	3.9731	0.007	-0.3469	17.583344652566797	0.3254455499504	-1.1914643417188	0.110687133398649	0.1504	-1.2659	0.4167	0.5116	19.9372381793478	0.4625166689091999	-1.3142145975028	0.1354407911722261	1.0447	-3.3933	-0.2337	0.0271	14.191345917735598	-1.3486004063346	-2.4550838017414	0.1380330803858168	0.6148	0.5785	-1.6934	-1.8653	4.6047869991894	-0.1952988043948	-0.5241671980161	0.1430822868565875	0.0053	0.2186	-0.0589	-0.0617	18.826820480871	-0.173502765387	-1.7191330694672	0.1469186250415055	0.1773	0.1439	-1.2063	-0.578	3.4381481098423	0.8927327096136999	0.4682607513913999	0.1552141011236604
644	0.056722956206404	0.8256	1.049	3.2401	3.1989	-3.2874643022613	-13.116573005073	-13.8419011190582	0.0881079097704395	0.0002	0.0005	0.0356	0.0381	-3.8196181355095	-14.5565672717237	-15.1898326938709	0.0950813783689583	0.9234	-1.331	-2.7249	-2.3174	-1.7907767283719	-8.3908848725425	-9.061093400517	0.0998262072251149	0.0299	-0.5845	-0.2977	0.1369	-4.02872634368	-17.021368802048	-18.1118395839599	0.1134315651154185	0.1178	0.7214	0.8733	0.5238	-0.9368755900591	-7.696008264319099	-8.9246517700494	0.1215495644563514	0.0301	-0.1585	0.3333	0.4856	-2.9993946314759	-11.0844267833566	-11.4685327920807	0.1219769409028196
646	0.1473455457965528	0.0015	0.0906	-0.0519	-0.0681	6.740523420738899	-5.8207227060036	0.3753325128779999	0.1526944392002471	0.8593	2.2292	-1.809	-0.4466	5.7762650813126	-4.925354013333	-0.2001379971709	0.1597912608939504	0.0465	-0.573	0.214	0.2492	6.4937245891578	-7.3455798898742	2.3706143148285	0.1645518529983392	0.3828	1.0095	0.5634	-1.4673	1.1590063413913	-0.0922987500221999	0.3009348418242999	0.1659393209220798	0.2742	0.9057	0.044	-1.2871	4.5030065787685	-3.1009389937126	-0.7775756587548	0.1666326763660764	0.071	0.2995	0.4069	-0.6196	1.7463191036808998	-2.7040071569803	2.5780701157096	0.1686316924664637
647	0.165328756156919	0.2788	1.306	-0.3895	-0.8197	1.8379883652119	-1.6230573884978	-0.3551495381288999	0.1686434177007178	0.89	1.8494	-1.8997	-0.9416	3.0587632648022	-1.927415073993	-1.1836350786095	0.1773774151920195	0.0052	0.122	0.0901	-0.1458	5.677789475470499	-4.8352978160607	-2.0230973246554	0.1900420495929179	0.0251	0.0536	-0.3721	0.2384	-0.1149209926747	0.2324386253755999	0.6698937837289	0.1975694537427314	0.0052	0.1355	-0.0441	-0.1397	-2.808305531366	3.6932483209011	0.9597338908958	0.2066044379899855	0.0293	-0.0102	-0.3387	0.3124	-5.300175066811899	6.5791776518382	1.7325883859666	0.2069681756595535
648	0.1348442153987005	0.0158	-0.298	0.1023	0.2772	6.7415069965064	-9.7805987459586	4.6282354454866	0.1404136730049278	0.3511	-0.5904	1.4901	-1.0869	5.5487049917438	-8.844706731667	5.2716513695544	0.1447135981995934	0.7448	1.8671	-0.3955	-2.0193	1.0123355229417	-0.6820901232459	0.5191706331172	0.1504930417200066	0.3083	0.6682	-1.3796	0.8502	2.1250351171991	-2.4747159740607	1.6013400355513998	0.1554576865627825	0.0441	-0.4371	0.0785	0.4782	5.3988080447768	-0.2393236557480999	-5.8363812322222	0.1563953918315105	0.0007	-0.0487	0.0627	-0.029	-4.3810038405678	-0.5258589483362	8.0530856109523	0.1615165732922391
651	0.0964378556011474	0.6619	-3.1972	0.1134	-0.2452	20.3663919582234	-0.4992237165522999	1.3714193641405998	0.120682007736967	0.1001	1.0082	-0.2412	0.4115	22.6554481704108	-0.5498975400938999	1.5752949492279995	0.1348670389240119	0.4019	0.8782	-0.906	1.6966	11.2750437670981	0.2256716240951999	0.2504183904054999	0.1418864044684487	0.218	-1.438	-0.1905	0.4477	17.9559231532958	-0.8788446197766	1.6436731365846	0.142813683223472	0.9125	-3.064	-0.2062	0.3918	16.448376902933198	-1.3114212423231	2.704046500011	0.1439045548311035	0.1406	-0.2249	0.515	-1.0725	13.4007477158191	-0.9294791002875	2.1322348918172	0.1473286969737584
652	0.1075279824321197	0.6044	-0.1254	-2.2176	-1.8704	-0.4250621036828	-6.127047543033799	-4.3747482986865	0.1457553797139228	0.0007	0.0023	0.0087	-0.0846	0.1761387484438999	0.9586322860362	1.08586764732	0.148883569388347	0.0087	-0.1765	-0.133	0.1973	-0.2977087133069	-6.96765073697	-5.825129125442	0.1500635150715193	0.0073	0.037	-0.1084	-0.2455	0.5124036318367999	-3.4388562843949	-3.3755140049679	0.1558907099079391	0.0103	0.2814	0.1256	-0.0677	-0.2509691928353	-6.4687024216326	-5.5664093555588	0.1581131695191519	0.3235	-0.071	1.1918	1.2819	1.131112132625	-2.2033670913228	-2.7373307039832	0.1621610503189485
653	0.1116316824910313	0.6428	-1.3368	-1.0919	2.3785	3.271766433012	1.7553286577111995	-5.4669895169799	0.1433748054694659	0.0858	0.5101	0.4474	-0.6615	-2.1712631782716	0.3284356202835999	3.4095063834927	0.1439888367968633	0.0007	-0.0	-0.041	0.0762	-1.0372396613748	-1.2206175274675	1.5479121998608	0.1485823272247031	0.0257	0.3462	0.137	-0.3479	3.6465874864909	2.6884273168231	-7.1799063875965	0.1500762450318578	0.0052	-0.0819	0.1567	0.1444	1.3448234753874	1.9333558716287	-2.9813361803846	0.1545396146119266	0.0418	0.0532	-0.6265	0.102	1.4614755614129	2.871647810793	-3.6382861070132	0.1592221919775651
654	0.1368219834166163	0.033	0.2726	-0.4143	-0.3396	-1.3414399747472	3.5487807121707	3.4749338435468	0.1542530534293902	0.821	2.8106	-0.1432	0.2527	3.340616736737	0.2316124217309	0.0728239498257	0.1617148560217559	0.0334	0.4389	0.142	0.3116	4.1489979885299	0.7409472971730999	1.1839498228551	0.1635023662565727	0.1021	-0.6362	-0.1753	-0.7077	-0.448117119673	2.1814530232229	3.0780806928759	0.1812239509424524	0.0042	-0.1154	-0.0885	0.1166	-2.9399473120882	1.3860156285302998	0.7284362134104999	0.1852069960403828	0.1145	-0.4618	-0.5526	-0.639	-0.72784606795	2.4607491981622	1.9018027610073	0.1912802991559283
655	0.131242535143479	0.137	-0.1434	1.081	0.6142	0.1628801470979999	-0.9371903343047	-1.5455909610495	0.1399168466134637	0.8364	-0.3445	-2.6016	-1.4422	-0.0211665505165999	5.335898538687499	1.9912688128191	0.1514179277275772	0.8539	-0.101	-2.5379	-1.4169	0.21638666885	5.3053290038336	1.9420113383827	0.1657669471897856	0.0694	0.6526	0.4148	0.1743	0.3179310310867	1.487559990767	-0.1257796691478999	0.1691808370104565	0.0232	0.1906	0.3575	0.2028	0.9146074346829	3.3864120244718	0.7737593847768999	0.172167267698716	0.0014	-0.098	-0.0474	-0.0103	0.259270572313	6.5882658919299	2.661162596548	0.1733659136348267
656	0.1312091788989626	0.1094	0.132	0.0635	-1.1089	0.1493854875679	1.0140272732618	-1.4558495080228	0.1415171128759419	0.9291	-0.4944	0.1822	-3.0935	0.3043576854952	0.5804670749478	5.9391845714413	0.1527085138177703	0.8281	0.2538	-0.1682	2.8357	0.4500449281772999	0.6033647188152	5.5814383932862	0.1655205919553093	0.0082	-0.2724	-0.0076	0.0103	0.5495434528176	0.3569593175411	10.1698980347351	0.1663447569291113	0.0664	0.653	-0.0275	0.4145	0.3573134048174	0.7473208681464999	2.0321068786857	0.1674711246934719	0.0176	0.2802	-0.0355	0.2785	0.9492686447296	0.7054205404509999	3.9741182170684	0.1741885226429222
657	0.1123121867019724	0.8937	-0.8488	-1.5375	2.9751	-2.0061404784237	-3.6694851303583	9.3697001333278	0.1273109313595852	0.2756	-0.3688	-1.1318	1.3529	-2.2180026987432	1.4694228536143	13.8891520989289	0.1514423307381523	0.7695	-0.3499	-1.8419	2.0266	-0.7544812997339	-3.4057294525455	5.559445639124899	0.1528906533112088	0.0001	0.0224	0.0227	-0.013	-1.1534589740626	-6.584843048258999	8.1539611416671	0.1620553442415312	0.001	0.0054	0.03	-0.0937	-2.8958437746735	2.1692960267366	14.9595579351838	0.1627664790008042	0.0055	0.1286	-0.0378	-0.181	-0.3295765681738999	-1.8685185570351	3.433466289189	0.170536317968902
659	0.121118456852628	1.0322	-0.175	-2.7777	-2.2444	-0.3641984351898999	6.0243228898761	3.94610597921	0.1367333947994359	0.201	0.1652	0.8797	1.1847	-3.3908184439102	13.3640800112067	2.6596675613814	0.1588767918452643	0.2628	0.1042	0.8766	1.3046	-0.2867713507723	3.562511429885	4.4936429374619	0.1605102596376716	0.3486	0.0599	1.0364	1.4764	-0.3664409879397999	3.4988937492431	3.5506298346136003	0.1658130095075903	0.0102	0.0215	0.3013	0.0372	-0.4146362005473	1.2591736975535	1.2618883666718	0.1727173872018537	0.0028	-0.017	0.1475	0.0453	-3.2455246315351	14.7676032883985	2.6312225501853	0.1783933332782685
660	0.1203653613658315	0.3227	-0.4216	-1.2104	-1.5422	-6.8076819741438	0.4812046084917	-5.0194625427674	0.1264348804051182	0.0039	0.0072	-0.1991	-0.0784	-2.7417764664523	9.2335732471058	5.2221971799645	0.1361327699871398	0.0425	0.2927	0.3	0.5406	-3.793455020094	0.2764241336981999	-2.6493990303687	0.148977797554354	0.254	0.9389	-1.2357	-0.386	-2.8704281768413	-0.9299512166559	-2.9626482408021	0.1515644935232463	0.0181	0.0156	0.4211	-0.0444	2.1667780727718	1.9741152514339	4.3876528127561	0.1556497909986153	0.0028	0.1083	-0.116	0.0422	-1.3445480741725	7.663589607022299	4.9656412767698	0.1580238076965284
661	0.1168180094502937	0.4544	-0.6962	1.0774	2.0469	0.9191712262441	-5.3376296320383	-3.8075791681153	0.1494498464597932	0.0007	-0.0694	0.0161	0.0383	0.2824436173953	-0.9968737118766	0.7419702159713	0.1515136119011726	0.0004	0.0291	0.0095	-0.0591	2.9921948568578	-3.2008702916906	-6.319080875880499	0.1530595380641885	0.0051	-0.0866	0.019	0.2051	3.643558073127	-3.6358074960791	-8.0638656013641	0.1617110770904001	0.0022	0.0606	-0.0068	-0.1292	5.5077882398158	-4.3643617385817	-13.155876692742298	0.1627439671096259	0.031	0.3239	0.1448	-0.4002	0.6279934560334	-2.2015966549413	-1.2268337263181	0.1677829576402277
662	0.1328671794270028	0.0065	0.0506	0.1119	-0.2426	-1.1210009737351	2.8362784261937	-9.8845823760987	0.145301836290089	1.2646	0.495	3.5639	-0.3287	-1.6169198757086	-7.863491546008999	-0.1118915793107999	0.1563469496285109	0.0661	-0.2628	-0.4671	0.5887	-0.1307762340467999	3.0251643165844	-1.2120014037442	0.1671057891639861	0.0033	-0.0792	0.0268	-0.1501	-1.7856621343809	-9.1221144411327	-0.1696864914091	0.1685853548963411	0.0264	0.2829	-0.0439	-0.3913	-1.4503021406941	-6.620212432858299	-0.807712420271	0.1698008772172274	0.0029	0.1257	0.0247	-0.0965	-0.5635102287160999	2.3453560891191	-8.8914855951693	0.1794361011440284
663	0.1548140588125842	0.2466	1.1081	-0.5381	0.934	-0.6567138684443999	1.1110865299987	-0.7139973211435999	0.1645164634146035	0.4831	1.41	-1.5544	-0.0145	0.7850901776185	-0.5989582993768	-1.086654507934	0.1973283690940279	0.0001	-0.0034	0.0201	-0.0167	-1.9125434083884	0.4049578149951	-3.6757406722396	0.1997322681243592	0.2281	-0.9538	0.5648	-0.6957	-0.0832105099305	0.4420189499144999	-0.8891918368506999	0.2009277323053714	0.0001	0.01	-0.0074	0.0206	-2.7221049511023	1.3974251074333	-3.4146996635450995	0.2026734152126534	0.1442	0.764	-0.6561	0.2308	0.7881195909824	0.1800337084832	0.0781746020008999	0.2062033553059959
664	0.1279425703829902	0.006	0.1357	-0.0712	-0.2169	9.6902278044407	-0.5302260247438999	-4.0280575121581	0.1316260586405477	1.4371	0.6259	0.4271	3.9752	3.1237186084879	0.7375637965328999	12.2838777603075	0.1530891741762422	0.0381	-0.4886	0.2637	0.2547	0.8993029957406	-0.7181283393671	-3.1978802213574	0.1632709804852727	0.0026	0.0478	0.0665	-0.1323	2.7267080856942	0.4160918926832	9.8109322226283	0.1646085656331349	0.0255	0.0366	0.01	-0.4802	8.2588103184826	-0.810073002113	-2.9681169220694	0.1659176322154038	0.2568	-0.399	-0.1096	-1.4665	2.637163347821	0.1301074025249	7.3805558441665	0.1673674038136801
665	0.1837283325035425	0.1793	-0.6435	0.8057	0.633	1.0635208058824	-3.3293646299568	-0.1612277398086	0.1976929791921711	0.1022	0.27	-0.8066	-0.2286	1.336876183186	-3.2007916056292	-0.3825716305268	0.2293570084721686	0.4156	-1.1498	-0.228	1.1594	1.8540796647682	-3.6650000248585	-1.001280131315	0.2330547194469613	0.0096	-0.0741	0.2039	0.1221	2.5611526125086	-2.8163708526595	-1.6039760186083	0.2414891207761305	1.191	-1.2285	2.1739	1.0784	1.3683899507767	-4.2230415723073	-0.4451663923704999	0.2494152042051814	0.0286	-0.0411	-0.3968	0.1128	-0.6263017057133	-0.5643364323607999	0.8839592137675999	0.2623859401307386
666	0.1144454568448169	0.3792	-0.6795	1.9649	0.8047	-0.5670511014791	7.090007562447	3.0977915512566	0.1531266213537404	0.0002	-0.0303	-0.016	0.0343	0.4302947267658999	1.1782057403728998	-0.129045140696	0.1540773623370505	0.0021	-0.1153	0.0666	-0.0529	-1.4314961720195	5.0461764606127	0.9848740875131	0.1651825482995111	0.1495	-0.8305	0.8091	-0.1138	-1.6803801842276995	5.5199452363021	1.2311614596951	0.1698363204549529	0.2978	0.5578	-1.4244	-0.5386	-2.8520549815044	5.2548125524148	0.0027933551797	0.1723805125415474	0.0157	0.191	0.1768	0.2619	0.0571260805763999	2.0610240062502	0.2142621451921999	0.1791269281121955
668	0.104025641804174	0.0043	0.1925	-0.1549	-0.0235	6.0204279298368	-7.447675054540699	3.305601439414	0.1316236541333164	0.0405	-0.5496	0.1453	0.3725	-0.0821089050708999	-2.3297369059312	4.135936102337499	0.1321576741320525	0.087	0.9071	-0.0951	-0.3943	0.2604115202033	-1.7380177242032	2.1823972559597	0.133609126643683	0.3403	-1.5952	0.2788	1.0947	0.7003846325213999	-1.5645543018469	0.4801030036320999	0.1445875109558835	0.002	-0.0567	-0.0323	0.1282	-1.452938123751	-1.0672583937989	7.237701299694799	0.1491192074220915	0.2797	-0.9981	0.7629	1.1113	1.0064340683367	-1.096096835302	1.1818252991973	0.1526034978923598
669	0.1393075125826323	0.033	0.0344	-0.5924	0.0559	0.2469562037039	1.4150507851869	0.3270979572398	0.1455469758574522	0.3191	-0.3804	0.5945	-1.6704	-0.6661561958123999	-2.769355930973	3.689077959646899	0.1499498454190287	0.3178	0.6927	1.5219	-0.6189	0.7912670334384	-0.6748510055971	2.881090138161	0.1548475572769231	0.0693	-0.5311	-0.2682	-0.5635	1.2981626409771998	-2.017510614296	4.8375403688106	0.1581591241614837	0.0871	-0.5512	-0.7209	-0.0489	-0.1939217983203	-1.278255067443	2.2758762969029	0.1599147995731411	0.7016	-0.8401	-2.1059	1.2003	-0.2799256634305	0.5294785071606	-0.0051932800524	0.1661110434566338
671	0.0961926138707075	0.02	-0.2319	0.2007	-0.4666	-0.5666970142027999	1.4587608922946	2.8361997401323	0.1165411721346903	1.1231	-1.6329	1.3165	-3.1711	1.6008285761523	-0.3605395333348	5.4174959843593	0.1284726115341343	0.082	-0.6442	0.616	-0.4043	3.5574361789246995	-2.0140090845637	7.7911397125517	0.1518479119049509	0.0016	-0.0767	-0.0643	0.073	-1.561524888483	1.2516985217205	-1.1427183266815	0.1587201460818664	0.292	-0.6726	0.5104	-1.4305	1.4090706445205	-0.4564578421813999	3.6405680027938	0.1739143592069787	0.1837	-0.8518	0.9255	0.0469	-2.1920756415119	2.9925489441341	2.5602477228025	0.1826392417673834
672	0.0964823968650882	0.0149	-0.2777	-0.1692	0.3542	0.6047417248896999	-0.5528089243657	-1.8709578249385	0.1156102147739224	1.0853	2.0097	0.6932	-3.0921	1.5284373996643	-0.8916311047541	-4.369043559235	0.124126976080036	0.1534	-0.2113	-0.7893	-1.0888	2.4184554401597	-1.6097201010904998	-7.643406632273201	0.146893989775303	0.0042	-0.1467	0.1441	-0.0135	4.4923839604795	3.7746097083887	-2.0071633972219	0.1508905656009962	0.0033	0.1288	0.1194	-0.0421	1.4877567059205	1.6969829431830998	0.1106326023284	0.1529491626196793	0.1253	-0.8084	-0.6207	0.4358	1.2067687806610998	-1.4213456700988998	-4.7500414685338	0.158550869948755
673	0.0945980003868068	0.0058	0.1912	0.2233	0.0765	0.4136526247797999	-1.7595383619960998	0.5333341241691999	0.112348971656938	0.9322	-1.6031	-3.0743	-0.6522	-0.1705126950537999	-4.7756144384888	0.5321931762789	0.1207574287095489	0.2565	0.4978	-1.6006	0.6137	1.0974344983458	-7.4215119391252	1.8400342028083	0.1451828861295123	0.0098	0.0534	-0.2749	-0.1521	-4.4751123700022	-3.3283023681279	-2.7212787474576	0.1484081524088172	0.0056	0.119	0.205	0.0215	-1.4196932628094998	0.4553562373218	-1.0680845974436	0.1508001189387964	0.1583	0.7466	0.916	0.422	1.4602952704919	-4.5648931660596	1.6790031781531998	0.1588806652223418
675	0.0968217859130572	0.0049	-0.2696	-0.0453	-0.0264	-1.863285933952	-0.4834078182108999	-0.1907743558643	0.1130863920938419	1.3844	-4.1997	-0.7026	-0.4809	-1.9963440637794	-0.4189245908935999	-0.1807025400051	0.1409819734932799	0.024	-0.5041	-0.009	-0.0315	-4.336467529815399	1.5989401106786998	0.5951813684295999	0.1504621384918083	0.0021	0.1232	-0.066	-0.0367	-0.424117870946	-0.6664315970272999	-0.2084787196793	0.1517857015736579	0.0157	0.3457	0.1813	0.0565	-4.4790860161029	0.0353300415686	-0.1128358120475999	0.1524357736825311	0.0017	-0.0697	0.0267	-0.1038	1.9624697143467	-1.3561936112597	-0.4181770733102999	0.1573372358073207
676	0.0906650967798843	0.0157	0.2135	-0.4313	-0.168	0.0529163762915	-0.2317304508229999	-0.6115874122314999	0.1171385167037421	0.9407	1.621	-2.8262	-1.196	0.9902247396883	-0.7616023882905999	-1.3252306460988	0.1304197166643271	0.0817	0.225	-0.928	-0.1661	-0.3497988859536999	1.8586041132987	-0.3681720812906	0.1360767030376881	0.0384	0.1906	-0.6044	-0.1465	-1.6276211800589997	3.1133713914138	0.3872141081493999	0.1483832124908502	0.0432	0.5189	-0.022	-0.4087	0.6464453374317	-1.7115398645420998	-0.9962442233854	0.1545321765519598	0.0185	-0.3395	-0.2202	0.1266	-1.7655578456931995	4.1061927711283	0.8243938652878	0.1599690029651772
677	0.092594077151304	0.0144	-0.2377	-0.4048	-0.1154	0.3852862996450999	-0.6011221660653	0.6501829253482	0.112451388303784	1.0754	-2.0485	-3.0539	-0.9066	-0.2660769166241	-2.1396313815888	0.4550414930762	0.1272962393536852	0.188	0.439	1.4163	0.1296	-0.077505770479	-2.955841896491	0.6443994998353	0.1336682992771654	0.0258	0.16	0.5114	0.0526	-2.5779914296482	-4.8301832220697	-0.4558283536902	0.1435391682200794	0.0171	0.2111	0.3457	0.1206	-0.3427171404276999	-2.4747946601221	0.4235670685161999	0.1528433003577024	0.0687	0.1083	-0.8071	0.1044	0.6026172012319	-0.8144794215513999	0.7757658793426	0.1590659919832749
679	0.0813316148073179	0.0594	0.3274	0.9788	0.1752	1.4807929894866	5.7460102907043	0.9722449746584	0.1005987735978415	1.0053	-1.3411	-3.5627	-0.7059	4.1507290818807	11.0091635656275	2.7511401077589	0.1253786391405162	0.0084	-0.1904	-0.2052	-0.1481	1.4017134977796	6.4609911876154	0.6599793399924999	0.1294010699419489	0.0013	-0.0247	0.1159	0.032	2.1886921408717	6.7572835518171	1.5235982068882	0.1343115823188534	0.1615	0.731	0.9002	0.6778	3.5918219877565	9.6615073920297	2.4546903714344	0.1396099696784032	0.0003	-0.0275	-0.029	-0.042	0.2926728053773	1.548148258045	0.8865951968244999	0.1409131038198595
680	0.1081524068313513	0.41	0.4552	-0.1818	2.3338	1.8984979464285	-2.1678403346007	6.7140455610778	0.1482866720583752	0.0005	-0.0657	-0.0179	-0.0082	0.0569293654228999	-0.5022137868855	-1.3587509082551998	0.1489963405202536	0.0039	-0.0897	-0.0538	-0.1679	1.2512657483828	-0.2989676902893	3.8011269110805	0.1515623569184712	0.0299	-0.266	-0.2439	-0.4068	1.1634914468911	-0.3108492855607	5.9635379074446	0.161713054570671	0.2051	0.2317	0.5223	1.2555	1.08586764732	-0.1059901247057999	3.7336929564607	0.1642198895155723	0.2337	0.282	-0.5846	1.3089	1.3695702416977	-0.2568313044096	5.0227673573462	0.1667820336391915
681	0.0997952562228161	1.289	1.8419	3.6696	1.5864	-1.4987727545165	-0.2908630259650999	-1.8244543626511	0.1045055466092135	0.0323	0.2203	0.639	0.0855	-1.4237849380023	-0.8898606683725999	-1.0274432467305	0.1269922909709902	0.2522	0.4748	-0.6839	1.5119	-0.6679266321938999	2.4365925773124	-1.6846292315433	0.1378927513152316	0.5707	0.6944	-0.8941	2.2195	-2.3517296600925	-10.0471871219818	3.0143056401112	0.1457375518895596	0.0188	-0.1555	0.1164	-0.3944	-1.6097201010904998	-1.3814124939384	-1.1486197812865	0.151048457533433	0.0155	0.2393	0.0592	0.3056	-0.6757165522724999	3.3821236341255	-2.4076754497479	0.152683422860147
682	0.1008752346005296	0.0031	0.2128	0.0307	-0.0031	-0.9233415874983	0.4937943783157	-0.3782438971498	0.1171270593719443	1.0656	3.3972	-1.0993	0.9473	-2.2263827642823	0.4203409399988	-0.3981121276533	0.1326211497913965	0.1331	-0.7832	-0.7484	0.576	-6.088727431132	-0.0339923785248	-0.1912071292019999	0.1524856494760411	0.2766	0.6693	1.1932	-0.9215	0.3628607721460999	-0.5750377367112	0.4397370541338999	0.1557160492661995	0.0752	0.2291	0.6238	-0.5322	3.1082961404535	0.1559557736948	-0.1151570508589	0.1584201886740349	0.4117	-1.7013	-0.795	0.6096	-0.8780971021933	-0.6258689323755999	0.4700705308036	0.1602293361664965
683	0.094268340718167	0.0567	0.0899	-0.4615	-0.8254	-1.4736719009298995	-3.4523116008943	-0.2899187932283	0.0984127218936927	2.1114	-0.0841	3.5086	4.4569	-1.0076537022884	-3.3685109455033	-1.5932747142578998	0.106172875214138	0.041	-0.1442	-0.6259	-0.4089	-2.7071545994363	-7.4229282882304	0.5644938044836	0.1202409498905726	0.0283	-0.1598	-0.5285	0.2203	-1.3612295191893	2.552575831816	6.8194061972924	0.1346554459625811	0.0141	-0.0394	0.0518	0.391	-1.409660789981	-3.4581343694379	-0.1079966192715	0.1389687027037595	0.0077	0.0139	0.1289	-0.2577	-2.7043219012259	-8.7993048742392	-1.157865393501	0.145173309994798
684	0.0904761704242191	0.0188	0.3477	0.0885	0.4283	0.8312395526295999	-0.1033147986181999	1.5252506141776	0.1151212001828889	1.0773	-2.4564	-0.4671	-2.7901	2.1445099173956	-0.5199181507005	2.2242975836552	0.1305136633306338	0.0676	-0.3674	-0.3284	-0.731	0.1357727989457	-1.0438492905324	-0.1649653277251	0.1372316154596508	0.0188	0.247	0.1038	0.3653	-2.424710982041	-0.8096402287753	-1.9641221216361	0.1467810238720633	0.058	0.6543	-0.3615	0.1855	1.9607779640266	0.0646405994400999	2.6951943181035	0.1558252079411163	0.2227	0.4759	0.6081	1.244	1.3070935089460998	-1.6719607756578998	0.0178617359378	0.1591669691597213
685	0.0959960352066091	0.0035	-0.0556	-0.2274	-0.0205	-2.2165470066073	2.7529105441404	0.4483531778571999	0.1176948505148858	1.0642	0.8539	3.5306	0.6069	-0.3700605467641999	6.2911866671142	1.1613669232333	0.1297385825702444	0.1003	0.7335	0.7695	0.1723	1.2488658235101	9.0555460331883	1.7243656925503	0.1540565467939358	0.0013	0.0024	-0.0744	0.0841	-1.2252206620594	-1.116555211266	-0.3309142312177	0.1606458899417185	0.332	0.3829	1.6927	0.2964	0.3295765681738999	5.3905460083298	1.0519146118259	0.173804690451665	0.1662	1.1697	0.2353	0.1044	-3.9594432666173	2.3671127850962	0.2398744581778999	0.1810860881179363
686	0.0897431363847344	0.0001	-0.0353	-0.023	-0.0154	-0.958789658159	0.5380552878531999	-0.4713295077859999	0.1034465936131641	1.7055	-4.9115	-0.3626	0.6896	-0.6792967680661999	0.1955742056096999	-0.1533984766993	0.1224515277154787	0.0418	0.3368	0.4381	-0.4544	6.867640752930599	1.0942083698284	-1.5526333635448	0.1338449484239682	0.0006	-0.0053	-0.0591	-0.0571	-7.520380975274299	-2.4792010795605	2.9718151669552	0.1358324436162547	0.0173	-0.0283	-0.307	0.3093	-2.3254878586156	-0.5921126120349999	0.7425997044624999	0.1387971999300681	0.0164	-0.0256	-0.297	0.2976	-1.3148047429633	-0.214419517315	0.2982595157367	0.1492041398506054
687	0.137058706289937	0.4038	1.6706	0.7558	1.0281	-3.1553504051706995	-1.2187290619939	-2.4568542381229	0.1492517210173153	0.0496	0.5741	0.4039	-0.0779	-1.7261361289318	1.3871565764205998	1.1372889884448998	0.1543342267711748	0.3487	-1.6169	0.3619	0.8023	-1.9019994761608	0.5971485199645999	-0.487460150373	0.1608081601867267	0.0389	-0.4423	-0.0324	-0.4071	1.4303158810985	-0.8227021149677	-2.7643593660741	0.167032544485432	0.2937	0.9253	0.7577	1.0986	-2.352319805553	2.0985179145073	2.2613193755439	0.1729173273251673	0.0271	0.3713	0.3047	0.0647	2.0306511865498003	-0.2428251854803999	-0.7557402767163	0.1734042100888358
688	0.146249071756896	0.4659	-1.8332	-0.5144	-1.0738	-0.8643270414482999	0.5457665218704	1.2144406716476	0.155984404473992	0.0746	-0.6696	0.2924	0.4288	-2.5653623167935	-1.4051756844812	-2.801617216147	0.1627955620357705	0.3665	-1.1179	0.6605	1.3002	0.4705033041413	1.2256927784278	2.6485334836933	0.1741950967266547	0.2033	-1.1065	-0.2514	-0.6804	-0.7963816274294	-0.325366863889	-0.573227957299	0.1756513292207946	0.0424	0.498	0.1893	0.2799	-0.4924173722411999	-0.5137806379113	-0.9464752895499	0.1766207759694393	0.0075	-0.2191	-0.1009	0.0731	2.7969747385244	-0.0604702381859	-0.1120489514336	0.1791099220023621
689	0.0927679263683199	0.0041	-0.1477	-0.0568	-0.2035	1.3343975722519	0.1142915041834999	-1.1062079941919	0.1021128891922412	1.2029	2.3464	1.3394	3.2202	-0.9967950258152	-0.8113713221261	-2.4590181048114	0.1251070433787323	0.2192	0.8214	0.5015	1.3046	-2.2434969826368	-0.8107811766655999	-0.8126696421391999	0.1381295917863383	0.0007	-0.0318	0.0781	-0.0261	2.246880483277	2.1117371728225	6.3007470235743	0.1402791378302634	0.0244	-0.2059	0.0657	0.4631	2.4160948583177	1.4077329814767	3.2524883479689994	0.1436416524856524	0.0137	0.367	0.0908	-0.0089	1.1393348260413	-1.1469280309663998	-6.018303406179	0.1480631054373674
690	0.1011054201394259	1.2116	-2.6646	3.2911	0.2098	1.0531342457776	-0.9580421405757	-0.791975207991	0.102634383189299	0.1106	-0.6926	1.0492	0.1901	0.5851095525704	0.7370129941031	-0.2946006138815999	0.1263973825135748	0.4123	-1.7015	-0.5274	-1.3112	2.2381069874309	-3.1139221938435995	-1.3430530390059	0.1432020998909192	0.4697	-1.3934	-1.0385	-1.3785	1.2818746262674	9.1539036099383	4.8706278576293	0.1468420516106204	0.0461	-0.5568	0.0608	-0.3959	2.1846398087096	-5.0389373429639	-2.4507954113951	0.1505333656333457	0.0007	0.0715	0.0455	0.0097	-1.0098175689769	0.8716841881891999	-0.9613862981852	0.1512700316069536
691	0.0944552249147789	0.0	0.0012	0.0041	-0.0038	0.1088621659469	-0.4442221596337	-0.4493367536246999	0.1158600836097498	1.3403	4.1077	0.5615	0.4044	2.4680670018724	-0.0697551934311	-0.1651226998479	0.1467492224907741	0.0007	-0.0213	-0.0582	-0.0576	-0.4613757210189	-2.5882599606609	-2.577361941157	0.1485154376040051	0.0012	-0.0038	0.0776	-0.0773	5.5096767052894	2.3041245929455	2.0970622223714	0.148675547357188	0.0174	0.0549	0.2939	0.2927	3.2696025663234995	0.5786966385663	0.4543726615543	0.156096685370128	0.0069	-0.099	0.1668	0.1706	-4.2001832714706	-0.9904607978725	-0.8311608665682	0.1591326478783732
692	0.1000450199556221	0.003	-0.2076	0.0377	0.0197	2.5063477707435	0.6689495509921	0.2563198450105	0.1160660675242796	1.0669	-3.4243	-1.2668	-0.6763	4.294488516058499	0.8012601632362	0.2817354428426999	0.1296395497996917	0.1588	-0.9736	0.7109	0.6197	7.9199881380942	0.3049871739863999	-0.3180490601787999	0.1533712824451117	0.2155	0.1344	-1.1497	-0.8765	1.724798465888	-0.7358327031821	-0.6568712405671999	0.15762498876992	0.318	-1.4344	0.6765	0.7148	3.1238759806107	0.5301866817131999	0.2046231026707	0.1581668407812063	0.0994	0.8728	-0.3763	-0.1987	4.476017259708299	5.104089401803099	3.488153101862	0.159925724774957
693	0.1027784298198953	1.2594	3.9324	-1.2312	-1.1834	-0.8345050241777	0.7195446884722999	1.0379084928967	0.133861143476571	0.0003	0.0036	-0.0481	0.022	-0.0863579523865	2.0025996056607	3.3958150088090995	0.1373184673045286	0.0513	0.7432	-0.0684	0.0573	0.6528582514358	0.5226721628495	1.0518359257645	0.1440757852924215	0.2819	-1.6789	0.0299	-0.3402	-4.3789973460021	1.5990581397708	1.7151987663972	0.1477141670816791	0.0309	-0.5037	0.1696	0.1775	4.8467072949637	-0.3348485342876999	0.5713788348561	0.1496434296877854	0.0699	0.6921	0.1615	0.4422	-6.5131207032929	1.8244150196204	1.6090512695686	0.1560820205587161
694	0.1634266369572956	0.7816	2.0353	1.7413	-0.0009	0.690076758478	0.3021151327453	-0.0605489242473	0.1716790751897055	0.209	-1.2706	-0.4573	0.0471	2.2949970098231	0.8913163605084999	-0.1216879939551	0.1865753418291276	0.0303	-0.2212	0.4372	0.0619	-3.8116315002774	-4.2501095774289	-0.1316024376915	0.2009094502595596	0.0891	-0.5711	0.5759	0.0851	-0.8214037949546	-0.8571666098609	-0.0517754284011999	0.20199877251636	0.0003	-0.0132	0.0054	-0.0476	1.5861536257012	-1.3125228471827	-0.2439661333706999	0.2032258999012627	0.0005	0.0282	-0.038	0.0341	1.5610527721146	-2.2846104497183	-0.3225341656786	0.2137935368289268
695	0.0933249676036451	0.0025	-0.1961	0.0475	0.0103	1.2982806700693	0.3431105707346999	-0.7242265091255999	0.1088897214302478	1.4433	4.2342	-1.2887	-0.5407	0.0441428804454	0.7834771133598	-0.6061187309642	0.1418858366916379	0.0063	0.193	0.0952	-0.1429	0.9615830133387	0.9722056316277	-1.0992049347273	0.1424493336779236	0.001	0.0266	0.0502	0.0874	-5.304856887465199	0.2746536973167	1.7467912200493	0.1441225366597537	0.0198	0.1488	0.3123	-0.2933	-0.0264385166304	1.0481770239094	-0.7944144758944	0.1529843188453082	0.0005	-0.0272	0.0225	0.0607	4.4029965947291	-1.8953505039725	-0.2213832337488999	0.1535566389729844
696	0.1362313397164101	0.1046	-0.5972	-0.8913	-0.0301	-5.328541391946599	-0.5908536350526	0.0292712148407999	0.1570956917922656	0.0443	-0.603	0.2366	-0.0551	-2.9830672737354	-1.5169492346999	0.2661949457162	0.1709665138222905	0.0047	0.0797	-0.0294	-0.1845	0.4517760215281	-0.0958002797544999	0.612964418306	0.1970933557985217	0.8425	2.3746	-0.8482	0.2308	-3.4202863739045	-1.2163684801519	0.2147342615605999	0.2019529814084494	0.0062	-0.2068	0.05	-0.0242	1.2080277576435	-0.7649072028694	0.6976699634031	0.208991527886775	0.1589	-0.4289	0.9753	-0.0724	-1.7155921967041998	-2.4095639152215	0.3860338172283999	0.2252452298128494
697	0.1009184793488794	1.1189	-2.0202	-3.4784	0.6707	0.9727170910268	0.3030593654821	0.5772409464304	0.1033482377648672	0.2294	0.7981	1.5885	-0.4113	1.0087946501787	1.2261648947962	0.2331074568975	0.1275489812504227	0.3261	1.5168	-0.2505	1.2128	0.0426085022481	-2.2466050820621	1.55404971265	0.1409731551292995	0.505	1.6616	-0.6007	1.5006	-0.9547373259969	9.3126920818435	-6.056072715651	0.1451559422717726	0.007	-0.0185	0.2456	-0.1092	5.0773754839578	4.6595524979238	0.8776643288555999	0.1484763591247187	0.0257	-0.3864	-0.282	-0.1743	0.5963616593506	-3.5089655651023	2.7131347401027	0.1523718453210827
698	0.0953552775773762	0.0	-0.0078	0.0023	0.0006	1.4622624220268998	-0.5317604029412	0.425691592174	0.1167703867568656	1.3142	-4.0482	0.6071	-0.354	-0.3648279236811	-0.3095509655476	0.2986922890744	0.1452835913610784	0.0103	-0.2678	0.14	-0.1234	2.2707617029119	-2.8727100726219	2.7142363449623	0.1503133063663065	0.0174	0.0275	-0.2931	0.2957	4.3136879150401	-0.8068468735956	0.5253474889370999	0.1505304098864923	0.0003	0.0166	0.0378	-0.0376	0.8601566801941	-0.073964897716	-0.0034228436708999	0.1511098975992274	0.0013	0.0062	0.0786	0.0791	-3.0012437539188	1.6898618546264002	-1.5423254895013998	0.1574170747817269
699	0.0907427205059959	0.0187	-0.5439	0.0999	-0.0532	-1.0388527256334998	-0.5158264755077	-0.4361961813709	0.1018942829928457	1.6797	-4.8239	1.0085	-0.6633	-2.1689419394603	0.1344351359018999	-0.4674345477466999	0.1130383214263476	0.0213	0.0794	0.4993	0.1654	-9.380716181923798	1.7742526554778997	-1.4333059514317	0.1333754319133527	0.0109	0.3455	-0.0502	0.0265	-2.413301503138	0.4220720333496	-0.4269112261257	0.1364562763516252	0.0008	-0.0388	-0.0296	0.0767	6.225405119783799	1.1992542617974	1.8178053904628	0.1395106223337727	0.0319	-0.2634	-0.4642	-0.2408	3.3963264682082	0.0126291128546999	0.7187578278583	0.1464753339396556
700	0.0963433867271721	0.0045	-0.1499	-0.2178	0.0027	-1.1894578471531	3.1253710157773	-0.3835158632636	0.1177971966030602	0.9472	-1.9532	-2.8618	0.238	1.9951244298277	6.0762950334308	-0.7033353598238999	0.1285310815208452	0.1183	1.0629	0.496	-0.0689	4.421763220373	7.916447265331199	-0.9147648068057	0.1533744531754177	0.0015	-0.021	-0.0791	-0.0887	-1.6614955294916998	-0.8708579845444999	0.1931349377063	0.1609800723477107	0.3611	-1.0534	-1.4953	0.1371	1.7406143642294	4.4986001593301	-0.5697657705974	0.1769003253839833	0.1507	1.1206	-0.1473	-0.0092	-1.6562235633779	4.326907173355299	-0.4313176455641	0.1823953186021194
701	0.1071689743985089	0.0001	-0.0153	-0.0268	0.0091	-1.5455909610495	0.2415268654672999	0.0302547906082999	0.1283642661214066	0.9434	1.6266	2.892	-0.1198	0.7812345606098999	2.3588114056185	-0.0768762819877999	0.1410585932282933	0.0974	-0.9092	-0.456	0.0317	3.5121523505889995	4.6063213773867	-0.2014756602146999	0.159364217763707	0.0525	-0.3327	-0.619	0.0256	-1.2035426521436998	-4.0297099194475	0.1337269613492999	0.1770401836959312	0.2536	-1.4566	-0.1616	0.0346	-5.4293775796307	-0.9930967809294	0.1472216208794	0.181088015619148	0.3161	0.6805	1.4671	-0.0566	0.1519034415327	-0.0086161237233	-0.0069637164339	0.1867999212610677
703	0.0959958125058018	0.0854	0.0358	1.0157	-0.5494	-0.1715749568827	-0.7861524394474	2.5133508302081	0.1116044949853787	1.1756	0.0439	3.4803	-1.9199	-0.0105832752582999	-2.1206680407914	2.2536081415267	0.1256395188040474	0.0542	0.0799	-0.7884	-0.1386	0.1629588331594	-7.6383313813128995	4.0565025233542	0.1366031067423129	0.011	0.0356	0.2409	0.2488	0.1507624936424	0.9979753167362	0.4125510199202	0.1537854140734344	0.0098	0.1131	0.2218	-0.1843	-0.528770332608	1.6121593689938998	-0.8059813269202	0.1656688107348583	0.4116	0.0213	1.8674	-0.4885	0.0313563954679	-3.6854584008225	3.2630322801966	0.1704166640590745
704	0.0965060619495559	0.0075	-0.2451	0.2363	-0.0213	0.9062667121745	-2.0299036689665	0.0511852829406999	0.1092132729963822	1.2138	-1.7808	3.6741	-0.0382	0.5107118815167	-1.7324703568745	-0.0179404219992	0.1226772221214276	0.122	0.9252	0.7941	-0.0702	1.5919370512140998	-7.8227715092345	0.1062655259207	0.1369252401526463	0.0096	0.0962	-0.31	0.0091	-1.7824753488941998	-0.0670405243128	0.0007868606139999	0.1463974548058524	0.0039	-0.0016	0.0631	0.1897	8.2145887519758	-3.2780219748933	-0.3203309559594	0.1526313016839099	0.0132	-0.3508	-0.0726	-0.0341	1.9001896967486	1.0438492905324	-0.0807712420271	0.1554164306869891
705	0.0952263863614555	0.04	-0.2582	0.1625	0.7333	0.8060993560123	0.1604802222252999	-1.6382831413787	0.1074263062838326	1.0657	1.3409	-0.4459	-3.5894	0.7519240027384	0.2326746835598	-1.644145252953	0.1188950557241407	0.1797	-0.894	-1.1514	0.3764	3.64709894589	1.8284280087518	-5.8549904857433	0.1344089837876181	0.0051	-0.143	0.0042	0.19	0.4552775512604	1.8041533588099	1.0884642873461998	0.1449499789368554	0.0096	0.006	-0.1127	0.2951	-0.0913151742547	-5.1359179136394	-7.1886798834426	0.1509257640883295	0.0072	0.0708	-0.1771	-0.187	-1.2819139692981	-1.6596857500794997	1.0473901632954	0.1555635366974878
706	0.0969092239093998	0.0091	-0.1749	-0.2316	0.2388	1.2772714916755	2.1762204001398	0.3327633536606	0.1119430942907158	1.2142	-1.9908	-2.4189	2.5408	1.5759244377192	2.2634832422324	-0.8749103167066	0.1279797661952207	0.0595	0.2083	0.0487	-0.807	4.1732332954411	5.0038433595795	-5.312096005114	0.1394407681463873	0.0116	0.0806	0.1752	0.2956	0.0061375127891999	0.2258289962179999	0.9360887294451	0.1543942817555455	0.0023	-0.0425	0.129	-0.0609	-1.1523180261723	-1.0805956812062	1.3182669296649	0.1684125273100914	0.4295	0.8076	0.8321	-1.5751	2.2349988880056	3.0728087267621	-1.4237455949715998	0.1749818174629032
708	0.0907716128120529	0.0103	0.3106	0.141	0.2333	-0.7748609896365	-0.6339735966997999	-0.4624379828477999	0.0966703199646412	1.4082	3.3215	1.6678	2.8348	-4.184524745251999	-2.0641714487062	-3.6356107809256	0.115734575167643	0.3231	1.4991	1.1425	0.7969	-4.1678826432659	-2.7328455984834	-2.8043318852653	0.1330918999762861	0.0127	0.2147	-0.0043	0.3113	-2.9937685780858	-1.4501447685713	-2.6911813289721	0.1367464580759992	0.0007	-0.0685	0.0432	0.0382	4.5937709505934	4.7712473620811	1.1772615076361	0.1396391192296172	0.0264	0.1687	0.4444	-0.2398	2.4812469171569	2.2698961562365	0.9266857451078	0.1437771126404025
709	0.1505877263124207	0.1422	0.5885	-0.8599	-0.5749	-2.0709384499866	1.1610915220184	1.5507055550405	0.1664800377472377	0.4905	1.7839	0.5686	-0.9558	0.2361368702613999	2.2385791037993	0.3991743894821999	0.196187931122061	0.0	-0.0043	-0.0028	0.0126	-3.3611537987624	3.3930216536294	2.8988731880374	0.197772238997481	0.2304	1.1254	-0.0079	-0.6936	0.1295959431258	0.9908935712102	0.1537525639755999	0.2028800510599095	0.0447	0.328	0.4647	-0.0852	-0.8303740059541999	0.7316623419278999	0.6801623147415999	0.2052765910412864	0.0006	0.0443	0.0048	-0.0479	-3.4078539762032998	3.7739408768668	3.0220955601898	0.2056351595531719
710	0.1375698704239706	1.1436	1.92	0.3276	2.9454	-4.4415527648151	-0.9998637822098	-7.6087847652572	0.1400449087649928	0.2031	0.9308	0.2559	1.1152	0.5075644390607	0.9399443464537	-10.0692979052352	0.1410287763096435	0.1345	-0.4948	-0.4885	0.9732	-0.860825511716	-0.8823854925396	-1.7888095768369	0.1481924119204701	0.0188	-0.2725	-0.0452	-0.3371	1.1158863797441	1.0679665683515	-12.2921791397852	0.1638350625205439	0.0011	0.0652	0.0105	-0.0727	0.1656341592469999	0.3653393830802	-1.9115598326209	0.1640403989122643	0.0059	0.1147	-0.1763	-0.1001	0.7247773115554	0.0215206377928999	0.8049977511527	0.1707177720877437
711	0.1366420091924133	0.0917	0.1982	-0.605	-0.7757	-0.9138599170996	0.7553075033786	-2.5707129689687	0.1406318767993992	0.209	1.0428	-0.9325	-0.5217	-0.5779884640137	0.4155804332841	0.6876768336053	0.1470258973744356	0.7906	-0.9625	1.3155	-2.3257	-1.641784671111	0.9147648068057	0.8629893784044999	0.1533415070531801	0.0877	-0.5101	0.7583	-0.152	-1.9913868419112	2.0901771919989	-4.2931508530147	0.1574543040358278	0.103	-0.2935	0.3133	0.8929	-0.2916498865790999	-0.4852962836845	-0.4503990154536	0.1592621935994718	0.0519	-0.2855	0.2699	-0.5787	0.0614931569840999	-1.3516691627292	-2.4741258286002	0.1634200841881617
712	0.1345277031625396	0.0022	-0.0408	-0.0936	-0.1195	-2.0819938416133	-0.1165340569334	-3.3604849672405	0.1361979026234158	0.0571	0.4231	0.6584	-0.1279	-2.4072033333795	-0.5340816417525	-3.1402426813819	0.1403507600268632	1.8271	-0.8595	4.2632	0.7832	-2.45893941875	0.1262517855163	-3.7625707409945	0.1455733508359019	0.0213	-0.1748	0.3386	-0.2734	-1.9860755327667	-0.4826603006275999	-4.2304380620789	0.1464304306950296	0.3606	-0.1164	1.9173	-0.0636	-3.0048633127432	-3.5838746955550995	-3.1390623904609	0.1467780023439483	0.19	-0.2169	1.1664	0.7309	0.7703758841367	0.9836151105307	-4.0004780476374	0.1471035861468227
713	0.0990482611211702	0.0097	-0.0816	-0.2251	-0.2996	-1.0125715811259	-1.8464864598431	-0.7572353118828999	0.1043689828727399	1.9751	0.4901	2.0438	4.8958	-1.3119327017222	-3.1216334278608	-4.7564543825379	0.1188564744629934	0.0475	-0.199	-0.5461	-0.5111	-2.6869716246872	-8.422162581949	-2.0791611434029	0.1378665505285025	0.0301	-0.0684	-0.5384	-0.1821	-0.5442321436730999	0.0204190329333	3.7279488739785	0.1445384899512808	0.1327	-0.1276	-0.3358	-1.1173	-0.9871559832937	-1.9269429576246	-0.8580321565362999	0.1529918520859832	0.0074	-0.0349	0.2401	-0.1154	-2.6661985044776	-7.9631474427721	-4.9487237735688	0.1555489009180293
714	0.086497904573812	0.0879	0.6628	0.8295	0.6296	1.8854360602361	3.0204824959311	2.4751880904291	0.1114117672812799	1.0608	-2.1333	-2.4088	-1.9822	4.3360347564777	4.2826069207871	4.6620311088579	0.1299070630808347	0.0212	-0.153	-0.4442	-0.1552	0.6421962901161	0.9561930181328	1.4482169600669998	0.1393632061591133	0.0394	-0.5078	0.1084	-0.3929	1.9974850116697	3.0808740480556	2.6249670083039995	0.1450240743618928	0.0481	0.5348	-0.0894	0.4505	1.1411839484842	1.6385585425935998	1.7214936513092	0.1552510224185591	0.3834	-0.798	-1.6268	-0.6493	2.2384610747072	0.7718709193033	2.8042531992039	0.15638555257175
716	0.105757698802985	0.5104	-1.4452	-1.8514	-1.3127	-0.9682713285577	-0.4840373067020999	0.5411240442477999	0.1078140592587749	0.9586	-2.1236	-2.5603	-1.5073	-1.4477448436986	-0.6150889419637999	0.8062567281351	0.138353713321899	0.086	-0.562	-0.4093	0.67	-1.7714593002982	-2.9775199064067	-4.9872406006241	0.1471077395536283	0.0029	-0.0178	0.0519	0.1621	-0.0036195588244	1.0137125290162	1.6722755199034998	0.1492869070098838	0.0084	-0.2097	0.0513	0.1932	-0.5645331475143	-2.1869610475209	-6.028099820823299	0.1543887858965137	0.0588	0.439	0.1441	-0.5979	1.0894872061444	2.0697581590656	1.753125447992	0.156482653431174
717	0.1387566213440237	1.5823	-4.0938	-0.3671	-0.4587	-3.4632489634289	1.0377117777432	-0.2977087133069	0.1592256629497186	0.0373	-0.1791	-0.5611	-0.0648	-2.5659131192233	0.6598219678696999	-0.2256322810644999	0.168112601506665	0.0143	-0.3435	-0.0668	-0.0736	-7.545953945229299	0.6546286878173	-0.7267051200596999	0.1708132846420701	0.0428	0.6023	-0.1041	0.0473	-0.30687563946	1.5929206269816	0.0651127158085	0.1742310140304551	0.1172	-0.961	0.2822	-0.0778	-0.5947092520612	1.1610521789877	0.010622618289	0.1857390584034745	0.1437	-1.0656	-0.081	-0.1369	-4.757241243151899	1.6093660138142	-0.3974432961313999	0.1890910157176219
718	0.1349741227329912	1.6252	4.199	0.5114	0.4094	-5.3472293315291	0.7891425097805999	-0.3970498658244	0.1557143731302554	0.0317	0.1708	-0.5248	-0.0335	-4.7092034026672	0.3606969054575999	-0.3641590921591999	0.1668610814009934	0.033	-0.5378	-0.0448	-0.0734	-7.5942671869289	0.4553955803524999	-0.6010828230346	0.1699927923941233	0.0139	-0.3487	0.0135	-0.0221	-2.6703688657318	1.3389220207824	-0.134553164994	0.1720661442600232	0.2249	-1.3905	0.1248	-0.1093	-0.6329113348709	1.1660487438865998	0.0459920028883	0.182480172754607	0.1767	1.1708	0.2493	0.1403	-5.3255906646441	1.4602952704919	-0.3475169901730999	0.1863443863922259
719	0.132040337266103	1.4451	-4.0242	-0.391	-0.2649	-7.5620452447856	0.7684874186631	-0.4312783025334	0.1516716298837363	0.045	0.449	-0.4936	0.0052	-6.4978162643506	0.2946399569123	-0.3665983600626	0.1677924470465747	0.1197	-1.0305	0.0589	-0.0717	-6.745834729883399	0.5257802622748	-0.3989776743286999	0.1685168097193116	0.0035	0.1725	-0.0313	0.0023	-5.8700195234707	1.2563016563124	-0.3390582385726	0.1724805904624236	0.2164	-1.3655	0.0989	-0.086	-2.7952436451736	0.9727170910268	-0.1170455163324999	0.1798675097245853	0.176	1.18	0.2542	0.1033	-4.7708145887434	1.5659706509521	-0.2396777430243999	0.1853471035126399
720	0.1378340053412166	1.6898	-4.2361	-0.6219	-0.2399	-2.2262647351902	1.1093947796786	-0.0022818957806	0.1592947920732545	0.0332	0.1738	0.527	0.0714	-1.4235095367873998	0.7846574042807999	0.0197502014114	0.1701972008658133	0.0884	-0.8775	0.0925	-0.026	1.0151682211520998	1.8869704384334	0.208911493017	0.1714263421128019	0.0162	-0.3497	0.1396	-0.0113	-1.8909834275648	1.1374463605677	0.0352120124765	0.1745547478731579	0.0536	0.6693	-0.1111	0.0205	-0.7792280660441999	1.1800548628158	0.067276582497	0.1855299838721303	0.1401	1.0491	0.1567	0.0867	-3.8176509839745	1.4988514405779	-0.0365103324896	0.1873591961193415
721	0.135910607924689	1.508	4.0528	0.4652	0.0482	-4.205179836369499	0.9814512438422	-0.0285236972574999	0.1552048564677056	0.0363	0.2169	-0.5514	-0.0078	-3.2070471475105	0.5170067664287	-0.0206944341482	0.1699605959577717	0.0276	0.4902	-0.0573	0.0009	-1.5759244377192	1.6015760937356	-0.0134159734686999	0.1715070050066965	0.0425	0.5364	-0.2891	0.0047	-0.5308555132350999	1.3731504574914	0.005508024298	0.1734870547891545	0.1971	-1.3043	0.0517	-0.0139	0.9134271437619	1.3854648261005	0.0241959638804999	0.1826680881368052	0.1494	1.0784	0.2506	0.025	-3.5470496188199	1.6806162424119	-0.0272647202750999	0.1856844206346161
722	0.1103048263036796	1.0615	-3.0342	-2.2094	-0.5895	-4.3906035400586	-3.6430072706972	-0.8380065539099999	0.1202618422397413	0.1249	0.5277	1.1294	0.06	3.6538659471704	2.9736249463674	0.6915717936446	0.121234761430512	0.003	0.0478	0.0027	-0.1853	0.0169961892624	0.420576998183	-0.0125504267932999	0.1304089153076796	0.0224	-0.4932	-0.0679	-0.1006	0.8793954222063999	-1.1026277783982	0.2579329092692	0.1420798002749693	0.0	0.0108	-0.0078	0.0057	-4.6923645855276	-1.7807049125126997	-1.0098569120076	0.1459953214591433	1.4992	-2.6456	-2.8615	-0.4641	-3.4148963786986	-2.69499760295	-0.6534090538656	0.1484503023952776
723	0.1033307270870332	0.8538	-2.9517	-1.9034	-0.2422	1.6590956046189995	1.2706225194871998	0.1175569757316	0.1170103795836243	0.1507	-1.2228	-0.6505	-0.1164	-1.5350863718526	-2.5360911019527	-0.0019278085042999	0.1216205949890902	0.003	-0.0002	0.0338	0.1908	0.0142421771134	0.4002366513111	-0.0361169021826	0.1262694618468819	0.0771	-0.7164	-0.6333	-0.0395	1.1304826441338	0.8951719775171	0.0743189849923	0.137686791287752	0.6327	1.524	2.1375	0.0314	-3.8859504852697	-1.8999536385644	-0.376119373492	0.140410480960023	0.2928	-0.6019	-1.6618	0.0666	-2.2601390846229	-0.4791194278646	-0.2839386525619	0.1444935047556976
724	0.1029821433621684	0.8716	2.5644	2.3523	0.7655	0.334809191257	0.2316911077922999	0.0382020828097	0.1140485374899461	0.0718	0.663	0.667	0.2442	-3.8793015130814	-5.8774946993037	-1.1651438541805	0.1216005423616124	0.0031	-0.1093	0.0189	0.1598	0.0067276582496999	0.4122362756746	-0.0537032369055	0.1230274441304491	0.0066	0.1521	-0.2204	0.0926	-0.2473889770415999	-0.7424816753704	-0.2887385023072999	0.1336344414045929	0.0202	-0.3427	0.2877	-0.1615	-3.8059661038566	-4.664116289485	-1.3752356381184998	0.1370957231330369	0.6602	1.3996	2.2756	0.2941	-3.8304768119827	-3.2635437395957	-1.2400529846333	0.1417838966833184
725	0.0980675889288619	0.3055	-1.7136	-1.2963	-0.2353	-12.020476169771	-9.751170158995	-1.112620908196	0.1056163561864814	0.4438	-2.0024	-1.4633	-0.3896	1.7523779304087002	1.3117753295994	0.4260456794503	0.1197528448449154	0.2144	-1.342	-0.8729	-0.3498	0.0263991735997	-0.3529463284096999	0.4351732625727	0.1215577172903615	0.0029	-0.1157	0.104	0.1079	0.1507624936424	0.3938237373069999	-0.2026166081049999	0.1227422588420093	0.2183	-1.1944	-1.1133	0.0344	0.1024492519428	0.3314256906168	-0.1408087068752999	0.1299335688868213	0.0405	-0.5759	-0.2629	-0.2581	-4.736428779911599	-3.7708327774415	-0.4908436510132	0.1324975809777731
727	0.0908247523116185	0.6844	2.3871	2.3016	0.554	-13.8392257929706	-14.0122564419892	-3.0334656960621	0.1161978450308614	0.5865	-2.1665	-1.5766	-0.6256	-4.3057799658694	-4.0977340195278	-0.9764153359126	0.1206298810483336	0.1769	-0.7663	-1.2674	-0.081	2.1132322079891	2.1059930903403	0.5470648418835	0.121313759948241	0.003	-0.0656	0.0178	0.1794	-0.2329894278053999	0.1960069789474	-0.1223961685076999	0.1241649458326959	0.8861	-2.1269	-2.454	-0.3985	-9.7408622849516	-9.533209768917	-2.1767318595389	0.1311027679698152	0.0209	-0.4454	-0.1233	-0.1597	-0.0242353069112	-1.519427845634	0.3357927670245	0.1422698118377037
728	0.0991952888556425	0.9595	-2.0757	-3.1933	-0.0667	-4.9943223461501	-8.6203727706156	-0.0060588267278	0.1079514752117041	0.0756	-0.8404	-0.5812	0.0764	-0.534671787213	-2.9822804131214	0.0305301918232	0.1205686827929868	0.1087	0.7987	0.8345	0.1329	-0.0197895444420999	-0.910397730398	0.14950351666	0.1215092129810311	0.0028	-0.0931	0.0142	0.1617	-0.0092456122145	0.4437893862959999	-0.1586704428131	0.1276332205869851	1.0173	0.6492	3.3904	0.1999	-2.080459463416	-2.5260979721549	-0.1777518127026	0.1299525135226588	0.0983	-0.7359	-0.7665	-0.0757	-2.0682237808683	-3.4922447770548	0.131799152845	0.1357709509989496
729	0.0903106842472559	0.7439	2.6264	2.2851	0.4853	-13.927747612045598	-12.7524925989752	-2.3392185763299	0.1063271223501938	0.3325	-1.6907	-1.2983	-0.3835	1.2215224171736	0.8791200209915	0.4372191001691	0.1194911813186416	0.3264	-1.5417	-1.2775	-0.2979	-5.6621702922826	-5.356278228590099	-0.8966276696529999	0.1214221380678529	0.2166	-0.9206	-1.3518	-0.0196	-10.9324446557625	-9.6356590208598	-1.9381950644048	0.1217155162470487	0.0048	-0.0191	-0.1668	-0.1771	-0.4503596724229	0.0590538890807	-0.1299893734328	0.129475344336117	0.3587	1.5166	1.3346	0.2731	-1.7020975371740998	-1.6880914182449	-0.1543033664054	0.133591286324555
730	0.106134412653256	1.0187	-3.7264	-0.526	-0.4846	-14.766659055661698	-0.3534184447780999	-1.7260180998397	0.1252268946323445	0.0859	-0.9922	0.1846	-0.1011	-14.2049979493885	-0.7503896245410999	-1.6943863031569	0.1413675725912723	0.0	0.0204	0.0018	0.0003	-0.6414881155634999	1.4649377481144998	0.0597227206025999	0.1533261425349413	0.0136	-0.3296	-0.1436	-0.062	-19.113513145581894	-0.0116848801179	-2.2237467812254	0.1547897947143939	0.5663	-2.3287	0.0584	-0.248	-6.776758352013599	0.3042396564030999	-0.7607368416151999	0.156208979496015	0.2524	1.473	0.4418	0.2426	-7.0182065314195	0.6522681059752999	-0.7385867153311	0.1613743887490861
731	0.1165505307135004	1.0578	3.6793	-0.2693	-0.0628	-7.857393376250499	0.3793848450401	0.1210978484946	0.1300698228266272	0.0094	0.2538	0.1123	-0.1779	1.0068668416744	0.1628801470979999	0.0782532880622999	0.1317418178586989	0.0808	0.9234	-0.2577	0.0206	-4.4542212207005	-0.6821688093073	0.3457072107609	0.1408760318527974	0.1626	-1.3054	-0.1204	0.1122	-4.797095733251	0.1512739530415	0.2627721020453	0.1437290151459133	0.6118	2.5018	0.354	-0.0027	-5.2939195249306	0.1411234511209	0.0398544900991	0.1520741428507985	0.0573	0.7508	-0.0089	0.0351	5.7029296720878	-1.1224173228403	-0.0482738986689	0.1547261684322584
732	0.1065682128787866	0.3345	-2.1678	0.0013	0.0921	-14.8310635969176	-0.1072884447188999	0.3559757417736	0.1213820243605564	0.7196	2.9797	-0.0548	-0.1048	-1.1085685760339	0.2173309015868	0.1212552206173999	0.1252605051820732	0.2367	1.6698	-0.1698	-0.1312	-0.5668543863256	0.3109673146528	0.0374545652264	0.1300423016372568	0.0126	-0.3107	-0.1353	0.1744	1.0242171182131	0.2146949185298999	0.0575195108833999	0.1375247826978178	0.0973	-1.0044	-0.2248	0.0478	-15.331231546206698	0.1788140745315	0.3221407353716	0.1389249228854832	0.0069	-0.2326	-0.0964	0.1071	0.4505957306070999	-0.6198494486784999	0.0112914498108999	0.1412759256966688
735	0.1059761833621705	1.5211	-3.0879	-3.4518	0.2824	-5.0033319001804	-5.998749919921099	0.5543826455937	0.118776616011454	0.0874	-0.1167	-1.0376	0.1186	3.5653441280954	4.2257955844563	-0.2279535198758	0.1205261858930575	0.0029	0.0082	-0.037	-0.1861	0.1473003069407999	0.7708480005050999	-0.038162739779	0.1283205259923831	0.0297	0.5326	0.2516	0.0124	0.9964409385389	-0.8229775161826	0.2290944677661	0.1363756178676477	0.7019	1.5898	2.2692	-0.2084	-2.5009971185683	-1.3354598340808	0.1176356617929999	0.1372628384068298	1.0219	-1.892	-2.7416	0.2679	-2.948760150965	-2.3010164935202	0.2008068286927999	0.1500955523833667
736	0.1008563737531146	1.2461	3.2011	2.7618	0.8111	0.1986429620042999	0.2354286957088	0.0946986748949	0.113654145752489	0.222	1.2927	1.075	0.3208	-1.5370141803569	-3.1116796410936995	-0.5977780084558	0.1209238769833992	0.0029	0.0176	0.0194	-0.1882	0.2414481794059	0.6730412261849	0.1412021371822999	0.1233236670735877	0.0334	0.2865	0.5586	0.112	1.7914062168631	1.852269885356	0.5358127351033	0.1333123671606456	1.2383	2.107	3.0023	0.693	-3.3818088898799	-2.1075274685376	-0.7330393480023999	0.1388830426389446	0.099	-0.1178	-1.0162	-0.1518	-1.0786285296712	0.1208617903103999	-0.1057934095522999	0.1428132425992675
737	0.0899480251698817	0.0396	0.7836	0.102	-0.1894	1.7329818162736	0.9681532994656	0.9531636047689	0.0979926126229085	1.9361	-5.2426	-0.6858	1.2964	7.752150769128	1.6027957276873	-0.6054498994423	0.1318409913791019	0.0168	0.4219	0.1052	-0.05	12.4611574566417	2.216586349638	-1.7707904687763	0.1368103919498438	0.1813	-1.3314	-0.0679	0.4594	3.5498823170303	0.6820507802151999	-0.1351433104545	0.1420213982744786	0.0113	0.0743	0.1392	0.3077	0.3695490873651	0.2654080851022	0.2664703469311	0.1423113440682943	0.0267	-0.1306	-0.368	-0.359	3.7646559216216	1.1242271022525	0.2364909575376999	0.1594439049634705
738	0.1371954357657902	0.4028	1.6263	-0.6409	-1.161	-2.9902277053228	1.0186304078537	2.8028761931294	0.1500511889860772	0.0429	0.505	-0.4127	-0.0618	-1.4787864949209	-1.3108704398933	-0.8768381252108999	0.1544401368072523	0.3711	-1.7166	-0.3371	-0.7373	-1.4441252848742	-0.7075450641087999	0.6236263796257	0.1604268780299612	0.0449	-0.5209	-0.016	0.3854	1.6123167411167	0.7564091082382	2.7423272688821	0.1675348027921318	0.284	-0.8041	0.6563	1.2105	-1.8999929815951	-2.1384510906678	-2.2461723087244	0.1722439535824839	0.0074	0.2468	-0.0482	-0.0307	2.6863027931653	0.5340816417525	3.7924714443265	0.1731696517497644
739	0.1466665946113735	0.4684	1.9146	-0.3445	-1.0031	-0.5782638652286	-0.4002366513111	-0.8989489084643	0.156183068293834	0.0844	-0.7156	-0.3238	-0.4397	-2.4546903714344	1.0897232643286	2.6100559996687	0.1628267070744163	0.3828	1.0992	0.7079	1.3481	0.8491012885673999	-0.9344756651864	-2.3039672208227	0.1742372184161479	0.1851	-1.0612	0.1658	0.6635	-0.8732972524478999	0.2490807273616999	0.5505663716157999	0.1757760244007123	0.0294	0.399	-0.1232	-0.277	0.1468675336031	0.4946992680218	0.9503309065585	0.1761995362899369	0.014	-0.3217	0.1239	-0.0124	2.66352317839	0.4121182465825	0.5290063907922	0.179111086587937
740	0.0926293138579177	0.005	0.1596	-0.1169	-0.2057	1.4809503616094	0.0045637915612	1.1413806636377	0.102774372696277	1.2258	-2.4707	1.3751	3.1457	-0.7224954157747999	0.7545206427646	2.2277991133875	0.1257138689017903	0.1987	-0.8009	0.5125	1.2111	-2.5941220722352	0.7295378182701	0.9070929158192	0.138043275011387	0.0007	0.0064	0.0869	-0.0141	2.5550937857808	-2.158752094509	-6.196291277065799	0.14031378691544	0.0246	0.2099	0.0698	0.4631	2.6547103395132	-1.4133196918361	-3.2140895500057995	0.1439852368346383	0.0131	-0.3603	0.0778	-0.0179	1.1782450834036	1.2791599571491	5.8893762945751	0.1490582704543255
741	0.1090285173196975	0.0078	-0.2533	-0.2012	0.0479	0.8536650801286	-0.660569485453	0.6392062197828999	0.1124432626642619	1.2349	2.0589	3.4677	0.4576	1.4465252097469	1.0289776249278	0.9916804318242	0.150565357376051	0.7394	-2.3405	0.9127	1.0275	1.2945824251835	3.961056330876	2.0410770896853	0.1711823697034651	0.0115	0.2391	0.1665	-0.1245	0.7484618160368	3.3388463003555	2.08124632403	0.1730155791729222	0.03	-0.3894	0.2483	0.2158	-0.441428804454	-1.2241190571998	0.8308461223226	0.1753905215859072	0.2681	-0.8786	1.0824	0.5913	2.1722467540391	-0.4582676215936	0.0339923785248	0.176935340492269
744	0.0958974404878093	0.0015	0.0824	-0.1293	-0.015	-0.042883903463	2.5355009564922	-0.4543726615543	0.1161025592197662	0.9974	-1.5556	-3.2094	0.4073	0.1904596116186999	5.531158000051599	-0.7545599857952999	0.1232805336756415	0.1729	0.7588	-1.2306	0.1165	-0.3150196468148999	8.6075469426074	-1.0598619040273	0.145991445142121	0.0037	-0.0244	0.0518	0.1872	6.9730800752066	4.2887444335763	-0.7946898771092998	0.1516541699199475	0.014	-0.3597	-0.084	0.0468	1.4385385745148	0.3376025464366999	-0.0404839785903	0.1529888933991851	0.1047	0.8969	0.4693	-0.0448	0.5037481650828	5.3100108244869	-0.7001485743372	0.1595078505970937
745	0.1086020335139239	1.0187	-3.7083	-0.4358	0.3577	-12.948971694290998	-0.9975818864292	0.6992436846311	0.1257570199394043	0.6794	-2.8432	0.0359	0.1381	-3.4795763211694	-0.2008068286927999	0.2562018159183999	0.1295475027051225	0.3976	1.6892	1.1974	-0.563	-1.7156708827656	0.1755092599527	0.0334022330643	0.1299253811409685	0.1018	0.8725	0.5271	-0.3683	0.8391081587696	0.2146162324684999	0.0708567982907	0.1360529085956558	0.036	-0.6146	-0.1281	0.0512	-1.9599124173512	-0.1771616672420999	0.1957709207632	0.1393911992096003	0.0187	-0.3529	0.2582	-0.1008	-2.8251836915363	-0.4508711318219999	0.1085080786705999	0.143180293218964
747	0.1246821151711721	0.7954	3.0626	-0.407	-0.1542	-0.9241284481123	0.4470548578441	0.0750665025755999	0.1305164540730937	0.0159	-0.3632	-0.0715	0.214	0.9104370734286998	0.1622900016375	0.010229187982	0.139482996041381	0.0024	-0.1262	-0.0383	0.0922	-1.9674269362149	-0.8175481779459999	0.2155211221745999	0.1512147161808532	0.1369	1.1138	0.3224	-0.1174	1.425398002261	0.0450477701515	-0.0516573993090999	0.1543365665996239	0.1539	-1.1561	-0.3899	0.0841	3.928008185088	-0.1521394997169	-0.1579622682605	0.1562335600057484	0.0142	0.1678	-0.3246	-0.0546	-7.218698615866699	-0.3202129268672999	0.3956335167192	0.1579750406296449
748	0.0989874502035311	0.1892	-0.6128	-1.574	0.1193	6.928189677177899	15.8022463097471	-1.4199293209937	0.1155874956166462	0.8361	-0.8371	-3.1729	0.2859	0.7550714451944	2.3256452307384	-0.2159145524815999	0.1204578821589824	0.3053	1.1469	1.5658	-0.1871	-1.6388732868392	-4.0075991361941	0.4003546804032	0.1212433460688927	0.0032	0.0421	0.0723	0.1812	-0.4407993159628	-0.2240192168058	0.0382020828097	0.1232939335758674	0.0606	-0.4087	-0.754	0.0455	-0.2330681138668	0.1849515873207	0.0175076486614999	0.1315817786641877	0.0104	-0.0886	0.3321	-0.0223	1.0869299091489	-0.1496215457521	-0.0630275351814	0.1380823623105072
749	0.0996125706346587	0.0228	0.3432	0.3288	-0.3431	-4.063938356156499	1.523362148704	3.5411088211842	0.1059641747907507	1.6206	3.3957	0.88	-3.2612	-5.7403842373142	1.5361092906507998	5.1856475044442	0.1269357716375553	0.1351	-0.8411	0.8148	0.4748	-6.414487725327999	-3.4557737875959	6.8916006586269	0.1359783071326453	0.019	-0.0899	0.4216	0.1543	-5.5628684827958	-5.1416226530909	6.443129451677599	0.1500859681638046	0.0017	0.0287	0.1207	-0.0381	-6.1926717182414	2.1408116725098	5.4254432765607	0.1516211006875277	0.0086	0.0142	0.2805	-0.0781	-1.8135956861779	1.904596116187	1.4980645799639	0.1549860823239719
750	0.1051127572650207	0.008	-0.1503	-0.2507	0.1676	-0.9329019439584	1.6428862759705998	0.703059958609	0.1100991602706651	1.4217	-3.154	-0.9443	2.9207	-2.0326576811155	1.7264115301466998	1.7736231669866998	0.136836118670498	0.096	-0.5546	0.8343	0.2214	-3.3210632504791	-3.3554490593109	3.8883897531731	0.147149023726389	0.0123	0.0066	0.3414	0.0963	-2.4567755520615	-5.111682606728199	3.4335843182810994	0.1489905697763969	0.0069	0.0553	0.2382	-0.099	2.5567855361009	2.2013999397878	-2.3581819171273	0.1550911026592994	0.0153	-0.1054	0.3544	0.1047	0.5573333728962	2.333828581124	-0.6001385902978	0.1594367730252404
751	0.0930782415686496	0.0004	-0.0396	-0.0657	-0.0317	-0.4999712341355999	-1.0139092441697	0.4031873786135999	0.1098204461678952	1.3573	-2.2157	-3.6575	-0.5027	0.3709654364702999	0.4409960311163	0.5454517776248	0.1411310161923174	0.0009	0.0108	-0.0126	0.0969	0.505951374802	6.2010517837805	1.0061586671218	0.1418890882704219	0.0199	-0.2507	0.3832	0.0175	0.6126890170910999	2.5457301444742	0.74358328023	0.144946377504658	0.0098	-0.2895	0.1318	-0.0193	0.0730600080099	-2.73827493672	0.2594279444358	0.153028177674597	0.0208	-0.0096	-0.4424	-0.0888	-1.8671415509606	-3.6705080491565	-0.3050658600477999	0.1542309465155875
752	0.1138765397030742	0.7773	-2.4567	2.0491	0.0709	-2.8957650886121	0.5336488684148	1.1322530805153	0.1354757941532401	0.0032	0.1463	-0.0853	-0.0816	-1.1198600258448	1.4632066547637	-0.7005026616134999	0.1490697983447949	0.3151	1.5796	-0.6762	-0.4671	0.5757459112638	-1.2764452880308	0.1944726007501	0.1512381644444029	0.1447	0.9369	-0.7435	0.0651	2.7936305809149	-2.4937186578888	-0.3571560326946	0.154040717396949	0.056	-0.2296	0.6779	-0.1824	-3.1861559982088	0.7963422843986999	1.1509410200978	0.1584035706368955	0.156	0.9865	-0.2317	-0.6712	-3.2375379963029998	1.2709372637327998	0.7541272124576	0.1647599584504277
753	0.1096375845505519	1.1193	2.4047	3.0493	0.4829	-4.011808840479	-3.0930310445419	-1.8720594297981	0.1347819135616303	0.0098	-0.0087	0.2872	-0.1637	-2.5872370418627	-3.5584590977229	0.0358808439984	0.137508641666698	0.1448	0.8647	0.6771	0.6106	-7.0835553054122	-7.0221014914588	-2.586410838218	0.143340678959451	0.2748	-1.046	-1.2844	-0.363	0.7597926088783999	1.0775269248116	0.4206556842444	0.1478083408587101	0.0263	0.0558	0.4397	-0.2659	2.5034363864717	2.8670446762011	0.8503209225191001	0.1534991090335757	0.0078	0.1142	0.1478	-0.2039	-6.6118717103499005	-5.6202306215564	-3.2415903284651	0.1563093944080468
754	0.1039025003850043	0.7237	-1.374	-2.4527	-1.595	-0.4332061110376999	1.0582881827993	0.283663251347	0.124572200562987	0.0186	-0.0427	0.3498	-0.3153	-0.9429737598176	1.6994615541172	0.0808105850577999	0.1336955099348821	0.0502	-0.0893	-0.672	-0.3214	0.0002754012148999	0.1253075527795	1.0689894871497	0.1430135836575329	0.0151	-0.0967	0.1988	0.3308	0.3797389323163999	3.3581243853985003	1.8534895193077	0.1473862430828626	0.0923	0.2197	-0.6937	0.6404	0.2433759879102	0.0524442599231	0.4854536558073	0.1498647351238635	0.0492	-0.5252	-0.2924	-0.3627	-4.0317557570439	-3.0520356065525	-4.4369102871925	0.1574969192685292
755	0.1033479922794889	1.1138	-2.3933	3.0627	-1.0284	-1.5326077609185	0.6223674026433	0.4193573642313	0.1219824496241093	0.0301	-0.2247	0.3992	-0.4007	-2.3753748215432	1.0887396885611	0.5658708105581	0.1327901370749459	0.1077	0.61	-0.9148	0.0873	-1.9125434083884	1.6614168434303	-1.0848840715525	0.1373799882188009	0.104	-0.7947	0.654	0.276	-6.503009544403	6.689180765675399	-0.9728351201189	0.1414375609136324	0.0364	-0.1644	0.2887	-0.525	1.233010582138	-1.9362672559005	0.1599687628262	0.1431015890631932	0.0473	-0.0202	-0.5782	0.4017	0.4895846740307999	-2.4756995498282	1.0589176712905	0.153454202481512
756	0.104463279024967	1.533	3.2431	3.3449	-0.5538	3.8315390738116	4.350158904499	-0.1545394245896	0.1298456689516754	0.0524	0.3729	0.3468	0.5881	1.8994421791653	2.3450413448735	-0.5290850768536	0.1392984079415414	0.0116	-0.2025	-0.2517	-0.1447	0.6168593783453	0.9199974298888	1.7137824172919998	0.142382355858886	0.1628	-0.7254	-0.7331	-0.807	5.559012865787199	6.144319133511099	0.6385373882609999	0.1542665863621115	0.0014	0.0783	0.0695	-0.0545	3.4298073873339	3.9816720789628	-0.4105051823238	0.1573311743764367	0.0112	0.2815	0.1591	0.0521	-0.3856797299521	0.038949600393	-0.9371903343047	0.1610502907207397
757	0.1008210260635903	1.8202	-3.7454	-0.2343	-3.6052	3.4882317879234	-0.5437206842739999	3.2984803508573	0.1271395263390535	0.0182	0.1098	-0.385	-0.2335	0.96390425215	-0.1519821275940999	1.373465201737	0.1359215250416572	0.1282	-0.9987	0.5651	-0.3129	5.907238030512899	-0.5782638652286	5.4657698830282	0.1400618498285508	0.0086	0.2677	-0.1193	0.0772	0.2065115681443	-2.0846298246702	-1.0408198771685	0.1453755734093721	0.1338	-0.8512	0.0952	-0.8042	-6.541014912059199	-0.3314650336475	-5.5967428322285	0.1537386068471538	0.0027	0.1287	-0.0845	0.0468	2.822075592111	-0.2244519901434999	2.9301508974439	0.1553357530933713
758	0.0904696268424123	0.0832	-0.5851	0.9233	-0.4306	3.3991985094493	-3.9064482042644	-0.452051422743	0.1045517026377539	0.0479	-0.5002	0.6471	-0.1344	-1.1171453567265	0.5098463348413	1.3613475482814	0.1170654675315073	0.5966	-1.4036	2.3093	-0.5847	-3.2776285445863	2.2829973854596	1.1642389644744	0.1372804181733631	0.0075	0.2112	-0.1681	-0.0928	-0.8799462246362	1.8479814950097	-0.7409079541424	0.1399021678373146	0.2032	-0.9626	1.063	0.3486	2.7216328347339	-3.02547906083	-0.191993989816	0.1539445903941906	0.1461	0.9662	-0.6506	-0.2587	-4.2127336982639	2.778011397727	1.7096513990685	0.1546081494991499
759	0.087134855342215	0.1454	0.9683	1.1334	-0.5294	4.7760078687958	4.9366848061746	0.2263797986478	0.1016190045828934	0.0391	-0.5155	-0.5464	0.1144	-2.0510702194831	-1.6195952017962	-1.6182968817830998	0.1123789307954102	0.9054	-2.163	-2.6035	0.7931	-3.3707534982532	-2.5733882950563	-1.1041621565955	0.1301021776524969	0.0516	0.5226	0.5151	0.2388	4.9805522854051	5.142920973103999	-0.016917503201	0.1335854082727186	0.1137	-0.8324	-0.6452	-0.4091	-3.7575741760956	-3.5952448314273995	-0.1293598849415999	0.1405325290872757	0.1527	-0.964	-0.7939	-0.2643	-4.0404112237979	-4.235473970008499	0.6708773594964	0.1485108604776767
760	0.1540265450262661	1.1003	-2.3686	-1.5392	-1.654	-2.871647810793	-1.0663928471235	-1.2103489964548	0.1745903164260241	0.0134	-0.3211	-0.0384	-0.1011	-4.445683783038599	-1.2588982963386	-1.62093286484	0.1882588919461568	0.0011	0.0735	0.0041	0.0588	-1.7730330215261998	2.0341133732514	2.0026782917221	0.1963960795708401	0.1399	-1.0017	-0.0052	-0.2557	-1.2485117362338	0.0944232736799999	-0.0035015297323	0.208993162863494	0.0076	-0.0274	-0.1906	-0.1315	-4.380846468444999	-0.6433765810370999	-0.9036700721483	0.2101018446558208	0.0167	0.0258	0.2904	0.186	-3.4891366776294994	-0.7163972460163	-0.8950146053943	0.2190852608039252
761	0.0977658054479092	0.0606	0.8395	0.4607	0.1112	2.7143543740544	3.2601208959248	2.0634632741536	0.0995983005108162	1.4795	4.0844	2.3407	0.3467	5.7771699710187	4.684574665449	1.9279265333921	0.1123660391381159	0.3251	1.0823	1.5038	0.9527	13.743307484124	8.6400442859656	2.1177173134889	0.1272115248485687	0.1509	-0.9428	-0.8569	-0.3957	-2.1996295034063	2.6367305744833	3.6469415737672	0.142985613024124	0.003	-0.1035	0.0668	0.1281	13.146473708405	6.724471464213299	0.5704346021193	0.1456645923856367	0.5649	1.4749	-0.9667	-1.6454	5.5895824006411	4.504658986057899	1.8632465909213	0.1483767365277704
763	0.1034052499065242	1.0068	-2.2887	-2.7705	-1.3005	11.2333008115254	11.4906435753341	10.0509247098983	0.1268475633757141	0.3446	1.1301	1.4044	0.9084	12.8942061955566	13.103983235249	12.4435317788881	0.1359952570160371	0.8334	-1.803	-2.1389	-1.1691	7.8901661208236	7.3617892185226	8.231742313360998	0.1419003747179368	0.3365	-0.8457	-1.2097	-1.1741	8.102697172665	7.7185124778795	9.2048134916641	0.1430031799283994	0.0359	-0.3651	-0.3747	-0.3201	8.9601391837408	8.6229300676111	8.268252645850598	0.1522977594508654	0.0423	0.2516	0.4931	0.3319	6.397058762727899	5.3289348222536	6.6102979891219	0.1573253279290052
764	0.1002217536258337	0.8958	2.5675	2.5053	0.7339	10.2457513979247	10.2043625296283	3.5996905938965	0.1225044974332407	0.0041	0.1519	0.098	0.1316	14.7400238238778	14.8327946902684	2.0258119937737	0.1342022641519393	0.6842	1.9369	1.9499	0.3056	7.603788200358299	7.5414688397295	2.134359415475	0.1391261132202597	0.5187	1.4876	1.5925	0.9184	7.870101175166599	7.8860351026001	2.7019219763532	0.1415683403090052	0.2238	-0.4917	-0.4684	-1.3819	3.3609964266396	3.6568560175036	1.2202634401911998	0.1504004760926997	0.141	-0.3825	-0.4169	-1.0424	4.0923440243219	4.105956712944099	-0.2721750863825999	0.1525974221292456
766	0.0975927485459767	0.1385	-0.0995	1.4514	0.1131	-0.6214231699064999	-1.216093078937	-0.212845796087	0.1003117181371106	1.989	-0.4424	5.4145	0.4793	-1.1756484433774	-3.3455739586052	-0.5648872347906	0.1211749846384038	0.0279	-0.5641	-0.1472	-0.0723	-2.3266681495366	6.8382515089977	0.4025972331531	0.1331551745675427	0.0452	0.0916	-0.7069	-0.0323	-2.1809415638238	-3.7962483752737	-0.6305114099982	0.1410313788956458	0.0287	-0.4426	-0.3303	0.0261	-0.0799450383824	-6.4232612211741	-0.5495827958482999	0.1450733779686751	0.0152	0.3374	0.0572	0.1989	-1.3936088334553998	-11.9848313839568	-1.0855529030744	0.1510681683923452
767	0.1000403645532674	0.0432	0.0331	0.0122	-0.8036	-1.29438571003	-0.2167014130955999	-1.4141852385115	0.1054258385857739	1.715	-0.0952	0.0324	4.9387	-1.9743513096181	-0.3410647331383	-5.4843791365493	0.1358990679069479	0.024	0.5034	0.0595	-0.0896	-2.7006629993708	-0.4308848722264	3.1141582520278	0.143827003868622	0.2125	-0.1998	-0.1337	-1.469	-2.65958887532	-0.5513925752605	-3.8860685143618	0.1470772126383453	0.0118	-0.2207	-0.1187	0.2407	-0.9646124267026	-0.1916005595089999	-5.2738545792736	0.1558033711347284	0.0054	-0.0677	0.1556	0.1516	-3.6269159711409	-1.0933821661837	-12.9856000558727	0.159809808269767
768	0.1072922547300634	0.0002	-0.0462	-0.0249	0.0044	3.6928155475634	-1.1217484913184	1.373465201737	0.1417627220994632	0.0341	-0.2329	-0.541	-0.1159	-2.0937180647619	-5.2548518954455	-3.8368897259868	0.1527959804785733	0.8468	-2.151	1.918	0.0872	0.6207936814153	2.8969453795331	1.1734452336582	0.1559604505399623	0.0827	-0.7443	0.4892	-0.0487	7.9402891419354	4.5979019688169	4.9626512064366	0.162313331367019	0.0621	-0.5522	0.4899	0.1703	2.6995220514805	7.415295740274599	3.3881431178226	0.1638201378915234	0.188	-0.9768	0.8042	-0.3466	-1.318778389064	2.9564713849821995	0.0432379907393	0.1693895782255759
769	0.090504217128696	0.0208	0.1863	-0.3544	-0.4286	-0.0640504539795999	-1.1024310632447	-0.7192299442267	0.1123346511865433	1.3839	-1.3472	2.531	3.2028	1.0656846725709	-3.5173849736721	-3.7209458145139	0.1271052557717507	0.0002	0.012	-0.0153	-0.0374	-1.982101886666	2.8551630809297	4.0633875537267	0.1447847323653812	0.0136	0.0605	0.2411	0.2818	0.8470161079402999	-2.3316647144355	-2.2667487137805	0.1450139425776395	0.0018	0.0705	-0.0143	0.114	-0.915905754696	-5.8012085627764	-5.8956318364564	0.1464493411540106	0.035	0.5509	0.2325	0.0375	0.4138099969026	-0.9285742105814	-0.5421076200152999	0.1474042366466056
771	0.0950681129712002	0.0009	-0.1178	-0.0068	0.0092	-1.9156515078137	0.6440847555897	2.3830467125297	0.1100465187242248	1.5407	4.5652	0.2338	-0.3243	-2.1053636018491	0.6095022316044	2.3247009980016	0.1382331697113215	0.0161	0.4012	-0.0085	-0.1152	-3.8963763884052	1.1143126585161	4.4865611919359	0.1478418202134088	0.0149	0.3835	0.0205	-0.0646	-2.5052855089146	0.6392849058443	2.5269635188303	0.1491092781265261	0.0166	-0.3153	-0.1295	-0.226	-1.3766519872237	0.6867326008685	2.4565001508466	0.1492395669186353	0.0029	0.123	-0.0645	0.0971	2.5581625421754	0.2180784191700999	-0.1942758855966	0.1524804534913636
776	0.1154514533528551	0.6562	0.5603	2.8278	-0.4632	0.5094529045342999	2.0660599141798	-0.2410154060682	0.1210569973097003	0.2249	0.8621	1.4238	0.1279	-1.3591049955315	-3.9129398043299	0.2966071084473	0.1214855464265912	0.0031	0.1184	-0.0195	-0.1539	-0.3020757897146	-0.0950134191404999	-0.1591032161507999	0.1316485543620305	0.0131	0.0762	-0.3458	0.1554	0.9988015203809	0.0662143206681	0.6207149953539	0.1474322429268434	0.0123	0.2871	0.1552	0.1365	3.2225483016063	8.833179223671898	-0.4692049841282	0.1513145309766832	0.0491	-0.3522	-0.6007	-0.0408	-0.9833790523465	1.450184111602	-0.986329779649	0.1534103363023616
777	0.1083431078111063	0.9185	1.1213	3.286	-0.8137	3.5955989187037	8.440378405163099	-1.8350769809401	0.1200037705908448	0.0683	-0.7918	-0.4758	-0.0048	-1.3314468449494	-3.9071957218477	1.120882944643	0.1212734235401371	0.0039	-0.0891	-0.0311	0.1974	-0.4041316113503999	-0.2064722251136	-0.0120389673941999	0.1252313207190165	0.1881	0.3413	1.3945	-0.4374	3.1795463690512	6.3617680641900005	-0.7924079813286999	0.1324718696918284	0.0021	-0.1418	0.0414	-0.0386	1.4367681381333	2.0166450676206	-0.2139867439773	0.1428104599416554	1.2256	-1.6814	-3.1103	0.6098	1.4305519392827	3.8905929628923	-0.8763266658117999	0.1483642384555662
778	0.1041188119575997	0.003	0.0872	0.0889	-0.1666	-1.8770166516663	-1.1193879094764	0.5404945557565999	0.1113218950107663	1.3275	2.4638	1.4681	3.1083	-3.2919494077611	-1.9966981510557	-0.5957715138901	0.1357859502290656	0.1125	0.7012	0.7563	-0.4232	-2.8618907391794	-0.6380652718926	-5.684163046443899	0.1460335793263789	0.0125	-0.2729	-0.0842	0.2174	-1.4783143785525	0.7125416290076999	-6.7844302430001	0.1488498184562612	0.0095	0.0138	-0.0601	0.3039	1.2173520559193998	0.9913656875786	3.6471382889206994	0.1575286607484461	0.0186	0.2098	0.1668	-0.3245	-1.1645143656893	-0.6647398467072	2.0424540957598	0.1602986097148133
779	0.122391341903571	1.845	-4.4362	-1.7083	-0.1137	0.0003934303069999	-0.0001180290920999	-0.0002754012148999	0.1336818616093332	0.0418	-0.4521	0.3412	-0.3846	0.0083013794777	0.0026753260875999	0.0001967151534999	0.134085402087051	0.0	-0.0	-0.0004	0.0005	-0.0160126134948999	-0.0060588267278	-0.0010229187981999	0.1349100216497946	0.0263	0.191	0.2817	-0.4199	0.0081046643242	0.0026753260875999	-0.0	0.1479591184925847	0.0	0.0001	0.0001	-0.0	0.0001573721228	-0.0001967151534999	-0.0002360581841999	0.1503255850451411	0.0792	-0.8141	-0.1664	-0.3165	0.0003147442456	-7.86860614e-05	-0.0003147442456	0.1591844978447163
780	0.0911856231676588	2.1548	5.358	-1.2566	2.2716	-3.5012149880544	1.4170572797526	-4.1166186742638	0.0974902003366076	0.002	0.1548	-0.0483	0.0674	-1.1506656188829	0.6156790874243	-2.0273070289403	0.1187222421026281	0.0211	-0.4243	-0.0051	0.2949	2.5924696649458	0.3149409607535	-3.058133776311	0.1270440189296302	0.0003	0.0332	0.0518	0.0182	2.7706935940168	-0.6811852335398	1.3169292666211	0.1329490344684533	0.0062	0.2458	-0.0534	0.083	-10.341315619495	3.2056307984053	-7.8743108794515	0.1408686342170695	0.0219	-0.2262	0.1308	-0.4065	8.5305919745582	-0.845481729743	-1.5874126026835995	0.1414814528172985
787	0.0928602222557051	0.0021	0.0138	-0.1832	-0.0161	-0.8005126456528999	-0.7904408297937	0.0496509047434	0.1020964787886928	1.1872	-0.3455	4.1574	-0.1998	0.4073970828985	-3.3235025183824995	0.1815287436497999	0.1258276951063335	0.2127	0.0647	-1.5895	0.0705	1.9473226475272	-2.0376149029837	0.1347892231782	0.1375306151805121	0.0009	-0.092	0.0431	-0.0051	5.8536921657302	-10.0313712236404	0.5583956347251	0.1386458776714469	0.0007	-0.0006	-0.0118	-0.088	2.1249957741684	6.274033105728999	-0.3393729828182	0.1407563893352555	0.0241	-0.4211	-0.2818	0.0232	0.4239211557924999	3.5515740673504	-0.1748404284308	0.1434057263373321
788	0.0931255151436504	0.0003	-0.0026	-0.0687	0.0206	-0.892693366583	-0.805351838429	-0.0467788635023	0.1109096699365498	1.3485	0.1135	4.2679	0.097	-0.9289676408884	1.3167718944983	0.0053899952059	0.1415268723897038	0.0009	-0.0031	-0.0086	0.0969	1.9512569505972	5.8796979090229	0.2226815537619999	0.1423004291562847	0.023	0.4373	0.2255	0.0231	0.0398938331298	3.251701487355	0.0834859111454	0.145709352675454	0.0091	0.2939	-0.0857	0.0076	-3.1253710157773	-2.4633458381884	-0.1711028405143	0.1542312658670753	0.0002	-0.0021	0.0024	-0.0386	0.5897126871623	-4.4536704182707	-0.1007575016226999	0.1565755266501901
789	0.1044759457764956	0.0011	0.0012	0.1178	0.0414	-0.3114000879904999	0.4435139850810999	-0.0562605339009999	0.1215626589698266	0.8724	-2.7561	1.3874	-1.1153	0.7668350113737	-1.065802701663	-0.1055966943988	0.1304437073476649	0.1974	-0.225	1.3632	0.6012	2.1554866229609	-3.9866686438617	-0.7161611878320999	0.1513931778035334	0.0266	0.435	-0.127	0.2406	-2.9898736180465	2.9064663929625	-0.3263897826872	0.157802451546405	0.0081	-0.1174	0.1908	-0.1641	5.0743854136246	1.4576592874349998	4.2420442561354	0.1605454030010427	0.6296	0.2426	2.0399	1.2895	-1.5876093178371	1.497395748442	-0.3494054556467	0.1672837091018643
790	0.090239594548131	0.0034	-0.018	0.2374	0.0002	-0.8980046757275	-0.4516186494052999	-0.1387628692789	0.1051514175371805	1.6194	-0.4626	4.7571	0.5073	-0.4963516753112	0.0655454891462	-0.0446543398445	0.1179808354682706	0.0285	-0.5568	-0.2214	-0.0601	0.3342977318578999	-8.743791857921499	-0.9878641578463	0.1353109716687818	0.0007	0.0091	0.0202	-0.0843	1.8572664502549	6.813740800871599	1.041803452936	0.1373068945799033	0.0137	-0.3527	-0.1438	-0.0656	0.2420383248663999	2.1403788991721	0.2912564562720999	0.1404291279264647	0.0192	0.44	0.0907	0.0595	-0.2862598913732	-0.257696851085	-0.0614931569840999	0.149217123013677
792	0.0945921730490156	0.0004	0.0032	-0.0801	-0.0065	-0.4024005179995999	-1.2313975178793	-0.1694110901941999	0.1184031912242612	1.2104	0.1891	-3.8975	-0.328	-0.5591824953391	1.4559675371149	0.0515000271862999	0.1470562442181087	0.007	0.1627	0.2092	0.0388	-3.5014510462386	-2.3893809404724	-0.6796115123118	0.150021871490525	0.018	-0.4012	-0.1258	-0.0561	0.1742109399396	1.4364927369183995	0.1403365905069	0.1501963421383415	0.0013	0.0113	0.0163	-0.1108	1.7441552369924	4.2512505253192	0.5970304908725	0.1504243774752187	0.0061	0.2248	0.0969	0.0215	-0.0391856585771999	-5.7254338856482	-0.5426190794144	0.1577593493853708
796	0.083755882509177	0.0034	-0.0586	0.1995	0.1349	0.2381040217963999	-0.7341016098312999	-0.8196727016038	0.0902852732031587	0.0065	0.2679	0.156	-0.1103	0.2296846132265999	-0.7414980996029	-0.8060993560123	0.121612170577693	1.0889	0.5758	-3.2083	-1.6754	0.2471922618880999	-0.3540085902386	-0.6575007290584	0.1236662183995218	0.0282	0.482	0.2024	-0.2621	1.4452268897338	3.1261185333606	-0.1181864642227999	0.1239329434080053	0.0911	0.8549	0.0515	-0.6072	4.9153608835352	8.4558795592589	-0.5199968367619	0.1254823618577734	0.2234	1.2415	0.8751	-0.6028	2.155211221746	4.022824889074999	-0.2383400799806	0.1256999273167625
797	0.084102127508072	0.002	0.1518	0.0517	-0.0967	-0.4362355244015999	0.0176256777535999	1.5291062311862	0.0907046890144983	0.0033	-0.1226	-0.0995	-0.1733	-0.4331274249762999	0.0158158983414	1.5394141052295998	0.1217456594995547	0.9165	2.4409	0.5985	-2.2306	-0.7364228486425999	0.6893685839253999	4.8554807908098	0.1232790401837589	0.2083	-1.3763	-0.7353	-0.3152	-2.929088635615	1.0878741418857	10.9691910464363	0.1238314543136966	0.0185	-0.2487	-0.2115	-0.3432	-0.2239011877137	0.6240198099327	3.8182017864043	0.1245402731315709	0.0358	-0.391	-0.2735	-0.4514	9.7355509758071	4.887309302646099	5.8644328131113	0.125321942307923
798	0.0986109656689428	0.0001	-0.0038	0.0442	0.0145	1.3575706173342	0.3683687964441	0.0627914769971999	0.1060505411772681	1.5919	0.3126	-4.7332	0.1229	1.8078909467264	-0.4821881842591999	0.1209404763718	0.1177744513537751	0.0654	-0.3928	-0.8236	-0.0025	2.643458232733	-8.1326765620584	0.3452744374232	0.1387011772953448	0.008	0.0008	0.2947	-0.0032	0.9553274714574	-1.1778123100659	0.0894660518118	0.1412133511797322	0.0008	0.0081	-0.0009	-0.0933	4.400045867426599	7.3871654733240995	0.0976887452280999	0.1433517640207573	0.0253	0.4823	0.1788	0.0226	2.3195864040106	3.9514959744159	0.0470936077478999	0.1483862479837023
800	0.106405859580342	0.0013	-0.016	0.0897	0.1023	-0.0166421019861	0.3177343159331999	0.3217079620338999	0.125081428743468	0.9757	3.0238	-1.5932	0.1361	0.7144300944813	-0.9608354957554	-0.5265277798581	0.1346302598242497	0.1241	-0.1354	-0.8315	-0.8202	3.6442662476796	-3.3844448729367995	-1.2559869120668	0.1547935868755005	0.0308	0.4059	0.1295	0.3422	-2.5838928842532	2.3183667700589	0.5546973898393	0.1590141210698262	0.4444	0.0013	1.5299	1.3606	-1.7844425004291995	0.8635795238649999	-0.1481658536162	0.161083366568035	0.0151	-0.1577	0.154	0.3038	5.4504654440859	1.7066613287353	4.3579488245776	0.168065150799999
802	0.1002238222443887	0.0022	0.0861	0.1561	-0.0432	0.1782632721016999	-1.1444887630629998	0.778598577553	0.1184510211837872	0.9647	0.3157	-2.8989	1.927	-0.3326059815378	-2.9661104275037	1.4914156077756	0.1319138604797268	0.1473	0.9606	0.8191	0.2847	-1.8147759770989	-5.9681016990058	2.136719997317	0.154062888989534	0.2015	-1.1619	-0.5079	-0.5947	-0.1615031410234999	0.6751657498427	-0.4695590714045	0.1564466041973574	0.21	1.1494	0.3876	0.7366	0.5607562165671	2.0612994074651	-0.6909423051533999	0.1599657326442461	0.0366	-0.3831	-0.4341	0.0901	2.9730741439376	-1.5114018673712	3.1875330042833	0.1603112316321859
805	0.1006410441220326	0.1962	1.2221	-1.1749	0.2255	-1.1714780821231998	0.5274326695642	-3.4608490385562	0.1054656421289098	0.037	0.4484	-0.4792	-0.3096	1.2009066690868	-2.381433648271	-2.7489762410703995	0.1272294710057041	0.1965	1.2074	-0.8822	0.2831	-0.3524742120413	0.3183244613937	-0.2084000336178999	0.1277450770286122	0.3236	1.6865	-0.9322	0.2943	-0.3233603693233	0.3710047795009999	0.1558377446027	0.1300236010168253	0.5595	1.2188	-1.3923	-1.7409	-1.1802515779693	2.0536275164786	2.7272982311547	0.1315448331147456	0.0536	-0.586	0.2038	-0.4755	3.5090442511637	-4.3653846573799004	0.1313663795072999	0.1341248208649307
806	0.0888456947604802	0.1199	-1.2403	-0.2313	0.6579	-0.4868306618818	-0.5836932034651999	-1.1339841738660998	0.0930503334090645	2.1297	-5.1282	-0.8924	2.6903	-3.6584690817623	-1.2070835249066998	0.7003452894907	0.1208003144171582	0.005	0.2323	0.0886	0.011	2.3027869299017	-0.1293992279723	-2.3099867045198	0.1338794148650834	0.0095	-0.3173	-0.0419	0.0586	-5.046963321226699	-1.3075656253145	1.6928519249596	0.1340489504483102	0.0005	0.0086	-0.024	0.0725	0.2562018159183999	-0.2614344390015	-0.7988995813942	0.1345992525955094	0.0021	-0.0684	-0.1232	-0.0582	7.4774183857499	0.9133091146698	-4.6872499915366	0.1422485229635001
807	0.0954785443116867	0.0027	0.1759	0.071	0.0788	-1.4569904559131	0.7928800976970999	-2.3455921473033	0.0981220841104047	2.2036	5.3635	1.5896	1.5465	-2.8546122784999	0.1522181857783	-2.1256252626596	0.1022480123558358	0.0038	0.1653	0.0811	0.1456	-2.821682161804	1.9151400484146	-6.484675692096799	0.1196670285955409	0.0273	-0.1338	0.3518	-0.448	6.745519985637799	3.3430953476710994	0.2073771148197	0.1291866685983904	0.0003	-0.0195	0.0122	-0.054	-1.8426701858652	-2.9620580953416	3.9296212493466993	0.130585386587831	0.0035	-0.1254	-0.1186	0.1027	-3.614168829194099	2.5484054705618	-7.7715075402324	0.1345090859630376
810	0.1152362049377441	1.1127	-3.6589	-0.2456	-1.0179	-13.892417570477	-0.964691112764	-4.812990317653799	0.1312315342380882	0.7953	2.971	0.1931	0.4756	-10.1060049528783	-0.6999125161529999	-3.2175910797381	0.1393360833322431	0.0	0.0029	0.0186	-0.0077	-21.385494482445495	-1.4813437919164	-8.0178342554451	0.1474834685224413	0.0059	0.1288	0.1998	0.0614	3.4977921443834994	0.2179210470472999	0.8178629221916001	0.1476372790767164	0.3123	-1.5952	-0.0973	-0.7868	-10.1461348441923	-0.6986928822013	-3.5522035558416	0.1488793847446295	0.005	-0.1995	-0.0133	-0.1023	0.8123942409243	0.0353693845992999	0.4074757689599	0.1594490204671631
811	0.0902577156319732	0.002	-0.0374	0.1694	-0.0562	-0.4510285039448	-0.8977686175432998	-1.164160278413	0.1005371483155341	1.7721	-1.4103	4.7334	-1.4305	1.3252699891295	-6.950103745277801	0.6571859848128	0.1373606790298266	0.0234	-0.1537	0.4515	-0.1663	2.3193896888571	-10.2313518486885	1.6720394617193	0.139282331956697	0.0011	0.1011	-0.0021	-0.0386	-0.6974339052188999	3.0547896187015	-0.4979253965392	0.1437454685461522	0.1627	0.4904	-0.9258	0.7749	1.5051856685206	-6.6831612819783	1.1336694296205	0.1466265283106845	0.0989	-0.1187	0.995	0.0894	0.2622999856769	-4.065944850722199	-0.6925160263814	0.1666313361188086
813	0.0884150876823337	0.0062	0.1492	0.1477	-0.2475	-0.9889264196752	-0.5990369854381999	2.3932759005117	0.1017565840702438	1.2118	1.663	1.8391	-3.4228	-5.714142435837299	-4.5462052264771	7.898152756055699	0.1138034953082494	0.4374	0.5499	0.7715	-2.2062	-8.483144279534	-6.3529945683439	9.2631198631615	0.1299720814267624	0.0004	0.0591	0.0305	0.0238	-1.9492111130008	-5.9076314608199	8.6974851107876	0.1334567342452089	0.0395	0.1396	-0.6315	0.1606	-2.1387264918827	-4.0491453766133	7.2303441529539	0.1343792355901745	0.0002	-0.0393	0.0105	0.0065	-11.3080919128861	-8.5057271791558	10.4225196348598	0.1404665912736584
814	0.0869507431459158	0.0003	-0.004	-0.0671	0.0271	1.4796126985656	2.6400747320928	-1.8799673789688	0.104920047568083	1.3122	1.6428	3.814	-1.2304	3.8184771876192	8.1125722733707	-3.6092116073259	0.1386445962230722	0.0009	0.0182	0.0966	-0.0031	1.4458563782249998	3.1889493533884994	-1.2752256540790998	0.1391129158087217	0.0894	-0.284	-0.9366	-0.0762	3.0604156720916	6.8589852861766	-2.5133508302081	0.1395952526829737	0.0006	-0.0701	0.0325	-0.0061	2.7708903091703	7.838902151821498	-0.6808311462634999	0.1409122990100114	0.0008	0.0857	0.0076	-0.0389	2.9361310381103	5.6525312497611	-3.3440395804079	0.141683393205454
826	0.1015313005215599	0.6388	1.7992	1.0214	2.2711	-1.855023897505	-0.1788534175622	-3.8122216457379	0.1027817313777383	0.5205	-1.7574	-1.0503	-1.8452	-2.123343366879	-0.5064628342011	-3.9749050776823993	0.1268194222255154	0.4287	-0.9819	-0.6893	1.9056	-3.8940158065632	-1.4349583587211	-5.6018180831888	0.1399626854954748	0.0214	-0.1792	-0.024	-0.4436	0.5445468879187	0.9259382275245	1.7919963623236	0.1438005215821925	0.5249	1.4237	0.966	-1.5858	6.5202811348803	5.1705004376247	-4.5945971542381	0.1462038274786905	0.0745	-0.0978	-0.2161	0.8413	-6.320929998323399	-2.9029648632302	-5.922581812485899	0.1505997635483008
827	0.0961020055115519	0.0028	-0.0432	-0.0985	0.1805	0.4491793815018999	-0.6398357082741	1.015443622367	0.0982980504550623	2.1706	-0.4207	2.6505	-5.0913	1.1761599027765	-1.6884061624905	2.8816409405908	0.119596544525014	0.0254	-0.5607	0.0559	-0.0353	0.9073683170341	3.138000128632	-6.3953670124078	0.1240631248921347	0.0382	-0.3506	0.1934	-0.5486	5.289513105492199	-2.0219170337344	4.055164860310399	0.1352835504375295	0.0124	0.2821	0.1152	-0.2118	1.9744693387102	-1.1091587214944	1.8671415509606	0.1425212965406098	0.0145	0.3243	-0.0277	-0.2159	4.3478770087184	-4.2914197596639	8.6714006814335	0.148195821521279
828	0.0937284573673176	0.8389	-3.2457	1.435	-0.912	11.292236671514	-3.5255683240577	2.2409003426106	0.0949871524079098	0.4644	-2.5064	0.5391	-0.8728	14.3017424618798	-3.8624626959418	3.4265419157858	0.1307137960203221	0.2381	-1.5025	-0.689	0.012	7.2775951328246	0.3292618239282999	1.1104176984768	0.1376710074599073	0.2513	-0.6591	1.4668	-0.3894	8.2473221535182	2.3957151684151	0.7139973211435999	0.1387095961943459	0.034	0.0182	0.5105	-0.3262	4.926927734561	5.358835525585599	-1.2494166259399	0.1492740679041001	0.0245	0.3176	0.1848	0.3329	5.8704916398391	-2.2816203793850995	0.5821981682985999	0.1543111048414814
829	0.0997975258600866	0.5057	-0.1341	-0.9754	2.5752	-0.8331280181031999	-0.5620545365802	-0.729419789178	0.1020726858166328	0.7519	-0.4219	-1.4132	2.9789	-1.3382925322912	-1.3378991019842	0.4695590714045	0.1258097147723415	0.3838	-1.2721	-1.222	-1.2102	-1.7571384371233998	-2.6094658542082	2.6041545450637	0.1377670775012382	0.0113	0.1591	0.3052	0.0712	-1.5985466803717	0.1626047458831	-5.9666853499006	0.1441151136670032	0.3953	-1.2483	-1.5253	-0.4793	3.8183591585271	6.464846804623999	-3.8151723730404	0.1454220219624052	0.0968	-0.6514	-0.5248	-0.5468	-2.8996207056207	-4.5436479294816	3.8558924098149	0.1502792019058764
830	0.155774503818201	1.1004	0.3258	-3.2201	0.3481	0.3539299041771999	-5.4573111314277	0.4654673962116999	0.1732912037613572	0.0393	-0.2519	0.5001	-0.163	1.0015948755606	-7.140563356896499	0.8910016162629	0.1809482245584339	0.0009	0.0294	-0.0682	0.0484	0.1545394245896	-6.8436808472343	0.5326259496165999	0.1969807430561332	0.1822	0.5576	-0.9701	0.368	0.0083407225084	-2.1745679928504	0.1330581298274	0.2099624780496157	0.0374	-0.3654	-0.3283	-0.1608	0.0213239226393999	-3.8193033912639	0.2279928629065	0.2264468777999418	0.0488	-0.2722	-0.4948	-0.0639	0.0947380179256	-1.1086472620952998	0.1662243047075	0.2288052290027824
831	0.1084771858243775	1.3143	-0.604	-3.2414	2.7023	-0.0910004300090999	-5.232583740069299	4.017356207807699	0.1114526699962222	0.2867	-0.2093	1.256	-1.4958	-0.2859058040969	-8.5505388911231	7.2869194311004994	0.139504115501274	0.0284	0.5164	0.1841	-0.0671	3.3197255874353	3.0721792382709	-2.2195370769405	0.1429069908193102	0.233	-0.3359	-1.2169	0.9227	2.1818857965606	-1.6745180726534	2.1514342907988	0.1540422880623788	0.0722	0.62	0.5645	0.0185	-0.3822175432505	-1.5232047765811998	0.0755779619746999	0.1622751109840777	0.268	0.2532	-0.8848	1.2768	0.1273140473452	-3.4283123521673	2.3277697543962	0.1674837131689741
833	0.0901696437100652	0.0	0.0045	-0.0126	0.0114	2.468381746118	0.30687563946	0.4255735630819	0.1119727756044185	1.4332	4.3182	-0.6185	-0.4129	6.2071892965697	-0.3632935454838	-0.0658602333918	0.1432257403533504	0.0009	0.0047	0.066	-0.0677	8.4674857533154	-2.8549663657762	-2.4585853314737	0.1438730279671461	0.0259	0.1965	-0.3442	-0.336	6.676000850390899	-1.2327745239538	-0.9168106444021	0.1479859767244364	0.0158	0.2937	0.1849	0.2	1.5585741611805	2.4217209117078	2.5076460907566	0.1533416540504127	0.0186	-0.0453	0.3014	0.2993	-1.7624104032371997	0.7847754333728999	0.7032960167932	0.1579428173662983
834	0.1410090364187779	0.1339	-0.5674	1.0499	-0.004	-5.1852934171679	-0.1626047458831	0.5773589755224999	0.166173999798882	0.0033	0.0064	-0.0005	0.1714	0.4367863268314	0.2615918111243	0.5137019518499	0.1688092375613989	0.0061	-0.1394	0.1863	-0.0093	-3.5480331945874	-0.1507624936424	0.6106825225254	0.203976966091264	0.9001	2.5615	-0.2324	-0.0653	-4.760900145007	0.2325959974983999	0.5736213876059999	0.2063159757657392	0.0005	-0.0468	0.0025	-0.0412	0.7468487517781	0.4454024505547	0.5084693287668	0.2098723996154835	0.2395	1.2727	-0.3035	-0.0109	-3.7205917272376	-0.6453043895414	0.5545006746858	0.2200253415479311
836	0.1459681192537674	0.1427	-0.4926	-1.1053	0.0402	-3.3903856705724995	0.9610322109089	-0.1942758855966	0.1682080089579701	0.0034	0.001	0.0293	0.1726	-1.4633246838557998	-1.2322630645547	-0.4588184240233999	0.172283414622068	0.0116	0.0201	-0.3169	0.0166	-0.8142827063979	1.7488370576457	-0.4443008456951	0.1991495549248489	0.4668	1.8246	0.4123	-0.1306	-2.7679789248985	0.9145287486215	-0.2631261893216	0.2072175829240706	0.1577	-0.8926	-0.5838	0.0626	-3.0358262779041	0.5867619598598	-0.2224454955778	0.2123409840430107	0.5593	-1.9762	-0.1542	0.1466	-3.2331315768646	-0.2955055035877	-0.2767388779438	0.2133746197056986
837	0.1851732101964542	0.053	-0.2053	-0.5668	0.2564	-0.9259382275245	-2.8150725326464	0.7594778646327999	0.1939121236427055	0.0302	0.1305	-0.4625	-0.048	-1.1281614053225	-2.8072826125678	1.6320669425280998	0.1978929571672721	0.0059	-0.0392	0.0863	0.1898	-0.4903715346447999	-5.6392726484152	2.6365732023605	0.2171853245132051	0.035	-0.2118	0.4036	0.1839	-2.8066531240766	2.0448146776018	-0.4723130835534999	0.2207588805229097	0.0515	-0.2216	0.246	0.4902	-1.8517584259569	-1.0605307355492	0.4075544550213	0.2281220968488163	0.1571	-0.0992	1.0116	0.0055	-0.6852375657019	-4.8379731421483	2.4983611355114	0.2293625697449689
838	0.1555366273840978	1.1266	-1.2979	-0.6087	2.9682	1.9586534403688	0.3175376007797	-2.8280557327774	0.1753139279429027	0.0174	-0.01	-0.1297	0.3636	2.275207465381	0.5293604780685	-3.7178770581193	0.1863162441395479	0.0002	-0.0125	-0.0374	-0.0165	2.51401966173	-1.9644368658817	2.809485822287	0.1970724667567907	0.188	0.098	-0.4446	1.1061	0.9303446469629	-0.1400611892919999	-0.553556441949	0.2032105688248943	0.0	0.0008	-0.0023	0.0031	4.5257075074824	-0.4845487661012	-3.2746384742531	0.2111980291109296	0.0281	0.4205	-0.1455	-0.0362	1.5877666899599	-0.0073178037101999	-1.5721868498027	0.2235080495929911
839	0.0939571292022118	0.7987	-0.1268	1.8765	-3.0354	-0.8119614675866	-5.0033319001804	3.1762022114417	0.0987455669923618	0.0454	0.1809	0.5833	-0.5624	-0.8263610168227999	-2.4175898934843	0.5300293095904	0.1119677718186226	0.366	0.5359	1.3563	-1.6661	-0.8380065539099999	-5.769616109124299	4.5667816315332	0.1238479271910689	0.3865	-1.3083	-0.7082	-1.5711	-1.1807630373684	-4.918665698114	3.640804060978	0.1274714380052959	0.0308	-0.2529	-0.4809	-0.2598	-0.2854730307592	-4.6095081628734	3.5188013227772994	0.1415004999837057	0.0108	-0.0498	-0.1092	-0.3166	-1.5315061560588998	-3.2779826318626	0.6067088764247	0.142177450169057
840	0.1229340850855795	0.4375	0.403	-1.7724	-1.4262	9.3597463465607	-0.0787254044307	4.7039707795841	0.1337828578954198	0.3105	-1.7297	0.5801	-0.3918	8.1009660793142	0.0078292631093	4.1235823906977	0.1415543582997384	0.0004	0.0174	-0.0499	-0.0355	2.5939253570817	-1.773190393649	-0.50752509603	0.1493096724712883	0.1543	1.1658	-0.3602	0.2469	12.6622790295801	-2.4801059692666	4.2300052887412	0.1519915535581715	0.3484	1.7029	-0.4461	0.5828	9.3436550470044	1.3576886464262998	6.018460778301799	0.1550867849830864	0.0627	0.7481	-0.1361	-0.1674	4.6219799036053	-1.7287721119886998	0.6511665011157	0.1567504426996211
841	0.1188431590861763	0.1792	-0.5089	-1.2614	-0.6422	-4.1340869798946	-0.3154524201525999	1.4182769137043	0.1193084600836554	0.1285	-0.2171	1.0199	0.727	-3.8789080827744	1.8456602561984	-0.9481276968393	0.1267494364756069	0.001	-0.0286	0.015	-0.1016	0.1560344597562	23.2271810925432	-10.475081923875	0.1275255407042278	0.0008	0.0288	0.0031	-0.0912	-6.972175185500499	-21.9154844490052	10.8563945774194	0.1390049808857658	0.0235	-0.2474	-0.0095	0.4385	-2.6464089600355	0.1646505834794999	0.3479891065414999	0.1390943610830435	0.0238	0.4035	-0.1381	0.2733	-2.5932958685905	0.9227120990071	-0.1139767599379	0.1592527023556594
842	0.1267818622276412	0.0248	0.022	-0.5339	0.0866	-2.5235406751594	-0.309629651609	-0.4062167919775	0.142507720611198	0.3596	1.9454	0.0272	0.0116	3.6713735958319	-0.2221307513321999	-0.6436519822519999	0.1460442031838681	0.0015	0.1115	-0.0297	-0.0466	-1.119702653722	0.4525235391113999	-0.7763166817724	0.153620690444615	0.1113	0.0136	-1.0272	0.1782	3.1896968709718	-0.3295372251432	-0.6056466145958	0.163909219684419	0.0002	0.0092	-0.0462	-0.0013	-0.6875194614825	-1.1975625114773	-0.4861224873292	0.1861352798889837	0.0016	-0.0372	0.1049	-0.0169	3.480677926029	-0.4506744166684999	-0.6063547891483999	0.1936206193107316
843	0.0817665186145718	0.0466	0.7411	0.2435	0.4958	-2.0652337105351	0.7999618432231	-2.4688145194557	0.0882120914865554	0.0596	-0.4158	0.5069	0.7642	-2.0618108668642	0.7827689388072	-2.4550838017414	0.1130687913802029	0.0509	-0.7983	0.131	0.1444	7.713476569949899	-0.7913850625304999	-4.8806996734885	0.1158621944900091	0.0236	-0.2591	-0.1996	-0.4454	8.392773338016099	-1.0587996421983998	-5.1367441172841	0.1226928549096158	1.655	-3.6345	-1.0497	-2.4334	-2.1227138783878	0.8677498851191999	-2.3092391869365	0.126176756204711	0.0059	-0.1403	0.1312	0.1818	-1.7368374332822	0.5333341241691999	-2.7621168133242	0.1270767791003687
844	0.0949842506825393	1.5285	3.9519	0.2808	2.9056	-4.5269664844648	1.6363159898436996	-5.302693020776699	0.0965466589102545	0.2405	-1.5355	-0.1391	-1.1661	-1.6779802593549995	1.7352637120541998	-3.2803825567352995	0.1148097608212233	0.1104	-0.2715	0.747	-0.9002	-14.349386872057496	-0.6505370126244999	-11.3267798524686	0.1203519662430156	0.0063	0.2524	0.0246	0.1181	1.7666201075221	3.2785727773231	-1.7165757724717	0.1413377626549911	0.2472	-1.3396	-0.8392	-0.3527	0.0671585534049	3.2511113418945	-3.0798511292574	0.1450242904478247	0.253	0.9038	1.2629	-0.4528	1.8043107309327	3.5909564410811	-2.0811676379686	0.1462742020362791
845	0.0997268734777284	0.0089	-0.3641	-0.0269	-0.0102	-4.1194513724742	-1.1514131364662	1.3248372157917998	0.1034875900388421	0.8997	3.3137	0.3191	1.3993	-3.7606822755209	-0.9659107467157	0.6582875896724	0.1201199428712194	0.2356	1.3169	0.5553	-0.9482	-10.8587551592614	-1.0847266994296998	-4.1394376320698	0.1246221138407912	0.1251	0.1186	0.3372	-1.1737	-8.9250845433871	-1.8647022830572	-0.3223767935558	0.1313697906476945	0.1286	-1.1582	-0.167	-0.3146	-1.6234114757740998	-1.5391780470454	4.1474636103326	0.1420053465441776	0.0003	-0.016	0.0046	-0.0513	-12.321883127963698	-0.9392361719011	-5.561058703383599	0.1475585238394072
846	0.1099177138691782	0.0513	0.5967	0.2336	0.5381	-1.9014880167617	-1.5420894313172	-1.3340828280063	0.1103006607696023	0.8615	2.5495	0.9317	2.0852	-0.5471435279449	-1.9416179080757	0.2227602398234	0.1280855935453549	0.2368	-0.161	1.4741	-0.7577	-5.8161982574731	-4.3708533386472	-3.9528336374597	0.1414317229185418	0.4066	1.4723	-0.0701	1.4626	2.0705450196796003	2.0556340110443	1.1095128087707	0.1497401152800275	0.0	-0.0189	-0.0005	0.009	-4.0532370518061	2.1380970033915	-4.8602412975245	0.150496001509284	0.2237	-0.6604	-1.3355	-0.0975	-0.4400517983795	0.1987216480656999	-0.5782245221979	0.1517847821059683
847	0.0975645555792536	0.1216	1.1773	0.2262	0.6575	-3.2653141759772	0.3739948498342	-1.7589875595663	0.1047662248865361	0.8928	-2.981	-0.8966	-1.7585	-4.0874261454844	-0.0921807209301	-2.3717159196881	0.1188616546454684	0.2397	1.1093	-1.0238	0.8639	-10.5145036406364	-2.7753754146700995	-5.939538658717599	0.1255934057721976	0.0137	0.0087	-0.3594	0.1839	-7.3646612597637	2.985349169516	-5.3208695009601	0.1308893823771336	0.1082	0.7988	-0.4502	0.6314	-1.216486509244	4.6871713054752	-1.5086871982529	0.142222841444495	0.0001	0.0241	0.0053	0.0232	-11.5845160465843	-5.2866410642511	-6.1199264544771	0.1470032693554435
848	0.1516981559018424	0.6145	2.2379	1.0299	-0.0842	2.0315954192866	-2.1591061817853	0.156585262186	0.168646264302126	0.0137	0.315	0.1503	0.0054	2.6831160076786	-1.031967695261	0.2277961477529999	0.1872641186768234	0.0004	0.0053	0.0151	0.0514	-1.3546592330624	-0.752632177291	0.5727951839612999	0.1902847045395581	0.064	-0.0932	-0.7039	-0.0119	1.1601472892815998	-2.1639060315307	0.2493561285766	0.1953739997280958	0.2416	0.4276	1.2927	0.0345	0.1981708456359	-3.243439450908	0.2461300000592	0.2169674099357888	0.024	-0.2947	0.2812	-0.0071	2.6006923583621	-1.4259094616600998	0.1382907529105	0.233443504342476
850	0.1009784538522653	0.8224	-1.6253	-1.2859	-2.8145	-1.6375356237954	-0.1114981490037999	0.0933610118511	0.1021779222378921	0.1568	0.5594	0.5361	1.3046	-2.6016759341296	-0.5497795110018	-1.1666388893471	0.1189728356348119	0.0881	-0.6591	0.1267	0.8128	-6.5491195763834	-2.3248977131551	-3.9975666633656	0.1215688729103394	0.1736	0.7303	-0.4289	-1.1935	-6.853988721277699	-4.734461628376599	-10.0960511661112	0.1270565732282759	0.2418	1.1329	0.5973	1.1017	-4.2425950585652	0.3368550288533999	2.1505687441234	0.1460492088071294	0.3323	0.1667	-0.7287	-1.6894	-4.081052574510999	-0.9109485328278	-1.3578066755184	0.1467063389881233
851	0.1064732368643589	0.9914	1.7883	3.2681	0.2967	-1.0611995670711	-3.3572588387231	-0.4984368559382999	0.1323756798477531	0.0003	0.0085	-0.0096	0.0612	2.4391105312772	-1.5316241851509995	-0.9415180676817	0.1409384946518373	0.0	-0.0035	0.0065	0.0096	2.8550057088069	0.6646218176151	-0.5500155691859999	0.1425200573539395	0.1073	0.5398	0.9136	0.0587	-3.1695138962227003	-5.9855306616059	-0.5602054141373	0.1448655429914944	0.0266	-0.4209	-0.3132	0.024	-1.3606393737288	-4.082626295739	-0.5862898434914	0.1511530765663156	0.2477	1.461	0.5172	-0.2368	-1.7203527034189	-5.3403443011566	-0.7775756587548	0.1570462191386659
852	0.1111390065664281	0.4552	2.1997	0.7938	0.8214	5.1713659843001	1.5177360953139	0.4041709543811	0.1269531125335857	1.2434	-3.6518	-1.1005	-0.38	-0.1044164034778	-0.3518447235501	-1.3783830805745	0.1402760586057346	0.0031	-0.153	-0.0964	-0.0122	1.3080770847136	0.9201548020116	2.4898630408802	0.1526877662608756	0.0019	-0.0081	0.0276	0.1336	-0.5517466625368	-0.4344650880201	-1.2153849043843998	0.1532376057342854	0.0113	0.0812	0.0674	0.3148	-2.0471752594438	-1.0106044295909	-1.9367787152996	0.1575157091897795	0.0086	-0.0456	0.1775	0.2197	-9.7885066951293	-3.236751135689	-2.1659125260964	0.1781984465523167
854	0.106399613300438	0.0001	-0.0255	0.0049	0.0079	2.1698468291664	0.8588190171503	1.9097893962394	0.1179701024653362	0.2756	0.0228	1.3016	1.345	2.6718639008984	-5.1152234794912	-4.418655120947699	0.1418531775814969	0.2336	0.6606	-1.1744	-0.8093	4.2940557427208	-0.8479603406770999	0.4751851247945999	0.1442372510950746	0.2052	-1.0324	0.8541	0.5822	4.3899347085367	-0.8097582578673999	0.9243645062965	0.1451623748706689	0.3772	-1.5293	1.1224	0.5472	3.2358069029522	-3.3445510398069995	-2.2189862745107	0.1575477409892306	0.0799	-0.8276	0.2615	-0.0855	4.3336741746357	-2.6126919827256	-0.9289676408884	0.1581037877882777
855	0.1283260273638112	1.0936	1.1047	-0.2382	3.392	3.9311162845132994	-0.42097042849	-2.1875905360121	0.1291435980417612	0.3817	0.2159	1.7726	-1.1157	4.4372250314381	-0.7497601360499	0.1071704156267999	0.1337911970484221	0.0	-0.0009	-0.013	0.0177	15.436631525452	-16.770753696489	17.873263445795097	0.134794355407393	0.0	0.0045	0.0045	0.0102	-6.2991339593156	16.1222231784302	-20.0184815377433	0.1360173576824574	0.0922	-0.3107	0.594	-0.7535	4.604000138575399	-0.1725978756809	-0.6684774346237	0.1361081821275448	0.0433	-0.1479	0.2452	0.6286	4.433172699276	-0.0533098065985	-1.2911989245432998	0.1543753882012463
856	0.1197754890336031	0.1434	-0.201	-0.9226	0.9509	5.505112913728199	-0.3792274729172999	-0.8027158553720999	0.1198270442704949	0.1486	-1.1198	-0.4199	-0.6553	3.1265119636676	1.0320463813224	-2.3723060651486	0.126942260830386	0.0	0.0058	0.0151	-0.0036	-18.1914698780967	10.6610564299939	-4.527281228710399	0.1280762614260466	0.0	0.0171	-0.0114	0.0058	26.4428837068077	-10.5343325281092	2.2703682726049	0.1390749655331951	0.0272	-0.5032	0.1824	-0.0854	3.8550268631395	-0.2902335374739	-0.7104957914113	0.1391365202568309	0.0246	-0.1686	-0.3666	0.3198	3.0554584502234	-0.0574801678527	-1.0826021757719	0.1601831092117914
858	0.1205037776349281	0.2292	-0.6877	-0.9853	-1.187	1.8068286848975	-0.039736461007	1.6341127801245	0.1208923593067688	0.2137	-1.0777	1.1909	-0.2691	1.5865470560082	-0.5196820925162999	1.3873926346048	0.1269073787545958	0.0	0.0107	-0.0142	-0.0059	-5.5922577267287	-22.5063380840578	-3.9698298267221	0.126981247436402	0.0	-0.0122	-0.0033	-0.0184	8.6272184579574	22.2136259356498	6.7261238715027	0.1431849416389502	0.0002	0.0162	-0.0415	-0.0042	1.4359419344886	0.0826597075007	1.3216504303051	0.1432743747552315	0.0002	-0.0029	0.015	-0.0387	1.3007592810034	-0.0913938603161	1.2786878407807	0.1515463636195702
859	0.1496657593023954	0.4191	-0.3855	1.9602	-0.4581	-0.016130642587	-3.3666618230604	-0.9286922396735	0.1505056188032233	0.2072	-1.0104	0.0292	-1.0213	-0.4700311877729	-1.1786385137106	-1.0438886335631	0.1603441237329406	0.0	-0.0083	0.0072	-0.0105	-5.2444653353407	19.4846752972057	-7.0335896564232	0.1612045110298006	0.0167	0.3915	0.0304	-0.027	1.4872845895521	-2.6274456192381	-0.963510821843	0.1614218328408767	0.0167	0.301	-0.0547	-0.2477	1.2131816946652	-1.3315648740415	-1.1179322173405	0.1620095281440911	0.0002	-0.0327	-0.0227	0.0003	6.3564174120148005	-23.7793998714484	4.834865042723	0.1874175433633631
864	0.1459078294413177	0.7057	-2.6787	-0.1892	-0.2103	-1.5937468306263	-0.4707393623254999	-0.2360188411692999	0.1673187014255789	0.5802	2.2785	0.0901	0.0419	2.9036336947521	0.0226615856831999	0.1146062484291	0.1765549259866685	0.0065	-0.2071	-0.1044	-0.0324	1.485986269539	0.0848235741892	-0.0190026838281	0.1767845437487541	0.0068	0.2172	0.0791	-0.067	-2.4326976172731	-0.2344451199413	-0.2685161845275	0.1976588306325713	0.0032	0.1145	0.0865	0.0608	-1.3963628456044	-0.1824729763865999	-0.1675619677513	0.2038799615150273	0.0618	-0.1315	-0.5031	0.4295	1.1427576697122	0.0855710917725	-0.0566146211773	0.2066784099373476
865	0.0946012185237203	0.1399	1.4602	-0.1787	0.2316	-0.8198300737266	-5.1242330335215	-3.0229217638345	0.112756131206521	0.0006	-0.0202	0.016	0.0866	-4.7793520264053	-4.213913989184899	-2.4334451348564	0.1197622067311632	0.0135	0.4057	-0.0574	-0.0248	-2.6219375949401	-2.5193703139052	1.4933434162799	0.1213483921287359	0.0009	-0.1027	-0.031	0.0001	0.6907455899999	-2.9925882871648	0.9369149330898	0.1255417307325612	0.0539	-0.05	-0.3882	-0.7003	-3.1488588051052	-3.3367611197284	-0.3146655595386	0.1300745535650637	0.0635	0.184	-0.3373	-0.7647	0.7681726744174999	-2.3856433525559	4.9204754775262	0.1342748183109935
866	0.1409365337087552	0.2522	-1.1604	-1.1558	-0.0402	3.3926675663531	-0.6807918032328	2.1971115494415	0.1457800421746133	0.0029	-0.0777	0.0621	0.143	2.1374675149003	-0.8845493592281	1.3806256333243998	0.1496731268036906	0.0554	-0.5432	0.029	-0.5095	-0.0277368366434999	-2.3407136114965	0.5125216609289	0.1606280867393917	0.0101	0.0031	0.1425	-0.2727	7.6231449714627	2.1297562808831	3.5718750711916	0.1732821513042839	0.2862	-1.2855	-0.4454	-0.7915	1.8728462904121	0.3230062820469999	0.2876762404783999	0.1750610577910798	0.324	1.3552	0.8247	0.5093	0.6983781379556999	0.1272353612838	-0.4421369790065999	0.1833692513388085
867	0.1294892164649524	0.1804	0.3413	1.4046	0.0015	5.2631532749232	1.6761311369121	0.1515886972870999	0.151649935664664	0.0382	0.6036	0.1156	-0.0022	2.3667980408505995	-1.8839410250695	0.134159734687	0.1751296092154917	0.7569	2.0156	1.5558	0.0057	4.1000946013698	0.4452844214625999	0.1430119165945	0.1754005504720978	0.0089	0.2162	0.1675	-0.0342	-1.0261055836867	0.3853256426758	0.1508805227345	0.178407973467644	0.082	-0.6199	-0.5523	0.0052	4.4057112638474	0.9717335152593	0.1402579044455	0.1924664451823694	0.0328	-0.2598	-0.4335	0.0044	4.467007705677999	3.3755926910293	0.1420676838577	0.2029816669393312
869	0.115574103433775	1.3183	1.9124	3.6677	0.0247	3.6666130891172	8.3404471071851	0.2391662836252999	0.1334943240100226	0.0	0.0061	0.0022	-0.0199	-0.8372983793574	-0.9783038013862	0.0926921803292	0.1544495913017566	0.2427	-0.6881	-1.372	-0.0368	2.2143831399188	4.3793514332784	-0.4571266737032999	0.1564591941428319	0.0171	-0.1851	-0.3515	0.0797	9.1842764296387	12.328571443182698	-3.4993658656115003	0.1644275220040651	0.029	-0.384	-0.3365	-0.0595	4.9731164526028	8.2007400051694	-0.4488646372563	0.1664986211373763	0.0038	0.1773	0.0484	-0.0053	9.0141965079226	12.792347089074298	-3.7192934072245	0.1699439738782084
870	0.0954407255986832	0.1515	-1.3932	-0.6479	0.1408	0.570867375457	0.0560638187474999	6.4177138538454	0.1126212347861576	0.0005	0.0154	0.0716	-0.0411	-2.9901096762307	-0.9421868992036	6.1927110612721	0.1201414052021574	0.0184	0.4615	0.0689	0.1119	-1.8308279336245	1.9573551203557	2.1185828601643	0.1212683793301023	0.0011	0.1071	0.0113	-0.0496	1.5989794537093998	2.7057775933618	2.6186327803613	0.1267647896015602	0.0426	0.6526	0.2699	-0.076	-1.4500660825099	1.0471934481419	4.0773149865945	0.1311036712678092	0.0242	0.3753	0.3444	-0.1298	0.7156497284329999	5.3823233149135	0.1485199408924999	0.1383580633375031
872	0.1329284008344138	0.1719	-0.0126	-0.7868	1.1489	-0.1391956426166	1.0486884833085	0.0871448130004999	0.1564529508028726	0.1566	-0.2314	-1.1706	-0.279	-0.0262811445076	1.5016054527268998	-3.4584884567142	0.1637103838778148	0.0998	-0.0644	0.613	-0.7311	-1.286123673583	2.7041645291031	0.1802304236367	0.1673860529850802	0.071	0.0915	-0.6973	0.376	1.1532229158784	-2.5798798951218	-0.2119802494115999	0.1723646548475934	0.0283	0.0543	0.1018	0.483	0.1434446899322	1.5970516452051	-0.8530355916374001	0.1731334452289089	0.0126	-0.193	-0.2512	-0.0962	0.3915811845570999	2.0970228793407	0.0761287644045	0.1750931410395624
877	0.1191923715917033	0.8465	-0.893	-1.8323	-2.5492	3.3242500359658003	6.9461300991771	9.3662772896569	0.1269660214630548	0.0578	-0.2632	-0.3803	0.685	2.0883674125867	4.8408451833894	9.961261942933	0.1358645220873272	0.1118	0.3328	0.5032	-0.9331	2.2458575644788	5.0876046719398	9.8651075759022	0.1426783233943331	0.0007	-0.0385	-0.0636	0.0459	-1.3212176569674	-1.990363923113	2.2628144107105	0.1451223798636376	0.8325	0.4215	1.0407	2.71	-0.0820302190094999	0.8238824058887	8.0934909034812	0.149553960557182	0.0251	0.173	0.335	0.3315	2.3555459340704	6.274426536036	18.761904480216	0.1524193798161713
879	0.1424509958491306	1.1829	-2.9807	-1.889	0.0522	1.6684199028949	1.6167625035858	-0.2212258616261	0.1727908872880993	0.001	0.0932	0.0026	0.0159	4.0750330908139	2.5310158509924	-0.0687716176636	0.1752127515852063	0.0013	0.0157	-0.0319	-0.0998	-1.3213356860594998	0.2694604172643	-0.3344944470113999	0.1797136631559882	0.0294	0.2936	0.3928	-0.0714	4.3391821989337	3.8112380699704	-0.4251014467135	0.1829165513115963	0.0953	0.8608	0.1715	0.1033	4.0114940962334	2.1724828122233	0.0307269069767	0.1975356737786922	0.107	0.1732	-0.8333	0.2969	2.1570603441889	1.2822680565743998	-0.0257696851085	0.2004133978085248
880	0.1351937946623227	1.4091	-3.8778	-0.7484	-0.1924	6.107808801021499	2.8474911899432	0.0579522842210999	0.1466159544322543	0.0819	-0.6473	-0.6455	0.0436	9.3253998807596	3.6063789091155	0.2000986541402	0.1577841419386121	0.0027	0.0229	-0.0298	-0.1549	-5.132691785122	0.8053911814596999	-0.5077218111835	0.1708586178536013	0.0234	-0.082	0.4365	-0.0921	-1.5457483331723	1.4360599635807	-0.3314650336475	0.1759636832727397	0.0018	0.0267	-0.0146	-0.1216	5.171641385515	1.3541477736633	0.1990363923113	0.1858327981711764	0.2503	-1.3855	-0.3112	-0.0636	0.5886110823027	1.8888195608763	-0.2310616193011	0.1937174452853308
881	0.1361585779237649	0.2662	1.696	-0.2365	-0.0013	-3.0971620627654	-0.3102591401001999	0.0025966400262	0.1465907341170663	0.1106	-0.8064	-0.6937	0.0001	-1.7682725148115002	-0.8619664596063	0.0014556921359	0.1630762396540742	0.0033	0.0001	-0.0001	-0.1738	3.0291379626851	-2.9009190256338	-0.0036195588244	0.1768179959089647	0.2228	-1.1858	-0.6958	0.0005	-3.9485845901441	0.4071216816835999	0.0036589018550999	0.1822036125287869	0.1342	1.001	0.3201	-0.0003	-1.2064933794462	-0.3008168127321999	0.0014163491051999	0.1875032383400208	0.0968	-0.8411	-0.2583	-0.0	1.2155422765072	-0.1579229252297999	-0.0001180290920999	0.1885280012497521
882	0.1128780676158769	1.31	-2.8246	-3.0708	0.006	-1.0153649363056	-1.5999630294768998	1.029213683112	0.1358476600347818	0.0585	-0.5147	-0.5461	-0.2873	-1.0031685967886	-2.9140202548569	1.5368961512648	0.1426330508191603	0.0568	-0.6707	-0.2094	-0.322	0.9087846661393	-1.2846679814470998	1.5388239597691	0.1500395692223375	0.0546	0.4406	-0.2686	0.5285	-0.7443701408439999	1.3932547461791	-0.4668837453169	0.1566045251617476	0.06	0.0086	-0.7558	-0.0576	1.3438005565892	2.3972888896431	-0.2013576311226	0.1616085987047165	0.3214	-1.4595	-0.4991	-0.7774	-2.8642119779907	-1.9245036897212	-0.1827483776015	0.1630951299009357
886	0.0969486191677223	1.8091	-1.8714	-0.6255	4.9089	2.1914461530207	1.9516503809042	-6.0307751469109	0.1205550065379637	0.0001	0.0025	-0.0377	0.016	-0.9585142569441	-0.5443501727651999	-0.7651039180229	0.1307485707881325	0.0177	-0.1661	0.0063	0.4186	2.0958425884197	3.1941426334409	-4.8381305142711	0.1355892095005183	0.0119	-0.073	-0.3349	0.1177	2.2422380056544	2.5662278634689	-5.3288167931615	0.1440752450775919	0.0023	-0.0677	0.1376	-0.0199	3.0893721426868	1.3875893497582998	-7.762143898925799	0.1494808037094744	0.0407	0.4036	0.2156	-0.4463	2.0072027402526	2.157965233895	-3.5801371076386	0.1524839906122718
893	0.0889305099587011	3.39	2.4775	3.1848	6.3952	3.8065169062864	4.079478853283	10.2694752454368	0.1033589277711111	0.0002	-0.0183	-0.0167	-0.0445	-0.5491500225106	-1.687029156416	-1.1063653663147	0.1271965620002677	0.0318	-0.1627	-0.4031	-0.4317	2.8089743628879	3.0453472913335	7.475175833	0.1362890155505721	0.0032	-0.0512	-0.081	-0.1616	1.0735926217416	0.6855523099474999	3.0350000742594	0.1402800738351416	0.0015	0.0193	0.1254	0.0145	0.9779103710792	-0.1948266880264	3.195047523147	0.1433757344919756	0.0257	-0.0006	-0.3791	0.3532	6.157971165164	7.8818253983152	16.004744888759998	0.1463922194994153
894	0.0996762424859363	1.4941	3.4989	1.014	3.0354	-4.417474830026699	-2.0502046728077	-4.366801006485099	0.1158863498102474	0.0001	0.0143	-0.0314	-0.0065	-0.9910902863637	2.4766831255957	0.5227508489109	0.1382378129864045	0.1008	-0.6063	-0.5467	-0.6536	-6.659712835681099	-5.019895316105099	-3.9771082874016	0.1443974887358498	0.0109	0.0399	-0.2271	0.2455	-1.9843050963852	-0.3860731602590999	-2.6191048967297	0.1455246686599202	0.0084	0.1599	0.0716	0.2369	0.4802210327241999	1.3260568497435	-1.4304732532212998	0.1479022731927866	0.078	0.0333	0.7244	0.5148	-1.8523485714174	-0.719190601196	-0.497295908048	0.1483832723922225
895	0.0929900513139695	1.6226	2.8613	0.1536	4.2383	2.4326976172731	1.7547778552814	4.0306148091536	0.0954868709699243	0.004	-0.138	0.0158	-0.2069	-3.2177877948916	-0.2251208216654	-4.9659560210154	0.1219932028391632	0.026	-0.2575	0.0509	-0.5012	3.7152804180931	6.6910298881183	1.4959400563060998	0.1242119162259046	0.0339	0.297	0.3441	0.4501	-0.7359900753049	1.8988913767355	-2.1679977067235	0.1290852923244577	0.021	-0.252	0.033	-0.4235	4.7307633834908	7.674487626526199	1.9098680823008	0.1304091508707447	0.1326	-0.6661	-0.1464	-1.0298	4.4815252840063	1.2009066690868	6.2371686859631	0.1337772264314409
896	0.1157913954779116	1.6935	-3.1947	-0.0077	3.4252	4.5436479294816	0.0403659494981999	-4.7090460305444	0.1216656922700632	0.0014	0.091	0.0079	-0.0974	-0.2069836845127	0.4601560870671999	0.3651820109574	0.1497963997853834	0.0221	-0.2925	0.022	0.3675	2.5128000277783	1.5377223549095	-2.6612806256401	0.1548617623544902	0.0061	0.1573	-0.0396	-0.1809	2.0394246823959	1.0434558602254	-1.632342343743	0.1572182632296661	0.0058	0.0255	0.2337	0.0129	2.0780595385433	-0.4823455563819999	-2.6783948439946	0.1591792357112842	0.0322	-0.3666	0.1177	0.3935	1.1518459098039	0.7715168320269999	-0.9817659880878	0.1604380707667403
897	0.0880186850227353	2.4373	2.3518	4.5992	-3.8538	3.3150044237513	6.130234328520499	-5.348803052757099	0.1093729424928536	0.0008	0.0684	0.0456	-0.0647	-0.6632054685098999	-0.0824629923472	0.4713295077859999	0.1309290238558206	0.1579	0.5077	0.9368	-0.821	4.474443538480299	8.776092486126199	-7.420292305173499	0.1338899729413111	0.003	0.0378	-0.1744	-0.0446	0.4928501455788999	7.186673388876899	-1.5794259674515	0.1389619886051629	0.0354	-0.2735	-0.4128	0.3693	-0.239599056963	1.0597832179659	-0.3114000879904999	0.1406695878369298	0.0034	0.1108	-0.0186	-0.153	1.6557514470094998	2.3766731415563	-2.5687851604644	0.1414820029544413
899	0.1211381449269691	0.0004	-0.0486	0.03	0.0377	10.9907510272599	-0.7694316513999	1.3282600594627	0.1321104215041573	0.1047	-1.0146	-0.3584	-0.1751	3.6444236198024	1.5661280230749	-0.030294133639	0.1343804178154173	0.3854	2.0123	0.5021	0.0158	-0.3892992887765	-0.518147714319	-0.3960662900569	0.1374782198544363	0.0161	0.0888	-0.2034	0.3559	3.5860779052743	-1.6938355007270998	0.8299018895857999	0.1488709206439795	0.0163	0.305	-0.104	0.246	2.4726701364643	-3.3035556018176	2.0747940669952	0.1528484856850805	0.3664	-1.5692	-1.0646	-0.0036	0.5912077223289	-0.7873720733991	-0.2302747586871	0.1544460343362221
900	0.1250462754577837	0.1893	1.1333	-0.9929	-0.026	-1.9643188367896	-4.384229969085199	-2.0006324541257	0.1531272438870202	0.0206	0.3816	0.2275	0.0672	-3.7241326000006	-0.5074070669379	-1.5428762919312	0.1697845160577519	0.0586	-0.1858	0.6899	0.0846	-1.5303258651379	1.4425515636462	-1.1997657211965	0.1714941493637241	0.6451	0.3124	-2.3273	-0.3577	-2.4410776828122	-2.309829332397	-1.6979665189506	0.1749347066873375	0.0435	-0.4011	0.4593	0.0358	-2.4660605073067	-2.4856533365953	-1.7294802865413	0.1801329738643066	0.0343	0.1978	0.4104	0.2788	-9.6042632823612	-2.6187508094534	-6.500137503161899	0.1828531591225537
908	0.1249407244624467	0.1933	-0.7737	1.3121	0.0187	5.3472293315291	-0.4969418207716999	-2.2069866501472	0.1532122634113943	0.0202	0.2466	0.3332	-0.1604	1.9842657533545	1.9969342092399	-1.6496139342202998	0.1693232122825188	0.0116	-0.2856	0.1316	0.0611	-1.0519932978873	-0.0342677797396999	-0.3392156106953999	0.1713275441703281	0.7097	2.291	-0.8244	-0.5341	3.8285096604477	0.5536351280103999	-1.9176973454101	0.1745231078213315	0.0311	-0.2541	0.4506	-0.0034	3.5156145372906	0.4145181714552	-1.8414505519135	0.1821739209252779	0.0197	0.3801	-0.1101	-0.0729	5.788776165075199	-1.7921143914157	-1.5622330630356	0.1833782523468504
910	0.1506461838043667	1.4415	3.1911	-2.0171	-0.3192	1.7952224908409995	-1.307368910161	-0.2250027925732999	0.1629017984057043	0.0048	-0.0093	-0.2053	-0.045	7.1648380068384006	-5.618184783959999	-0.9624485600141	0.1736826551866702	0.0032	0.0828	0.1378	0.0439	4.2413754246135	-2.2538441997109	-0.3368156858227	0.1848036569488736	0.0037	0.0142	0.0321	-0.1687	-0.8849427895350999	0.2469562037039	0.0115668510257999	0.1892863283680551	0.0002	-0.004	0.0122	-0.0399	0.4539398882166	-0.2961743351096	-0.0572441096684999	0.1932170758930692	0.0552	-0.5931	0.275	0.0361	2.9706742190649	-1.6857701794335995	-0.2637163347821	0.1998739995485429
911	0.1087770509914455	2.2801	-5.1749	-0.0536	-2.1584	9.0312713832464	-0.5276293847176999	3.2849463482965	0.1545962493381891	0.0488	0.617	0.0168	0.3039	10.2954416456988	0.0694404491854999	4.3176615611408	0.1579185922223746	0.0783	0.7749	0.0205	0.3774	9.3252818516675	-0.1826696915401	3.7138640689879	0.1630074945608084	0.0002	0.0429	-0.0034	-0.0055	13.1624863218999	-0.3309929172791	5.276529905361199	0.1656875752990859	0.0975	-0.8537	0.3919	0.016	7.341606243773499	-0.5626446820407	2.6023054226208	0.1798609779025571	0.0609	0.3319	-0.5594	-0.2914	6.969853946689199	-0.4242359000380999	2.5975449159061	0.1859303936762879
913	0.1203031771265473	1.3306	-3.2728	-1.6749	-1.7531	7.1952501695695	3.5328074417065	3.0155646170936	0.1586311172079745	0.0801	-0.7413	-0.2959	-0.3467	8.7033078793312	8.9036819346863	4.8827061680542	0.1606466028782964	0.129	0.8395	0.4552	0.5413	4.9526187336081	4.2572700090163	2.3982724654106	0.1684152982079249	0.0121	0.2108	0.221	-0.121	8.5251626363216	7.6692943464738	4.312822368364699	0.1703353455575228	0.0078	-0.1139	-0.227	0.0629	9.0095540303	7.9537444584348	4.7346976865608	0.1707018897717532	0.0086	0.1796	0.2012	-0.0534	8.1032086320641	5.0034892723032	3.0418064185705	0.1758731925113702
914	0.142062694942004	0.3654	-1.9528	-0.205	0.0461	-2.4633064951577	0.3226915378014	0.5094529045342999	0.1591429556918125	0.0801	-0.691	-0.5161	0.104	-1.4652524923600998	1.1378004478439998	0.3512545780896	0.1710151202946975	0.0717	-0.6643	-0.4243	0.089	-1.1163978391432	0.0406413507131	0.5465927255151	0.1873079826510153	0.1551	1.0751	0.2913	-0.0396	-1.6413125547426	1.3788158539122	0.2545887516596999	0.1927848389831068	0.0127	-0.1053	-0.26	0.1419	-3.4512099960347	-0.5088234160430999	0.7729725241629	0.1970901935205566	0.8217	0.854	2.3059	-0.4553	-1.564278900632	0.4987516001838999	0.4510678469755	0.2103551436720697
922	0.1085469804778836	0.0856	-0.9024	-0.5765	0.19	-7.9715668513419	-0.4369043559235	-0.1364809734983	0.1192615190898932	0.0607	0.5023	0.7058	-0.1161	-5.4093913200351	0.0101505019206	-0.5012695541487	0.1343365622935662	0.0528	0.3588	0.6791	-0.0132	-4.307471716189499	-0.6111152958631	-0.2977087133069	0.1380128208597341	0.2355	1.5712	-0.2143	0.2113	-11.519403330775798	-0.7963422843986999	-1.4439679127513998	0.1418787499550569	0.0244	0.4566	-0.1541	0.16	-7.1697558856759	-0.8287609416955	-0.7602253822160999	0.1488383434847956	0.2254	-1.504	0.0539	0.0814	-12.581507787553	-0.5855029828774	-0.7137219199286999	0.1522825768417018
923	0.0931496039476409	1.0229	2.0872	-3.0748	-1.6312	8.6202940845542	-6.1441617613883	-6.8384088811205	0.1246366838389882	0.4785	-0.5252	2.3083	0.3928	4.0382473571094	0.5746443064042	-3.1312331273516	0.1285890605367993	0.1568	1.1255	0.0401	-0.7491	9.3623036435562	-4.3831283642256	-6.6183239673847	0.1365793898413207	0.0538	0.304	-0.6993	-0.0949	8.2546793002591	-10.687140859348	-6.7176257768715	0.1409312550381344	0.0002	0.0387	0.0039	-0.0301	0.7098269598893999	0.9140959752838	-0.9271185184455	0.1448924243754103	0.1305	-0.6621	0.6346	0.7144	5.8195030720519	-1.5762785249954998	-4.152420832200799	0.1463954784280608
924	0.1121010398771425	1.2734	2.1829	-3.3917	-0.8781	-0.1470249057259	2.0595683141143	-0.4545693767077999	0.1353889044565749	0.0562	-0.5022	0.4567	0.4023	0.2451857673223999	3.4682455283278	-0.3118722043588999	0.1405067031434895	0.112	1.0008	-0.2584	-0.3565	1.9046748022484	2.0791218003722	-0.7362261334890999	0.1502182778003682	0.0491	0.4676	0.4796	-0.2036	-0.1735814514483999	-1.1025097493060998	-0.6474289131991999	0.1560820312160154	0.0851	0.3505	-0.6461	-0.5268	1.1866644919734	-1.5731704255702	-0.7086860119991	0.1600982308047605	0.3952	1.8302	0.1841	-0.5653	-0.9313282227304	1.5710852449431	-0.0989477222105	0.1633688148608872
927	0.1117098453294933	0.0005	0.0128	0.0222	0.0807	1.3445480741725	0.996165537324	-0.0965084543070999	0.1379412501121656	0.86	2.7812	1.2658	-0.1184	-4.5983347421546	-0.868694117856	-0.0915118894082	0.1382209586512138	0.1159	-1.0067	-0.4846	-0.0947	0.7037287901309	1.8011632884767	-0.2317304508229999	0.1548037418118179	0.0035	-0.0232	0.0229	0.1807	0.352906985379	1.0416854238439	-0.1497002318135	0.1634914667792725	0.017	0.116	0.3724	-0.0607	-5.362730485624899	-0.8893492089734999	-0.1044557465085	0.1721414450623676	0.237	-0.9809	-1.0441	0.1145	0.5609529317205999	2.0341920593128	-0.2923580611317	0.1751960530670821
928	0.1410941779508551	0.503	1.9703	-1.1966	0.1813	8.1702098133462	-3.4272107473077	2.2028949749544	0.1627608762012857	0.2862	1.3674	-0.819	0.312	7.340780040128799	-2.9791329706653995	2.62811445076	0.1699666188018822	0.0789	-0.1562	-0.6962	-0.4331	2.9652055377976	-0.6042696085213	1.7875505998544998	0.1775599096837746	0.1918	1.1983	-0.3202	0.2861	4.830143879038999	-1.6330111752648997	1.365596595597	0.1811499981047306	0.1889	-0.9356	0.8239	-0.0994	2.9919981417043	0.1057147234909	2.0606699189739	0.1855070104096418	0.0279	-0.356	0.2756	0.1517	1.4074182372311	1.6774687999559	3.3867661117481	0.192647334464345
929	0.1209345636822053	0.5181	-2.4333	-0.1099	0.7025	-8.8962854449147	0.1210978484946	5.2543404360464	0.1426249670738495	0.3054	-1.7393	-0.3609	0.2387	-4.0002419894532	0.9571765939003	4.372112315629599	0.1472392620200116	0.0181	0.2862	0.1616	0.2761	-0.758927062203	-1.0293710552348	-4.9310587527845	0.1486965602440874	0.052	-0.7011	-0.1375	0.118	-0.0216780099157	0.7497994790806	1.807418830358	0.162495469022992	0.3549	-1.7612	-0.3042	0.2866	-7.511332078213299	-0.0122356825477	4.2763513789058	0.1651566521645465	0.3112	-1.5476	-0.5268	-0.3921	-2.496708728222	-0.3862698754126	-0.8384393272477	0.1684070972323212
930	0.1201315633699453	0.5108	-0.8058	2.3934	0.0179	-5.0042761329172	10.6817115211114	0.5778704349216001	0.141792656615899	0.3203	-0.1774	1.8319	0.024	-4.5581261647792	6.275842885141199	0.3908730100045	0.1487005842933284	0.0239	0.0687	-0.4857	-0.0193	-0.8241578071036001	0.9673664388516	-0.2768962500665999	0.162791467795351	0.2233	-0.3663	1.3861	0.048	-4.2775316698268	9.5708217062662	0.5207443543452001	0.1691402731241353	0.8274	0.3767	2.6819	-0.0549	-3.0490455362193	4.2482997980167	0.5015449553636	0.1695605867210728	0.0454	0.1164	0.612	0.1146	-1.9672302210614	-0.2629688171988	0.4123543047667	0.1760980277184949
938	0.0834101861774525	0.0	0.0103	-0.0101	0.001	1.7786197318856	-0.2598607177734999	3.7401845565262	0.1089985805983033	0.0607	-0.7088	0.3434	-0.4634	4.3097929550008	0.1763748066280999	6.8172816736346	0.1273436812405173	0.0004	-0.0006	0.0249	0.0628	2.4734569970783	0.6344850560988999	5.3999883356978	0.1300034304240683	0.0003	0.0111	0.0037	-0.0612	4.2743055413094	1.6749115029604	8.4813738431525	0.1418115916969164	0.0836	-0.5272	0.774	0.0848	6.0956124615045	-3.3029261133264	5.7612753866159	0.1523454618902922	0.0006	-0.0044	-0.0623	-0.0469	9.0203733637425	0.1465921323881999	13.0532700686767	0.155824601577532
939	0.083320169482158	0.0004	-0.0499	-0.0375	0.0628	-0.1116161780958999	-0.5309341992965	2.6625002595918	0.1077172476164058	0.0856	-0.7337	0.8042	-0.0874	1.0250433218578	-4.15855834499	5.458058649010999	0.1267785981540925	0.0159	-0.1897	-0.2542	0.2951	0.0786467183693	-1.0765040060134	2.812633264743	0.1328721828453056	0.0377	-0.6205	0.0419	0.1957	2.1942788512311	-5.2712972822781	4.8153115564651	0.1369438319951257	0.0226	-0.4773	0.0611	0.1277	0.7177742520907999	-7.4479111127249	6.8596541176985	0.144561443936636	0.1595	0.1339	0.8085	-0.9914	-0.5989976424075	-8.347961626048798	9.8608585285866	0.1461320722495952
940	0.083139648795743	0.0	0.0014	0.0007	0.0025	-1.908530419257	1.7300704320018	0.8387540714933	0.1099118303049455	0.0719	0.643	-0.7382	-0.1525	-5.652885337037399	3.3181125231765995	1.511165809187	0.1278270922970462	0.0	-0.0054	0.0202	0.0021	-1.4072608651083	1.7563122334787	0.7625859640581	0.1363443647860359	0.0012	-0.1048	0.007	0.0517	-9.264418183174598	1.7288901410808	2.1228319074799	0.1419299876779264	0.0913	0.3447	0.9165	-0.0803	-4.0818000920943	6.962064026610599	1.2288402208838	0.1542208349434538	0.3155	-1.7275	0.0464	0.2859	-8.555928886329	4.9724082780502	1.9029437088976	0.1572956495552472
941	0.1064452875455487	0.8915	-2.876	-2.0703	-0.0769	9.9724353636518	7.961455692452	0.6543139435717	0.1137706256245728	0.0007	-0.0074	-0.0246	0.092	1.3709865908029	1.4347616435675998	0.2798863203998	0.1348670789807577	0.3688	1.5631	1.2848	0.0885	12.0124895345389	7.8744682515743	-0.0041310182235	0.1407009254419502	0.0025	0.0907	-0.0074	0.136	0.23212388113	2.0555553249829	0.8791987070529	0.1535965700362195	0.0029	-0.0738	-0.0158	-0.1517	2.1764171152933	2.4695226940083	0.4518940506202	0.1569866363829047	0.0135	-0.2403	-0.2632	-0.0465	6.1353489225115	5.790035142057599	0.7774576296626999	0.1610697020727906
[truncated: 297 more rows]
[truncated: 31 more columns]
