# Supplementary material for: Data-Driven Recommendation of Optimal Tuning Scheme for Range-Separated Hybrid Functionals in Solution-Phase UV/Vis Absorption Energy Prediction
Source: J Chem Theory Comput. 2025 Oct 23;21(21):11106–25. doi: 10.1021/acs.jctc.5c01044 (PMC12613327; doi:10.1021/acs.jctc.5c01044)
Supplement: Supplementary file 2 [file ct5c01044_si_002.zip › SI-data/tddft_results/default╬│_TDDFT_LRPCM.csv]

	ΔE_1	f_1	Tx_1	Ty_1	Tz_1	Dx_1	Dy_1	Dz_1	ΔE_2	f_2	Tx_2	Ty_2	Tz_2	Dx_2	Dy_2	Dz_2	ΔE_3	f_3	Tx_3	Ty_3	Tz_3	Dx_3	Dy_3	Dz_3	ΔE_4	f_4	Tx_4	Ty_4	Tz_4	Dx_4	Dy_4	Dz_4	ΔE_5	f_5	Tx_5	Ty_5	Tz_5	Dx_5	Dy_5	Dz_5	ΔE_6	f_6	Tx_6	Ty_6	Tz_6	Dx_6	Dy_6	Dz_6	ΔE_7
8	0.1323021878463552	0.6171	-1.4222	2.2254	0.1452	1.6965895128760995	-3.4151324368828	-1.8578172526847	0.1429458601950333	0.6175	-1.7117	1.7996	-0.5578	0.6795328262504	-1.2488264804793998	-1.9022748773757	0.1603597771007414	0.5629	-1.8191	0.4116	-1.3367	1.9082156750114	-2.6723753602975	-1.3647310489215998	0.1661388108663688	0.1639	-0.7584	0.9168	0.2528	-0.4652706810582	0.0145569213589999	-1.5169885777305998	0.1817720319614678	0.0342	0.0244	0.4489	0.2835	-0.2773683664349999	1.2167225674281998	-1.0475475354181998	0.1823724803770849	0.3357	-0.4686	1.505	0.5259	1.1488558394707	-0.3686835406897	-0.6762280116716	0.1844065126882371
9	0.1280499628861579	0.1113	-0.781	-0.8327	0.0288	-3.7298766824828	0.1362055722834	-2.8452092941626	0.1371357251224367	0.0003	0.015	0.0479	-0.0193	1.151570508589	0.4836438763951	0.4350945765113	0.1458169123879737	0.0	0.004	-0.0187	0.0032	-0.8417047987958001	-1.4138704942659	0.2786666864481	0.1506478338483021	0.307	-1.3166	0.2452	-1.1239	-1.7866063671177	-0.1843220988295	-1.2492199107864	0.1711769433006256	0.0059	-0.1635	0.0992	0.1213	-0.8620451456677	-1.7870784834861	0.5191312900864999	0.1823495039746516	1.8172	-3.1591	-0.0661	-2.2281	-3.4937398122214	0.0667257800672	-2.6303570035099	0.1889366976554015
12	0.1470090095973745	2.0516	-0.2573	-3.1961	3.2637	0.2528576583089	1.4528200946588998	-1.5274538238967998	0.1565294569825238	0.056	0.2296	-0.635	-0.2848	0.3869780499651999	-0.177437068457	-0.7795034672591	0.1779020064207671	0.1801	0.0492	0.8877	-0.8534	0.3602247890891999	1.1274138877392	-1.6565383076235	0.1793828168521887	0.2681	0.0621	-1.3111	0.7205	0.2187865937227	1.0127682962793998	-1.0894872061444	0.1948881955566211	0.1609	0.2307	-1.0807	-0.1303	0.1029213683112	0.2350352654018	-0.0442609095375	0.1983327236429787	0.3166	0.3902	-1.4605	-0.3309	0.4230556091170999	3.3009589617914	-3.5193914682378	0.206453105441558
16	0.113705038031862	0.2238	-1.0448	-1.2861	0.4548	-1.5784817347147	0.35015297323	0.7130924314375	0.1234421677901259	0.0008	-0.095	0.0329	0.0045	2.3921742956521	-1.2509903471679	-0.6679659752246	0.1333432792086778	0.0014	-0.0646	-0.0969	0.0493	0.8643270414482999	2.7305637027028	-0.2119015633501999	0.1442625662234776	0.0021	-0.1308	-0.0006	-0.0656	0.0182158232141	-1.2101522813013	-0.2201242567665	0.14837530771467	0.1165	-0.1298	1.069	-0.1331	0.6689888940227999	1.3766913302544	-0.0664503788523	0.159088574800618	0.512	-2.1129	0.3871	0.4618	2.0322249077778	2.0289594362297	-0.7276100097657999	0.1625569675201864
19	0.0998573287442035	1.8948	-2.7379	4.5709	-0.2712	-7.5020471229681	7.229557292339899	-0.5586316929092999	0.108958048316387	0.0004	-0.0316	0.0602	-0.0393	-6.540306737506599	4.2246152935353	-0.4233703533627	0.1560764206991422	0.4321	-1.8079	-0.9392	-0.0486	-7.7076144583756	6.879522348202	-0.5634315426547	0.1630060109912389	0.0077	-0.2448	0.1047	-0.0074	-6.681272816504699	5.2166104696051	-0.4433172699276	0.1718496533508041	0.2193	1.298	-0.4732	0.0744	-6.949552942848	7.4415768847822	-0.5426584224451	0.177965472108426	0.0136	-0.2352	-0.2434	0.0006	-6.770148722855999	7.8793467873811	-0.5447436030722	0.1798818540820303
20	0.0994243215687426	2.0306	-1.8035	5.2312	0.131	-3.6085034327733	8.455407442890499	-0.0352120124765	0.1108286553517763	0.0025	0.0867	-0.1614	-0.0091	-2.7422879258514	5.780435442566799	-0.8472128230938	0.1248389626882716	0.0002	-0.0453	-0.0101	0.0058	-1.4359025914579	2.5491529881451	1.5719507916184998	0.1408452186604041	0.641	-0.3421	0.2282	-2.5802	-2.9786215112663	6.3175071546525	-0.307662500074	0.1602934361472139	0.0184	0.0514	-0.3499	-0.2163	-2.8939553091998995	7.173414787531	1.6375749668261	0.1609047811001865	0.054	0.2829	-0.6467	-0.0745	-3.4828811357482	8.3827802082183	0.6907455899999	0.1633690974630667
21	0.1608361381699973	0.0446	0.4636	0.3562	-0.2725	1.3307780134274998	-2.7761229322534	0.4475663172431999	0.1702420629512142	0.7345	-1.9864	1.585	0.1178	4.1971932011374	-4.6278026721489	0.0130225431616999	0.1722585908319148	0.3064	0.6597	0.4501	-1.4247	1.0426689996113998	-1.911677861713	0.2667850911767	0.1819434516817228	1.2863	2.8054	-1.5868	-0.4657	1.8814624141354	-3.0943687075857	0.3542446484227999	0.1847102854092393	0.0549	0.6502	-0.127	0.0829	-0.0701879667688	-0.796302941368	0.2814600416278	0.1903815077295862	0.0472	-0.3593	0.4901	-0.0539	0.3554642823744999	-1.2040541115427998	0.2985742599822999	0.1961519759664732
22	0.1605387488038184	0.0591	-0.6393	-0.2506	0.2836	0.0526016320459	-1.3922711704116	0.4124723338588	0.1675733259893722	0.794	-2.0269	1.7279	-0.1135	2.9703201317886	-3.2636617686878	0.1112620908195999	0.1686468824254889	0.2873	-1.0788	-0.1004	1.1755	0.6600973690845999	-1.3437612135585	0.1890432625134999	0.1738638436080141	0.0196	0.078	-0.3869	-0.1136	-0.5539105292252999	-0.2831517919478999	0.2859844901582999	0.1750115311159971	0.0009	-0.0442	0.0712	-0.0215	-0.2589951710981	-0.5331374090157	0.2422350400198999	0.1805654643444952	1.1465	2.6402	-1.5878	-0.1806	0.3071903837056	-1.3897138734161	0.3392156106953999	0.1855200049649989
23	0.0888461482469426	2.0976	-4.4178	3.9858	-0.1007	-7.156103854023	7.6320758394316	-0.0737681825624999	0.1040145122762048	0.0023	-0.1256	0.1165	-0.0571	-4.9615889446077	6.6718304891367	0.0702666528302	0.1437806953304528	0.2756	0.9432	1.3887	0.239	-7.5131025145948	8.0561543673469	-0.0997739258552	0.1597814286165585	0.0085	0.1421	0.2404	0.0374	-4.2929541378612	4.8883322214443	-0.0395004028228	0.1622959853260854	0.0082	0.2618	0.0786	0.0306	-6.3179792710209	7.081155380539499	-0.0431986477086	0.1648187463186539	0.2436	-0.1749	-1.468	-0.1762	-6.911390203069	7.371506947105499	-0.0529950623528999	0.1695746991903834
25	0.1143351795209604	2.144	-0.1943	-5.1567	1.2245	0.9590650593739	-10.3151918471102	1.0746942266011998	0.1420787679869038	0.1232	0.4853	0.7756	-0.6808	1.2474888174355998	-10.4189000760354	1.1003065395868998	0.1576417968009825	0.076	0.37	0.7237	0.2506	1.3315255310107998	-8.731084059005399	0.8320657562742999	0.1634241435167384	0.4599	-0.1292	2.0384	-0.2226	0.013376630438	-14.9941404591691	2.1846004656789	0.1719298509984576	0.1825	1.1124	0.0186	0.5954	1.8649383412414	-8.740290328189198	0.7689988780621999	0.172671514510479	0.1788	-0.2436	-1.1055	-0.5213	2.025379220436	-7.768281411715	0.5008367808109999	0.1842753999766395
26	0.1166637134376581	2.0168	1.1539	4.9598	0.0196	-3.4859892351735	-6.6163568158497	-2.3980757502571	0.1387018152633341	0.4306	0.1521	-1.8774	1.0531	-3.3674093406437	-7.3533698099528	-1.8209528329188	0.1481263686363385	0.3044	0.8112	0.7545	1.362	-3.3224009135229	-5.855698660295899	-2.4762110092273	0.1620522400274729	0.8047	1.0588	1.5517	1.9799	-3.4919300328092	-5.7469938664718	-2.7180132759095	0.1642064161167301	0.2567	0.9187	0.3597	1.1711	-3.0057682024493	-4.09954379894	-2.4591754769342	0.1653581431086635	0.0856	-0.1042	-0.6727	0.5596	-4.333516802512899	-11.9810151099789	-1.5783637056226	0.1697916171265631
28	0.0788042895506789	2.1355	-2.3461	-5.5583	-2.0613	4.3476016075035	13.7910305803631	4.2568765787093	0.1360429399783306	0.0852	0.6962	0.5982	-0.3106	2.459726279364	11.3588837655198	3.6828224177656	0.1509786430353004	0.4129	0.2801	-1.725	-1.0237	3.4284697242901	12.0534849725283	3.6102738691548	0.158426959366566	0.0494	-0.0926	0.6712	0.0928	2.4516216150398	9.7178072689614	0.8923786223374001	0.1611734523520289	0.0152	0.1135	-0.3571	-0.0317	6.0041792581577	12.5771407111453	-0.7367375928882	0.1640495634547274	0.0323	-0.2742	0.2579	0.392	4.272102331590199	11.9666942468041	2.9652448808283	0.1721310567679435
29	0.1277548218426508	0.0737	0.1149	-0.923	0.0134	-1.8435750755713	1.0013194743457	3.7900321764231	0.1423384768174778	0.0041	-0.1842	-0.0635	-0.0753	-0.5965190314734	0.0206157480868	1.388022123096	0.1496433506767729	0.5077	-0.9088	1.4192	1.4998	-1.0237450018447	0.8299018895857999	2.0637780183992	0.1640301447528149	0.0456	-0.0911	-0.5632	0.3021	1.9483455663254	-3.3391217015704	-3.006594406094	0.1764576483630724	0.0117	0.0295	0.2879	-0.1266	0.0901348833337	-0.4143214563017	0.0932429827589999	0.1797165207821889	2.2981	1.7664	-2.6128	-3.0388	-1.027246531577	0.0878136445224	2.2898037297707	0.1822169308455487
30	0.0981248969024495	0.0044	0.1259	0.1886	-0.1251	-0.8449702703438999	4.4731452184672	3.6496168998548	0.0981319005855942	0.0005	0.0297	0.0349	0.0729	-0.8089713972534	4.51657992436	3.6029167224139	0.1123406314014563	2.2773	2.5742	3.3277	-3.5647	-1.0842152400305998	5.8785176181019	4.7511824164241	0.131027156268324	1.2045	-0.5451	2.8733	2.2882	-1.0503408905979	5.7386531439634	4.6173374259827	0.1395615476875231	0.0822	0.1335	-0.726	-0.5815	-1.1669929766234	6.2313065743888	5.0344915804948	0.1477728968859985	0.056	-0.3478	-0.4571	0.4888	-1.2932447621397	7.0389009655677	5.637934985371399	0.1492761927490966
32	0.1151214203112446	1.623	-2.0033	3.5927	-2.0557	12.7175953307443	5.7558067053486	-7.6587897572768995	0.1257672744663468	1.3204	3.3698	1.0083	-1.8371	10.627024708438398	5.1712086121773	-6.5830726118775	0.1491657768803485	0.5371	1.6794	1.1034	-1.1677	11.1779058242998	5.633803967147899	-7.0061282209946	0.151255756705701	0.3933	-1.5079	1.1795	-0.4845	11.3658474819537	5.8886681200225	-7.259890769009599	0.1537086635108841	0.0189	-0.1718	0.3406	-0.1971	10.9399591746262	5.6967528162679	-7.039451767997499	0.1554204065946364	0.2009	-0.625	1.0786	-0.6206	11.2407759873584	4.6802862751027	-6.3548043477561	0.161658219458028
33	0.1113656869563143	1.5174	-3.5221	2.5514	-1.234	7.989782674555999	-0.6750083777199	-4.288232974177199	0.1199706587292275	1.9265	2.7909	0.4994	-4.0061	6.359092738102399	-1.2481969919882	-1.6330111752648997	0.1374212010979038	0.0001	0.0135	-0.0184	0.0096	3.2277809246894	-1.0278366770374998	1.4741440172983	0.146347265173251	0.3947	1.3936	-0.9962	1.0543	7.205990816950599	-1.1880021550172	-2.1809809068545	0.1497300474395704	0.4234	1.3572	0.3491	-1.5093	7.524315278344299	-1.578048961377	-1.8543157229524	0.1542085713318355	0.0176	-0.1482	0.2146	-0.3205	6.9816175128685	-0.9276693208753	-2.7357176397245	0.1577713987485226
34	0.101303072618308	1.2092	2.7897	0.8457	-3.0671	6.8057148226088	-0.4733753453824	-2.7334357439439	0.1062748269822361	1.0278	2.9793	-2.3722	-0.0574	9.1103508749534	-0.3743095940797999	-5.6142111378593	0.1227188899569652	0.6201	0.3836	0.9404	-2.5589	6.6677388139439	-0.1557590585412999	-4.4699977760112	0.1355025825614063	0.0076	-0.1568	-0.1691	0.175	9.1882894187701	-1.4951138526613998	-2.9063483638704	0.1415618320065342	0.7138	-0.4415	1.5679	-2.2158	7.9997758043538	-0.3412221052611	-4.7122328160311	0.1493653836874373	0.2821	-1.1208	-0.061	1.254	8.196805702099399	-1.1458264261068	-3.6438728173726	0.1523559119235539
35	0.0996524164394989	1.0549	-1.4789	0.4958	-3.6669	5.4732057158305	0.8522093879927	9.391574858396998	0.1014945886977175	1.4309	1.5039	4.2001	-1.1154	6.1413290631779	-2.0214055743353	12.7456469116334	0.136173089858055	0.1144	0.9622	0.3858	0.4304	7.0494055547646	-1.0053324634771	13.0100714209681	0.1472979256755763	0.4558	1.2618	1.7462	0.0293	6.90470188785	-0.6733559704305	12.5029397552451	0.1498594524108189	0.1156	0.7874	0.5239	0.5128	7.2179117552526995	1.6459156893345002	11.1025639205093	0.1505688390055038	0.1176	-0.5983	0.5674	-0.7013	5.8462956759586	-0.4396583680724999	10.625372301149	0.1530374024859255
37	0.1461645380583754	0.0045	0.079	-0.0114	0.1998	0.1927415073993	-1.4697375978599	0.1766108648123	0.1473705548032191	0.1516	0.5259	0.2529	1.0965	0.9752743880223	0.3042396564030999	2.0928131750558	0.1535850395732985	0.2984	0.008	1.6806	0.2991	0.8777430149169999	-0.8312002095988998	1.6828981381925	0.1716077355952852	0.0063	-0.2222	-0.0197	0.0724	0.0396971179762999	-1.1609341498956	-0.0978461173509	0.1966026771988158	0.017	0.0588	0.3344	0.1197	1.0444394359929	-0.9179909353231	2.0861248598368	0.2047135861282367	2.4591	-0.1156	-4.1442	-0.9114	0.9462785743963998	-0.2386941672569	1.9092385938096	0.206940455656426
38	0.1486018576445123	0.0185	-0.1175	0.2075	0.3605	-0.4588184240233999	-1.1309941035329	0.7072303198632	0.1496957441653833	0.164	0.2447	-0.7194	-1.0322	0.2884237580616999	-1.6562235633779	-1.5146673389193	0.1546588462722037	0.2836	-0.6335	-0.8286	1.2895	-0.0658208903611	-1.9287920800675	-0.6870866881447999	0.1737390492049645	0.0067	0.2229	-0.0239	0.0879	-0.4276194006782999	-0.650733727778	0.8544519407426	0.1993630684051228	0.1971	0.4589	0.4119	-1.0499	-0.0399331761605	-2.3270222368129	-0.931642966976	0.2056265638899987	2.1091	-1.5124	-1.6351	3.2286	0.0980428325043999	-1.8758363607453	-1.095703404995	0.2076619357134326
39	0.1522607286430284	1.6132	-2.1338	-1.6856	2.9152	-0.3830437468952	0.7390194886688	1.6072808331871	0.1751543205527621	0.0001	-0.0153	-0.0029	0.0157	0.0816761317332	-0.3808798802066999	-0.5798375864566	0.1795345900248207	0.0191	-0.0154	0.248	0.313	-0.3612083648567	0.8925753374908999	1.7246804367959	0.1879470612043595	0.0139	-0.092	-0.2811	-0.1536	1.1229287822394	2.4260879881155	0.0931642966976	0.1897086514171614	0.017	0.0447	0.3041	0.1994	0.2436907321557999	1.7796033076531	1.3182669296649	0.2101432148219626	0.0023	0.1013	-0.0581	0.0557	0.1485986269538999	0.4873814643115999	0.1760600623825	0.2135251301721031
40	0.132225026794033	2.4353	3.4147	-3.3384	2.196	0.0418609846648	0.0173502765387	0.0527590041687	0.1439186786926996	0.3176	0.3234	1.096	1.4158	0.3423237101206999	-0.191993989816	0.2506937916204	0.1466693570568662	1.0241	2.2023	2.3709	-0.0494	0.1219240521393	-0.1406906777832	-0.0263204875383	0.1476152247144244	0.7647	1.1456	-0.6352	-2.4607	-0.0395397458535	0.1342384207484	0.0311203372837	0.1485729429213773	0.1071	0.82	0.4171	-0.4849	-0.1117735502187	-0.0337169773099	-0.0103865601048	0.1486314658270919	0.0223	0.3467	0.0607	0.3176	0.1299893734328	-0.0116455370872	0.0593292902955999	0.148847907124745
41	0.1433943957906474	1.4248	0.1917	-0.8913	3.7514	-0.1816861157726	-0.0233304172051	0.4497301839317	0.1486057868805383	0.0502	0.0274	0.1284	-0.6996	-0.2243733040821	0.0553556441948999	0.4983975129075999	0.1501694431147578	0.0108	-0.0241	0.1652	-0.2836	-0.1925054492151	0.0210485214244999	0.3047904588329	0.1553652910847723	0.2501	1.461	-0.5088	-0.1465	-0.1634702925584999	0.0402479204061	0.3552282241903	0.1746984894844967	0.0036	-0.1654	-0.0383	-0.0439	-0.1826303485094	-1.3344369152826	2.6101740287608	0.1792958312398292	0.0512	-0.1916	-0.6245	-0.0363	-0.2263404556171	0.1430119165945	0.2752044997464999	0.1802785161917441
43	0.1280779621840272	0.1512	-0.4878	-0.1853	-1.2241	1.2416267058613	4.2680893424588	0.6671791146106	0.1341287089417315	0.0169	-0.307	-0.0939	-0.2927	0.2150490058061999	2.4016166230201	-1.0489245414927	0.148381495195681	0.6478	0.9986	1.6417	1.6899	0.5094529045342999	2.7926470051474	-0.3634115745758999	0.1576739076114461	0.0545	-0.1828	-0.6946	-0.0536	-1.3393154510894	0.8232135743668	-3.9297786214695	0.1710777550804994	0.0034	0.1708	-0.0244	0.0141	0.3526315841640999	3.3386889282327	-1.7381357532953	0.173112493345861	0.0415	-0.2579	-0.1966	-0.5043	0.5211771276828999	1.8556533859962	0.2370811029982	0.1795180550411177
44	0.0879901690295936	1.6248	-1.1075	4.7208	2.046	1.3328238510239	-7.1935977622801	-0.9884149602761	0.1158477295948335	0.1439	-0.343	1.0638	0.7836	0.4688902398826	-0.9189745110906	-0.520901726468	0.1345986223448748	0.2862	-0.5015	1.116	1.3008	0.6375144694628	-4.002405856141699	0.1683881713959999	0.1533405956703383	0.0012	-0.0655	-0.0001	0.0857	1.7589875595663	-7.194266593802	-2.0300610410893	0.1573122639174558	0.0244	-0.0014	0.1272	0.4651	-0.2431005866953	0.0798270092903	1.5462204495407	0.1614887250340263	0.0033	-0.0867	-0.0942	-0.1182	0.7423636462783	-1.2662947861102	-1.6524072894	0.1651616291233474
45	0.1334937301412031	1.0895	-2.6953	-1.2545	-1.8449	4.9287375139732	3.768275480446	3.2344298968777	0.1582544386370393	1.2554	-0.8531	-2.7991	1.8266	4.1264544319388	2.5160654993264	3.5249781785972	0.1644039432804716	0.2578	0.5146	-0.6228	1.3035	6.648342699808799	1.8843344553765	5.5219517308678	0.1721042812220351	0.0256	-0.4569	0.0906	-0.0805	3.192293510998	2.9013124559408	2.3326876332337	0.1787279618208615	0.0226	-0.0087	0.3952	0.1816	0.0417429555727	4.2080912206413	-0.182945092755	0.1798935208848844	0.1123	0.4583	-0.4942	0.6944	1.1434658442648	3.2416296714958	1.2934808203239	0.1957414623075365
46	0.1101718526071179	1.641	1.5195	-1.7358	-4.1255	1.8026583236433	-2.6421205696892	-9.3339373184215	0.1289020911435072	0.0002	-0.0313	0.0209	-0.038	-0.3162786237973	-0.501230211118	-4.0541419415122	0.1655214875359485	0.0469	-0.6326	-0.1545	-0.0365	1.3383712183526	-2.4005543611912	-8.6366214422947	0.1669077162730188	0.0131	0.3146	0.1116	0.0805	1.6233327897127	-2.7704968788633	-9.4469305025919	0.1732382266937335	0.0062	0.1383	-0.0145	-0.1864	2.7624709006004995	-0.8016142505125	-5.9859634349436	0.1775278146755134	0.0021	-0.1092	-0.0252	0.0717	1.8667874636843	-2.8209739872514	-9.732128132136198	0.1821448838269468
47	0.1271833484190341	0.929	0.5146	0.9106	3.1405	12.1420854776647	-32.7950914145376	-16.3391213066793	0.1273206188447031	2.0231	2.2634	-2.9049	3.2053	13.1601257400579	-34.3908053966989	-13.378597589535	0.1727828564617922	0.0046	0.1676	-0.1095	0.0051	13.1918362228021	-35.0618007852874	-12.4493938904624	0.1731148067148082	0.0052	-0.1464	-0.0104	-0.1533	12.1757631119439	-32.4767669531439	-17.4979702759478	0.1820615448484337	0.076	-0.5806	0.4362	0.3139	11.081633428176898	-31.9850184124246	-14.1390196869046	0.1821882340458109	1.4547	2.3889	-2.1169	-1.3376	12.4887762641931	-32.553249804824695	-13.9083514979105	0.1823370099448713
48	0.1115346815897253	1.7074	2.9696	3.1488	2.0564	1.7484829703694	3.0829985717134	1.7403389630145	0.1475218289202466	0.0431	0.3479	0.4801	0.2945	1.3121294168757	3.3066243582122	1.907350128336	0.1502192564344439	0.005	0.0142	-0.2069	0.081	0.8922999362759999	2.6725327324203	1.5785210777454	0.159853446603207	0.0246	0.0207	0.4023	0.2621	4.7313141859206	5.4323676499639	3.3358562300223	0.1732581764231486	0.0005	0.0266	0.0597	-0.0013	-1.6811277018109998	0.0331661748801	-0.5505663716157999	0.1792793127933149	0.1416	0.7157	-0.7071	-0.4152	2.774470524964	6.0618167981332	3.7687869398451	0.184096512061985
50	0.1414377023984687	0.0022	0.1168	0.0738	0.067	0.3378779476516	1.5395714773524	-0.6478223435061999	0.1799832373383315	0.0554	0.6212	-0.0148	-0.2742	-1.3408498292867	0.5225934767881	-1.4410171854489	0.1853276653335941	0.0558	0.1301	0.3434	0.5629	-2.7407142046234	2.7872570099415	-0.1623686876989	0.189108233135977	0.7463	-0.4969	2.0673	1.1826	-2.5999841838095	1.6239622782038998	-0.8712120718208	0.1895715772327978	0.0363	0.1319	-0.4784	-0.2017	-2.5521430584783	-1.2912776106047	-1.9422080535362	0.1921523120964173	0.0007	0.0347	-0.0322	-0.0536	-0.7867425849078999	-1.2603539884745	-0.9531636047689	0.2012097729555139
51	0.1075452318223729	0.0823	-0.5668	0.682	-0.6008	-1.8800067219995	1.1253680501427998	-1.9869410794421	0.1247424391604784	1.1738	2.0126	-2.646	1.7501	-4.2583322708452	4.657821404573	-4.0304967800615	0.1442408830291978	1.1176	-1.4554	2.7053	1.4782	-0.7634121677028	-0.4973352510786999	-2.8047253155723	0.1540038368937823	0.0223	-0.2259	0.4008	-0.0763	-3.4099784998611	4.155017472227	-1.4689113942152	0.1611701735787569	0.0761	-0.4207	0.3469	-0.6409	-5.7754388776679	7.366825126452199	-4.0991897116637	0.1698757656923344	0.0013	-0.0118	-0.1052	-0.0017	-1.4979465508718	0.7181283393671	-2.0748334100259	0.1709950989041315
52	0.1267743800685046	1.6873	-2.9898	0.5621	-3.2725	-3.1075092798395	-0.25179539648	-7.0305209000286	0.1608577192012005	0.0673	0.2432	0.6117	-0.4402	0.433560198314	-0.9899886815041	-3.0553404211313	0.1675906668854027	0.0054	-0.0786	-0.1954	0.062	0.95603564601	-0.6512451871771	-1.136226726616	0.1739446733437676	0.0196	-0.2226	0.0127	-0.346	-1.6805375563504998	-0.5407699569715	-5.530921941867399	0.177246560093072	0.197	-1.0356	-0.2434	0.7317	0.3621525975935	-0.9067388285429	-3.3936904851513	0.1793182089960329	0.253	1.2033	-0.3064	-0.7582	2.0692860426972	-1.5080577097616998	-1.7635906941581998	0.1798173807283423
57	0.1077654671185981	1.3102	-2.6375	-2.1162	-2.6082	5.4969689063733	8.1291750323261	5.6689766365937	0.1244764399508306	0.0001	0.0077	-0.0382	-0.0073	1.0936575673986	5.2924638327947	0.0251795396479999	0.1334265546108878	0.5046	-0.5515	-0.1075	2.3145	4.7247438997937	8.255741562088	4.3303693600569	0.1455032901174048	0.6174	1.7613	1.7734	-0.3437	6.9100918830559	9.2013906479932	5.7440431391693	0.164611140657156	0.068	-0.2499	0.7138	0.2194	3.8625020389725	7.1025579892403	6.3263199935293	0.1702522487569504	0.0063	0.0891	-0.0179	0.2171	3.4266992879086	4.4973411823477	3.0399966391582995	0.1712011890241619
58	0.0786753307160311	2.1448	3.4461	4.5627	2.8634	6.8620146995405005	12.469773580365	7.9741241483374	0.135479402567806	0.1447	0.2492	-0.6614	-1.05	7.544419567031999	14.101053662279098	9.3925977771952	0.1520618744617702	0.463	1.7252	1.2449	0.2018	7.990962965476999	13.529281397115998	8.6030618371076	0.1571082876176295	0.0035	-0.0744	-0.1234	-0.1137	10.587957078953298	15.4155436609968	2.3270222368129	0.1661159252347267	0.0854	0.3762	-0.5453	-0.5764	6.541605057519699	13.731976691282398	9.2867256815815	0.169081028462009	0.0017	0.0593	0.0888	0.0599	9.1353336994479	17.8569360880546	11.6008040612941	0.1705087736274675
60	0.0776432907083026	2.2907	1.0937	6.3172	1.7749	0.4839586206406999	14.9599513654908	5.9365485883844	0.1267882330876998	0.0068	-0.0311	0.1668	-0.2274	0.0478804683619	15.4747549222003	6.656683422317199	0.1390388924123282	0.0046	-0.0915	0.1006	0.1753	-2.8999354498663	15.9521432567141	9.5400947992895	0.1575071326362466	0.0241	0.3197	0.1775	-0.309	-3.2637797977799	16.212043317518297	10.0500591632229	0.159007783284145	0.077	0.4937	0.342	-0.6048	0.0645619133787	15.6796140830552	6.6250909686651	0.1648620542758137	0.1246	0.1146	-0.803	-0.6899	-1.0382232371423	8.8868431175467	5.0388979999332	0.1753368889106265
62	0.1437175541391847	0.7233	1.1955	2.1596	1.2065	-1.9650270113422	-1.3180702145114	0.4866339467283	0.1567625585790207	0.8376	1.4183	-0.7693	-2.3263	-0.5153150161086	-1.7457289582204	-1.4910615204993	0.167842369144213	0.3731	-1.3181	-1.261	-0.0856	-0.6979847076487	-1.170455163325	-0.6835458153818	0.1757572649813877	0.067	0.5448	0.5227	0.0397	0.2538018910457	-2.7934732087921	-3.4750125296081995	0.1814619865010598	0.5482	-1.512	-0.081	1.4964	-0.9509997380803998	-1.9928031910164	-1.319171819371	0.188137448345023	0.0096	-0.027	0.237	0.1395	0.5484025049272999	-1.3804289181709	-2.1486802786498	0.1881852768345767
75	0.0800692948149711	2.0956	2.7225	5.2434	2.0862	5.4123027043069	14.1402393208563	6.23193606288	0.1363173724192096	0.1418	-0.2333	0.8209	0.9123	6.094943629982599	16.168765983748298	7.674605655618301	0.1519481243282948	0.5482	-1.552	-1.7319	-0.0582	6.6573522538391	15.8311634373116	6.781518858728299	0.1667386775404381	0.0662	-0.4399	0.3042	0.5562	5.3340494162446	15.9159083254394	7.787166066450999	0.1677610039710399	0.0019	-0.0038	-0.102	-0.0791	7.270159300022299	20.339599354316697	9.4829687187131	0.1723792061036431	0.0588	0.2886	0.5266	0.3892	6.729389343050799	18.45975000444	8.655584783092099	0.1737922236163727
77	0.1025337003748108	1.959	-3.5	-4.0481	-0.1472	-0.3197801535296	0.3841846947855	-2.8210133302821	0.13473653037104	0.052	-0.12	0.0952	-0.7455	-0.2308649041475999	0.3815093686979	-2.2987345977396	0.1439619256460079	1.0643	-2.219	-2.482	-0.0709	-0.3944138827674999	0.4852962836845	-3.573527478481	0.1610648504291304	0.0222	-0.0001	-0.1316	0.4356	-0.1332155019502	0.4579922203786999	-2.3550344746713	0.1637996505197303	0.0509	-0.5031	0.4071	0.2174	-0.2508118207124999	0.101111588899	-1.4779209482454998	0.1643255228293595	0.0153	0.2369	0.2837	-0.0546	0.0433560198314	0.5729132130533999	-1.6868717842932	0.1644926072337336
79	0.1291256375523956	1.5991	-2.7361	-3.3301	-0.0007	5.4679337497167	5.5061358325264	2.2671028010568	0.1650931681022335	0.038	0.2514	-0.4547	-0.2752	2.6562840607412	2.0220350628265	2.2216222575676	0.1667348096757567	0.0052	-0.1598	0.1317	0.0625	0.9347117233706	0.5140166960954999	1.2182176025948	0.1720305503501344	0.3436	-0.2574	0.0525	1.7108	0.7761986526803	-0.1950234031798999	2.1949870257837	0.1737766691042108	0.0607	-0.4642	-0.5537	0.0436	3.5915465865416	3.3289711996497995	2.0352936641723995	0.1816838483216631	0.0255	0.3232	-0.1861	-0.268	2.2099767204804	1.5643969297241	2.2272089679269995	0.1873175848777384
80	0.1498702375977708	1.1771	2.4982	2.3534	-0.0376	2.705226790932	2.6172557742868	-0.0465821483488	0.1655092209843856	0.022	-0.2906	0.3029	-0.153	0.3967351215788	0.4424123802215	-0.0129438571002999	0.1678001919632645	0.2787	-0.1412	0.1711	1.5628	0.5360094502568	0.5713788348561	-0.0116061940565	0.1715908437758002	0.2648	0.0995	-0.0881	1.5155	-2.1652436945745	-1.983675607894	0.0216780099157	0.1736241495531306	0.013	-0.2102	0.2201	-0.1411	-0.7040041913458001	-0.6056466145958	0.0071210885567	0.1751142792416025	0.0006	-0.0459	-0.0444	-0.0284	-0.3153343910605	-0.2503790473748	0.0032261285174	0.1823473041610666
87	0.1721917651550129	0.9074	2.8096	0.1026	0.012	3.438187452873	0.9651238861017	1.757846611676	0.1823084726371309	0.0072	0.0449	-0.2351	-0.0482	-2.1480507901586	0.730206649792	1.6851013479117	0.1878197197067628	0.0833	0.5697	-0.2344	-0.5346	4.2245759505046	0.8548847140802999	1.4699736560441	0.1959605925520661	0.076	-0.1556	0.1621	0.7288	0.3892992887765	0.8204989052485	1.7318015253525998	0.2077785085612659	0.0038	0.0276	0.1587	-0.0401	2.6695426620871	0.2036395269031999	0.1489527142301999	0.2081368911216523	0.0	0.0075	0.0108	-0.0126	-1.2716454382854	0.7387440874539	1.6308473085764	0.2185610359657799
90	0.1426778772577323	0.7224	-0.7822	0.6673	2.5568	-0.6821688093073	1.121669805257	0.0595260054490999	0.1495634257089857	0.0018	-0.0581	0.1172	0.0214	-1.5816685202013998	3.1618026622055	-0.2246487052969999	0.1505619602700068	0.0002	-0.0167	0.0206	0.0395	-0.5703952590886	1.6988714086567	-1.7875899428851998	0.1577898410213179	0.0964	-0.198	0.0019	0.9367	-1.0549440251898	1.9616041676713	-0.2394023418095	0.1595493291736944	1.4676	-1.5807	2.4328	2.3195	0.3884337421011	-0.2928695205307999	-2.1844037505254	0.1698648989219184	0.0146	-0.2582	0.1389	0.2083	-0.9838905117456	1.3199980230157	1.3317222461643	0.1700837520766646
92	0.1427741505227371	0.7082	-2.3944	1.2593	0.3479	0.3288683936213	-0.3844994390310999	0.0145962643896999	0.1578736974300895	0.8948	-0.726	-1.0006	2.6407	0.0250221675252	1.1005032547404	-2.3722273790872	0.1668423877629305	0.4433	1.4983	-1.1952	0.559	-0.5365995957173	0.527590041687	-0.675519837119	0.1755274822149087	0.1133	0.8825	-0.046	-0.4331	0.8640516402334	1.7196445288662998	-4.401698274716	0.1815198626189511	0.2387	-0.2204	-0.6194	1.2409	1.1460231412603	0.2630081602294999	-1.9683711689517	0.1883276289545748	0.5234	1.6459	-0.2765	-1.1763	0.8064927863193	0.5420289339539	-2.0869117204508	0.1890797759417283
93	0.0877318783548206	2.6801	-0.5036	-6.6894	-0.9067	-0.6824835535528999	14.262635489364	2.1679583636928	0.1539868065294056	0.0221	0.3021	0.3525	-0.0109	-1.5061299012574	13.855159720404098	2.2025408876781	0.1733664850865682	0.1309	1.0585	0.0396	-0.1034	-1.0375150625897	14.506168849397	2.2349988880056	0.1751467149159501	0.0316	0.0316	0.5167	0.0506	-2.1526539247505	14.1995292681212	2.290157817047	0.1778529211048751	0.0	-0.001	-0.0055	0.0146	-1.848729012593	17.544158993989598	2.7184853922779	0.1817260512271272	0.0022	-0.0042	-0.132	-0.0292	-1.6236081909276	17.4736562829752	2.7173837874183	0.1893541102619546
94	0.0784970160905836	3.0971	-0.5995	-7.6693	-0.0681	-0.3060100927846	16.8602984343622	0.5967550896575999	0.1429692470872384	0.0399	0.6431	0.0558	0.0468	-0.9452163125675	17.408071450798296	0.6190232450337999	0.1619646079947833	0.125	1.0561	0.196	-0.0596	-0.3056166624776	17.3364671349243	0.6336588524542	0.1698633076768761	0.0497	-0.2477	0.6144	0.0018	-2.3266681495366	14.4997559353929	0.636963667033	0.1751083475357762	0.0	0.0011	-0.0006	0.0142	-1.296746291872	21.1376727320662	0.8466226776332999	0.180196215748679	0.0376	-0.3867	-0.4009	0.0562	-1.2782157244122998	20.7730808665693	0.7609335567686999	0.1809210686571864
95	0.1038952868633101	2.0304	-2.3554	-4.6844	-1.3499	4.3455164268764	13.9000894614635	3.7736654756519	0.1361405351159491	0.0185	-0.2882	-0.0974	0.3337	3.3767729819503	13.8410355723828	4.4262483258728	0.1450629025783908	0.1601	0.9294	0.8543	-0.2493	3.1463801941711	10.9301234169512	3.0735955873761	0.1587951664869896	0.589	0.4553	2.2221	0.6472	3.4394857728861	12.8401882144055	3.3367217766977	0.163496911556766	0.0279	-0.5011	-0.0215	-0.0635	1.5332372494097	10.3483580219903	3.0778446346917	0.1694806374987423	0.1254	-0.9445	-0.2183	0.4124	1.5675050291494	12.6097167405649	5.1294263135739	0.1716201880983473
96	0.1140035100326586	1.9043	1.5724	4.5757	-1.2829	-2.5583986003596	-5.480208775295099	2.1054029448798	0.1575660303849041	0.2148	1.421	-0.1113	-0.1143	-2.7651855697188	-5.969832792356599	2.2676536034866	0.1708748154786556	0.0219	0.4005	-0.1728	0.0423	-1.7052843226607997	-3.9556663356701	1.6287621279493	0.1739984541187602	0.0047	0.022	-0.1908	0.0583	-1.8598630902811	-4.0062614731503	1.6998943274549	0.178905237175875	0.0005	0.0295	0.0336	0.0431	1.7689020033027	-1.529263603309	0.4101510950474999	0.1833435407878499	0.1335	-0.3658	0.9758	-0.0814	-1.7432110042555995	-3.24186572968	1.4166245064149	0.1972671215946081
97	0.1035657741919029	0.0189	-0.2581	0.1864	0.4153	0.0957215936930999	-0.6094235455429999	0.9088633522007	0.1207113638192927	1.6012	-2.0249	1.8406	3.5226	-1.1282794344146	0.4690476120053999	3.1958737267917003	0.1679812065603809	0.0	-0.0048	-0.0035	-0.0069	-1.0892511479602	0.4317897619324999	3.0788675534899	0.1728013178442277	0.0115	-0.1121	0.1781	-0.2365	1.7264902162081	-2.473496340109	-0.7186791417969	0.1773520170101802	0.0037	-0.0596	-0.0252	0.1658	1.7274344489448998	-2.646605675189	-0.6958601839909	0.1920783504388615	0.0002	0.0333	0.0092	0.0132	-0.0564179060237999	-0.1264878437005	1.2433184561814	0.1938871480779096
98	0.132219869028636	0.7055	0.7959	2.6557	-0.5631	0.8185317537134998	5.0816245312734	-0.7848541194343	0.1445156032171594	0.7536	1.4699	2.3746	-0.1501	0.3980334415919	3.1103813210806	0.1607162804094999	0.1598113230762484	0.7679	-2.0082	-1.6526	-0.6661	1.4193785185638998	5.4721434540016	-0.3189539498849	0.1717453558743676	0.3843	-0.1453	1.6924	-0.6864	1.9527913287945	6.3859246850398	-0.2257503101566	0.181696336104061	0.0209	-0.0246	0.2703	-0.3142	-0.9163778710644	1.1123455069811	0.1982101886666	0.1831445870159666	0.1192	-0.0835	0.9198	-0.3508	0.8653106172157998	1.6938748437577995	0.8724710488031999	0.184325788422998
99	0.131410088836518	0.6051	-1.2708	-2.2216	0.5965	1.5470466531854	4.3508277360209	-1.6695215077545	0.1386344115198153	0.296	1.3821	1.1022	0.2778	-0.5634315426547	3.0597861836004	-1.5854454511485998	0.1578630232260481	0.2688	0.9929	0.234	1.2302	0.9940803566969	3.8181624433736	-1.3519052209134	0.1600479544437918	0.8739	1.606	2.3336	0.4064	0.1370711189587999	3.1708515592665	-1.1037687262885	0.1692741887054645	0.0845	-0.6211	-0.5931	0.106	2.3493690782505	6.552503077023601	-1.6439091947687998	0.1775431501617988	0.3011	-0.3649	-1.3575	0.7535	2.587591129139	5.8150573095828	-0.985542919035	0.1822490280587683
100	0.1316764812637628	0.5514	0.5296	2.4245	-0.3508	0.7181283393671	4.2875247996246	-0.5495041097869	0.1387032679634847	0.2961	1.1813	1.3423	0.0733	-1.0005326137317	2.4847484468892	-0.1227895988146999	0.1583843794132004	0.1909	-1.0858	0.3801	-0.6961	0.0025966400262	3.2590586340959	-0.2473496340109	0.160658461880032	0.8555	1.4798	2.316	0.6587	0.1591425591815	2.6392485284481	0.1449397250988	0.1809039695716035	0.1532	0.1377	1.1048	-0.176	2.4497331495662	3.4451905123376	1.0401510456466	0.1831895582468127	0.2922	0.2819	1.5165	-0.1152	2.7577103938858	3.8159592336544	1.1102209833233	0.1842597539587003
101	0.1312902052435146	0.6585	-0.7048	-2.5684	0.656	1.89239977667	5.2876246400186	-1.0048996901393998	0.1388702457948652	0.3032	1.2695	1.286	-0.0974	0.2110753597054999	3.4945266728353994	-0.210091783938	0.1579528095031807	0.5483	1.7956	1.2483	0.6513	2.097770396924	5.2902212800448	-0.634209654884	0.1596131186227581	0.7697	0.9464	2.515	-0.1138	0.6145381395339999	3.6535905459555	-0.1277074776522	0.1713065081313645	0.2603	0.1101	-1.3759	0.6119	2.8904144364369	6.3210480274155	-0.4132198514421	0.1831253057564666	0.0276	0.0625	0.4522	-0.133	4.414681474847	2.9769691039769	1.6337980358789	0.1850871848435164
102	0.1318316974790742	0.5464	0.4034	2.4068	0.5108	0.7159251296479	4.9020629391586	0.8644057275096999	0.138890094831176	0.2912	1.1237	1.3695	0.0782	-0.8894672380656	3.0857525838624	0.2216192919331	0.158268059400607	0.2026	-1.1996	0.2298	0.6542	0.1263304715777	3.9037728781768	0.4675525768387999	0.1607106025334025	0.8176	1.3734	2.3596	-0.4204	0.1804664818209	3.1719138210954	0.0368644197659	0.1817952259198051	0.0512	0.0653	0.636	0.1158	2.884631010924	3.2206598361327	-1.0537243912381	0.1840923983444322	0.0619	-0.3494	-0.5824	0.2071	0.9620551297071	1.7279852513747	-0.4646805355977	0.1849914856027047
103	0.0951577437987594	0.0	0.0	-0.0	-0.0	-0.0	0.0010229187981999	-0.0	0.095845440584289	0.0	0.0056	-0.0	0.012	-0.0	-0.0001573721228	-0.0	0.1349515083112432	0.3191	-1.8671	-0.0005	-0.2455	0.0	0.0001180290920999	3.93430307e-05	0.1399691508012553	0.0	0.0001	0.0	0.0	0.0	0.0006294884912	0.0	0.1401835264202981	0.0002	0.0011	-0.0487	0.0004	0.0	0.0035015297323	-3.93430307e-05	0.1407730900583381	0.0	-0.0	0.0001	-0.0	-0.0	-0.0026359830569	-0.0	0.1599037953603126
104	0.1494090675900193	0.2383	1.3709	0.2924	0.6538	5.034334208371999	-1.745650272159	4.8260915468769	0.1680975596473516	0.0067	-0.0354	-0.0474	-0.2367	3.4420037268509	-2.1406149573563	2.8044499143573995	0.1922494842494992	0.0358	-0.4958	-0.093	-0.1574	4.517956930434499	-2.0369460714617995	2.9531272273727	0.2022109317846291	0.3492	0.2974	-0.2091	-1.5679	5.1071581581977	-1.8174513031865	3.9426831355391	0.2178688296726487	0.142	-0.8807	-0.3325	-0.3029	3.8710394766344	-2.4888794651127	2.8196756672383	0.223150047387944	0.0185	-0.0909	-0.29	-0.1793	-0.3692343431195	-5.0569171079938	2.3799779561351	0.2326457106721928
110	0.1041452718269512	0.0006	-0.0091	-0.058	0.0759	-2.3784829209685	-1.1749009257941	0.7249346836782	0.1175239857091837	1.6347	1.6648	3.4185	-2.5311	-3.4256763691104	-3.5367417447765	2.3931972144503	0.1672107371031766	0.0005	-0.0252	0.0623	0.0152	-3.2857332089105	-3.1390230474302	2.1415591900931	0.1736791978117607	0.0133	-0.1143	0.3175	0.0337	-0.7528682354752	0.2443202206469999	-1.0410952783834	0.1782139959195755	0.0024	0.0316	0.1381	0.0022	-0.5143707833718	0.2156391512667	-1.2938349076002	0.1900261738918029	0.1967	-0.5128	1.1288	0.1261	-3.7689443119679	-3.7656001543584	2.7800178922927	0.1919692909870766
112	0.1105473842321462	0.1903	1.3545	-0.2897	0.8141	-1.3153162023624	-5.8711211283303	-0.8662941929833	0.1288044243447379	0.0007	-0.0201	-0.0421	-0.0751	-4.3872987254798	-4.5813385528922	-2.1910527227137	0.1358898427281264	0.0115	-0.3007	0.1564	-0.1102	-2.8856145866915	-2.2084816853138	0.0003540872762999	0.1428744162325779	0.034	0.5006	0.0367	0.3237	-1.8863802929729	-3.5538559631309994	-0.3187572347314	0.1457477512925398	0.0766	-0.6859	0.0221	-0.563	-2.5146884932519	-4.203015969681	-0.6705626152508	0.1576766630745702	0.4097	1.2074	-1.5201	-0.3591	-6.0255031807971	-2.218553501173	-1.6422174444487	0.1604541588788564
113	0.0987515012706397	0.0374	-0.4981	0.5661	-0.0098	-0.7485405020982	2.6778046985341	1.8719020576753	0.1213537814147741	1.5446	-2.7706	3.3744	-0.1721	-2.7220262650409	4.699879104391299	1.2649571230663998	0.1617837933139032	0.0087	-0.1531	0.0295	-0.237	-2.478217503793	4.983660384830399	2.054493063154	0.1713778458883194	0.0089	0.2349	-0.0489	0.1428	0.0820302190094999	0.4695197283737999	0.7668743544044	0.1770998028335075	0.0045	0.149	-0.122	-0.0342	0.3364615985463999	-0.1295566000950999	0.8801822828204	0.1852128983467626	0.2284	-0.8829	0.2364	-1.0071	-2.5067412010505	4.9860603097031	1.9182874908706	0.192330527866226
114	0.1286532608431278	0.0038	-0.12	-0.1161	-0.1285	0.5830243719432999	-0.1501330051511999	-0.4192393351392	0.1389102106674638	0.0554	-0.1678	0.6298	-0.4169	3.2525670340304003	-0.7860737533859999	-2.2672208301489	0.1395924795801817	0.5983	2.0488	-0.4809	-1.4141	1.6598037791715998	-0.4142427702403	-1.1589669983606	0.1534773442558318	0.0057	0.0302	-0.2008	0.1191	-3.6100378109706	0.8142433633671999	2.4450513289129	0.1624920597896762	0.0744	-0.1534	0.6743	-0.4566	-0.4243145860994999	0.0742402989308999	0.2658802014706	0.1734978598207328	1.607	-3.0151	0.7134	2.0721	1.2543345047774	-0.3094722794862	-0.8921425641531999	0.1755142895807807
115	0.1367543385976361	0.0053	0.0929	-0.0206	0.2209	0.0519721435546999	0.9225153838536	0.1312483504152	0.1478182918363673	0.5344	-0.1222	-2.2985	-0.3527	0.1460806729891	2.6139116166773	0.3859157881362999	0.1583927645028379	0.0259	0.4873	-0.0103	-0.0879	-0.2725685166895999	-4.896240170615	-0.7841459448817	0.1697665702681095	0.0885	0.866	-0.1202	0.1323	-0.0969412276448	-1.1097488669548998	-0.1963610662236999	0.1718977861246291	0.2472	0.0926	1.4481	0.2274	0.088128388768	0.6436126392213	0.0932036397283	0.1774126923228722	0.4353	0.1062	1.8931	0.2925	0.0079472922013999	0.2159145524815999	0.0158552413721	0.1812220197663098
116	0.1331548412513179	0.0041	-0.0217	-0.1475	-0.1531	1.135439866002	-0.5325866065859	-0.4050365010565	0.1492421323878363	0.5575	-1.4665	-1.7834	0.5218	2.7939846681912	0.4781358520970999	-0.1438381202391999	0.1635738466008432	0.0113	0.0849	-0.3008	-0.074	-0.5502122843395	-1.0995196789729	-1.1555441546897	0.167933404162836	0.0046	0.201	0.0283	-0.0035	0.6090694582667	-1.8073401442966	0.1436807481164	0.1742670875188152	0.0038	-0.0759	-0.164	-0.0107	0.6817360359696	-1.2726290140529	-0.2283076071521	0.1848322240235536	0.1719	0.8462	0.5383	0.6242	-0.6488452623044	-1.3209029127218	-1.3824354127366	0.1863441045250325
117	0.1174346312364217	0.0021	-0.0539	0.0489	0.1488	0.3623886557777	-2.0671615190394	-1.1265483410638	0.131831425901687	0.13	-0.4916	-0.9826	-0.5213	-0.2161112676351	-4.250621036828	-1.5365027209578	0.1344174607505259	0.5064	1.3275	1.7911	0.8253	0.9001291993853	-4.173744754840199	-1.0714287550531	0.1401018095562462	0.0157	-0.1042	-0.3251	-0.227	0.3077805291661	-1.6930879831438	-0.917086045617	0.1450684524589056	0.056	-0.1533	0.7343	-0.1257	1.0097388829154998	-4.832543803911699	-1.1271384865243	0.1476359840310977	0.0036	0.0725	-0.1392	-0.1097	1.5928419409202	0.1573327797693	-0.4524448530499999	0.1560749000127715
118	0.0954778302726296	0.0	0.0	0.0	-0.0001	0.0135340025608	-0.0072784606794999	-0.0001967151534999	0.0961462851204189	0.0	0.0001	0.0001	0.0126	-0.0128651710389	0.0079079491707	-0.0001967151534999	0.1300049184035548	0.1221	-0.6	-1.0239	-0.0007	-0.0068063443111	0.0036589018550999	-0.0003540872762999	0.1359133409707351	0.0	-0.0008	-0.0008	-0.0001	0.0059014546049999	-0.0039736461006999	-0.0003147442456	0.1405786380767016	0.0	0.0011	-0.0004	-0.0001	-0.0138880898370999	0.0072391176488	-0.0001573721228	0.1415166233751576	0.0	0.0003	-0.0001	0.0	0.0132979443765999	-0.0088521819075	-0.0001573721228	0.1558773364672151
120	0.1162381965061816	0.0027	-0.0036	-0.1844	-0.0334	0.4838799345792999	0.0331661748801	-0.0167207880475	0.1256803024512313	0.002	0.154	-0.0012	-0.0019	0.6065908473325999	-0.0369431058272999	-0.0061375127891999	0.1464732337166956	0.1316	-1.1607	0.0039	0.0086	3.0329935796937	-0.0419396707262	-0.0357628149063	0.1574766362228893	0.0008	0.0038	0.0597	-0.0642	-0.0227009287139	-0.0050752509603	-0.0215993238543	0.1658563553165375	0.1089	-0.9923	-0.0007	0.0022	-2.8750313114332	-0.0099931297978	-0.0058621115743	0.1753056589810789	0.1363	0.0017	1.0585	0.2133	2.9153579179007	0.0456772586426999	-0.0318285118363	0.1813245095442791
125	0.1642118281873394	0.0941	-0.4127	-0.8256	0.0855	-1.0727270750662	-3.1707728732051	-0.7637269119483999	0.1847078537075199	0.0007	-0.0183	0.043	0.0571	1.1100242681698	0.1328614146739	-0.6951126664075999	0.1888207036091713	0.0097	0.2198	0.1695	0.0048	0.4563791561199999	-2.9072139105458	-0.0002754012148999	0.1951154918649117	0.0152	-0.317	0.1249	0.0262	-4.6707652616733	0.9099256140296	-2.0164876954978	0.2052412047649886	0.0007	0.0245	0.0533	-0.0444	0.5554055643918999	-3.0129286340367	-0.1173602605780999	0.207140722481089	0.0238	-0.2106	-0.1586	0.3211	-1.7900292107886	-1.1842645671007	-1.166914290562	0.2094791853258591
126	0.1481676127523534	0.0076	0.0614	0.1824	0.1998	1.3134277368888	0.4718803102157999	-1.4626951953646	0.1545317686346395	0.0061	-0.1404	0.1951	0.0409	1.9595583300749	2.5410483238209	-1.3676817762241	0.1596262873698357	0.1034	-0.0077	0.9838	0.064	4.6261896078902	0.0131799152845	-4.2263463868861	0.1778579943468634	0.0297	-0.1633	0.1541	0.4469	2.7624709006004995	-0.4205376551522999	-2.4704669267451	0.1801432302287145	0.0464	0.4488	-0.152	-0.402	3.6739308928274	0.2814600416278	-3.3947134039495	0.2102101309021624	0.2415	-0.9227	-0.0091	0.9336	3.3258631002245	0.7527108633524	-2.9640252468766	0.2301370875059576
127	0.1639372612439927	0.0956	-0.4157	-0.8346	0.0715	-0.0022032097191999	-4.1413654405741	0.5530843255806	0.1847016985659001	0.0012	-0.0169	0.069	0.0687	2.0912787968585	-0.7692742792771	0.6248853566081	0.1956434052311148	0.0051	-0.1297	-0.1487	0.0028	-0.0696765073697	-2.3730142397012	-1.3094934338187998	0.1990952008606494	0.0077	-0.2212	0.0949	-0.0013	-2.6634444923286	-0.7185217696741	0.0094029843373	0.2046351384826367	0.0035	0.0051	0.1588	-0.0137	-0.2508118207124999	-2.2246910139622	-1.4186703440113	0.205395111234958	0.0351	-0.2613	0.431	-0.0492	-3.0685596794465	-0.5120102015297999	-0.1403759335376	0.210850227778835
128	0.1420243845232577	0.0122	-0.2599	-0.0024	-0.2468	-2.0443819042641	-0.0668438091593	0.1107899744512	0.1600077679728652	0.891	-1.339	-0.015	-2.5611	1.5559775211543	-0.0371791640114999	3.7593839555078	0.1808807373939856	0.0111	-0.2607	-0.1236	-0.0928	0.0913938603161	-0.0627521339664999	1.2035819951744	0.1844834488347935	0.0047	0.0999	-0.0175	-0.1673	1.3739766611361	0.3005414115173	0.1426971723489	0.1858290361445024	0.6922	-0.3302	-0.0579	2.3399	0.7572353118828999	-0.0469362356251	2.8847096969854	0.1882071070260891	0.0212	0.3274	-0.2368	-0.0737	0.3996465058506	-0.10622618289	-1.8774887680347	0.1942084575687546
130	0.1733865656435202	0.447	1.9541	0.1831	0.1223	-2.6764670354903	-0.2438481042786	-0.2497495588836	0.1755313063479133	0.5808	-2.2039	-0.189	-0.2656	-2.9337704562683	0.1033147986181999	-0.2584050256376	0.1907202485197597	0.0265	0.4284	0.1305	0.0887	-2.7379601924744	0.6959388700522999	-0.2750471276237	0.1960835028180876	0.0113	0.1841	0.0834	0.2143	-2.6275243052995	-0.3624673418391	-0.2361762132920999	0.1980771296324367	0.0599	0.6567	0.1458	0.0315	-2.9340458574832	0.6610416018213999	-0.3306388300028	0.2299566711875777	0.0255	-0.2871	0.0133	-0.289	-4.2223727407854	0.9134271437619	-0.5819621101144	0.2356733417447903
132	0.1595795613595261	0.6769	2.362	-0.4714	-0.749	4.5111112430927	-1.1856022301445	-1.7273951059142	0.1736463112234024	0.0203	0.2338	-0.2413	-0.2507	3.9041663084838	-0.5122856027447	-0.5473009000676999	0.1790347218931221	0.3204	-0.8194	-0.628	-1.2722	3.2084634966156997	-0.16524072894	-0.2636376487207	0.1843406829175858	0.7017	2.0341	0.7496	1.005	4.180275697936399	-1.1970903951089	-1.303828037398	0.1873117689322327	0.0608	0.649	-0.1265	0.2235	3.7006841537034	-0.8227414579984	-1.1078210584506	0.1909171101535307	0.0908	-0.8424	-0.0551	-0.0287	3.9700265418756	-0.7994110407932998	-1.0278366770374998	0.192980784089133
133	0.1640028216422153	0.0949	-0.3983	-0.8377	0.086	-0.9373477064275	-3.3079226782252995	0.3327240106299	0.1844029388180208	0.0008	0.0048	-0.031	-0.0759	1.2317122621249	-0.0247074232795999	0.4021251167847	0.1906296074537199	0.0049	0.0908	0.1731	0.0025	0.3384287500813999	-2.7010564296778	-1.1230074683008	0.197829996415107	0.0282	-0.419	0.1826	-0.068	-3.0344886148603	-0.1842434127681	-0.5374651423927	0.2028844859664154	0.0006	0.0544	0.0429	0.0005	0.5856603550002	-2.9737429754595	-0.8935982562891	0.2101582500664005	0.0761	0.516	-0.348	0.3947	-0.7109679077797	-1.7795246215917	0.0987116640263	0.2128754358461175
138	0.1443977536983614	0.9477	-1.4716	-1.8422	-2.0702	0.1883744309915999	0.3073870988591	-0.3502316592914	0.1483997162376413	0.0055	0.0812	0.1944	0.1062	0.0779385438167	0.0390282864544	-0.4092068623106999	0.1788080837649402	0.0169	-0.0069	0.3618	-0.1022	0.1917579316318	-0.0594473193877	-0.2096196675696	0.1842506805545214	0.4626	-0.0444	-1.9057	0.3642	1.0584062118914	2.1837349190035003	0.5177149409813	0.1878637968269419	0.2306	-0.0248	1.3146	-0.3349	-0.3700998897949	-0.6225247747661	-1.0241777751824	0.1973422798096369	0.3389	-0.5396	0.9464	-1.1786	0.5257802622748	0.9136632019460998	0.0466214913794999	0.200136739094559
139	0.1364642138346897	1.2885	-1.6501	-2.5402	-2.2333	-3.93430307e-05	-0.0009442327367999	-0.0002360581841999	0.1457326620266189	0.0058	0.0604	0.2186	0.0902	0.0002754012148999	-0.0003934303069999	7.86860614e-05	0.1743432030533209	0.0	0.0	-0.0007	0.0002	-0.0001573721228	-0.0002754012148999	-0.0003934303069999	0.1774861769744084	0.0	0.0001	-0.0025	0.0008	0.0001180290920999	-0.0006294884912	0.0	0.1847456636006893	0.9951	0.1828	-2.7684	0.6178	0.0016130642587	0.0022425527499	0.0022032097191999	0.1855877626043551	0.0	-0.0006	0.0088	-0.0019	0.001967151535	0.0036982448858	0.0009048897061	0.1947802463014351
140	0.1503567337587177	1.4182	3.2678	-1.8628	-0.0062	-0.8518159576856998	-1.5013693945427	-0.0025179539648	0.1591405162727383	0.0057	0.0002	-0.0019	0.2327	0.4907256219211	0.8575206971372	0.0017704363814999	0.1626753877557398	1.8126	2.0278	3.5499	0.0071	-0.1190913539289	-0.2211471755647	3.93430307e-05	0.1685849197845328	0.0	-0.0031	-0.0056	0.0001	-0.7440553965983999	-1.3114999283845	-0.0023999248727	0.1733776021197726	0.4663	-1.7463	0.9922	0.0033	0.3555823114666	0.5914044374824	0.0016130642587	0.1739627540033708	0.0043	0.0902	0.1706	0.0005	-0.8187284688669999	-1.4172539949061	-0.0022818957806	0.1782225463810997
141	0.1219198302730168	0.1081	-0.8571	0.7419	-0.2106	3.1853691375948	-4.2111599770359	-0.8644844135710998	0.1433963989954339	0.1247	0.817	-0.232	0.7638	0.548835278265	-1.8684398709737	-1.8460536865054	0.1581921423123653	0.2124	1.1905	-0.5448	0.5475	0.4269112261257	-1.6328538031420998	-1.2214830741429	0.1654563152104197	0.1313	-0.8619	0.6554	0.1328	1.3765339581316	-2.3306024526066	-0.5348291593358	0.1705191192926941	0.0421	-0.4924	0.3502	0.0718	1.2553574235756	-1.827877206322	-0.6432192089143	0.1767887743291068	0.889	2.1883	-1.0289	1.3022	0.7103777623192	-1.2786091547193	0.0653487739926999	0.1900667124211015
152	0.1115488543279013	1.2215	-0.2165	-4.0471	-0.0177	-10.2978415705715	0.5437600273047	3.0073025806466	0.1214388064515445	2.3773	5.1922	-0.28	-1.5254	-8.584255868432999	0.4535858009403	2.5026495258577	0.1479929403508352	0.0005	-0.0682	-0.0012	0.0185	-6.8898695652761	0.3344944470113999	2.0047634723492	0.1541531541101516	0.0846	0.0366	0.9067	-0.0116	-6.606993174543099	0.3833584911408	1.9227725963704	0.1615941690888766	0.0214	-0.0157	0.4376	-0.0804	-6.1467190583838	0.3195440953454	1.7856227913502	0.1636073017009985	0.4064	-1.8473	0.1013	0.5509	-11.1303794432142	0.5861718143993	3.2521736037234	0.1649310529393056
153	0.1486312387163676	0.7625	-2.2601	1.3808	-0.825	-0.1081146483635999	-0.3183638044244	-0.1768469229964999	0.1617671947538971	0.0602	0.5961	-0.379	0.2433	-0.1303828037398	-0.3122656346658999	-0.1902235534344999	0.1797944881143316	1.195	-1.5113	-0.9287	2.6122	-0.0354480706607	-0.3523955259799	-0.1615424840542	0.181448234909955	0.0042	0.0289	0.1324	0.1289	-0.3401991864629	-0.2271666592618	-0.1928595364914	0.1895009171330851	0.2274	0.2025	0.6052	-1.1802	-0.0901348833337	-0.3815093686979	-0.1913645013247999	0.1922094682953622	0.0003	0.0345	-0.0272	0.0209	-0.0986723209956	-0.2800830355533	-0.1299893734328	0.1962926188761499
154	0.1711051469123052	0.4682	-1.033	1.738	-0.1298	1.0171747157178	0.584244005895	0.7066795174334	0.1778457788768387	0.1222	-0.6597	0.0407	-0.7707	0.9273939196604	-0.3804471068689999	-0.2367663587526	0.1840759317144423	0.3997	-0.4004	-1.108	-1.3673	0.669618382514	0.2887385023072999	-0.1855417327812	0.1887657299516366	0.3949	0.1573	-1.5569	-0.8304	1.3079983986522	-0.1760207193518	0.1025279380042	0.191731037137579	0.0132	-0.0839	0.2351	-0.2031	1.4243750834628	-0.1478904524013	0.6120988716306	0.193674923028379	0.38	-0.2549	1.5348	0.7225	1.1091587214944	-0.0802597826279999	0.6128857322446	0.1941063521885485
155	0.1382886832161927	1.0108	1.3136	-2.9279	0.8159	-1.8419226682819	7.3586024330359	-1.9422867395976	0.1605682008018384	0.2002	1.1935	0.5797	0.3308	2.4486708877373	2.0659418850877	-0.1229863139681999	0.1633694895781846	0.0711	0.391	-0.7042	0.062	-0.527590041687	4.0632695246346	-1.3921924843502	0.1658359175563103	0.2824	0.7534	-1.2744	0.6024	-0.2950333872193	5.8773766702116	-0.6227214899196	0.177693537150528	0.0406	0.136	-0.1381	0.5526	-0.4457171948003	1.3888876697714	-0.6856703390396	0.1809170806222674	0.0298	0.2412	0.4344	-0.0041	0.0693617631241	0.0272253772444	-0.943839306493	0.1822129744150347
156	0.136025214317044	0.9361	-1.2073	2.9769	-0.0557	-4.179056063984699	5.984783144022599	-1.6418240141416998	0.160878691663861	0.2207	-0.5694	0.073	-1.3145	-2.0227432373791	0.1119309223414999	-2.7680182679292	0.1634454717127017	0.3696	0.3954	-1.7167	-0.5371	-3.2570521395302	2.336582593273	-2.236651295295	0.1653362155314845	0.0829	0.3603	-0.7886	-0.0172	-2.6031316262655	4.1381786550874	-1.5084904830994	0.1770389345869477	0.0224	-0.1898	0.186	-0.3451	-2.8782574399506	-0.3745063092332999	-1.2195946086693	0.181113299143146	0.0139	-0.1067	0.2931	-0.1331	-0.1926628213379	-0.3992137325128999	0.1634702925584999	0.182653846677423
157	0.1374012135167014	0.9405	1.7884	-0.049	-2.6583	-4.5579687926564	3.0266986947817	5.4224138631968	0.1615392895095707	0.2512	-0.2328	1.3927	0.5822	-1.1481870079488	3.7113461150230993	0.9190531971519998	0.1645429670156317	0.2983	-0.801	-0.8564	1.1596	-2.6257932119487	3.8999172611682	2.4028362569718	0.1662278614223525	0.255	0.8737	0.3848	-1.1789	-2.4856139935646	2.7931191215158	3.3954609215328	0.1770151478622701	0.0177	0.0268	-0.319	-0.2181	-2.0163696664057	3.4719437732136	-0.3286716784678	0.1803423846518202	0.1037	-0.1729	-0.9032	0.1317	-0.6573040139049	5.299152148013699	0.3363435694543	0.1814676576542914
158	0.1388645889738637	1.0158	1.5774	-2.7582	0.9363	-2.3093572160286	7.366392353114501	-2.7660511163942	0.158267688967581	0.3739	1.6164	0.9436	-0.2012	2.8661004434643	2.645818814575	-1.2793173292719	0.1633008712700318	0.0591	-0.4388	0.5909	-0.0362	-0.8754611191364	4.4391921829731	-2.0806561785695	0.1669993756623871	0.3801	-1.3366	1.1179	-0.6148	-0.5192099761479	6.0170050861659	-1.7048908923538	0.1776941721785726	0.0306	0.0296	-0.1025	0.4973	-0.4876962085572	1.8492798150228	-0.9267250881385	0.1804885046783816	0.0124	0.2908	-0.133	-0.0314	2.5991973231955	3.1020012555415	-1.4860649556004	0.1831923467843141
159	0.1384251907262247	0.9256	1.0921	-2.9672	0.1819	-4.8255014014164	5.808250965271699	-3.6225095517025	0.1575786122455308	0.2207	-0.6071	-0.0224	-1.3159	-3.2081880954008	-1.9519651251498	-6.8849123434079	0.1624056000599162	0.0887	0.3834	-0.2491	0.7811	-2.7759262170999	-0.6492386926113999	-4.8450155446436	0.1649382388990187	0.2286	-0.1176	1.3339	0.535	-4.2638402951432	2.9107154402781	-4.0522141330079	0.167077519758702	0.3631	-0.4466	1.7095	0.3711	-3.425204252742	3.4001427421861	-3.6199915977377	0.1772645617416627	0.0433	0.1979	0.0819	0.566	-3.8408240290568	-0.0084587516005	-2.9225576925188	0.1829011584963902
160	0.1370744048593868	0.9062	-1.076	-0.2101	-2.952	-4.2706466394543	-2.4554772320484	-6.1017499742937	0.1626064725131773	0.2743	-0.6733	-0.741	-1.2361	-3.1418164026099	-2.2946822655775	-2.498675879757	0.1650470047238315	0.0959	-0.2792	-0.7989	0.3939	-2.8811294811917	-2.6840208973847	-2.9554878092147	0.1668932568902394	0.3285	0.2312	-0.7591	1.5241	-2.5449432838602	-3.1807266599722	-1.3988414565385	0.1767291390218349	0.0245	0.1792	0.4136	0.072	-3.2649600887009	-1.7291655422957	0.0828564226542	0.1813141833561857	0.0191	-0.087	-0.0495	-0.3849	-0.6388914755373	-0.3734047043737	0.1888072043292999	0.1838389457160753
161	0.1450880251404191	0.8768	1.6638	-1.6125	1.9227	2.8985584437918	-3.1684122913631	2.9559992686138	0.1604774270707962	0.3973	0.2036	-1.9084	-0.1747	2.6723753602975	-2.5261373151856	3.0309477420973	0.1724181067162781	0.0667	-0.0695	-0.1282	0.7476	1.6788064629997	-1.329007577046	1.6795146375523	0.1780526264001098	0.7037	0.4252	-2.3594	-0.4253	0.9757858474214	-1.0499868033216	1.2827795159734998	0.1848360029549093	0.1724	-0.149	1.1659	0.1341	1.1985854302755	-0.4810865793996	1.7482075691545	0.1874029836549725	0.0724	0.0487	0.7305	-0.2091	1.0330693001206	-0.7019976967800999	1.4108017378713	0.1887147002298511
162	0.161763151962509	0.5618	0.307	1.765	-1.4144	-0.4705033041413	-0.3700998897949	-1.0605700785799	0.170806337920353	0.2556	-0.7883	-0.701	-1.0639	0.1711815265757	-0.366677046124	0.1364022874369	0.1804883609885867	0.4503	-0.8564	-1.7215	-0.2116	0.3317404348623999	0.9461212022736	0.1076425319951999	0.1872800653041032	0.3475	0.8937	1.3188	0.4955	0.0896234239346	0.4252588188362999	-0.7804083569652	0.1886566017786455	0.1518	0.6514	0.819	0.3347	-0.0880890457372999	0.1867220237022	-0.7935095861883	0.1916520838214989	0.0302	-0.25	-0.4063	0.0919	0.2853943446978	0.5113413700079	-0.4726278277991	0.1949915386535253
163	0.0848184950013306	1.9632	-3.8882	4.4144	0.3381	0.0894267087811	0.0726272346721999	0.0702666528302	0.1099207625917812	0.0013	-0.082	0.102	-0.0044	-0.3042396564030999	-0.2562805019797999	-0.3245406602442999	0.1467575348167816	0.3553	-1.171	-0.9357	-1.1768	0.2234684143759999	0.1932529667984	0.2141441161000999	0.1496050097561008	0.0001	-0.0204	-0.0118	0.0307	0.0011409478903	-0.1574114658307	-0.1287697394811	0.1497693118703559	0.0012	0.0724	0.0587	0.0618	-0.30687563946	-0.1068163283505	-0.2281502350292999	0.1504657575636736	0.117	-0.6996	0.8221	0.0339	-1.1549146661985	-0.934790409432	-1.191306969596	0.1546117788608215
164	0.1471887324563099	0.8133	1.4407	2.4545	0.4341	5.7560427635328	2.4878565463145	0.2253568798495999	0.1620627080678956	0.5962	1.3253	-1.8516	-0.5776	1.9032584531432	-2.040723002409	-0.6503796405016999	0.1745971187229603	0.0448	-0.3811	0.4399	-0.2157	3.0759168261874	-0.1718503580976	-0.3354386797482	0.183337900136544	0.0437	0.0322	-0.5351	-0.2645	0.6093055164508999	-3.0075386388308	-0.8583469007819	0.1858410414084845	0.6018	0.4146	2.1265	0.4044	3.0353541615357	-0.1376612644193	-0.3411434191997	0.1891665436306905	0.0549	0.0396	-0.6518	-0.0924	2.5942007582966	-2.6023447656514995	-0.7763166817724	0.1987487335284402
165	0.1512508947722345	0.789	1.3231	-2.4417	-0.3355	4.758067446796599	-3.0079320691378	-0.5087840730123999	0.1632690720937011	0.5687	-1.3662	-1.8295	-0.1054	1.2855335281225	0.3136032977096999	0.0588178308964999	0.1795155108865154	0.0194	-0.2646	-0.1688	0.2527	2.4048034085068	-0.6258295893449	-0.1865253085487	0.183012724618483	0.0131	-0.1021	-0.2578	-0.1753	-0.3948859991359	1.6972583443979998	0.3520020956729	0.1878327789409023	0.5729	-0.3611	2.0966	0.221	1.9223791660634	0.0494541895899	0.06294884912	0.1907278317394937	0.131	0.0677	-1.0098	-0.0765	1.9786396999644	0.9696876776629	0.0153437819729999	0.2007151761445745
166	0.146635107436669	0.7635	-1.5496	-0.4185	2.2876	5.5979624661802	0.4650346228739999	-3.5065656402296	0.1632514757899792	0.5313	1.1715	-0.6166	1.7689	1.3399842826113	-0.4820701551671	1.2090506764417	0.1745337155091252	0.0443	0.3811	0.2016	0.4417	2.767388779438	-0.1505264354582	-0.6610416018213999	0.1844677892196103	0.0157	0.1344	-0.196	0.2665	-0.0717223449661	-0.6575794151198	2.0270316277254	0.1864475288379076	0.6949	-0.4842	-0.4749	2.265	3.4632489634289	0.1098063986837	-1.827090345708	0.1925271285799092	0.0164	-0.1889	-0.0962	0.288	2.1020587872703	-0.5382520030067001	1.2454036368085	0.1998888760359697
167	0.1477624655948839	0.9814	-1.4913	2.4604	-1.2981	4.8606347278315	-0.0733747522555	0.99144437364	0.158640978884813	0.6119	1.3379	1.9208	-0.5535	1.928988795221	2.7986664888445	-0.6132004764901999	0.1748548092815314	0.0443	0.3152	0.2794	-0.4505	2.4166063177168	1.1506656188829	0.2479004364406999	0.1820521950894576	0.2889	-0.2634	1.3847	-0.6272	1.0956640619643	3.1656582792141	-0.8655073323692999	0.1852054610217819	0.1361	0.407	-0.8121	0.5264	-0.0260057432927	2.685948705889	-0.6593498515013	0.1880531002305085	0.056	0.3264	-0.5596	0.1649	1.2845892953857	2.8691691998589	-0.7289870158403	0.1973608694471578
168	0.1444253979979141	0.8812	-1.0733	-0.4916	2.7853	5.2105516428773	-0.0005114593990999	-1.8901965669508	0.1560804653279957	0.5858	-1.6826	0.5348	-1.5852	2.5530479481844	-0.6004926775741	1.6478041548081	0.174548334751395	0.0411	-0.3706	-0.2235	-0.4072	2.8786115272269	-0.3595166145365999	0.1178323769464999	0.1824728776494487	0.4721	-0.2202	-0.3665	1.923	2.4537854817283	-0.4671198035011	0.9362854445986	0.186462060249331	0.0072	0.1998	-0.1336	-0.0174	-0.0497295908048	-0.7027845573941	2.6663952196311	0.1959433020025878	0.1742	0.9689	0.0274	-0.6279	4.0384047292322	-0.0808499280884999	-1.3777535920833	0.2075229362328158
169	0.1438095009081426	0.8322	1.3239	1.2713	-2.3047	5.183444294725	0.3242652590294	-1.6384405135015	0.1552805269680897	0.5608	1.4694	-1.1685	1.3757	2.1118552019146	-0.9748809577153	0.9689795031103	0.1745129572949311	0.0413	-0.3135	-0.0202	-0.5066	2.697358184792	-0.5910896932367999	0.1406906777832	0.1810560856152804	0.4381	-0.5604	-0.9056	1.5797	2.1108716261471	-0.5610709608126999	0.2826796755795	0.1838225389874577	0.0066	-0.1837	0.1268	0.0616	-0.5855816689387999	-1.3361286656027	1.9753348853856	0.1934314731942038	0.2126	1.0946	0.2296	-0.6306	3.6665737460865	0.1416742535506999	-1.1354792090327	0.1959028292545507
170	0.1448651413215565	0.3444	0.4362	0.5869	1.7412	3.8754065530421	1.0329119279978	0.0795516080753999	0.152089383523869	0.2321	1.2122	0.3367	-0.8407	4.557417990226599	0.5657527814659999	-3.999612500962	0.1633930186902121	0.2904	0.5364	0.1576	1.5341	1.8524666005095	0.3578642072472	1.276287915908	0.1755303391061232	0.0596	-0.2074	0.356	-0.5828	2.4984791646035	-0.0647586285321999	-0.9523767441549	0.1802485482334379	0.0062	-0.0281	0.048	-0.2206	0.2236257864988	-0.2285043223055999	2.3273369810585	0.1858536251065767	0.1182	0.0937	-0.2262	-0.9456	1.588278149359	0.037375879165	1.3767700163158	0.1906404044004504
171	0.0865278394577408	2.1397	2.474	4.7888	2.8354	-0.0795122650446999	-0.2109966736441	-0.1258583552093	0.1114522095273912	0.0003	-0.0264	-0.0499	-0.0257	-0.1268812740075	-0.156191831879	-0.0824629923472	0.1491978373442599	0.0102	0.2775	0.0842	-0.1367	-0.2438087612479	-0.3124623498193999	-0.1871547970398999	0.1500401619886777	0.0969	0.7844	0.481	-0.3487	0.220714402227	1.7417553121197	1.8406636912995	0.1509585503510767	0.0242	-0.0437	-0.3317	-0.3585	-0.8086173099770999	-2.1643388048684	-1.5665607964125998	0.1624139528101626	0.1099	-0.1953	-0.759	-0.6331	1.674832816899	3.1916640225068	1.8342114342647	0.1735764838630119
172	0.1397879972917542	0.3743	0.2927	-1.3406	1.4605	0.6972371900654	0.2438874473092999	0.5649659208519999	0.1400879245651529	0.192	1.0425	-0.6384	-0.7492	0.6900374154473	0.2483332097783999	0.568113363308	0.153458186106514	0.0061	0.1024	-0.2172	-0.0404	0.6874014323904	0.2446349648926	0.6008074218196999	0.1534948835981261	0.0056	0.1612	0.0824	-0.1491	0.6721756795095	0.3105738843457999	0.5349078453971999	0.180256944715361	0.0094	0.1752	-0.1997	-0.0883	-3.590051551375	-2.7394158846103	7.7956248180514995	0.1808056736246788	0.0134	-0.1174	-0.1432	0.2778	-4.4168059985048	6.4415950734803005	-3.3188206977292003	0.1931871535039051
173	0.1351623089575905	0.4448	-0.2019	1.0668	-1.9384	0.0455592295505999	-0.4697951295886999	-0.2557690425807	0.1374826025769247	0.1972	-0.3195	1.2224	0.7453	-0.0044064194383999	-0.4578741912865999	-0.2700505627248	0.1526471998021029	0.0001	0.0211	-0.0065	-0.0136	0.0360775591519	-0.3005414115173	-0.1556410294492	0.1527259524669605	0.0001	0.0184	0.0176	0.0018	-0.0292318718101	-0.2957022187412	-0.1867613667329	0.187777920308702	0.0014	-0.0492	0.0716	-0.0596	-1.7864096519642	6.493016414605199	-12.048409721568	0.1885476841791901	0.0033	0.0586	0.0927	0.1205	1.7842457852757	-7.3455798898742	10.9009308881718	0.1940448503839164
174	0.1322955862006416	0.6683	-1.6751	1.3313	1.7318	-1.3604426585753	1.7932946823366998	4.4427723987668	0.1610849001166635	0.0006	0.0072	0.0182	-0.0707	-1.1963428775256	1.6270703776292	2.419989818357	0.1659684517311467	0.001	-0.0863	-0.0206	0.0323	0.6352719167129	-0.2575001359314999	0.065702861269	0.1749090119385814	0.6551	2.1098	-0.5357	-0.9379	0.9397869743309	1.3445087311418	1.2832909753725998	0.1817584677918346	0.0015	0.0641	-0.0344	0.0855	0.554343302563	-0.1207437612183	0.9401804046379	0.1832107578201975	0.1048	-0.7394	0.4943	-0.2585	-1.5784423916839998	2.063541960215	3.2882511628753	0.1872714957329388
175	0.1290662190660417	1.003	-1.7932	1.1391	2.6728	4.553326315033799	-3.365009415771	-6.4502111972036	0.1542669329080873	0.5807	1.4053	-0.9707	1.652	4.3909182843042	-3.3460460749736	-5.1163644273815	0.1552000301810679	0.039	0.3525	-0.21	0.4564	4.743943298775299	-3.5166374560888	-4.5486838374112	0.1644809860000215	0.3518	-1.3567	0.517	1.0489	5.801523307022	-3.854830147986	-8.506592725831199	0.1696614753316865	0.1797	-0.4992	1.0818	-0.4111	4.8891977681197	-3.7478564475126994	-5.426584224450999	0.1775659358353228	0.1271	0.8313	-0.3225	0.528	1.6420207292952	-2.5422679577726	-2.088328069556	0.1791168253598956
176	0.127750960960338	2.2149	-0.0017	5.0996	-0.0056	7.158031662527299	0.0012983200131	-0.0009835757675	0.1453552686816404	0.6684	-2.6263	-0.001	0.0006	7.1506745157864	0.0026753260875999	-0.0010229187981999	0.1666272470232923	0.0051	-0.0001	-0.001	-0.2152	2.4426514040402	0.0005114593990999	0.0003540872762999	0.1735437420669276	0.2386	-0.0002	1.4362	-0.0011	6.2638432607777	0.0024392679034	-0.0007475175832999	0.1755958271082089	0.014	0.0016	0.3456	0.0007	5.1421734555207	-0.0028326982103999	-0.0004327733377	0.1756133543232315	0.061	-0.7221	0.0009	0.0003	5.1467765901126	0.005114593991	-0.0004327733377	0.1790991316705071
177	0.1645887529786392	0.6196	2.2351	0.1789	0.787	1.4268143513662	0.6581695605803	1.2002771805956	0.1742227138317194	0.0899	0.1027	-0.4611	-0.7423	1.7033958571872	0.146749504511	0.3023118478987999	0.1811210106179654	0.3668	-0.9979	0.7194	1.2345	1.5557808060008	0.0043277333769999	0.0683388443259	0.186824772613202	0.4565	1.6914	-0.6086	-0.6587	2.1711844922102	0.6931061718418999	0.9620944727378	0.1900819898434801	0.0582	0.5044	-0.2054	-0.4034	2.0756596136706	0.4846274521626	0.9006013157537	0.1924305771226419	0.2827	-1.3606	0.4769	0.3534	2.1747253649732	0.3936663651841999	1.0751663429696	0.1943886912430731
178	0.1420641509495924	0.0072	0.147	0.2136	0.0919	-1.3827501569822	0.7330393480023999	0.1231436860909999	0.1580812961092188	0.9809	1.9736	2.2239	-0.6833	1.5824160377847	5.005259708684699	1.0666289053077	0.1801388045095356	0.0251	-0.2339	-0.1548	0.3606	-0.2436513891250999	2.6672214232758	1.3238142969935998	0.1843076438195986	0.4708	0.4058	1.9115	-0.1161	0.7107318495955	4.5486051513498005	1.482838827083	0.1845432528213897	0.0099	-0.0492	0.2766	0.0434	0.4894666449386999	1.4354698181202	0.3227308808321	0.1897901760823317	0.0131	-0.1895	-0.012	-0.2596	-1.6862029527712998	1.069737004733	2.7671527212538	0.1942505678659622
180	0.1481969894142916	0.7491	-2.3857	1.2779	-0.5077	-0.0260450863233999	-0.1548935118659	0.2850009143908	0.1628246322084789	0.0285	-0.4878	0.0366	0.154	0.0046818206533	-0.1650833568172	0.2108393015213	0.1847723355135488	0.1077	-0.6393	-0.1989	0.6525	-1.9555059979128	0.9537537502294	0.1767288939044	0.1858427440039305	0.4811	-1.2805	-0.5215	1.4041	2.1890855711787	-1.2472134162207	0.3140754140780999	0.1916214323260614	0.3764	-0.0626	-0.9721	1.4133	-0.2215012628409999	-0.0296646451477999	0.136913746836	0.1976585314932031	0.0072	0.071	0.0547	-0.2165	-0.0053113091445	-0.188059686746	0.2125703948721	0.2007212555826195
182	0.1645112505252444	0.6245	-2.2579	0.413	0.6524	1.6593710058338995	-0.8582682147205001	-1.1243057883138998	0.17426303076269	0.0814	-0.0693	-0.4755	-0.6855	1.924267631537	-0.3250914626741	-0.2379859927043	0.1810057603777319	0.3869	-1.0109	-0.7285	-1.2861	1.7080383348098	-0.1592212452429	-0.0428445604323	0.1866496368029083	0.4797	1.7424	0.5215	0.7395	2.322812532528	-0.8920638780917999	-0.7796214963511999	0.1900229252529636	0.0472	0.4315	0.1579	0.402	2.2168617508529	-0.7464159784404	-0.8292330580638999	0.1923961375085216	0.2859	1.3878	0.3682	0.4091	2.3761616821572	-0.6344063700375	-0.9499374762515	0.1945701949734807
183	0.1650459474462364	0.6167	0.0359	-2.3228	-0.4566	-0.0557490745018999	-1.4950745096307	-0.1099637708065	0.1743039617745995	0.125	-1.0286	-0.0245	-0.1309	0.9911296293944	-1.1316235920241	0.1345138219632999	0.1788794784833227	0.7245	-2.2626	0.9416	-0.2626	0.7250133697396	-1.1817466131358998	0.1313270364766	0.1849819039555942	0.5242	1.4288	-1.4819	-0.1162	0.7866638988465	-1.6289195000721	0.1076425319951999	0.1890807931625776	0.0178	-0.3078	0.2039	-0.0703	0.2312976774852999	-1.5419320591944	-0.0163273577405	0.190325240128912	0.1909	0.8667	-0.8665	-0.0542	0.4189639339243	-1.6751475611445998	-0.1502510342433	0.1937261445815529
184	0.1500214499759607	0.8769	0.0206	-2.872	-0.7199	-0.4243145860994999	5.107905675781	1.489527142302	0.1643284995233185	0.3597	-1.5384	0.9562	-0.0509	0.2941678405439	4.3826169048265	1.344351359019	0.1752560981291396	0.0715	-0.5721	-0.4411	0.2996	0.1631555483129	2.5243275357734	1.0486491402778	0.1789842639905713	0.2377	1.057	-0.9161	0.1886	1.1797401185702	1.6518171439395	0.9449802543833	0.1849451388452551	0.6608	-1.9035	1.3142	0.0933	-0.5634315426547	1.8956259051874	0.8563404062162	0.1884683225782967	0.0026	0.0246	-0.1414	0.0159	0.4108592696001	1.6925371807139995	0.942659015572	0.189948580300124
186	0.1491518709421495	0.0077	0.0015	0.2711	0.059	0.3431499137654	-1.2904907499907	0.0170748753238	0.1547291341014251	0.7309	0.0742	2.5972	0.5781	0.3109279716221	-5.7294862178103	-0.9996277240256	0.1691674304953552	0.0008	0.0495	-0.061	0.0279	0.3881189978554999	-1.4661180390355	-0.0184518813982999	0.1721897075612503	0.056	-0.2344	0.6373	-0.1634	1.4243357404320998	-3.8869734040679	-0.3916992136492	0.1747202979939173	0.1328	-0.9296	0.402	-0.3385	0.8510290970716999	-2.9189381336944	-0.3647885806504	0.17846585252548	0.6717	2.1953	-0.9086	-0.0224	0.7954767377233	-3.4160766696196	-0.3988203022059	0.181711235743552
187	0.1656859436298047	0.6164	-0.1151	2.3099	0.4815	-0.2894860198905999	0.5796802143338	0.2886204732152	0.1733271523020695	0.2434	-1.4312	0.1535	-0.1868	0.7672284416806999	0.6040728933678	0.4580315634093999	0.1793904404961616	0.5409	1.945	-0.8274	0.2361	0.718797170889	0.3508611477825999	0.4727851999219	0.1857760120377644	0.5	-1.4182	1.4205	0.0879	0.4208130563672	-0.0989870652411999	0.3976793543155999	0.1894475167134317	0.0194	-0.3471	0.1787	-0.0391	0.1875875703776	-0.09835757675	0.2773683664349999	0.1904731689564199	0.257	1.0619	-0.9451	-0.0539	0.1669718222908	-0.1496215457521	0.105832752583	0.1928244547372781
188	0.1040649183622312	2.3646	-4.0678	4.1535	0.5344	7.1520121788302	-7.254697488957199	-1.4059232020645	0.1411481307126098	0.0072	-0.0718	0.1217	-0.2367	9.094102203274298	-9.4747460252968	-1.1450002224621	0.1423211939853542	0.1237	0.3931	0.1655	-1.059	7.1871061622146	-6.961945997518499	-2.1238548262781	0.1467830237694121	0.0004	0.0009	0.0548	0.0285	2.4214061674622	-3.712014946545	1.6361586177208998	0.1640083358759012	0.0723	0.7957	-0.1654	-0.0303	4.844228684029599	-5.1789591892252	-1.4516791467686	0.1644846436586604	0.0992	-0.4661	0.827	0.0598	5.4018768011714	-5.512588089561199	-0.3416548785987999	0.166203718596879
189	0.1110284396580235	2.0902	-0.54	-5.1872	1.02	-0.0701879667688	-9.8748253044851	1.537525639756	0.1363416997262099	0.1116	1.0685	0.2614	-0.1311	-0.1706700671766	-10.1874056833966	1.6076742634940997	0.1473832171448306	0.2085	0.5504	1.3309	-0.2183	-0.4795128581716	-10.406861108641198	1.6457976602424	0.1634704487474699	0.0305	-0.1439	0.0721	0.504	0.2818534719348	-5.9086543796181	0.7910703182848999	0.170920415857657	0.3531	-1.5317	0.8664	-0.0398	0.0359201870291	-5.1703430655019	0.6543139435717	0.1710223301414608	0.2163	0.8895	1.0181	-0.2638	-0.3095903085783	-13.733747127663898	2.1503326859392	0.1774490006393113
190	0.0953113966985026	2.0926	0.7928	-5.5981	0.9826	-0.3920533009255	9.0631392381134	-1.7781476155171998	0.1258550770158261	0.0805	-0.9579	0.0812	-0.1885	-0.8108992057577	10.8359362014554	-2.0949770417443	0.1399544793749679	0.2523	-0.1356	1.6381	0.0544	-0.8263610168227999	12.2753796656763	-1.9842657533545	0.1509928822897241	0.0348	-0.2223	0.5167	-0.172	-0.97570716136	1.4402303248348998	-2.0465457709526	0.1583271883024127	0.2652	0.2738	-1.5535	0.1564	-0.3797782753471	8.5684399700916	-1.6931273261744997	0.1624519435099281	0.1005	-0.0897	-0.9588	0.015	-0.8051551232755	9.9182206673472	-2.0808135506923	0.163631237260374
191	0.118052130596028	0.5862	-0.473	-0.0543	2.6873	-2.1951050548758	-0.2703259639397	0.0994985246403	0.1548543217220718	0.2053	-1.2159	-0.2689	-0.6619	-4.5826368729053	0.1168881442096999	-1.3639835313383	0.1754568419598222	0.0553	-0.132	-0.2816	-0.6135	-3.0340164984919	-0.2435727030637	-0.3201342408058999	0.1825005664156643	0.1657	-0.1257	-0.0558	-1.1588	2.3979970641957	0.6429831507301	0.9326658857742	0.186324360591743	0.0352	0.4683	0.2065	0.146	-6.972214528531199	0.444969677217	-1.6055103968056	0.1884934594725553	0.2043	1.1861	-0.1124	0.4539	1.7236575179976998	0.4731392871981999	0.8064534432885999	0.1970918229848793
192	0.1484340669184359	0.7026	-1.0003	2.2446	-1.0305	5.296004705557699	-2.3151799845722	-0.1453331554058	0.1599892239044863	0.5032	-1.4977	-1.1783	1.0424	2.4500085507811	-0.0400118622219	-0.7083319247227999	0.1754962103911498	0.0323	-0.2525	-0.4212	-0.1871	3.2533932376751	-0.2487659831161	-0.7296558473622	0.1843942090198729	0.0564	0.4738	0.3807	-0.2995	2.8427700262592	2.4165276316554	-2.1344774445671	0.1864536148908281	0.0176	-0.2062	0.3147	-0.0031	0.1235764594286999	2.0640140765834	-1.3701210441274998	0.1913366365802879	0.522	0.6535	-1.7297	0.8207	3.1686483495473	-0.5141740682182999	-0.6252001008536999	0.1976460422408328
193	0.1003477761907613	1.0178	0.8935	0.3646	-3.7792	0.4295078661518999	5.8012872488378	0.1474970220943	0.1124818314306444	0.6273	0.8005	-1.7386	-2.1684	-0.9280234081516	4.5820073844141	3.9667217272968	0.1658342256181637	0.1365	0.9552	0.5615	-0.0838	-0.1784599872552	5.0311080798546	-0.6727658249699999	0.1692001024677542	0.0429	-0.3272	-0.4925	-0.1762	0.2258289962179999	4.4695256596428	-0.0178223929071	0.1706063081287275	0.0112	0.2529	0.1728	0.0666	-0.6207149953539	4.0416308577496	4.1993570678259	0.1793306640715465	0.0999	0.2551	-0.0242	0.8777	-0.7065221453106	5.0714740293528	4.4030359377598	0.183528135502565
194	0.1363640455105154	1.4139	-0.9614	-3.4756	1.5966	-0.6401504525196999	-8.351659870934599	2.2046260683052	0.1643037841436243	0.3642	-1.3662	0.591	1.0532	2.2266975085279	-2.939317823597	-1.0016342185913	0.1708279068242846	0.0143	0.2104	-0.2178	-0.1836	0.5444288588266	-4.4792433882257	0.0772303692641	0.175702015704042	0.1883	-0.53	-0.0421	1.151	0.2551002110588	-4.9826374660322	-0.0801417535358999	0.1819791672318216	0.0793	0.5437	-0.5976	0.031	2.6182393500543	-4.2922066202779	-1.1183649906782	0.1840112606494765	0.0018	0.0037	-0.0432	-0.1125	-0.2919252877939999	-0.7300492776691999	0.1767288939044	0.1872197725517088
196	0.0827890721558979	0.0226	0.1088	-0.2982	0.5548	-0.9166532722793	-0.4287996915993	-1.5586921902726	0.0900764706166948	0.037	-0.3516	0.635	0.3	-0.8990669375564	-0.4301766976737999	-1.5402403088742995	0.1310589337625629	2.697	0.8613	-2.1343	5.0568	-0.8343083090242	-0.5572546868348001	-1.650833568172	0.1339143601496836	3.2585	2.5194	-4.9395	-2.3987	-0.8346623963005	-0.600768078789	-1.2220732196034	0.1447755667204388	0.003	0.0563	-0.0928	-0.1399	-1.0346036783179	-0.1409660789981	-1.4480202449134998	0.1482308090675836	0.1467	0.2278	-0.5295	1.0737	-0.3685261685668999	-1.8131235698095	3.9749444207131	0.1491679553793348
197	0.0856605282237348	0.061	0.6798	-0.2516	0.7371	-0.5558776807603	0.1148029635825999	-0.5386847763443999	0.1431226640564234	0.0522	0.2434	-0.6976	0.037	-0.4661362277336	0.7972078310741	-0.1556410294492	0.1482236326626907	0.3799	0.9615	-1.1414	1.2715	-2.4353729433607	0.4165640090515999	-3.2352167574917	0.1559801849184317	0.004	-0.1572	-0.0996	0.0594	-3.5844254979848995	-2.8188494635936	-4.0129104453386	0.1651218770292429	0.1123	0.6221	-0.2192	0.7651	-4.4263663549649	-2.5424646729261	-5.4193844498329	0.1678112156532263	0.1695	0.4968	-0.5883	0.9605	-2.4182587250062	-0.6814606347547	-2.1568636290354	0.1717997551402161
198	0.1616447574514713	0.5402	-1.2846	-1.817	0.2477	-1.4043494808365	0.8448522412518	-1.1158470367134	0.1708225682522916	0.2164	0.5689	-0.0516	1.2544	-1.2379678040062	0.3913451263729	-0.0090488970609999	0.176690974497842	0.0977	0.1087	0.2741	0.8615	-1.808992551586	-0.0751845316676999	0.0516180562784	0.1822101189937925	0.5552	1.4546	0.9625	1.2363	-0.5754705100488999	1.5302078360458	0.0493361604978	0.1875739583411059	0.1972	-0.7069	-0.4075	-0.9544	-0.6795328262504	1.4242570543706998	-0.4113313859685	0.1915050248501147	0.0057	-0.0977	-0.1105	0.1504	-0.5862505004606999	1.4373582835938	0.0147536365124999	0.1921726094742873
199	0.1458817852066412	1.6786	-1.523	0.4792	-3.8354	-0.7907162310085999	2.3350482150757	1.221207672928	0.1562682366529061	1.7295	-0.6046	3.9508	0.7916	-0.5632741705319	0.1784206442245	0.4590544822076	0.1593715801200991	0.0064	-0.2006	0.0125	0.1424	-0.3774176935051	-0.942265585265	0.2629688171988	0.1667809679092556	0.0397	-0.0232	-0.544	-0.2465	-0.7464159784404	1.197995284815	0.6059613588414	0.1682319463548111	0.2506	-0.5372	0.0378	-1.3945	-0.2834665361935	-1.1513344504048	0.3652606970188	0.1693148867267604	0.0198	0.2411	-0.157	0.304	0.0354480706607	2.076131730039	3.1774218453934	0.1694214667027253
200	0.1505088637671317	0.9839	1.968	-1.5712	1.8611	1.6431616771854998	-0.641684830717	3.1736842574769	0.1715548004218728	0.0205	0.2554	-0.3359	-0.0382	2.569886765324	-1.3761798708553	4.0036254900934	0.1889903667124973	0.0022	0.0097	0.1317	-0.0076	0.1140161029686	-0.2176849888631	-0.0392250016079	0.1947021058800511	0.0006	0.0395	0.0452	0.0342	0.3838699505399	0.2151670348983	1.6963534546919	0.2025020958180096	0.2254	0.7081	-1.0015	-0.406	0.7448029141817	0.3091181922098999	2.8786902132883	0.2086498122401079	0.1421	0.5146	-0.7445	-0.4503	-0.1366776886518	1.0284661655287	2.1586734084476	0.2193257938455136
201	0.1441981450538072	1.8041	-0.6597	3.4408	2.548	-0.1980134735130999	-1.2212470159587	0.5168493943059	0.1546945162531603	1.9294	1.4795	2.5312	-3.18	0.6401897955504	0.2473102909802	-1.2435545143656	0.1606244143810296	0.0061	-0.1945	0.0664	-0.1217	0.9478522956244	0.7826115666844	-1.8834689087011	0.1669804762281986	0.3714	-0.3048	1.4156	1.1133	1.2455610089313	0.9074863461262	-2.6076167317653	0.16732171413386	0.0367	-0.1888	-0.4473	0.3051	0.09048897061	-0.3302060566651	0.0047605067147	0.1700086269360132	0.0001	0.0077	-0.0106	-0.0197	0.0773090553255	-0.7269018352132	-0.0584637436202	0.1813060522042674
202	0.1636686072643251	0.0001	0.0053	-0.0257	0.0092	0.4496514978703	0.6632841545713	0.8234889755817	0.1798638314863339	0.6608	0.6133	1.4189	1.7666	-1.7873145416703	-1.4153261864018	-0.2185111925078	0.1896069568942203	0.0032	0.1192	0.1004	0.0343	-1.0138305581083	-1.1975231684466	-0.7368162789496	0.208314411594551	0.168	0.7464	0.7117	0.3824	-1.0523473851635998	-0.1523755579011	1.1708092506013	0.2336653610181761	0.0028	0.0704	0.0043	-0.1136	-0.4477630323966999	-0.7933128710348	-0.7304427079761999	0.2364296954252463	0.389	0.9882	0.0462	-1.2205	-1.507231506117	-2.2408609995799003	-2.0077535426824	0.2552851197448169
203	0.0824085753318473	0.0344	0.2454	0.7428	-0.1182	1.1308760744408	-1.6093266707834997	-1.1975625114773	0.0896367052434675	0.057	0.3626	-0.0533	0.9052	1.139767599379	-1.5962254415603998	-1.2039754254814	0.1309896712390385	2.8462	-2.1209	-5.224	0.8965	1.1398069424097	-1.5933140572886	-1.2181782595641	0.1341891461189069	3.5138	-2.4642	0.2098	-5.7586	1.1005819408018	-1.6101922174588998	-1.2646423788208	0.1448484339835984	0.0002	0.0121	0.035	-0.0177	1.1859169743901	-1.5815111480786	-1.1588489692685	0.1524098793850319	0.6604	0.9412	2.3521	-0.2852	0.9033946709334	-1.381333807877	-1.9778921823811	0.1555133169304536
204	0.0822789630945009	0.0364	-0.0201	-0.3786	0.7212	0.0211272074859	0.3332748130596999	0.0439855083225999	0.0894953148528633	0.0562	0.3493	0.8209	0.3828	0.0471722938093	0.3093935934248	0.0534278356906	0.1311665849808599	2.7711	-0.3655	-2.6441	4.9563	0.036589018551	0.2538805771071	0.0796302941367999	0.1341808701747145	3.3963	2.0237	5.1169	2.7728	0.0092849552451999	0.2496315297914999	0.0918266336537999	0.1448535020806835	0.0005	-0.0248	-0.0656	-0.0102	0.0430412755857999	0.2663916608697	-0.0966658264299	0.1521100134829776	0.6275	0.0951	1.1194	-2.2194	-0.1803484527287999	-0.6332654221471999	0.4571660167339999	0.1555941756981606
205	0.0826111970521757	0.0308	0.2909	0.6691	0.1618	0.5768475161233999	-0.6262623626826	-0.5722837245621999	0.0898867809778997	0.0462	0.0773	0.1096	-0.8681	0.5896340011008999	-0.5878242216887	-0.5824735695134999	0.1310805544830189	2.7049	-2.225	-5.0912	-0.2867	0.7961849122758999	-0.1317598098143	-0.9845986862982	0.1340382982938537	3.244	0.3681	0.1618	-6.0118	0.8636975529570999	-0.0103865601048	-0.9988408634116	0.1441822509780381	0.1087	-0.1631	-0.2686	1.0162	2.247667343891	3.1228924048432	-2.4807748007885	0.1454396484005599	0.0406	0.0525	0.0678	-0.641	1.4980645799639	1.2376530597606	-3.0476685301448	0.1531937116256608
206	0.0878042112830398	0.0638	0.7086	0.1128	0.7582	0.3636082897294	-0.9394328870546	-0.9045356188237	0.1443888011994062	0.0633	-0.4009	0.6563	-0.2574	0.2278748338144	-0.2494741576687	-0.7975619183504	0.1497558686059464	0.3915	-1.1759	0.4194	-1.5371	-1.8596663751276	-2.6876011131784	-3.6059067927471	0.1535024859275004	0.0213	-0.3721	0.103	-0.243	-1.2740060201274	-4.0481618008458	-2.7099086115853	0.1678706470018379	0.2617	-0.7977	0.1741	-1.2928	-0.9644943976104998	-1.6783343466313	-1.6522892603078998	0.1723523339070544	0.0591	-0.0537	0.6573	-0.2819	0.6426684064845	-0.6996764579688	-0.1840466976146	0.1773495750186544
207	0.1116714103305924	2.0613	-0.0796	-3.0155	4.3115	-1.1883168992628	-6.053318703502	7.503620844196099	0.1337912220379517	0.1609	0.5554	0.605	1.0627	-1.7488764006764	-7.225819704423399	6.900059410227399	0.146697105724454	0.2078	0.0401	-0.314	1.4231	-1.1297351265505	-5.956731563133499	7.989428587279699	0.1635277997177479	0.0311	-0.5195	0.1204	-0.0362	-1.1467313158128998	-3.6681081242838	4.0709807586518	0.1707920200224099	0.2222	0.202	0.9904	-0.9644	-1.1543638637687	-8.7623224253812	12.472409563421898	0.1710027659122881	0.3544	0.8844	1.1578	0.9929	-1.2404070719096	-2.7434288737417	1.9299330279578	0.1765873668059193
208	0.0826075147715004	0.0291	0.1537	0.5954	-0.3885	0.240779347884	-0.4663329428871	-0.6251214147923	0.0898421386533614	0.0457	-0.4358	-0.3566	-0.6677	0.250221675252	-0.5029219614381	-0.6232329493187	0.1312677131969626	2.7116	1.2865	4.4417	-3.0987	0.2696571324178	-0.4994597747365	-0.5731492712376	0.134457436647917	3.4673	2.9227	2.6391	4.8139	0.1588278149358999	-0.6520713908218	-0.6176068959286	0.1448963804384312	0.0015	0.0495	0.0306	0.1111	0.2788240585709	-0.4127477350736999	-0.7442914547826	0.1520152480420857	0.5531	-0.4254	-1.773	1.4604	-0.9895952511971	-2.8143250150631	-0.8941884017496	0.1550208986185005
210	0.1625131943167856	0.7066	-1.2279	0.6231	-2.1509	-1.3083131428978	0.9082732067402	-0.2602934911112	0.171824965900584	0.1555	0.1702	-1.1215	-0.2658	-1.0504982627207	-0.0240779347883999	-0.2708767663695	0.1812348728368306	0.2733	-0.404	1.4453	0.0999	-0.7765527399566	-0.5277867568404999	-0.0353300415686	0.1861853497188406	0.1146	0.5348	-0.7422	0.2942	-0.4185311605866	0.3154524201525999	0.7661661798518	0.1889158299282691	0.4549	-0.6308	1.6801	-0.6253	-0.6375144694628	0.1927021643686	0.4434352990196999	0.1911673711044759	0.033	0.115	-0.3362	0.3641	-0.4088921180650999	0.1223174824463	0.8897426392804999	0.1934240685761074
211	0.1511981271756673	0.9572	0.6342	-2.4633	-1.7397	0.4520907657737	1.3331779383001998	1.6647216580091	0.1797518170226819	0.018	0.1924	-0.3357	-0.029	0.3559757417736	1.7240902913354	1.9186022351162	0.1871964812077048	0.0236	0.1729	-0.2784	-0.2853	0.0734534383169	-0.6859850832852	-1.0950739165038	0.1946852743294314	0.0372	0.222	-0.3895	-0.2921	0.9150795510513	-1.1822580725349998	-0.7974438892582999	0.2047904094544172	0.0274	-0.2163	0.3797	-0.0996	1.3507642730231	-0.5918372108201	0.4203802830295	0.2114261181017966	0.2306	0.9336	-0.3625	0.7957	-0.2494741576687	2.5685097592495	2.1483655344042	0.2174084185381103
212	0.1104216913085126	1.0298	-0.0027	3.6914	-0.6023	-12.3274698383231	-0.0039736461006999	0.2134359415474999	0.1230373517439227	2.3479	-5.3494	0.0053	0.089	-10.051318140205298	0.0095210134294	0.1744863411544999	0.1540189684214076	0.1684	1.2803	0.0022	-0.026	-9.6593828683719	-0.0239205626655999	0.1727552478037	0.1565668596933591	0.0804	0.0036	-0.8663	0.1418	-6.9879910838419	0.0195141432272	0.1227502557839999	0.1642534122344545	0.3638	-1.8225	0.0004	0.029	-12.0438459300068	0.0061768558198999	0.2077705451266999	0.1714355856662776	0.0972	-0.0053	0.9173	-0.0944	-9.257847897047698	0.0016130642587	0.1615031410234999	0.1725194888701001
213	0.1377898966166325	0.0019	-0.1124	0.085	-0.0285	-0.2640310790277	-0.2863779204653	-0.1943152286273	0.161045332871579	0.0054	0.1767	-0.1338	0.0386	-0.4650346228739999	-0.5941191066007	-0.3274127014854	0.1732445637444286	0.0006	0.0581	-0.0417	0.0177	-0.1233797442751999	0.0324973433582	0.2333435150816999	0.1761047539443631	0.2193	-0.0543	-0.4684	-1.2828	-0.1448216960066999	-1.1327251968837	-3.4584097706528	0.1991228436902298	0.1871	-0.5819	-0.9215	-0.4709	-0.0865546675399999	-0.0339136924634	-0.1365990025904	0.21047000473713	0.0001	-0.0145	0.011	-0.0154	0.1006788155613	0.3139180419553	0.1807025400051	0.223633603971733
215	0.148593753687082	0.0004	-0.0129	-0.0126	-0.0648	-0.8330099890111	0.4910797091973999	0.9391574858397	0.1709876674590402	0.0309	0.0913	-0.4045	0.3154	-0.7813919327326999	-0.8187284688669999	0.7968537437977999	0.1772264071399829	0.127	0.201	-0.8427	0.5693	-0.9689795031103	0.3226521947707	0.1714175847599	0.1806248817283697	0.1069	0.0225	-0.781	0.5263	-0.7069155756176	0.4000792791882999	-0.1364416304676	0.1928041566244219	0.0273	0.0087	-0.4522	-0.0893	-0.7680546453253999	-1.3569411288429998	4.3313135927937	0.1948347576526735	0.0072	0.1201	0.165	-0.1178	-0.9216891802089	0.4255342200511999	0.5678773051238	0.1969146766199374
216	0.1612732609004765	0.0002	0.0317	-0.0224	-0.0282	-0.7466126935938999	1.3983693401700998	-1.1422855533438	0.175635360911423	0.478	0.1445	-1.985	0.3487	1.015443622367	0.8126302991085	0.725485486108	0.1924885160818501	0.0397	-0.3171	-0.3492	-0.2949	0.5723624106236	-0.8048403790299	0.4333241401298	0.2091012267765215	0.2222	0.7948	-0.4614	0.8658	0.3725785007289999	0.5711427766718999	0.0871054699698	0.2312829177039074	0.0	-0.0062	0.0077	0.0122	0.1288090825118	-0.6476256283526999	-0.0374939082570999	0.2473131606844468	0.0004	0.0371	0.0011	-0.0345	1.7302671471553	0.8252594119632	1.4773308027849998	0.2514240529504538
217	0.1304310185465514	1.2294	-3.7499	-0.0708	-0.2675	-1.4797700706884	6.5601356249794	-1.1744681524563998	0.1500230224788558	0.3969	-0.0324	1.8063	-0.8397	-0.5471435279449	7.1644839195621	-1.2853761559997	0.161191270621572	0.462	-1.5698	0.0353	1.3542	-0.5459238939932	5.2687793283133	0.0615325000148	0.1629505739249286	0.1071	0.1178	0.959	0.2287	-1.5418140301022998	5.260477948835599	0.4074364259292	0.1640315364491141	0.8347	2.4715	-0.0617	1.2332	-1.5191131013884	6.0123232655126	-0.3071510406748999	0.165834543132186	0.3774	-1.7133	0.0227	-0.6913	-1.7899898677578998	5.1455176131302	-0.7319377431428	0.1671535007907399
218	0.1362657061994072	0.8859	2.798	-1.2581	0.5837	-6.3896622729563	4.2637222660511	1.4109591099941	0.1603306179947073	0.1877	0.6614	-0.3854	-1.0815	-1.2854154990304	1.7760624348901	3.6898254772302	0.1624976600167431	0.4362	-1.631	0.6387	-0.9792	-3.044363715566	3.0809920771477	3.1835593581825994	0.1656921134711477	0.0935	-0.7869	0.4722	-0.0689	-4.656837828805499	2.7426813561584	1.5407517682734	0.1767976783189752	0.0184	0.2704	-0.1315	-0.2569	-0.4841553357941999	2.7911519699808	2.8387176940971	0.1808785673473402	0.0172	-0.3132	0.1138	0.1776	-0.0093242982758999	0.5137412948806	1.0778416690572	0.1821995998718314
219	0.1363892029843866	0.8935	2.8924	-1.1365	0.411	-6.3175464976832	3.8758393263798	1.8357064694313	0.160749505350996	0.2723	1.0903	-0.5503	-1.0243	-1.8240609323441	2.032460965962	3.0761135413408995	0.1636390924249882	0.398	1.3385	-0.3303	1.3219	-2.4873844299461	2.5924696649458	3.6330928269608	0.1660594613927471	0.1913	-1.1195	0.4903	-0.4844	-4.0893932970194	2.328320556826	2.1325496360628	0.176871264766095	0.0231	-0.2166	0.1124	0.3698	-0.3335108712439	2.6653329578022	2.9273575422642	0.1812274123597858	0.0823	-0.0391	-0.0774	-0.8208	-0.7304427079761999	1.6187689981514997	4.7187244160966	0.1817169263739169
220	0.0865327653350035	1.9897	0.752	-5.7239	-1.0781	0.2331074568975	-0.0058621115743	0.1991150783726999	0.1091148410770175	0.0004	-0.02	-0.0662	0.0122	0.1518247554713	-0.0658602333918	0.1923874201229999	0.1457472360672398	0.0017	0.0755	0.0593	0.0913	0.1962036941008999	-0.0300580754547999	0.1391956426166	0.1609628982935392	0.0074	-0.11	0.2349	-0.0437	0.066096291576	1.000493270701	0.430019325551	0.1643649210276266	0.217	0.4634	-1.2209	-0.5241	0.4004727094953	-1.0617897125315998	-0.0935577270046	0.1747518347801879	0.004	0.1097	-0.0744	0.1306	0.3737194486192999	0.0472903229014	0.4813619806145	0.1786104636254493
221	0.1801891393019042	0.0001	-0.0285	0.0133	0.0049	-1.0218565363711	-0.5381733169452999	2.1171271680284	0.1918138156891429	0.0491	-0.491	-0.2297	0.3005	0.3227308808321	0.0969805706754999	1.2818746262674	0.2006957456828834	0.0017	0.104	0.0206	-0.0362	-0.7023911270871	-0.0447330259059	2.4293141166328995	0.2067036177577708	0.0606	0.5401	0.3814	0.052	-4.1850755476818	-2.1841676923412	2.5351075261852	0.2245721033930098	0.1129	-0.3614	-0.3931	-0.6849	-0.4058233616705	0.4755785551016	4.058233616705	0.2310656958509494	0.0513	0.1618	0.5426	-0.1104	1.8091499237088	0.9432491610325	0.6344457130682	0.2361420655728293
222	0.1590707047145504	0.0005	0.0136	0.0667	0.0026	0.7437406523528	-1.1904807659513	0.3687228837204	0.1736637950742414	1.0856	-0.4359	2.9909	0.4914	0.7177742520907999	2.2528999669741	-0.7081745526	0.1840727521643023	0.0302	0.1389	-0.3413	-0.3318	0.6065515043019	1.6934027273894	-0.1481265105855	0.1958641384804652	0.0028	0.0448	0.0583	0.1267	0.533884926599	2.1429755391983	0.0191600559509	0.1982892980880328	0.1475	0.0428	0.9404	-0.4788	1.1464165715672998	-0.5380159448224999	-1.2803402480701	0.2306976144131596	0.0068	0.0816	-0.1912	-0.0345	0.4533890857868	2.8992272753137	-0.0464641192566999	0.2352037590854202
223	0.14999295676739	0.0003	-0.0317	-0.0005	0.0464	1.2245911735682	0.7403178086818999	0.5356553629805	0.1531143805266931	0.0002	-0.0079	0.0005	0.0395	0.9246792505421	-1.4661573820662	-0.8610615699002	0.1737786201249798	0.0037	0.1451	-0.0817	0.0646	1.2583081508781	0.9389607706862	1.3883762103723	0.1773609904562409	0.2255	0.06	-0.0512	-1.3788	1.1867825210655	-0.7318590570814	1.4909828344379	0.183140072363462	0.1925	0.0757	-1.097	-0.6062	1.4165851633842	-1.1596358298824998	-2.3411857278649	0.1852751369750228	0.0203	0.0798	0.3648	-0.158	1.1585342250229	-1.0939329686135	-0.6506550417165999	0.1934185690421447
224	0.1599769125187675	0.0002	-0.0186	0.0372	-0.0118	-0.7561730500539999	0.5280228150247	-1.5520038750535998	0.1863837702582629	0.2418	0.1684	-1.0181	0.9385	0.7804870430266	1.7034352002178998	-0.2575001359314999	0.1905664361280191	0.1461	-0.1928	-0.9538	0.451	0.3568806314797	-0.4898600752457	0.7598319519090999	0.2165735925900178	0.259	0.5008	-0.5556	1.1109	0.3090001631178	-0.2035608408417999	0.4556316385366999	0.2349518734475623	0.0003	0.0266	0.0271	-0.0154	-0.1577262100762999	-0.6178822971435	0.0933216688204	0.2542430743704551	0.3348	0.7425	1.1917	0.0618	0.3522381538571	-0.1273533903759	0.4868700049125	0.2554680034117452
225	0.1612490100320371	0.0007	0.0047	0.0478	-0.0646	0.4865552606668999	-0.7099449889814999	0.7694709944306	0.1860889746582523	0.147	0.1231	-1.0392	-0.3002	1.0794547333159	1.5724229079869	-0.6887390954342	0.1921574882364684	0.2374	0.252	-1.2891	0.3581	1.6967862280296	-0.9958901361091	-1.1776549379431	0.2150575627241573	0.1514	0.2277	0.8559	-0.521	1.0449115523613	0.4668444022862	-0.7009747779819	0.2320911981567604	0.0072	-0.0042	-0.0076	-0.2156	0.7008567488898	0.2857484319740999	-0.0150290377273999	0.2480824541637907	0.3011	-0.1248	0.257	1.3186	1.0156009944898	2.0149139742698	-1.0403871038308	0.2520236017430076
226	0.1634908696030153	0.0012	-0.0103	0.1001	0.0334	0.3512152350589	0.0103865601048	-0.8837231555834	0.1889280292285982	0.0792	0.1158	-0.2218	0.7527	1.2721175546538	1.4082050978451	0.9333347172961	0.1977980594288709	0.2472	-0.1921	0.382	1.3007	1.4414106157559	1.3746848356886998	-2.398744581779	0.2137868286102196	0.0869	-0.3586	-0.2903	-0.6302	1.0636388349744998	1.4259094616600998	-0.0612570987998999	0.2316347261805612	0.01	-0.0582	0.2209	0.1113	0.6229182050730999	0.5611103038433999	-0.8994210248326999	0.2425071872269332	0.5097	-0.1174	1.7339	0.3638	1.1382332211817	1.5500367235186	0.7918965219295999	0.2435480558884485
227	0.1548630052160914	0.1824	0.1118	-1.2151	-0.5273	0.5393142648356	-2.4960792397308	0.3304421148493	0.1664508249872137	0.0034	-0.0107	0.0523	0.1654	-0.3201342408058999	0.9411639804054	1.40061189292	0.1945009438422419	0.1118	-0.0558	-0.2698	-0.8866	0.699519085846	-0.7157284144944	1.1484624091637	0.2128978022100356	0.1096	-0.1607	0.482	-0.7168	0.4150296308542999	-0.2435727030637	2.3807648167491	0.2259960361852421	0.5546	0.5211	-0.2926	-1.8231	0.5928601296182999	-1.6915142619158	-0.4285636334150999	0.2314847607063963	0.0446	0.0202	-0.0814	-0.5308	0.1179897490692999	-0.8385180133090999	-0.3474383041116999	0.2357719250713046
228	0.1625076657508695	0.0001	-0.0339	-0.009	0.003	0.7569992536986999	0.2923974041623999	0.0248647954024	0.1737198304192882	0.1923	-0.0254	1.2857	-0.081	0.9123255389023	-3.2323447162506	0.3948466561052	0.1937747716335724	0.323	0.4044	0.9909	1.1641	1.4428663078918	-0.5279047859326	1.8701709643245	0.2141393246664286	0.1579	-0.0143	-1.0475	-0.0931	0.7977192904732	-1.6850226618502997	0.0529950623528999	0.2415110751803045	0.0002	0.0235	0.0012	-0.0221	0.5955747987366	-1.6372602225805	-0.4769949042067999	0.247015965722108	0.5928	0.5221	0.8877	1.5935	0.7300492776691999	-2.6040758590023	-0.1369530898667	0.2517065206275568
229	0.1599883176665477	0.0093	0.0135	0.2544	0.1492	0.6739067728603	-0.4344650880201	0.4408386589935	0.1612642723871993	0.2082	0.1685	0.948	1.0046	0.9838905117456	2.3948889647704	1.143308472142	0.1863524032537959	0.1968	0.0661	-1.2332	-0.2425	0.6573826999662999	-0.4003153373725	-2.0048815014413	0.2066379147722325	0.0399	-0.149	0.1164	-0.5041	0.7780871181539	-0.2099344118151999	0.2202422858585999	0.2224703046226674	0.0199	-0.0461	0.2975	-0.2093	0.4112133568763999	1.0861823915656	-1.5584954751191	0.2275005631501628	0.7571	0.1763	-1.6376	1.5097	0.7960668831838	1.5404763670585	0.2673358936065	0.2329983956198456
230	0.1494481232847346	0.0146	-0.0015	0.3827	-0.0019	0.109373625346	1.0375544056204	-0.3223374505251	0.1654048933735165	0.0025	-0.0733	-0.0808	-0.102	-0.8522487310233999	1.6267949764143	-1.7771640397497	0.1701006031044176	0.0001	-0.0106	0.0086	0.0193	-0.1515100112257	1.1664815172243	-0.6271672523887	0.1812390409433595	0.0888	-0.0748	0.0253	-0.8538	0.0685749025101	3.9573580859902	-1.1863497477278	0.183996245617158	0.0211	0.1929	0.2417	-0.2767	-0.0919053197152	3.0847296650642	-5.302732363807399	0.1889787954578443	0.0306	0.0641	0.4818	0.0834	-1.0903920958505	3.0898442590552	-2.6661198184162	0.1987487379383572
231	0.1504382837809107	0.0001	0.0283	-0.0171	0.0185	-0.7318197140507	-0.8434358921466	0.1634702925584999	0.1801127889393195	0.0024	-0.1122	0.0844	0.0131	0.3463366992521	0.8199481028186999	0.3848535263073999	0.1815985653047496	0.2618	0.0852	0.4246	1.4054	-0.1846761861057999	-0.4434352990196999	-1.8494765301763	0.1993386606171378	0.0785	-0.2994	-0.5443	-0.4529	-0.1481265105855	0.2974333120919999	1.40848049906	0.2028050843087761	0.003	-0.119	0.088	-0.0096	-0.1516280403178	-0.2296059271651999	-1.0563210312643	0.2249080479283271	0.2424	0.3675	0.7564	0.9537	0.266352317839	1.0212663909106	1.9038485986037	0.2436721274326072
232	0.1541149583492467	0.0002	0.0047	-0.0189	-0.0374	-0.1581196403832999	-0.7820214212239	-1.550902270194	0.1798261568306184	0.0019	0.0636	-0.0533	0.094	-0.2517167104186	-0.2519527686027999	0.9518652847558	0.1863820739101993	0.309	0.0904	-0.2358	-1.5566	1.1670716626848	0.1309729492002999	-3.7881830539802	0.1933241214827681	0.0058	-0.1398	0.1422	-0.0732	-0.1613457689007	-0.287990984724	0.3859944741976999	0.1998399652792914	0.0488	-0.138	-0.2775	-0.5201	0.8380458969407	0.4783325672505999	-0.4371797571383999	0.2222849815366651	0.2599	-0.2703	-0.5622	-1.1682	0.8711333857593999	0.4808898642461	-0.4694803853431	0.2355656331975726
233	0.1634449800069589	0.0006	-0.0147	0.0512	-0.0477	-0.8836838125527	-0.1753125447992	1.503297203047	0.1821158393787541	0.5358	-0.6302	-1.4403	1.3932	0.5202722379768	-0.9796021213993	-0.8727857930487999	0.210121397492708	0.2228	-0.6095	-0.0333	1.1034	-0.0472116368399999	-0.7342983249848	0.0937937851888	0.23530953939644	0.0002	-0.0142	-0.0241	-0.0141	-0.0045637915612	0.9187384529064	-0.3132885534641	0.237121701434648	0.0762	0.0066	0.6782	-0.1482	0.7431111638615999	1.644932113567	-1.733060502335	0.2646478203572966	0.0006	-0.0557	-0.014	-0.0065	-0.8468193927868	-4.5427036967448	2.4687358333943	0.2802516258361907
234	0.1532938035112741	0.0002	0.0112	0.0157	-0.0367	-1.1976411975386998	1.5547185441719	-2.11272074859	0.1735438758344092	0.0063	0.1256	-0.1739	-0.0933	0.3725391576983	-1.0657633586323	0.9778316850178	0.184230838133086	0.119	0.1727	-0.8348	0.4925	0.0649946867164	3.3967985845766	-1.3759831557018	0.190292553824283	0.1819	-0.489	-1.0927	0.0335	-0.1113407768809999	0.5432485679055999	-0.2737094645799	0.2058726221900654	0.0	-0.0006	-0.0103	0.0092	0.1519821275940999	-0.5179116561348	0.471722938093	0.2288917681110479	0.269	-0.4902	0.7899	-0.9481	-0.2095803245388999	0.2212652046568	-0.3344551039806999	0.2370588689375684
235	0.11690422185721	0.8719	-2.5786	-1.2573	1.7199	4.0430472068548005	0.1902235534344999	-2.8847883830468	0.1218159646009509	0.0001	0.0217	-0.0003	-0.023	0.4377305595682	-2.3746273039599	-0.3527889562869	0.136554225017588	0.5576	-0.0423	-2.1481	1.2284	7.1386355483922	-0.6606875145451	-2.3434282806148	0.1507405435328969	0.552	1.0914	-2.0372	0.3896	6.2518042933835	-1.4552593625623	-2.1436837137509	0.1546046961666643	0.0228	0.2825	-0.3709	-0.0609	6.7110161477139	-2.2109209532172	-2.3549164455792	0.1638222590615891	0.183	0.81	-0.4947	0.88	6.5046619516924	0.205764050561	-2.9472257727677	0.1669165486017364
236	0.1656245057689687	0.0963	-0.2726	0.2062	0.8689	3.2132240033304	-0.8460718752035	-2.6416091102901	0.1845325260658376	0.0005	-0.0384	-0.0479	0.0212	2.2018720561561995	-0.4096396356483999	1.0515605245496	0.2042344673908983	0.0156	0.2995	-0.1107	-0.1118	2.3866662713541	-0.3828470317417	-1.5670722558116998	0.2262431216284712	0.4763	-1.648	0.5257	-0.4074	7.260598943562199	-2.3586540334957	-0.7698250817069	0.2317400419803261	1.0865	-2.2259	0.7247	-1.2462	3.4268173170007	-0.9534783490145	-1.9551519106365	0.2338213809408565	0.0835	0.4314	-0.0888	-0.5843	3.4161946987117	-0.9024504381966	-0.3228095668935	0.2372651211220475
238	0.1210553259511662	0.1167	1.1488	-0.2236	0.2753	1.5498006653344	5.1018861920839	-0.1995085086797	0.1218756465798441	1.2699	3.7459	-0.925	0.8615	-1.7825146919249	5.480562862571399	-0.7962635983372999	0.1324678305753711	0.0211	-0.4885	-0.0257	0.011	-9.7065551621812	9.3946436147916	-4.0208183945093	0.1532501581954656	0.9009	0.6764	2.8007	-0.719	-1.6334832916333	7.4225742009541	-1.8757183316532	0.1680065066215676	0.0107	0.2194	0.0398	0.2146	-0.3700212037335	4.3458705141527	-3.024298769909	0.1695587415383112	0.0615	-0.3326	0.1959	0.6288	-6.105723620394399	5.6980904793117	-2.2981837953098	0.1722345020279243
239	0.1455065736680868	0.9358	-1.4303	-2.1976	1.665	-0.0139667758984999	-4.0109826368343	2.8512287778597	0.1538210417926867	0.5146	2.1184	-0.2428	0.6866	0.7853655788334	-3.4141095180845995	2.5856633206347	0.1588341251635314	0.3009	0.7522	-1.0901	1.043	-2.7885946729853	-7.2807425752806	4.0891178958045	0.1724956800958376	0.6873	2.3483	0.6693	0.1169	-0.5495434528176	-2.9687070675299	2.4265994475146	0.1815819186031499	0.0346	0.2745	-0.3817	0.2545	0.5050464850959	-4.8382878863939	3.3071358176113	0.1840327891291691	0.0121	0.1876	0.2082	-0.1424	3.9782098922612	1.439561493313	0.9423049282957	0.1854303623776612
240	0.136224709038743	1.0025	-0.8404	3.211	0.1478	0.7044763077142	7.813014437620899	-0.9633141066895	0.1640767336882052	0.3617	1.2862	-0.2845	-1.2534	3.2483966727762	1.7412045096898998	-2.4047640654761	0.1791856167572897	0.0538	-0.0684	-0.654	-0.1334	2.2641520737543	4.2311855796622	-1.245993782269	0.182277218820533	0.0778	-0.4779	-0.1665	0.6196	3.6598854308675	2.7522023695878	-2.9730348009069	0.1832845585157837	0.0017	0.0304	-0.1085	0.0383	0.6108398946482	0.6599006539311	0.1466708184496	0.1883032013219633	0.1135	0.9399	-0.0621	-0.1304	1.7101628584676	4.8234949068507	-1.1953986447888	0.2004985301532749
242	0.1384725547045236	0.2261	-1.1455	1.0174	-0.3188	-9.5003583382825	5.669920869330499	-1.3686653519916	0.1481272417998999	0.8802	-2.4827	1.606	-0.4128	-5.2057517931319	4.2542405956524	-1.1979165987536	0.1574875831067971	0.7667	1.4882	2.2425	-0.2431	-3.9573580859902	4.543726615542999	-1.1123848500118	0.1780841323169615	0.0559	0.4079	0.2433	0.4951	-1.4266569792433998	2.4615754018069	-2.131211973019	0.180221765705161	0.0588	-0.4568	0.4345	0.3038	-4.5805123492475	5.0289835561968	-1.2059425770163998	0.1816416928228065	0.0429	-0.2059	-0.2321	0.5083	-4.6370482843634	3.7541513324247	-1.1877267538023	0.1928903543316149
243	0.1658712979527189	0.5497	2.1331	-0.3133	0.5679	-0.6253574729764999	0.7210397236389	-0.9168499874328	0.1739500027284336	0.1298	0.1814	0.5827	-0.8642	-1.1281614053225	0.1935677110439999	-0.0608243254621999	0.1818408398960506	0.3617	-1.0414	-0.7077	1.1825	-1.1285548356295	0.0938331282194999	0.1146062484291	0.1875430029288901	0.3717	1.5444	0.4261	-0.6375	-1.6443419681065	0.7760019375267999	-0.6236657226564	0.1906716920264118	0.0425	0.3569	0.226	-0.3953	-1.699225495933	0.622406745674	-0.6490813204885999	0.1929254513908578	0.3682	-1.5079	-0.5391	0.5463	-1.6845112024512	0.5546580468086	-0.897414530267	0.193975695903358
244	0.1421752139736568	1.3036	-3.0869	1.9905	0.5121	5.309735423272	-5.864865586449	1.3206668545376	0.1584077946023727	0.0297	0.0858	0.4989	-0.1566	1.8091499237088	-3.6014216872473	2.1391986082511	0.1638255584144736	0.3987	0.7461	0.0717	-1.7575	-0.1892793206977	-2.0145205439628	3.5157719094134	0.176895373782205	0.1705	0.9251	-0.7667	0.0484	3.4773731114502	-4.7643229886779	1.9357557965014	0.1812507014988312	0.1274	0.4917	-0.011	-0.9015	0.3036888539733	-2.7573169635788	4.160722211678499	0.1824571596028656	0.0762	0.6674	-0.2472	-0.3462	0.1969905547149	-0.8449309273132001	0.2021444917366	0.1891160394240114
245	0.1318067810806644	2.1143	-0.0052	4.8939	-0.334	-0.1376612644193	0.008262036447	0.2684768414968	0.1339714042632387	0.113	0.5673	0.0005	-0.9712	0.5627233681020999	-0.1074851598724	-0.9276299778446	0.1343842540756936	0.7391	-0.5602	2.7729	-0.4972	0.6766607850092999	-0.0436314210462999	-1.0329119279978	0.1456106951153373	0.0046	0.1002	-0.0368	0.1901	0.4158164914682999	-0.6780771341145	-0.5265277798581	0.145646970724892	0.0048	-0.2176	0.0448	-0.021	0.3187572347314	0.5873127622895999	-0.6697364116061	0.1489476454820141	0.1609	-0.6318	0.0788	1.1023	0.0603128660630999	-0.0075932049251	-0.064522570348	0.1681118602731199
246	0.1290625323754495	2.913	3.3216	-4.7769	0.0624	0.9102010152445	0.286417263496	-0.8778217009783998	0.1336041717344669	0.0798	0.7875	-0.2186	-0.4774	0.986329779649	1.3820813254603	-1.736994805405	0.1336856563428914	0.2554	-0.32	1.5023	-0.7119	1.9890656030999	0.4267538540029	-1.7690987184562	0.1451247946606753	0.012	0.1554	-0.2175	0.2302	1.2121194328363	0.1638243798348	-1.049278628769	0.1452832789919592	0.01	-0.2798	-0.1138	-0.1099	0.892693366583	0.5855029828774	-1.0455803838831998	0.1454093059668038	0.0099	-0.0638	0.2366	-0.2054	0.9426196725413	0.4618478373872999	-1.0303152879715998	0.1473160276497782
247	0.1615286715319708	0.4575	-0.6079	1.4187	-1.366	1.4862616707538998	-2.0847085107316	1.729519629572	0.1732637005791477	0.2304	1.1575	-0.439	-0.6801	0.1576475240148999	-1.0519932978873	1.3526527384967	0.1789767098027907	0.4544	-0.7465	-0.4795	1.7382	-0.1677193398741	-1.2378891179448	2.8233739121241	0.1861290475738168	0.4451	1.1231	0.2166	-1.5097	0.6905882178771	-1.7605612807943	1.9896557485604	0.1881170098498097	0.1032	0.6013	0.2354	-0.637	1.0627732882991	-1.7368767763128998	1.6061005422661	0.1916594399305087	0.0569	-0.2423	-0.3429	0.5191	0.3067969533986	-1.6951338207402	2.0633452450615	0.1953642534440849
248	0.1144360809938319	0.004	-0.1218	0.1896	0.0453	0.3922500160789999	-1.6104676186737998	0.307662500074	0.134274698508249	1.3056	-2.105	3.1653	0.3666	0.325366863889	-1.7005238159461	0.3385861222042	0.147479158563583	0.0785	-0.7681	0.4029	0.216	-2.1789350692581	-0.2778404828034	0.9415574107124	0.1618331516771546	0.3292	1.5576	-0.6894	-0.3867	-2.1556439950837	-1.3244437854848	1.0209909896957	0.1719729851313899	0.0486	0.6167	0.1028	-0.1825	0.7289083297789	-4.9080037367943	0.4652313380275	0.1784819380651445	0.0088	0.1615	0.2079	0.0684	0.0492574744364	-0.0301761045469	0.2628507881067	0.1816039575307325
250	0.1284757366952983	1.5134	0.6487	-2.803	-3.0645	0.3512545780896	4.1816133609802	3.873321372415	0.1653689231507123	0.0359	0.4769	-0.2754	0.1485	0.9047716770079	1.9598337312898	1.5116772685860995	0.1738959327363859	0.3066	-1.5299	-0.5318	-0.145	1.5006218769594	0.0646799424707999	-0.6413700864714	0.1783967840383025	0.1377	-0.043	0.7703	0.7502	1.1908348532276	1.9712825532235	1.2325384657696	0.1817244077980674	0.0195	-0.1854	0.1846	-0.3046	1.0125715811259	1.3859762854996	0.8786872476538	0.1880148732326917	0.016	-0.0221	-0.2324	-0.2699	1.0462885584358	1.8112744473666	1.321138970906	0.189559333465806
251	0.1291366888043384	1.5511	1.5382	2.3329	3.195	-0.0417822986034	-2.6377141502508	-2.0241595864843	0.1649159857229696	0.038	0.114	0.3101	-0.4866	0.7500355372648	-1.1233615555771	-0.1449397250988	0.171236549208451	0.0767	0.4071	0.1178	0.7018	1.659489034926	-0.3683687964441	1.1328825690065	0.1723328457489495	0.3218	-0.5825	1.5381	-0.3099	1.9306018594797	0.0766402238036	2.0289594362297	0.1813105991961631	0.0229	0.2101	0.3132	-0.218	1.0644256955885	-0.7611696149529	0.3763160886455	0.1849828120309982	0.0427	-0.1004	-0.5646	-0.1315	0.9543045526592	-1.1378397908747	0.1081146483635999	0.188682063536788
252	0.1281071179826236	1.7076	-1.1646	1.6243	4.0	0.7575107130977999	1.9252512073045	3.7357387940571	0.1650694434838867	0.0389	-0.4366	0.3985	-0.0653	1.4028937887006	0.7857196661097	1.0875987406708	0.1712892370590195	0.2652	0.7832	-0.4477	-1.2283	2.1008391533186	0.5033153917451	0.0218747250691999	0.172817099834607	0.3189	1.47	0.328	0.7067	2.4083836243005	-0.2105639003064	-1.4503021406941	0.181327142632207	0.0225	-0.201	0.2866	-0.2514	1.5915436209071	0.5546187037778999	0.3944925688288999	0.1840508124598517	0.0115	0.1862	-0.1122	-0.216	1.9004650979635	0.3992924185742999	0.0426871883094999	0.188916926895117
254	0.1280644792303649	1.7779	0.4749	3.742	-2.5684	1.8647809691186	-3.3203157328957995	1.7097300851298998	0.1652949813377829	0.0508	-0.1219	-0.6224	-0.2429	1.8952718179111	-1.0215417921255	0.1382514098798	0.1683432974934513	0.2802	0.5979	1.1639	-0.8855	3.1024340288792	0.7605794694924	-0.9730318352724	0.1729468135000438	0.3202	1.1783	0.4142	1.1033	2.3625096505043	1.2416267058613	-1.4669048996495	0.1814188619229476	0.0227	-0.1209	0.2071	0.3612	2.1036325084983	-0.5414387884934	-0.308055930381	0.1833216701720985	0.0158	-0.1791	-0.1985	0.2397	2.2483755184436	-0.0892693366582999	-0.4430025256819999	0.1889486334631911
255	0.1273749622516033	1.8326	-1.5701	-0.3755	-4.3561	0.5010334959645	-0.5518646916289	-4.4170813997197	0.1653695137120941	0.0767	0.4271	-0.5467	0.4627	1.2179028583492	-0.2316517647616	-1.4851207228636	0.1669620791570523	0.2744	-1.3439	-0.0073	-0.812	2.5671720962057	-0.4138493399333	-0.5524154940586999	0.1683780123598895	0.0445	0.5056	-0.0103	0.3749	1.1130930245644	-0.254155978322	-1.5936681445649	0.1732621453484273	0.3115	1.0521	-1.2019	-0.3815	2.2954691261915	-0.0672372394662999	1.0940116546749	0.1793954542042707	0.1854	0.5022	-0.3181	-1.094	1.6121200259631998	-0.3321732082001	-1.1699830469566	0.1814522302947356
256	0.1278142759758335	1.7175	-2.2955	-3.7734	-0.8055	-3.3565900072012	-2.528970013396	-1.6315161400982998	0.1652259569497752	0.0409	-0.3508	0.4048	0.2913	-1.7608366820091998	-0.0489820732215	-0.9923886063768	0.1721147944641069	0.2535	0.3849	1.4346	0.0592	-1.4597444680621	0.8474488812779999	-1.0835857515393998	0.1731795821478091	0.3097	-1.4657	0.5254	-0.5079	-0.5574120589576	2.4888794651127	-0.5840866337721999	0.1814516522281187	0.0207	-0.2919	0.0382	0.291	-1.348679092396	0.5642970893300999	-0.8994603678634	0.1841081336631901	0.0128	0.0471	0.3176	0.0356	-1.342384207484	0.8642876984176	-0.8993029957406	0.1891095586835215
257	0.1300314738211074	1.4553	1.3426	-2.0564	-3.2797	-0.0337956633713	3.074657849205	3.7119362604836	0.165436976621999	0.0408	-0.0544	0.3366	-0.5033	1.0120207786961	1.4658426378206	1.0404657898922	0.1731830806819437	0.3148	-0.6871	-1.439	0.4292	2.1315267172646	-0.0247467663102999	-1.1114799603057	0.1793306456968925	0.1234	-0.1257	0.624	0.7917	1.3017428567709	1.5779309322848998	1.0615143113167	0.1816055318710931	0.0226	0.2397	-0.324	0.1567	1.3360106365106	1.0674944519830998	0.5528876104271	0.1892066029490111	0.0081	-0.1382	0.1102	0.1813	1.7703576954385998	0.7230068751738999	-0.2951907593421	0.1894453227797359
259	0.1299025410784684	0.0084	-0.3112	0.0055	-0.0001	0.0121176534556	0.7008174058591	0.0007475175832999	0.1618051119550464	0.2376	0.0252	1.484	0.0016	-0.0162486716791	-0.9670123515753	-0.0010229187981999	0.1673903901384265	0.1828	1.2796	-0.0215	0.0003	-0.0045244485304999	-0.2328320556826	-0.0002360581841999	0.2065982909332134	0.0262	-0.0074	-0.4358	-0.0005	0.0317104827442	1.8871671535869	0.0020851806271	0.2218819783338323	0.0	-0.0	-0.0	-0.0139	0.0001573721228	-0.0792368638298	-7.86860614e-05	0.2296272672941225	1.2734	2.8837	-0.0499	0.0006	-0.0099931297978	-0.5837325464959	-0.0005901454604999	0.2325221495759242
261	0.1162256455149737	1.1434	-2.0493	2.0831	2.4934	-5.604296694122899	5.2396654855953	5.006085912329399	0.1616148365322796	0.0012	0.035	0.0071	0.0987	-5.2903393091369	4.7308814125829	4.913197016846699	0.1853108301080436	0.0173	0.0104	0.2504	0.2775	-4.3814366139055	3.8500302982406	3.3409708240133	0.18964084784117	0.3603	-0.1266	0.4318	-1.627	-3.8515646764379	3.3774811565029	3.8634069286786	0.204003468957306	0.0021	0.1135	-0.0323	0.0359	-5.070647825708099	4.232956016043699	5.964521483212099	0.2044913226376955	0.0037	-0.0696	0.0205	0.1488	-2.5619788161533	1.8942095560822	2.3303270513917	0.2162239104283329
262	0.1647369640408335	0.455	1.1965	1.6399	-0.1477	0.5986828981619	-2.0678303505613	-1.3340041419448998	0.1804516271151595	0.2123	0.1201	1.2423	0.4552	1.0110372029286	-1.1349284066029	-1.2167225674281998	0.1890540238640516	0.0057	-0.0998	-0.1868	-0.0046	1.0558882579266	-0.8362754605591999	-1.1224173228403	0.2088870507062218	0.8608	1.2895	2.1257	-0.0011	1.401792183841	0.4684574665449	-0.8026371693106998	0.2209221503490992	0.0023	-0.0683	0.048	-0.0915	-0.5596546117075	-1.1264696550023998	-0.0838399984217	0.2231076364813958	0.214	-0.0986	-1.1179	-0.4237	2.5450613129523	2.3418939024175	-0.8032666578019	0.2266291602481889
264	0.1283299257304183	1.5514	1.5763	-3.8927	-0.7047	-0.987903500877	5.8093525701313	0.5476943303747	0.1656686538153126	0.0384	-0.0101	-0.1434	-0.5722	0.1975807001753999	2.7529892302018	-0.0260450863233999	0.1741908926058039	0.303	-0.7003	-0.629	1.3128	1.3946710952843	0.1196814993894	-0.3024692200216	0.1783992987934584	0.1508	0.315	-1.0777	-0.088	0.5146855276173999	2.7891848184458	-0.1911284431405999	0.1818216266227705	0.0189	-0.2809	-0.0141	-0.2773	0.6457371628791	2.028133232585	-0.0992231234253999	0.1883026721319261	0.0157	0.073	-0.3393	-0.0678	0.4072790538063999	2.652900560101	-0.0328120876038	0.1897293798644159
265	0.1734092212244933	0.0106	-0.3027	0.0031	-0.0011	-0.0006294884912	0.368250767352	0.0017310933508	0.1783616759542673	0.2149	0.0	-1.3444	-0.006	0.0008262036447	0.5750377367112	0.0026359830569	0.2314178912978178	1.5659	3.1858	0.0015	0.0056	0.0006688315218999	0.4134559096262999	0.0018884654735999	0.2341835894717129	0.2787	1.3361	0.0008	-0.0011	-0.0003540872762999	0.2626934159838999	0.0012196339517	0.2409906961572555	0.1251	-0.0005	-0.8823	-0.0039	-0.0001573721228	0.038949600393	0.0002360581841999	0.2500104426713839	0.0238	0.3773	0.0199	0.0063	-0.0088521819075	0.5727951839612999	0.0026359830569	0.2502516375680118
266	0.1661538181813326	0.3785	1.8268	-0.0505	-0.2783	0.6175675528979	-0.5908929780833	1.4375156557166	0.183917680741265	0.1516	0.9654	-0.2636	0.4848	-0.314350815293	-0.4039742392275999	1.1387840236115	0.1946650074534871	0.0085	-0.1581	-0.058	0.1926	-1.2726290140529	-0.2833878501321	1.039049440787	0.2078565475545595	1.1165	2.8238	-0.2731	0.0935	-1.7257426986248	-0.189239977667	0.8952506635785	0.2212851927217572	0.2256	-1.0448	0.3396	-0.5679	-3.3081587364095	0.064522570348	0.6179609832049	0.2213464372812324	0.011	-0.213	-0.0557	-0.1621	0.3276881027002999	0.0468968925944	-0.2577755371464	0.2293731164289111
267	0.152875528398459	0.6005	-1.9924	-1.1889	0.7135	-1.9622729991932	-2.0825053010124	-0.7689595350314999	0.1622265295012002	0.6081	1.8097	0.5153	-1.4429	-2.2465263960007	-1.9721874429296	-0.3062461509688	0.1675939897578444	0.285	-1.2611	-0.4537	0.8686	0.1214125927401999	-0.9148434928671	-1.6081070368317998	0.1706640611364366	0.663	-1.9493	-0.5951	1.2937	-0.2449890521689	-1.2718814964696	-1.822369182024	0.1799463333156076	0.7237	-1.8266	-0.7409	1.4653	0.3841453517548	-0.8238037198272999	-1.8613974684784	0.1922166153008086	0.0043	0.0745	-0.0446	-0.1612	0.5012695541487	-0.9256628263095998	-2.2097406622962	0.1982067804565566
268	0.1515311968126091	0.6678	-2.3435	-0.9345	-0.4952	-1.6397388335145997	0.3012102430391999	1.0442033778087	0.1655011728859037	0.2395	-1.4437	-0.239	0.1706	-1.5710852449431	0.5600480420145	1.3968743050035	0.1754427930668146	1.7433	-3.7652	-0.8419	0.1387	0.5970698339032	0.3388221803883999	0.2936170381140999	0.1925015451815569	0.0143	0.1763	0.1942	0.2062	1.287697394811	1.1349677496336	1.1918184289951	0.1953511096865367	0.0785	-0.7454	-0.2147	-0.0357	0.2459726279363999	0.5367963108708	0.6609235727292999	0.1960482844861279	0.2674	1.3961	0.2535	-0.1801	0.2155604652053	0.7757265363118999	1.1068768257138	0.2009379897722585
269	0.1661110735910665	0.0885	0.663	0.5093	-0.3169	1.3446661032646	1.0277973340068	-0.6392062197828999	0.1842574527170248	0.2478	-0.673	0.0995	-1.2469	1.0918477879864	0.8351345126688999	-0.5194066913013999	0.1872490595453352	0.2334	-1.0172	-0.7749	0.4847	-2.7478746362108	-2.0941901811303	1.3068967937926	0.1935324261161068	0.0066	0.1382	-0.179	0.0156	-1.7768492955041	-1.3569804718737	0.8496914340278999	0.2041969536971524	0.2864	-0.6851	0.0932	-1.275	0.4407599729321	0.3354386797482	-0.2055673354074999	0.2191272924576134	1.2282	-1.3813	0.208	-2.5409	-0.3843027238776	-0.2931842647763999	0.1840073545839	0.2220698995959199
270	0.1259098992662113	1.3821	-2.0705	-1.3827	-3.2041	0.4428844965898999	0.0173109335079999	-0.1711815265757	0.1401567310297634	0.0001	0.0152	-0.0231	-0.0063	0.3736014195272	-0.0108980195038999	-0.2615918111243	0.1676830844129978	0.2223	0.1459	-1.3018	0.5218	-0.5426977654758	-0.6088727431132	-1.7310146647385998	0.1690954771874891	1.2304	-0.2836	3.0812	-1.1578	0.6013975672802	0.4409566880855999	-0.0738862116545999	0.1721374217481128	0.1309	0.1317	-1.0124	0.3138	1.0529768736548	0.1596540185806	0.6735920286146999	0.1764299338723411	0.0129	-0.0427	0.3162	-0.0869	0.7698250817069	-0.2458545988443	0.3232816832619	0.1815647228668866
271	0.1843441880665958	0.1281	0.2036	0.8084	-0.5891	1.1602653183737	1.4594690668472	-3.9522828350299	0.1859910351796165	0.0048	-0.0286	0.1299	-0.1442	1.4314174859581	0.123537116398	-0.1787353884700999	0.1909860555305259	0.0221	-0.3957	0.1234	0.0429	1.5099068322046	-0.351726694458	-2.6150132215369	0.2016948120063932	0.0358	0.111	-0.283	0.417	1.0543538797293	1.1247779046823	-3.3587538738897003	0.2195899871941595	0.1147	0.1596	-0.7889	0.3685	1.4104083075643	2.2762697272099	-3.6402139155175	0.2249358730344759	0.174	-0.0394	1.0762	0.0187	1.3019789149551	-0.6682020334087999	-2.7525957998948	0.2275888496880303
272	0.1529854069923222	0.4868	-2.1443	-0.2271	0.3511	2.1823972559597	-0.6149709128716999	1.1039260984113	0.1643028323365436	0.4746	1.7112	0.6065	-1.0184	2.0672008620701	-0.4482744917958	0.8201841610029	0.1775539103592213	1.3927	2.9228	0.9235	-1.5396	-0.4529956554798	-1.3339647989142	2.2989706559238	0.192170977437513	0.0025	0.0774	0.0622	-0.0988	-0.7073876919859999	-1.2849040396312998	2.2107242380637	0.1941342294787148	0.0046	0.1798	0.0347	-0.0475	-0.4932435758859	-0.9735039516408	1.6702690253378	0.1964148882342375	0.791	-2.1669	0.5475	-1.0225	0.3287110214985	-0.9455310568131	1.6481975851151	0.20167946365785
273	0.1103063201630553	0.0067	0.1648	-0.2526	0.0183	1.5214736832304	-4.523071524425499	-0.1389202414017	0.1262327904472785	1.6065	-2.3003	3.7031	0.2924	2.5790143484464	-6.1775639944526	-0.2879122986626	0.148024098986725	0.0115	0.07	-0.3342	0.0039	-0.4294291800904999	-3.9381980300393	0.4821881842591999	0.1484696354713021	0.0	0.0042	-0.004	-0.0021	1.1482656940102	-2.8298261691589	-0.2522675128484	0.1600894826319586	0.2848	1.5123	-0.4177	-0.4548	0.4120002174903999	-5.4829234444134	0.4019677446619	0.16664996397561	0.0339	0.2479	-0.4924	-0.0311	-0.2450677382302999	-5.2527667148184	0.5980927527013999	0.1679157369329493
274	0.1498079589127647	2.0023	-3.6203	2.5962	0.4495	1.3012313973718	-1.0992836207886998	-0.4345044310508	0.1576212638600473	0.0599	-0.6283	-0.392	0.1467	-0.284056681654	-0.8506356667647	-0.1741322538782	0.1789139699139675	0.1336	-0.9057	0.5465	-0.0315	1.0128076393101	-1.2367875130852	-0.4014956282934999	0.1799568017235235	0.3237	-1.5126	0.5449	0.3362	0.8109778918191	-0.9133091146698	-0.4305307849501	0.195306492351528	0.1416	0.9679	0.3202	-0.2189	-0.0362349312747	0.0478804683619	-0.2622999856769	0.2001528786557064	0.3455	-1.4288	-0.6794	0.2931	3.3346759391013	-2.6717065287756	-0.7234789915423	0.2070909407658079
275	0.1431353885043657	0.0345	-0.5267	-0.2711	-0.1052	0.4390288795812999	-0.6156790874243	0.4674345477466999	0.150462539059267	0.1175	-0.9718	0.1811	0.4408	-0.5411633872785	-1.3206668545376	1.0390887838177	0.1638338523658269	0.3216	-0.1743	-1.5285	-0.7601	3.0790642686434	0.5797589003952	2.4245536099182	0.1838780326477025	0.0456	0.3963	-0.446	0.1264	2.5048527355769	-3.0425145931231	0.6960175561137	0.1850929386826914	0.3952	-0.4913	1.4924	0.8567	1.331761589195	-2.6300029162336	0.559851326861	0.1910336973335943	0.055	-0.2632	-0.2265	-0.5582	1.6648396871012	-2.3335531799091	0.3775750656279	0.1950229560045444
276	0.1186604804803875	0.0699	0.2872	0.1778	-0.8769	0.2752438427772	-2.6031709692962	-0.6064728182405	0.1746950618765268	0.6238	0.2573	1.8336	-1.3885	0.1924661061844	-0.1490707433223	-2.0157795209452	0.188783743727499	0.0875	0.075	0.6783	-0.4792	-1.1379578199668	1.8491224429	-1.5389026458305	0.1969794083212617	0.0083	0.2405	0.061	0.0421	0.9052437933763	0.3960662900569	-3.8160379197158	0.2003650823906384	0.0088	-0.003	-0.2147	0.1406	-0.734140952862	2.0480014630885	-2.1793678425958	0.2223772796290087	0.0029	-0.0494	0.0139	0.1301	0.8101910312050999	1.6126314853623	-1.5474007404616998	0.2301726681860955
277	0.119367078170078	0.0837	-1.0159	-0.1356	0.0314	-1.4922418114203	1.3796814005876	-1.1333153423442	0.1688864335255638	0.7183	2.1579	-0.8777	0.976	0.9209810056563	0.1999019389867	0.2744176391325	0.1931674521998131	0.0435	0.4964	-0.2087	0.2195	-2.1404182422028	-1.334909031651	3.9599940690471	0.1946357726438783	0.0043	-0.064	0.121	0.12	0.9575700242073	0.557884175326	-0.1160225975343	0.2010642886919833	0.0046	-0.0023	0.0965	0.1572	-1.318384958757	0.8005126456528999	-0.6235476935643	0.2228429021829341	0.0025	-0.1102	-0.0566	0.0413	0.8365902048047998	-1.6326177449579	0.7104564483806	0.2307733382000406
278	0.1316141757517618	0.3516	-1.3319	-0.4995	1.4083	0.1890432625134999	0.8525241322382999	0.3428745125505	0.1345760659870336	0.0734	0.5816	0.184	-0.6677	-0.1746437132773	-0.2294485550424	-1.2633440588077	0.1363810152385337	1.2208	-2.3865	-0.9102	2.6273	1.3094934338187998	1.2303745990811	-0.9615830133387	0.154926564246993	0.0121	0.2407	0.2156	-0.1145	1.5843831893196998	0.9866838669253	-3.0600222417846	0.1731093939092127	0.0038	-0.0126	0.047	0.1751	1.1650651681191	2.1341233572908	0.3294978821125	0.1753501271138965	0.0902	-0.6091	-0.4172	-0.4756	-1.1676618081453	-0.6676905740097	-0.3320158360772999	0.177932840560266
279	0.1145173660535132	1.745	3.7112	-0.0275	-3.0138	5.2091746368028	-1.0468000178349	-4.008661398023	0.1343516791214682	0.014	-0.3189	0.0506	0.2283	2.8750706544638995	-0.998132688859	-1.6550826154876	0.1354482604691049	0.0044	-0.1657	-0.0158	0.1451	0.9840478838684	0.4836438763951	-0.7150989260032	0.1470625213674316	0.0192	0.3046	-0.2713	-0.1704	6.059613588413999	0.6763853837943999	-4.0339589667631	0.165055633461382	0.0333	0.288	0.4687	-0.0001	3.3960117239626	-0.7251707418623999	-2.4511101556407	0.1686753344748345	0.2647	-0.6915	-1.369	0.0405	2.2890562121874	-0.1987609910963999	-1.4236669089102	0.1731857405968666
280	0.1250239840624541	1.6841	-2.3773	3.5273	1.4533	-5.2897098206457	7.9081065428228	3.3186239825757	0.1490592501908804	0.0721	0.5132	0.1015	0.6725	-3.629394582075	4.305307849500999	1.0155616514591	0.1547699548654101	0.0	0.0008	0.0055	0.0003	-0.848235741892	1.9431916293037	1.3243650994234	0.1716911704894925	0.0424	0.4532	-0.0662	0.401	-2.9294427228913	4.3012948603696	1.7584367571364998	0.1732969881024579	0.0001	0.0165	0.0176	-0.0156	-1.6064939725731	1.9499192875534	0.5148035567095	0.1781486821092104	0.0583	-0.2893	0.554	0.3162	-4.659001695494	6.5223663155074	2.4242388656726	0.1888842501453081
282	0.1335353957717823	0.1827	-0.3203	-0.3382	-1.3546	-1.3319583043485	0.605489242473	3.0555764793155	0.1765052060102251	0.241	-0.401	-0.3387	-1.3313	-2.2640733876929	0.0251401966173	0.8542158825583999	0.1964875243442488	0.0002	-0.003	0.0326	-0.0091	1.1514918225276	0.4161705787446	1.4586035201718	0.1993723266583217	0.2735	-0.7778	0.2164	1.1856	-2.3174618803528	0.2342877478185	1.7694528057325	0.2054431282484624	0.007	-0.0178	0.2204	-0.0481	-1.5669935697503	-0.0921413778994	0.1287303964504	0.2310340749087632	0.4932	0.7208	0.4212	1.5827	-2.3686865063242	0.2074558008811	1.6694821647238	0.2420500243637409
283	0.1240700672039348	0.7742	-1.7962	1.4773	1.9877	0.4353699777262	-1.1523967122337	-4.650503600862799	0.1498388334765026	0.0169	0.2158	-0.2157	0.2755	-1.3535182851721	0.2322025671913999	-0.0035015297323	0.167526335016551	0.2194	0.9658	-0.7246	0.7119	-3.7102445101635	2.2237861242561	-3.5289911677285994	0.1766751917724766	0.0302	0.3538	-0.2485	0.264	-1.5510202992861	0.5128757482052	-4.7004692498518	0.1814443843174485	0.0095	0.2323	0.1567	-0.0047	-4.3416214668371	2.9441176733424	-4.515517662531099	0.1879498155650043	0.2867	0.1263	-0.1231	1.5023	0.4714868799087999	-1.2057458618629	-5.4600651435767	0.1967325588085908
284	0.1332545840185039	0.2042	-0.5363	-0.8784	1.1134	-0.6436913252827	2.0354903793259	-1.8944062712357	0.1778966623363778	0.1541	-0.605	-0.6084	0.7503	-1.5280439693573	0.8572059528915998	-0.4631461574004	0.1904521398998249	0.2247	0.1015	-0.7366	1.1032	-0.9998637822098	0.0525229459845	0.5624873099179	0.1949709248641122	0.0044	0.0514	-0.1283	0.1211	1.6449714565976998	1.3333746534537	-0.303728197004	0.2038483074984638	0.0222	-0.237	0.3099	-0.1053	-0.9716154861671998	0.3618378533479	0.3990957034208	0.2059233163906676	0.2554	-0.8173	0.5	-0.9707	-1.0200074139282	0.1322319261827	0.6447535871116	0.21113381079744
285	0.1194641639622857	0.0859	0.3927	0.0002	0.9613	-0.5004040074732999	-2.3618014759517	-0.8008667329292	0.1710463311146049	0.7616	-0.7498	-1.4674	-1.9909	0.3079379012889	-0.6909423051533999	1.4730424124386998	0.1871873398173059	0.0092	0.1819	-0.1887	-0.0696	0.1733847362948999	-0.9999424682712	0.4719196532465	0.196354649135833	0.0089	-0.2207	0.1263	0.0605	-0.0749878165141999	-0.6559270078303999	-0.1808599121278999	0.223145553682545	0.0465	-0.0618	0.5509	0.0721	2.0026389486914	-3.4568360494248	1.6257720576161	0.2286683253352086	0.0177	0.0168	0.327	0.0927	-1.0132404126478	-1.9288314230982	-2.8963945771033	0.2427074764686742
291	0.1187679472171576	0.0707	0.9085	0.2415	-0.0963	0.9212957499019	-2.5542675821361	-0.1481658536162	0.1749699753658493	0.6432	1.2652	1.9655	-0.224	2.0850232549772	-0.0382414258403999	-0.5996271308987	0.1892027747735825	0.0677	0.3539	0.636	-0.0835	0.8267544471298	2.06157480868	-1.5197819329102995	0.1968607014411048	0.0083	-0.0622	-0.0332	-0.2421	3.8786326815595	0.6909423051533999	-0.7247773115554	0.199958314221187	0.0059	0.0748	0.1897	-0.0489	1.5531841659746	2.2499492396716	-1.3912089085826995	0.2222912263465968	0.0042	0.1554	-0.0626	-0.0073	1.7526926746543	1.6813244169645	0.2572640777473	0.2290150094883357
293	0.1634541555742144	0.0575	0.0015	0.7263	-0.0028	0.0038162739779	2.3867056143848	-0.0090095540303	0.1810591347053765	0.2986	-1.5728	0.0028	-0.0119	0.0043277333769999	2.6543955952676	-0.0101111588899	0.2007083290134824	0.7222	-2.3231	0.0041	-0.0196	0.0018097794122	2.0066125947921	-0.0118029092099999	0.2017549460017765	0.0003	0.0434	0.0022	-0.0	-0.0035015297323	3.802897347462	-0.0092062691837999	0.2031550501751199	0.0026	0.0329	0.0006	-0.1355	0.0179404219992	3.7625313979638	-0.0131405722538	0.2200058059832187	1.4369	3.1299	-0.005	0.023	0.0022032097191999	1.4640722014391	-0.0056260533901	0.2222081063939602
294	0.1427522244155305	0.0343	0.495	0.1845	-0.2849	-0.0656241752076	0.6427470925458999	-0.4538612021552	0.1510043282292364	0.1123	-1.0122	0.2989	-0.0358	-1.1069161687445	1.2195159226079	0.1676406538127	0.1615909939486536	0.3326	0.1222	0.927	-1.4876	2.4355303154835	2.7884373008625	-1.6733377817323998	0.1851207619513747	0.3559	0.7012	-0.6399	1.4079	0.8828182658773	0.9013881763677	1.2900186336223	0.1868979831148995	0.1238	-0.0947	0.7385	-0.6629	1.8029730678889	0.8354885999452	1.558377446027	0.1911801716234861	0.0371	-0.278	-0.4613	0.0357	1.2842745511401	0.5967550896575999	1.2166045383361	0.1952145668971689
295	0.1437033475916453	0.0411	-0.5514	0.3527	0.0324	-0.0756959910667999	-0.5585530068479	-0.3388221803883999	0.1508184983702749	0.1135	-1.0056	-0.3283	0.0981	-1.2118046885907	-0.2972365969384999	-0.8977292745126	0.163651195809623	0.2906	-0.1961	1.5655	-0.4171	2.0621256111098	-3.0619893933196	-1.4157196167087998	0.1857601962380216	0.3577	-0.4978	-1.5057	0.6108	0.1661849616768	0.29113842718	-1.6671215828818	0.1897559742362352	0.0394	0.0126	-0.5441	-0.1235	1.6048809083144	0.5981320957320999	-2.471922618881	0.1922096671091193	0.0271	0.1466	-0.3608	-0.2441	1.0089126792708	0.8988702224028999	-1.8890949620912	0.1957790414150509
296	0.1565521463728605	0.014	0.2384	-0.0339	-0.2766	0.7249346836782	-1.0122568368803	0.1781452430096	0.1676024211516102	0.3487	-0.3265	1.2077	-1.2473	-0.5694116833211	0.2312976774852999	0.197895444421	0.1882532454149616	0.9701	-0.4538	1.8729	-2.004	0.2170555003718999	0.5164953070296	-1.2995003040209998	0.1931653920335989	0.2064	0.3329	0.4579	-1.1323	-0.3976793543155999	0.3469268447126	-0.2125703948721	0.1980480800393408	0.0011	0.0158	0.061	0.0671	1.2264009529804	0.1122850096177999	-2.1456902083166	0.1992094415973884	0.0365	0.3904	-0.2704	-0.2228	-0.8851395046885999	-0.1059114386443999	1.2346236463967	0.2013295885622973
297	0.1543283185849057	0.1494	0.0782	-0.0522	1.2014	-0.6350358585287	-0.146356074204	2.9309377580579	0.1784738907016487	0.171	0.8818	0.013	-0.8121	1.1364234417695	-0.1166914290561999	1.2490231956329	0.1879294108791545	0.0037	-0.0351	0.1689	-0.0084	-1.6908847734245998	0.0696765073697	-0.1949447171184999	0.1968127046397199	0.0033	0.1339	0.071	0.0442	-0.6067875624861	0.0214026087007999	0.0928102094213	0.2002795546233327	0.0027	0.0658	0.1225	0.0286	1.4667868705574	-0.0924561221449999	1.2757764565089	0.2018798286031657	0.5354	1.8025	-0.0773	0.8507	0.2364516145069999	-0.0088128388767999	-0.8684974027025	0.2111721021065461
298	0.1533857337430433	0.5328	2.244	-0.2556	-0.331	-1.6135757180991	-0.6504583265631	-1.2038180533586	0.1649984610927415	0.4744	1.7441	-0.5996	-0.9546	-1.4601772413997998	-0.4921419710262999	-0.9210990347484	0.1760117296856907	1.5248	-3.2202	0.8766	1.3625	1.2490625386635998	-1.3875893497582998	-2.341697187264	0.1919903909698364	0.0436	-0.5244	-0.1174	-0.2284	1.1293810392742	-1.2760518577237998	-2.1519457501979	0.1922170437977415	0.0008	-0.0362	0.0341	0.0598	0.6527402223437	-0.9567831635933	-1.6241196503267	0.1933598704747373	0.6723	-1.8769	-0.6124	-1.1478	0.3326453245685	-1.0300792297874	-1.7681544857194	0.2014957340218485
299	0.1149429189993117	0.0045	0.2337	-0.0615	0.0283	-1.3796420575569	-0.077899200786	0.3992924185742999	0.133112187799336	1.3779	-3.7692	1.1407	-0.1364	-1.1636488190138998	-0.2490807273616999	0.4458745669230999	0.1467901060960762	0.0961	-0.7083	0.6662	-0.191	1.0082045047182	-2.2539228857723	0.8923786223374001	0.1621271674568465	0.3055	1.0828	-1.246	0.3185	-0.2562411589491	-2.4631884660656	1.0145387326609	0.17288096314978	0.0441	0.0846	-0.5825	0.1892	-4.740048338736	-0.6984568240171	0.7682513604789	0.1784821806105782	0.0067	-0.1363	-0.0724	0.1802	0.3086460758415	0.0080259782628	0.2379466496736	0.1804920726687086
300	0.1266226520975216	0.7651	2.0764	-1.727	-1.3302	0.8139286191216	-3.7849569254628	-2.3866662713541	0.1517292112721764	0.0135	0.3061	0.198	0.0189	-0.9369149330898	0.2377892775508	0.249434814638	0.1685764935356701	0.1944	1.1861	0.5535	0.1294	-3.5495675727847	-2.444382497391	-0.9250726808491	0.1773547511587055	0.0215	-0.4133	-0.1022	0.0176	-1.6979665189506	-3.7971532649798	-2.0616141517107	0.1910178216324792	0.305	0.2686	1.3196	0.7628	1.5632953248644998	-4.451939324919899	-2.8794377308716	0.1926590964479072	0.0042	0.0064	-0.1218	0.133	-4.4202288421757	-3.3385315561099	-1.3220438606121	0.2000192397966675
301	0.1318819051188366	1.5486	-1.0869	-3.0363	-2.6856	0.8144794215513999	-1.0167025993494	0.0090095540303	0.1436702250727286	0.0014	0.0868	0.0167	-0.0806	0.8118040954638001	-1.0206762454501	0.0025179539648	0.1690323789929115	0.0001	0.0011	-0.0235	0.0093	0.8000405292845	-1.0272858746077	0.0131012292231	0.1733346443835193	2.4515	-3.429	-1.2373	2.8153	0.8919851920303999	-0.7764347108645	0.2590345141287999	0.1763762254934855	0.0049	-0.0984	-0.1185	0.1349	0.7022730979949999	-1.285336812969	-0.1898301231274999	0.1790193356927915	0.0011	-0.0814	0.0513	0.0113	0.7501142233262	-1.0779596981493	0.0538212659975999	0.1848391803000909
302	0.1143964431900758	0.0029	-0.1831	-0.0398	-0.0569	2.7499598168379	0.1685062004881	-0.0673946115891	0.1324254659729512	1.4701	3.8391	1.1773	0.7257	2.9751593245647	0.2257503101566	-0.0332448609415	0.1478453654191647	0.0366	0.3284	0.4512	0.2455	0.6642283873081	-1.9200185842214	-1.0702091211014	0.1621991303195328	0.3366	1.0263	1.2881	0.6326	2.0778234803591	-1.9358344825628	-0.9958507930784	0.170447798807914	0.0299	-0.0596	0.4597	0.2206	5.558776807603	-0.6127283601217999	-0.2584050256376	0.1784963055746536	0.0061	-0.1407	0.0556	0.1677	1.1467313158128998	0.3175769438103999	-0.0426871883094999	0.1821557715444684
303	0.158199137175676	0.0175	-0.0015	-0.174	0.3687	-3.8866193167916	-0.5389208345286	-4.494154396861	0.159225732405911	1.0054	1.8669	0.1863	2.4396	-3.9658168375907	-0.2237044725601999	-4.3658174307176	0.177523413945864	0.0021	-0.132	0.025	0.0077	-1.3555641227685	1.049278628769	-2.2652930216446	0.1788250726025988	0.0032	-0.1643	0.0066	-0.0014	-0.8622418608212	-1.0743007962942	-2.8593334421839	0.1842532989427261	0.137	-0.0202	1.0191	-0.2771	-2.503397043441	-1.076425319952	-2.8155053059841	0.1866763579598406	0.0928	0.0948	-0.5234	-0.68	-2.419989818357	0.0046424776225999	-2.9960898168971	0.1965924042972193
304	0.1523960116661134	0.4447	0.4442	1.3355	1.5479	0.2484512388704999	0.8969424138985999	2.449103661075	0.163138408826142	0.6105	-0.3639	-2.0624	-1.1079	0.2679653820977	1.278255067443	2.377105914894	0.1750763616729602	1.3295	-0.5835	-2.6505	-2.0061	-0.1732667072028	-1.2895465172538998	1.207437612183	0.1848621151758058	0.2299	0.0031	1.2477	-0.5554	-0.0567719933001	-0.2513626231423	1.0157190235819	0.1922199047313799	0.0026	0.0017	-0.1421	-0.0026	-0.3757652862156999	-1.7370341484357	0.4637363028609	0.1949234381431242	0.543	-0.408	0.0693	-2.0018	-0.0796302941367999	-0.3622312836549	1.1257614804498	0.201940486643683
305	0.1558591602594107	0.1545	0.3207	-0.3411	1.1258	-0.1181864642227999	0.0448510549979999	2.908236829344	0.1788891174593539	0.1429	-0.7468	-0.1628	0.7838	1.4099755342266	0.4125510199202	1.1712420239389998	0.1875055575888573	0.0038	0.0683	0.1466	0.0659	-1.5423648325321	0.8736119966934999	0.1014656761753	0.1954950570940011	0.0062	0.1905	-0.104	-0.0251	-1.0041128295254	0.8851001616578998	-0.0074751758329999	0.1996263294238214	0.0106	0.2454	-0.1382	0.0206	2.2313399861505	0.3264684687485999	1.2649964660971	0.2016710815081571	0.5248	-1.9384	0.2135	-0.3175	0.4073970828985	0.9526914884005	-0.4930075177017	0.2111666213147306
306	0.1565217631473723	0.0139	0.3268	0.0178	-0.1601	-0.937544421581	-0.0609816975849999	-0.8295478023094999	0.1676638953942612	0.3458	-0.1928	-0.032	-1.748	0.6032073466924	0.0411134670814999	0.0990264082718999	0.1883002150731841	0.9722	-0.2353	-0.0451	-2.7725	-0.5845980931713	-0.0188059686746	1.3210209418138998	0.1931951872701569	0.2057	0.5915	0.0229	-1.1164	0.3228095668935	0.0288777845338	0.4688508968518999	0.1981895318012896	0.0055	0.1835	0.0911	-0.004	-1.9050682325554	-0.1773190393648999	1.6133003168842	0.1996939768152531	0.0138	0.3136	0.0652	0.0318	1.1868218640961998	0.0900561972722999	-1.0019489628368998	0.20133599212924
307	0.1120402131573009	2.286	-3.8446	-1.2213	-3.7857	-4.7535036552354	-1.4743407324518	-5.3979424981014	0.1375753265937497	0.4845	-1.8133	0.9881	-1.0092	-5.9884420458777	-0.2481364946249	-5.4898478178166	0.1450940659916906	1.1558	2.0495	2.5793	-1.0465	-0.3730506170974	-1.0095028247313	-1.4799667858419	0.1570292100888879	0.0949	0.3211	0.1368	0.886	-7.213820080059899	-1.2402496997868	-6.9020265617624	0.1593911550065712	0.1661	1.0685	-0.0815	0.6437	-10.014650435592898	-1.2120014037442	-9.1849452611606	0.1634048291828611	0.033	0.5279	-0.1221	0.0977	-6.0546170235151	-0.926134942678	-6.168475754360899	0.170783895117874
309	0.1058308652055127	1.2497	1.5146	-3.4994	1.7812	0.5946699090305	0.1292418558495	0.3722637564834	0.1370096415536576	0.2656	1.0693	1.2479	0.4555	1.7154348245814	0.6450289883264999	1.0156403375205	0.155154802072558	0.9583	1.2316	2.7719	0.254	0.8732972524478999	0.2730799760887	0.5265277798581	0.1629851454690651	0.3534	1.0108	-1.1413	0.9634	0.4426877814364	1.8106449588754	-0.0967051694606	0.166878449859005	0.1287	0.1779	1.0543	-0.1175	0.6098169758499999	-1.2552787375141998	0.6947192361005999	0.1703265492431272	0.1888	1.068	-0.0917	0.7167	-0.9610322109089	-1.7661873341844	-0.2601754620190999	0.172779888220174
310	0.1072168580120248	0.0004	-0.0626	0.0294	0.0159	-0.0459920028883	1.7233034307214	2.0814036961528	0.1195320164148569	0.001	-0.0264	-0.1084	-0.0117	-0.3191506650384	2.3217502706991	1.9511782645358	0.137870785151279	0.9938	1.7815	-2.7584	-0.174	-0.1086654507934	1.5971696742971997	0.1273140473452	0.1463474845666205	0.0	-0.0029	0.0058	-0.0109	0.9668943224831998	3.3092996842998	-0.1113014338502999	0.1468569086209139	0.0007	-0.0744	-0.0454	0.0046	-0.8935589132583999	3.2491835333901995	1.9078615877351	0.1530168530078016	0.0009	-0.0481	0.0217	0.0784	1.2535869871941	3.5441775775788	-0.0112521067802	0.1585837840990945
311	0.1095289444083729	1.1423	3.6474	-1.5116	-0.2362	1.6095627289677	-0.2570673625938	-1.0774482387502	0.1150198286863663	0.1485	1.066	-0.7036	0.552	-1.4788651809823	0.5960075720742999	0.132192583152	0.1494144973002965	0.0191	-0.0134	0.1754	-0.401	1.3318402752564	-0.4150689738849999	-0.4160525496525	0.1555577049497796	0.1295	-1.0067	0.4783	-0.08	0.6578941593654	-0.0950134191404999	-0.4660968847029	0.158933333228284	0.0678	0.2574	0.1955	-0.7318	1.485986269539	-0.485099568531	-0.4101904380782	0.1687313624700196	0.0426	-0.4837	0.0552	0.3763	1.8375949349049	-0.636570236726	-0.418609846648	0.1711189415001005
314	0.1342214160538748	1.3992	0.6488	-3.8151	-0.813	0.7238724218493	5.8097066574076	1.2392661240193	0.1731436652115017	0.0361	-0.3358	-0.4458	0.0402	0.6919652239516	3.9447683161662	0.8908835871708001	0.1883976757083348	0.0156	-0.209	-0.1793	-0.22	0.5262130356125	4.458352238924	0.9502915635278	0.1946589144181981	0.0354	-0.0547	0.5141	0.0729	2.3444118563823	1.6712132580745998	0.4136132817490999	0.2056302726301759	0.164	0.7685	0.7651	-0.1424	0.3201342408058999	7.1420977350938	1.5985860234024	0.2100970415212474	0.049	-0.4935	0.3253	0.0143	1.6632266228425	6.8843221979474	1.5042807788145	0.2210791114215609
317	0.1506693274161519	0.6536	-2.0831	1.4717	-0.0441	-5.273225090782399	3.4021885797825	-0.5727164978999	0.1755255293566743	0.0014	-0.109	-0.0021	-0.002	-4.4290416810525	2.6728474766659	-0.590932321114	0.1838274053308412	0.0003	0.0063	-0.0112	0.0462	-1.8759150468067	-1.0094634817006	-0.6943651488242999	0.1985870273853119	0.0789	0.6095	0.4621	0.1034	-4.5414840627931	2.1395133524967	-0.5971878629953	0.2251639906898033	0.1263	0.834	0.3722	0.0842	-3.4683242143892	2.7557432423508	-0.4556316385366999	0.2400558610094931	0.1407	0.4061	0.8402	0.0905	-4.51264562129	3.3238172626281	-0.5029613044687999	0.249556989650848
319	0.1134535331168364	0.2893	-1.2263	0.2499	1.5028	0.5054005723721999	-2.403465745463	-3.7585577518631	0.1244794886734337	0.0	-0.0118	-0.0009	-0.0018	-0.5045350256968	-0.1677193398741	-0.4013775992014	0.136154685069554	0.0	-0.0123	-0.0034	-0.0113	-1.391562995859	-1.8212675771644	-1.2667275594479	0.155678383797811	0.017	-0.2719	0.0174	0.2989	-0.543327253967	-0.9955360488328	-1.2473707883435	0.1662795706388454	0.058	-0.5295	-0.0549	0.4899	-2.9315672465491	-1.0362560856073	1.1646323947814	0.1778826402703652	0.1959	0.4344	-0.6078	-1.046	0.7467307226859999	-2.3250157422472	-3.9315097148203	0.1906187399483177
320	0.1600457505877829	0.6461	2.1264	-1.2302	0.1426	-4.0908096461246	3.3523016168549	0.1859745061188999	0.1815227518495568	0.0294	-0.4886	0.0557	-0.037	-3.0457407216405	3.0527044380744	0.2571460486551999	0.1932387605573214	0.0002	0.0124	-0.0066	-0.0383	-0.8413113684888	-0.0921807209301	0.4350158904498999	0.2071409984683931	0.0891	0.5852	0.5496	0.0188	-4.428294163469199	2.4234913480893	0.1645325543874	0.2301307350205531	0.1058	-0.4663	-0.6861	-0.0392	-2.7792703747094	3.4412168662369003	0.2529363443703	0.2409215041924028	0.3359	-0.8239	-1.187	-0.0578	-2.6179639488394	3.6936024081774	0.265172026918	0.2539017897931724
322	0.1370981790892997	0.0964	0.6622	-0.7844	0.0295	0.0107406473811	-1.2865564469206998	-0.9319183681909	0.1378809220804354	1.0758	-2.3091	2.5121	-0.2462	1.442708935769	-4.7771488166861	-2.3282812137953	0.1599343571874383	0.1066	-0.0988	0.6971	0.7099	-2.2942494922398	-1.1438592745718	-3.2417477005878994	0.1772421211441421	0.2032	-0.2228	-0.6909	-1.0921	-1.2224666499104	-1.8219364086863	-2.6710376972537	0.1795590187599114	0.0399	-0.4303	0.3794	-0.0668	1.5821406365698	-4.4299465707586	-1.9663253313553	0.1895437546991007	0.1527	-0.8443	0.1092	-0.6952	-0.0791975207991	-3.1319019588735	-2.444382497391	0.1980709410489464
323	0.1105161362954376	1.9506	-0.0145	4.8411	1.7433	0.2908236829344	0.1531624185150999	2.2302383812909	0.1416630634881928	0.0273	0.0979	-0.3221	0.4195	0.2847648562065999	0.0565359351158999	2.4497724925969	0.1487642454873065	0.1941	-0.685	0.6374	1.0399	0.3492874265546	0.4141640841788999	2.142228021615	0.1535904472339909	1.1038	1.3402	-1.9604	-2.2672	0.1467888475417	-0.2213832337488999	2.2849251939639	0.1550967984345675	0.046	0.235	-0.2528	-0.571	0.3900074633290999	0.9623698739527	2.2204419666466	0.1622040124651187	0.0035	-0.0158	-0.1201	0.1317	0.1481265105855	0.3170654844112999	2.3392185763299	0.1647819767983978
324	0.116021053296743	1.4817	0.3439	3.5869	-2.4845	-0.7204495781783999	0.6965683585435	0.9442720798307	0.1497607253945098	0.0053	-0.1189	0.1259	0.1511	-0.638930818568	0.6492780356421	0.800630674745	0.1532787193902563	0.0151	0.192	-0.2071	-0.2613	-0.7099449889814999	0.7755691641890999	0.8843133010438999	0.1603785328451351	0.0236	-0.3611	0.039	0.2986	-0.792762068605	0.20458375964	1.2711733219169998	0.1626874576985041	0.4795	-1.4752	-1.4983	0.0177	-0.7114400241480999	1.0484524251243	0.7275706667351	0.165195419744686	0.4459	1.1147	1.6255	-0.4048	-0.6817753790003	0.7921719231445	0.9781464292634	0.1681882573073259
325	0.1190725721546155	1.3536	0.2077	-3.5897	-2.0304	-0.3581396084620999	0.2897220780748	-0.3778111238120999	0.1496269167536672	0.0013	-0.0644	0.0413	-0.0842	-0.3772603213823	0.1476150511863999	-0.2431005866953	0.1551868698863311	0.0069	0.064	-0.0455	0.2461	-0.2062361669294	0.1606769373787999	-0.3116361461747	0.163440970289948	0.0592	0.4897	0.0489	-0.5491	-0.3630574872995999	-0.5143314403410999	-0.6611596309135	0.1639381862240785	0.0343	0.4956	-0.2139	0.151	-0.2649753117644999	1.1579047365317	-0.1066589562277	0.1701121769315222	0.94	-1.6393	1.3996	1.9085	-0.4841553357941999	0.0675126406812	-0.7662055228825	0.1721284883587978
326	0.1082114096830301	2.1023	-0.1905	4.231	3.3472	0.262418014769	-2.7406748615927	-2.0118845609059	0.130418650199405	0.0001	0.0157	0.0019	-0.0199	0.9806250401975	-1.8642301666888	-0.7287509576561	0.1347802216234837	0.0001	-0.0202	-0.0066	0.019	-0.7448422572123999	-2.3565688528686	-2.5048920786076	0.136743376646512	0.0177	0.3105	-0.3126	-0.0114	0.5803883888864	-6.731002407309499	-5.078123001541099	0.1497929571101972	0.1635	-1.0842	0.3617	-0.5748	0.5416355036468999	0.088521819075	0.5512745461684	0.1600457939519665	0.4025	1.5723	-1.0134	0.5225	0.3532610726553	-4.7450055606042	-3.5757306882002	0.1722595114020836
327	0.1062412561217602	2.0966	-3.6574	1.1873	-3.8491	-2.7466550022591	0.7580615155276	-2.6807160828059	0.1307919191695313	0.0	-0.0059	-0.0072	-0.0076	-1.7142938766911	-0.0384381409938999	-0.9880215299691	0.1401974893199246	0.0001	-0.0148	-0.0196	0.0072	-1.7547385122506998	1.2016148436394	-2.6922829338317	0.149724666605873	0.1587	0.7857	0.8234	-0.5431	-0.8092467984683	-0.2408580339453999	-0.1681914562424999	0.1511118974965762	0.0669	0.6581	0.4424	-0.1867	-5.1652678145416	1.4226833331426998	-5.0584121431604	0.1591692296096648	0.3821	-1.5522	-1.0128	0.4067	-4.1516733146175	1.1631767026455	-4.0975373043743	0.177614019365075
328	0.1126544984224175	0.3854	-1.5771	-1.6215	0.122	6.7503985214446	1.0732385344653	2.3532640382898	0.1191587445047859	0.0434	0.1849	-0.6444	0.3123	4.8920698093608	2.9302295835053	-1.2586228951237	0.1245197890672156	0.0314	0.3935	-0.4446	0.1621	6.591924793784999	-0.0357628149063	2.7553498120438	0.1276157801003297	0.0406	-0.4044	-0.2306	-0.5103	8.788918314134401	-0.1571360646158	3.1527537651445	0.1345107940708798	0.1624	1.3251	-0.2268	0.0618	7.0032955227842	-0.5330193799235999	3.2644879723325	0.1465900571948104	0.041	-0.0729	0.5916	0.2541	5.8114770937891	2.3568049110528	0.3888665154387999	0.1510265725854514
329	0.1391192289723665	0.6841	-0.2408	-0.0909	-2.7037	0.4154230611613	-7.1195935215334	0.5456091497476	0.1455806338137884	0.4706	0.0294	-2.201	0.0598	0.1731880211413999	-7.0689983840532	0.4117641593062	0.1570823301113202	0.0514	0.0113	-0.6987	0.0536	0.2716636269835	-5.1522452713799	0.3788340426102999	0.1689619004347809	0.5141	0.7996	-0.0181	-1.9811	0.5751164227726	-6.4328609206649	0.5278260998711999	0.1731376015756592	0.1818	0.0288	-1.2548	0.0019	0.0786467183693	-6.520045076696099	0.3998038779734	0.1763455328388229	0.7822	-1.8081	0.1235	1.8355	0.6410946852564999	-6.882787819750099	0.6216592280907	0.1785170534990414
330	0.0940653632645358	1.9598	2.2686	-4.164	2.9608	-0.026753260876	1.2705438334258	1.9839903521396	0.1317049053836342	0.0005	-0.0319	-0.006	0.0655	-0.0174289626001	1.2430430549665	1.9521618403033	0.1347166625925821	0.0022	-0.0463	-0.0332	0.1441	-0.0356841288449	1.3289288909846	1.5749408619516998	0.1404339994147513	0.7018	1.1657	-2.4529	0.3469	0.2213438907182	0.7986635232099999	1.6916716340386	0.1520623228033294	0.0003	-0.035	-0.0385	-0.0115	-0.0417036125419999	1.2300205118047998	1.9968555231785	0.1529066844618972	0.0002	0.0383	-0.0086	-0.0243	-0.0308055930380999	1.1985460872448	1.8582106829917	0.1594153059168924
331	0.1419255546088859	0.5816	1.0464	-1.2413	-1.8739	1.7743313415392998	-4.9532482220993	-1.1983493720913	0.1461640757520791	0.207	0.9825	-0.0909	-1.0728	-4.0818000920943	-1.5806062583725	1.2358826233791	0.1495430427052277	0.5469	-1.6241	-1.3288	1.0405	-2.9082761723747	-2.2085997144059	0.7852868927719999	0.1672896529349623	0.0832	0.4253	0.6576	-0.3648	-0.1610703676858	-4.2278414220527	-0.2070623705740999	0.175701500478742	0.1545	-0.1108	1.0538	0.4429	-0.2040723002409	-3.8303587828906	-0.0219927541612999	0.178712147491091	0.1285	-0.2891	-0.9939	-0.0839	0.9630780485053	-2.6690705457187	-0.418609846648	0.181120101072589
332	0.1150751220628818	0.6518	1.3993	-2.4764	-0.637	0.5667363572334999	0.0417822986034	-0.2133965985167999	0.1390562674852152	0.2028	-1.1099	-0.8982	0.3856	1.3602066003911	0.2447923370153999	-0.508311956644	0.1635318156821411	1.356	-2.5235	-2.3114	0.853	1.5925271966745995	0.2408580339453999	-0.6041515794292	0.1730116473644447	0.0001	0.0093	0.0126	-0.0163	-0.0990264082718999	0.8991456236178	0.036589018551	0.1746255917194114	0.7494	-2.2376	-0.8578	0.8333	1.2028344775911	0.7698644247376	-0.4245506442836999	0.1764300812370667	0.0003	0.0435	0.0276	-0.0035	0.7001879173679	-1.1763959609607	-0.2828370477023	0.1783224655449647
333	0.1347683846713329	0.4231	-0.7234	2.0446	0.0745	-1.4624984802110998	2.0889182150165	0.0543327253967	0.1706411387554864	0.7822	-2.2183	1.3974	0.0422	0.2196914834288	1.157865393501	0.0304908487924999	0.1808777305655939	0.548	-2.0991	0.371	0.0053	-0.1927021643686	-0.9725203758733	-0.0540179811511	0.1917231360363296	0.0127	0.1453	0.279	0.0066	0.9476162374401998	-0.5605988444443	-0.0358808439984	0.2061055826692191	0.1632	0.2287	-1.0649	-0.0365	-3.9705773443054	2.8969847225638	0.0730993510405999	0.2075364195539711	0.0002	0.0051	-0.0205	-0.0287	-0.7500748802955	-3.8359848362807	-0.1447430099452999	0.2201711142935306
334	0.1339791396251084	0.4215	1.0017	-1.8847	0.4049	-2.6175311755017	1.2696782867504	-0.7122662277927999	0.170074440536969	0.748	2.3792	-0.9252	0.2842	-1.1758451585309	0.7800542696888999	-0.5412420733398999	0.1806702494842506	0.5109	-2.0486	-0.1906	-0.0918	-1.3925465716265	-0.9796808074607	-0.159732704642	0.1860960635997919	0.0304	0.3998	-0.2807	-0.0795	-0.3883550560397	-0.7645924586238	-0.0956429076317	0.2012496613895516	0.2441	0.9071	-0.9656	0.2528	-5.985845405851499	2.2070259931779	-0.9356166130767	0.2073852079107674	0.0188	-0.2106	0.2987	-0.0464	-1.4614362183821998	-4.1652073171783	0.3804077638383	0.214838022357349
335	0.1348718262563828	0.4528	-0.9493	1.746	1.0424	-0.7910703182848999	1.9256052945808	1.5136837631518	0.1676599804904654	1.1871	2.3457	-2.1406	0.7326	1.4477841867293	-0.60588267278	1.4862616707538998	0.1763238647117593	0.1607	0.7138	-0.1947	0.9051	0.8027945414335	-0.3708867504088999	0.7408686111117	0.1883362440948813	0.0134	-0.1752	0.261	0.0909	0.6108005516174999	-0.2262617695556999	0.6332654221471999	0.2056681369123214	0.2037	-0.1573	-0.5466	-1.078	0.3483431938178	0.248647954024	0.9098075849375	0.2090212999712689	0.0005	0.0443	0.0178	-0.0381	0.6755985231804	-2.4054722400287	-2.5321567988827	0.2135261007213309
336	0.1340474687162061	0.4443	0.8335	-2.0666	-0.0765	-2.5264914024619	2.2260680200367	0.0342677797396999	0.1693723251603919	0.9339	-2.5507	1.3283	0.0154	-0.9389214276555	1.2815598820218	0.0247074232795999	0.1792142308710841	0.476	-1.9927	0.111	-0.0255	-1.2073195830909	-0.5203509240381999	-0.0614538139534	0.1900701481139192	0.005	0.1109	0.1635	0.0067	-0.5407306139408	-0.329694597266	-0.0427265313402	0.2024976910459364	0.1836	0.4485	-1.0758	-0.0365	-5.4294169226614	3.4209158623957	0.0379660246255	0.2068426227507838	0.0	-0.0033	0.0094	0.0092	-2.1086684164279	-3.5495675727847	-0.1807025400051	0.2153878427211185
337	0.1348465449373433	0.4396	0.9323	-1.6294	-1.1686	-1.0994803359421998	1.7469092491413998	0.974133440132	0.1699292142535814	0.9764	-2.1206	2.0157	-0.2422	0.4975319662322	0.1518247554713	1.0493966578611	0.1788871752584189	0.4258	1.4077	-0.9153	0.8665	0.5676019039089	-0.7889064515963999	-0.4561824409664999	0.1901543984752741	0.0084	0.071	0.0751	0.2361	0.8848641034736999	-0.7945718480171999	0.0880103596759	0.2062272309639992	0.1386	-0.1583	0.6239	0.7704	-2.3624703074736	2.6010464456384	0.2460119709670999	0.207894935514346	0.0004	-0.0346	-0.0013	0.043	0.4339142855903	-2.3014099238272	-3.1973687619583	0.2172363024184661
338	0.1378680289531688	0.3305	0.0126	-1.8957	0.0486	-1.2187290619939	2.2532147112197	-0.0256516560163999	0.1744677343313243	0.3253	-0.9016	1.4075	-0.0566	0.2056460214689	1.0512064372733	0.0294285869636	0.201067299562799	1.0788	-2.0251	1.9832	-0.1174	-0.4974926232014999	-1.2399742985719	0.0674732976505	0.2136111235531428	0.0029	0.0048	-0.0094	-0.1421	0.3867026487502999	-4.6807190484404	0.1453724984365	0.2325712892807922	0.0012	0.0021	-0.0017	-0.0865	-2.1862528729683	-3.0000634629978	0.0556310454097999	0.2370622686160641	0.0031	0.0018	-0.0026	-0.1389	-2.2123373023224	4.0707053574369	-0.0807712420271	0.2380458531910421
339	0.1712640071890114	1.418	-2.9969	1.5028	-1.086	1.6148346950814998	-2.6259505840715	1.1579834225930998	0.1890495187663671	0.263	0.8977	0.4731	1.028	0.4240785279153	-2.8666905889248	-0.4117248162754999	0.1903768791542264	0.0052	-0.0714	0.1346	0.134	2.173309015868	-3.1092010301596	1.0397182723089	0.1949600816132534	0.4905	-0.8622	-0.9367	-1.4674	1.2118833746520998	-2.5752767605299	0.7438980244755999	0.1989515830944791	0.2797	0.6072	0.5682	1.1906	0.3491300544317999	-2.2084029992524	0.4591725112997	0.2030465224858239	0.0099	0.0376	0.2127	-0.1621	1.4941302768938998	-2.1995508173449	0.2222881234549999	0.2052928952393343
340	0.1304397773766527	0.6177	0.6863	2.2682	-1.2197	1.7892816932053	3.5882811149935	-1.4613181892901	0.1458362928706058	0.037	0.406	0.4635	-0.0332	0.4423336941601	0.7538518112427	-0.1669718222908	0.1634665672855445	0.2143	-0.3096	0.8395	-1.0795	1.1976805405694	1.3209422557525	-0.2917285726405	0.1678066322795155	0.1422	-0.8871	0.0739	-0.6921	-0.1443495796383	0.5083906427054	-0.159339274335	0.1732888885549446	0.5987	-1.6298	1.5367	0.4059	-0.8646417856939	-1.2355678791335	0.2816567567813	0.1767543152378532	0.0233	0.097	0.3923	-0.1847	0.2422743830506	0.2820108440575999	-0.3376025464366999	0.1830220956920579
341	0.1779189302121501	0.0	0.0005	-0.0001	0.0003	0.0046424776225999	-0.0017310933508	-0.0015737212279999	0.1786518701734061	0.0068	0.0386	-0.0089	0.2358	-0.0044457624690999	0.0020458375963999	-0.0019278085042999	0.1911837840804759	0.1339	0.9533	-0.3763	0.0111	-0.0058621115743	0.0016917503201	-0.0028326982103999	0.1913313862066344	0.0	-0.0029	0.0015	0.0001	0.0062555418813	-0.0012983200131	-0.0023605818419999	0.194442929914445	1.7936	3.6925	-0.4484	0.0356	-0.0001967151534999	0.0	-0.0031080994253	0.2026299812053666	0.0	-0.0005	0.0002	0.0022	0.0003540872762999	0.0001180290920999	-0.0033048145788	0.2485052442966035
342	0.1464523744419041	0.7796	-1.0144	0.2952	2.6208	-0.0755386189439999	-0.3716736110229	-0.0146749504510999	0.1522574557496458	0.4599	0.5765	2.0488	-0.0311	0.1413988523358	-0.0510672538485999	0.0205764050561	0.157863325305361	0.1712	0.3497	1.2256	-0.0523	0.2370417599675	0.6785885935136	-0.0317498257748999	0.1721647242790998	0.2685	-0.0821	0.0451	1.5266	-0.0156978692492999	-0.0873021851232999	-0.0005508024297999	0.178614075347453	0.0342	-0.1674	-0.5086	-0.0109	-0.0954068494475	-0.8583075577511999	0.0556703884404999	0.1832233172637463	0.1085	-0.8473	0.1909	-0.3654	0.3103771691923	0.9442720798307	-0.0882070748294	0.1833629907266743
343	0.1345189002332686	0.4282	0.5744	-2.1072	-0.0647	-1.1695896166495998	1.633522634664	0.0462280610724999	0.1702530686340149	0.7975	2.1684	-1.5242	-0.0382	0.3300486845422999	0.6595072236241	0.0231337020515999	0.1800674869647002	0.4481	1.9152	-0.2549	-0.0018	-0.1873908552240999	-1.0746155405398	-0.0396971179762999	0.1894276698820794	0.1255	0.5528	-0.8293	-0.0125	0.9557995878258	-1.3431317250672998	-0.0383201119018	0.2037168706579684	0.1818	0.3154	-1.1128	-0.0338	-3.7333388691844	2.8481206784344	0.0685749025101	0.2076666859290024	0.0001	-0.0051	0.0158	0.0137	-1.1302072429188998	-4.1874361295238	-0.1197601854508	0.2206562092033583
344	0.1425687299751011	0.5314	0.6689	2.0081	-1.0541	-2.2059243883183	-4.2775710128575	0.5401011254496	0.1545554226943147	0.0121	-0.1056	-0.1933	-0.2617	-0.4057446756091	0.3440941465022	-1.1713600530311	0.1621183924570497	0.1758	0.1327	0.9791	-0.8066	-2.0066125947921	-3.2613011868458	-0.0001573721228	0.1681586274426546	0.1715	0.5224	1.0072	-0.4922	-1.2825434577893	-2.224061525471	1.055966943988	0.177691107653767	0.0662	-0.1271	-0.3749	-0.6341	-2.0092092348183	-0.3557003405587	-0.2126490809335	0.187364871314997	0.0286	0.1318	-0.3937	0.2378	-1.5293816324011	-2.9906211356298	3.4477478093330998	0.19080386863048
345	0.1723309899088886	1.4782	-3.5169	-0.0932	-0.6995	2.9480519764124	-1.6508729112027	-0.6436126392213	0.1897733809135272	0.285	-1.4633	0.3325	0.0346	1.5944156621482	-1.647292695409	-0.6693823243297999	0.1906364483374295	0.0131	-0.2155	0.2171	0.0968	3.6269159711409	-1.7903046120035	-0.5885323962412999	0.1954672606523127	0.5648	-2.0406	0.4051	0.0783	2.5105968180591	-1.7914455598938	-0.7454717457036	0.1996603504633219	0.1063	-0.8234	-0.2705	-0.2172	1.6505581669570997	-2.2027769458623	-1.3760618417631998	0.2026194723732119	0.0015	-0.0084	-0.0548	-0.0901	2.9502945291623	-1.7465945048957998	-0.6163479189462	0.2118016085675998
346	0.1722793339788925	1.2939	-3.1422	-0.5772	-1.0292	1.1159650658055	-0.6446355580195	-0.3770636062288	0.1870717845578148	0.0142	-0.2469	0.1309	-0.19	2.8379308334831	-0.5132691785122	-0.7233609624502	0.1888164204773079	0.4772	1.9196	-0.3024	0.1208	0.5142527542797	-0.7346917552918	-0.6091481443280999	0.1946460532628295	0.2355	-1.3061	0.3234	-0.0694	1.662636477382	-0.7851295206491999	-0.438281361998	0.1985367712364627	0.3783	-1.5835	0.2512	-0.5361	2.5122098823178	-0.7745069023601999	-0.3241078869066	0.2025698810193469	0.004	0.0767	-0.0923	0.1236	2.2788270242054	-0.5453337485327	0.0252582257093999	0.2072182253019769
347	0.1739173531731126	1.33	3.1449	0.4935	1.1564	2.2839022751657	-0.5812932785925	-1.0047423180166	0.1894997036709304	0.4088	1.7426	-0.3605	0.2637	1.3230274363796	-0.6539991993261	-1.2142832995248	0.192160381509498	0.0142	-0.211	0.0159	0.257	3.8211525137068	-0.3412221052611	-0.7031386446703999	0.1950727707942028	0.3965	1.6734	-0.4608	0.1901	2.3518083461539	-0.7088827271526	-1.1881201841093	0.1988503247858255	0.2389	1.2074	-0.2282	0.5407	2.8660611004336	-0.9062667121745	-1.3607574028209	0.2026459675218992	0.0041	-0.0691	0.1078	-0.1176	2.953481314649	-0.5045350256968	-0.7119514835472	0.2110699173478344
348	0.1730765830244291	1.3642	3.2014	0.8997	0.8742	1.6073201762178	-1.6105463047352	0.5751557658033	0.1872342157647926	0.0011	-0.0205	-0.0313	-0.0884	3.2448951430439	-1.3906581061529	-0.0251008535865999	0.1887992857448961	0.4487	-1.8423	-0.3304	0.2489	0.4738081187200999	-1.6493778760361	0.3611690218259999	0.1949547544335459	0.3759	-1.6571	-0.2944	0.2436	1.8078909467264	-1.5500367235186	0.5234590234634999	0.1990426978591007	0.1861	1.1331	0.3415	0.0433	1.4029331317313	-1.6929306110209998	0.1427365153796	0.2012670327875078	0.0773	-0.5917	-0.0997	-0.4649	1.757846611676	-0.4964697044032999	0.4290750928142	0.2029090025323527
349	0.1739580897811821	1.4282	3.2479	0.9752	0.9032	0.9034340139641	-0.6015155963722999	-0.1944332577193999	0.189476509712593	0.3257	-1.5591	-0.3397	0.1799	-0.5496614819097	-0.7824541945615999	-0.4250227606521	0.1919524259945866	0.0153	0.155	-0.0123	-0.3087	2.1912887808979	-0.2859058040969	-0.2371597890596	0.1954732776165339	0.4276	1.7656	0.3419	-0.2168	0.4765227878384	-0.7551501312558	-0.4063348210695999	0.2003013510054816	0.1848	-1.0947	-0.1879	-0.3881	0.4391469086734	-0.9974638573371	-0.8870279701621999	0.2023696751985354	0.0679	0.1713	-0.5544	0.408	1.3461217954005	-0.3218259911259999	-0.3800143335313	0.2031639302779381
350	0.1744283747198307	1.4122	-3.3339	-0.0922	-1.0104	2.0484735794569	-1.3225553200112	-0.7936276152803999	0.1895186718263251	0.3222	1.564	-0.3137	0.0749	1.079966192715	-1.3044181828585	-0.7472815251157999	0.1921150324957642	0.0138	0.1022	-0.2639	-0.1666	3.4797730363229	-1.5445286992206	-0.5241278549854	0.1954204479136359	0.496	1.9181	-0.3577	0.0146	2.032854396269	-1.4156409306473998	-0.8166826312706	0.1997462758581416	0.1063	0.8358	0.1842	0.2559	1.3801928599867	-1.7409684515056998	-1.4170179367219	0.2058413683734675	0.0009	0.0352	0.0655	0.0363	2.5896369667354	-1.3396301953349998	-0.6118628134463999	0.2117945159511295
351	0.1028137488449592	2.0306	-5.4206	0.4923	-0.0015	3.1351674304216	-0.5182264003803999	-0.0149110086353	0.1276810277619401	0.0	-0.004	0.0034	0.0153	0.3183638044244	-0.9453736846903	-0.0210091783938	0.1337982532830774	0.0001	-0.0034	0.0132	0.0286	2.8841588945556	0.4453237644932999	-0.0041310182235	0.137225216670118	0.0142	0.1901	-0.3459	0.0008	8.0571379431144	-1.1135651409328	-0.0088521819075	0.1445873510963931	0.0345	-0.261	-0.5375	-0.0264	-1.0314562358619	-0.6263803917747	-0.0167994741089	0.1610540332702803	0.4668	-0.2786	2.0661	0.0252	6.3894262147721	-0.7148235247882999	-0.0262811445076	0.170548480519923
352	0.0940758743016491	1.4046	-2.2973	4.1365	-0.0874	-1.9557813991277	0.30687563946	1.1137225130556	0.1247816877890614	0.0	-0.0023	-0.0145	0.0021	-1.9579059227855	0.2388908824103999	1.1316629350548	0.1297629477290321	0.0056	-0.2073	-0.1108	0.0978	-1.5844618753811	0.8204202191871001	0.8182956955292999	0.133836149537121	0.8045	0.779	2.8967	-0.1366	-1.3610721470665	-0.3264291257179	0.8204202191871001	0.1435731774998014	0.0129	-0.0723	-0.3502	0.084	-1.9339066740585	0.2440841624627999	1.1315842489933998	0.1524222183327318	0.0011	0.0864	-0.0284	-0.0477	-1.7871178265167995	0.3486185950327	1.032361125568	0.1568739332372181
353	0.1045197369870574	1.462	2.0611	-3.6098	1.9244	-0.0043670764077	-0.0107799904118	-0.6912963924297	0.131511864207937	0.0032	0.0066	-0.1885	-0.0223	0.2822075592111	-0.9722056316277	-0.5763360567243	0.1373901817418918	0.7168	-0.0632	2.772	0.3713	-1.4386959466376	3.7476203893285	-1.2604326745359	0.1449040378917676	0.0802	0.1	0.3082	0.8516	1.3069361368233	-4.2900427535894	2.1126420625286	0.1485999165460566	0.1327	0.3513	0.2476	-1.0748	0.8072403039025999	-2.1796825868414	2.3468511242856995	0.1496653003035367	0.5858	0.2979	1.0913	-2.1427	0.3153343910605	-1.8191037104759	1.4542364437641	0.1547883383393124
354	0.1453215144421169	0.4692	1.3009	-1.7123	-0.4675	3.3163814298258	-0.6261443335904999	-1.2605900466587	0.1479809997656354	1.6578	1.4828	2.5018	-2.889	3.3759467783056	-1.1278466610768998	-1.3959300722667	0.1645288912956292	0.1301	0.5377	0.6172	-0.7185	4.0154283993034	-5.1490191428625	1.3181882436035	0.1677221529699709	0.2277	0.2714	-0.1269	-1.3951	0.9484817841156	-3.3236205474746003	2.6618707711006	0.1848528183358334	0.0061	-0.1063	0.1927	-0.0382	2.908630259651	-0.9185810807836	-0.2834665361935	0.1853087298850836	0.0081	0.1847	0.1399	-0.1102	3.304027718186	-1.7998256254329	-0.6834277862897	0.1993428493032791
355	0.10403822954469	1.5541	4.6851	-0.6561	-0.1618	3.1429573505002	-0.5435633121511999	-0.1103965441442	0.1326457413259223	0.0001	-0.0027	0.0145	-0.0287	3.4843761709148	-1.3622917810182	-0.1531230754844	0.1355520158932463	0.0335	-0.2086	-0.571	-0.0297	8.3829769233718	-0.4653493671196	-0.268712899681	0.136288265497193	0.0001	0.0082	0.0244	-0.0207	3.2993065545019995	0.9273545766297	-0.0166814450168	0.1407753916675068	0.3391	1.734	0.7784	0.0189	1.2857302432759998	-0.0107799904118	-0.0023999248727	0.1713302165800158	0.757	-0.6956	-2.4715	-0.189	6.3828165856145	-0.5474582721904999	-0.1722831314353	0.1737760039417336
357	0.0955376419765805	2.6194	0.2942	-5.146	-3.8155	0.6359014052041	-4.397055797093399	-2.8874243661037	0.1295019949343777	0.0	-0.0125	0.0016	0.0176	0.8528782195146	-2.1258613208438	-0.941872154958	0.134089602532971	0.0001	-0.0148	-0.0134	0.0184	-0.5928601296182999	-3.2133813754532	-2.9611138626048	0.1362467310616439	0.0155	0.3047	-0.2775	0.0248	0.8041322044772999	-8.6550339806623	-6.1521877396511	0.1437133801527666	0.0752	-0.7393	0.2694	-0.4076	0.8361180884363999	0.6561237229839	1.2603146454438	0.1608606440786351	0.4525	-1.604	1.1605	-0.5478	0.1788534175622	-7.0751358968424	-5.345537581208999	0.1711326758190304
358	0.1172444855387126	2.083	-2.4458	-2.1212	4.021	0.4125903629508999	2.2940134340556	-3.4102932441067	0.1402513244838933	0.0564	-0.719	0.2815	-0.0822	-3.1259218182071	0.2115868191045999	0.9781464292634	0.1616353257415381	0.005	0.0515	0.16	0.1341	0.7080171804772	-0.154224680344	-0.0488247010987	0.175026552395698	0.2976	0.6785	-0.9237	1.1121	1.3126802193054998	3.0231971650494	-4.8178295104299	0.1767050454404344	0.3176	-1.4157	0.69	-0.464	1.4133983778975	2.8717264968544	-4.6246158866622	0.1856037029842525	0.0319	-0.2791	0.284	-0.3145	-0.2455005115679999	2.3211601252386	-3.1876116903447	0.1874153784616208
359	0.1175414794823359	1.9844	-1.0216	-2.1941	4.412	0.3437007161952	1.650833568172	-3.1734481992927	0.1381836717006991	0.0549	0.7599	-0.1277	-0.0499	-1.7780295864251	-0.7614843591985	1.9811576539292	0.1510657704999893	0.0066	0.0399	0.2194	0.1273	0.6829163268906	0.2508905067739	-0.6726477958778999	0.1605428367968556	0.2483	-1.1005	-0.3498	0.9934	0.291531857487	3.0272494972115	-5.7221684141001	0.1766951584065733	0.0031	0.0836	-0.1386	0.0024	0.8095615427139	0.2104065281836	-0.6383800161382	0.1778255840295384	0.5164	1.7492	-0.7259	0.8772	1.8457389422598	2.2309858988742	-4.718803102158	0.1845870278622559
360	0.1203908315763148	3.9914	0.139	-5.1032	4.865	-0.9873526984472	0.9250333378184	-2.6656083590171	0.1260281173805699	0.3535	0.6554	1.9413	0.0963	-0.7182463684591999	-0.6520713908218	-1.2473314453128	0.1410412008832315	0.0493	-0.5466	-0.2647	-0.3942	-1.1963035344949	-2.3541689279959	1.3674063750092	0.1410587710949447	0.0581	0.0644	-0.5629	-0.5449	0.2983382017981	3.0946441088006	-4.046824137802	0.1625924552245747	0.0055	0.2076	-0.0031	-0.0848	0.0278942087663	-0.4982794838154999	0.3679360231064	0.1641718941841596	0.1394	0.8089	0.4215	0.6646	-0.5835751743731	-2.7412650070532	0.1020558216358	0.1667638269294614
361	0.1187787107220178	3.5019	-0.9261	-4.6297	4.6831	-4.4161765100136	-0.0836826262989	-1.6578366276366	0.1261202037968987	0.7082	-2.8745	-0.2701	-0.2955	-4.2755251752611	-1.1564883874265	-0.6677692600710999	0.1415592790320979	0.0546	0.2747	-0.7047	-0.0819	0.4208523993979	0.6147741977182	-2.9661497705344	0.1422960287941284	0.0607	-0.791	0.0977	-0.0637	-3.5991791344974	-2.7208459741199	2.1607585890747	0.1581038245375859	0.255	1.4298	-0.3126	-0.5265	-4.029513204294	-0.5884537101799	-1.1878054398637	0.1598007719823893	0.0104	0.1803	-0.1619	-0.1965	-0.6459732210632999	0.3227308808321	-0.3077805291661	0.1658248376399071
362	0.1159536098639714	1.5687	-1.2769	2.1396	3.7529	1.3522986512203998	-0.0862792663251	0.4403665426250999	0.1485885679922109	0.0265	0.4947	0.1215	0.0897	1.5937468306263	-0.0243533360033	0.4753818399480999	0.1515749905956225	0.016	-0.3753	-0.1048	-0.0811	1.3770847605613998	-0.0634996515497999	0.4487072651335	0.1588147321861346	0.9362	0.7251	-2.7917	-0.7235	1.4150114421562	0.915512324389	1.7582793850137	0.1590639950258708	0.052	0.4627	-0.5178	-0.088	1.6515417427246	-1.0420788541508998	-0.8641696693254999	0.164110936269288	0.0423	-0.1644	0.3499	0.4872	1.0785891866405	-0.1446643238839	0.4175475848190999	0.167301498339454
363	0.1171015994512673	2.3308	-0.4107	-2.6725	4.7483	-0.2721357433519	2.2510901875619	-4.6003412367203	0.1370216721746623	0.0045	-0.1257	0.1604	0.0901	0.4710934496018	0.5122856027447	-0.9327052288049	0.1395196681759705	0.0569	0.7061	-0.0795	0.3272	-2.0177860155109	-1.2353318209492998	1.5378010409709	0.1491975084379521	0.0731	-0.7697	0.0859	0.367	-0.4846274521626	1.1830055901183	-2.9108334693702	0.1669938871532169	0.0124	0.2766	0.0564	-0.1779	-0.307662500074	-1.0722549586978	0.2441235054935	0.1689262694080909	0.0982	-0.3839	-0.5534	0.6468	-0.3728145589132	1.6507548821106	-4.049853551165899	0.172592407582291
364	0.1734147273733315	1.2483	1.2347	-0.9077	2.9068	-0.8594878486722	-0.8385180133090999	-0.1590638731200999	0.1907373476053426	0.2244	-0.0555	1.1955	-0.5762	-1.3584755070403	-2.9666218869028	1.2230961384016	0.192127709537099	0.0074	0.1726	0.1609	0.0456	-1.8239035602213	-0.7923292952673	-1.6288014709799998	0.1979764839347498	0.0624	0.0361	0.6619	-0.1824	-1.1691961863426	-1.1320563653618	-0.3594772715059	0.2036479322633418	0.5572	-0.3902	-1.8887	0.62	-0.9608354957554	-0.0003934303069999	-1.0046636319551998	0.205981002882129	0.0172	0.0434	0.3469	-0.0543	-1.2930873900169	-0.6229182050730999	-0.9158664116653	0.211701383281998
366	0.1332485560294902	0.624	-1.2516	-0.8883	2.1608	2.2394839935054	0.7651039180229	-2.7605037490655	0.1465740300865459	0.0342	0.4606	-0.0109	-0.3717	0.2378286205815	0.0147536365124999	-0.2958202478332999	0.1641331611483698	0.1954	0.0156	-1.0089	0.876	1.3773601617763	0.0267139178453	-0.978854603816	0.1694933064552293	0.1941	0.9907	-0.6155	0.5978	-0.6184330995733	0.0718797170889	-0.2564772171333	0.1747938418118396	0.4231	0.9375	0.526	1.5734	-0.8131024154769	0.0718403740582	1.2650751521585	0.1784544477451929	0.0183	-0.2836	-0.2696	0.0225	-0.1212158775867	0.2524248849711999	0.0241566208498	0.1852768689699153
367	0.1824231396658443	0.0162	0.1735	0.1069	0.3028	-0.3094329364554999	-1.7943962871963	-2.7092397800634	0.1865663643406429	0.2712	-0.9615	-1.1206	0.0179	0.1669718222908	-0.1906563267721999	0.7361474474277	0.1950003000560781	0.6551	-2.1548	-0.2654	-0.5708	-0.6349571724672999	1.9390212680495	-0.0215206377928999	0.1966340034115507	0.0074	0.1359	0.0659	0.1837	0.2946399569123	0.5646511766064	-0.3778898098735	0.2011690903689274	0.0043	-0.1689	0.0564	-0.0195	-0.3270586142091	0.6436913252827	-0.8908049011094	0.2018963466821869	0.0027	-0.0466	-0.1287	0.0359	-0.1554443142957	0.650340297471	-0.9126009401172	0.2024668201571292
368	0.1202791665985831	2.0214	1.7557	2.4876	-3.9923	-1.1351251217564	1.5955959530692	-2.048591608549	0.1389041172646817	0.0578	-0.778	0.1379	0.0208	-4.0160972308253	-0.9213744359633	2.2505787281628	0.1431006118990898	0.0066	-0.032	-0.2085	-0.1559	0.3865452766275	0.1759026902596999	-0.364709894589	0.1570560664832742	0.0019	0.0105	0.1068	0.0786	0.5768868591541	0.2003740553550999	-0.4410353741469999	0.1593519504771579	0.1284	-0.7833	-0.3537	0.6857	-0.5230262501258	4.515399633439	-6.3673547745494	0.178443942955462	0.4677	1.4681	-0.8884	0.9933	0.2692243590801	2.3486215606672	-3.4745404132398	0.1835114928433891
370	0.1364109578398173	0.5822	-1.8563	0.8984	-1.4659	0.2909810550572	0.2627327590145999	-0.16524072894	0.1380221820109958	0.3511	1.1811	1.265	-0.9061	0.3101017679773999	0.2611983808173	-0.1668537931986999	0.1521642029102767	0.0003	-0.0119	0.0559	0.011	0.3695490873651	0.2728045748738	-0.1515100112257	0.1522737492903943	0.0002	-0.0312	0.0285	0.0224	0.3128951231571	0.308055930381	-0.2149703197448	0.1774274328378589	0.0383	-0.286	-0.4144	0.2645	1.1948084993283	0.4468187996598999	-0.0732173801326999	0.1822937945959681	0.3889	-1.2834	1.0253	-0.7083	1.3938448916396	1.3969529910649	-0.9715368001058	0.1872183198515581
372	0.1358525370354646	0.6251	-1.9561	-0.5252	-1.6734	-0.5175182258277999	0.3262717535951	0.5770835743076	0.1391270819320222	0.1993	1.0857	-0.5911	-0.7882	-0.4995778038286	0.3546774217605	0.5899487453465	0.1523590635442197	0.0	0.0122	0.005	-0.0088	-0.5250327446915	0.3369337149148	0.5910503502061	0.1524916554154698	0.0	-0.0033	-0.0101	-0.008	-0.4677492919923	0.3650639818653	0.6106431794946999	0.1804162408388616	0.0081	0.22	0.1239	0.06	2.8771951781217	-0.1747617423693999	0.5229082210336999	0.1808201943788028	0.0363	0.2303	-0.2415	0.4359	1.3775175338991	-0.2850009143908	-0.2555329843964999	0.1832722544799264
373	0.1330800902186233	2.3887	-0.6472	-5.147	0.1134	2.670211493609	1.9438998038563	1.361662292527	0.133333614508131	2.3181	4.985	-0.6107	0.9246	-1.5713999891886998	4.093012855843799	0.602735230324	0.1447137694513693	0.0058	-0.1115	0.0876	-0.2002	1.145275623677	1.4071428360162	-0.0072391176488	0.1447676152726373	0.0059	0.1839	0.0128	-0.1636	-0.8042108905386999	3.5310763483556995	-0.3300486845422999	0.1448047581658641	0.0062	-0.0736	-0.1688	-0.1738	1.1034539820429	1.6172739629848998	2.2375168419704	0.1493923418774071	0.003	-0.0152	0.1041	-0.138	2.253568798496	2.3882006495514	0.0919840057766	0.1495223554171983
374	0.1471336323811552	0.0327	0.2746	0.4903	-0.131	3.7279095309478	0.9490325865454	0.0066096291576	0.1559558311519295	0.7949	-0.6116	-1.8899	-1.9234	3.643558073127	1.2406037870631	-0.1951807753026999	0.1618804403193718	2.0122	0.1174	-1.6724	3.9793	3.4524689730171	-0.0571260805763999	0.6468387677387	0.1697224648509632	0.3337	-0.26	-1.6801	0.2428	3.6380893918597	-0.0113307928415999	1.7742919985086	0.1771074044278955	0.0015	0.0759	-0.0804	0.0162	3.8568366425517	0.9275119487525	1.2607080757508	0.1777606108852597	0.1441	-0.1058	-0.7867	-0.7655	4.1441194527231	1.547361397431	2.1704763176576	0.1823361716931527
375	0.1473826868523143	0.1463	-0.7793	0.6805	-0.6471	-1.3913269376748	2.1470278713604	-0.4112133568763999	0.1535489495477499	0.4434	1.709	-0.8078	0.8708	-2.074951439118	3.6223915226104	-1.1200173979676	0.1606933230087166	0.0013	0.0965	0.0477	0.0264	-0.3245406602442999	2.4392285603693	-0.1969905547149	0.162697682458507	0.0653	0.485	-0.5986	-0.0934	-0.9826708777939	3.3203550759265	-0.3825716305268	0.167037652639263	0.2738	-1.183	-0.9295	-0.4418	-1.4913369217141998	2.807518670752	-0.7542845845803999	0.1682926709115761	0.5308	1.918	0.0103	1.0257	-1.0013588173764	2.6984204466209	-0.5066595493546	0.1728962762189874
384	0.0938001482851237	2.6169	5.1809	-2.5494	2.9166	-4.876568655264999	1.9388638959267	-2.4435169507156	0.1296240419591511	0.0	0.0045	0.0022	0.0063	-2.3017640111035	0.5386847763443999	-0.9160631268188	0.1394293883556297	0.0	-0.0015	-0.0009	0.0028	-2.8428880553513	2.1247203729535	-2.115474760739	0.1441626485295849	0.0789	0.5269	0.6578	-0.3327	0.1264091576391	-1.0628519743604998	0.7739954429611	0.1505554530700151	0.0351	0.5043	0.2963	-0.0852	-7.9524461384217	3.6184572195404	-4.2763907219365	0.1601944125639881	0.4471	-1.6619	-1.0983	0.4672	-7.2986436542491	3.8353946908202	-4.327339946693	0.1690551679738732
393	0.1466548998790452	0.7283	-2.2247	-1.5736	0.1524	5.8495611475067	3.2301415065314	-0.2271273162311	0.1699194444500133	0.0264	-0.0569	0.4476	-0.1706	4.490967611374299	1.9310346328174	-0.0897021099959999	0.1908304975466489	0.14	-0.164	1.008	-0.2401	4.7089280014523	3.3167748601328	-0.4023611749688999	0.1948089717656332	0.0058	-0.0087	0.1961	-0.0775	0.8535470510365001	1.2725109849607998	-0.3714375528387	0.2133719590557895	0.1441	0.1236	-0.9192	0.3914	5.4662026563659	2.2153273726556	-0.0417036125419999	0.2303700634198207	0.1932	0.305	-1.0201	0.3529	4.9473074244636	1.5773407868243998	0.0713289146590999	0.239840260168517
394	0.1365547347304919	0.7245	2.456	0.6123	1.2456	6.488767367289599	1.8850426299291	3.7019037876551	0.1645104001462541	0.0096	0.2845	-0.0756	-0.0211	4.9211836520788	1.431692887173	2.87990984724	0.1824894740044964	0.1274	0.1033	-0.4733	-0.9014	4.6583328639721	1.7779509003637	3.1752973217356	0.1850930974397025	0.0056	-0.0081	-0.1303	-0.1679	0.6217379141521	1.4093853887661	2.3296188768390995	0.2069244487602809	0.1495	-0.3255	-0.5921	-0.792	5.058923602559499	1.3776749060219	2.5656377180084	0.2259462835019144	0.0989	-0.58	0.3541	0.4414	5.862898434913999	1.4446367442733	2.8433601717197	0.2366066249692702
395	0.1350737060081799	0.7183	0.2382	2.8088	0.1737	0.9096502128147	7.7427477847907	0.1730306490186	0.1631512343346818	0.0099	0.0832	-0.2709	-0.1046	0.7006600337362999	6.0869963377812	0.0573621387606	0.1818268446570329	0.1154	-0.4851	-0.364	0.7642	1.0781957563334998	5.4139157685656	-0.3218653341567	0.1837381140668892	0.012	-0.1758	-0.1416	0.2168	1.3261355358048998	2.284649792749	-1.5021955981874	0.206622099707476	0.1583	0.5598	0.7782	-0.4799	0.6355866609584999	5.7778388025406	0.3886698002852999	0.223169111826526	0.1197	-0.5164	0.2323	0.6956	0.5370717120856999	6.687331643232499	0.5713394918253999	0.234193770132546
397	0.1512402852469755	0.0	0.0081	0.0107	-0.0093	-0.3037675400346999	1.3540690876019	-0.7778904030004	0.1658867396445048	0.1689	0.5459	-1.1045	0.0969	-0.7946898771092998	7.0413402334711	-2.5244062218348	0.1718132472812054	0.4633	0.9114	1.7831	-0.1875	-0.7918965219295999	2.3221043579754	-1.3635901010313	0.1728456658068078	0.0442	-0.5553	-0.2734	-0.0199	-0.5456484927783	1.8420800404047	-0.9388427415941	0.1755057523490074	0.2632	0.6665	-1.231	0.5389	-2.1923903857575	5.1795493346857	-1.7835769537538	0.1789793693502205	0.1105	0.7593	-0.0539	-0.589	-1.1191518512922	2.9464782551844	-0.4820701551671	0.1847199383500075
398	0.1606030520082098	0.3417	0.4435	-1.5998	0.6597	1.0599012470579998	0.7270198643053	0.3329994118448	0.1708139986811272	0.1528	-0.5346	1.0214	-0.1119	0.6238624378099	1.6727082932412	0.4046824137802	0.1756180655845347	0.1345	-0.2238	-0.7556	-0.7267	0.2598607177734999	1.2406037870631	-0.3439367743793999	0.1819159051353297	0.1324	0.2148	-1.022	-0.0263	0.9293217281647	1.23930546705	-0.1683094853346	0.1824714933030113	0.0329	-0.2026	0.4427	0.1833	0.7208823515161	-0.0627127909358	-0.3006987836401	0.1874422190538046	0.5284	0.4451	1.4262	1.413	1.2804189341315	1.0569505197555	1.2333646694143	0.1902415222650321
399	0.1720853079217373	0.4739	-1.3659	-1.4648	0.3462	-0.6292524330157999	-0.8230955452746999	-0.6242165250862	0.1780983153449437	0.1681	-0.6076	0.2721	0.9862	-0.2793355179699999	0.2088328069556	0.1371104619894999	0.184694340986918	0.2639	0.05	1.0952	0.9703	-0.759713922817	-0.1291631697881	0.5230655931564999	0.1889730566858857	0.4332	-0.6508	-1.5286	-0.8235	-0.0812827014262	-0.5074464099686	-0.760500783431	0.1907954695761054	0.0039	-0.0694	0.1527	0.0539	-0.3208424153585	0.1065409271355999	-0.0208911493017	0.1924444143396345	0.017	-0.1047	-0.137	-0.3202	-0.0227009287139	-0.1477724233091999	-0.7090794423061	0.1935890127007756
407	0.1025996414958658	1.5923	-1.9324	-4.4202	-0.0894	-1.5447254143740998	-3.4189093678299995	-0.0927315233599	0.1336962041293128	0.0	-0.01	0.0059	-0.008	-1.63273577405	-2.2924790558583	-0.1418316256735	0.1394779768208757	0.323	-0.4792	1.7993	-0.0782	0.0174289626001	-1.4076542954153	0.0354874136914	0.141572372810587	0.0002	-0.0034	0.0451	0.0074	-0.5812932785925	-4.1142974354525	0.0579129411904	0.1503007678698633	0.0366	0.5759	0.1657	0.0792	-3.0337017542463	-7.3610023579086	-0.1889645764521	0.1706531304222245	0.753	-2.179	1.3502	-0.2191	-2.467201455197	-6.386318115346799	-0.1191306969596	0.1798335375616646
408	0.1069699864497691	1.5291	2.8455	-3.6507	-0.1301	-0.0989083791798	-0.0457952877347999	-0.9020963509203	0.1425940895701669	0.0	0.0021	-0.0067	0.0077	-0.094816703987	-0.0533884926598999	-0.8989882514950001	0.1473606578470448	0.0005	-0.0137	0.0052	0.0714	-0.0964691112764	-0.0509492247564999	-0.9024504381966	0.154279397170928	0.0038	-0.0233	0.1782	-0.0667	-0.3812733105136999	0.5635889147775001	-0.9195646565511	0.157551663242888	1.4225	0.2594	-3.6624	0.2492	0.1900268382809999	-0.7457078038878	-0.8978473036046999	0.1657252958914367	0.0076	-0.0153	0.2603	-0.0183	-0.0912364881932999	-0.0443395955988999	-0.9024110951659	0.1691006470801578
409	0.1228367218360954	3.0247	1.99	4.4707	3.6039	0.03540872763	0.2909810550572	-0.2417629236515	0.1512216562876949	0.0106	0.0352	0.1719	-0.2733	0.0251008535865999	0.3150589898456	-0.4075151119906	0.1697245364094628	0.0103	0.1043	0.1472	-0.2425	-0.0332448609415	0.0545687835808999	0.0053506521751999	0.1719287580740336	0.0183	-0.1625	-0.3648	0.0032	0.051539370217	0.3071903837056	0.1661062756154	0.1722810475991309	0.0983	0.176	0.448	-0.7902	-0.1527296451773999	-0.1746437132773	-0.1899088091889	0.1918701380462862	0.0005	-0.0187	0.0483	-0.0325	-0.0135733455915	0.1823942903252	0.0167601310782	0.1954543454754611
410	0.1371957308627346	1.8965	-0.6182	4.4243	-0.8826	-0.0620046163831999	-1.2799468177631	3.3441576095	0.1375194580905619	1.8398	3.8979	0.8915	2.0199	-2.9245248440538	1.641391240804	1.4358632484271998	0.148408662121721	0.0075	-0.1971	0.1673	0.0929	-2.1993934452221	-0.0242746499418999	0.6911783633376	0.1485738124100079	0.0079	0.1876	0.1764	-0.1178	-0.2226422107312999	-1.2271484705637	1.847942151979	0.1486402070175253	0.0073	-0.0251	-0.1061	-0.2485	-0.1795222490840999	1.365990025904	1.8091499237088	0.1641181328863004	0.0219	-0.2631	-0.0017	0.362	-1.4593116947244	0.1511559239493999	2.3711257742276	0.1665790392808786
411	0.1455193719821385	1.1272	-1.4402	3.089	0.0495	0.3564872011727	-0.1049672059075999	-0.3453137804539	0.1493340758493564	0.021	0.1902	-0.3998	-0.1228	0.2390482545332	0.1580016112912	-0.2598607177734999	0.173617521447915	0.7038	-0.9361	1.2546	1.9054	0.3630968303303	0.3400418143400999	-0.1562311749096999	0.178959453797662	0.0972	0.3293	-0.5156	-0.6635	0.6614743751591	-0.7764347108645	-0.5037481650828	0.1836904483767706	0.1075	-0.3105	0.3785	0.799	0.3627820860847	-0.3382320349279	-0.3394910119102999	0.1890007913887364	0.0217	-0.1847	0.1814	0.3243	0.0823449632551	0.5210590985908	-0.318285118363	0.1908018628532419
412	0.1734385012357512	1.2088	-1.9208	1.6435	2.016	-0.7926440395129	0.2516773673879	-1.6754623053902	0.1903692966694786	0.4246	-0.2896	0.9711	1.5227	-1.958496068246	1.4043494808365	-0.3130131522491999	0.1922120429518903	0.0196	0.0745	-0.0625	0.3785	0.0951314482325999	-0.4821881842591999	-2.918466017326	0.1977693949685243	0.0879	0.0868	-0.489	-0.6483	-0.7073483489553	0.1189339818061	-1.9892623182534	0.2024703638929128	0.0815	0.2689	-0.4521	-0.572	-0.2460119709670999	-0.3210784735427	-2.3025115286868	0.2036139920723191	0.3959	0.4246	-1.1947	-1.1439	-0.17704363815	-0.5144101264025001	-2.85236972575	0.2116350540882491
413	0.165603496189507	0.17	-1.1259	0.1154	-0.509	0.3489726823089999	1.5355978312516998	0.2565559031947	0.165773352961687	0.0691	0.0161	-0.7899	-0.0361	0.0197108583806999	1.6031498149636	0.1049278628769	0.177450693312444	0.5906	-1.6902	-0.0064	1.4612	0.036982448858	0.4558676967209	0.0410741240508	0.1807802232588219	0.0827	0.814	-0.0929	0.1219	0.1484805978617999	1.5119133267703	0.1713388986985	0.1841657242389572	0.033	-0.1268	-0.4889	0.1158	0.0761681074352	1.2979659258237	0.1434840329629	0.1842943857717021	0.4718	1.0035	0.0968	-1.6803	0.2381433648270999	1.3463578535846998	0.2054099632847	0.184908812154162
414	0.1623664355872488	0.146	-0.7693	-0.5718	-0.6557	-1.0070635568278998	0.0911578021318999	-0.950134191405	0.1632297168921246	0.1369	0.0231	-1.12	0.0536	-0.3508611477825999	1.2259681796426998	-0.4240785279153	0.1787989842687525	0.6366	-1.4581	-1.7417	-0.4253	1.0602159913035998	-0.4145968575166	0.8899786974647	0.1814055829279455	0.2176	0.0978	-0.3029	-1.303	0.7736413556848	0.3848141832767	0.6904308457542999	0.1817357758290463	0.3481	1.4431	-0.8785	-0.1386	0.4013775992014	-0.4031086925521999	-0.0396971179762999	0.1819741300041552	0.0999	0.7314	-0.3751	-0.3846	-0.479591544233	-0.0369431058272999	-0.6699724697903	0.1820973724839223
415	0.1653524024992395	0.0974	0.401	0.3577	-0.7711	1.1960674763106998	0.8735333106320999	-1.0017522476833998	0.1696339004883262	0.0828	0.4729	0.3855	0.6	1.4416073309094	0.7541665554883	0.0783319741237	0.1795067781484229	0.2738	-0.6329	-0.2916	1.3425	-1.1648684529656	-1.0990475626045	3.1194695611723	0.181333384134701	0.3203	-1.3746	-0.2678	-0.8298	0.7075844071395	0.5800736446407999	-0.6474289131991999	0.1831881970524393	0.1213	-0.8254	-0.1123	0.5469	0.1405333056604	0.1574508088614	-0.2434153309409	0.1847035040594088	0.0943	-0.7743	0.3128	0.2615	0.0071997746181	-0.3485792520019999	1.7744887136621	0.1893222669864542
416	0.1694644439161118	0.1113	-0.4091	0.4828	-0.7647	-0.9348690954934	0.5085873578589	-1.3644163046759998	0.1817290679778322	0.5166	-0.7135	0.1521	-1.9317	0.1638243798348	-0.4107805835387	1.1997263781658	0.1848095522728849	0.4596	0.5834	1.133	-1.4514	-0.6106431794946999	0.4694803853431	-1.203503309113	0.1884322027858085	0.0921	-0.6432	-0.5631	0.0462	0.0683781873566	-0.4335208552833	0.8990669375564	0.1930241471702549	0.1578	0.5502	0.2703	0.9222	0.0462674041031999	-0.3424023961820999	-0.1760600623825	0.1936711404220924	0.1496	-0.2952	0.108	-1.0293	0.0496902477740999	0.0238418766042	0.3247767184285	0.1978268153949947
417	0.135261141811907	0.3317	1.8719	0.2618	0.3245	-0.1115768350652	0.3250914626741	-1.2182569456255	0.1500989810938158	0.0032	0.1359	0.0007	0.1155	-0.1281402509898999	0.2100130978766	-0.5539892152867	0.1607952049531293	0.1414	0.3316	-0.1078	1.0943	1.2898612614995	-0.7938243304339	5.7329090614812	0.1690819934988407	0.0875	0.442	-0.2044	0.7341	-0.7141940362970999	0.6921619391051	-1.4606887007988998	0.1839920054819852	0.2286	0.2763	1.2983	0.3187	-0.4921813140569999	0.3539299041771999	-0.932823257897	0.1846152028218181	0.1218	0.0202	-0.4912	0.8646	2.0913968259506	-1.2154242474151	6.8525330291418	0.1917891958576499
418	0.1222605621407051	2.2256	0.1781	-5.0807	-1.2082	0.3120689195124	0.1939217983203	0.7158464435865	0.1311380910373031	0.0094	0.0559	-0.2554	0.1976	1.0833496933552	0.4683000944220999	1.9207661018047	0.1366344638244667	0.0207	-0.1044	-0.463	0.044	-0.3241865729679999	-0.9850314596359	-0.3793455020094	0.1434996292719621	0.1333	-0.2241	1.1066	0.3442	-1.3122474459678	0.482738986689	-1.1765139900528	0.1451431483676379	0.1349	-0.499	1.0661	-0.0897	0.8666089372289	0.5297539083755	1.7115792075727998	0.1521100281827009	0.2022	-0.9053	0.1638	-1.0714	0.84980946312	0.0871054699698	1.3853074539777	0.154614472952601
420	0.1328060385005766	0.9615	-3.217	-0.516	-0.4947	-0.0225042135604	-0.2192587100910999	-0.2227208967927	0.1416369979389176	0.0025	-0.1566	0.0359	0.0318	-0.0202223177798	-0.218747250692	-0.2224454955778	0.1476292890421413	0.0	-0.0013	0.0001	-0.0006	0.9648878279175	-0.0356841288449	-0.0477230962390999	0.1477545806633301	0.0	0.0043	-0.0013	0.0027	-1.0047816610473	-0.4026759192145	-0.3976006682541999	0.1522585093523101	0.0001	-0.0046	-0.0154	0.017	-0.0454805434892	-0.2240979028672	-0.2272453453231999	0.1522892247915437	0.0	-0.0053	0.0162	0.0141	0.0011016048595999	-0.2151276918675999	-0.2191013379682999	0.1765266823059001
421	0.1386199686742245	1.331	1.0027	2.7195	2.4497	-0.1371498050202	-0.616898721376	0.2201242567665	0.1455231424611533	0.0033	-0.168	-0.0372	0.0675	-0.1216879939551	-0.5631954844704999	0.2819321579962	0.1644203294294766	1.8481	-3.6128	-0.6139	1.8521	0.107406473811	-0.0447723689366	0.7813525897019999	0.1744543653005173	0.0366	0.3643	0.3172	0.2857	0.5329800368929	-0.0865940105706999	0.4403665426250999	0.177035887334317	0.2435	-0.2767	-0.8354	-1.1353	-0.6898013572631	-0.6162692328848	0.9637862230579	0.1824106647457042	0.0462	-0.4474	0.0772	0.4171	-0.2644245093347	-0.2571067056245	0.7605401264617	0.1843291274651352
422	0.1361045935576053	0.6691	2.6018	0.7405	0.2388	0.0242353069112	-0.2779191688648	-0.1084293926092	0.1522194959192991	0.0003	0.0147	0.011	-0.0503	0.0041703612542	-0.2853550016671	-0.1088228229162	0.1749748707411862	0.9623	2.8551	0.2973	0.0983	0.2530937164931	-0.3889845445309	-0.1508805227345	0.1819596448968601	0.0659	0.732	0.0709	-0.0462	6.0719673000538	1.4823273676839	0.51539370217	0.1854865461899128	0.005	0.1482	0.1336	-0.0193	-4.1280281531668	-1.3956153280211	-0.4715262229394999	0.1882127285677547	0.1784	-1.1639	-0.2095	-0.1521	-0.6340522827612	-0.0768762819877999	0.0046818206533	0.1894263770414192
424	0.1319121648666494	0.7243	-1.6068	2.1312	-1.0546	1.4383025163306	-2.1303857693743	1.8470372622729	0.1421123542820891	0.4697	-1.5896	1.521	-0.3424	0.2822469022418	-0.4612970349575	0.7688021629087	0.1468361831136041	0.0093	-0.1164	0.2685	-0.0953	1.1645143656893	-0.7786772636144	0.7214724969766	0.1689922707980112	0.0242	-0.2142	0.1628	0.3774	4.457408006187199	-5.955708644335299	1.8574631654084	0.1908578467492573	0.1941	0.5857	-1.0056	0.4139	2.1970328633801	-3.5060541808305	2.4874237729768	0.1930820313729941	0.0491	-0.3188	0.4832	-0.2145	1.1406724890851	-3.0599828987539	3.6676360079154	0.1970707207971611
425	0.1399657794197268	0.7493	-2.4796	-1.1216	0.7898	6.5514801582254	2.9312525023035	-2.3638866565788	0.171001374583482	0.007	0.0779	0.0751	0.2235	4.7260028767761	2.1144124989101	-1.7594596759347	0.1826908091315469	0.0004	-0.0106	0.0423	0.0403	0.9902247396883	0.2098950687844999	-2.4649589024471	0.1883033475842097	0.0766	0.2561	0.0278	-0.7372	5.227901919416	2.2518770481759	-2.6943681144588	0.2140729352038143	0.3051	-0.7725	-0.2552	1.2149	5.0971650283999	2.3034557614236	-1.6123560841474	0.2261348445694566	0.1536	0.2606	0.1937	0.9557	6.177996767790299	2.808698961673	-1.7754722894296	0.2460943404806483
426	0.1420101173393599	0.7507	2.327	0.0505	-1.5848	5.9928878083468	-0.0860432081409	-4.2623846030073	0.1721120606830746	0.0078	-0.0203	-0.2508	-0.0692	4.282567577756399	-0.116061940565	-3.0605337011836995	0.1840424931514757	0.0004	0.0388	-0.0375	0.0168	0.9416754398045	-1.9456702402378	-1.3314468449494	0.1899901136331938	0.0813	0.2684	-0.6086	-0.4465	4.8812504759183	-0.8496127479665	-3.7801177326867	0.2143712469776274	0.2761	-0.7428	0.881	0.777	4.7382385593238	0.1900661813116999	-3.2654715481000003	0.2284228987557488	0.1244	-0.1546	-0.8739	-0.1706	5.6683864911332	0.2796109191849	-3.8156838324395	0.2478854558225934
428	0.1130142267424678	0.2902	0.5745	-1.7622	-0.6455	-3.5573181498326	2.9010763977566	1.0582881827993	0.1245108777274855	0.0	-0.0007	0.0016	0.0089	-0.3913057833422	0.3964990633946	0.1616605131462999	0.1361307498776716	0.0	0.0004	-0.0028	0.012	-2.3695913960303	0.1075245029030999	0.0334022330643	0.155897326253376	0.0175	0.0798	-0.378	-0.1383	-1.4776848900613	0.8032273147711999	0.3042396564030999	0.166414160937472	0.0564	0.0491	-0.6685	-0.2425	-1.0068274986437	-2.3606605280614	-0.8519339867778	0.1776150046140261	0.2005	-0.876	0.9042	0.3296	-3.4917333176557	3.227702238628	1.1761205597457998	0.1914397698386426
429	0.149980152573449	0.2772	-1.2065	-0.7103	0.9013	-0.8575206971372	2.451857673224	0.9511571102032	0.1684256339508384	0.1073	0.2165	0.9245	0.232	-0.7695496804919999	2.4052361818445	0.8368656060197	0.1977059028213635	0.5846	0.8881	1.9092	-0.0363	-1.1767893912677	0.3057740346004	1.0989688765430998	0.2027094221847656	0.9588	-1.0964	-2.4263	-0.077	-1.3851107388242	0.8463079333876999	1.002853852543	0.2101074342255884	0.4479	0.941	1.4994	-0.2524	-0.9371116482433	1.9780888975346	0.8552388013565999	0.2127819992602077	0.183	0.6617	0.9206	-0.0697	0.1599294197955	1.6131429447614	-0.4494941257475	0.2130022084644242
430	0.1517604650887743	0.2557	1.2356	-0.573	-0.8197	-1.3748028647808	1.3222405757656	-1.1574326201632998	0.1723870377487001	0.0647	-0.1315	-0.4559	0.5809	-1.2626752272858	1.2215224171736	-1.1852087998375	0.1988562925059738	0.317	-0.6317	-0.5599	1.2956	-1.7205494185723995	0.6747723195356999	1.0443607499315	0.2054198126499151	1.0544	-1.136	-1.0805	2.2894	-1.7486403424922	0.8282494822963999	-0.1049672059075999	0.2116896326907213	0.0574	0.2516	0.1436	-0.5681	-0.1167307720869	-0.0592899472649	-1.2229781093094998	0.2139743827467189	0.3399	-0.7997	-0.4977	1.223	-1.1629013014306	1.0484524251243	-1.0425509705193	0.2168197971523309
432	0.1466610770702499	0.2471	-1.1482	-0.5053	0.9763	-0.920233488073	1.4639148293162998	0.6266557929896	0.1698604478457169	0.1008	0.0297	0.8065	0.4889	-0.8483144279534	1.4257520895373	0.5286523035159	0.1899745392764055	0.6998	0.0976	2.0126	1.2105	-0.8293904301866999	-0.7002272603986	-0.8317116689979999	0.1948290420327789	0.1501	-0.4588	-0.9395	-0.25	-0.8063747572271999	-0.2152457209597	-0.4072003677449999	0.1978666079133381	0.4945	0.612	1.8161	0.2754	-0.8177055500687999	-0.2675719517907	-0.3421269949672	0.2018548688405723	0.0024	0.0862	0.0209	-0.0991	-1.1479902927952998	-1.0098962550383	0.0186485965517999	0.2093426528262975
434	0.1430814441949519	0.1359	-0.8734	-0.6868	-0.4365	0.0164060438019	-0.1261730994549	1.4598624971541998	0.1538275537700885	0.0002	0.0036	0.0447	0.0141	1.2558688829747	0.7127776871919	1.1194272525070998	0.1646827529314427	0.1135	0.5927	0.5373	0.6278	-0.2296846132265999	-0.4461893111687	1.0798481636228998	0.1898722883689392	0.2719	0.6012	0.7161	1.1288	-2.3767518276177	-1.9417752801985	-1.3973070783412	0.1911660014577617	1.3736	-1.5451	-1.534	-2.4571	-1.1598718880667	-1.1593997716982998	-0.5738181027595	0.1967869992336645	0.0032	0.148	-0.0212	-0.0446	0.0126684558853999	-0.2383007369499	0.4666083441019999	0.1991614308312664
435	0.1270388295598283	1.9312	3.854	-2.5202	1.264	0.1112227477889	-0.1180684351306999	-0.4583856506857	0.1424584070821025	0.0002	0.018	-0.019	-0.0433	0.1394710438315	-0.1366776886518	-0.4742015490271	0.1624766868190965	3.1036	1.1821	-0.8018	-5.1588	0.2890925895836	-0.2311796483932	-0.8140073051829999	0.1640592818092641	0.0313	-0.0829	-0.5242	-0.0696	0.1128358120475999	-0.1205863890954999	-0.3924073882017999	0.168687929197719	0.0169	0.0261	-0.3814	-0.0612	0.0307662500074	-0.0145175783283	-0.4463466832915	0.1709871548061916	0.1196	0.2379	-0.2151	-0.9728	0.0199075735341999	-0.05508024298	-0.0372185070422	0.1774113054039832
436	0.1224628130605144	1.6845	-4.0829	-1.7201	-1.0023	4.817239364969399	1.6659019489301	1.1911495974732	0.1519034364346145	0.0068	0.0685	-0.0061	-0.2496	1.0580521246150998	1.1337087726512	0.2398744581778999	0.161768038518012	0.3353	1.0768	1.3763	0.2359	7.3329114339888	2.4710964152363	1.8108023309982	0.1697233262547459	0.0088	0.2431	0.122	0.0597	-0.8188858409897999	-1.2532328999178	-0.1842434127681	0.1776863467808979	0.0012	-0.0213	0.0047	0.0965	0.9081158346174	1.2194372365464998	0.1982101886666	0.2018461221377427	0.1225	-0.8878	-0.2703	-0.221	2.3156914439713	1.1439773036639	0.5659888396502	0.208955232800087
437	0.1297883539957193	0.0079	-0.0383	-0.0594	0.2941	2.4634638672805	-1.4231161064804	-0.0691650479706	0.1315270754815609	0.0006	0.0773	0.0025	-0.0237	2.4431235204086	-1.5649870751845998	-0.0368644197659	0.1391643501403897	0.4819	1.179	1.9493	-0.0671	4.9142199356449	-3.0519569204911	-0.1017804204208999	0.1503315086661196	0.2278	1.2852	-0.7878	-0.0206	5.5702649725674	-3.4555377294117	-0.1117342071879999	0.1643682306703174	0.0051	0.1796	-0.12	-0.0032	1.0375150625897	-0.6337375385156	-0.0258090281392	0.1683993861249949	0.0228	0.1659	0.3304	-0.2575	1.1250139628665	-0.6935389451795999	-0.0277368366434999	0.1745400547647788
438	0.1090138804377598	2.5959	-4.5649	-0.0115	3.8575	-4.6938202776635	0.0595653484798	1.684668574574	0.1368889568257368	0.0499	-0.4297	0.0645	-0.5987	0.1928988795221	0.1156685102579999	-3.4466068614428003	0.1606958282090523	0.005	0.004	0.2167	0.0084	0.0361562452133	-0.0350546403537	0.9462785743963998	0.1679508655965971	0.0946	-0.1455	0.0411	-0.9068	-3.394516688796	0.0890726215048	-0.0830531378077	0.1762310458817194	0.5863	1.9608	-0.0837	1.0669	-5.1778575843656	-0.0246680802489	4.2095075697465	0.1816656941634436	0.0011	-0.0638	0.0026	0.0728	-6.047259876774199	0.0927315233599	1.8108416740289	0.1871683029407049
439	0.1369111908921457	2.3824	-0.0171	5.1081	-0.0967	1.7388832708786002	-0.0045637915612	-0.3684868255362	0.1557630266417768	0.2258	1.439	-0.0007	-0.3224	1.4124541451607	0.0009835757675	-0.2926334623466	0.1580387631949677	0.0047	-0.0085	-0.0134	0.2108	-1.2136538110336	0.0027933551797	0.3469661877433	0.1722304687913563	0.0178	0.0058	-0.3938	0.0062	0.7297738764542999	0.0101898449512999	-0.1832991800313	0.1724997464067829	0.3966	-0.0046	1.8568	-0.0351	1.3110671550467998	-0.0190420268588	-0.2104065281836	0.1831888706672575	0.0057	0.2063	0.0131	-0.0613	0.821482481016	-0.0544900975195	-0.1482838827083	0.183224282300578
441	0.1413537849858456	1.6689	1.5753	-3.9023	-0.0083	-1.0675337950138	3.6511512780521	-0.5950239963067999	0.1487292634533982	0.0276	-0.4479	-0.1432	0.2388	1.3963628456044	0.8508717249489	0.4932829189166	0.1488028131512098	0.0243	0.1578	-0.4324	0.1814	-0.2289764386739999	-0.0028326982103999	-0.7638055980098	0.151232997859172	0.9938	2.7938	1.4249	0.1449	2.0486702946104	-0.5143314403410999	-0.5242852271082	0.164811177063657	0.028	-0.1037	-0.1756	-0.4616	0.6089120861439	1.2286041626995998	-0.5442714867038	0.1732747172867409	0.0015	0.0427	0.0599	-0.0878	-1.4032478759768998	-2.7049120466864	-0.4562217839972	0.1752175282602779
442	0.1427206971840801	0.5067	-2.1862	0.377	-0.6352	-4.6767454023397	-0.5704346021193	0.5592218383698	0.1549474415289454	0.0077	0.1296	0.0157	-0.2394	0.6131217904288	-1.3622524379874998	1.5204901074629	0.1619254064053147	0.1627	-1.0109	0.3396	-0.6081	-3.5250962076892995	-0.9481276968393	0.9659107467157	0.1682919671623253	0.152	-1.1365	0.0044	-0.2513	-2.499069310064	-0.7869393000614	-0.2856697459126999	0.1776672922646291	0.065	0.3158	-0.0748	-0.6658	-0.9620944727378	-2.3965020290291	0.7579434864355	0.1872205384072903	0.0346	0.432	-0.2733	0.1271	-3.5690817160119	-0.6127283601217999	-2.4352155712379	0.1902587562205759
443	0.1745722802330838	0.0023	0.02	-0.0259	-0.1375	-0.2426284703269	1.0670223356147	-0.3507824617212	0.1746044810793524	0.0049	-0.0688	0.1909	-0.0273	-1.2078703855207	0.4067675944073	-0.3725785007289999	0.1877855729846284	0.0712	0.5973	0.343	0.3076	-1.3772814757149	-0.3220227062794999	-0.9366788749056	0.1888090287214693	0.0198	0.0271	0.3125	0.243	0.398938331298	1.356547698536	-1.7084317651167995	0.2005043181693065	1.5158	2.5091	2.2451	-0.0622	-0.5820801392065	0.6522287629446	-1.2260075226734	0.2084959208373549	0.0157	0.2257	0.1604	0.1897	-0.6220526583977	0.581489993746	-1.3190931333096	0.2155857491377198
444	0.1310475315547273	1.706	-0.4083	4.3915	-0.2752	0.7976406044118	0.5551695062077	0.1709848114221999	0.1485096179835686	0.4354	1.9868	0.6302	-0.2293	-0.2571460486551999	0.7861130964166999	0.363923033975	0.1652300019461218	0.8391	-2.262	-1.5214	0.4311	1.8759937328681	1.0809497684825	0.0203796899025999	0.1759903368109451	0.1902	-0.3421	-1.2165	0.1565	0.5554842504533	-0.7685661047244999	0.2920433168860999	0.1765766584250213	0.0352	0.3258	0.4292	0.0941	2.445562788312	1.221207672928	0.2404646036383999	0.1805851715284765	0.0669	0.7179	0.1909	-0.0615	1.5921337663676	0.4132591944727999	0.1525722730545999	0.1823903897849121
445	0.12399466019609	2.7147	-0.2108	5.69	-0.6484	1.0282694503752	0.5079972123983999	0.1056360374295	0.1480393359848646	0.4733	-2.0838	-0.5898	0.3253	-0.5048891129731	0.9711827128295	0.3417729076909	0.1539333899400567	0.1369	0.888	0.6916	-0.2586	2.0286840350148	0.7619171325362	-0.0292712148407999	0.1657582107767623	0.7377	-1.1419	-2.2748	0.4437	0.8795134512985	0.0455592295505999	0.1827877206322	0.1759898388578198	0.1144	-0.9644	0.2082	-0.0391	2.6116690639274	1.0373970334976	0.0550408999493	0.1774441651653466	0.2899	-1.505	0.3861	0.192	1.1748615827634	0.7437799953835	0.0494541895899	0.1786084714454552
446	0.1327141398732124	0.0897	-0.1383	-0.958	0.278	1.3311714437345	1.2945430821528	-0.0836826262989	0.1366744114248904	0.1544	-0.1529	-1.2915	0.0565	1.936070540747	-0.6060400449028	0.1214125927401999	0.1400832640178951	0.1156	-0.0804	1.1028	0.1249	-0.1044557465085	-0.3915418415264	0.2587984559446	0.1461026746405513	0.0586	0.4596	0.6071	-0.1493	-0.2387728533182999	-0.0675126406812	0.1768075799658	0.1495618623934176	0.3244	0.98	-1.4989	0.2153	1.2037000242665	-0.6069055915782	0.2165440409728	0.1585536136521005	1.1608	-3.1743	-0.8524	0.4235	-2.4902171281565	-0.0681027861417	0.2503790473748	0.1737940879087745
448	0.1420542356187641	0.5432	-0.7035	2.0241	-1.0697	-2.3130554609144	4.2646664987879	-0.7311115394981	0.154422010578507	0.0119	-0.1155	0.1636	0.2751	-0.3938237373069999	-0.403659494982	1.0306300322172	0.1619262277523515	0.1761	-0.1377	0.9778	-0.8101	-2.0831347895036	3.1956376686075	-0.1842040697374	0.1676294623950164	0.1621	-0.5155	0.9652	-0.5036	-1.2786878407807	2.2888201540032	-1.2905694360520998	0.1775122583258861	0.0682	-0.1793	0.4121	0.6115	-2.0270316277254	0.267926039067	0.0828564226542	0.1867226687029682	0.0221	0.1408	0.3383	-0.2076	-1.471822778487	3.0597861836004	-3.8870127470986	0.1898812632849723
449	0.1064215871817452	3.6828	5.8125	-3.6135	2.2509	0.585030866509	0.7462586063176	-0.2710341384922999	0.1271620966616318	0.0728	-0.5442	-0.6226	0.4186	0.2637163347821	0.3482251647257	-0.0601161509095999	0.1396035844861144	0.052	-0.4741	-0.4833	0.3163	-2.0629124717238	3.8201295949086	-2.2452674190183	0.1404286310758186	0.0646	0.463	0.6059	-0.3291	4.8157443298028	-0.4143607993323999	0.465428053181	0.1561087468605516	0.0038	-0.0236	0.1139	0.1513	-0.7160038157092999	-0.8228594870904999	0.5135445797270999	0.1582873112606606	0.3136	-1.4028	0.8347	-0.5547	0.1137013587229999	0.6928701136577	-0.2719783712291	0.1611145961300895
451	0.1149121058069184	0.6552	-0.1113	-2.9048	-0.3195	0.9789726329081	0.1889645764521	-0.0861218942023	0.1395115399639969	0.1912	-1.4222	-0.0524	0.1736	0.1734240793256	0.4221113763802999	0.0472509798707	0.16251966366499	1.7088	-3.9217	-0.4231	0.4616	0.2500643031292	0.4696377574659	0.0377299664413	0.1723740453983015	0.0002	0.0413	-0.0069	0.0091	0.9582388557292	-1.1488951825014	-0.1749584575228999	0.1741875925179332	0.5258	-2.0425	0.5015	0.3238	-0.2698538475713	0.067276582497	0.0514213411249	0.1758445078389041	0.0013	-0.0838	-0.003	0.0651	1.5237162359802998	1.4322830326335	0.0670405243128	0.1773735888540563
452	0.1149754880736479	0.6522	0.1195	2.9026	0.264	-0.5273933265335	0.2841747107461	0.0947773609563	0.139314625043729	0.1945	-1.4341	-0.1333	0.1403	-1.2570885169264	0.5534384128569	0.2019084335523999	0.1636452438916772	1.3031	-3.4035	-0.5041	0.326	-1.6318702273746	0.7719496053646999	0.255336269243	0.1729815202816343	0.0002	-0.0361	0.0042	-0.0092	-0.2869287228950999	-0.8049977511527	0.0218353820385	0.17476690273151	0.8319	-2.593	0.5493	0.3394	-1.3686260089609	-0.0081046643242	0.1548935118659	0.1764020646670226	0.0017	-0.0985	0.0014	0.0679	0.1663423337996	1.3170472957131998	0.1906956698029	0.1781809832810902
453	0.1065540952645728	1.1916	0.5638	4.0419	0.3472	1.0588389852291	0.1684275144266999	-0.09835757675	0.1384971348467639	0.1725	1.3553	0.0911	-0.1536	0.0176256777535999	0.513033120328	0.060588267278	0.154782781108936	1.2349	-3.2287	-1.2115	0.2741	0.9958507930784	1.0052537774157	-0.0057047394515	0.1629674389174187	0.2635	-0.2253	1.5288	0.1927	-0.0817154747639	-2.9392784805663	-0.2826403325488	0.1677076311133677	0.2475	1.2839	0.7483	-0.0754	3.067182673372	1.8095040109851	-0.163667007712	0.1716881324241888	0.3989	1.3932	-1.2081	-0.2902	2.1646142060833	0.4497695269623999	-0.1903022394959	0.17380414839937
454	0.1066999433462539	1.1923	-0.5812	-4.0407	-0.3093	-0.3734047043737	0.2706407081852999	0.0675519837119	0.1382190664293378	0.19	1.417	0.2034	-0.1109	-1.4916516659597998	0.6727658249699999	0.2031280675040999	0.1558040238024409	1.0068	2.8202	1.3109	-0.1447	-0.718403740582	1.4486497334047	0.2029706953813	0.1632956219988576	0.2469	0.4215	-1.4352	-0.175	-1.4919270671747	-2.8336817861675	-0.1101211429292999	0.1687440075394563	0.2758	1.27	0.9153	-0.0334	1.2969036639948	1.5157296007481995	0.0319858839591	0.1720142924562147	0.3336	1.2656	-1.1227	-0.2168	1.3923105134423	0.7658514356062	-0.0396577749456	0.1742208800412434
456	0.1259301793719065	1.7496	-3.8722	0.5424	2.3562	-2.8278590176239	2.4837648711217	2.0640927626448	0.1438002239127966	0.0069	-0.1288	0.0354	-0.2335	-1.0763859769213	-0.0962723961228999	0.6416454876862999	0.1578755532701504	0.1763	1.1042	0.3082	-0.6011	-6.255148450993	3.8241032410093	4.2614797133012	0.1581556660515881	0.0014	0.0686	-0.012	0.0911	-0.9560749890407	-0.3579428933086	0.5276293847176999	0.170073112784466	0.0097	0.2506	-0.0123	-0.1507	2.4965513560992	2.1924297287882	-1.103178580828	0.2058260542017808	0.1412	0.7319	0.6089	-0.3497	-1.8043107309327	2.2347628298214	1.418709687042	0.2119963067696009
457	0.1224513976229279	1.8528	-0.1874	4.757	-0.179	0.1000886701008	5.329446281652699	1.3759831557018	0.1633283836395683	0.005	-0.209	-0.0086	0.0429	-0.179010789685	0.8873820574385	-0.7197807466564999	0.1713834211258568	0.0146	0.0232	-0.3492	0.0732	0.4366289547085999	-0.8425703454711999	2.0653123965965	0.1774142460836202	0.0754	0.1193	-0.6117	0.499	0.1552082561115	8.518159576857	2.1732696728373	0.1875898582967643	0.0006	0.0681	0.0025	-0.0138	-0.0670011812821	2.8343112746587	0.1454118414672	0.2055676562190281	0.1526	0.144	-0.8589	0.596	0.1342777637791	3.5018838195763	1.2620063957638998	0.2109733442084752
459	0.1713882764444478	0.4909	-1.3346	1.5054	0.4987	0.7900473994867	0.5346324441822999	0.9860937214648	0.1783683606534173	0.1282	0.5282	0.1595	-0.8795	0.4501236142386999	1.4561642522684	0.2399924872699999	0.1841556891053843	0.2307	0.008	1.0052	-0.9318	1.1112045590908	0.9928607227452	-0.2261043974328999	0.1867693517165873	0.3803	0.5258	-1.3413	0.9893	0.420576998183	0.4168000672357999	1.1971690811703	0.1895510604615582	0.1471	0.3015	-0.9673	0.3707	0.2991644054428	1.3645343337681	0.2099344118151999	0.1919577575842111	0.0107	-0.0193	0.1043	0.2684	0.1371891480509	1.1164765252046	1.1175781300641998	0.1944924646743755
460	0.1712893285647968	0.5882	-0.0544	2.2682	-0.0542	1.6808916436268	0.0745157001458	3.2480819285306	0.1739717303893763	0.1156	-0.4607	-0.0514	-0.8843	1.6552793306411	0.1256616400558	3.168687692578	0.1752802817463451	0.009	-0.1416	-0.2111	0.1115	0.6629694103257	1.1894185041224	1.4694228536143	0.1753553433106934	0.0016	0.0827	0.0692	0.0449	0.8743595142767999	-1.0992836207886998	1.493854875679	0.1986147054942281	0.8167	0.377	-2.452	-0.1175	1.0312988637391	0.0615718430454999	1.9714005823156	0.2048188482740118	0.0254	0.2018	0.0172	0.3805	1.0905101249426	0.0690470188785	2.0897050756305	0.2386638534437183
461	0.1406901152654688	0.1215	0.7314	0.8327	-0.2598	-0.3920533009255	0.2046231026707	0.7374851104715	0.1463111641229098	0.0126	-0.2548	-0.2149	0.1353	1.1221419216253998	0.6729625401234999	-0.265172026918	0.1640100068669422	0.085	0.5524	0.6838	-0.0677	-0.4539792312472999	0.2409760630375	1.0893298340216	0.1803263490912147	0.8881	-1.0934	-2.353	-0.8097	-1.7799180518987	-2.3465363800401	0.045244485305	0.1858593381540196	1.1662	-1.4788	-2.6533	-0.4298	-0.7013682082888999	-0.6559663508611	0.0289958136259	0.1903828446694162	0.0159	0.1997	-0.2919	0.0037	-0.7601466961547	1.6039760186083	1.8492011289614	0.1914057013925345
462	0.1428954651337994	0.1006	-0.8975	-0.0983	0.4905	-1.9122680071735	1.7452568418519998	1.385268110947	0.1539613727007373	0.0001	0.0277	-0.0062	0.0235	-0.8002765874687	1.4177654543052	0.4572447027953999	0.1644569247580121	0.1597	-0.8788	-0.6316	0.5347	-2.403072315156	1.6790818642146	1.8191037104759	0.1702744978905756	0.005	-0.1132	-0.1501	0.0948	-2.2751287793196	0.9922312342539998	1.3122081029371	0.1760332713951342	0.4021	0.6553	1.4445	-0.9538	-2.749684415623	0.7055779125738	1.7115792075727998	0.1884876832163023	1.1888	2.317	1.8521	-0.8137	-4.4581948668012	-0.1026066240655999	2.8412356480619	0.1957824896026334
463	0.1339240064755764	0.2545	1.3184	0.0098	-1.0545	-0.739255546853	0.9729531492109998	1.6110184211036	0.1464934825854789	0.055	0.4426	0.5566	-0.2389	1.1731698324433	1.1661667729787	-1.9112057453446	0.1646197216206059	1.0806	2.9918	-0.8207	-0.4707	0.1680340841196999	0.0763648225886999	-0.489427301908	0.1718621697976624	0.4288	-0.1975	1.9218	0.0995	0.0483919277609999	0.0450477701515	0.1068163283505	0.178788313739642	0.1904	-0.977	-0.2624	0.7575	-0.1153931090430999	0.3014463012234	-0.0317891688055999	0.1809794963821928	0.0211	-0.0602	-0.2959	-0.2887	0.7981520638109	-0.647192855015	0.0161699856176999	0.1817118490895047
464	0.1415871346401724	0.6984	2.4111	1.1912	-0.408	-1.134653005388	-0.2794535470621	-3.2116896251331	0.1570644967745607	0.3135	1.3182	0.0653	1.1188	-2.0837249349641	-0.2365696435990999	-3.3952642063792995	0.161213342991025	0.8442	-2.2554	0.0691	1.6624	0.0604308951551999	1.192880690824	-4.138257341148799	0.1665985436086791	0.1963	-0.1365	0.0872	-1.3196	-0.9838511687149	0.1186585805911999	-3.8737934887834	0.1826541204597686	0.0104	0.2591	-0.0306	-0.131	-1.4863403568152995	0.5570186286505999	-3.4757600471915	0.1832935146896697	0.0114	-0.0144	0.2919	-0.0868	-0.3007381266707999	0.1041410022628999	-4.1225594718995	0.1852911188816383
465	0.1350670426236286	0.4488	-1.9511	0.9142	0.5845	-2.0504800740226	-0.5912470653595999	3.6575248490255	0.1479625541854024	0.1445	1.0974	0.5064	0.0636	-0.1913645013247999	-0.7804083569652	1.7268836465151	0.1581728540704967	1.4661	2.7592	-2.435	0.6013	-1.4176867682438	-1.8036025563801	1.9808035666529	0.1627308799460123	0.5165	-0.8916	-1.9757	-0.2509	-1.6819539054557	-2.0181401027872	2.545100655983	0.1770656160546272	0.0829	0.8249	0.0229	-0.1476	-1.9858788176132	-1.3454923069093	2.11665505166	0.1775804404197513	0.0199	-0.0909	-0.1683	-0.3623	-1.1781270543115	-2.3261173471068	2.5392778874394	0.1799667247717065
466	0.1075898546697778	1.4388	1.9954	-3.8805	-1.0098	1.0796121054387	1.9582993530925	-0.6379865858311999	0.143070514583219	0.0001	0.0071	0.012	0.0321	1.1246992186209	1.8116285346429	-0.7341802958927	0.1474725613277863	0.0005	-0.0358	-0.0558	0.0262	1.1320563653618	1.8353130391243	-0.7476749554228	0.1564663687102594	0.1768	-0.0855	-0.9971	-0.833	-0.2421170109277999	6.1731969180449	1.3400629686727	0.1604441564521678	1.0029	0.0638	2.5077	1.7559	2.2233533509184	-2.2939347479942	-2.564378741026	0.1658165984450229	0.0106	-0.0703	-0.2151	-0.2115	1.1282400913839	1.8308279336245	-0.7602647252467999	0.1700339938809407
467	0.1164180792246074	1.4704	0.717	3.4244	2.5893	-0.4891912437238	0.9503702495892	0.8213251088932	0.1492635921463227	0.0151	0.0846	0.2712	-0.266	-0.4781751951278	1.0180796054239	0.833678820533	0.1524054532983599	0.0215	0.0464	0.3643	-0.277	-0.5735427015446	1.3719701665704	0.8733759385093	0.1592497352165205	0.1746	0.5474	-1.158	-0.0628	-0.2083213475564999	3.4514067111882	2.6311438641239	0.1608911463718816	0.5968	-1.3409	1.832	0.6402	-0.4008267967715999	-2.2597849973466	-1.64847298633	0.1644136087160045	0.0604	-0.0835	0.6162	0.4059	-0.4415861765768	0.5584743207865	0.8988702224028999	0.1678530892848895
468	0.1395132719588894	2.7086	-1.2767	-2.3114	-4.7064	-0.0718403740582	-1.1634521038603998	0.5919945829429	0.1722407152334509	0.0056	0.0639	0.1814	-0.1078	-0.0951314482325999	-1.0767794072283	0.5518646916289	0.1724569518374578	0.0414	-0.0146	0.5402	-0.2606	-0.0319071978977	-1.2372989724842998	0.6178822971435	0.1868307171812862	0.0088	-0.0059	0.2155	-0.1567	-0.0672372394662999	-1.2653112103427	0.56260533901	0.1868352119891644	0.0214	-0.0013	-0.3841	0.1567	-0.0332055179108	-1.2052737454945	0.6854342808553999	0.1926595977084702	0.0	-0.0059	-0.0139	-0.0112	-0.4275800576476	-1.850302733821	-0.8670023675359	0.1926686233385486
470	0.15050139888017	3.9934	3.8438	-3.8934	-3.1413	0.1849122442899999	0.507918526337	-0.6440847555897	0.1598954165180575	0.0035	0.0816	-0.1602	0.0165	0.0327334015423999	0.6634808697247999	-0.5172821676435999	0.1814083093591161	0.0397	-0.1406	-0.4214	0.3619	0.1006394725306	0.5949059672147	-0.5634315426547	0.1861978852753391	0.0	0.0152	-0.0084	0.0003	0.5218853022355	0.1713388986985	-0.9152369231741	0.1864017314826146	0.0001	0.0073	0.0097	0.0276	-0.2654867711636	0.9760219056056	-0.2736701215492	0.1867207000425313	0.0256	-0.2971	-0.3346	-0.076	0.0005114593990999	0.8023224250650999	-0.4345831171122	0.1868037273869114
471	0.1441532421766742	1.1182	1.4851	-1.6303	-2.6023	5.4588061665943	-1.2631473436541998	-5.001286062584	0.1495355605460911	1.0603	0.7994	3.0999	-0.6223	3.034134527584	-2.0081076299587	-3.4458593438594995	0.1642426770265616	0.1024	-0.7859	0.4297	0.3649	4.0126350441237	2.9970733926646	-1.4357452193351	0.1648119366718562	0.1117	0.383	0.92	0.152	4.7075903384085	2.7349307791105	-6.161551380957699	0.1842359029227334	0.0113	0.068	0.2364	0.1772	4.9657593058619	-0.6869686590527	-4.5996724051984	0.1856206973343072	0.0059	0.0055	0.1051	-0.1919	3.4449937971841	-0.8656253614614	-3.4076966040805	0.1933156805341822
472	0.1468665979434972	1.6812	2.2735	0.9537	-3.3305	4.2881542881158	-1.62486716791	1.7864883380255998	0.1489247811649707	0.5581	1.0226	1.998	-0.7639	5.229200239429099	-1.2708979207021	0.8272659065289	0.1573119809477831	0.1427	-0.9751	-0.3368	0.5445	3.396090410024	-4.4100783402551	5.0088399244784	0.1608470883613428	0.3908	-0.1741	1.1183	1.5373	5.706313172728	-2.3218682997912	-1.1434658442648	0.1828979249247673	0.0497	-0.0305	0.3856	-0.5081	4.8169639637545	-1.537132209449	1.1125422221346	0.1829603950736688	0.0377	0.4605	0.2446	-0.1938	3.6483579228724	-2.0858494586219	2.2363365510493995	0.1934324569731826
473	0.146382155701382	1.5073	2.7118	1.079	2.632	-0.7470848099623	-1.045344325699	-0.617292151683	0.1554347090578701	0.0225	0.2834	0.1419	0.3412	-1.3949464964991998	-1.0196139836212	-0.900561972723	0.1565005742312869	0.7684	-1.4376	-1.6559	-1.5988	-0.3075051279511999	-0.8917884768769	-0.3006200975787	0.1681165171454469	0.0008	0.0262	0.08	0.0049	-0.9511964532339	-1.0131223835557	-0.6182757274505	0.170321869218736	0.3511	-0.9516	-1.2696	-0.7582	-0.6175675528979	-1.0122174938496	-0.6034040618459	0.177705750048101	0.0014	-0.0653	0.0564	-0.0642	-0.9794447492765	-1.0842545830613	-0.8161711718715	0.1781276041760356
474	0.1447121848212025	0.4495	-1.7124	-1.2117	-0.5088	1.2139685552792	-2.4318714136284	-3.4254403109262	0.1481948675092398	1.4353	1.6301	1.7912	-2.9432	1.9346148486111	-2.9120531033219	-2.2843350485033995	0.1583281775937878	0.2531	-0.8518	-1.1773	0.5351	3.3082374224709	-1.7460437024659998	-7.0227703229807	0.1620446274082924	0.2243	1.359	0.3636	0.311	4.5139832843338	0.2237438155908999	-4.8788112080149	0.187903109031828	0.0023	-0.0818	-0.1054	0.0228	1.8776854831882	-2.0035438383975	-3.6237291856542	0.1881480097286884	0.0009	0.0118	0.0087	-0.0814	2.4043706351691	-2.0896657325998	-3.0906311196692	0.1938778791674114
477	0.1800787127758567	0.0	-0.0003	0.0003	-0.0004	0.0001967151534999	-0.0111340776881	-0.0052719661138	0.1808087348420466	0.0121	0.0222	-0.2901	0.127	0.0003147442456	0.0107013043503999	0.0047998497454	0.184225526388088	1.4857	1.2111	3.1085	0.9835	-0.0004327733377	-7.86860614e-05	0.0001967151534999	0.1879306500658249	0.0	0.0004	-0.0001	0.0002	-0.0003147442456	-0.0002754012148999	3.93430307e-05	0.190636468549549	0.4418	-0.2653	-1.7023	-0.7127	-0.0003147442456	0.0001180290920999	-7.86860614e-05	0.1944356123922089	0.0	-0.0007	-0.0001	-0.0	-0.0007081745525999	-0.0003934303069999	-7.86860614e-05	0.2415702088595202
478	0.1781200962923833	1.6688	1.8366	-0.3094	3.2534	0.0549622138878999	-0.8998537981703999	-0.171535613852	0.1859242377996819	0.0238	0.0357	-0.434	-0.0517	0.1068950144119	-0.9048503630693	-0.1131898993239	0.1925901367386819	0.0228	-0.1676	-0.3607	0.1386	-0.1213339066788	-0.942659015572	-0.4196721084768999	0.1928349804741146	0.0249	-0.2753	0.2026	0.2774	0.3252881778276	-0.9916410887935	0.1616998561769999	0.2043819596366254	0.0044	-0.0146	0.1795	-0.003	0.1578048961377	-0.9124435679944	0.0476050671469999	0.237401377266812	0.0062	0.112	-0.1601	0.0316	0.2418416097129	-0.8289183138183	0.2665490329925	0.2378628600111757
479	0.1322585601702146	1.429	1.9532	-2.2259	2.7271	0.7131711174988999	0.3973252670393	-0.1491887724143999	0.1433596206553438	0.0032	-0.1549	-0.0898	0.0345	0.6840966178115999	0.3855223578293	-0.1456478996514	0.1680523072842983	0.0001	-0.0013	-0.0004	-0.0338	0.6793361110969	0.3548347938832999	-0.1309729492002999	0.176022200298565	1.8483	3.3544	1.9586	-0.8139	1.3989988286612998	0.1818434878954	0.2466414594583	0.178984466111766	0.0195	-0.3072	-0.2539	-0.0697	0.2597820317120999	0.7701004829218	-0.6438093543748	0.1806974961562893	0.0033	0.132	0.0978	-0.024	0.0758927062202999	0.1632735774049999	-0.1467888475417	0.1887753902422664
480	0.1699438015239532	1.3396	-2.0844	1.2853	2.4139	0.3196227814068	-1.5840684450740998	0.2746930403474	0.182188496435871	0.4844	-1.1948	1.1998	1.0587	-1.3085885441127	0.0203796899025999	2.2213468563527	0.1906458579977779	0.0036	0.0726	0.0949	-0.1174	1.1736419488116998	-2.0956852162969	-0.6683200625009	0.190933655059547	0.2707	-0.52	1.286	0.45	0.0974920300745999	-1.2705044903951	0.5442321436730999	0.1970072613568846	0.3917	1.0711	-0.8607	-1.0461	0.0845088299436	-1.456478996514	0.518934574933	0.2024588716492724	0.0011	-0.0469	-0.074	-0.0105	0.8584255868433001	-1.6670035537897	-0.258483711699	0.2116067490361361
481	0.1707312057973331	0.9819	-1.8663	1.5767	1.6302	-1.120489514336	0.6925160263814	1.3368368401553	0.1814406072235582	0.715	-1.582	1.6835	0.7575	-1.6969436001524	1.9009372143319	1.4560462231762998	0.1876006802330244	0.0774	0.3343	-0.677	-0.2203	0.7161611878320999	-1.5996876282619998	-0.2952694454035	0.1902789587852309	0.1837	-0.3973	1.136	-0.0122	0.1469068766338	-0.0618472442603999	0.3681327382598999	0.1969610487344097	0.4483	-1.3407	1.2123	0.3831	-0.00786860614	0.0492181314056999	0.4432385838662	0.2021014581681416	0.0041	0.1702	-0.0046	0.0353	0.740042407467	-0.6892112118025999	0.5847554652940999	0.2061904147721218
482	0.1728125910619917	1.021	-1.6904	-0.9099	2.2752	-0.1546574536817	-1.4760718258025998	0.4328520237614	0.1826205334295971	0.7486	-1.0656	-0.2426	2.2258	-0.6634415266941	-0.9922705772847	1.6419027002031	0.1905890380550025	0.2801	0.4085	-0.5059	-1.3349	0.2677293239134999	-1.0009260440386998	-0.1978167583596	0.1922658178469936	0.0164	-0.1776	0.2708	0.1527	1.3362073516641	-0.6483731459359999	-1.708274392994	0.1966987156357416	0.3389	0.3653	0.2076	-1.5517	0.2328320556826	-1.1560162710581	-0.0485492998837999	0.2027009771937558	0.0022	-0.0758	0.0294	-0.0992	0.7736020126540999	-0.6100136910035	-1.1073489420822	0.2117650198539397
483	0.1069885191258624	1.4747	-0.6457	3.1514	-3.2136	0.2719783712291	0.5500549122166999	0.4943845237761999	0.1429857872158445	0.0001	0.0104	0.0163	0.0138	0.2587591129138999	0.5410847012171	0.4736507465972999	0.1476873720586375	0.0006	0.019	0.0579	0.0456	0.262024584462	0.5386847763443999	0.4696377574659	0.1555575851470351	0.0025	0.0991	0.0488	0.107	0.4025972331531	0.4431992408355	0.7247379685247	0.1589142691571951	1.2393	-2.2672	2.2111	-1.2918	0.1997052238332	0.824629923472	0.3669131043081999	0.1661451368922715	0.0104	-0.1848	0.2043	-0.1326	0.2512445940501999	0.5348685023665	0.4738868047814999	0.1697703469945067
485	0.133823240975145	2.7208	-1.8489	2.8334	4.3647	-0.0779385438167	0.7583762597732	-0.5590251232163	0.1673683012317848	0.0156	0.0806	0.3166	-0.1811	-0.1055966943988	0.9340822348794	-0.635389945805	0.1696133730597872	0.0212	0.0075	-0.3601	0.2411	-0.0526409750766	0.7787952927064999	-0.5373864563312999	0.1831617893671054	0.0108	0.06	0.2099	0.2011	-0.0205370620254	0.928102094213	-0.7456291178264	0.1833742587995352	0.0287	0.0037	0.3849	-0.2937	-0.1045737756005999	1.0196139836212	-0.6112333249552	0.2012051671647252	0.0024	-0.0232	0.1096	-0.0748	-0.051932800524	1.0455803838831998	-0.7221019854677999	0.2100475155811508
486	0.1432037006907817	0.1088	0.9227	0.5099	0.1689	-2.5649688864865	-1.4563609674219	2.3322155168653	0.1541109232752132	0.0001	-0.0248	0.0229	0.0036	-1.2994609609903	-0.3945319118595999	1.9232840557695	0.1639991897080922	0.0608	0.6301	0.27	0.2941	-3.5071951287208	-2.0696007869428	2.0992260890599	0.1845708221523538	1.3758	2.5371	0.9481	1.9608	-5.7700882254927	-3.0846509790028	0.5545400177165	0.1913714969739864	0.0656	0.668	0.0601	-0.2534	-3.0705661740122	-1.4557314789307	1.5573545272288	0.1955420223423066	0.3679	1.3879	0.9347	0.15	-4.2503456356131	-1.9625877434388	-0.1165340569334	0.1979788759472164
487	0.1457283465553644	0.2952	-0.2293	-0.6213	-1.6125	4.067243170735299	2.2154454017477	-2.7264326844793	0.1575634641807169	0.2126	1.4156	-0.086	-0.1111	4.471453468147099	2.189046228148	-3.4742650120249	0.1597699580550098	1.5621	3.1387	0.8237	-2.0336	3.9316277439124	1.5370141803569	-4.9086332252855	0.1701129042003302	0.1823	-0.1227	0.7813	-0.9911	3.3030047993878	1.7185429240067	-4.2883510032693	0.1715807112565607	0.2113	1.1449	0.1609	-0.7142	2.9313311883649	2.1067012648929	-2.7440190192022	0.1826629509510208	0.0031	0.0055	0.0409	0.1536	4.1574567401304	1.9808429096836	-4.09560949587	0.1833505746054273
488	0.1116661698792521	1.3715	-3.9181	-1.3506	1.1166	5.618460185174899	2.9796444300645	-4.3524801433103	0.1233729023266568	0.0002	0.0303	0.0375	0.0263	-1.096096835302	0.2678866960362999	-1.9093566229017	0.1436502117670105	0.3421	-1.7519	-0.3136	0.636	5.1843885274618	1.1722255997065	-3.9143954964658	0.1554217277322639	0.0164	-0.2172	0.1677	-0.2879	4.282842978971299	3.0406261276495	-3.9404799258199	0.1566297373920878	0.0637	-0.7528	0.1819	-0.1006	2.0575224765179	2.0894690174463	-2.6819750597883	0.160598672225666	0.1413	0.411	0.3667	1.0083	1.2796714165482	1.7148053360902	-3.9828523698838	0.161928537813861
489	0.1433777538664577	0.1348	0.8924	0.6533	0.4322	-0.8075157051175	-0.9327445718356	1.2308073724188	0.1539805014506086	0.0002	-0.0006	0.04	0.0112	0.4946992680218	-0.0616505291069	0.9207842905028	0.164954129299857	0.0857	0.5244	0.4317	0.5636	-1.1346923484187	-1.2991855597753998	0.7881982770438	0.190282459524324	0.459	0.7769	0.8015	1.5401	-3.0884672529807	-2.5999841838095	-1.5073888782398	0.1914795175228301	0.9276	1.2088	1.0697	2.1589	-2.2464477099393	-1.924661061844	-1.2131816946652	0.200957223257658	0.1916	0.7961	0.6775	0.5811	-0.8815199458642	-1.2674357340004998	-0.2085574057407	0.2014463510365606
490	0.1428257987353785	0.1144	0.8195	0.4868	0.5416	-0.5831817440660999	-1.3092967186653	0.9765333650047	0.153746055196927	0.0001	-0.0087	0.0271	0.022	0.5018596996092	-0.2517560534493	1.0323217825373	0.1637542298448457	0.0817	-0.5278	-0.1939	-0.6575	-1.2485117362338	-1.7717740445438	0.5018990426399	0.1849082947239035	0.79	-1.3707	-0.3937	-2.0916	-3.5752979148625	-2.654080851022	-1.7607186529171	0.1890203434906374	0.6735	1.3778	0.514	1.7839	-2.6848471010294	-1.6252212551862997	-1.4059625450951998	0.1972261582433075	0.1578	-0.5965	-0.9131	0.1049	-2.4351762282072	-1.4879927641047	-1.8681644697588	0.204114376531797
491	0.140103091372114	0.1152	-0.9524	0.5715	0.0099	-1.0743794823556	0.3280421899765999	-1.383694389719	0.1460531115836535	0.0101	-0.283	0.1389	-0.0695	0.3285536493757	-0.2947186429737	-0.2630868462908999	0.1627352670784176	0.0541	-0.5376	0.452	0.0723	-1.6434764214310995	0.3494054556467	-1.8250445081116	0.1786609792244139	1.0418	-1.6312	2.1499	1.2098	-3.3364857185134995	2.5502939360354	-0.6210690826302	0.1846691669758583	0.723	-1.5339	1.7064	0.7796	-2.7591660860216995	1.6985960074418	-0.8966276696529999	0.1865499160853071	0.1327	0.7332	-0.722	-0.0919	-3.047904588329	1.989577062499	-0.4864765746054999	0.1899900188199788
492	0.1422887263391085	0.2676	-1.0213	-0.3704	-1.2807	0.06688315219	-1.6668461816668998	1.4001004335209	0.1659392680030761	0.1848	-0.0927	0.7202	-1.0694	0.0947773609563	-1.5573545272288	1.3327058219318	0.184543317500172	0.0033	-0.0753	0.0914	-0.1148	-2.1948296536609	-0.3643558073127	-3.1613698888677995	0.2035377629824512	0.0577	-0.2387	0.32	-0.5155	1.6196738878575998	0.1653587580320999	1.7698855790701995	0.2045057386562913	1.5419	-0.755	1.3032	-3.0069	0.3857977590442	-1.0732385344653	1.1962641914641998	0.2095363951787939	0.0014	0.0493	0.0695	-0.0519	-0.5678379620931	-1.7301884610939	0.4081052574511	0.2111294593118635
493	0.1435859254673009	0.2887	-1.4258	0.0935	0.9869	-0.4382420189672999	2.8707822641176	-1.3780289932982	0.1671320417672397	0.1443	0.3569	0.8131	-0.7119	-0.5514712613218999	2.8154659629534	-1.2650358091277998	0.1850858394513455	0.0005	-0.0607	-0.0224	-0.005	-2.9563533558901	-0.2749290985315999	2.2382643595537	0.2022923553892021	0.0025	0.0949	0.0772	0.0598	1.0276006188533	1.0974344983458	-1.4569511128823998	0.2038384428816806	1.4872	-1.6592	-1.8041	2.2217	-0.1842040697374	2.5109115623047	-1.3659506828733	0.2105078355774051	0.0574	-0.3497	-0.3232	0.427	-1.9776954672276	2.1386478058213	0.1714569277906	0.2133164727454063
494	0.1433212382079536	0.3458	1.4358	0.9446	0.8158	-0.0135733455915	-1.1319776793004	3.3787007904546	0.1641901302933363	0.1724	0.3947	-0.1696	1.1791	0.1302647746477	-1.0012407882843	3.3720124752356	0.1838525712570531	0.0035	0.0083	0.0393	0.1653	-2.3551918467941	-1.5869404863152	-1.4679671614783998	0.2002819436958546	1.5657	-1.6527	-0.1505	-2.9954	0.346612100467	-0.6696970685753999	3.0487701350044	0.2030524439018439	0.0033	-0.0499	0.0691	0.1312	1.2371022573308	0.587391448351	2.1769285746924	0.2070769484667348	0.0161	0.2579	0.223	-0.009	-1.1674650929918	-1.6945436752797	2.2128881047522	0.2090650654573149
495	0.1442125853269464	0.3207	1.4283	0.6349	0.9447	-1.1490132115935	-1.2441053167954	2.4081475661163	0.1678179510664216	0.137	-0.1138	0.2135	-1.0797	-1.0399936735238	-1.1750189548862	2.3989806399632	0.1809099784509769	0.0008	-0.0658	0.0487	0.0106	-2.484512388705	-0.8607861686852999	-2.5308584788696	0.2014713163115501	0.002	-0.0594	0.0993	0.0397	0.7811165315178	0.1051245780304	1.8276804911685	0.2037444932754293	1.4801	0.9891	-0.2094	3.1424	-0.6599399969618	-0.9101616722138	2.2863415430691	0.2092219115044422	0.0044	0.1153	0.0878	-0.1027	-2.0495751843165	-1.4634820559786	1.0729631332504	0.2125051567997012
496	0.1411646168197329	0.2748	-1.4542	-0.8792	0.1797	-0.1429725735638	1.6296276746247	3.1726613386787	0.1625561744701168	0.254	-0.3214	-0.6631	-1.3418	-0.0158945844027999	1.5815504911093	2.8140102708175	0.1754604433920196	0.0452	-0.1115	0.1651	0.589	-0.6316523578884999	-0.3901648354519	-1.2986741003762998	0.1912409509367202	0.1009	-0.0214	-0.4137	-0.7872	-0.3679753661370999	-0.0432379907393	-0.4954467856051	0.192968819984376	0.0171	0.1476	0.2271	-0.2442	-0.6239017808406	-0.1257403261171999	-1.0945624571047	0.1950856488542532	1.3621	1.3998	1.6472	2.4084	-0.6265377638974999	1.0719795574829	2.6230785428304	0.2041794624964517
497	0.1428305496859344	0.2656	1.3736	0.7363	0.6002	-0.561425048089	-1.7402996199838	2.1378609452073	0.1665372112183575	0.1924	-0.2266	0.7808	-1.0353	-0.5277080707791	-1.249534655032	1.629194901287	0.1751886980605516	0.0244	0.1175	0.3392	-0.2834	-0.8747529445837999	0.9656353455008	-1.2044475418498	0.1908735883153976	0.0345	-0.1005	-0.2863	0.4227	-0.254549408629	1.130325272011	-0.8143220494285999	0.1922964891870575	0.0225	0.0518	0.4087	-0.0749	-0.9704351952462	1.1319776793004	-1.2654685824655	0.1980053688909452	1.2561	1.2383	-1.3238	2.496	-1.3151588302396	-1.7862522798413998	1.3257027624672	0.2045870450305713
498	0.1530723687176313	0.5878	1.3199	-1.0817	-1.6876	0.1434053469014999	0.8225840858756001	0.5214131858671	0.163447180188037	0.1081	-0.0059	0.8925	0.442	0.3634902606373	1.8277591772299	1.1348890635721998	0.1691186123469334	0.133	1.0412	0.1232	0.2834	0.2834271931628	0.5688608808912999	-0.3425597683049	0.181982619829321	0.7258	-1.1524	-1.3436	-1.6878	1.5235588638575	-0.4784505963427	-1.9047141452791	0.1875800800408553	0.0283	-0.1626	-0.3878	-0.222	0.9962835664161	0.391856585772	-0.5023711590083	0.1903267545679003	0.0059	-0.2064	0.0292	-0.0564	0.8690088621016	-0.4698344726193999	-1.6109397350422	0.1928996033974868
499	0.1396123734506484	0.1454	0.4678	0.6623	-0.9511	-1.0866151649032998	3.191506650384	-1.8706824237236	0.1531475934489078	0.3648	-1.5293	1.0763	0.2745	-5.1462651307135	0.5699231427202001	0.5324685774937999	0.1600250938016793	0.0772	-0.7742	-0.3433	0.081	-2.017904044603	0.2392843127173999	-0.3111246867755999	0.1706721371643927	0.5249	1.9981	-0.6854	0.3881	-2.1786990110739	-0.203403468719	-0.1763748066280999	0.1723636254994724	1.1646	-1.666	2.7036	-0.223	-1.224748545691	0.6976306203724	-0.7274526376429999	0.1779889887256888	0.1023	0.2634	-0.8245	-0.3362	-3.2179058239837	0.1611097107165	0.0766795668343	0.180666967771034
500	0.138901006803241	2.4817	-1.6262	-4.6452	-1.6055	1.4245717986162998	4.1925113804841	1.3868811752057	0.1522419038099354	0.0	0.0015	-0.0053	-0.0051	-2.7405568325006	-7.7933429222709	-2.7429174143426	0.1742080762147955	0.0074	0.1638	-0.1013	0.1641	0.0883644469522	0.3608149345497	0.0679454140188999	0.1746138345132593	0.085	0.5443	-0.3715	0.5444	0.2572640777473	0.8236463477045	0.2336189162965999	0.1759056263482524	0.0548	0.4853	-0.0029	-0.4811	-0.2816567567813	-0.641684830717	-0.3006594406094	0.1782558059749357	0.9891	0.9324	2.5668	0.9305	-0.5836932034651999	-1.5097101170510998	-0.6023418000169999	0.1923525667938086
501	0.1267606203925521	1.8528	2.2072	1.3663	3.897	-4.983699727861099	-3.2334069780795	-11.4099510193684	0.170785602123237	0.0525	-0.6764	0.0216	0.0576	-3.1498817239034	-2.1109896552392	-8.4072515733137	0.1728170965271693	0.0045	0.0299	-0.1484	0.1284	-2.7987058318752	-2.1432509404132	-7.748885297579899	0.1741638712070241	0.0509	0.4553	0.261	-0.4032	-2.0616141517107	-1.51470668195	-6.4236939945118	0.1829192163714224	0.0298	-0.2812	-0.0762	-0.3988	-3.4721011453364	-1.186192375605	-5.0023876674436	0.1834902708529263	0.0036	-0.0952	-0.0306	-0.1395	-3.1786414793451	-2.1799186450256	-8.3284868258523	0.1876730682852058
502	0.1418431817696837	4.2691	5.0896	3.2214	-2.9775	0.1039442871093999	0.0810073002113	0.1582376694754	0.148837139577461	0.0011	0.0131	0.0316	0.0986	0.0575588539141	0.0553163011642	0.1969905547149	0.1738002015236761	0.0539	0.3711	-0.0894	0.5652	0.5587497220013999	0.3612870509181	-0.1409660789981	0.1739201027563474	0.0533	-0.2292	0.5929	0.2356	-0.4045250416574	-0.2579329092692	0.4248653885293	0.1822667037409959	0.0368	-0.0461	-0.3293	-0.4387	0.0968231985527	0.0557884175326	0.1026459670963	0.1849345344648992	0.0001	0.0059	-0.0207	0.0188	-0.9559176169179	-0.6432978949757	0.7388227735152999	0.1849957000133618
503	0.1143786216130949	1.8129	-2.5461	-3.5223	2.2105	-6.493016414605199	-9.0167931479488	6.0069332703067	0.160853453341512	0.0143	0.1651	-0.139	-0.2948	-6.054223593208099	-7.8018016738714	5.4745040358436	0.1740366381198865	0.0324	0.3848	-0.355	-0.0702	-4.0258149594082	-5.290457338228999	3.7324339794783	0.1749494769692637	0.0774	0.0514	-0.8102	0.0657	-5.4486950077044	-7.522741557116299	4.9959354104088	0.1776124082754063	0.1852	-0.9543	-0.3187	0.7427	-3.8580169334727	-6.3194743061875	4.1222053846232	0.1791889488170584	0.0042	-0.0702	0.1687	0.0437	-3.9183691425665	-6.3637745587557	4.0617351464373	0.1810825046928999
504	0.1037856592672215	0.3141	0.7256	0.5006	-1.9398	-2.6272095610539	3.5274174465006	10.4149264299347	0.1302296540200544	0.749	1.2512	-0.1095	-2.6552	-2.7720706000913	2.7256064808346	8.933740010141099	0.1531492739947689	0.4016	1.4321	0.3121	1.3359	1.1920151441485998	-0.5841259768028999	6.7457953868527	0.1602905799909855	0.0555	-0.3191	-0.3999	-0.5076	-1.8448340525537	1.2400136416026	9.2713425565778	0.1638493866658694	0.0228	0.1428	0.3942	-0.1821	2.0428475260668	-0.3855223578293	7.8252501201686	0.1743391940712963	0.2015	0.5308	-1.0264	0.6316	-1.0588389852291	3.3717764170514	7.970740647697199	0.1796628587074616
506	0.1606116473038898	1.9678	-1.9992	-3.7736	-0.3754	0.0433166768007	-0.2255535950031	-0.1108293174819	0.1773995779647706	0.0513	-0.3607	0.1255	0.5366	-0.4911583952587999	-1.2473314453128	-0.2167407561262999	0.1777871126488225	0.0511	0.4917	-0.2823	0.3313	0.7371703662258999	1.0540391354837	0.0293499009021999	0.1819398098252864	0.0006	-0.0572	-0.0303	0.0244	0.1812533424349	0.0417036125419999	-0.092849552452	0.1848431723774337	0.015	-0.0267	0.0496	-0.3446	0.1168881442096999	-0.1146062484291	-0.0797089801982	0.2211702162638693	0.0004	0.0222	-0.0425	-0.0172	0.0331661748801	-0.2408580339453999	-0.1035115137717	0.2239742311038931
507	0.1039937625143516	1.8134	2.1185	3.9619	2.4436	-0.3632148594224	-0.0941872154957999	0.2889745604915	0.1380998586561111	0.0022	0.1441	0.0283	-0.0514	-0.6758345813646	-0.3348878773184	0.2061181378373	0.1441267249784021	0.0024	-0.1334	-0.0407	-0.0745	-0.481952126075	-0.3215899329418	0.0950527621712	0.1451699783025223	0.889	2.0178	0.7522	2.1327	-0.0507131665722999	0.4094035774642	0.8532323067908999	0.1485376893100818	0.0006	0.0448	0.0097	-0.0639	-0.3122656346658999	-0.0597620636333	0.2833485071013999	0.1666405407180176	0.0015	0.0466	0.0734	0.0744	-0.3540085902386	-0.0926528372984999	0.2472316049187999	0.1668401758220738
508	0.1098764047068879	1.7673	-0.4742	3.5705	-3.3397	-0.171142183545	0.0576375399754999	0.1017410773902	0.1359223588834588	0.0	0.0041	0.0164	-0.0098	-0.1142915041834999	0.2758733312684	-0.1177930339158	0.1464997553248847	0.558	1.699	1.3832	-0.9558	-0.1836532673075999	-0.1006788155613	0.2358221260158	0.1510120345591526	0.045	-0.3288	-0.461	0.3561	-0.172715904773	0.1336876183186	0.0430412755857999	0.1549388381484175	0.0	0.0075	0.0067	-0.0067	-0.1613851119313999	0.1100424568679	0.0771910262334	0.1633849812490296	0.0	0.008	0.0018	-0.0056	-0.1541853373133	0.0686142455407999	0.1056753804602	0.1642403982019641
509	0.1067309707871137	1.3501	1.818	-3.9335	0.4443	1.6075955774327	-3.7958942879974	0.4154230611613	0.1445786808321244	0.3609	-0.4532	-1.8777	0.1158	0.2700899057554999	-2.2751681223503	0.1781452430096	0.1603269107245024	0.0002	-0.039	-0.0102	0.0036	1.2579540636017998	-1.3511970463608	0.197895444421	0.1699945504810245	0.752	2.2714	1.2128	0.0731	2.2733583429381	-7.4805264851752	0.7586516609880999	0.1818045922159699	0.0038	0.071	-0.1336	0.0904	-0.2682014402818999	-4.027546052759	0.2723324585054	0.1822682707314948	0.0162	0.236	-0.1477	0.2366	-0.7173808217837999	-7.3736314707633	0.5055579444949999	0.1838984145489813
510	0.0924841265287969	2.5016	-1.2178	4.0549	4.7589	-1.6189263702742998	5.1587762144761	5.7631638520895	0.1327104855220112	0.0	-0.0016	-0.0024	0.0003	-0.5090594742273	1.9592435858293	2.1401034979572	0.1471103403021651	0.2598	-0.8078	1.1934	-0.7567	-1.2932447621397	3.889845445309	4.061813832498699	0.1547159429372694	0.2858	0.8763	-1.3287	0.4873	-1.7543057389129997	5.9167590439423	6.9929483057101	0.1615673442988953	0.0	-0.016	-0.0039	0.0012	-1.2391874379579	3.3503738083506	2.6925583350466	0.1704923051600122	0.0292	-0.291	0.4143	0.0209	-1.3888876697714	4.6627392834105	5.6417512593493	0.1736393145226262
511	0.1427233045474923	1.7436	2.6681	3.152	1.1277	-4.5216158322896005	-7.095043470376599	-3.0689924527842	0.1741303058589444	0.0508	0.364	-0.1196	-0.5394	-1.9507061481674	-4.0617351464373	-1.9547978233602	0.1825640166686138	0.0031	-0.0833	0.0074	0.1352	-2.4163702595326	-4.5031246078606	-2.075344869425	0.1885528452520248	0.0005	0.0595	0.0148	0.0197	-2.1491523950182	-3.9990616985322	-1.8627351315222	0.1908930889682672	0.0004	0.0348	-0.0466	0.0122	-1.2298237966513	-2.3053442268972	-0.9986441482581	0.2014424210655485	0.0032	-0.0981	-0.1153	0.0313	-3.4441675935394	-5.7829140535009	-2.5604837809867	0.213467566790824
512	0.1078127932451096	1.4268	0.612	-1.0112	4.2958	-0.0281302669504999	-0.0805745268736	-0.0199469165649	0.1430293538881336	0.0	0.0068	0.0168	0.0062	-0.0203796899025999	-0.0562998769317	-0.0218747250691999	0.1474032407403551	0.0005	0.0143	0.0688	0.0026	-0.0107013043503999	-0.0441428804454	-0.0156978692492999	0.1609801719383357	0.0011	0.0341	0.0901	0.0283	-0.0583457145280999	-0.1604015361639	-0.0458739737961999	0.1639133234796586	1.2928	1.4781	0.2122	-3.0986	-0.0559064466247	-0.1532411045765	0.0099144437364	0.1659783700019197	0.1349	0.401	0.0915	-1.0248	-0.0128258280081999	-0.0434347058928	-0.0533491496291999	0.1708724411058569
513	0.1431057748093899	2.5212	4.939	-1.4261	-0.0075	0.2721357433519	0.1561524888483	0.9138599170996	0.1653273747504261	0.2874	0.02	0.3484	1.5765	-0.0984756058421	0.0305695348539	0.1954168334868999	0.1753268978762233	0.1423	0.565	-0.9378	0.1384	0.0109767055653	-0.0609030115236	-0.0139667758984999	0.1784252224904041	0.0013	-0.0137	-0.0501	-0.0893	0.1686242295801999	0.1148816496439999	0.6691856091763	0.1810876874478264	0.0001	0.0147	-0.0176	0.0121	-0.0493361604978	0.2607262644488999	1.4865370719687998	0.1877144171367488	0.0252	-0.4187	-0.132	-0.0946	-0.6922406251665	0.1972659559297999	0.6321244742569	0.1890797017081259
514	0.1286793543218772	1.521	2.8526	2.24	2.1391	0.2026952941663999	-2.8793197017795	2.8624808846399	0.1491605746482887	0.0019	0.0753	-0.0046	0.1155	0.9078797764332	-1.1794647173553	2.3347334708301	0.1491853477243966	0.0006	-0.0506	-0.013	-0.0611	-0.66489721883	-2.3885547368277	1.1693535584654	0.1546679942774781	0.2214	-0.0582	1.0722	-0.997	0.2041509863023	-3.5670358784155	3.5242700040446	0.1610031248212117	0.0554	-0.0003	0.5177	-0.4978	0.1220420812313999	-3.118328613282	2.9696513002667	0.1696407351246534	0.0003	-0.0035	-0.0152	0.0533	-0.6204002511083	-2.4067705600418	1.2494166259399	0.1696907601203544
515	0.1392798557883148	1.1227	3.2716	-0.8765	0.7872	-2.174882737096	1.0848447285218	-0.2499856170677999	0.1555822424628224	0.2594	-1.4783	0.3528	-0.4375	0.049572218682	0.5439567424582	0.3248554044898999	0.1668629409159852	0.0387	0.5629	0.0633	0.165	-3.1294233479394	1.2007886399947	-0.3215112468804	0.1753825168516089	0.6262	-2.1334	0.7974	-0.4101	0.2012396020304999	1.3320763334406	-0.0964691112764	0.1776288399935534	0.0983	-0.7304	-0.0943	-0.5366	0.1747223993386999	1.0667469343998	0.0027933551797	0.181404718216725	0.2989	1.491	-0.173	0.4674	-1.0633240907289	0.8200661319108	-0.0039736461006999	0.1896093867584742
517	0.1382391800606672	0.7632	-1.9293	-2.113	-0.3069	0.4666476871326999	0.6957028118680999	-0.6360587773269	0.1471739364498679	0.1026	-0.832	-0.591	-0.0612	0.4393042807962	1.4533708970887	-0.5911683792982	0.1629769224438764	0.1594	-0.8615	-0.834	-0.1702	2.0989900308757	0.5624086238564999	-0.1094916544381	0.1658299785006224	0.0185	0.1768	0.3691	0.0018	0.6532910247735	-0.2449890521689	-0.9590650593739	0.1678053173892703	0.0339	0.2013	-0.4303	-0.2777	2.1466737840841	2.3121505712083	0.3020757897146	0.1761650856510241	0.4158	-1.4989	-1.1367	0.0385	0.8126302991085	-1.1946117841748	-0.103472170741	0.1779508679333725
521	0.1369384438115667	0.5214	-1.849	-1.4943	-0.2438	-3.6969465657869	0.2361368702613999	-0.5562317680365999	0.1505381739128223	0.5637	-0.7029	-2.258	-0.1553	0.0785286892772	2.4458381895269	0.1677193398741	0.158505655069996	0.0004	-0.0057	-0.0231	-0.0545	-0.6957814979295	1.6065726586345	-0.6839785887194999	0.1753095985069111	0.4187	1.0813	1.551	-0.0876	0.0015737212279999	0.6652513061063	-0.3219440202181	0.1769036684685445	0.1619	-0.2253	1.1312	0.2058	1.3701210441274998	0.3908730100045	-0.7956341098461	0.1802038496824582	0.0559	-0.3858	-0.561	0.0418	-0.6909029621227	0.7470848099623	-0.0225828996217999	0.1896364030123509
522	0.1420365856610522	1.5182	-1.381	0.1442	3.7556	1.1349677496336	2.5882206176302	2.7970140815551	0.1542846960536682	0.089	0.3271	-0.1708	-0.854	1.5793866244208	2.2795745417887	1.4645443178075	0.1672305299130459	0.4552	-0.1689	-1.7677	-0.9641	1.2951332276133	2.8037417398048	2.1563128266056	0.1745738968351487	1.0188	-0.983	-2.747	0.4918	1.4842158331575	2.6002595850244	1.7047728632617	0.184935468632312	0.0464	-0.024	-0.4849	-0.3748	1.2025590763762	2.0949376987136	1.7095333699764	0.1868729843980396	0.0821	0.7732	0.2267	-0.1004	1.4841764901268	1.2381251761289995	-0.1118522362800999	0.1937572683056
523	0.138617387770314	1.8906	-0.5517	-4.3842	-0.9661	2.0041733268887	-1.7316048101991	-3.8582529916569	0.1480927426519004	1.2497	0.9125	-0.4304	3.4118	2.0565782437811	-1.8627744745529	-3.6594133144991	0.1543824565631733	0.2638	0.4309	-0.6331	1.4059	2.4040952339542	-2.0590961977459	-2.7109315303835	0.1688526436392114	0.1846	-0.1085	-1.259	-0.2073	1.9686859131973	-1.3223979478884	-3.5928842495854	0.1803440574803266	0.1786	0.5112	0.6756	0.8761	2.255929380338	-1.8226052402082	-2.6652149287101	0.1848289658298943	0.0038	-0.1581	-0.0352	-0.0679	1.7999043114943	-1.4264996071206	-3.7637903749462	0.186544166288556
524	0.086334154066672	2.8071	-6.0241	-1.9765	2.9283	9.4134889264969	2.072197426969	-4.060554855516299	0.1349490751395514	0.0003	0.0221	-0.0514	-0.0001	4.6519986360294	0.4869486909739	-1.94354571658	0.1584926042881974	0.0055	-0.1164	-0.1865	-0.0617	9.895165651357	1.7980945320820998	-4.2788299898399	0.1618250216277156	0.0012	0.0316	-0.1013	-0.0037	5.697067560513499	1.5742720304298	-2.3789156943062	0.1716340543472934	0.0205	-0.2753	0.3094	0.0889	10.1149358208472	1.8847278856835	-4.3167960144654005	0.1742862041414148	0.0083	0.2622	0.0001	-0.0528	6.5454606745283	-0.7792280660441999	-2.4321468148433	0.1779182907741886
525	0.1278300634786091	2.002	-3.9211	2.0768	-1.9503	0.3161999377359	1.2186897189632	1.451364402523	0.1494651146948447	0.2589	0.3867	0.9583	1.237	0.9637862230579	0.7828082818379	1.6916322910078998	0.1545018907121382	0.0001	0.0202	0.0168	0.0024	1.6062185713582	-1.75076486615	-0.0084194085697999	0.1568302875539166	0.0141	0.2911	-0.0927	0.2034	-0.5641790602379999	0.9137025449768	0.2845287980223999	0.1702743663280524	0.1695	-0.9713	0.5809	-0.4604	-0.6371997252171999	1.1584161959308	0.4347404892349999	0.1731895625249128	0.1058	0.6333	-0.7179	-0.0117	1.7544237680050998	0.0886398481671	1.8506174780666	0.1820223296617211
526	0.1192645476003767	1.6508	2.6176	-3.2135	1.8932	5.909283868109299	-1.1717534833380998	0.5468287836993	0.1334926684536911	0.0055	-0.2307	0.0872	0.0311	2.4637392684954	1.8028550387968	-0.8355672860066	0.1597669846684885	0.3706	0.686	1.0902	-1.3492	5.111721949758899	0.616505291069	-1.9416965941371	0.166432326487977	0.0034	0.0738	0.151	-0.0473	5.3130795808815	-0.4590938252383	-0.0216780099157	0.1716719561137332	0.0074	0.205	-0.1495	-0.0215	6.810790073569099	-3.4621867016000003	2.0777447942977	0.1784422815192411	0.0269	-0.1072	0.4631	0.0169	4.3699877919718	2.0684598390525	-2.2702502435128	0.1845798797543302
527	0.1480374253883346	0.0006	-0.0356	-0.002	0.0722	-1.4967662599507998	0.3649066097425	-0.4991843735215999	0.1574836990724201	0.9682	1.3502	-0.8296	-2.5905	0.1569393494622999	-0.5789326967505	-5.4242629856397	0.1762023917111791	0.1315	-0.824	0.0002	-0.6634	0.9301872748401	-0.9833003662851	-6.476925115048901	0.1802623233440999	0.0219	-0.3001	0.1133	-0.282	-0.6564384672295001	-0.0188059686746	-3.5160079675976	0.2124161867247023	0.062	-0.5175	0.4108	-0.0354	-1.9134482980945	0.0922200639608	-4.5388480797362	0.2159942188001379	0.0034	0.0523	0.0663	0.1272	-1.7268049604537	-0.0482738986689	-4.8377370839641	0.2170109361838389
529	0.138791874220333	0.2988	0.2454	-1.7762	-0.1215	1.1870185792497	-0.1308155770775	0.1694897762556	0.1534771039153566	0.0046	0.0676	0.0279	-0.1995	1.1717928263688	-0.1221601103234999	0.1787747315008	0.1578108969049079	0.0003	0.0375	0.0371	0.0133	2.6661985044776	-5.502909704008999	-0.0659782624838999	0.1749369557449954	0.0041	0.1446	0.0632	-0.0995	2.0286840350148	-7.378588692631499	-0.4343077158973	0.196398631075304	0.0372	0.2204	0.0619	-0.4817	1.1948871853897	0.0543720684273999	0.1894366928205	0.2009992560138255	0.046	0.2943	0.3812	-0.3334	0.5749590506498	5.5529933820901	0.5193673482707	0.2029772691496265
530	0.1124144111499369	1.3959	-1.1486	4.1601	-0.0241	-1.157471963194	-1.1943363829599	-1.8067499988361	0.1534320275814892	0.0987	-0.1696	0.2077	0.945	-1.0458557850981	-1.3567050706588	-1.3532035409264995	0.1586332001587597	1.1163	0.9381	-3.1091	0.095	-1.2125915492047	-1.1298531556426	-2.2087570865287	0.1643303513209556	0.0349	-0.3595	-0.0267	-0.4343	-2.4912400469547	4.6582935209414	-0.8053124953983	0.1672883380447171	0.0408	0.0308	0.6036	-0.0287	-0.3852469566143999	-5.4334299117928	-0.179797650299	0.1692127567245179	0.2135	0.0354	-0.0406	1.3746	-1.1796614325088	-1.0572652640011	0.1901055243424	0.1817691136989087
531	0.1685052432420686	0.0344	-0.541	0.1155	-0.0003	-0.0008262036447	-0.0061768558198999	2.4928531112134	0.1696438573458727	0.2661	-0.0025	0.0008	-1.5338	0.0021245236578	-0.0010229187981999	1.7817671743416	0.1699933087219026	0.14	-1.0762	0.2754	-0.0304	-0.0153044389422999	-0.0008262036447	0.6762673547023	0.1704303575862724	0.3307	0.0154	-0.0041	-1.7058	0.0222288123455	-0.0044851054998	1.4448728024575	0.1738646825947189	0.0298	-0.0704	-0.0382	-0.5011	0.0990264082718999	-0.0425298161867	-0.1958889498553	0.1740568807412874	0.502	-1.8109	-1.023	0.0253	-0.0950921052018999	0.0463854331953	0.0926528372984999	0.1856387405096161
535	0.1486073990726863	2.3239	-4.8287	-0.3286	-0.1797	-0.2446743079233	0.2522281698176999	-0.1224355115383999	0.1661690908263011	0.0131	-0.3312	-0.0932	0.0182	-2.1797219298721	0.0248254523717	-0.1525722730545999	0.1747955436722994	0.0545	0.6663	-0.12	0.0978	3.4337416904039	0.8074370190560999	-0.1188552957446999	0.1805016532133398	0.0069	-0.1804	0.1422	-0.0645	-0.6717429061718	0.2035608408417999	-0.1303434607091	0.183291989593382	0.0273	0.0398	-0.298	-0.3653	-0.3158851934903	0.2654474281328999	-0.131799152845	0.184796206394142	0.2151	-0.1462	1.1029	0.7131	-1.5656952497372	0.1022131937585999	-0.1436807481164	0.1893513191520016
536	0.152087229279426	1.8236	4.2343	0.1777	-0.1575	0.6680446612859999	-0.016130642587	0.0730993510405999	0.1646940945029198	0.0064	0.1012	-0.0833	0.2023	-1.4266176362127	-0.0055473673287	-0.0793548929219	0.1663481819646296	0.0191	-0.3776	0.0642	-0.1589	-2.0803020912932	0.0141241480213	-0.1494641736293	0.1748404744789065	0.0691	0.174	-0.2874	0.6926	2.767388779438	-0.0729813219484999	0.3148622746921	0.1836154004096662	0.0471	0.0114	0.6185	0.0472	-0.2541166352913	-0.0270680051216	0.0426871883094999	0.1848992580690326	0.1966	-0.055	-1.2489	0.1792	-1.3500167554398	-0.0044064194383999	-0.0719190601195999	0.1892368843789156
537	0.150684534647352	2.0614	-0.3839	4.5027	-0.3135	-0.0109373625345999	-0.011409478903	-3.93430307e-05	0.1659247461464729	0.0	0.0181	-0.0004	0.0029	0.0159339274335	-0.0015343781972999	0.0035408727629999	0.166567411064798	0.0328	-0.0432	0.5409	-0.0354	0.0184518813982999	0.0057047394515	0.0042490473156	0.1713270491571475	0.0	-0.0126	-0.0004	-0.0028	-0.0422937580024999	0.0131799152845	-0.0040523321621	0.1834965891614743	0.0096	0.0286	0.0299	0.2767	0.0036589018550999	-0.0954068494475	0.0072784606794999	0.1836413920928321	0.073	-0.755	-0.0531	0.1537	-0.0109373625345999	0.0778205147246	-0.0060194836970999	0.1848745404843799
538	0.1417352982957593	0.6749	2.5668	-0.6159	0.4189	-1.9521618403033	2.1327070081856	-1.4255160313531	0.1436742292773432	0.106	-0.5969	-0.8087	-0.311	5.8250110963499	3.1792709678363	0.8972571581442	0.1615731525270463	0.0168	0.1387	-0.3696	0.0022	2.1224384771729	1.0998737662492	0.0004327733377	0.1619843875749017	0.086	-0.8719	-0.0387	-0.1872	1.2931267330476	1.513132960722	-1.1808023803991	0.167049671132996	0.1062	-0.9612	-0.0812	0.1523	-0.6106431794946999	1.4911795495914	-0.5766114579392	0.1733971523842082	0.438	1.7874	-0.7154	0.2876	3.0005749223969	1.208224472797	-0.7365802207654	0.1779490488426197
539	0.1161548832521842	3.7772	0.5673	-4.8424	-5.0007	1.6061005422661	0.5717329221324	-0.6702872140359	0.1163386103157342	3.3336	6.0203	1.0257	-2.3845	-1.1913463126267	0.8305707211076999	1.2065720655076	0.1240017983817025	0.175	0.1347	1.2761	0.6855	0.2164260118807	0.8489832594753001	0.3551101950981999	0.1361574956566403	0.0046	0.1222	-0.0964	0.1631	-0.045244485305	0.8291150289718	0.6477436574448	0.1361893286423345	0.0048	-0.0916	-0.0717	0.198	-0.3534971308394999	-0.1220814242621	-0.2569886765324	0.1362074048920207	0.0048	-0.0063	0.2309	-0.0026	0.8855722780263	0.3176556298717999	-0.0944626167107	0.1431570411967198
540	0.1246014691819593	4.0146	-0.205	6.6926	-1.8698	-0.3727752158825	0.4989089723066999	1.5435844664838	0.1347788611640965	0.0296	-0.0999	-0.0011	0.5654	-0.3763947747068999	0.3960662900569	1.6483156142072002	0.1518039792095527	0.0083	-0.0562	0.0714	0.2721	-0.4009448258636999	0.5018203565785	1.7243263495195995	0.1622080570939723	0.1404	-0.2226	-1.0865	0.2608	-0.4574807609796	0.4982794838154999	2.0414311769616	0.1663135516216001	0.004	0.0328	-0.0569	-0.1776	-0.0765615377422	0.0585030866508999	0.1561131458176	0.1729627538799412	0.0056	-0.1949	0.0945	-0.0457	-0.0602735230323999	-0.0180191080606	0.1336876183186	0.1758418806308655
541	0.1302406376532703	2.1633	-0.2019	4.878	-1.0389	-0.4155410902533999	1.853450176277	1.2374956876377998	0.1569985777030906	0.0091	0.0031	0.2542	0.1485	-0.4181377302795999	1.8693447606798	1.4880714501661	0.1673426825540966	0.0189	0.0727	0.277	0.2956	-0.2678866960362999	1.2746355086186	0.9136238589154	0.1695466719630399	0.0131	0.0897	0.1277	0.303	-0.1673259095671	0.8487865443217999	0.9227907850685	0.1743711887539462	0.007	0.2283	-0.0085	0.0872	-0.0487853580679999	0.1646112404488	-0.1020164786050999	0.1827852864578631	0.3008	0.105	-1.3892	0.7261	-0.3906369518203	1.7829081222319	1.6176673932919	0.1843830545023742
542	0.1575562649912529	0.0025	-0.0323	-0.0742	-0.1307	-0.2291731538275	-0.7771035423864	-1.4931073580957	0.1615636822303395	1.115	-2.8916	1.3864	-0.2618	-0.1771616672420999	-0.6431798658836	-1.2880514820873	0.1692721810907611	0.0897	-0.8011	0.3845	-0.0736	0.077505770479	0.144388922669	-0.0916299185002999	0.174040208682665	0.0064	-0.1088	-0.2045	0.0391	0.1384874680639999	0.3223767935558	0.2020658056751999	0.1839437819373691	1.5463	3.1902	-1.5324	0.29	-0.2314550496081	-0.7772215714785	-1.5162017171166	0.1878631941382885	0.0092	-0.0016	0.0314	0.2689	0.06294884912	0.10229187982	-0.1622900016375	0.1893795911297373
543	0.1612481817026317	0.0132	-0.2582	0.2366	0.0055	-0.4755785551016	-0.9177548771389	-1.6339947510324	0.1686024297273807	0.1367	-0.893	0.6285	-0.1534	-0.186879395825	-0.0795122650446999	-0.4995778038286	0.1720478849987825	0.2619	-1.2018	0.8933	-0.2034	-0.6981027367407999	-0.4884043831098	-1.3429743529445	0.1746164161521559	0.015	0.3479	0.0288	-0.0817	0.1620146004226	0.0998132688858999	0.110553916267	0.1854746026647684	1.5149	2.8228	-1.9976	0.541	-0.8168793464240999	-0.5967944326882999	-1.6505975099878	0.1900481330733869	0.0178	0.2495	-0.2413	-0.1409	-0.4085380307887999	0.5446649170108	-0.0243533360033	0.1918630443273367
545	0.1278313133225788	3.6312	3.1482	4.8818	2.9775	0.5134658936657	1.6182181957217	0.7743495302373999	0.1279702745839151	3.5066	4.1747	-3.9713	2.8112	-0.3738374777114	-1.8109990461517	-0.4614544070803	0.141095450946889	0.0133	-0.1285	0.2458	-0.253	0.0679060709881999	-0.0786860614	0.1450970972216	0.1492774029038135	0.0066	-0.0202	-0.1149	0.2291	-0.4906862788904	-1.0027358234509	-0.3605001903040999	0.1492831920223243	0.0064	0.2331	0.0995	-0.0142	-0.4149116017622	0.9694909625094	-0.1618178852691	0.1492998956853516	0.0066	-0.1202	0.1523	0.1694	1.0298431716032	-0.0810073002113	0.8513438413172999	0.1542729289252029
546	0.1516414465744844	1.5569	3.8966	0.3201	0.3394	0.581883424053	-0.2556903565193	-0.0230550159902	0.1663246289655517	0.0139	0.3485	0.0515	0.0375	-2.0483162073341	-0.4911583952587999	-0.2583263395762	0.1782771231461065	0.0353	-0.542	0.0505	-0.0235	3.829257178031	0.1045344325698999	0.2844894549917	0.1829176706955222	0.0168	0.0336	-0.0184	-0.3694	-0.0694797922162	-0.2972365969384999	-0.0764828516807999	0.1847741795938311	0.2271	-0.1718	0.5721	1.2192	-1.4840584610346998	-0.4326946516386	-0.2055673354074999	0.1921554695969724	0.0004	0.049	-0.0029	0.0275	-0.8512258122252	-0.3457072107609	-0.1411234511209	0.1987762414880598
547	0.1432799896820218	2.8178	-5.4024	0.4311	0.3583	0.0453625143971	-0.0160519565256	-0.0014163491051999	0.1658330261207461	0.0086	0.278	-0.0014	-0.0165	1.2426102816287998	-0.0994198385788999	-0.0780172298781	0.1690037384196152	0.0452	-0.6286	0.0697	0.0379	-2.7400847161322	0.1825910054787	0.1812926854655999	0.1820962927892492	0.0014	0.0108	0.1072	0.0172	0.9214531220247	-0.0821089050708999	-0.0604702381859	0.1834210891778799	0.0316	0.0102	-0.2764	0.4267	-0.0267139178453	-0.0156585262186	0.0028720412411	0.1848686808071976	0.2128	0.0086	0.9559	-0.9017	1.3620163798032998	-0.1068163283505	-0.0873021851232999	0.187296734790274
548	0.1409488752289067	0.4837	-1.2181	1.8915	-0.2939	-2.5877485012618	1.8182381638005	-0.0724305195187	0.1471804282151503	0.5642	-0.043	2.3973	0.0396	-1.4722162087939998	1.8115891916122	0.337956633713	0.1615579195713306	0.0151	0.3382	0.1554	0.0458	-0.6400717664583	2.0346641756812	-0.0974920300745999	0.1742801566752678	0.6553	0.7184	-2.2454	0.2857	-0.2123736797185999	1.1474394903655	0.6886604093727999	0.1795345587879088	0.0768	-0.6489	0.4142	0.2213	1.2198306668535	1.4698162839212998	-0.1989970492806	0.1801209634554214	0.1298	0.5047	-0.9026	0.1063	-0.6475469422912999	1.2487084513873	0.4443008456951	0.1889519401659373
549	0.1721776548906608	0.8297	-1.9051	1.2059	-1.4645	-0.1654767871241999	0.9754711031758	0.5634708856853999	0.1827859369206171	0.0622	0.1074	-0.6647	0.238	0.4014956282934999	-0.0536638938747999	1.0573439500625	0.1919267404331576	0.2134	0.4762	0.8201	0.8767	1.4469186400539	-0.4194360502927	1.85699104904	0.2101743910975203	0.0074	-0.0862	0.1939	-0.0895	-0.0816761317332	2.4188882134974	1.2670816467242	0.2148567652394848	0.0025	0.0543	0.0352	0.1143	1.1844612822542	1.1317809641469	2.1625290254562	0.2294863943337769	0.0382	0.3459	0.2283	0.279	-0.6466420525851999	1.5381944712779	0.1547754827738	0.2337852545334927
552	0.1574562455017767	0.1481	-0.7041	-0.9363	0.1968	-1.850302733821	-3.1392984486451	-0.7046730228677	0.1619335324123299	0.1138	0.3913	-0.6098	0.7274	-0.1223174824463	3.5074705299357003	-1.149996787361	0.1670719235740589	0.1689	-0.6452	0.916	0.511	-0.9094141546305	2.0065339087307	0.7020763828415	0.1677739786817706	0.062	0.4105	-0.1767	-0.5952	-0.9763366498511998	0.0713289146590999	-0.3054986333855	0.1722128493355701	0.2756	-1.3467	-0.2199	-0.734	0.5241278549854	-0.1014263331445999	-0.0102685310127	0.1728410703058253	0.0073	-0.242	0.0593	-0.0311	0.4711327926324999	0.1466708184496	0.1469068766338	0.1730527033240019
554	0.1399461086175605	0.0608	-0.1698	-0.7892	0.0023	-5.355530711006799	-4.0505617257185	0.6139479940735	0.1485745955377642	0.0253	0.4659	0.0959	-0.1722	-2.4900597560337	-0.0965477973378	0.022032097192	0.156633978997233	0.0102	-0.169	0.0931	-0.2454	-4.8261702329383	-6.168003637992499	1.1828875610262	0.1700355064824636	0.0206	-0.0221	-0.4246	-0.0286	-2.6021873935287	0.0069243734032	0.0476444101777	0.184731078167783	0.0701	0.0119	-0.7499	-0.0825	-3.3405773937063	-1.8218970656556	0.0109373625345999	0.1918193380076767	0.2892	-0.168	1.399	0.5257	-4.2176909201321	-1.3094540907881	0.2812633264742999	0.1960989974288773
555	0.1444371923208675	0.9252	1.6076	1.7175	2.0183	3.9745903334368	3.3970739857914998	5.7927891542066	0.1495602873180709	0.0057	0.1242	0.1296	0.1593	0.8989095654336	0.1617785422384	1.9839510091089	0.1654817313994201	0.0956	-0.03	0.5893	-0.7203	4.7210456549079	4.3031046397818	6.5723319644964	0.1701624510875323	0.0002	0.0069	0.0316	0.017	1.0133190987092	0.2902335374739	2.1113043994847995	0.1738046397376198	0.0351	0.0709	0.3353	-0.4306	2.6183573791464	2.023018638594	4.0223921157373	0.2004683082572495	0.0085	0.0386	0.0565	0.2433	3.0336230681849	2.2153667156862995	4.908436510132	0.207655564853374
559	0.1317647255399259	0.552	0.3668	2.452	0.3699	-0.5589857801856	-6.130627758827499	-2.0734564039514	0.1624664767588169	0.0005	0.0406	-0.0308	-0.0458	-1.2012214133324	-4.5292090372147	-0.7473208681464999	0.1671731230838194	0.0004	0.0411	-0.0243	0.0308	-0.6530943096199999	-1.2534296150713	-0.1607556234402	0.1789042941886282	0.0031	-0.0982	-0.0942	0.0885	-0.4595659416066999	-2.3044786802218	-0.9326265427435	0.1825515002217556	0.0262	0.2768	0.2739	-0.2525	-0.8101516881744	-3.6472563180128	-0.9156303534811	0.1950058539790168	0.2736	-0.4227	-1.3857	0.0761	-1.7624497462679	-5.6599277395327	-0.4962336462191	0.1962952251370829
561	0.1411685416458419	0.1798	-0.7416	-0.6343	-0.979	2.6577004098464	2.2345661146679	3.0319706608955	0.1484424950047639	0.0065	-0.1163	-0.1353	-0.1829	-0.5969911478418	-0.0064916000655	0.7783231763380999	0.1655373863891277	0.0365	0.4052	0.3003	0.2767	2.2302777243216	2.0684991820832	3.31661748801	0.1769793231667261	0.1151	0.0878	0.3657	0.9133	0.0960756809694	-0.7841852879123999	0.7584549458345999	0.1852451587269103	0.7148	1.3406	1.3177	1.5015	1.6904520000869	1.6664527513598997	3.3853497626429	0.2026528918265383	0.4534	1.1563	1.3824	0.3285	2.6821324319111	2.5204719187648	3.1115222689709	0.2101642402036268
562	0.1445584003589361	0.0004	0.0126	-0.0372	0.0492	-0.0915905754695999	-0.7320164292042	-0.6112333249552	0.1537804106551316	0.9925	-1.6425	1.7562	-1.9746	2.5685491022802	-3.4514853972496	3.2234531913123994	0.1724930146685184	0.1214	-0.054	0.8621	0.5567	3.4164307568959	-4.2170614316409	4.281308600774	0.1786637479172889	0.0283	0.1527	-0.3717	-0.2758	1.3538330294177	-2.0470965733824	1.8863802929729	0.2127932489584145	0.0823	-0.0821	0.1537	0.7413	1.5475187695537995	-3.3889693214673	1.0271678455156	0.2160567760448997	0.0012	-0.0328	-0.0692	-0.048	1.7115792075727998	-3.4852810606209	1.2344269312432	0.2170148510876347
563	0.1047643653715444	0.0008	-0.0734	0.0802	-0.0173	-0.2351926375245999	1.0810677975746	-2.6602970498726	0.1442400172154981	0.0001	-0.0239	-0.0129	-0.0099	-1.1405151169622998	1.3655179095356	-0.9850708026666	0.1459297323964602	1.3785	2.6123	-2.6009	0.7623	-0.8780577591625999	1.6483943002686	-2.6180032918701	0.1628920429343663	0.1256	0.6965	-0.4003	-0.7148	0.4934402910393999	0.8312395526295999	-3.9494894798502	0.1800568524499116	0.014	0.1036	-0.0324	-0.3234	1.6134576890069998	-0.7443307978132999	-2.1223597911115	0.1902764855567933	0.0001	0.0279	-0.0079	0.0021	4.395796820110999	-3.0718251509946	-2.8593727852146	0.1941156442511108
564	0.1230294737947375	1.4938	0.9053	-3.4761	2.3043	0.8812445446492999	2.866926647109	-1.4530168098124	0.1523301738106143	0.2319	-0.7399	0.1119	1.3129	-0.1376612644193	4.4925019895716	-1.2363153967168	0.1573000058182337	0.0706	0.2077	-0.5792	-0.5425	1.1269024283401	1.2777436080439	-0.4937550352849999	0.1640471754846847	0.1134	0.3123	-0.617	-0.7474	1.1033359529507998	3.6192834231851	-2.7434682167724	0.1785262356811724	0.044	-0.136	0.1819	-0.564	2.0952130999285	0.8883656332059999	-0.6651726200449	0.1872801575448666	0.2574	-0.0678	-0.9951	1.033	1.1486984673479	0.9530849187075	0.2626147299224999	0.1931113562184079
565	0.1243250919676938	1.3517	0.8778	0.8517	-3.8487	0.7926440395129	-1.1139192282091	3.1168335781154	0.1531725719536483	0.1475	-0.7153	-0.6925	-0.6732	-0.2613557529401	-2.2034851204149	4.5421135512843	0.1745218822319052	0.0329	0.3168	0.4269	0.0024	2.3558213352853	-0.0558671035939999	1.4715473772721	0.1821741476685091	0.0281	0.12	0.44	0.1521	0.8614156571764998	-0.8190038700819	0.7157677575250999	0.1863911884736033	0.2198	-0.047	0.2978	1.2955	1.1140766003319	-0.714076007205	1.2238829990156	0.1937786453781431	0.0468	0.4269	-0.3181	0.2809	3.1991785413705003	0.9954967058021	-3.2183779403521	0.1993432006266649
566	0.1205140784659988	1.1992	-2.9345	2.4871	-0.3594	6.0870356808119	-3.0817002517003	2.4872270578233	0.1413009152262017	0.2449	-1.0505	-0.2678	-1.1934	6.288590027088	-2.0194384228003	3.7213785878516	0.1760356560577392	0.2692	-0.4993	-0.7232	-1.2333	7.0200163108317	-4.7450055606042	1.7923504495999	0.1800696004174111	0.0236	-0.1561	-0.1108	-0.3998	5.4160796352541	-2.486872970547	2.3804500725035	0.1902020435857802	0.0078	-0.0223	-0.0749	-0.2348	6.2041205401751	-1.6950157916481	3.8800883736954	0.2039720666735032	0.2277	-0.1073	-0.7957	-1.0149	4.5318843633023	-1.2924579015256998	2.7141183158702	0.2071010075037857
567	0.1284447110919039	1.4634	-3.0697	1.1088	-2.5372	-4.8592183787263	1.2715274091933	-3.8961009871903	0.15578632386567	0.2867	1.2604	-0.6015	-0.8998	-5.0163151003114	1.5371715524796998	-2.8042531992039	0.156091870475776	0.0268	0.2389	-0.4328	-0.1157	-3.7094576495495	1.0116666914198	-2.109966736441	0.1661060664978329	0.0555	-0.0987	0.2689	-0.6473	-2.555329843965	0.1250714945953	-5.5807695617643	0.1722412455259673	0.0798	0.3363	0.3175	0.6936	-1.4849633507408	-0.0462674041031999	-4.962100404006799	0.1873148815986318	0.0345	-0.0998	0.3606	0.3696	-2.105245572757	0.5389601775592999	-3.4935430970679	0.1928247854810514
568	0.1538978529915954	0.3505	-1.3974	-1.2093	0.0298	-0.1728339338651	-0.1927808504299999	1.9357951395321	0.1633173849391361	0.537	-1.3521	-1.5657	-0.8077	-1.3150014581168	-1.3336500546686	1.7414012248434	0.1866115509224347	0.6765	0.8005	1.2901	1.7701	-0.4372977862305	-0.7595172076635	1.5080577097616998	0.1876626612486346	0.1817	0.4813	0.9742	-0.5208	1.2732585025441	1.635489786199	2.9338884853604	0.2047804702365385	0.0697	0.3291	0.4525	0.4447	0.3516480083966	0.6352325736822	3.7368403989167	0.2108938506775655	0.0747	0.5003	0.4541	0.2742	-0.8019289947581	-1.0116666914198	3.3731140800952	0.2143124098653283
569	0.1868781693579246	0.1874	-0.105	-1.0367	-0.6471	1.3271191115724	-0.5419895909232	-0.3615231091023	0.1922717723373909	1.4868	2.8943	1.0666	1.4438	-0.7127776871919	-1.9555059979128	-1.6265195751994	0.1949137344883107	0.196	-1.0983	0.5409	0.0955	0.0457559447041	-1.4089526154284	-1.1658126857024	0.1974451447980422	0.0713	-0.6847	0.1677	0.2113	-1.0062766962139	-1.897907800968	-1.3960481013588	0.2027655788025293	0.0079	0.034	0.0674	0.2292	-0.4818734400136	-1.7309753217079	-1.5519251889922	0.2038339510137471	0.0985	0.184	0.6152	0.559	0.1017804204208999	-1.7259394137782995	-1.6299817619009995	0.2139670788217267
570	0.1870687703795614	0.1372	0.5618	-0.3242	-0.8243	-0.3453137804539	0.0070030594646	-2.0337199429444	0.1930108343658894	1.7134	2.3661	-2.4598	1.2909	1.4647016899303	-1.9345755055804	-1.3165751793448	0.1949781045764428	0.1111	-0.1885	-0.0507	0.9037	0.8312002095988998	-1.2101522813013	-1.6253392842783998	0.1965384423481375	0.0463	0.5086	0.0875	0.2956	1.4558101649920998	-1.7921930774770998	-1.1520426249573998	0.2027002392676485	0.0502	-0.1982	0.2378	0.5254	1.2653505533734	-0.9118534225339	-1.5332765924404	0.204342275528741	0.0458	0.4006	-0.3415	-0.2426	1.1449608794314	-0.8120008106172999	-1.5083724540072998	0.2056211569642926
571	0.1868386730390047	0.1199	-0.2458	-0.497	-0.8093	1.1797794616009	-0.9342002639715	-2.0326183380848	0.1925754348104687	1.8306	3.2084	-0.053	1.9905	2.9022960317083	-0.3150196468148999	0.0045244485304999	0.1950276264741154	0.1668	1.0535	-0.4128	0.0503	2.4164096025633	-0.6099350049421	-0.6885817233114	0.1962117994302027	0.0489	0.1629	0.5818	0.0947	2.6234326301067	-0.0969805706754999	-0.0992624664561	0.2025383140986437	0.0051	0.0911	-0.0632	0.1595	2.8598842446137	-0.4236064115469	-0.1221994533541999	0.2033621678058058	0.0694	0.4025	0.2048	0.5549	2.2693453538067	-0.3844600960004	-0.4083413156353	0.2089532839842765
572	0.1866762682915287	0.1926	0.6961	0.8467	0.5884	-1.8423160985889	-1.3018215428323	0.1094129683767	0.1929351476958096	1.4955	-3.3714	0.3002	-0.4129	1.030393974033	-1.0241777751824	0.6982207658328999	0.1944064422613823	0.0739	-0.5669	0.4253	-0.2604	0.8732579094171998	-1.0353905389318998	0.7176562229987	0.1948308280491544	0.2158	0.9158	-0.8375	-0.348	0.1877055994697	-1.0808317393904	0.5735427015446	0.2027372895526187	0.0044	-0.0637	0.0124	-0.168	0.8464653055104999	-1.0314168928312	0.7684480756324	0.2043339507079688	0.1546	0.7124	0.5382	0.581	0.0848235741892	-1.0216204781868998	0.6713888188955	0.21389437766544
573	0.1414501618838994	0.2851	-1.286	1.1002	-0.3991	-3.5913892144187995	2.9188201046023	-0.4068856234994	0.148727076869564	0.4813	-0.49	2.143	-0.1466	-0.8042502335694	0.8150302239812	0.4409960311163	0.1617534350779446	0.0137	0.3152	0.1569	0.0513	-0.8699137518077	1.9723054720217	-0.2326353405291	0.1646564654163463	0.0228	-0.248	0.3671	-0.108	-0.7506256827253	0.7647498307466	0.296253021171	0.1757442108921514	0.5859	1.0951	-1.8887	0.4845	-0.8529962486066999	1.5833602705214995	0.313170524372	0.1796839902946264	0.0946	-0.7479	0.4509	0.1648	1.010722458683	1.4087952433056	-0.3153343910605	0.181247724069886
574	0.1504864062649294	0.0022	0.0586	-0.0173	-0.1351	1.8994421791653	-0.4241572139767	0.0582670284667	0.1717618680734996	0.0008	0.0583	0.0007	-0.0591	1.8394047143171	-0.3513726071817	0.2661162596548	0.1734514847663159	0.469	-1.1397	0.1213	1.6561	0.3902435215133	0.6008467648503999	4.6185964029651	0.1815855758942956	0.0026	-0.0096	0.1449	-0.0032	-0.6494354077648999	0.1613457689007	2.7505499622984	0.1863841388538235	0.0076	0.2293	-0.0162	-0.0913	-4.928108025482	-0.3342977318578999	0.9489932435147	0.1879759755600014	0.1175	-0.0016	-0.2582	-0.9333	-0.9150795510513	-0.8169973755162	0.0837219693296	0.1929906670805701
575	0.1508213041799511	0.0	-0.0151	-0.0051	0.0024	0.0009048897061	-1.6835276266836998	0.5539498722559999	0.1720853483459762	0.0	-0.0005	0.0128	0.0032	-0.2233897283145999	-1.7395521024004998	0.5892012277631999	0.1748800531162766	0.784	-2.4433	-0.7976	0.3447	-4.855008674441399	-2.9521829946359	1.5459057052951	0.1834794981607392	0.0207	-0.3629	-0.087	-0.1719	-3.2983229787345	-2.5273569491373	1.1915036847495	0.1872173371750586	0.0842	0.2843	-0.1242	-0.7606	-3.2418263866493	-3.4394857728861	-0.4189245908935999	0.1933708519029947	1.6482	2.9382	1.8069	0.942	-1.2909235233284	-2.0651943675044	0.7769855132943	0.1951416864042584
576	0.1871208037249521	0.1605	0.1796	0.6803	0.8897	-1.7314867811069998	1.1848940555919	-1.1568031316721	0.1931370013555979	1.687	3.2554	0.1864	1.5715	0.5657527814659999	1.5070347909634998	0.4981614547233999	0.1950754167443887	0.2094	-1.1542	0.5105	0.1322	-0.1127177829554999	1.4827601410216	0.1132292423546	0.1960159314977237	0.0215	-0.1576	0.1091	-0.3571	0.7267838061210999	1.6476467826852998	0.7496421069578	0.2022645589475137	0.0537	0.0486	-0.5209	-0.3531	-0.2375925623972999	1.0868512230875	0.4088527750343999	0.2042123880390767	0.0314	0.1619	0.3185	0.3215	-0.2946792999429999	0.9125222540558	0.2860631762196999	0.2055633760271094
577	0.153054504511453	3.0789	-5.2269	-0.1559	1.682	-0.1532017615458	-4.4159011087987	0.0663323497602	0.1536553222576168	0.2404	1.2888	-0.7181	-0.4123	0.0941478724651	-4.971385359251999	-0.0090882400917	0.1709054294897989	0.1977	-0.0014	-1.3171	0.0076	0.0188846547359999	-4.6590410385247	0.0138880898370999	0.1795554897238511	0.5321	2.0106	0.0101	-0.6342	-0.0263991735997	-5.171247955208	0.0310416512222999	0.1877228628627448	0.0075	-0.1894	-0.084	0.1291	-0.0771910262334	-4.519766709846699	0.0387135422088	0.1877955537292253	0.0059	-0.1612	0.0959	0.11	0.0913151742547	-4.5116227024918	-0.0073964897716	0.19044588516758
578	0.1354519585519827	3.1544	-5.7493	-1.3694	-0.0457	-0.7032960167932	-0.9899099954427	-3.4733994653495	0.1486074740412749	0.0216	-0.1209	-0.2528	-0.3736	-0.5694510263518	-1.6329718322342	-3.4972413419536994	0.1511464899878183	0.2558	-0.5779	1.2485	-0.8037	-0.6904308457542999	-0.9453736846903	-3.3991591664185994	0.1707465313613053	0.2088	0.9143	0.9993	0.0101	-0.6124923019376	-1.5734851698158	-3.2614585589686	0.1846766112832075	0.0051	0.1998	0.0324	0.0212	-0.5123249457754	-0.8120794966786999	-3.4595900615738	0.1853767326423251	0.0671	0.1952	-0.1438	0.6956	-1.9059731222615	-2.4808141438192	-2.6845716998145	0.1858092058503388
579	0.1575740788508791	0.0094	-0.0811	-0.2841	0.046	0.1361268862219999	-5.3450654648406	-0.0090488970609999	0.1580694756942567	2.2334	4.0927	0.0707	-2.1068	0.1428938875024	-6.479639784167199	-0.0127077989161	0.1694237830116171	1.4744	-0.0554	3.6125	0.0205	0.0991837803947	-5.562120965212499	0.0036195588244	0.1753427452803711	0.581	1.9902	0.0617	-1.0028	0.1368350607746	-5.6927004841058	-0.0138880898370999	0.1864482142125043	0.0129	0.2719	-0.0011	-0.1719	0.1156291672272999	-4.9639495264497	0.0064916000655	0.1875142377754392	0.007	-0.0282	-0.2337	0.0164	0.1732667072028	-5.2596124021602	-0.0563785629931	0.1877846355097779
580	0.1144020926612156	1.8867	-1.269	-4.5633	1.518	0.5003646644426	-3.2386002581319	0.8022437390036999	0.1489286993762042	0.1641	-0.4305	0.1097	-1.2066	0.1685455435188	-3.7458106099162993	-0.0525622890152	0.1619147046392922	0.1213	0.1529	0.7774	-0.7043	1.0483343960322	-2.0994228042134	0.9524554302163	0.1739070313949363	0.1117	-0.2955	-0.7734	0.5275	1.4495546231108	-1.3533215700186	0.6102890922183999	0.1815361590996443	0.0348	0.364	0.3924	0.0297	1.2374956876377998	-0.9274332626911	0.2413694933445	0.1884711985791515	0.0442	0.558	-0.177	0.0962	2.7810801541216	0.9085486079551	0.1038262580173	0.1924073802243598
581	0.1870333675660749	0.1259	-0.3134	-0.8845	-0.3595	-0.153044389423	-1.5086478552222	-2.0628337856624	0.1902975557726135	0.0548	0.2691	0.4493	-0.3967	1.9185235490548	0.0603128660630999	-1.3177161272351	0.1928596715992655	1.8553	-3.6029	-0.9225	-0.7735	2.0232940398089	0.0281696099811999	-1.2375743736992	0.1950194607778475	0.1731	-1.0835	0.3954	0.0292	1.522181857783	-0.4550808361069	-1.5072708491477	0.2027042912463636	0.0014	-0.0067	-0.0801	0.0642	2.2355103474047	-0.0985936349342	-1.2304139421118	0.2032263217833202	0.0518	0.3705	0.4042	0.2856	1.3252306460988	-0.2683588124047	-1.4021069280866	0.2153681105476076
582	0.0830720212489375	0.022	0.2707	0.4691	0.323	1.4960187423675	0.6787853086671	2.086360918021	0.0903234494869303	0.0319	-0.3636	0.2305	-0.5862	1.5523186192992	0.7773002575399	2.1197238080546	0.1317149463970963	2.6351	-2.5244	-3.9386	-2.8502	2.0944262393145	1.0052931204464	2.8894308606694	0.1353368075348811	3.2069	2.0327	-3.7055	4.2048	2.115868191046	1.0813825418202	2.934203229606	0.1442141262254365	0.0197	-0.2301	0.1184	-0.3718	1.9878853121789	0.5217672731434	2.8387176940971	0.1475440953260466	0.1156	0.3354	-0.7381	0.7196	4.044345526867899	2.1357757645802	5.607168735364	0.1507180004048066
583	0.1398484800380716	0.5135	1.3466	1.8795	0.4026	-2.8539041039473	-0.4827783297197	-0.6065515043019	0.1520735438370759	0.3407	1.118	1.3995	0.3903	0.4726671708298	2.6575430377236	0.3247767184285	0.1650925084521525	0.0178	0.1875	0.3304	0.1331	0.2310616193011	0.6327933057788	0.2452251103530999	0.1657030081710379	0.0203	-0.0988	-0.416	-0.0296	-0.3427958264890999	0.0808499280884999	-0.2536051758921999	0.1756056832726511	0.6836	1.531	1.7609	0.6281	-0.3680147091678	0.4285636334150999	-0.0516573993090999	0.1789097488884349	0.0883	-0.8164	-0.2453	-0.1165	1.7217297094934	0.5412027303092	-0.175076486615	0.1824861724466533
587	0.1368909578255649	0.3935	-0.1639	-1.8314	0.9651	0.3579822363393	0.2128851391177	-0.528770332608	0.1516979666429055	0.0007	-0.0727	0.0266	0.0309	0.2950333872193	0.2492380994844999	-0.513819980942	0.1628623175214938	0.2543	1.3411	-0.696	-0.2434	1.0502622045365	-0.1878629715924999	-0.8485898291682998	0.1631155724385729	0.1474	-0.5239	0.8554	-0.5907	-0.1855023897504999	1.0117060344505	-0.7421669311248	0.1768182340444815	0.2177	0.0964	-0.7227	-1.1466	1.1132110536565	-0.4139673690254	-1.1430724139578	0.1772487937160205	0.2741	0.1041	-1.3815	-0.6324	-0.2298813283801	1.364809734983	-0.5850702095397	0.1894553285138623
588	0.1367310520310422	0.4092	-1.2508	1.6396	-0.4866	0.2160719246044	0.7499175081727	0.2124917088107	0.1516256498843819	0.0004	0.0318	0.0339	0.0401	0.1977774153289	0.7520026887997999	0.206944341482	0.1607860812023982	0.6301	-0.373	-0.1407	-2.3916	0.4048397859029999	0.9390787997783	1.4320076314186	0.1613725641459371	0.3788	-0.0679	-1.3545	1.2969	0.283663251347	1.4761898548947	-0.7433472220458	0.1716547298755442	0.6541	-0.5173	0.0532	2.3335	0.1277861637136	0.8768381252108999	1.4692654814915	0.1727871348162455	0.4585	0.7595	1.0289	-1.5313	0.5263310647046	1.3966382468193	-0.8651925881236999	0.1842892849677327
591	0.1373996924628376	0.5604	0.5326	-1.5016	-1.892	-0.0376119373492	-0.0431986477086	0.0325366863889	0.1497468705378491	0.2745	1.5421	0.609	0.0131	-0.2222881234549999	-0.171535613852	0.0163273577405	0.1499408642556132	0.2752	-0.5037	-1.3047	-0.893	-0.0655454891462	-0.1827483776015	-0.0897021099959999	0.1505587035463197	0.4999	0.5937	1.7708	1.2214	-0.0290351566566	-0.0900168542416	-0.0251008535865999	0.1507706790680482	0.4353	-1.8849	-0.8702	-0.1434	-0.0705027110143999	-0.1000886701008	0.0319071978977	0.1524606048225459	0.0002	-0.0364	-0.0152	0.0208	-0.0362349312747	-0.044064194384	0.0300187324241	0.181701051407788
592	0.1405979829125048	0.0364	0.5398	0.2851	-0.1244	2.398744581779	-0.1157865393501	-2.3193896888571	0.1412888824002385	0.0359	0.0088	-0.4922	-0.373	-1.1277679750155	-0.5883750241185	0.5157477894463	0.149696799605513	0.4495	1.3563	1.1882	1.1192	0.5743689051893	-0.1275501055294	-0.6008467648503999	0.1499021124776762	0.3268	-0.4803	0.9369	1.4702	0.4319077910246	-0.3228489099241999	-0.7693136223078	0.1504776496397867	0.5552	0.0706	1.3948	1.8931	0.4076724841133999	-0.2325566544676999	-0.6394816209977999	0.1507604061664517	0.2997	1.6605	0.4648	0.0898	0.4306094710115	-0.1915218734476	-0.6213051408143999	0.1560002246836517
593	0.1789181218508007	0.1868	-0.5222	-0.6121	-0.9583	-0.8960768672232	-0.3208817583891999	-1.2531542138564	0.1798720405467855	0.5125	-0.3721	0.3855	-1.9967	-1.0415280517211	0.1592999313042999	-1.4263815780285	0.1809948164337688	0.6812	-0.2794	1.6886	1.648	-0.5668150432949	-0.941872154958	-0.9714581140444	0.1833070163854791	1.1429	-0.136	-1.7822	-2.4814	-0.7516879445542	-1.0377904638045998	-1.4276798980416	0.1844244007814657	0.6268	-0.8557	0.9999	-1.8347	-0.9964802815696	-0.4760506714699999	-1.4911402065606998	0.1947710211226136	0.042	0.052	0.3023	0.4788	-0.6294491481693	-1.752732017685	-2.2360611498345	0.2003565730883393
594	0.1009276754957475	1.2191	1.196	-3.7709	-1.5712	4.054692743942	-10.2239160158862	-5.4677763775939	0.1302003460793223	0.4415	-0.3133	2.1799	0.4866	3.269012420863	-8.769640229091399	-4.310658501676199	0.1465708667061015	0.0223	-0.0153	0.4013	0.2591	2.6270128459004	-4.7870632604225	-4.0183004405445	0.1472308482659137	0.2157	-0.4766	1.1652	0.7827	3.7896387461161	-9.2882207167481	-5.3386132078058	0.1594992530964551	0.0697	0.8036	0.0628	-0.0766	1.3755897253948	-5.2816051563215	-1.6603545816014	0.1636511792724344	0.4085	-0.7402	1.5683	0.8586	2.5002102579543	-7.0053413603806005	-3.2048045947606	0.1656224459702477
595	0.0827202263695278	0.0332	0.2636	0.6015	-0.413	0.5472222140063	1.2728650722371	-2.7821817589812	0.0897382707763371	0.0522	-0.3447	-0.0702	-0.865	0.6183937565426	1.3898319025082	-2.8681462810607	0.1307673048504344	2.7927	1.7155	4.475	-3.0109	0.558277605633	1.871547970399	-3.8654527662749993	0.1337168458482001	3.2975	-3.0952	-1.8503	-4.8976	0.5707493463649	1.895153788819	-3.8199722227858	0.1438558741250941	0.0388	0.2386	0.0019	0.5899	0.1140161029686	2.691456730187	-6.483456058145099	0.1460197604840403	0.0748	-0.4128	-0.1712	-0.754	0.6730018831542	3.7234637684787	-6.855365727352201	0.1500592804487427
597	0.1378819731106482	1.5207	2.0584	0.3016	3.4951	-6.856388646150399	-0.3174589147182999	-11.4793127824925	0.1494917028192816	0.0052	-0.1213	0.0312	-0.1911	-1.936463971054	1.5149033971034995	-2.7526351429255	0.1613876975110278	0.7175	0.566	-2.5102	-0.2172	-2.9824771282749	0.7651826040842999	-4.7472087703234	0.1694774237717457	0.1881	-0.9366	0.8673	0.1872	-2.5247603091111	1.0366101728836	-3.9502763404642	0.1698764933286355	0.0	-0.0084	-0.0097	0.0014	-2.0391099381503	1.4831142282979	-2.9160660924533	0.1721894782455676	0.091	-0.5461	0.5012	-0.4933	-5.2799920920628	-0.1625654028524	-8.7965508620902	0.1754498096122172
598	0.1269714434559773	1.0325	-0.7596	0.478	3.3751	-3.1325314473647	1.1947298132669	12.976000356381896	0.1491861936934699	0.0001	0.0121	0.0056	-0.0333	-1.3684686368380998	-1.2285648196689	3.2350593853689	0.161482220038993	0.7239	-1.1867	-2.2782	0.3544	-1.9877672830868	-0.0567719933001	7.1752639099739	0.1688909411956999	0.1091	0.5477	-0.3482	-0.7402	-1.6860062376178	1.8722954879823	9.5668087171348	0.1698296063563563	0.0092	0.252	0.0782	-0.1075	-1.4260668337829	-1.114194629424	3.5998086229886	0.171210425595269	0.2712	0.7883	1.0559	0.7995	-1.5874519457143	1.4079690396609	8.6356772095579	0.1734459106312577
599	0.1261512113931321	2.2257	2.3167	4.593	0.0332	-5.312056662083299	-10.5686396508796	-1.1250926489279	0.1490459351815564	0.0	0.0037	0.0093	-0.0036	-1.644145252953	-2.8994633334979	-1.7354997702384	0.1554807820329741	0.1486	0.2062	0.6406	-0.9902	-4.797882593865	-9.89477222105	-0.6823655244607999	0.1623021496550323	0.6608	0.8076	0.4295	2.2957	-3.7072544398303	-7.571881002460599	-0.7529469215365999	0.169154358766451	0.1641	0.912	-0.0376	0.7887	-2.2946822655775	-4.532946625131199	-1.2639342042682	0.1697581348319198	0.0001	0.0158	-0.0113	0.0109	-1.7478534818781997	-3.1130173041375	-1.7126021263709998	0.1720210014099082
600	0.1293565632223577	2.1437	-2.1968	-3.7001	-2.5182	-5.8304010915558	-8.4126415685196	-7.3018304397358	0.1487107961910734	0.0	-0.0081	-0.0198	-0.0062	-1.9285166788526	-1.2336400706292	-3.058133776311	0.1576801638136633	0.2819	0.0109	1.5608	-0.4956	-4.6051410864657	-6.6090783551702	-5.885678049689299	0.1634836127171375	0.5755	-1.0315	0.847	-1.8706	-4.175082417884	-6.207543383846	-5.2857755175757	0.169067515006421	0.0	0.0037	0.0048	-0.0107	-2.0172352130811	-1.3928613158721	-3.1519669045305	0.1695565968486884	0.1527	0.967	-0.478	0.4331	-2.6070659293355	-2.8495370275396	-3.7512399481529	0.172694200593378
601	0.1209147774872115	1.5499	-2.4979	-0.7817	-3.5181	-7.8187191770724	-1.6085398101695	-10.2346566632673	0.1490849423671849	0.0	-0.0036	-0.0023	-0.0051	-2.7256064808346	0.8598025929177999	-2.5661491774075	0.1612906550830037	0.7241	-1.2813	2.235	-0.3121	-4.4027605365449	-0.3068362964293	-5.2633499900767	0.1655905703553561	0.2176	0.5533	0.5145	1.1834	-7.241832317918299	-5.4894543875096	-11.3637623013266	0.1694442093795587	0.1434	0.1734	1.0857	-0.2457	-3.6425744973595	0.2204390010120999	-3.976006682542	0.1697410952802161	0.0001	-0.0161	-0.0253	-0.0004	-2.8459174687152	0.789614626149	-2.7524777708027	0.1715149968787369
602	0.1460902269148992	3.222	5.4334	-1.7501	-0.705	0.2993217775656	-0.1602835070717999	0.5006400656575	0.1601951626173672	0.0969	-0.2324	-0.1008	0.9184	-0.2015936893067999	-0.0858071499567	0.4443401887257999	0.1745730567459647	0.2406	0.3792	-1.3059	-0.467	0.0339530354940999	0.0121569964863	-0.1041803452935999	0.1782534602665973	0.0015	-0.0609	0.0304	-0.0898	0.1195634702973	-0.0965871403685	0.2579329092692	0.1829166924289396	0.0011	0.0936	0.0043	-0.0115	0.1134653005388	-0.1266452158233	0.3401205004015	0.1842917978854231	0.0003	0.0013	0.0375	-0.0356	-0.0256909990470999	-0.0967838555219999	0.3655360982337	0.1872522828271519
605	0.1434053805263425	1.6989	-2.2006	-0.5812	3.5482	3.7220474193735	0.9882575881533	-5.986120807066399	0.1486215214643101	0.0027	0.0856	0.0224	-0.1379	0.2410547490988999	0.0685749025101	-0.3909516960658999	0.1664452740042197	0.0168	-0.1918	-0.0506	0.335	0.608243254622	0.1660669325846999	-0.9466326616727	0.1689545439582781	0.0	0.017	-0.0012	0.0081	0.3465334144056	0.0937937851888	-0.5518253485982	0.1704027952376768	0.065	0.4	0.1052	-0.6333	4.5597785720686	1.2017722157622	-7.3707200864915	0.1746856217142527	0.0265	-0.3666	0.239	-0.1903	1.7914455598938	0.4816373818293999	-2.8654316119424	0.1804457450208992
606	0.1463303483642364	2.7003	2.5144	4.5898	0.5404	1.6175100211690998	-0.8155810264109999	-1.1780090252194	0.1662018381347817	0.2266	-1.0881	0.4978	0.7829	1.9104188847306	-0.8445768400368999	-1.3407711432253	0.1812420327045349	0.0089	0.0997	0.2532	0.0025	1.4146573548799	-0.7269411782438999	-1.0281514212831	0.1833554850479805	0.0048	0.1468	-0.0752	-0.1112	1.5407517682734	-0.7206462933319	-1.0986934753282	0.1963686994988129	0.0982	0.2592	0.8156	0.1332	1.739355387247	-0.3065608952144	-1.0135944999240998	0.1970131724830984	0.0904	0.704	-0.1525	-0.4115	0.8038961462930999	-0.6684774346237	-0.6844507050879	0.198764301270353
610	0.1474360795546129	2.7902	-3.1574	1.1692	4.1293	0.3443695477171	-0.1344351359018999	-0.0156585262186	0.1676874983723981	0.0018	-0.1104	-0.0655	-0.0025	0.3685261685668999	-0.2179210470472999	-0.0780172298781	0.1814005894319559	0.0003	0.0075	-0.0183	0.0496	0.3102591401001999	-0.1013083040524999	0.0476444101777	0.1834331330286355	0.0065	-0.1148	0.0627	0.1904	0.2493167855459	-0.1156291672272999	0.1854630467198	0.1951598177779069	0.0969	-0.062	0.5381	0.672	0.9068175146043	-0.8929294247671999	-1.8449914246765	0.1981533105807109	0.0637	-0.3548	-0.5223	-0.2895	0.0605095812165999	-0.1018591064823	0.5205476391917	0.2031685867827721
615	0.1173472693111469	2.1071	2.2705	-1.663	-4.3605	-5.79129411904	3.5165981130581	10.3991892176547	0.1490464463644325	0.0	0.0038	0.007	-0.004	-2.1910920657444	-0.2161899536965	3.2116896251331	0.1579852212904779	0.1528	0.1027	-1.0301	-0.6159	-5.5208894690389	4.723642294934099	10.162698260117	0.1611147897989434	0.7415	-1.1809	-1.8612	1.4301	-3.6889599305548	2.6057676093224	6.507730708087	0.169080129573932	0.1376	-0.0646	0.5978	-0.9269	-3.0464488961931	1.2641702624524	4.967490399212699	0.1697659062081115	0.0001	0.0086	-0.0185	-0.0207	-2.2783942508677	-0.089308679689	3.3901102693576	0.1705654623752129
616	0.1437476407977562	2.181	-2.4355	2.5786	3.1903	-0.4648379077205	0.1442315505462	-0.5636676008389	0.1753961839193049	0.0095	0.1605	-0.0606	0.2274	-0.7846967473115	0.4549628070148	-0.5282588732089	0.1783898347441339	0.0284	0.1679	-0.3289	-0.3195	-0.4400124553488	0.0667257800672	-0.556310454098	0.1965581329949303	0.1905	-0.3896	0.8687	0.7396	-0.866333536014	0.572047666378	0.2200062276744	0.1975231841588288	0.0324	0.3258	-0.3436	-0.149	0.0675519837119	-0.3475956762344999	-0.8837231555834	0.210824438216864	0.051	0.276	0.5353	0.0156	-0.6108005516174999	0.1635489786199	-0.8279347380508	0.2171708081689981
617	0.0503524515136443	0.0599	0.6625	-0.8452	-0.7944	0.4066889083459	1.5042414357838	2.9735856033367	0.0962839623609289	0.1278	-1.3315	-0.2547	0.3906	0.1572147506772	1.5018021678804	1.610703676858	0.1090598244227922	0.9823	1.4214	0.0816	-3.3887	0.3952400864121999	1.0373970334976	3.4267386309393	0.113144303123576	1.2547	-3.167	-2.3546	1.0297	-0.2360975272306999	-0.2575788219928999	3.3136274176768	0.1324755898242911	0.0476	0.3199	0.082	-0.6554	0.41310182235	1.4497513382643	4.443795317565	0.1333681915646637	0.01	0.2438	0.231	-0.0098	0.4062167919775	0.889939354434	6.866539148070999	0.1341284531665469
618	0.147177726406016	2.092	-2.8722	-3.4575	1.057	1.112620908196	-1.1035326681042998	-0.5836932034651999	0.1764984287028185	0.0248	-0.3242	0.268	0.185	0.8151089100426	-0.7933915570961999	-0.4239998418539	0.1805660398386606	0.1006	-0.6442	0.5358	0.3651	1.5291455742168998	-1.6867144121704	-0.7885130212893999	0.2005849204268426	0.0276	-0.0687	-0.0375	0.4474	-0.0524442599231	-1.4772127736929	-0.1364809734983	0.2026982331229173	0.0106	-0.1616	0.1768	-0.1444	1.4212276410068	-0.3045937436794	-0.4419402638531	0.21521982157688	0.0584	-0.3418	-0.5106	0.1727	1.9049502034633	-1.4346436144755	-0.933216688204	0.2180685698797261
633	0.1253168565711699	1.2413	0.569	-2.9228	-2.4477	0.8075550481481999	-9.3798112922177	-5.2116139047062005	0.1438308088919864	0.0599	-0.4469	0.6476	0.0772	2.4879352323759	-4.6274092418419	-2.6733195930343	0.1599364926897341	0.2031	1.3087	0.0817	-0.4309	0.6096596037272	-5.6966741302065	-2.6218589088787	0.1615601789187948	0.4775	1.912	0.8544	0.218	7.593362297222799	-9.9602783671655	-6.9049379460342	0.1665424748217619	0.2301	1.3551	0.4831	0.0511	3.1509046427016	-7.8861137886615	-3.8720230524019	0.1673461219218451	0.2321	1.3458	-0.3028	0.4212	0.9582781987599	-6.827078088278899	-3.4569147354862	0.170321209568655
639	0.1028571953470107	1.478	-0.8568	3.9797	2.2319	-0.9584355708827	6.6505852525587	6.0232212850165	0.1315859706577669	0.2997	-0.4761	1.7487	0.3636	-1.0709172956539998	6.7583851566767	5.691598879246199	0.1456930187104665	0.0034	0.0548	0.1791	0.0036	0.1838499824611	2.471529188574	4.5874760656814	0.148522333611677	0.248	0.2203	-1.2027	-1.0046	-0.6383406731075	5.7416825573273	5.995563134434399	0.1626421979855892	0.0737	-0.0447	-0.265	-0.7797	-0.3758046292464	2.8234919412162	2.5121705392871	0.1647577946511646	0.0422	-0.3482	0.1986	0.473	-0.8187284688669999	4.2926787366463	2.8018139313005	0.1653983505266958
642	0.130748220567226	2.3615	-5.204	0.1005	-0.0211	10.298038285725	-0.1395497298929	-0.952888203554	0.160737505231917	0.5298	0.7577	-0.4856	2.0334	6.1907832527678	-0.0595653484798	-1.0718221853601	0.1663068231907734	0.4187	-1.1853	-0.3452	1.5006	9.6721693533494	-0.2656834863171	-0.3977973834077	0.169414564080178	0.1892	0.2075	0.9073	-0.8996	4.810787107934599	0.0085767806925999	-1.2723929558687	0.1752929264482887	0.0359	0.5399	0.0929	-0.0853	5.3806315645934	0.0559064466247	-1.3446661032646	0.1770421931481001	0.0131	-0.2435	-0.0569	0.2195	6.265180923821499	0.0219534111306	-1.3151194872088998	0.1821967201960459
643	0.1287611314547944	1.7185	4.4199	-0.5815	-0.3813	10.9846528575014	-1.8246510778046	-1.3779109642060998	0.1621470495675346	0.7234	0.1127	1.7466	1.9049	4.9777982732561	-1.3776749060219	-1.2145980437704	0.1693785052915412	0.1766	-0.1445	1.1998	0.3224	4.8643329727173	-1.216093078937	-1.0928313637538998	0.1744220295842878	0.2671	-1.513	0.0857	-0.0073	8.6031798661997	-0.2353500096473999	0.0593292902955999	0.1764763155416334	0.0778	-0.7703	-0.2143	-0.1492	9.9140896491237	0.1029607113418999	0.4965877334954	0.1808682224170997	0.0168	0.2186	0.2181	0.2103	6.0033923975437	-1.4881501362275	-1.2799861607938	0.1849679638405388
644	0.1010821269579566	1.4677	1.3249	3.332	2.987	-0.9538324362908	-6.3467783694933	-7.1778605500001	0.1288456015770119	0.3416	-1.0238	-1.446	-0.9153	-1.1051850753936998	-5.9292307846742	-6.533618422287599	0.1455181184632379	0.0152	-0.1108	-0.1929	-0.3278	1.240092327664	-2.5002889440157	-4.2685221157965	0.1467055731325418	0.2915	0.3267	1.1954	1.202	-0.1976987292674999	-5.4154501467629	-6.673561582487499	0.1483610464106614	1.1485	-2.8312	-0.9068	1.6655	-0.3780078389656	-0.8471734800631	-0.7857590091404	0.1560423360833386	0.4011	0.3353	1.3517	1.3841	-1.1272171725857	-4.3849381436378	-4.5806303783396	0.1619895934818923
646	0.1755958373980151	0.2099	1.0534	-0.1618	-0.8106	1.2177454862264	-0.0860432081409	-0.0142815201440999	0.1784157849005815	1.187	2.7526	-1.3919	-0.6819	2.1702009164427	-0.4478810614888	-0.5222393895117999	0.1882057498741396	0.8502	-0.8771	-1.5134	1.9278	0.0594079763569999	1.022525367893	0.0923774360836	0.1898186196793364	0.006	-0.2058	-0.0306	-0.064	1.7666987935835	-0.4635789307380999	-0.1450970972216	0.1921339418522659	0.195	-0.6955	0.9308	0.4146	2.0622436402019	-0.1585130706903	-0.5213738428364	0.19437589991139	0.0558	0.4373	-0.294	-0.3911	1.9700235762411	-1.1044375578104	0.4176656139112	0.1975240139582066
647	0.1778005981749363	0.0637	0.2123	0.6899	-0.1281	0.9439966786158	-0.5611889899047999	-0.1504870924275	0.1878907741265519	1.1688	-2.2036	1.6853	1.2785	2.3262747192296	-1.7016254208056998	-0.6556909496462	0.20366502363157	0.0045	0.0558	-0.1556	0.0784	1.2646423788208	-0.673946115891	-0.2443989067083999	0.2182232627848896	0.0145	0.2015	-0.2333	-0.066	0.9035520430562	-0.3887484863466999	-0.1576475240148999	0.2235006082255865	0.7448	0.932	0.5826	-1.9469	1.2356465651948998	-0.4392255947348	-0.3335502142745999	0.2255897520041789	0.1729	0.1154	0.5985	-0.882	0.5336488684148	0.4459139099538	-0.6635595557862	0.2271049557455925
648	0.1615207311089617	0.8815	1.6983	0.0398	-2.3022	0.7822574794081	-0.4253768479283999	0.7557402767163	0.1648266290452492	0.6874	1.18	-2.0127	0.9015	1.0809891115131998	-0.9006013157537	0.7948865922627999	0.1709923386635974	0.0105	-0.2333	0.1213	-0.1522	0.600374648482	-0.2884237580616999	1.0100929701918	0.1710338433322069	0.0062	0.0435	0.0596	0.2204	0.7067975465255	-0.2916498865790999	0.3231243111391	0.1756088863423483	0.0723	0.2945	0.2897	-0.6682	0.7762773387417	-0.5945518799384	0.6992436846311	0.1819914198186474	0.8173	1.3981	-2.088	0.6494	1.7242476634582	-2.2498312105795	1.6367487631813995	0.1879604019381992
651	0.1441145139182944	1.6716	-4.0279	0.1711	-1.0702	10.3009103269661	-0.4398944262567	2.9998274048136	0.163418744308387	0.8037	1.1496	1.163	-2.1686	4.5805123492475	-0.6096596037272	2.2994427722922	0.169501200206617	0.204	-0.1731	-1.1224	0.718	4.2033307139266	-0.546474696423	2.2233140078877	0.1751997349802642	0.0997	-0.8543	0.1833	-0.2998	4.7060166171805	-0.6218952862749	2.3447266006279	0.1819987994472143	0.0183	-0.2551	-0.1637	0.2433	6.320103794678699	-0.5981714387628	2.6227637985848	0.1862246913231733	0.3443	1.6393	0.0185	0.293	10.1177291760269	0.51932800524	1.2764059450001	0.1891724022053937
652	0.1263595788677877	0.78	-0.0669	-2.2915	-2.0011	0.2340516896342999	-3.9612137029988	-3.2421804739256	0.1608021035332527	0.0037	-0.1433	-0.1062	0.054	0.9864478087411	-1.8056877370072	-2.3867843004462	0.1682086517033694	0.0007	0.004	-0.0637	0.0435	0.7048303949905	0.5969911478418	0.1371891480509	0.1755468638000199	0.0472	-0.2524	-0.5196	-0.2641	1.0270104733927998	-2.5972695146912	-3.045544006487	0.1819769641107988	0.007	-0.1346	-0.195	-0.0361	0.4371010710769999	-0.1557590585412999	-0.1628801470979999	0.1877326036343595	0.2272	-0.6897	0.0018	1.1575	1.4108804239327	-2.4032296872788	-3.4482592687322	0.1891667406069822
653	0.1299323726968414	0.8309	-1.3932	-1.2163	2.4843	1.9548765094216	1.6680658156186	-3.5128605251416003	0.1607159039885943	0.0131	0.1274	-0.3187	-0.0683	0.5709067184877	1.6374962807646998	-1.6040547046696998	0.1623636779191662	0.0261	-0.2128	-0.1831	0.4033	-0.0276581505821	1.2245911735682	-0.8474882243087	0.166584672949816	0.0006	-0.0741	0.0156	-0.0101	-0.7572746549136	-0.3447236349934	0.8492980037209	0.1709195404891372	0.1147	-0.7902	-0.1219	0.6057	-0.3819421420355999	1.22356825477	0.2539592631685	0.1770731478253298	0.03	-0.0979	-0.47	-0.1532	0.5729132130533999	1.9873738527798	-1.6766819393419	0.1804271167966047
654	0.1647329866632139	0.1208	0.8833	-0.4918	-0.2793	-0.3193473801918999	2.7776573104507	2.503003613134	0.1722035796900858	0.8099	-2.6062	-0.0435	-0.5103	1.4310240556511	0.5991550145303	0.1767288939044	0.1843436232297297	0.1848	-0.9811	-0.2171	-0.7026	2.2993247432001	0.5742115330665	0.5749590506498	0.189906653381964	0.0108	-0.0051	0.2748	-0.0994	-0.6316130148578	1.5696688958379	1.5609740860532	0.197056335280491	0.0272	-0.1013	-0.3783	-0.2319	-0.9930967809294	1.1426396406201	0.3736407625578999	0.2042175899036434	0.1088	-0.257	-0.3955	-0.7594	-0.9364821597521	1.9704956926095	1.7997469393714998	0.209462387952096
655	0.1497959889281184	0.1738	-0.2267	1.1308	0.6406	0.0100324728284999	-1.0034439980035	-1.5692754655309	0.1604650976779164	1.3324	-0.3262	-3.075	-1.7008	0.4606282034356	3.4239846187903	0.8454423867122999	0.1713996286732243	0.3984	0.6042	1.566	0.8179	0.5127577191131	1.5590856205796	-0.1901448673731	0.185846043724308	0.002	0.0491	0.081	0.0832	0.8796708234213	2.9395538817812	0.5027645893153	0.1922615450049365	0.0011	-0.0908	-0.0046	0.0105	0.7114006811174	2.0815217252449	0.063735709734	0.1960954217211956	0.0086	0.1595	-0.0098	-0.1997	0.2578542232078	1.2959987742886998	-0.3311502894019	0.1971249734332702
656	0.1496843254203591	0.1647	0.2308	0.383	-1.2043	-0.2253568798495999	1.1682519536057998	-0.7202528630249	0.1610995858751811	1.3356	-0.3369	0.8821	-3.3977	0.2371991320903	-0.0417429555727	3.9390635767147	0.171554272701808	0.3995	0.6142	-0.3678	1.7264	0.2894466768599	0.4850208824695999	2.0596470001757	0.1841075173772927	0.0018	-0.0338	-0.0053	-0.1173	0.6274819966342999	0.1168094581482999	3.6525282841266	0.1909634925578092	0.0085	-0.2487	-0.0121	-0.0685	0.3829650608338	0.0490607592829	3.7374305443772	0.1959430675420019	0.0099	0.108	0.2226	-0.1194	0.0076718909864999	0.5102397651482999	1.8014780327223	0.1974692997507873
657	0.140838511176683	1.5043	-0.9848	-2.0269	3.3081	-0.6071023067317	-2.3802927003806995	3.9425257634162993	0.1814244220932687	0.0342	-0.2805	0.441	0.0977	0.3456285246994999	-0.3706113491939999	0.9507636798962	0.1853469969396463	0.3428	-0.0981	1.5548	-0.5893	-0.8107418336349	-1.5231654335505	4.901748194913	0.1887661544061455	0.0241	0.0605	-0.397	0.1734	-0.42097042849	-2.7177378746946	3.770242631981	0.1939917395488112	0.0723	0.5073	-0.5366	0.1172	0.533098065985	-0.3688802558432	1.5442926410363995	0.1969444795738501	0.1233	-0.042	-0.9584	0.1386	-0.0261631154155	0.3483825368484999	2.01436317184	0.2005019746659266
659	0.1453327821474847	1.4482	0.2309	2.9173	2.5265	-0.4738474617507999	1.7838523549686998	1.5050282963978	0.1857946986934588	0.0251	0.0827	-0.2831	0.3403	-0.7553861894399999	-0.5985648690698	-0.699519085846	0.1888666167247849	0.0556	-0.1242	0.0299	-0.6518	-0.5326259496165999	1.9233233988002	1.6804982133198	0.192738419094534	0.1221	0.2403	-0.0138	0.9445	-0.6665102830887	1.2793566723025998	0.9185810807836	0.1946802389392305	0.0483	0.4213	0.4036	-0.1791	-1.026066240656	-0.1755879460141	-0.4270685982484999	0.2005133783437345	0.3394	-0.559	0.1331	-1.4863	-0.8674744839042999	0.0050752509603	-0.7680546453253999	0.2108671552451489
660	0.1432346105338554	0.5397	-0.1973	-1.5765	-1.7686	-4.355666928797	0.8109385487883999	-3.889452015002	0.1498503022005859	0.0574	-0.1186	-0.4621	-0.5891	-2.672178645144	0.3213538747575999	-2.5142950629449	0.1670787909172704	0.1907	0.9376	-0.9085	0.0869	-2.7346553778956	-0.3945712548902999	-3.2241220228343	0.1826991806239404	0.335	-1.2397	-0.2277	-1.078	-2.3112063384715	0.9931754669908	-1.7120119809105	0.1836824175504635	0.2779	0.8863	-0.8714	0.8511	-1.5800161129119998	1.8231166996073	0.0496115617126999	0.1888430964325912	0.1119	-0.7344	0.5443	-0.2313	-3.4709208544154	1.4049789693277	-2.4029149430332	0.1926712354793709
661	0.1313323170106945	0.6148	0.7208	-1.137	-2.2824	1.0551013973126	-4.1229135591758	-3.317404348624	0.161023382509829	0.0004	0.0455	0.033	-0.0225	1.3805076042323	-2.2485722335971	-2.4477266550005	0.1699536187341288	0.0009	-0.0755	0.0282	0.0361	0.6825622396143	-0.6141053661963	0.4166033520823	0.1802502364966537	0.0429	-0.3766	-0.2861	0.3651	1.1527114564793	-2.3689619075391	-2.1673288752016	0.1851398646092372	0.0597	-0.4118	-0.2018	0.5229	0.817941608253	-1.8854754032668	-1.0209909896957	0.191900293793557	0.2302	0.6828	0.2315	-1.1311	2.4629917509121	-1.9445292923475	-4.2134812158472	0.1950473134459773
662	0.1673862426115102	1.4195	-0.1663	3.5402	-0.4003	-0.1876662564389999	-5.4000276787285	-0.3853649857065	0.1817468785300206	0.0332	0.0316	-0.0419	0.5206	-0.5614643911197	-0.9967950258152	-0.9256234832789	0.1842020964991924	0.0863	-0.25	-0.075	0.7968	-0.5720870094086999	-1.4010840092883998	-1.186585805912	0.1937801429124496	0.0461	0.2505	-0.5352	0.0874	-0.9808610983817	-2.0516210219129	-2.2471558844919	0.1952891161761618	0.0039	-0.1619	-0.0185	0.06	-0.2111540457668999	-4.6382285752844	-0.4140460550868	0.1991008786287565	0.0183	0.326	0.0052	-0.1771	-1.8428669010187	0.929675815441	-6.578154733039999	0.2111314544318023
663	0.168329032882005	0.3635	1.3302	-0.7621	0.9428	0.2271273162311	0.2701685918168999	-0.6602547412073999	0.1773821341706773	0.4113	-1.1693	1.4358	0.2219	0.8649958729701999	-0.5667363572334999	-0.9470260919797	0.2154427189929866	0.0006	0.0306	-0.0222	0.0514	-0.9612682690931	-0.1484019118004	-3.0441670004125	0.2157870651551301	0.2169	-0.7105	0.0817	-0.9982	0.7473208681464999	0.1045737756005999	-0.1498969469669999	0.2212972082755456	0.5047	-1.3647	1.2118	-0.3003	1.0639142361894	-0.4827783297197	-0.5325079205244999	0.2236667040735717	0.0001	0.0018	-0.0133	0.0153	-0.9622125018299	-0.1393923577701	-3.0318132887727	0.2352970850559125
664	0.1598169063986336	1.9459	0.7486	0.5496	4.1715	2.2585653633949	0.0833678820533	6.5178025239462	0.1805765674129625	0.021	-0.3297	0.2384	0.0933	1.7724428760656998	-0.3643951503434	2.0051962456869	0.1835096296534666	0.0893	0.7203	-0.4182	-0.1893	2.0812856670607	-0.4342290298358999	1.7330998453656998	0.1881470355045296	0.0043	-0.179	0.0135	0.0496	1.8638760794125	-0.1570180355237	4.7046789541367	0.1926359113094038	0.0465	-0.0496	-0.0436	0.5978	4.8206622086403	-0.7239511079106999	0.6268918511738	0.1956373041109779	0.0448	-0.3467	-0.1238	-0.4558	1.9904819522051	-0.1408087068752999	4.99263059583	0.1969963754768283
665	0.1908509246495767	0.1728	0.5948	-0.7788	-0.6308	0.7481470717912	-2.9957357296208	0.1802304236367	0.2081558438423376	0.1186	0.2491	-0.8637	-0.216	1.1073489420822	-2.9678021778238	-0.1836139242769	0.2449047220120814	0.8147	-1.4897	0.3337	1.6308	1.2297451105899	-3.1701827277446	-0.3963416912718	0.2497323242748988	0.0242	-0.0354	-0.3793	-0.0147	2.0276217731859	-2.5306224206854	-1.1825728167805998	0.2534217776801531	1.1151	0.775	-2.3631	-0.6442	1.1592817426062	-3.8444829309118993	-0.2403465745462999	0.2717536353416871	0.0144	0.1536	0.1789	-0.1549	-0.3180097171481	-1.4613181892901	1.0068668416744	0.2839213066436952
666	0.1284597878630601	0.5454	-0.795	2.2247	0.8872	-0.9611895830317	6.242401309046199	2.1796825868414	0.1629761220439452	0.001	-0.0596	-0.0256	-0.0678	-1.5454335889267	4.752677451590699	0.679847570496	0.173740203500733	0.0004	0.0363	0.0167	-0.0452	-0.5469468127914	1.8358244985234	-0.4767195029918999	0.1802406908638652	0.178	0.9523	-0.7049	0.279	-2.1230286226334	6.1671380913171	1.2018902448542998	0.1891941412586219	0.0078	0.142	-0.2023	-0.0258	-0.1612277398086	2.3930398423275	0.221107832534	0.1925366025515469	0.2443	0.0645	1.1059	0.8222	-1.8753249013462	5.6105915790349	1.0071422428893	0.1954883231507781
668	0.145810197554391	0.6446	-2.1309	0.5982	1.3164	-0.2665883760231999	-1.5121493849545	0.9281414372437	0.1467022006485341	0.0007	0.0001	0.0009	-0.084	2.1901084899769	-2.2459755935709	-0.7677399010798	0.1578889487604593	0.0151	0.2557	0.0503	-0.2741	3.9437060543373	-5.991156714995999	3.9607022435997	0.162797284843336	0.0024	0.0181	0.1464	0.0271	-0.1864466224872999	-1.8385785106724	3.9103431643037	0.1669398436206711	0.1213	-0.37	0.7272	0.6513	0.0844694869129	-0.7475569263306999	1.6958419952927997	0.1746787609859166	0.0002	-0.0098	0.0233	-0.0269	-0.0251795396479999	-2.6139116166773	1.7368767763128998	0.186672742195413
669	0.1599577845038824	0.0426	0.0374	0.4185	0.472	-1.1108504718145	-0.3881583408862	0.4932042328552	0.1733082826348206	0.7522	0.1295	1.6227	-1.9647	-0.9270004893533998	-1.1675044360224998	1.1357939532783	0.1779138617475719	0.1885	0.812	0.0057	0.9645	-1.4678491323863	-1.860138491496	1.5979958779419	0.1819484054884596	1.4234	1.5435	3.0111	-0.5349	-1.5097888031125	-0.8886016913902	0.2151670348983	0.1918265629216563	0.1017	-0.2051	-0.821	0.2817	-1.2258501505506	-1.4859075834776	1.1251319919585998	0.1969437930967741	0.0571	-0.2989	-0.3932	-0.4366	0.3398844422172999	-0.0577949120983	1.7416766260583	0.1979424746550278
671	0.1040470218166617	0.0433	-0.2859	0.2687	-0.6853	-0.4692443271589	1.7880227162229	2.731586621501	0.1285485944036377	1.1043	-1.3716	1.1671	-3.1052	0.8609041977774	0.6590351072557	4.7091640596365	0.1587213613814865	0.0986	0.6267	-0.625	0.3851	2.8231378539399	-1.094129683767	6.994915457245099	0.1741200403072095	0.0012	-0.1022	-0.0026	-0.0095	-1.1447248212472	0.9238923899281	-0.2060001087451999	0.1867830077594909	0.2027	0.7412	-0.6953	0.7714	0.5628020541635	0.7758052223733	3.5826944046341	0.195921596758723	0.2211	-0.7743	0.8847	0.5571	-1.6516991148473998	2.9458487666932	2.4833714408147	0.2010171786514037
672	0.1053540017732146	0.0161	-0.247	-0.1447	0.3829	0.7198987757486	-0.5579628613873999	-1.8649776842721	0.1270332679195349	1.1114	1.8421	0.6499	-3.0508	1.5203327353401	-0.5931748738639	-3.755292280315	0.1541394899824002	0.1977	-0.4054	-0.8927	-0.9809	2.1459262665008	-1.254649249023	-6.604081790271301	0.1727337432164261	0.0019	-0.1192	0.0471	0.0047	0.3651426679266999	1.0060799810604	0.9523374011241998	0.1817051629203823	0.3517	0.3228	0.9426	1.3821	0.8613369711150999	-0.6246886414546	-2.2249664151771	0.184371716973321	0.3154	-0.8922	-1.2451	-0.4691	1.5296570336159998	-0.0547654987343999	-2.774470524964	0.1850079573775977
673	0.1047276818446693	0.0281	0.266	0.5679	0.0963	0.5326652926473	-1.8127301395025	0.0343858088318	0.1264497491751902	0.9854	-1.294	-3.1043	-0.6144	0.2165046979421	-3.8498335830871	-0.0312777094065	0.1516160410427834	0.2976	-0.9417	1.1748	-0.8232	0.9290463269498	-6.6344939530024	0.7574320270364	0.1722068128942156	0.0024	-0.0009	-0.0596	-0.131	-0.8232529173974998	1.1266270271252	-0.5316030308184	0.1804449064016875	0.3679	0.8353	-1.3149	0.7949	0.480378404847	-2.6048233765856	0.0353300415686	0.1811042580783583	0.0603	0.3075	-0.6329	0.0668	-2.8903750934062	-3.1332396219172995	-2.3502346249259	0.1847809131695609
675	0.1036611327666282	0.0072	-0.3158	-0.0517	-0.0326	-1.5687640061318	-0.5255442040906	-0.1417529396121	0.1273039151816758	1.2955	3.8322	0.6249	0.4333	-1.1717928263688	-0.3730899601281	-0.0642471691331	0.165697349145078	0.0013	-0.0029	-0.0974	-0.049	-1.1390200817957	-0.0627127909358	0.0938724712502	0.1691826090620949	0.0261	0.4795	-0.0236	-0.0266	-3.2589799480345	2.0815217252449	1.0196139836212	0.1727068772672197	0.0044	0.0577	-0.0835	0.1666	0.8546093128654	-0.826597075007	-0.215206377929	0.1768981913516598	0.0043	0.1801	0.0603	-0.0021	-3.9790360959059	-0.792762068605	-0.3808798802066999	0.1793895662301211
676	0.0988496524252903	0.0159	-0.2257	0.4353	0.0281	0.4136526247797999	-0.5481664467431	-0.6698150976674999	0.131805284281344	0.9921	-1.7238	2.873	0.2548	1.1774582227896	-1.3404563989796998	-0.9071322588499	0.1529388853081658	0.0851	0.2197	-0.8844	0.067	0.7673464707727999	0.0429232464936999	-1.0381052080501998	0.1726957326720342	0.0817	0.5547	0.4965	-0.3938	-0.1622113155761	-1.3933334322405	-0.1967151535	0.1807215735679943	0.0117	0.2976	0.0885	-0.0284	-0.6039942073064	1.7882587744071	-0.5871947331974999	0.1828424217097023	0.0043	0.0664	-0.1749	-0.0024	-2.9671333463019	3.3747271443539	0.0924954651757	0.1898254069090562
677	0.1001229185665586	0.043	0.3559	0.6977	0.1761	0.649553436857	-0.2027346371970999	0.8136925609374	0.1287829230595333	1.0921	1.7403	2.983	0.8904	0.7527895494137999	-0.3594772715059	0.9483637550235	0.1499921596748965	0.0989	-0.1544	-0.9809	0.0508	0.3728932449745999	-1.5946123773016998	0.9512357962646	0.1710915257812444	0.0501	-0.3506	0.396	-0.3992	-0.3069149824907	0.0941478724651	-0.1116948641572999	0.178813321643829	0.0652	0.2329	0.6698	0.2102	0.090095540303	-2.7443731064785	0.8805363700967	0.1803161199212949	0.0012	0.0753	0.0569	-0.0334	0.2295665841344999	-1.3096114629109	0.6048990970125	0.1825702148069241
679	0.0950483264087133	0.0682	-0.6411	-0.7896	0.2036	2.2655290798288	3.3930216536294	-0.4746343223647999	0.1248298962664613	1.115	2.3831	2.7124	-0.6017	4.3130584265489	5.2327804552228	-0.6162298898541	0.1489722256242543	0.0002	0.0296	0.0315	-0.0065	1.4041921087137	2.1850725820473	0.1371104619894999	0.1519663534551029	0.0394	-0.3081	-0.4864	0.2404	2.1984492124853	2.7999648088576	0.0273040633058	0.167805406322596	0.0764	0.4453	-0.3426	0.6063	3.0867755026606	4.7220292306754	-1.0072996150121	0.1693697707159833	0.0368	-0.2474	0.0065	-0.5144	2.107212724292	3.2441082824299	-0.3974039531007	0.1699449102505797
680	0.125744232282652	0.5527	0.5252	-0.0876	2.5118	1.6677117283423	-1.1754123851932	5.0515664558186	0.1594893892146582	0.0039	0.0054	0.1702	0.0877	1.1676224651146	0.1224748545691	2.7239934165759	0.1688327953378868	0.0007	-0.0656	-0.024	0.0329	0.2054099632847	0.0579129411904	-0.7376424825943	0.1733794877267731	0.0219	-0.2487	-0.2033	-0.294	1.288484255425	0.6469174538001	4.3006260288477	0.1823214675599811	0.0468	0.0785	0.4871	0.3765	0.5741328470051	-0.3795422171629	0.6336588524542	0.1852308691259345	0.2549	-0.0775	-1.3355	-0.5241	1.1780877112808	-0.21245236578	3.1727793677707994	0.1896939994680073
681	0.1122731725339753	0.1735	-0.6535	-1.1273	-0.7874	-1.2240403711384	-0.5742902191279	-1.1246992186209	0.1145097743814384	1.0536	-1.4972	-2.9508	-1.6891	-1.1116766754592	0.2778404828034	-1.0888577176532	0.1588680208878913	0.8183	0.581	-1.4801	2.2799	-0.6442814707432	2.8541401621315	-1.5984286512796	0.1754140021888481	0.0851	0.0411	-0.6619	0.5368	-1.9306018594797	-1.2958414021659	-2.162292967272	0.1777424251226352	0.088	0.0026	0.7297	-0.4584	-1.293992279723	-0.4025185470916999	-1.1518852528346	0.1788903897204016	0.088	-0.129	0.5879	-0.6131	-0.6298032354456	1.1656159705489	-0.9987621773502	0.1809844913481548
682	0.1087915019218841	0.0028	0.1967	0.0107	-0.0048	-0.8966276696529999	0.8086173099770999	-0.5318784320333	0.1316180862456406	1.0741	3.2603	-1.1185	0.6006	-2.1093372479498	0.9432885040632	-0.5837718895266	0.1641544268705092	0.2905	1.0467	0.9836	-0.7689	-4.8106690788425	0.2937350672062	-0.011016048596	0.1778273634310384	0.5152	-1.1512	-1.3793	1.0573	0.4371404141077	0.8267937901605	-0.6294491481693	0.1800733569316889	0.2257	-0.6753	-0.9269	0.7515	1.1739173500266	0.9042995606395	-0.7908736031314001	0.1882521286034873	0.1063	-0.3466	0.7177	-0.4599	-2.0840396792097	0.2532904316466	-0.1037869149865999	0.1895921689726261
683	0.1027088681570026	0.0046	0.0138	-0.1136	-0.233	-0.8951719775171	-1.5307586384756	-0.1476543942171	0.1107219570430393	1.806	0.0281	-2.9656	-3.9587	-0.8870673131929	-2.8554384821446	-1.6646429719476998	0.143743412422362	0.0257	0.2319	0.4561	-0.0828	-2.5759849350825	-7.5459146021986	-0.0046031345918999	0.1571059727787099	0.0563	0.205	0.5863	-0.3901	-1.0918477879864	1.5082544249152	4.9259835018242	0.1696357901377506	0.0379	0.1402	0.4623	-0.3189	-1.1389020527036	-2.0657451699342	0.7260756315685	0.1704280504647076	0.0056	0.1206	0.162	-0.0933	-1.2776649219825	-1.0509703790890998	2.6185540942999	0.1738477529234465
684	0.098645378088575	0.0149	-0.2894	-0.0788	-0.37	1.0250039788271	-0.1873908552240999	1.6487090445142	0.1297048834546832	1.0984	2.2987	0.4547	2.6856	1.992724504955	-0.3127377510343	2.4208947080631	0.1525475048090174	0.0744	0.3664	0.2916	0.7157	1.0839398388157	-0.8009454189906	1.0543538797293	0.1721305999740434	0.0953	-0.4429	0.6818	0.4117	0.8962735823766999	0.5356947060112	2.4036231175858	0.1822675254555258	0.0055	0.162	-0.1133	-0.0773	0.3567626023876	-0.4701098738343	0.6160725177313	0.1841829071129627	0.0086	0.164	0.0207	0.2061	-2.7926863481781	-0.1401398753534	-1.7242083204275	0.1874610953359289
685	0.1038166396689669	0.0328	0.1812	0.6567	0.1017	-2.0923410586874	2.8343899607201	-0.4934009480087	0.1286247672670641	1.049	0.9456	3.3442	0.3942	-0.8441047236685	5.3149287033244	-0.2235077574067	0.1578693393296376	0.1002	-0.7774	-0.5792	-0.1107	1.1195452815992	8.0293617634402	0.1253468958102	0.1753838273319371	0.0006	-0.0491	-0.0232	0.0472	-1.140161029686	0.0474870380548999	0.1415168814279	0.187496053482787	0.208	0.8348	0.973	0.1429	-0.906069997021	4.415074905154	-0.2737094645799	0.1963848530246974	0.2133	1.2422	-0.2882	0.0559	-3.5778158688273	2.2837449030429	-0.6121382146613	0.2032100278750785
686	0.0968512544482658	0.0001	0.002	0.0216	0.0215	-0.7729725241629	0.5301473386825	-0.4881683249255999	0.117339216802748	1.4792	4.3038	0.3038	-0.5432	-2.2739091453679	0.2428645285110999	-0.1169274872404	0.1587314578864039	0.0691	0.2345	-0.5535	0.5404	4.7126262463381	0.9866838669253	-1.2502821726153	0.1591594142369545	0.0209	0.0638	0.3094	-0.3125	-3.1376460413557	-0.1700799217161	0.3431892567960999	0.1658435860344392	0.0035	0.0091	0.1251	0.1248	-3.3524983320084	-0.9000111702931999	1.0856709321665	0.1688667472886881	0.0493	0.6304	0.1242	-0.1597	2.1152387025548	0.5533990698262	-0.6724904237550999	0.1703480986699255
687	0.1616833273203331	0.6278	1.7416	0.7008	1.5165	-2.7115610188747	-0.1985642759429	-1.5099068322046	0.1716613870127131	0.0399	-0.4146	0.4069	0.1066	-1.8968455391391	0.5394716369584	-0.2394416848402	0.1833122649216671	0.6662	-2.2224	0.2136	0.6828	-2.1218876747431	1.0235876297219	0.2977480563376	0.1921406555833694	0.0633	-0.2281	-0.2937	-0.5967	-0.5537138140718	0.5239704828626001	-0.3069543255214	0.193382316217161	0.0802	-0.2141	-0.3301	-0.6836	-1.3508823021152	0.7689988780621999	0.0556310454097999	0.1951741371458223	0.0001	-0.0242	-0.0159	-0.0144	-1.3336500546686	0.6458551919711999	-0.1437200911471	0.1976615114945998
688	0.1687850796687091	0.529	1.681	0.7408	1.1517	-1.6007892331216	0.5466320685457999	0.9024897812272998	0.1856541329573292	0.1696	-0.8044	0.5531	0.646	-2.7730148328281	-1.0143813605381	-1.5228113462742	0.1873047762738804	0.4832	1.678	-0.5338	-0.8767	-0.4845881091319	0.8427277175939999	1.3759044696404	0.194151176422162	0.0047	0.168	-0.044	0.0788	-0.4884043831098	-0.0301367615161999	-0.0433166768007	0.1947773379611892	0.0036	-0.1184	0.0222	0.1145	-1.291238267574	0.3601067599970999	0.4817947539521999	0.1991172309683981	0.0022	0.0096	-0.0379	-0.1219	-1.6491811608826	0.0993018094868	0.0944232736799999	0.2016357051541724
689	0.0997081680798869	0.0022	0.1046	0.033	0.1469	1.3567837567202	0.1256222970250999	-1.160225975343	0.1184527149593992	1.2383	2.1557	1.2725	3.0683	1.6204607484716	0.3655360982337	-0.4617298082951999	0.160482895367847	0.0092	-0.2857	-0.0654	0.0164	-1.7991961369417	-1.0315349219233	-2.410154060682	0.1614372289635205	0.0143	-0.2372	0.0167	0.2761	1.9512176075665	0.6528975944665	0.4149116017622	0.1681494265183764	0.0036	0.0514	-0.1646	0.0481	1.6140871774981995	0.9053618224684	1.7136250451692	0.1725189549026529	0.0001	0.0301	0.0136	-0.0055	-1.0209909896957	-0.8329313029497001	-2.4181800389448	0.1730429015485357
690	0.1111534339773095	0.0595	0.6811	-0.5755	0.0857	0.626341048744	0.8241578071036001	0.2026166081049999	0.1156385264409109	1.1634	2.8442	-2.6319	-0.2729	1.7604039086715	-0.3310716033405	-0.1755092599527	0.1567941321145994	0.802	1.0648	0.6696	2.4679	2.8653135828503	-2.3814729913017	-1.9272970449009	0.1770943293915536	0.0066	-0.1267	0.0937	-0.1774	1.9307592316025	-1.3853467970084	-1.6207361496865	0.177616074386386	0.0165	0.1183	0.0745	0.3463	-0.2641491081197999	1.0690681732110998	-0.5675232178474999	0.1797401355201044	0.1178	-0.0722	-0.5255	-0.8374	1.6341521231552	-0.6178036110821	0.7976406044118	0.1818439022158976
691	0.101759249497563	0.0178	-0.5062	-0.0672	-0.0323	0.1566639482474	-0.4045250416574	-0.3987809591752	0.1303561976901714	1.2067	-3.688	-0.461	-0.2676	2.1384117476371	-0.1893186637284	-0.2528183152782	0.1652551520701313	0.0064	0.0589	-0.1777	-0.1527	1.3585541931017	-0.2945219278202	-0.3434646580109999	0.1713489190379127	0.0052	-0.0916	0.0444	-0.1879	2.2838235891043	0.2006887996007	0.0437494501383999	0.1725008977626068	0.0234	-0.3446	-0.2615	-0.1262	0.5088627590738	-2.6255178107338	-2.2021081143404	0.1787827234348882	0.0073	0.0026	-0.2375	-0.0718	-2.2877578921743	-0.6422356331468	-0.5683887645229	0.1866198004071252
692	0.1079011510766349	0.0021	-0.1695	0.024	0.0092	2.3623522783815	0.9077617473411	0.4479990905809	0.1303311710438372	1.0842	3.2883	1.1561	0.5737	3.8938190914097	1.1352824938792	0.5220426743583	0.1614057693507971	0.2978	1.099	-0.953	-0.807	6.6158060134199	0.5073677239072	-0.1199569006042999	0.1787485859000809	0.582	1.2356	-1.4076	-1.1732	1.3935694904247	0.9591437454353	0.5820014531451	0.1823369287289004	0.1559	-0.6357	0.7089	0.6127	1.0645043816499	1.1379578199668	0.7989782674556	0.1875257373689413	0.1209	0.3661	0.7693	0.4909	3.4394070868247	0.5011908680873	0.0833285390225999	0.1885224671714399
693	0.1136163182196516	1.1132	-3.414	1.1112	1.3439	-1.0094241386699	0.7023517840564	1.0522293560715	0.1529067197412331	0.0004	-0.0122	-0.055	0.0333	-0.5557596516682	1.798763363604	3.0598648696618	0.1587388419248878	0.2487	-1.5178	0.0314	-0.2135	-0.4912764243508999	0.8649171869087999	1.4262635489364	0.1694679972067156	0.0078	0.2606	-0.0107	0.0321	-1.5605413127155	0.9255841402482	1.3464365396461	0.1747100313397032	0.0211	-0.2181	0.1982	0.3075	1.6536269233517	0.2413694933445	0.7090007562446999	0.1752088161017979	0.0141	-0.1354	-0.1518	-0.2818	-3.4155652102205	1.103965441442	1.3212963430288	0.1762520653834943
694	0.1763083252668138	0.7859	-1.9709	-1.6737	-0.0125	0.2743389530711	-0.0291138427179999	-0.0614931569840999	0.1879415973172257	0.2268	-1.2566	-0.4789	0.0406	1.0984967601747	-0.1695684623169999	-0.1285730243275999	0.2098393017186033	0.0204	0.153	-0.3448	-0.0603	-2.511659079888	-3.0896082008709995	-0.1578835821990999	0.2137869219534623	0.0007	0.0107	-0.0	0.0678	1.4890156829029	-1.1439773036639	-0.2387335102875999	0.2190995493024219	0.1813	0.4687	-1.0033	-0.1233	-0.526803181073	-0.0341497506476	-0.0103472170741	0.2202912154424382	0.0025	-0.0549	0.1178	0.0105	1.588278149359	-1.2842352081094	-0.2587591129138999	0.2320949712082268
695	0.1001227785516946	0.0015	-0.1482	0.0334	0.0016	1.2970216930869	0.3689195988738999	-0.7372490522872999	0.12043013532886	1.2653	-3.7655	1.1712	0.4571	0.156585262186	0.7891031667499	-0.6464846804623999	0.1624026376981873	0.0147	-0.1091	-0.2569	0.2402	-0.4212064866741999	0.8096402287753	-0.4517366784974	0.1685306586960828	0.0039	0.0573	0.0991	0.1478	-0.0728632928564	-0.1888072043292999	0.1676406538127	0.1711451239121755	0.0031	-0.1171	-0.0947	0.0649	2.2140683956732	-0.7555042185320999	-0.257696851085	0.1711974637467961	0.0371	-0.4055	-0.2277	0.3305	3.2939559023268	1.5318995863659	-2.3900497719943	0.1751710389155127
696	0.1539261007147878	0.1629	-0.7772	-0.9916	-0.0045	-4.5419561791615	-0.7719889483953999	0.4138099969026	0.1661742048600214	0.0359	0.513	-0.247	0.01	-2.4494184053206	-1.5624297781891	0.4730999441674999	0.18184824010423	0.0058	0.0667	-0.0316	-0.2055	0.0585030866508999	-0.1279041928057	0.577162260369	0.2084555943515642	1.0647	-2.5147	1.1546	-0.0673	-3.0940146203094	-1.0966476377318	0.4572840458261	0.2168039824550673	0.0015	0.1015	0.0016	0.0197	1.002853852543	-0.6008861078811	0.6084793128061999	0.2249945076580871	0.1108	-0.3399	0.7889	-0.0317	-2.2549064615398	-1.8568730199479	0.4505957306070999	0.2354849449466555
697	0.111238216101153	0.0208	-0.422	-0.3188	-0.0343	1.0034833410342	1.5075069073319	0.5886110823027	0.1161282657283009	1.1736	2.6059	2.8685	-0.3753	0.2066689402670999	0.2857484319740999	0.8840772428597	0.1591405265625446	0.8177	1.9067	-1.4293	1.4244	-0.1088621659469	-2.1862528729683	2.0164483524671	0.1738335654855472	0.0044	-0.1743	-0.0523	-0.0669	3.5651474129419	2.5330223455581	1.0393248420019	0.1783245297536028	0.0129	-0.249	0.0714	-0.2032	0.4264391097573	-0.9758251904521	1.6044874780074	0.1798644018355962	0.2019	-0.4745	0.995	-0.6848	-0.3235964275075	0.9835364244693	0.0376512803798999	0.1821598319755244
698	0.1024986999662484	0.023	-0.571	0.0885	-0.052	1.2658226697418	-0.4711721356632	0.461887180418	0.1312868485617094	1.1857	3.625	-0.5508	0.3205	-0.256123129857	-0.3424417392127999	0.3756866001542999	0.1658981591245152	0.0029	-0.0534	-0.1107	0.1054	0.3782438971498	-0.5355373338884	0.5550908201463	0.1710179558713133	0.0237	0.3593	-0.1717	0.221	1.0807137102983	-2.593886014051	2.4128293867696	0.1725430062223491	0.0094	-0.18	0.2156	0.049	-0.7991356395784001	-0.008262036447	0.0480771835153999	0.1746132340295643	0.0123	-0.0334	0.3078	-0.0983	4.4932495071549	-0.9184237086608	0.7553075033786	0.185174329212887
699	0.0977183018222394	0.0031	0.1997	-0.0402	0.0806	-1.0019096198062	-0.5341209847831999	-0.5317210599104999	0.1170727508768869	1.4816	-4.1517	0.6702	-1.139	-0.2343270908492	-0.4027939483066	-0.2231536701304	0.1506049444657619	0.0522	0.0641	-0.6718	-0.254	-6.9725292727768	0.6695790394833	-2.0742432645654	0.1605089781892969	0.0235	0.1012	0.425	0.1683	1.241666048892	-0.2892893047370999	0.2907056538422999	0.1647894942368702	0.0205	-0.4154	0.1034	-0.0548	-3.6247127614217	0.4039348961969	-1.0461705293437	0.166569461676192	0.0038	0.0138	-0.0661	0.1734	0.1864466224872999	0.7058926568193999	0.2975906842147999	0.1692513681200978
700	0.10336297423743	0.006	0.1623	0.2472	0.004	-1.3705538174652	3.139180419553	-0.4672771756239	0.1286412754237721	1.0305	1.9079	2.8862	-0.2145	0.4930468607324	5.1703824085326	-0.6554155484312999	0.1593736421237787	0.1207	1.0062	0.3471	-0.0555	3.3804712268361	7.225701675331299	-0.8830149810308	0.1741741940876797	0.0006	0.0257	-0.0027	-0.0696	-1.1347710344801	0.1332548449808999	0.1227502557839999	0.1873985715330376	0.2034	-1.0708	-0.6894	0.0774	0.3963810343025	4.3704599083402	-0.5993517296838	0.199540053440602	0.2336	-1.1642	0.6329	0.0026	-2.695784463564	2.9506486164386	-0.411528101122	0.2042346272503887
701	0.1115243862710509	0.0001	-0.0197	-0.0361	0.0123	-1.6353717571068995	0.2435727030637	0.0251795396479999	0.1401834793811837	1.0059	-1.5557	-2.886	0.1196	-0.2121376215344	2.14026087008	-0.0540573241817999	0.1711348124238055	0.1273	-0.9349	-0.4911	0.0303	2.3539722128424	3.91069725158	-0.156191831879	0.1910183239955215	0.2307	-1.2362	-0.5309	0.0364	-2.3100653905812	0.1288877685732	0.039736461007	0.1984139565186424	0.1248	-0.8792	0.4133	0.0	-2.5747653011308	-1.8665514055001	0.0946199888335	0.2007695540958242	0.0664	-0.642	0.2901	0.0011	-2.6168623439798	-0.6780771341145	0.0668044661286	0.2120858747558431
703	0.1043287603874913	0.0336	0.0064	-0.6003	0.3509	-0.1534771627607	-0.6148922268103	2.7093578091555	0.1244558783454351	1.2422	-0.1525	3.3365	-1.9534	0.0485099568531	-2.4339959372862	3.1860379691167	0.157350312313635	0.0896	0.1661	-0.9037	-0.0996	0.5164559639988999	-6.4126386028851	4.21363858797	0.1739192667095873	0.0341	-0.0729	0.4115	-0.3456	-0.1142521611527999	1.063835550128	0.6886604093727999	0.177126691934778	0.0087	0.0552	0.2168	-0.1535	-0.3497201998922999	0.4132198514421	0.1144488763062999	0.1923522275976945	0.234	0.2321	-1.2613	-0.4247	-0.3060100927846	0.2997152078726	3.1869428588228	0.195739680333585
704	0.1055936024848555	0.0226	0.1174	-0.5529	-0.0311	0.8657433905534999	-2.0697581590656	0.2181571052314999	0.1238409584197669	1.2232	1.4767	-3.5545	-0.0352	1.2199093529149	-3.295372251432	0.1916399025396999	0.1534073401312692	0.1945	-1.0197	-0.9274	0.0485	1.0496327160452998	-6.9564379732205	0.2151276918675999	0.1725953603891998	0.0499	0.138	0.6377	-0.0882	-0.2503397043440999	0.0396184319149	0.1296352861565	0.1755723229857108	0.0201	-0.1729	-0.369	-0.0768	1.7023729383889998	0.6412914004099999	-0.2916105435484	0.1832912270452382	0.5102	-1.7959	-0.9667	0.1233	1.5029431157706998	-1.3712226489871	0.1281795940205999	0.1844189082298716
705	0.1038986475875392	0.0044	0.0586	0.0942	-0.2262	0.6760706395488	0.1701192647468	-1.9256446376115	0.121392085218645	1.1452	0.8518	-0.1591	-3.6605	0.9652419151938	0.2577755371464	-3.1068011052869	0.149530542060572	0.2899	-0.69	-1.4801	0.491	2.3043606511297	2.0566962728732	-5.8300863473102	0.1707894299311725	0.0665	0.3442	0.4214	-0.5365	0.292712148408	0.8003552735300999	0.2388515393796999	0.173290593355349	0.0095	-0.005	0.1988	-0.2074	-0.8826215507237999	-1.7984092763277	0.0743189849923	0.1800628231100046	0.0135	0.1612	0.0678	0.2865	0.0299793893934	-3.4378333655966995	-4.9876340309311	0.1826013991673297
706	0.1049551710868277	0.0419	-0.4345	-0.4278	0.4766	1.356547698536	2.1313693451418	0.4337962564982	0.1267606655942011	1.1737	2.1699	1.9968	-2.2787	2.3744305888064	2.7463009149828	-1.0394428710939998	0.1596635361010699	0.1156	0.4465	0.0043	-0.9414	4.5478182907358	3.8919306259361	-4.275092401923399	0.1740447916888828	0.0272	-0.347	-0.301	0.1519	-0.1929382225528	0.2567132753175	1.0890937758374	0.1773648869853827	0.0111	0.1426	0.2298	-0.1435	-0.4134165665955999	0.1480871675548	0.3356747379324	0.1930163827764318	0.2321	-0.4092	0.1816	1.2663	1.2527214405187	2.3855646664945	1.2201847541298	0.1991294497458604
708	0.097765555920107	0.002	-0.1441	-0.0522	-0.0886	-0.7554648755014	-0.5676805899703	-0.4740441769043	0.1152977773010478	1.4898	-3.17	-1.6384	-2.5784	-0.769156250185	-0.3010135278856999	-0.7912276904076999	0.1503090265418809	0.0476	-0.2421	-0.5465	0.3427	-4.724311126456	-2.8688544556133	-3.3234238323211	0.1605448425740936	0.0249	-0.0982	-0.382	0.277	0.957215936931	0.8048010359991999	0.3763947747068999	0.1640335947778628	0.0138	0.2462	0.2456	0.0704	-2.8695232871352	-1.4768586864166	-2.3809615319026	0.1668858643994147	0.0038	0.14	-0.0883	-0.0822	0.8081451936087	1.3623704670796	-0.4519333936509	0.1700206531471009
709	0.1652805811213895	0.1944	-0.7151	0.8967	0.6701	-1.0109191738365	1.4275618689494998	0.9672484097595	0.1773065298190478	0.5027	1.7218	0.6716	-0.915	0.0745550431765	2.1897544027006	0.4738868047814999	0.2141289753262711	0.0669	-0.2157	0.5853	0.282	-0.3728145589132	0.8445768400368999	0.4210097715207	0.2143911647351444	0.0003	0.0205	-0.0368	-0.006	-2.0014980008011	3.4883104739848	2.0991867460292	0.2197561716079773	0.8003	-1.9964	-0.2438	1.1907	0.3324092663842999	1.6138117762832995	0.1691750320099999	0.22757985602985	0.0	0.0097	-0.0046	0.0137	-1.6831735394074	3.7649313228365	1.9671121919693	0.2374120992449539
710	0.1551577133527486	1.2905	2.0154	0.5616	2.8459	-3.0434588258599	-1.2311614596951	-2.8959618037656	0.1624065132802234	0.383	0.0997	0.4286	-1.8286	-3.0180825710584	-1.7902259259420998	-0.2943252126667	0.1747174719721216	0.0031	-0.0268	0.1602	-0.0227	-0.6922012821358	0.109373625346	-3.0061616327563	0.1850493076991131	0.0053	0.0623	-0.1915	-0.0468	0.0412708392043	-0.4427271244670999	1.6133003168842	0.1917955321733588	0.0421	0.3836	0.2187	-0.3664	-1.7191724124979	-0.9367969039977	-0.7677399010798	0.1945922761627677	0.6582	0.7316	0.7759	-1.9841	-1.8287820960281	-0.7065221453106	-2.8827032024197	0.2099970102719925
711	0.1600196662963606	0.0478	0.6178	-0.1719	-0.1911	-1.3149227720554	1.5150607692263	0.0900561972722999	0.170131678319378	1.0034	-1.6051	2.251	-1.0968	-2.4726701364643	2.5949482758799	-0.3251308057048	0.1737644183548504	0.4999	-0.0833	0.3574	2.0446	-1.7123660681868	1.4590756365402	-0.999706410087	0.1802442992784312	0.852	1.3211	-1.0603	2.0544	-1.3344762583133	1.3336107116379	-0.4423730371908	0.1852248334195661	0.1344	0.038	-0.4204	-0.9542	-0.8687334608866999	0.3338649585202	-3.3568654084161	0.1927263245297331	0.03	-0.3968	-0.213	0.1744	-1.8761904480216	1.6015760937356	0.0341890936783	0.2026176632047723
712	0.1560251723189734	0.0063	-0.132	-0.0446	-0.2021	-2.2615554337281	-0.2711915106151	-3.9024745581637	0.1569223827900794	0.0681	-0.7167	-0.2575	0.2672	-2.2258319618525	-0.3918172427413	-3.9271819814433	0.1658292795287816	2.474	0.8159	-4.6104	-0.6761	-2.290157817047	-0.2474283200723	-3.9031040466549	0.173609432190208	0.0218	0.1448	0.0984	0.3972	-2.1863315590297	-0.2740635518561999	-3.9989043264094	0.1756683820022492	1.5017	0.4563	-3.5263	-0.4242	-2.1954984851828	-0.2984168878595	-3.8220574034129	0.1778668365978941	0.0199	-0.0616	-0.339	-0.2215	-2.1053636018491	-0.3110460007141999	-3.3471083368025	0.1796208064741609
713	0.1071043636024085	0.0011	0.0122	-0.0118	-0.1235	-0.8851395046885999	-1.2809697365613	-0.4005907385873999	0.1199691939018052	1.7402	-0.7209	-1.8932	-4.2016	-1.1677404942067	-2.0010258844327	-2.7684510412669	0.1595044226216307	0.0471	0.2873	0.5998	-0.019	-2.5926663800993	-6.4586306057734	-2.0462703697377	0.1643964313543953	0.0245	-0.1	-0.4392	0.1441	-0.5612283329355	-0.5522581219359	2.2243369266859	0.1808984652602308	0.0378	0.2105	0.4904	0.1698	-0.7470454669316	-1.1087259481566998	0.4901748194913	0.1838674484794661	0.0572	-0.1647	-0.1079	-0.6541	-1.1022343480912	-1.9379196631899	-1.6526433475841995	0.1889713346133064
714	0.0960824464272824	0.0667	0.52	0.6973	0.534	1.5957139821613	2.6143837330457	2.4109015782653	0.1277230561081906	1.0866	-1.936	-2.291	-1.9402	2.8814442254373	3.4529804324162	3.6342731178817993	0.152881607469011	0.0573	0.323	0.5932	0.3257	1.5833602705214995	1.7734657948639	2.4019707102964	0.1697673280388433	0.1011	0.4803	-0.7188	0.3818	1.6367881062121	3.5581050104465994	2.5850731751742	0.1785243805760977	0.0196	-0.035	0.2318	-0.3308	0.850202893427	1.5958320112533997	1.7817278313108995	0.1861621370183561	0.1862	0.6658	0.8704	0.5476	0.8351738556995999	0.606669533394	1.6059038271126	0.1885869217829807
716	0.1136059538122778	0.0335	0.3008	0.4652	0.3679	-1.1013688014157998	-0.4900174473685	0.6373964403707	0.1183837078435664	1.273	-2.1997	-2.898	-1.7006	-1.816467727419	-1.2698356588731998	0.1877449425004	0.1682896662881428	0.1049	0.5193	0.2552	-0.7749	-1.9721087568682	-2.7975255409542	-2.8658643852801	0.176887240057835	0.0055	0.0234	0.0999	0.1893	-0.0905676566713999	0.7748609896365	1.0565177464178	0.1777745414454951	0.0354	0.3425	0.4023	0.1412	-0.3793848450401	0.6350358585287	1.3138998532572	0.1812085279928136	0.2024	-0.4366	0.1715	1.2063	0.424117870946	1.2822680565743998	0.9288496117963	0.1820993514341655
717	0.1568950335874709	1.5809	3.857	0.2795	0.399	-1.1861136895436	1.1697863318031	-0.0516180562784	0.180229430140866	0.1123	-0.7906	-0.5423	-0.1235	-0.3223767935558	1.2219158474806	0.0398544900991	0.1894205118518405	0.0321	-0.5009	-0.0244	-0.0518	0.051932800524	1.6055103968056	0.0943445876186	0.1921695133450768	0.0066	0.1892	-0.1214	-0.0304	-1.3183062726956	1.4034445911304	-0.0294285869636	0.2028791066026904	0.1047	-0.4813	-0.7313	-0.0876	-0.7099056459508	1.0711533538382	0.0	0.2106349176248863	0.4326	-1.7181	0.3127	-0.1763	-1.8743413255787	2.3412250708956	-0.0262418014768999	0.2149119954071903
718	0.1547683695002571	1.705	4.0295	0.4284	0.323	-2.1620962521185	1.0347610504407	-0.1249534655032	0.1791471652212001	0.0995	0.6999	0.5798	0.0872	-1.2698750019039	1.0502622045365	-0.0506344805109	0.1891578571967263	0.0302	0.486	0.0447	0.0312	-0.6512845302078	1.4481382740056	-0.0018491224429	0.1902163184870328	0.0105	0.2686	0.0996	0.0251	-1.2854941850917998	1.4109591099941	-0.0258090281392	0.1997808022006291	0.088	-0.4503	-0.6753	-0.047	-1.0812251696974	1.0660387598472	-0.0335989482178	0.2084098355830448	0.4289	-1.7306	0.2632	-0.1493	-2.7413830361453	2.1574931175266	-0.0987903500876999	0.2120413842059475
719	0.1539505614217766	1.6234	3.9596	0.287	0.2373	-3.1963458431601	0.9700024219085	-0.173896195694	0.1779452243421219	0.0861	-0.629	-0.5717	-0.0538	-2.1453361210403	0.9362854445986	-0.1066982992583999	0.1891926455617807	0.0257	0.4511	0.0109	0.0101	-1.1209222876737	1.3917203679818	-0.0527590041687	0.1909656710567956	0.0157	0.1269	0.319	0.0711	-1.4621443929348	1.3704357883730998	-0.0560638187474999	0.1992721524542582	0.0465	-0.0554	-0.5887	0.0122	-2.1828300292974	0.9306987342392	-0.1087047938240999	0.2072128507156619	0.4175	-1.7192	0.2269	-0.1221	-3.49366112616	2.091868942319	-0.1469462196645	0.2090288030775111
720	0.1561886681534079	1.6745	3.9825	0.3686	0.292	-0.1413988523358	1.3457283650935	0.0395004028228	0.1802585635223844	0.1094	0.7928	0.5238	0.0867	0.6992830276618	1.4130442906212	0.1064622410741999	0.1892826960664388	0.0362	0.5338	0.0233	0.0308	1.0355479110547	1.7800360809907998	0.136913746836	0.1913729173347458	0.0079	-0.2107	-0.1285	-0.034	0.4589364531155	1.6825047078855	0.1053606362145999	0.2013094532488761	0.1252	-0.6583	-0.7042	-0.0601	0.5458845509625	1.3188177320947	0.0964297682457	0.2103518773935624	0.4218	1.6926	-0.3539	0.1314	-0.8978473036046999	2.4499692077504	0.0555917023791	0.214974398672351
721	0.1584133051611279	1.5132	3.6479	-0.0202	1.0103	-0.5415568175855	1.1929987199161	0.3967744646094999	0.1801404534509917	0.1112	0.7173	0.4701	0.4361	0.5452944055019999	1.1372496454142	0.6761886686408999	0.1898070708417614	0.0387	-0.5343	0.047	-0.1356	0.9600879781721	1.5539316835579	0.9826315347632	0.1916387566849032	0.0242	0.0019	0.4335	-0.0381	1.2690094552284998	1.5136444201211	1.0510884081812	0.2037087633931004	0.0918	-0.264	-0.679	-0.3815	-0.7160825017707	1.034328277103	0.2849615713601	0.2103707433858806	0.446	-1.7202	0.3288	-0.336	-1.1944150690212998	2.2332284516241	0.7148235247882999	0.2129878795416886
722	0.1326391859843368	1.3775	3.1956	2.2451	0.5705	-1.4443220000277	-0.7071122907710999	-0.2918859447633	0.1341421672733573	0.0041	-0.0333	0.0281	0.2101	-0.1996658808024999	0.185699104904	-0.0620046163831999	0.1447974351312317	0.0455	0.1017	0.6776	-0.0438	0.4839979636713999	0.2830731058865	0.0843514578208	0.1596086392495893	0.1816	-0.4967	-1.2081	-0.0295	1.5699836400835	0.916299185003	0.2833878501321	0.1698797353525994	1.5861	2.8642	2.3596	0.4837	-0.9971884561222	-0.4075151119906	-0.208124632403	0.1765396908259943	0.3292	1.0331	1.3078	0.1412	-1.3611508331279	-0.5262917216738999	-0.2812239834436	0.1793798438331604
723	0.1270109677043714	1.1955	3.0999	2.088	0.3874	0.5229475640643999	0.6682807194702	0.0133372874072999	0.1346170580027947	0.0041	-0.045	0.019	0.2084	-0.2159538955123	0.1792468478692	-0.0670405243128	0.1432934399287998	0.0627	0.657	0.4644	0.0967	-0.3459039259144	-0.6605301424223	-0.0162880147098	0.1557093528072709	0.5122	1.8965	1.1279	0.2555	-0.2091475512011999	0.4740441769043	-0.1074851598724	0.1627309137553758	0.2064	-0.0	1.3711	-0.15	-0.3091575352406	-0.5960075720742999	-0.0133372874072999	0.1668919045157	0.7195	-1.9795	-1.5807	-0.2241	0.0678273849268	0.3679360231064	-0.0403659494981999	0.1684551028535401
724	0.1273661310253649	1.168	2.73	2.4015	0.732	0.5835358313424	0.8603140523169	0.1559557736948	0.1345960091015732	0.0041	0.0721	-0.016	-0.2003	-0.1967544965306999	0.1908530419257	-0.0595260054490999	0.1434920563420343	0.0648	-0.5798	-0.5592	-0.1704	-0.2759520173298	-0.6358620621734	0.0136126886222	0.1557192295513257	0.5756	1.7674	1.4679	0.5164	-0.2978660854297	0.3802503917155	-0.1183438363456	0.162777462266527	0.1637	-0.2188	1.1861	-0.2328	-0.2106032433370999	-0.5925453853727	0.0258483711698999	0.1666406906551948	0.946	1.5518	2.4466	0.3482	-0.2300387005028999	-0.0456772586426999	-0.0821482481016	0.1680983457150526
725	0.1274295408540755	1.2634	-3.0779	-2.2636	-0.5231	0.8345443672084	0.8774676137021	-0.0268319469373999	0.1345035103580071	0.004	0.1038	-0.1257	-0.1346	-0.0702273097995	0.1983675607894	-0.1999019389867	0.1387196625648306	0.2517	-1.2674	-1.0526	-0.083	-0.068456873418	0.1096883695915999	-0.1128358120475999	0.1441727516493778	0.0025	0.1403	0.0527	0.0627	-0.3302060566651	-0.3229275959855999	0.0776237995711	0.1534768973842448	0.0002	0.0395	0.0238	0.0038	-0.2686342136196	0.0269893190601999	-0.2120982785037	0.1566516668067322	0.3377	1.4879	0.9321	0.3887	-0.3771422922901999	0.1202323018191999	-0.3575494630016	0.1628232945336628
727	0.1302791325535434	1.873	3.6659	2.765	0.6932	-2.5859780648803	-1.7278672222826	-0.5284555883623999	0.1341873953818672	0.0044	0.1109	0.0018	-0.1921	-0.4123936477974	0.0496509047434	-0.1401398753534	0.1446484563759904	0.0262	-0.0137	-0.5117	0.097	0.1244026630733999	0.0160519565256	0.0556310454097999	0.1513385598793014	0.7167	1.7259	2.0218	0.1916	-2.7870209517573	-2.0646042220439	-0.534671787213	0.1609102093404913	0.0773	-0.8035	-0.0688	-0.2645	0.5484025049272999	0.3110066576835	0.1363236013754999	0.1653161000626898	0.0421	0.0912	-0.0941	0.6041	-0.7256035152001	-0.2807518670752	-0.1693717471634999	0.1696775917407698
728	0.1266293250368931	1.4802	2.4193	3.4153	0.1295	0.3051445461091999	0.6561237229839	-0.1528083312388	0.1345458727554686	0.0041	0.09	-0.0566	-0.1852	-0.1923480770922999	0.1502510342433	-0.1322319261827	0.1420002505176182	0.405	0.375	2.004	0.3488	-0.0820695620402	-0.7047517089290999	0.1366383456211	0.1470210490382132	0.5665	-0.0223	2.345	0.5295	-0.2886598162459	-0.0852563475268999	-0.1811746563735	0.1492902901511909	0.0067	0.1113	0.2352	0.0087	-0.3216292759724999	-0.1632735774049999	-0.1515886972870999	0.1568704442579037	0.2413	1.4213	0.5207	-0.1282	-0.4518547075895	-0.005114593991	-0.2094622954467999	0.1627307866027696
729	0.1257822347421961	1.5884	3.4084	2.6283	0.6458	-0.5324685774937999	-0.099931297978	-0.14163491052	0.1346559486931164	0.0041	-0.0732	0.0371	0.1976	-0.4341110007437999	0.0345825239853	-0.1459233008662999	0.1418242279465192	0.2329	1.1771	1.0206	0.1892	-1.0673370798603	-1.4010446662577	-0.0545687835808999	0.150146319347599	0.8094	2.1346	1.8456	0.3504	-2.1395920385581	-1.189339818061	-0.4722343974920999	0.1583863058119329	0.0277	-0.0215	-0.5	0.1087	-1.5445680422513	-0.8862411095482	-0.3384680931120999	0.1624758044682081	0.3866	-0.5355	-1.8017	0.1896	-0.9500948483743	-1.0684780277506	-0.0904496275792999	0.1653159956946547
730	0.140779900072629	1.6221	-4.1074	-0.4971	-0.4071	-7.857236004127699	0.3642377782205999	-0.6680840043166999	0.1490496589889498	0.0001	0.0237	0.0031	0.0012	-1.0220139084939	1.4223685888970998	0.0058621115743	0.1692550871500813	0.0013	-0.0036	0.1057	0.0189	-1.5088839134063998	1.3345942874054	-0.0444969677217	0.1697842114059874	0.0155	0.0555	0.3659	-0.0018	-6.7564966912031	0.3850895844915999	-0.5598119838303	0.1743304977150188	0.057	0.0516	0.6826	0.1493	-4.4746009106031	0.883251039215	-0.3292618239282999	0.1801034858519647	0.042	-0.5517	0.2071	-0.0481	-4.7308027265215	0.5321144902175	-0.3834371772022	0.1905037848050285
731	0.14179624298088	0.724	2.7253	-0.4442	0.1848	-0.4568119294577	0.4471728869362	0.0312777094065	0.1430384662465791	0.7434	-2.7726	0.3088	0.1131	-0.1772010102728	0.2428645285110999	0.0122356825477	0.159908236514201	0.1015	0.9712	0.0478	-0.0817	-1.5138017922439	0.1708274392993999	0.0324973433582	0.1707656553337665	0.6447	2.3791	-0.0049	0.0577	-1.5896158124028	0.4168000672357999	0.0725485486108	0.1730911427328197	0.03	-0.506	0.0312	-0.0573	-0.1531230754844	0.2459332849057	0.0729813219484999	0.1779666131744436	0.2122	1.3373	0.0125	-0.0117	-0.1234584303366	0.1196028133279999	0.0124323977012	0.1827060417197695
732	0.1375495260069862	1.0126	-3.3035	0.1425	0.331	-0.2770929652201	0.3008561557629	0.0825416784086	0.1423210021539658	0.0076	0.166	-0.1252	0.1908	0.4136526247797999	0.2510085358659999	0.0277761796741999	0.1454358235325691	0.532	2.3176	-0.2141	-0.2639	-0.3669917903695999	0.3337862724588	0.0970592567369	0.1534945230874133	0.0001	0.0361	-0.0116	0.0019	-0.0963510821843	0.2709554524308999	0.0686142455407999	0.161218419540451	0.02	-0.4086	-0.04	0.1308	-1.9861148757974	0.1842040697374	0.2862598913732	0.17300852330576	0.0181	0.3762	0.0831	-0.0944	-10.8860985655979	0.4038955531661999	1.1759238445923	0.1780600747498829
735	0.130466525728073	1.9568	3.001	3.6731	0.0063	-1.2631866866849	-1.0888183746225	-0.0374545652264	0.13376366373178	0.0042	-0.002	0.0553	0.2105	-0.1506444645503	0.2693030451415	-0.0358415009676999	0.1441543847126642	0.0287	0.1807	-0.5091	0.0823	0.6393635919056999	0.6899980724165999	0.0246287372182	0.1553169102531173	0.8649	1.1653	2.6423	-0.1152	0.7026665283019999	0.7992930117012	0.0251401966173	0.1626310188460541	0.5413	-1.5051	-1.6513	-0.019	-0.1559164306641	0.0501623641425	-0.0118422522407	0.1750882034025211	0.0222	-0.1598	0.4021	-0.0548	-0.8757365203513	-0.2670998354223	-0.0673552685583999	0.1772845474853997
736	0.1255605485832857	1.6175	3.3215	2.7653	0.8026	0.3592805563523999	0.6540385423568	0.1046131186313	0.1342589205602936	0.0041	-0.044	-0.0048	0.2093	-0.1165733999641	0.2894073338292	-0.0062555418813	0.1420226742104571	0.2198	1.1112	1.0047	0.2784	0.0368644197659	-0.5108299106088	0.0092062691837999	0.1525642878505503	0.9754	-2.2715	-2.0285	-0.5614	0.1345138219632999	0.8565371213696998	0.0594079763569999	0.1614793690276678	0.1292	-0.8363	-0.6748	-0.2138	-0.046031345919	-0.1635489786199	-0.0016524072894	0.1630905479971972	0.6946	-0.7312	-2.4099	-0.2158	-1.0617503695009	-0.9935688972977998	-0.2518347395107	0.1672290731704714
737	0.0998118305282788	0.0628	0.9041	0.1097	-0.3371	2.0846691677009	0.6528189084050999	0.8643270414482999	0.1126442762348662	1.5437	-4.2136	-0.4278	1.6185	5.703677189671099	1.0019096198062	-0.4315930467789999	0.1590890510716515	0.0526	0.254	-0.2708	-0.5986	5.7537215247215	0.8459931891421	-0.7346917552918	0.1668028550621956	0.0011	0.0527	-0.0853	-0.0167	-1.0460918432823	-0.0493361604978	-0.0503590792959999	0.1734297185185997	0.0299	0.3978	0.2913	0.1246	3.9452797755653	0.6892112118025999	-0.0808105850577999	0.1796268506328701	0.0762	0.5436	0.2623	0.5214	8.775069567327998	1.1163584961125	-1.6629118785969	0.1852380723578224
738	0.1658702634596948	0.5847	1.8726	-1.0998	-0.7559	-2.1454148071017	0.0799843814131	-0.244713650954	0.1756531505165058	0.0426	0.5234	0.0936	-0.285	-1.7170085458094	0.3723424425448	0.1818434878954	0.18377132772409	0.5885	-1.5871	-0.3858	-1.4616	-1.5280046263265998	-0.7711234017199999	-0.9638255660886	0.1936990121998625	0.001	-0.004	-0.069	-0.0561	-1.4370828823789	-0.2929088635615	-0.4112133568763999	0.1941051879704667	0.0034	-0.0227	-0.1596	-0.0216	-0.7521994039533	-0.1581983264447	0.1540279651905	0.1984037677729615	0.006	-0.2063	-0.003	0.0504	-0.5336095253841	-0.1777518127026	-0.1745650272158999	0.1990843153480863
739	0.1690199569917752	0.5321	1.7712	-0.4222	-1.1859	-1.3630392986015	-0.5477336734054	-0.9303446469629	0.185720416581936	0.1731	-0.7538	-0.5381	-0.7352	-2.6711163833151	0.5415961606162	1.5972483603586	0.1871120092480219	0.5127	-1.6832	-0.5786	-0.9707	-0.1798369933297	-0.6584843048258999	-1.3913662807055	0.1942499784070597	0.0049	-0.1621	-0.0588	0.0881	-0.3728932449745999	0.0188059686746	0.1229469709375	0.1952141983016083	0.0028	-0.1058	-0.0199	-0.0988	-1.1411446054535	-0.4174295557269999	-0.5449796612564	0.1992756054192507	0.0021	0.0073	-0.027	-0.1227	-1.4610427880752	-0.2258683392487	-0.1109866896047	0.2016551484781213
740	0.0995876086671069	0.0011	-0.0666	0.0687	0.0892	1.5030611448627995	0.0246287372182	1.1794647173553	0.1187348364580196	1.2459	-2.2395	1.3607	2.9786	1.8325590269753	-0.2629688171988	0.42097042849	0.1612698281476034	0.0194	0.3498	-0.0265	0.2396	1.2020082739464	-0.258483711699	-0.0323006282047	0.1617219398183923	0.0026	-0.0098	0.0546	0.1454	-0.7457864899491999	0.7439373675063	2.012396020305	0.1680722154869951	0.0036	-0.0303	-0.171	0.0404	1.8125727673797	-0.8514618704094	-1.6979271759198995	0.1725594456578509	0.0001	0.0266	-0.003	-0.0184	-0.954855355089	0.8815986319256	2.3673488432804	0.1732383516413812
741	0.111103470352953	0.0058	-0.2239	-0.1587	0.0493	0.8299805756472	-0.6524648211288	0.6687921788693	0.1153073923900286	1.2234	2.0868	3.3697	0.4529	1.5221425147523	0.9361674155065	0.9724416898118998	0.1564598218210149	0.8044	-2.3458	1.0467	1.0553	1.2619277097025	3.6613804660341	2.0126714215199	0.1768934551008271	0.0088	0.2263	0.088	-0.1236	0.7800149266581999	2.6262259852864	1.8443619361853	0.177976795305249	0.0122	0.2623	-0.1269	-0.1347	-0.3986235870524	-1.0431017729491	0.8877754877455	0.180055535354708	0.1205	0.5961	-0.7168	-0.3672	1.9798593339161	0.8811265155571999	0.1065409271355999	0.1819598374632348
744	0.1050679429537204	0.0113	0.0675	0.3955	0.0298	0.1236944885207999	2.5070559452961	-0.4980434256313	0.1276463051781472	1.0539	1.4789	3.1933	0.0088	0.5404945557565999	4.6812698508702	-0.50752509603	0.1535214239484625	0.1937	-0.9901	0.9546	-0.0379	0.2497102158529	7.531790454177299	-0.5260163204589999	0.173907797985504	0.0015	0.0761	-0.0188	-0.0836	1.3117359865687	-0.3693130291809	0.1589851870587	0.1822597478319518	0.252	0.7979	-1.1939	0.108	0.609030115236	3.4708028253232994	-0.4485892360414	0.1844325370782871	0.3187	-1.4095	0.7731	0.087	2.9390030793514	2.7937879530377	-0.5371503981471	0.1846697174804941
745	0.1389299670955181	2.0688	4.4418	0.9124	-1.3318	-1.2328925530459	0.2021051487059	0.3143901583237	0.1424733096615381	0.0794	0.7202	0.3174	-0.4647	0.3957122027806	0.2255535950031	0.0191207129201999	0.1490407296420588	0.1797	-0.1974	1.0446	-0.8236	0.0018884654735999	0.2575788219928999	0.0285236972574999	0.1493863646024387	0.0756	-0.089	-0.674	0.5449	-0.3347305051956	0.1047704907540999	0.2412514642523999	0.1609461630261068	0.0218	-0.3235	0.2518	-0.1881	-1.8461717155975	0.0411921531429	0.3461399840986	0.1765837286244137	0.8017	-2.608	-0.0691	0.0566	-1.7655185026624998	-0.1890039194828	0.2441235054935	0.1777508521064841
747	0.1424105598504016	0.0462	0.6497	-0.1779	0.1824	0.237238475121	0.2613557529401	0.0364316464282	0.1450779969892148	0.9486	-3.1004	0.4004	0.1873	-0.5292424489763999	0.3700605467641999	0.0498476198969	0.1616149250981122	0.015	-0.361	-0.0072	0.0942	-2.0849839119465	0.3296552542352999	0.1595359894885	0.1785491014681881	0.381	-1.7862	0.0097	0.102	-0.218353820385	0.0734927813476	0.0296646451477999	0.1841817134954344	0.5524	-2.074	-0.4251	0.1273	-0.6577761302733	0.1583163555367999	-0.0124323977012	0.186515702846925	0.2504	1.1887	-0.7743	-0.0287	-1.5856421663021	0.4321438492088	0.1131505562932	0.1894578013748068
748	0.1331112234974905	1.5532	1.2924	3.9671	-0.3076	0.0094423273679999	1.0703271501935	-0.0871448130004999	0.1340816610074826	0.0043	-0.0101	-0.0397	0.2142	-0.2909417120265	0.0374152221957	-0.0028326982103999	0.1401776921001384	0.0211	0.3224	0.3475	-0.0336	-0.2036001838724999	0.2466808024889999	-0.0210878644552	0.1449286029667915	0.0581	-0.6882	-0.352	0.0572	-0.2146949185298999	-0.6820507802151999	0.0355267567221	0.1535401627881744	0.0	-0.0174	0.0082	-0.0019	-0.1754699169219999	0.2880303277547	-0.0281696099811999	0.1602514349954514	0.0779	0.7745	0.357	-0.0432	-0.2955448466183999	-1.3855041691311998	0.0908430578863	0.1673629935292106
749	0.1088269455271026	0.0129	-0.2912	-0.1879	0.2395	-3.6022872339227	1.782632721017	2.9014304850329	0.1152675399703129	1.4113	3.202	0.6709	-2.7683	-5.428590719016699	1.6344275243701	4.5365661839556	0.1575578290418072	0.1348	-0.4132	1.0499	0.1013	-5.908457664464599	-1.6637774252723	5.4509375604543	0.1751575250924316	0.0129	-0.0601	-0.3233	0.0473	-2.5451399990137	1.5313881269668	2.1224778202036	0.1764186172903935	0.0044	0.1799	-0.0018	0.0705	-4.9966829279921	-3.82414258404	5.081663874304099	0.1788031983119166	0.0182	0.1279	-0.3427	-0.1362	-5.6788910803301	0.3666377030932999	4.891125576624	0.184964884983503
750	0.1121735451596168	0.0017	-0.0245	-0.1325	0.0703	-0.9687827879568	1.6179821375375	0.8182170094678999	0.1199843765109687	1.2647	-2.1899	-1.1001	3.1312	-2.0145992300242	1.2774288637983	2.3084523263225	0.1664053322836852	0.1241	-0.4884	0.9307	0.1176	-2.2162322623617	-1.5164771183314998	3.6796356322789	0.1750458435775112	0.0051	0.0342	0.1814	-0.1	0.7009354349512	1.8926751778849	-1.3006019088806	0.1816871219500319	0.1586	-0.0151	-1.1063	0.2918	0.1297926582793	1.1989788605824998	-0.2380253357349999	0.1834750309148421	0.1081	-0.4582	0.7752	0.2706	-0.6753231219654999	1.0558489148958998	0.7262330036913	0.18504485405046
751	0.0997632527203322	0.0002	0.0292	0.0458	0.0283	-0.4791587708952999	-1.0623405149614	0.4278161158317999	0.1211759110884619	1.1971	2.0119	3.2647	0.336	0.4049184719643999	0.2681620972512	0.5295178501913	0.1618208524187075	0.0182	-0.3093	0.2698	-0.0052	0.3595559575673	0.7806837581800999	0.5714968639481999	0.1683834846993641	0.0038	0.0038	-0.0026	-0.1831	-0.2136719997317	1.7229886864758002	0.5738967888209	0.1721331937402117	0.0273	-0.2124	0.4381	0.0323	-0.0484706138224	-3.4409021219913	0.3167900831964	0.1723141774679092	0.0081	0.1396	-0.2253	-0.0214	-1.9021175052529	-2.6724147033282	0.2456578836907999	0.1758460524123251
752	0.1276294122561829	0.7878	-2.1135	2.1883	0.0569	-1.8527026586937	0.4904895637368999	1.2560655981282	0.1517350474298016	0.0004	-0.0249	-0.0151	-0.0545	-0.7757265363118999	1.2475281604663	-1.0401510456466	0.1707663109414237	0.5944	1.76	-0.8723	-1.1672	0.3665590170318999	-1.0682419695663998	0.3164359959200999	0.1742873073556451	0.0746	-0.5967	0.5212	0.118	1.8115891916122	-2.1953804560907	-0.1990363923113	0.179958877324447	0.1271	0.4867	-0.7647	0.4873	-0.2968825096622	0.0061375127891999	-0.3385467791735	0.184702610683728	0.04	0.1434	-0.5151	0.1965	-1.7045761481082	-0.0138487468064	1.9208054448354	0.1910138240427401
753	0.1261952253045012	0.991	-1.954	-2.8125	-0.2258	-2.8500484869387	-2.0449720497246	-1.3606000306981	0.1517614220407581	0.013	0.1395	0.3304	0.0148	-1.4419614181857	-2.7651855697188	0.7318590570814	0.1691280991808289	0.9059	-1.9986	-1.6429	-1.1578	-1.9977997559153	-1.4776848900613	-0.8590944183652001	0.17262146232029	0.099	-0.0921	-0.8859	0.2585	-1.7257426986248	-1.6067693737879998	-0.4994204317058	0.173903922770961	0.0799	0.563	0.6039	0.0877	0.412314961736	1.0702484641321	-0.0489033871600999	0.1838416093059291	0.0174	-0.1104	-0.2069	0.2946	-2.7363864712464	-2.1065438927701	-1.2601179302903	0.1860055901105971
754	0.1233880309143374	0.6166	-1.3273	-2.2419	-0.8413	-0.3963810343025	0.2756372730842	-0.2766208488516999	0.1484789697955688	0.08	-0.0109	-0.7108	0.55	-0.5848734943862	-0.3732866752816	-0.1209404763718	0.1580027683501271	0.1571	-0.5293	-0.5624	-0.946	0.1747223993386999	1.2332466403221998	1.1075850002663998	0.1670366468106993	0.01	-0.1325	0.2382	0.1233	-0.0952494773247	1.1521606540495	0.2084393766486	0.1777888802905438	0.1321	0.5019	0.9269	0.0618	-1.3476168305671	-0.9699237358471	-1.389595844324	0.1797930137320892	0.1215	-0.5042	0.0652	-0.8688	-0.8133384736610999	-0.5194853773628	-1.6095627289677	0.1886225590570532
755	0.1237325457558053	0.8859	1.8015	-2.562	0.9648	-1.6590956046189995	1.1377611048133	0.1286123673583	0.1448994942073096	0.0725	-0.1011	0.4645	-0.724	-1.7319588974754	1.6003564597839	-0.7116367393016	0.1592590335264652	0.1886	-0.8129	0.9972	0.3478	-0.8376524666337001	-0.2276387756302	-0.4732573162903	0.1666911797946576	0.0101	0.2806	0.0812	-0.0763	-1.1970903951089	0.2406219757612	0.2160719246044	0.1714973450835596	0.4662	1.0923	-1.6274	0.4859	-3.1803725726959	3.4462921171972	-0.6685954637157999	0.1818822699635646	0.3493	1.1731	-1.0589	-0.6193	-2.4334057918257	3.0894114857175	-0.7449996293351999	0.1842372946190326
756	0.1176818460372154	1.411	-2.9836	-2.8228	1.0557	2.3834401428367	2.5548577275966	-0.7321344582963	0.1540771719756344	0.2516	-1.1484	-0.6031	-0.8755	1.3091786895731998	1.6100741883667995	-0.6695790394833	0.1563052619483468	0.0145	-0.2633	-0.2279	-0.1322	1.0722549586978	0.6578154733039999	1.5947697494244997	0.1708321715814939	0.05	0.0979	0.2613	-0.6006	2.3006624062439	2.4061017285199	-0.4147935726701	0.1737246651582667	0.0369	-0.1774	-0.284	0.4543	3.0843755777879	2.8803819636084	0.2259470253101	0.1867900915561273	0.026	-0.4104	-0.1652	-0.113	-0.4861618303598999	0.3251308057048	-1.5302471790765	0.1921535189436965
757	0.116017995754306	1.633	-3.2518	-0.3383	-3.2287	1.2296664245285	-0.1616211701155999	1.5776161880392998	0.1526754008536738	0.1592	-0.957	0.799	-0.099	0.2477037212872	-0.2304321308099	0.6423536622389	0.1572246969310416	0.0348	-0.4604	0.3459	0.0046	0.1815680866805	-1.7192510985593	-0.7444488269054	0.1673075884347984	0.2079	-0.7945	-0.2508	-1.0815	1.3586328791631	-0.6964896724820999	1.1992542617974	0.1715848021895425	0.0157	-0.2882	0.1949	-0.1273	0.933216688204	-0.2804764658602999	1.1909528823197	0.1840982139224448	0.2641	1.1482	-0.4388	0.8005	-1.3364827528789998	-0.4081052574511	-0.8011027911134	0.1852512440448447
758	0.1094110496879259	0.0069	-0.0192	-0.2162	0.2187	-1.7083530790554	0.8193579573581998	2.0498112425007	0.1219780477919807	0.3123	-1.0087	1.6112	-0.4769	2.9436062139433	-2.3526345497986	-0.3445662628706	0.1340187969059979	0.4185	1.2744	-1.669	0.5245	-1.1793860312939	0.8284461974499	0.8129450433541	0.1539667561068863	0.0054	-0.1578	0.1133	-0.1237	-0.6540385423568	0.8889164356357999	-0.5910896932367999	0.1637487835973799	0.464	-1.5583	0.8071	1.0822	0.263204875383	-1.4376730278394	0.7273346085508999	0.180123892742773	0.0509	-0.425	0.3935	-0.2972	-2.2651749925525	0.8785692185616999	1.8413718658521	0.1827220335486983
759	0.1094549629061907	0.0074	-0.0158	0.1763	-0.2647	-2.0258119937737	-1.3402203407954998	-1.5745474316447	0.1209524334007798	0.4085	-1.1775	-1.6059	1.0491	2.7879258414634	2.1628437697018	-0.6333834512393	0.1324920843837551	0.5183	1.4985	1.6022	-1.0274	-1.0384592953265	-0.8339148787172	-0.4240785279153	0.1540322823282524	0.0085	0.1834	0.1128	-0.1913	-0.5926240714341	-0.7594778646327999	0.8275413077438	0.162957350129856	0.5962	1.9193	1.1901	0.6224	-0.0349366112616	0.9066994855122	-1.0213844200026998	0.1716861986755946	0.2182	-1.0054	-0.828	0.4581	-2.8119250901904	-1.844007848909	-0.5976599793637	0.1801457192593546
760	0.1657843174852626	1.1311	-2.3756	-1.6012	-1.4237	-2.2071833653007	-0.7357933601514	-0.4494154396861	0.1929155536996973	0.0016	0.0779	0.0586	0.0558	-2.3872564168146	-0.4993810886751	-0.2608836365717	0.2033303972939355	0.0007	-0.0526	-0.0056	-0.0511	-2.2223304321202	1.2531148708256998	1.5289882020941	0.2236936361715327	0.0009	0.0633	-0.0396	-0.0175	-4.5414447197624	-0.5782638652286	-0.2001773402016	0.2292870396269418	0.0967	0.7587	-0.0982	0.2184	-4.216825373456699	-1.6454435729661	-1.3721668817239	0.2361291808979035	0.2875	1.1555	-0.5729	-0.4035	-1.6261261448924	-0.630275351814	-0.4202229109067	0.2430947700772647
761	0.1042237253524406	0.0002	0.0251	0.0476	-0.0176	2.4979677052044	2.7096332103704	2.1578865478336	0.1138455276969238	1.6051	-3.9829	-2.1024	-0.9301	4.5584802520554994	3.9897374002563	2.8909652388667	0.1519763194999765	0.6192	-1.1335	1.207	1.8356	5.1495306022616	3.0974374639803	1.6083824380466998	0.1649763038323866	0.1722	-0.9232	0.3619	0.7632	-1.1155716354985	1.8782756286487	2.6208359900805	0.1669327182973166	0.002	0.0486	-0.0812	-0.0972	4.514612772825	3.9760460255727	2.8737723344508	0.1717150531298643	0.0192	-0.2518	-0.2562	-0.1969	4.9175247502237	3.9529516665518	2.6901190671432	0.179207180148825
763	0.1401122570170564	2.3743	-3.0006	-3.6481	-1.7623	3.8756426112262994	3.1169122641768	6.3078681121310005	0.1601597333443788	0.0207	0.203	-0.1717	0.3509	2.6087576796556	1.6944256461876	6.2952389992763	0.1747301174090514	0.0484	-0.193	0.0789	0.6099	2.5583199142982	2.1122092891909	6.8519035406506	0.1761641386213535	0.0463	-0.2525	-0.4454	-0.363	2.6412943660445	1.719683871897	6.0266047856567	0.1798212111087294	0.0907	-0.2285	-0.6412	-0.5418	3.0935031609103	2.3104981639189	6.2731675590536	0.1845884901172266	0.204	0.5701	0.5008	1.04	4.1461652903195	3.5163227118432	6.163046416124299	0.1924594624463303
764	0.1379744406173023	1.989	3.1472	3.2648	1.0292	2.7049513897171	3.0410589009872	0.5921519550657001	0.1605437481796973	0.2133	-0.1363	-0.1597	-1.396	0.4676312629002	0.9730318352724	0.1818434878954	0.1715460272595414	0.0121	-0.1377	0.0041	0.2951	0.9733859225487	1.5760424668112998	-0.6717822492025	0.1759903713552947	0.0062	0.1636	0.1391	0.0817	1.1195059385685	1.5283193705721998	0.0540179811511	0.179608495088442	0.1719	0.7399	0.8175	0.4689	1.7160643130726	2.1242482565851	-0.6634808697247999	0.1820018687494299	0.1555	0.1473	0.3641	1.0619	3.3003688163309	3.6969072227562	0.4050365010565	0.1915545735747822
766	0.1038489511306529	0.0022	0.0367	-0.1694	-0.0375	-0.7093155004902999	-0.8836838125527	-0.1138980738764999	0.1140526978791203	1.7652	0.3844	-4.7855	-0.4085	-0.8704645542374999	-2.6350781671939	-0.3039249121574999	0.1578632249797498	0.0599	-0.7513	-0.0708	-0.0106	-1.6906093722097	4.7783291076071	0.3958302318727	0.1602860782007387	0.0393	-0.4703	-0.3772	0.0641	-0.53113091445	-5.425246561407199	-0.396577749456	0.1710065562359293	0.0061	-0.2214	-0.0368	-0.0556	-2.3022754705026	1.2480396198654	0.0521688587082	0.1715634776685101	0.0422	0.6038	0.046	-0.0515	-1.8747740989164	-1.353793686387	-0.158945844028	0.1914566657005515
767	0.1069260971185546	0.0002	-0.0112	-0.009	0.0552	-1.5617216036365	-0.2144982033764	-0.9853068608508	0.1213896608667872	1.5466	0.0951	-0.2514	-4.3634	-1.7697675499781	-0.3344944470113999	-3.2622454195826	0.1630883944877404	0.0531	-0.5985	-0.1153	-0.3422	-2.1821611977755	-0.1379760086649	1.9404376171547	0.1712328808925128	0.0278	0.3383	0.1515	0.3256	-1.76650207843	-0.5681527063387	-5.258314082147099	0.1823659040883938	0.1592	1.104	0.2425	0.1796	-2.1292841645147	-0.2997152078726	-1.9656171568027	0.1890295260402615	0.1789	0.6271	0.2753	0.9748	-0.90095540303	0.1932136237677	1.197995284815	0.1994470339593396
768	0.1190150572824232	0.0002	-0.0448	0.0019	0.016	2.4775093292404	-0.2425497842655	1.587491288745	0.1669885493162101	1.1023	-2.2091	2.2402	0.0575	0.0144782352976	1.9050682325554	0.6170954365294999	0.1805882180461211	0.117	-0.657	-0.7031	0.2136	0.1148816496439999	1.8575811945005	0.2643458232733	0.1815733699790911	0.5192	2.0233	-0.2782	0.3437	0.6843326759957999	1.5824553808153998	0.2320058520379	0.1893735179390746	0.2637	-1.3372	-0.5471	0.0328	-0.8815592888948999	-2.0432409563738	-1.7219657676776	0.1952481664221051	0.5313	1.9086	0.6312	-0.2013	0.3330780979061999	-0.8461112182341999	-1.0325578407215	0.2128945811331774
769	0.0992572371643685	0.0159	-0.1615	0.3005	0.3529	-0.3041609703417	-0.8609041977774	-0.3080952734117	0.1276014441952255	1.2857	-1.2864	2.3153	2.8458	0.5478123594668	-2.4325009021196	-2.2424347208079	0.1445549470264505	0.0002	0.0043	-0.0027	-0.0395	-0.7456291178264	0.9722056316277	1.5515711017159	0.1644378085029056	0.0105	0.2937	0.0807	0.0557	0.0707781122293	-1.7549352274042	-1.3897532164467998	0.1690080142016169	0.0291	0.4016	0.3074	0.0525	-0.9839298547763	0.2740635518561999	1.1703371342329	0.1706096743653528	0.0046	0.0119	-0.1068	0.1688	-0.3545987356991	-2.6477466230793	-2.3528312649521	0.1721712619810173
771	0.1025440375876966	0.0005	0.0865	0.0056	-0.0064	-1.7917996471700997	0.6386554173530999	2.2605718579606	0.1255730282808358	1.4111	-4.0894	-0.2349	0.2783	-1.2394234961421	0.6730018831542	2.2318514455496	0.1654821044048977	0.0027	0.0487	0.0466	0.1407	-1.0512851233346998	0.7539304973040999	2.4497331495662	0.1690240593170425	0.0374	-0.5682	-0.0268	0.0907	-2.9150825166858	1.4106443657485	5.0766673094052	0.1722077198671404	0.0041	0.0274	-0.1786	0.0519	0.5404552127258999	0.5055186014642999	1.2284861336075	0.1747853692588487	0.0062	0.1389	0.0736	0.1688	-4.1023371541197	0.5551695062077	2.5798405520911	0.1772562810200603
776	0.1342053547687536	0.0056	-0.1355	-0.0626	0.1999	-0.1986823050349999	0.1218060230472	-0.1550902270193999	0.1349167688227685	1.0206	0.9105	3.1998	-0.529	0.0283269821039999	1.045344325699	-0.3180884032095	0.1450118552169374	0.0528	-0.598	-0.3849	-0.2005	-0.1230650000296	-0.4822275272899	0.0880497027066	0.1606315926233879	0.0688	-0.6654	-0.3652	-0.2569	-0.4380059607830999	-1.6694428216930997	0.3027052782057999	0.173571678890973	0.9818	0.9508	2.7286	-0.368	-0.2328320556826	0.2455398545986999	-0.2091868942318999	0.1785961291903175	0.7329	-1.1106	-2.2158	0.1107	0.043670764077	1.4946417362929998	-0.4564971852121	0.1817078559096826
777	0.1330920543233802	1.3822	1.1819	3.6469	-0.9387	0.1695291192863	1.4090706445205	-0.4586610519005999	0.1341490485813059	0.0042	-0.0468	0.0227	0.2108	-0.252582257094	0.0742796419615999	-0.0854530626804	0.1448256468401021	0.0437	0.6073	0.2894	-0.0089	-0.1385661541254	-0.5864472156142	0.1493461445372	0.1593730824318157	0.2605	-1.1202	-1.0899	0.0951	-0.2940498114518	-1.4854748101399	0.4407206299014	0.1670230113474083	1.1102	-1.181	-2.861	0.6249	0.2735914354878	1.3377810728921	-0.2843714258995999	0.1730065189984942	0.0215	0.1672	0.3731	-0.1377	-0.1142521611527999	0.3365796276385	-0.1170848593631999	0.1757168502972576
778	0.1116120605654448	0.001	-0.0692	-0.0545	0.0753	-1.8303558172561	-1.0602553343343	0.5888864835176	0.1208129231047799	1.1954	2.2795	1.3449	2.7995	-3.24580003275	-1.9152580775067	-0.8089713972534	0.1648293415116828	0.1359	-0.586	-0.6644	0.6722	-3.0154072449708	-1.1989001745211	-3.7167361102289993	0.1759612537759788	0.0086	0.0106	0.0532	-0.2649	0.1002066991928999	0.2741028948869	2.246880483277	0.1821455552368064	0.1445	-0.2499	-0.3098	1.0155	-0.8147154797356	-0.1729519629572	0.7260362885377999	0.18401695826221	0.0685	0.4289	0.5084	-0.3403	-1.586704428131	-0.4526022251728	-1.3118146726301	0.1850703128686578
779	0.146714832855713	1.8617	4.2781	0.8472	0.1178	0.2300780435335999	-1.0754810872152	-1.0104864004988	0.1489234912642551	0.0086	0.1195	0.2053	0.1735	0.2848041992373	-1.1756484433774	-1.1297351265505	0.1707038003682832	0.0017	0.0171	-0.0822	-0.0873	0.2490413843309999	-1.1430330709271	-1.0803202799913	0.1740187180547598	0.018	-0.0346	0.3769	0.1077	1.9556240270049	-0.8064927863193	-0.9532422908303	0.1744426389637839	0.1282	-0.0987	-0.6925	0.7832	-1.4878353919818998	-1.3796027145262	-1.1124241930425	0.1799204614351863	0.0087	-0.0422	0.1851	0.1915	0.1965971244078999	-1.0788645878554	-1.0038767713412	0.1827157710990987
780	0.1055673903058408	0.0238	0.5187	-0.0885	0.248	-0.9666976073297	0.5675625608782	-2.2950756958845	0.1079257565758977	1.7461	-4.3654	0.8095	-2.1343	-3.2889986804586	1.0074569871349	-3.7039889682822	0.1545172475130223	0.0659	-0.7528	0.0672	0.2626	1.0794547333159	0.1580016112912	-1.7772033827804	0.155473632087583	0.0307	-0.5233	-0.0088	0.1509	1.0179222333011	0.1179504060385999	-0.5564284831901	0.161840176674898	0.0884	-0.5216	-0.0326	0.7388	-3.4637210797973	1.0789432739168	-3.9853309808179	0.177465100878699	0.0771	-0.5374	0.0788	-0.5972	-2.6634838353593	0.9415574107124	-3.8043530395979	0.1819914007090071
787	0.0997993963998707	0.0005	-0.0048	0.0798	0.0222	-0.8404064787826999	-0.7871753582455999	0.0189239977666999	0.1184235040368406	1.2212	0.248	-3.9216	0.1653	-0.7010141210126	-0.1633129204357	-0.0005508024297999	0.1597769014692891	0.0131	0.2672	-0.227	0.0115	1.1744288094257	-3.7665443870952	0.2031280675040999	0.1616554026235593	0.0151	-0.3624	-0.0955	0.003	-0.6101317200955999	1.1525934273872	-0.0584637436202	0.168196504954551	0.0036	-0.0022	0.0101	0.1779	0.4077905132054999	1.5630986097109998	-0.0625160757823	0.1715723011773937	0.0001	-0.004	0.0029	-0.023	0.5847161222634	-2.9326688514087	0.1555230003570999	0.1729646325045732
788	0.0998829878461307	0.0005	0.0007	0.0881	-0.0214	-0.9112632770733998	-0.8491012885673999	-0.0421363858797	0.122106792378162	1.1897	0.0092	-3.8222	-0.0678	-1.0352331668091	0.918266336538	-0.0072391176488	0.1620408374521442	0.0174	-0.3945	-0.0742	-0.0193	-0.7391375177609	1.1180109034019	0.0057440824822	0.1685366245787658	0.0038	-0.0033	-0.0084	0.183	0.2359794981385999	1.5639641563864	0.05508024298	0.1722002083085573	0.0001	-0.0242	-0.0047	0.0096	0.5039448802362999	-3.0097811915807	-0.0681814722031	0.1726596338266515	0.0296	-0.438	-0.2543	-0.0166	-4.125116768895	-2.1277104432867	-0.2046231026707	0.1786177910699986
789	0.1114430504973243	0.0006	-0.0645	-0.0422	-0.0436	-0.0635783376111999	0.4627527270933999	0.2720177142598	0.1359771487944528	0.9331	2.6829	-1.5862	0.7612	1.051639210611	-0.9204695462572	0.1195634702973	0.1606944354102739	0.3191	0.0432	-1.4255	-0.972	2.0990687169371	-3.2426919333247	-0.7358327031821	0.1824051567594007	0.7432	-0.1727	-1.953	-1.506	-0.2897614211055	1.2504395447381	0.6825622396143	0.1872827733606198	0.0148	0.0838	0.3259	0.0726	1.9645155519431	0.7913457194998	1.9113237744367	0.1887460543720602	0.1745	-0.879	-0.1282	-0.7731	-0.0100718158592	-0.1482445396776	-0.0211665505165999	0.19688308176976
790	0.0973222578358885	0.0036	-0.0189	0.2348	-0.0035	-0.8490619455367	-0.5796015282724	-0.1288484255425	0.1187098325962565	1.3986	-0.4202	4.1609	0.4279	-0.7638055980098	0.9770054813730998	0.050752509603	0.1550111795289776	0.0603	0.7627	0.0291	0.0254	-0.1878629715924999	-6.5192975591128	-0.7235970206343999	0.1600428672370665	0.0259	0.4689	0.1294	0.0797	-0.4310815873798999	1.9191923805767	0.2071803996661999	0.1662475292845741	0.0036	-0.0246	0.0007	0.1793	0.5489926503878	1.4059625450951998	0.2375138763359	0.1692906424731965	0.0009	0.0087	0.0875	-0.0138	0.4703065889878	-1.840466976146	-0.2137900288238	0.1701094097086194
792	0.1015788511863441	0.003	-0.013	0.2106	0.0052	-0.3331567839675999	-1.1080571166348	0.0157765553106999	0.1316079294718578	1.1329	0.249	-3.584	-0.0687	-0.5704739451499999	0.8955260647933999	0.038949600393	0.1656558532963024	0.0049	0.2098	-0.025	-0.0033	-0.5922306411271	-0.0437101071077	0.0328120876038	0.1718300479624063	0.005	-0.0511	-0.0924	0.1791	0.0599981218174999	1.3222799187963	0.0533098065985	0.1726253430472292	0.0248	-0.2183	-0.4058	-0.0544	-3.4790648617703	-1.397071020157	0.0199862595956	0.1751080630961312	0.0174	-0.353	-0.1418	-0.065	-0.0012589769824	-4.4928560768479	-0.0353300415686	0.1903637170220242
796	0.0842418307379396	0.0	-0.0115	-0.0142	0.0151	0.2346811781255	-0.7226921309283	-0.8902147556489001	0.0916077885622332	0.0016	0.1483	0.0465	-0.0389	0.2213438907182	-0.7177349090601	-0.8804183410045999	0.1316128439568349	2.3031	-1.388	4.3378	2.3463	0.1950627462106	-0.7307967952525	-0.8603140523169	0.1371363531681128	3.5001	4.9794	3.1075	-1.958	0.2054099632847	-0.7260756315685	-0.8701891530226	0.1418757482715683	0.0019	-0.0787	0.0888	0.0742	0.3181670892709	-0.7195053454415999	-0.9042208745781	0.1546098925188348	1.6184	-1.2496	3.2373	1.9131	0.2300780435335999	-0.8454423867122999	-0.8803003119124999	0.1616043853965386
797	0.0844028588563328	0.0002	-0.0104	0.0095	0.0521	-0.4930075177017	-0.0879316736145	1.4392467490674	0.0918624006312618	0.0011	-0.0946	-0.05	-0.0772	-0.4973352510786999	-0.0926134942678	1.4348009865983	0.1319176813052938	2.2804	-4.1422	-1.7149	2.4148	-0.5066202063239	-0.0993804955481999	1.3971497062184	0.1376485617174836	3.478	-2.4477	-1.9585	-5.2985	-0.4954074425744	-0.0951707912633	1.4214243561603	0.1420983020816438	0.0023	0.1237	0.066	0.0697	-0.4566152143042	-0.0797483232288999	1.4534495831501	0.1552703308725472	1.7107	3.2647	1.3387	-2.0189	-0.4424123802215	-0.1031574264954	1.4442039709355998	0.1617099404342995
798	0.1050724362916263	0.0058	-0.0123	0.2887	-0.0039	1.4430236800146	0.4107805835387	0.0155404971265	0.1206431328488477	1.431	0.2439	-4.2069	-0.1868	1.5960287264069	1.0233909145684	0.0721157752731	0.156258738059232	0.0561	-0.5664	-0.4653	-0.0402	2.4412743979657	-5.798297178504599	-0.2185505355384999	0.1624984979009687	0.0153	0.3722	0.0239	0.0509	1.6632659658732	2.3106555360417	0.1449003820681	0.169121568828773	0.0042	-0.0387	-0.082	0.1716	2.58877142006	3.4632096203982	0.3395696979716999	0.1694133623778019	0.0482	-0.186	-0.6218	-0.0759	1.1699043608951998	-1.8469192331808	-0.1491494293837	0.1746220101318405
800	0.1126445426673502	0.0007	0.0287	-0.0601	-0.0699	0.121176534556	0.3593198993831	0.4437500432652999	0.1378514425204344	1.0263	-2.9432	1.5808	-0.0791	1.3988414565385	-0.8930867968899999	-0.0667651230978999	0.1634573266720135	0.1915	0.0019	0.9746	0.8989	2.9699660445123	-2.7027481799979	-0.9689008170489	0.1827154010335658	0.6713	0.2006	1.671	1.6367	-0.3509791768747	1.0148534769065	0.7975619183504	0.1891618279594704	0.1185	-0.8862	0.1114	-0.3767	0.6673758297640999	-0.2031674105347999	0.1605195652559999	0.1921020993117517	0.015	-0.2584	0.0806	0.2104	2.1285759899621	0.8710153566673	1.9449227226545	0.1984702601336385
802	0.108259930162056	0.0069	-0.0518	-0.273	0.1354	0.4498482130237999	-0.9460031731815	1.0936575673986	0.1329194148935882	0.9863	0.3592	-2.6427	2.0044	0.2759520173298	-2.375925623973	1.8224872111161	0.1635012865618997	0.292	-1.0878	-1.1339	-0.4581	-0.906463427328	-4.741897461178899	2.122163075958	0.1788768972119192	0.5623	1.5258	1.3292	0.788	0.7662842089438999	0.0976100591666999	0.7741528150839	0.1811497283648088	0.1943	0.8708	0.676	0.6275	0.9752350449916	1.2088146182575	0.4573627318875	0.1888679591770111	0.0562	-0.4888	0.1132	-0.4409	0.7319770861735	-1.7322342986903	1.8488470416851	0.1894050205484886
805	0.1392405487283318	0.7705	1.4428	-2.4639	0.3854	0.1834172091233999	-0.2473102909802	-1.1722255997065	0.1409994646939807	0.179	0.8093	-1.0812	0.2827	-0.3268618990556	-0.2055279923767999	0.2589951710981	0.147309744253073	0.5912	0.1293	1.0788	2.1999	-0.6659988236896	-0.0411921531429	-0.3720670413299	0.1495502040429043	0.0138	0.3189	-0.1488	-0.1203	-0.3045937436794	-0.0247467663102999	0.1565065761245999	0.1499523491493921	0.0129	0.0462	-0.1031	0.3407	-0.3523168399185	0.0561818478396	0.1662636477382	0.1530988418167337	0.2121	-1.1501	-0.4709	0.7303	-1.1381151920895998	0.6914537645525	-0.1254255818716	0.154411713054874
806	0.0997571850420657	0.108	1.1075	0.2076	-0.5952	-0.7623105628432	-0.5686248227071	-1.190913539289	0.1114946332961972	1.7224	-4.1596	-0.783	2.2927	-3.3428986325176	-1.145669053984	0.2554542983350999	0.1574173864158599	0.0654	-0.6804	-0.117	0.3834	0.5943945078155999	-0.2697751615099	-0.9096502128147	0.1592056687536407	0.0088	-0.2207	0.0338	0.1824	1.1855235440831	0.3176162868411	-0.2892893047370999	0.1633423943132954	0.0571	0.4961	0.0221	0.5268	-2.9375867302461995	-1.0911002704031	-0.2054886493460999	0.1801275687760659	0.0321	0.4258	0.2707	-0.1137	-4.0306148091536	-1.3755110393334	0.6335408233620999	0.1828435083867439
807	0.1031025238058178	0.0023	0.1649	0.0446	0.0598	-0.5718116081938	0.3710834655624	-1.0258301824718	0.1108770365509244	1.7876	4.5541	1.292	1.3319	-2.4945055185028	-0.0049178788375	-1.7545417970972	0.1406229768519546	0.0019	-0.0718	-0.1179	-0.0347	-3.0270134390273	2.6500285188599	-6.9563592871591	0.1565266930670588	0.0562	0.0184	-0.4751	0.559	4.8635461121033	2.4042132630463	0.0094816703987	0.167821954903543	0.0181	0.0532	0.1569	-0.3663	-1.6389126298699	0.7134465187137999	-2.2628144107105	0.1697560750331988	0.034	-0.0333	0.304	-0.4551	0.1246780642883	1.1139192282091	-1.5643182436627	0.169950643142649
810	0.1445149814188658	1.9368	-4.408	-0.2503	-0.781	-2.6405075054305	-0.1877449425004	-0.3748603965095999	0.1648752785143467	0.0056	0.0139	-0.2247	-0.0151	1.6262835170152	0.0486279859452	0.671192103742	0.1655538978532735	0.0897	0.8136	0.0245	0.3873	0.3400418143400999	-0.0069637164339	0.0251401966173	0.1735654072540464	0.1667	-0.945	0.0007	-0.7398	-5.451763764099	-0.2458545988443	-1.9396900995714	0.183503755644054	0.0038	0.0045	0.1536	-0.0878	-1.0883856012848	-0.0942265585264999	-0.4559463827823	0.1841736554746393	0.2379	-0.1607	-1.2487	0.5936	-0.0190026838281	-0.0116848801179	-0.1182258072534999	0.1862554405717705
811	0.0998042226865083	0.0217	0.2258	-0.5166	0.0922	-0.3694704013037	-1.1473214612734	-1.2597244999833	0.114813092880992	1.4711	-1.7711	3.9366	-0.766	1.1933528071924	-4.799180913878099	-0.6866145717764	0.1615488465346447	0.0465	0.4483	-0.0976	0.4705	1.3333746534537	-4.4428117417975	-0.4347404892349999	0.1625656756362425	0.0043	-0.1882	-0.0061	-0.0666	-0.7012108361660999	1.7408897654443	0.0662536636988	0.1766724289594908	0.0123	0.178	0.2227	0.1532	0.9314462518225	-3.8801277167261	-0.6836245014432	0.1826685350083922	0.0769	0.1193	0.5364	0.5741	2.5951843340641	-7.4553076024965	-0.1007968446533999	0.1867939623607533
813	0.0963495065894561	0.0007	-0.0684	-0.056	0.0562	-0.9414000385896	-0.3266651839021	1.9170678569189	0.1165461972350849	1.3832	1.7563	1.8119	-3.3815	-1.9740365653725	-1.2552393944835	4.0666136822441	0.1481798951061188	0.0	0.013	0.0069	0.0056	-0.0429625895244	0.4768768751146999	2.3944955344634	0.1575003200495042	0.0353	-0.2178	0.5331	-0.0689	-1.7742526554778997	-1.9396900995714	4.3124682810884	0.1645245989764388	0.0029	-0.1244	-0.0609	-0.0867	-1.3926252576879	-2.9023747177697	4.4374610896223	0.1677266378555359	0.0001	0.0189	0.0139	0.0072	-0.2280715489679	0.3540872763	2.3218682997912	0.1693995167084684
814	0.0976688743702887	0.007	-0.1103	-0.2927	0.1001	0.8885230053287999	1.5214736832304	-1.3645343337681	0.1240032646790971	1.2932	-1.5119	-3.4693	1.1496	2.2107635810944	4.566270172134099	-2.3482281303602	0.1484549063486009	0.0	0.0038	-0.001	-0.0055	0.2847648562065999	0.3018397315304	-0.7619958185976	0.1629409955852559	0.0167	-0.0393	0.1715	0.35	1.5491711768432	3.2842775167745994	-1.5734458267851	0.1671034011939434	0.0305	-0.1289	0.3013	0.4074	0.7807624442415	1.1873333234953	-1.4281126713793	0.1688885546956295	0.0015	-0.0692	0.0414	0.0808	0.4952500704515999	0.7557402767163	-0.9435245622474	0.1694890428004993
826	0.1111547308603936	0.024	0.1771	0.0775	0.535	-1.8597057181583	0.2622999856769	-2.7361110700315	0.1168935568404957	1.0729	1.471	1.4687	3.0735	-2.6861454210425	-0.5970304908725	-4.2440507507011	0.1570556975202205	0.8479	0.9663	2.028	-1.747	-4.2808364844056	-2.7302883014879	-5.1691234315502	0.1718036689415327	0.0095	-0.1073	0.0447	-0.2634	-1.2816385680832	0.3817060838514	0.0981215185658	0.1773259529308773	0.0049	0.1371	-0.0095	0.1515	-3.8284309743863	-2.2740665174907	-4.312822368364699	0.1797311495792789	0.1057	0.4797	0.7382	-0.3274	-1.3736225738598	-0.3357927670245	-2.422743830506	0.1828673686100378
827	0.1029569704535879	0.0056	0.0543	-0.1284	0.2479	0.3577068351244	-0.4821094981977999	0.6741821740752	0.1110230698491186	1.8	-0.4331	2.1834	-4.4005	0.7629400513344	-1.4093853887661	2.5046953634541	0.1560363871053374	0.0366	-0.545	0.0178	-0.2344	3.5280075919611	-1.8946816724506	3.8920879980589	0.1565328206466975	0.0532	0.7107	-0.026	-0.0604	0.5109085966701999	2.1410870737247	-4.599554376106299	0.1692649433145235	0.0404	0.5968	-0.011	-0.042	1.3022936592007	-0.2775650815885	0.1453331554058	0.1701980861566463	0.0116	-0.3131	-0.0666	-0.0075	1.4559675371149	0.4710934496018	-1.3843238782102	0.1818835396521607
828	0.1111814847242101	1.1527	3.7618	-0.98	0.6632	8.4157890109756	-1.9079796168272	-0.0413495252656999	0.1377982783988323	0.0583	-0.6801	-0.3594	-0.208	11.3223734330302	-2.7123478794887	0.5918372108201	0.1567640630956958	0.3361	0.3733	1.4575	-0.9757	4.4550867673759	1.8589975436057	-1.8118252497964	0.1667890799515337	0.1597	0.4992	-1.0799	0.1439	6.1850785133163	-0.5461599521774	-0.8063354141965	0.170773900041047	0.0146	-0.2096	-0.0413	0.288	4.250424321674499	4.010864607742199	-3.1121124144314	0.1785879583491464	0.2496	-1.1593	-0.485	-0.7191	6.3671580593959005	-0.8960375241924999	-0.7138399490208	0.1879646292111142
829	0.109285649288785	0.1388	0.2258	-0.3609	1.3132	-0.9570979078389	-0.0981608615964999	-0.8730611942637	0.1151146481487412	1.0283	-0.2078	1.2914	-3.4188	-1.0124535520337998	-0.7359900753049	0.7030206155783	0.1548649419046302	0.7171	1.7415	1.8966	0.5617	-1.8419620113126	-2.6737917094027	2.6584085843989995	0.168438070651698	0.0363	0.2375	0.5118	-0.0703	-1.925054492151	0.1233010582138	-3.6600034599596	0.1756470082371438	0.0109	0.2318	0.0515	0.1923	-2.0661779432719	-2.5423859868647	1.8098580982614	0.179339460018449	0.1348	0.6525	0.817	-0.1841	-0.0074751758329999	-0.4727065138605	1.1976411975386998	0.1816062106308144
830	0.1700770343031372	1.1636	0.1194	-3.2002	0.0813	0.0591719181728	-4.0851442497038	-0.1227502557839999	0.1936550254829815	0.0007	0.061	-0.0019	0.0456	0.0705813970758	-4.242988488872199	-0.0285236972574999	0.1971608683199926	0.0006	0.0214	0.0275	0.0584	-0.2680834111898	-5.5209288120696	-0.1602441640410999	0.2286139150445676	0.1684	-0.4384	0.7941	-0.5309	0.3211571596041	-6.517330407577799	0.1240485757971	0.2390959514412959	0.0768	0.5289	0.1796	0.4117	-0.0140061189292	-3.2240039937422	-0.0848235741892	0.2427171915157732	0.0036	0.109	-0.0077	0.1011	0.0432773337699999	-4.9001351306543	-0.0591719181728	0.2461409077339467
831	0.1239369670897532	1.409	0.5343	2.9705	-2.8185	-0.3196227814068	-4.0609482858233	2.8101153107782	0.1436993874862004	0.1755	0.2382	-0.7268	1.1166	-0.6389701615987	-6.1233099551173	4.8555988199019	0.168418478125558	0.2327	0.7114	1.0589	-0.6674	-0.2484512388704999	-3.1619993773590003	2.009248577849	0.1741919958200342	0.0395	-0.5642	0.1208	-0.0848	1.5581413878428	0.786860614	-1.2476068465277	0.1786588488670212	0.1409	0.1075	-0.3842	1.012	0.597227206026	-1.7302278041246	0.7383113141162	0.1861179312755986	0.256	0.8777	-0.2015	1.1189	1.083507065478	-1.2068868097532	0.1635489786199	0.186967842447188
833	0.0993094531538206	0.0227	0.5801	-0.0689	-0.0488	1.983675607894	0.3935876791227999	0.4001973082804	0.1276993267124337	1.2696	3.8208	-0.3927	-0.4005	4.7427630078543	0.0689683328171	0.0528376902301	0.1638442785120384	0.0131	-0.0378	-0.245	-0.2424	3.5881237428707	0.0511065968792999	0.0632242503349	0.1700708780590382	0.0038	0.0231	0.1017	-0.1498	4.4928167338172	-0.6892505548333	-0.6740641449831	0.1730179245137675	0.0216	-0.2932	0.2381	0.212	2.2098193483576	2.7342619475886	2.663129748083	0.1752910702407348	0.0257	-0.0167	0.4433	0.1516	-0.1340023625642	0.5489926503878	0.6244525832704	0.1884034383673437
834	0.1554323589396148	0.1547	-0.545	1.0935	-0.0036	-3.9225395038207	-0.4340716577130999	0.5853456107546	0.1773579443060895	0.0043	-0.0056	-0.0008	-0.1916	0.0521688587082	0.3331567839675999	0.5442714867038	0.1806919330460235	0.0195	-0.1465	0.374	-0.012	-3.1623141216046	-0.3299699984809	0.6235476935643	0.2160935790070262	1.3202	2.9913	-0.4593	-0.0741	-3.8325226495791	-0.2288584095818999	0.5911290362674999	0.220374363692042	0.0003	-0.0254	0.004	-0.0364	0.512246259714	0.5072890378458	0.5321144902175	0.2272426090990523	0.2124	-1.1419	0.3131	0.0055	-3.4911431721951995	-0.5919552399121999	0.5641003741766	0.2354987630540079
836	0.1578699574530005	0.1662	-0.5425	-1.1335	0.0234	-2.6775292973192	1.0132404126478	-0.4852962836845	0.1779469691992722	0.0044	-0.006	0.0234	0.1909	-1.055966943988	-0.8721956475882999	-0.5534777558876	0.1844663060175339	0.0323	0.0877	0.5044	-0.0215	-1.0403477608001	1.5947697494244997	-0.5515106043525999	0.2159270377574264	1.1954	-2.7683	-0.8003	0.0087	-1.248747794418	1.102785150521	-0.4941878086226999	0.2209898929212391	0.3549	-1.5446	0.1527	-0.0027	-3.2729860669637	0.4450090202476999	-0.4797882593865	0.2294216652049042	0.0006	-0.0585	-0.0091	-0.0139	-1.5927632548588	-1.7591842747198	-0.5620545365802	0.2353940256883531
837	0.1919790453559354	0.0688	0.1421	0.6818	-0.2295	-0.9779497141099	-1.9317034643393	0.3070330115828	0.2047382886456731	0.0105	-0.1201	0.2499	-0.0074	-0.833678820533	-1.1381151920895998	0.5089414451352	0.2232265241681487	0.0992	-0.3449	0.4801	0.5629	-0.9811364995966	-3.0304756257289	0.7755691641890999	0.2470887186949192	0.0163	0.1405	0.1248	-0.2525	0.4514219342517999	-6.5340118525946	2.7120724782738	0.2588167183344357	0.8493	0.1555	-2.2131	-0.0044	-1.7791311912847	-1.0716254702066	0.6551401472164	0.2615466539191176	0.3058	-0.5133	0.6293	1.046	-2.4116884388793	0.5288883617001	0.1191700399903	0.2668907111138611
838	0.1682692994540804	1.1587	-1.0948	-0.4685	2.9851	1.2928906748634	-0.148323225739	-1.8757576746839	0.1936402405013319	0.0013	0.0502	0.0134	-0.0849	1.4162704191386	-0.2864566065266999	-1.4285454447169998	0.2047096124255479	0.0007	-0.0462	-0.0416	0.0317	2.5302683334091	-1.6193591436119998	1.3391974219973	0.2175620185188498	0.0014	-0.0335	0.0742	-0.0538	3.5011756450237	-0.8315149538445	-2.4531559932371	0.2306329231360743	0.2068	0.2314	-0.71	0.8874	2.1313300021111	0.2864566065266999	-4.0655907634459	0.2397426301190558	0.0464	-0.397	0.3561	0.0782	0.7658907786369	-0.3330387548755	-0.2254355659109999	0.2443335514027637
839	0.1094577437263374	0.3142	-0.3241	0.755	-1.9055	-0.6120595285999	-1.6999730135162998	-0.6808704892941999	0.116776427240644	0.8111	-0.1529	1.4744	-2.8673	-0.5829850289126	-2.4725521073722	0.9854642329736	0.1452366114130496	0.0141	0.2047	-0.1428	-0.2895	-0.6236263796257	-2.4563821217545	0.7937063013417999	0.1496651801332991	0.1195	0.7018	0.8253	-0.1543	0.0607849824315	-5.0927586089615	3.9270639523512	0.1552275881197465	0.6543	-1.4434	-1.8442	-0.9158	-0.8751857179214999	-4.2206809904653	2.7741557807184	0.1634918225125752	0.0058	0.0394	0.0241	0.2266	-0.1539099360983999	-2.7475205489345	0.4601167440365	0.1747835689102431
840	0.1488665279991779	0.4373	0.7494	-1.7147	-0.9513	3.7030840785761	-2.3287533301637	0.0655848321768999	0.1495206131324996	0.4516	0.8582	-1.7295	-0.8963	3.643558073127	-2.3997675005772	-0.027146691183	0.169386931907897	0.0002	0.0408	-0.0038	-0.0063	2.5908566006871	-1.7280639374360998	-0.1527689882080999	0.1734723065568131	0.9808	2.4573	-0.0244	1.5626	6.024716320183099	0.0505164514187999	3.353993367175	0.1759811311092569	0.1357	1.0447	-0.2479	-0.0593	4.6281567594252	-1.1595964868518	1.5888289517888	0.1782475340731672	0.0259	0.2594	-0.3865	-0.0393	5.3277545313326	-3.9315884008817	-0.2386941672569	0.1966385401136402
841	0.1360137569852462	0.2	0.3876	1.2128	0.7642	-3.021938188067	0.1598507337341	0.8758938924741	0.1366093603720785	0.1895	-0.0386	1.0736	0.9628	-2.8799491902707	1.0141453023539	-0.587784878658	0.1514936169701086	0.0174	0.1919	-0.1368	-0.3416	-2.1627650836404	0.3789127286716999	0.2190226519068999	0.151573335406784	0.0181	-0.2464	-0.005	-0.3447	-2.1617815078729	0.5260556634897	-0.0479591544232999	0.1836230450007448	2.3451	-0.9149	-3.9013	1.7606	-2.8300228843124	0.4963123322805	0.2240979028672	0.1859109885716194	2.4565	4.3224	-1.0375	-0.2466	-2.8210920163435	0.6732379413384	0.0266352317838999	0.198867151191542
842	0.1553800826812973	0.0097	0.3012	-0.051	-0.0018	0.3753718559087	-0.4535858009403	-0.4575201040102999	0.1557018342663192	0.4203	-2.012	-0.0156	0.0201	3.4488887572234	-0.3763554316762	-0.6046236957975999	0.1641523736866636	0.07	-0.019	0.7957	-0.0758	1.041410022629	-0.0570080514843	-0.6148922268103	0.1679845753694578	0.072	0.0025	-0.7843	0.1665	0.1109866896047	-0.2359794981385999	-0.5391175496821	0.1810995409371658	0.0005	-0.0016	0.0664	0.0042	0.1300680594942	-1.2776649219825	-0.4104264962623999	0.2132872467556314	0.1904	0.0294	-1.1437	0.174	3.5974873841773	-0.5984861830084001	-0.5683887645229	0.2196735264564019
843	0.0832402511292463	0.0216	0.5015	0.1613	0.3334	-2.0432409563738	0.7090794423061	-2.3882006495514	0.0905597354109772	0.0278	-0.2874	0.3381	0.513	-2.0649976523509	0.6975125912803	-2.3899317429022	0.1318973651852766	2.6693	-4.5987	-1.0795	-2.836	-2.0367100132776	0.6859850832852	-2.406613187919	0.1355862203117945	3.4865	-3.068	3.1702	4.3713	-2.0535094873865	0.7059319998500999	-2.4029936290946	0.1448201704582035	0.0023	-0.0165	0.0729	0.1364	-1.8739872383024	0.691650479706	-2.3506673982636	0.1509857374892362	0.0383	-0.2382	-0.3389	-0.4568	5.5533474693664	-0.6277180548185	-4.5619030957264	0.1553132908137589
844	0.1029686155743502	0.0001	-0.0324	0.0157	0.016	-1.153144229817	1.7406537072600998	-2.8038597688969	0.1143002871553639	1.6595	3.6101	0.1708	2.9524	-3.1001127900679	1.8736331510261	-4.6108851689479	0.1518729120917832	0.3849	0.821	1.612	-0.7275	-2.3138423215284	1.0307480613093	-3.1375673552943	0.1618867016664921	0.4151	-1.1704	-1.5113	0.4384	0.9560749890407	2.4411957119043	-1.5845012184118	0.1667753926717181	0.0003	0.0217	0.0166	-0.0403	-3.0014011260416	2.0137730263795	-4.7075903384085	0.1731583792669865	0.0574	0.0255	0.5261	-0.4692	-1.6540596966894	2.2871284036831	-3.7460073250698	0.1770169897375939
845	0.1069748877049952	0.0005	-0.014	0.0199	0.0837	-3.9369783960876	-1.2019689309157	1.5959106973147998	0.1201107085050709	1.0544	3.4687	0.521	0.9299	-4.369436989542	-1.2898612614995	1.4117853136388	0.1527422673223077	0.887	0.732	0.8938	-2.7158	-5.6321515598585	-1.0885823164383	-0.2937350672062	0.1552780493297351	0.0826	0.5195	-0.0392	0.7253	-8.002647845594899	-1.7421880854574	-0.2127277669948999	0.1689712314516099	0.0493	0.1514	-0.1445	0.6279	-1.5681345176406	-1.2925365875871	3.5918613307872	0.1724259350538974	0.0221	-0.4219	-0.1061	0.0566	-5.100941959347099	-1.5344962263921	1.7607973389785	0.1806440891217605
846	0.1159311762488194	0.0003	0.0025	0.0155	0.0566	-1.9832034915256	-1.5446860713434	-1.3552100354922	0.1276085041048117	1.1044	2.6517	0.5493	2.3768	-1.375038922965	-1.6510302833255	-0.7067582034948	0.1541032345849649	0.7495	0.3741	2.5747	-0.7253	-3.4273681194305	-3.0284691311632	-2.1454541501324	0.1726824110478346	0.0407	0.3646	-0.1745	0.4359	-2.1169304528749	-0.9201548020116	-1.7488370576457	0.1786615084144511	0.1292	0.6726	0.7036	0.3706	1.4764259130789	0.7959488540916999	1.0461705293437	0.178702360047855	0.0037	0.1267	0.1118	0.0503	-2.9398686260268	1.4399942666507	-3.5182505203475003	0.186299533494152
847	0.1037574879825901	0.0338	0.6191	0.0311	0.3233	-3.0379901445926	0.4408386589935	-1.5898125275562998	0.120363493765992	1.1318	3.2096	0.416	1.9052	-3.7174442847816	0.773483983562	-2.1965607470117	0.1523868287489962	0.6048	0.0727	2.4196	-0.3056	-5.0184396239692	-1.1221812646561	-2.5980957183359	0.1583016089464842	0.2045	0.342	-1.2357	0.5419	-6.951716809536499	2.4327369603038	-4.770185100252199	0.1693288889481467	0.0577	-0.3556	-0.609	-0.1177	-0.6655660503519	2.9160267494226	-0.6876374905746	0.1722891511890681	0.0221	-0.3002	0.2352	-0.2166	-4.1233856755442	0.5729918991148	-2.3016853250421	0.1817157680357244
848	0.1606456088095113	0.6521	2.2364	1.0396	-0.0815	2.0519357661585	-1.9410671056459	0.1914431873861999	0.1847290044043248	0.0295	0.4172	0.2559	0.0039	1.9745086817409	-1.4166638494456	0.2862205483425	0.198120110153261	0.0004	0.0054	-0.0054	0.0536	-0.7331967201252	-0.6900374154473	0.5461206091466999	0.2143654630040198	0.0732	-0.1436	-0.7007	-0.0238	0.5422256491074	-2.7792703747094	0.2681620972512	0.2171559691658656	0.2639	-0.0291	1.3492	0.0408	2.0021274892923	-1.3908548213064	0.2533691177079999	0.2386673843172441	0.0662	-0.5053	-0.4002	-0.0236	2.6936992829369	-1.1525540843565	0.1844007848909	0.2510198417978626
850	0.1093107531086662	0.0044	0.1819	0.0988	0.1322	-2.5274356351987	-0.7130924314375	-1.3994709450297	0.1185776387200135	1.0831	1.7364	1.3633	2.9712	-2.5762603362974	-0.8323805005198999	-1.6229393594056998	0.1500201567678073	0.0925	-0.8808	-0.3255	-0.2089	-5.1151054503991	-1.9672302210614	-3.4691897610646	0.1534105678230028	0.8279	1.3666	-0.8347	-2.3517	-3.392156106954	-1.8617515557547	-3.8602201431919	0.1626046118957063	0.1302	0.3638	0.4525	0.9297	-2.7199410844138	0.1429725735638	1.0704058362548998	0.1731823030665835	0.0365	-0.5233	0.03	0.204	-3.047904588329	-0.9089420382620998	-1.8050975915467	0.1807815458664217
851	0.1158619052729541	0.939	-1.473	-3.1399	-0.3578	-0.6728051680006999	-3.0909065208841	-0.5378979157303999	0.1523552750580439	0.0006	-0.0147	0.008	-0.0754	1.3883762103723	-3.9846228062653	-1.2301385408969	0.1607817936606179	0.2189	1.124	0.8793	-0.0726	0.051539370217	-3.2137748057602	-0.7366982498575	0.1683248184713479	0.0002	0.0215	-0.0042	0.0365	1.6439485377994998	1.0969623819774	-0.1421857129497999	0.1700540703954688	0.0198	-0.3904	0.1072	0.1024	-2.4344680536546	-5.0483796703319	-0.5593398674619	0.1727169737721371	0.0201	0.2443	-0.3198	-0.1116	-1.2170766547045	-4.2698204358096	-0.6617891194047	0.1766694882798538
852	0.1325142427465892	0.9073	-3.1176	-0.47	-0.5741	2.6104887730064	0.2490413843309999	-0.5758245973252	0.1515699206610719	0.7998	2.7819	0.2932	-0.2997	2.2960199286213	0.1642964962032	-0.8901754126181999	0.1581823048900702	0.002	0.121	0.0645	-0.0199	1.1882382132014	0.4164066369288	1.7400635617996	0.1741216128101047	0.0162	-0.1451	-0.0691	-0.3378	-1.3823173836445	-0.3394516688796	-1.1494066419005	0.1858325637105904	0.1802	1.1725	0.1021	-0.2629	0.7532616657822	-0.1111440617274999	-1.4340141259842998	0.1941417722742099	0.0034	-0.0231	-0.1031	-0.1244	-1.2144406716476	-0.2724898306282	-0.884824760443	0.2033165703667491
854	0.1121954694293581	0.0002	0.0147	0.0296	0.0338	1.4524660073826	1.2675931061233	1.9089631925947	0.1451713622814668	0.5877	1.0236	-1.846	-1.2714	1.4840584610346998	-1.9292641964359	-1.1993722908895	0.1607188446682314	0.6288	2.3107	-0.5855	0.4321	2.0471359164131	-0.8506750097953999	0.0962723961228999	0.1724657062576421	0.0003	0.0188	0.0147	-0.0442	2.1983705264239	-1.3203127672613	-0.2557690425807	0.1747272116412571	0.1862	1.2017	-0.1892	0.3451	3.0420818197854	-0.5013875832408	0.8813625737414	0.1806133259084262	0.0144	-0.0538	-0.28	-0.1964	3.1461834790176	3.4423578141271998	3.8627380971566994	0.1872181405149344
855	0.1430540733102517	1.0055	-1.1695	-0.492	-2.9889	3.983875288682	-1.0874413685479998	-1.9148646471997	0.1443552773780448	0.5446	0.3449	-0.963	2.1478	4.5144160576715	-0.9765727080354	-0.2424317551734	0.1481508826298241	0.139	0.1724	0.0486	1.1728	4.3457524850606	-0.8332460471953	-1.282189370513	0.1484181309484555	0.0875	0.3092	-0.5891	0.6648	4.4456444400079	-0.8567338365231999	-0.9355379270153	0.1740185225484405	0.0096	-0.0687	-0.0271	-0.2773	4.4018556468388	-0.8980440187582	-1.9483455663254	0.1753431712048524	0.0056	-0.0473	0.103	-0.1873	4.716167119101099	-1.2324204366774998	-0.5104758233325	0.189011990372898
856	0.1373138185170493	0.18	0.3285	-0.785	1.1147	4.1064681723432	-0.5844013780178	-0.6100136910035	0.1373903331490414	0.1912	1.1109	0.8851	0.2641	3.2710976014901	0.1388808983709999	-1.2371022573308	0.1516385808634359	0.017	-0.3042	-0.2437	0.1292	3.0898049160245	-0.4253768479283999	-0.6210690826302	0.151642212430066	0.0204	-0.2759	0.3102	-0.1727	3.2659830074990994	-0.5556022795454	-0.5016236414249999	0.1846784954202357	2.1634	3.8012	-0.8362	1.5567	3.6354927518335	-0.2340910326649999	-1.0433378311333	0.1862029287503878	2.5086	-1.9229	-1.9633	3.5576	3.614444230409	-0.2106819293984999	-1.0539997924529998	0.1995500804893271
858	0.1369125954507027	0.2869	-0.0235	-1.4789	-0.9776	1.3860156285302998	-0.0873808711846999	1.3788551969429	0.1372250516657245	0.2721	-1.3456	0.6206	-0.8822	1.417135965814	0.0023605818419999	1.4245324555855998	0.1530408168641444	0.0	-0.0006	-0.008	0.0034	1.2229781093094998	0.0559457896553999	1.2769567474299	0.1531062989863408	0.0001	-0.02	0.0166	-0.0022	1.2660587279259998	0.1207437612183	1.293205419109	0.1849298937622677	0.0137	0.1827	0.2546	0.113	3.8819374961383	0.5278654429019	3.8307522131976	0.1858338319292142	0.0131	0.0298	-0.2602	-0.192	2.7104200709844	-3.3092996842998	1.2002378375649	0.1970187495581012
859	0.166524806856889	0.52	0.1759	-2.0748	0.5901	0.5969124617804	-2.5404581783604	-0.9785792026011	0.1673227592841834	0.2533	-1.105	-0.0162	-1.0243	0.5188165458409	-1.5747048037675	-1.0322430964759	0.1706422610793569	0.0145	-0.3574	0.0063	0.0095	1.6633053089038998	-2.2220156878746	-1.0399936735238	0.1708344176992072	0.0126	-0.266	0.0505	0.1927	1.6311227097913	-1.6836849988064997	-1.0994016498808	0.2162028200003932	0.2081	-0.2534	1.1433	0.2693	1.7650463862941	-2.0008685123099	-1.7220837967697	0.2169543819385612	0.7625	-2.2793	-0.1682	0.2195	1.9335525867822	-2.5059543404365	-1.4146180118492	0.2220608118595108
864	0.1594508865970303	0.6007	-2.3627	-0.1838	-0.1862	-1.0075356731963	-0.4848241673160999	-0.2123736797185999	0.1801812187235215	0.6499	2.3232	0.1138	0.0224	2.0236874701159	0.0647979715629	0.0807318989963999	0.1878110586298212	0.0431	-0.5391	-0.2291	-0.0334	1.4155229015553	0.0502017071731999	-0.0025572969955	0.1935609950282522	0.0014	0.0544	-0.0784	0.0386	-0.0142028340826999	0.0080653212935	-0.1073277877495999	0.2221948601058423	0.0224	-0.295	-0.2284	-0.1097	-1.1086472620952998	0.0164060438019	-0.0998526119166	0.233076036250639	0.1504	-0.1446	-0.743	0.6283	-3.0359836500269	-0.3120689195124	-0.2814993846585	0.234381882858529
865	0.1126489253898386	0.1786	1.34	-0.2849	0.7081	-1.6815998181794	-4.714475368781	-1.8357064694313	0.1287498586045235	0.0005	0.0146	0.0185	0.0704	-4.9116232956187	-3.5127031530188	-2.8367111995314	0.135453129752433	0.0047	-0.1981	0.0386	-0.1077	-3.9195887765182	-1.5992941979550002	-0.2927514914387	0.1418856812420645	0.0819	0.0877	-0.6284	-0.6809	-3.4744617271784	-2.4360417748826	-1.1021163189991	0.1450703898824305	0.0992	-0.2216	0.625	0.7653	-3.4211912636106	-2.6384223248034	-0.9942770718504	0.1530612689566017	0.9042	2.3279	-1.7646	-0.5732	-5.183090207448699	-2.163079827886	-1.3546985760930998	0.1586086729355231
866	0.1592257092538469	0.2687	-1.1425	-1.1044	-0.0792	2.2531360251583	-0.7732872684084999	1.0233515715377	0.1602346049148041	0.049	0.5796	0.3418	-0.0755	2.0579552498556	-0.9895165651357	1.2288402208838	0.1675924367320825	0.0495	-0.232	0.3377	-0.5244	-0.2686735566502999	-2.3970921744896	0.3968924937015999	0.1892514271826246	0.1473	-0.8244	-0.1856	-0.6731	1.8977504288452	0.4054299313635	0.215599808236	0.191009035975383	0.0016	-0.101	0.0285	0.0436	1.997445668639	0.4900174473685	0.1144488763062999	0.1930559955906585	0.9462	-2.2959	-1.1091	-0.9222	2.1686271952147	-0.4432385838662	0.6586810199794	0.2047872842932532
867	0.1437201423929568	0.228	0.4454	1.4767	0.0002	4.3715615131998	1.1495246709926	0.017704363815	0.1662278680372279	0.0297	-0.5166	-0.0383	0.0001	2.5814536163498	-1.3516691627292	0.0156978692492999	0.1876495840073341	0.8667	2.1789	1.4765	0.0006	3.5803731658228	0.0276581505821	0.0172715904772999	0.1912069567242146	0.0002	0.0015	0.001	-0.0375	-0.2820501870883	0.7435045941685999	0.0167601310782	0.1998299793897914	0.1479	0.9463	0.463	-0.0003	4.9388880158938	1.2908054942363	0.0172322474466	0.2182358056912497	0.0914	0.2473	-0.7529	0.001	3.8529023394817	1.2089326473495998	0.0170748753238	0.2290527918195241
869	0.1364653894450569	1.2805	-0.9039	-3.6306	-0.2773	0.8719202463734	5.435987208788299	0.5493860806948	0.1446849546863525	0.0118	-0.0991	-0.3355	0.0045	-0.3155704492447	0.03540872763	0.0623980466901999	0.1819616073099146	0.0138	0.2104	0.1844	0.1891	0.5144888124639	3.622706266856	0.3135246116483	0.1902926118881898	0.1557	-0.5325	0.9056	-0.3516	0.5566645413743	3.1952442383004995	0.3057346915697	0.1928161141143034	0.0331	0.4593	-0.2144	0.0286	0.8885623483595	5.584035033312399	0.3839092935706	0.1984122094565336	0.0618	-0.2109	-0.6504	-0.0057	1.274320764373	5.077178768804299	0.5874701344124	0.2055201250313772
870	0.1127086103086764	0.1821	1.4714	0.5029	-0.0786	-0.3741915649876999	-0.2905876247502	5.783307483807899	0.1290081452368726	0.0007	0.0391	0.0671	-0.044	-3.6969859088176	-0.9496620750366	5.3753202554489	0.1359045894904955	0.0079	-0.2866	-0.0424	-0.06	-2.4987152227877	0.7431111638615999	2.5735850102098	0.1430483576903572	0.0273	0.4705	0.1827	-0.1771	-1.2818352832367	0.2517560534493	3.562117999578	0.1464925182836334	0.0876	0.8258	0.4218	-0.1919	-1.9712038671621	0.0511065968792999	4.4766860912302	0.1581625469920436	0.2468	-1.1858	0.362	-0.8966	-6.0758622600931	-0.1288877685732	3.268618990556	0.16175146311007
872	0.1473631571674912	0.194	0.0154	-0.8776	1.0974	-0.2456185406600999	0.5509598019228	0.2178030179552	0.1810308777948572	0.2507	-0.2312	-1.3727	-0.3737	-0.0574801678527	0.9303839899935998	-1.2832516323419	0.192249659911192	0.0022	-0.0736	-0.0969	0.0511	-0.3880009687633999	0.0699519085846	-0.3644738364047999	0.196674892896742	0.3132	-0.0166	-0.6855	1.3851	-0.9054405085298	-0.0756566480360999	-0.7731692393164	0.1978840851493018	0.1694	-0.039	0.4905	-1.0207	-0.2772109943122	-0.0902922554564999	-0.9374657355196	0.1993419037435808	0.0027	0.0968	-0.0244	-0.1007	0.6227608329502999	-1.0958607771178	-0.4600774010057999	0.2032642636065058
877	0.1442887949396809	0.709	0.4162	0.8447	2.5464	0.1950627462106	0.5481271037123999	2.9753953827489	0.1493580139811836	0.0009	-0.0521	-0.0775	0.0273	-1.2270697845023	-1.6887209067361	2.436513891251	0.1586209960810206	0.445	1.0087	1.6089	0.7761	1.4541577577026998	2.7324128251457	5.8406302795378	0.1639167529250939	1.3135	-1.008	-1.8086	-2.7807	-0.0988690361491	0.2536838619536	4.7055051577814	0.1700681163485317	0.0004	0.0426	0.0321	-0.0221	-1.121669805257	-1.5130542746606	2.5410089807902	0.1711495268467834	0.0081	-0.1451	0.0501	-0.2182	0.0093636413066	0.0963117391535999	0.8413113684888	0.1760917553465821
879	0.1572524591958734	1.2309	2.8772	1.8568	-0.1235	2.5916434613011	2.1513556047374	-0.3042789994338	0.1888468022328237	0.0007	0.0105	-0.0663	0.0278	4.2670664236606	2.5462416038733	-0.1434053469014999	0.1958138069955343	0.0021	0.0127	-0.037	-0.1203	1.0485704542164	1.7689020033027	-0.4215212309197999	0.1983742077319756	0.0609	-0.5902	0.2726	-0.1936	4.182400221594199	3.0569928284207	-0.3300093415116	0.2147942462140035	0.1025	0.4476	-0.6516	0.3015	4.5253534202061	2.379073066429	-0.051932800524	0.2154619410861006	0.0043	-0.025	0.0625	0.1592	2.4483954865224	1.9587714694609	-0.264778596611	0.2186675674326579
880	0.1532077851407048	1.4857	-3.7329	-0.7642	-0.1642	3.4603769221878	2.37238475121	-0.0819515329481	0.1792518783323116	0.0048	-0.0271	0.0393	0.1936	-3.0450325470879	1.3052050434725	-0.3994104476664	0.1817000815935463	0.0534	-0.0059	-0.6577	0.0897	5.5933593315883	2.7094364952169	0.0268319469373999	0.1890786433280516	0.0408	0.0282	-0.5552	0.1205	-0.9383706252257	1.5681738606712998	-0.2900368223203999	0.1989644402074238	0.0029	0.0253	-0.0127	-0.1464	3.571166896639	1.0025784513281	0.1150783647974999	0.2051110339381585	0.1656	0.9391	0.5735	-0.0047	0.9432491610325	2.3556639631625	-0.2660769166241	0.2091755684219234
881	0.1540582798913075	0.3378	1.7567	-0.4503	-0.0007	-1.5232047765811998	0.0563392199623999	0.0003540872762999	0.163506671805514	0.1303	0.8992	0.622	0.0	-0.4647198786284	-0.4946992680218	-0.0001967151534999	0.1797697690597066	0.005	0.0001	-0.0001	0.204	2.2950756958845	-2.5555265591185	-0.0018491224429	0.198788775942079	0.4793	-1.9017	0.013	0.0006	0.4479990905809	-0.1583950415982	-0.0003147442456	0.2022709426698301	0.5408	-1.7387	-0.9938	0.0	-2.4167636898396	0.6793361110969	0.0009048897061	0.2076190650730396	0.0652	-0.6054	-0.3235	0.0001	0.5856996980308999	0.8363934896513	7.86860614e-05	0.2099570306996706
882	0.1305490216774574	1.3498	-2.5842	-2.9718	-0.0146	-0.902135693951	-1.4277585841029998	1.0017915907141	0.1604004802669404	0.0975	-0.7051	-0.4463	-0.4645	-0.3547954508526	-2.0660205711490995	1.2671996758162998	0.1622520849700785	0.0065	0.0444	-0.2155	-0.1071	-0.1263304715777	-1.7206674476645	1.0064734113674	0.1761763066847706	0.1716	0.8334	0.0859	0.8713	0.5174788827971	0.3299306554502	0.6690675800842	0.1859561847082313	0.27	-0.8864	0.998	-0.6293	-1.234190873059	0.3916205275877999	-0.2812633264742999	0.1882244391022856	0.0521	-0.4608	0.265	-0.3637	-0.9781857722941	-0.5976206363329999	0.4833291321494999	0.1922097339928601
886	0.0988290206287162	1.6515	1.259	0.542	-4.8152	1.9999636226038	1.8699349061403	-7.1416256187254	0.1377661473762493	0.0003	-0.0046	0.0474	-0.024	0.4056266465169999	0.4866339467283	-4.5364088118328	0.1540514650996066	0.0134	-0.1823	0.0032	0.3112	2.4665719667058	3.1872576030684	-7.0011709991264	0.1571321393885825	0.0113	0.1753	0.2612	-0.0961	2.1726795273768	2.1372707997468	-7.1105446244724	0.1648587905697581	0.0161	-0.0904	-0.369	0.0461	2.4432415495007	1.9130155247568	-6.3759708982727	0.1702529337640541	0.0133	0.1518	-0.2661	-0.1541	2.3411857278649	1.3353811480194	-7.3011222651832	0.1745890000658067
893	0.0889606359390323	2.6978	-1.9579	-2.805	-5.8126	3.0912606081604	3.8755245821342	9.8196663754437	0.1374632338540713	0.0	0.0022	-0.0048	-0.0063	1.6201853472567	1.7858588495344	5.066752865668799	0.1563257713697248	0.0279	0.0483	0.22	-0.4655	3.5614098250253994	5.052628717647499	10.6972913612686	0.1650606041728005	0.0009	0.0443	0.0794	-0.0052	1.9328444122296	1.5522399332378	6.6102193030605	0.1719185167768421	0.0258	0.0469	0.4219	-0.2128	3.7043037125278	5.1040107157417	11.590810931496298	0.1761052401377098	0.0052	0.0055	-0.2084	-0.0322	2.0397787696722	4.0827443248311	5.4689566685149	0.1807312871451209
894	0.1111362628630826	1.2644	2.7891	0.9364	2.9	-4.7208489397544	-2.2091505168357	-5.3903492931763	0.1467696929578855	0.0001	0.0272	-0.0244	0.0101	-4.8567791108229	-0.2439661333706999	-4.4037047692817	0.1653535351129162	0.2802	-0.0605	-1.3091	-0.9081	-5.7026149278422	-4.1713054869368	-6.0231819419858	0.1779706401636292	0.0005	0.0571	0.005	-0.0265	-5.8974809588993	-0.4249440745907	-4.9751622901992	0.1817706369577309	0.1154	0.5196	-0.7954	-0.2223	-5.9516956552039	-4.8665361824365	-3.9733313564544	0.1869676649480297	0.1244	-0.1856	-0.9522	0.2385	-6.5738663426937	-1.9432309723344	-7.235222688760699	0.1893805899759325
895	0.0993766871155358	1.5064	3.1834	0.301	3.5375	3.2557144764864	1.6094840429063	4.3363495007233	0.1318938607712527	0.0001	0.0133	0.0138	0.0169	0.2279535198758	0.0862005802636999	0.3905189227282	0.1454322919240571	0.1653	0.7818	0.3043	1.0008	5.1234855159382	1.0955066898415	6.091717501465199	0.1570059507167821	0.0062	-0.1369	-0.0929	-0.1788	1.7099268002833998	-0.0609030115236	2.1345561306285	0.1627493810177006	0.0846	0.5837	0.0014	0.6629	3.6255389650664	2.9161447785147	4.4147208178777	0.1662141763474955	0.1134	0.1359	-0.992	-0.1448	4.5835024195807	0.8127089851699	5.3836609779573	0.1671214458392246
896	0.123926664053724	1.5222	-2.9969	-0.1896	3.0671	4.613639181096899	0.2386548242262	-4.5746108946425	0.1440610451449279	0.0002	0.0344	0.0141	-0.0326	2.4708603570521	0.4048004428722999	-2.3379595993475	0.1767014723052043	0.0015	0.0599	0.0826	-0.0463	4.0668103973976	1.3688227241144	-3.0084435285369	0.186606462245737	0.0095	-0.2267	-0.0947	0.1271	4.6509757172312	-0.0555130163177	-4.829199646302199	0.1866687464431393	0.0154	0.1609	-0.2532	-0.1844	3.5722685014986	-0.9376624506731	-4.4350218217189	0.1895219281825191	0.035	-0.1787	-0.453	0.1992	3.5738028796959	4.2016389636065	-3.2057094844667	0.1922359744688419
897	0.0960664318137826	1.9271	1.9703	4.2974	-2.7822	4.1161859009261	7.9236076969186	-5.5195124629644	0.1466471314427982	0.0006	-0.066	-0.0313	0.027	3.0656876382054	7.5980834609068	-4.5772862207301	0.1607242376292004	0.0292	-0.5177	0.016	0.064	5.3715826675324	10.5359849353986	-7.2993518288017	0.168680526417088	0.3153	-0.8871	-1.0794	0.9231	5.217554702341899	10.108404877751	-7.102203901964	0.1723365713938084	0.0197	0.3043	0.174	-0.2204	2.6055315511382	7.5025585823672	-4.863585455133999	0.1819855219221845	0.0136	-0.064	0.323	0.0586	0.3184424904858	10.2477578924904	-2.2254778745762	0.1853136914091751
899	0.1437548039728982	0.0581	-0.5061	-0.2748	-0.5236	2.3044786802218	2.1525752386891	1.3848353376093	0.1473476008178638	0.658	2.0679	0.9481	1.2343	0.1709454683915	0.4124723338588	-0.3368550288533999	0.1520047910264554	0.0139	0.0459	-0.2523	0.2674	2.0010258844327	-0.5829063428512	1.0737106508337	0.1679775044350792	0.1417	-0.5813	-0.7968	-0.5411	0.5318390890025999	-0.5743295621586	-0.3582182945234999	0.173931568540486	0.0074	-0.0986	-0.2331	-0.0099	6.070983724286299	-1.9557813991277	3.1783660781302	0.1803288451042234	0.0219	-0.39	0.0418	0.1692	0.3402385294936	1.2201454110991	0.8157383985337999	0.1864930024317959
900	0.1414228424482306	0.251	1.1794	-1.1264	-0.0522	-2.1538735587021995	-3.1147483974883	-1.6865963830783	0.1679863419086999	0.0159	-0.3502	-0.1352	-0.0265	-3.4525870021092	-0.5111446548544	-1.4404270399883998	0.1858092437021262	0.4053	0.07	-1.7869	-0.2724	-2.0247103889141	-0.1167701151175999	-1.2555541387291	0.1861105182051612	0.3469	-0.0352	1.6574	0.2184	-1.8108023309982	0.0342677797396999	-1.1915430277802	0.1962876779316709	0.2037	0.2273	-1.2156	-0.1661	-2.3683717620786	-3.3170896043784	-1.7327851011201	0.2124199579387033	0.047	-0.5404	0.1964	-0.0309	-1.6888782788589	-2.9714610796789	-1.6312407388834	0.2224713637377279
908	0.1412479054516938	0.2554	0.8462	-1.4122	-0.0476	4.1882229901378	-0.1402972474761999	-1.8862622638808	0.1680704912094574	0.0158	0.1706	0.3067	-0.1326	2.0130648518269	1.7313687520148997	-1.5315848421203	0.185103343146811	0.0119	0.2938	-0.0793	-0.0593	-0.5517466625368	-0.1659095604619	-0.5158658185384	0.1858605512486811	0.7274	2.27	-0.634	-0.5618	2.928301775001	1.0139485872004	-1.6887995927975	0.195821248362939	0.1958	1.0912	-0.5079	-0.226	4.388360987308699	0.0649946867164	-1.9675056222763	0.2060004142341798	0.0015	-0.0597	-0.0798	0.0261	2.0636993323378	0.831318238691	-1.4164671342920998	0.2120532549674618
910	0.1636686245364999	1.4279	-3.0835	1.8911	0.0508	2.0843150804246	-1.4150507851869	-0.0665684079444	0.1863637602599824	0.0096	-0.2638	-0.0813	-0.0278	5.067539726282799	-3.9992190706549993	-0.2233503852838999	0.1890425194931394	0.0024	0.0655	0.1161	0.0297	3.5627868310999	-1.7974650435909	-0.0126684558853999	0.1959290193839805	0.0033	-0.0123	-0.0209	0.1575	1.3583968209789	-1.1343776041731	-0.0745550431765	0.2054663104470211	0.001	-0.0132	-0.0059	0.0826	0.8833297252764	-0.620046163832	-0.0345825239853	0.2110601651839342	0.0053	0.0051	-0.039	0.1905	1.5270210505591	-0.9633534497202	-0.0381233967482999	0.2259594279944487
911	0.1097748968704321	2.0189	-4.8651	0.0275	-1.9792	8.2121888271031	-0.6463666513703	2.8936405649543	0.1817676937056423	0.0144	0.3173	-0.1345	-0.001	6.2670300462644	-0.7993323547318999	2.0123566772743	0.1829752498790038	0.088	-0.7708	0.3361	-0.1193	9.7416491455656	0.1290844837267	4.1646171717178	0.1840754418461648	0.0001	0.0068	-0.0137	0.0216	10.8604862526122	-0.1698438635318999	4.5153209473776	0.200435863763068	0.1002	-0.0532	0.6711	0.5446	6.678282746171499	-0.5438780563968	2.3967380872133	0.2066084061802781	0.1	-0.825	0.1834	-0.1063	10.7814854469666	0.2677686669442	4.6980299819484	0.217669887293051
913	0.1392978636842879	1.2883	2.8167	1.6806	1.7647	4.8606347278315	2.2501852978558	2.1462410107464	0.1867971492607549	0.025	-0.2931	-0.0908	-0.3268	3.8376765866008	1.7814917731267	1.0780777272414	0.1946005796689412	0.0765	-0.1057	-0.1122	0.7524	4.575751842532799	2.2229992636421	2.1100454225024	0.1980271538808086	0.0545	0.1053	0.2386	0.5872	3.6974186821553	1.584343846289	1.1544425498301	0.2004082529053857	0.0375	0.1597	-0.0459	-0.5031	4.6120654598689	1.9504700899832	1.1461805133831	0.2010556930288101	0.0586	-0.4817	-0.3668	-0.2659	4.4046883450492	2.0926164599023	1.3337680837607	0.2055521726330308
914	0.1533613064779249	0.3886	-1.9429	-0.1591	-0.0003	-1.7486403424922	0.7311902255595	0.4502023003001	0.1714865841511511	0.164	1.0179	0.625	-0.0865	-1.3882581812802	1.3725209690001998	0.3535758169009	0.1924685964868677	0.1161	-0.7917	-0.5232	0.0664	-0.6172528086522999	-0.9345936942785	0.7302459928227	0.2045814102591548	0.0071	0.1285	0.1423	-0.1251	-2.6346847368869	-0.088521819075	0.6531336526506999	0.2095918917789834	0.0873	0.4422	-0.6409	0.1372	-1.6260868018616998	1.9800560490696	0.2152457209597	0.2150849383862675	1.215	0.8753	2.7432	-0.4274	-1.6029530998101	1.1154929494371	0.37375879165	0.2276905276737828
922	0.1254028381924311	0.1306	-0.634	-1.0484	0.2467	-4.953405594222099	0.1902235534344999	-0.4470942008748	0.1397178755694056	0.0086	-0.1837	0.2431	0.0018	-5.4602225156995	-0.4050758440872	-0.5934896181095	0.1471224727187533	0.0519	-0.269	0.6728	-0.0668	-3.455104956074	-0.5447829461029	-0.4263210806651999	0.1639931966309213	0.048	-0.6549	-0.0948	-0.0303	-6.203845138960199	-0.1956135486403999	-0.5646905196370999	0.1720686439479627	0.899	2.7928	0.1156	0.1556	-7.5795922364778	-0.1334515601344	-0.7734446405312999	0.1783195248653276	0.0438	0.5993	-0.0002	-0.0955	-5.4723795121858	-2.4061017285199	0.3307568590949	0.1800647050420743
923	0.1212788690526168	1.4194	-1.9512	3.412	1.4515	4.4395069272187	-1.679553980583	-3.6897861341995	0.1490253577739583	0.0011	-0.0587	-0.0785	0.0434	1.0468787038963	0.6772115874391	-1.2693241994741	0.153139487286519	0.2076	-0.9139	-0.7869	0.761	3.8019924577559	0.7695496804919999	-2.9075286547914	0.160225973604802	0.0202	0.2457	-0.3583	0.0113	3.5324926974609	0.2375138763359	-2.2698961562365	0.169101827100442	0.1666	0.7812	0.7943	-0.4868	3.1857232248711003	-0.5988796133154	-2.4161735443791	0.1697180659587792	0.0001	-0.0165	-0.0072	0.0288	1.2664915012637	0.5891225417018	-1.4150114421562	0.171518985281149
924	0.1294919447335885	1.3179	-2.0118	3.2191	0.9255	-0.2261043974328999	1.9311133188788	-0.4147148866087	0.15913594392382	0.1241	0.9038	-0.3372	-0.4889	0.7880015618902999	2.3205699797781	-0.3472022459275	0.1615069328462356	0.0133	0.052	-0.2107	-0.2773	0.3760800304612999	2.2558506942766	-0.1855023897504999	0.1754496310105796	0.2231	1.1885	0.1792	-0.6805	0.9380952240108	0.1544607385282	-0.7123842568848999	0.1863089067726854	0.3765	1.3419	1.1095	0.0044	-0.3963810343025	0.0836432832682	-0.3948466561052	0.1881368728508576	0.1289	-0.8902	-0.4521	0.1765	-0.3342190457964999	1.1160830948976	-0.403659494982	0.1901178446734567
927	0.1231870923123217	0.0007	-0.0117	-0.0233	-0.0865	0.976494021974	0.5981714387628	-0.0554736732869999	0.1504203986276267	0.0044	-0.0811	0.0002	0.192	0.677880418961	1.489920572609	-0.2126097379028	0.1558243046431223	1.2126	3.1024	1.4281	-0.0909	-3.2462328060877	0.0274614354286	-0.1484019118004	0.1705469624060038	0.0029	0.0237	-0.0194	-0.1565	0.2418809527436	1.6520138590929998	-0.2604902062647	0.1832810809287547	0.0038	-0.0267	0.1703	-0.0367	-2.0468211721675	0.4437893862959999	-0.1641784671110999	0.1893458721695496	0.1307	0.1075	-0.9982	0.1663	1.0077717313805	2.1515916629216	-0.300974184855	0.2025854494962459
928	0.1641332122299081	0.8163	-2.3966	1.2683	0.3278	5.786690984448099	-1.7120513239412	1.4406630981726	0.1859671128499919	0.1033	-0.3852	-0.6728	-0.4822	2.192980531218	-0.2654474281328999	2.0567356159039	0.1911141658236488	0.1018	0.3293	-0.6851	-0.4706	4.3370970183066	-0.7831230260834999	1.5195458747261	0.1967337774156486	0.0082	0.1616	-0.1001	0.1618	2.8271508430713	0.2098950687844999	2.8500878299694	0.1999588371638418	0.2505	-1.2156	0.5753	0.265	4.9475041396171	-0.9954180197407	2.0763284451925	0.2074559088022123	0.0092	-0.1245	0.1608	0.1589	1.8907867124113	-0.050752509603	0.2676112948214	0.2126326952735894
929	0.1441963796170443	0.8014	-2.7678	-0.302	0.7645	-4.6325238358329	0.6907062469692	4.9152035114124	0.1628008421763636	0.2478	-1.4345	-0.4423	0.1735	-3.6548101799072	0.6610022587907	4.301176831277499	0.1716668053307048	0.0379	0.5471	0.1389	-0.1121	0.6207936814153	0.7867032418772	1.6119626538404	0.1848751211234485	0.9419	-2.544	-0.9507	-0.5162	-1.9996882213889	0.6412520573792999	3.7401452134955	0.1871484002504043	0.0585	-0.642	-0.1579	0.1778	-0.0589752030192999	1.2078310424899998	3.7272013563952	0.193649527051498	0.0018	0.0041	0.0481	-0.1081	1.5648297030618	1.9384704656197	3.9120742576545	0.1943171550398543
930	0.1435137817980186	0.7828	0.8756	-2.7227	-0.0463	-4.633979527968799	6.2368539417175	0.6663529109659	0.16192654600136	0.2554	0.0655	-1.5362	-0.0449	-4.118782540952299	5.3999883356978	0.5516286334446999	0.1717223243479722	0.0268	0.0648	-0.4788	-0.0211	-0.9954180197407	0.8792773931143	-0.2016723753681999	0.1881495554045886	0.9584	0.4306	2.7304	0.0116	-3.5134506706021003	4.0038615482776	0.6248066705467	0.1929753801033714	0.1307	0.1846	-0.9909	0.0154	-3.1791135957135	1.656735022777	0.5868799889519	0.1937915906894273	0.0116	0.1226	-0.2544	-0.0999	-3.5483872818637	-0.2449497091382	0.5437206842739999	0.2059602990569109
938	0.092981286971472	0.0	-0.0092	0.0052	0.0033	1.9396900995714	-0.5273146404721	3.8426731514997	0.1227350725148032	0.0826	0.7782	-0.4169	0.4793	4.1701645390465005	-0.0934396979125	6.6248549104809	0.1393807884980983	0.0001	-0.004	-0.018	-0.0171	1.6428862759705998	-0.6803196868644	3.3859399081034	0.1598818262564155	0.0795	0.5476	-0.6676	0.0245	5.3394787544812	-2.8952929722437	5.551577032984899	0.1614481306457793	0.0069	0.133	-0.1551	0.1494	4.0122416138167	1.6191624284584998	8.1216998564931	0.1786450336996134	0.4206	0.8054	0.7333	1.5315	5.259218971853199	-1.2858089293374	6.764680041588699	0.2017094422734555
939	0.0921593842850788	0.0003	0.0379	0.0347	-0.0432	-0.0621226454753	-1.25504267933	2.5286946121811	0.1229926572353669	0.1086	-0.7016	0.8992	0.1536	0.4648772507511999	-4.7653459074761	4.2650599290949	0.1383116191943869	0.0058	-0.114	-0.1757	0.1363	-0.0546474696422999	-1.0092667665471	2.3272189519664	0.1535026704090272	0.0688	-0.7479	0.3038	0.1428	2.6529399031317	-5.121597050464599	2.8525664409035	0.1666459325765074	0.1279	-0.2294	-0.9048	0.5291	0.1141341320607	-6.0632724902691	3.3700453237005994	0.1710106578262104	0.2743	0.3282	1.2794	-0.8131	0.1510772378879999	-5.474582721905	3.9194707474261	0.191134744333726
940	0.0926576791788961	0.0	-0.0037	-0.0028	-0.0055	-2.0043306990115	2.0211301731204	0.9039454733632	0.1238913975801707	0.0925	0.6252	-0.8407	-0.1512	-5.3093813359957	3.3747271443539	1.5195852177568	0.139152481951327	0.0	-0.014	0.0038	0.0061	-1.4616329335357	1.9134482980945	0.8080271645166	0.1603059169472432	0.0831	0.1144	0.8731	-0.0452	-3.654180691416	6.204002511083	1.1985067442141	0.1623237314212217	0.0053	-0.1633	0.1232	0.0864	-5.1113678624826	1.9125040653577	1.5062872733801995	0.1782848070589448	0.6519	2.3008	-0.0574	-0.4336	-5.1686119721511	5.0869751834486	1.4909434914072	0.1849749146046797
[truncated: 298 more rows]
[truncated: 31 more columns]
