# Supplementary material for: Data-Driven Recommendation of Optimal Tuning Scheme for Range-Separated Hybrid Functionals in Solution-Phase UV/Vis Absorption Energy Prediction
Source: J Chem Theory Comput. 2025 Oct 23;21(21):11106–25. doi: 10.1021/acs.jctc.5c01044 (PMC12613327; doi:10.1021/acs.jctc.5c01044)
Supplement: Supplementary file 2 [file ct5c01044_si_002.zip › SI-data/tddft_results/PV╬│T-╬▒0p05-TDDFT.csv]

	ΔE_1	f_1	Tx_1	Ty_1	Tz_1	Dx_1	Dy_1	Dz_1	ΔE_2	f_2	Tx_2	Ty_2	Tz_2	Dx_2	Dy_2	Dz_2	ΔE_3	f_3	Tx_3	Ty_3	Tz_3	Dx_3	Dy_3	Dz_3	ΔE_4	f_4	Tx_4	Ty_4	Tz_4	Dx_4	Dy_4	Dz_4	ΔE_5	f_5	Tx_5	Ty_5	Tz_5	Dx_5	Dy_5	Dz_5	ΔE_6	f_6	Tx_6	Ty_6	Tz_6	Dx_6	Dy_6	Dz_6	ΔE_7
8	0.1013476767235658	0.1339	-0.9551	0.9941	-0.2863	-6.960726363566799	6.9020659047930994	-3.1106960653262	0.1070176613272147	0.199	-0.9003	1.4009	0.1258	0.0873021851232999	-0.2091082081704999	-1.0390100977563	0.1139574186829005	0.0995	-0.7586	0.7418	-0.4286	-3.9066449194179	4.5015902296633	-1.8283099796597	0.1166025655288634	0.0748	-0.2266	0.9149	0.2726	-1.7987240205733	2.2496738384567	-1.1880808410786	0.1206947887788438	0.2071	-1.2712	0.49	-0.8474	-1.2667669024786	1.6252999412476998	-1.1232828695157	0.1251168940307783	0.0066	-0.0454	-0.2047	-0.1869	2.457759127829	1.1182076185554	1.9876885970254	0.133074086484153
9	0.0918501285673026	0.0304	0.4528	0.5374	-0.0577	-7.1034628789464	0.0072784606794999	-5.1465405319284	0.0962439195797971	0.0002	-0.0038	0.0525	-0.0085	4.210333773391199	1.0393641850326	2.2287433461243	0.1071446588512872	0.0	0.0069	-0.0155	-0.0035	-0.7758839084346999	-1.9381950644048	0.689289897864	0.1248767795638097	0.0095	0.1604	-0.1684	0.2451	-5.225856081819599	0.33048145788	-4.014130079290299	0.1295957449918859	0.0014	0.0875	-0.0509	-0.0734	-1.6459550323652	-2.7139609437474	0.6026958872933	0.1367538174924467	0.0003	0.0588	0.0065	0.0081	2.4828206383849	1.4656065796364	0.7405932098968	0.1411894780941805
12	0.1168914485326879	1.1972	0.2807	2.6281	-2.8945	0.2855910598512999	3.1436261820221	-2.8189674926857	0.1204226090705536	0.3773	-0.0319	1.7893	-1.2233	0.2767782209745	-4.2476309664948	2.6813062282664	0.1336572822020791	0.2656	-0.2153	-0.8782	1.4707	0.075145188637	2.1631191709167	-1.3202340811999	0.1405409612160276	0.0823	-0.0096	-0.7242	0.5944	0.0058621115743	1.3837337327497	-0.5410453581864	0.1424878215958281	0.0302	0.0842	-0.5515	0.0827	0.6110759528323999	6.2417324775243	-6.3625942678347	0.1463508177288685	0.085	0.1631	0.4084	-0.8235	0.2032067535654999	-0.0402479204061	-0.1267632449153999	0.15486746547962
16	0.0871937163415643	0.1415	-0.9756	-1.136	0.4373	-3.3068997594271	0.3222981074944	1.2603539884745	0.0913603304810197	0.0025	-0.0069	-0.1809	0.0869	-1.3812551218156	-4.0010288500672	1.0034046549728	0.0958757955128099	0.0005	0.0513	-0.067	-0.0317	0.7820607642545999	-3.5639277789902	0.1145669053984	0.1015048887938021	0.0024	-0.1508	-0.0999	0.0514	0.0269499760295	3.2813661325028	0.3188752638234999	0.1113714558627056	0.0012	0.021	-0.0917	0.0848	0.7144300944813	-5.0067154008206	4.1820854773486	0.1176878159623222	0.0313	-0.1728	-0.5887	0.1505	-0.9628813333518	1.9545224221453	0.2056066784381999	0.1210764248314467
19	0.0747737415620649	0.0001	-0.0144	0.0135	0.0499	-11.0609783370594	8.521857821742799	-0.7746249314523	0.0825459662952469	1.7559	-3.0907	4.7192	-0.2923	-11.6766967675144	12.9903605625874	-0.9419901840501	0.1134833063038095	0.4992	-1.012	2.3579	-0.123	-6.3154613170561	6.952739728334699	-0.4946599249911	0.1138837425674689	0.2182	1.0344	-1.3399	0.0906	-10.9955508770053	17.4772364987689	-1.0410165923219998	0.1153086216543858	0.001	-0.0524	0.0954	0.0252	-9.1422580728511	6.2582172073876	-0.6185511286654	0.1318226027602965	0.0295	-0.5321	-0.2285	-0.0221	-6.9191014370862	4.5352285209118	-0.430019325551	0.1362140399796048
20	0.0742512204218447	1.5132	1.8146	-5.2188	0.2009	-6.7260058424106	17.630753004560297	-0.5450976903485	0.0747120493960167	0.0036	-0.1304	0.2343	0.0045	-5.523722167249299	13.7292226791334	-2.3628637377806	0.0875148009266436	0.0	-0.0262	0.0088	0.0056	0.8436326073000999	-1.6290768721948998	6.638743000317999	0.0983444398417094	0.001	0.0241	-0.1189	0.001	0.8739267409390998	-1.5290275451248	6.8951808744206	0.0994125878821476	0.9216	-1.2265	3.5215	-0.0122	-1.6066906877265998	2.7110495594756	0.6426290634538	0.1081445068325811	0.0008	-0.0202	0.0985	-0.0256	-4.4641750074676	10.685213050843698	-2.1315660602953	0.1137021175643444
21	0.1178955021048049	0.2962	1.6044	-1.0745	-0.2001	10.4343618871005	-8.976820628757599	-1.0288989388664	0.1192503631024222	0.0039	-0.1431	0.1692	-0.0146	10.71704156268	-9.9481607137099	-0.2608049505103	0.1319661565826707	0.0299	-0.5255	0.2108	0.139	6.884243511886	-6.1886193860793	-0.4337569134675	0.136786559288531	0.0105	0.2744	-0.0572	-0.1901	10.8305855492802	-8.9881907646299	-0.8900573835261	0.1400219018606339	0.1295	-0.5638	1.0329	-0.0444	4.6623458531035	-5.1890310050844	0.0806138699043	0.1440228368892583	0.1716	-0.3994	-0.5212	1.1645	-0.0123930546705	-0.6709167025271	0.0580309702825	0.1527344772039689
22	0.1058604123842407	0.0002	-0.0147	0.0121	-0.0543	9.9706649272703	-8.3734165669117	-0.6087547140210999	0.109434911013699	0.2287	-1.4654	0.9849	0.1321	9.7801266295902	-8.330532663448698	-0.344251518625	0.1233337260942108	0.0059	0.2302	-0.1374	-0.0131	10.1706455523184	-7.748963983641301	-0.7806050721186999	0.125069627070653	0.0451	-0.5777	0.4454	0.0918	9.0034558605415	-6.960962421751	-0.5749590506498	0.1338423083536717	0.0377	-0.5819	0.2758	0.0864	10.8139827903248	-9.4145905313565	-0.5662248978344	0.137149831344365	0.0006	-0.0736	0.0237	0.0267	-0.2322025671913999	-0.2905089386887999	-0.0365103324896	0.1378419549515528
23	0.0675153761571752	0.0009	-0.0926	0.092	0.0522	-7.1250622028007	10.4139821971979	0.197108583807	0.0820612690129333	2.425	-4.6764	4.7386	-0.0563	-10.4582037637047	11.545251701945698	-0.0713289146590999	0.1003804771951136	0.0008	0.0923	-0.0406	0.0502	-6.517173035455	9.1186522544311	0.128651710389	0.1027280138115557	0.2771	-1.6617	1.1312	-0.0682	-5.2363606710165	5.014662693022	-0.1546967967124	0.1208716778986288	0.0467	0.2115	0.7243	0.1008	-13.3617981154261	15.1030419681467	0.0502017071731999	0.1245000451339261	0.0132	0.1213	0.3747	0.0609	-1.7993928520951998	2.6327569283826	-0.0007081745525999	0.1288053757843255
25	0.0540711882375942	0.5872	-0.5813	-3.846	1.0775	-2.0399754848257	-27.800139579896296	5.8682490870892	0.0914659020559692	0.6591	-0.0167	-3.1471	0.9514	-0.3513726071817	-17.498206334132	3.2055914553746	0.1008898475954171	0.7401	-0.28	-3.2002	0.8273	-0.2696964754485	-17.5879871301894	3.0276429275185	0.1053250580181262	0.0643	0.5511	0.779	0.0669	-0.361562452133	-19.9231140313265	3.9566499114376	0.1112237629657559	0.2485	-0.1696	-1.7939	0.324	-0.0591719181728	-15.346457299087598	2.5545036403203	0.1134183309545723	0.0974	-0.4633	-1.0249	0.1518	0.5203902670689	-16.9337912157098	3.0327575215095	0.1165640970880921
26	0.0534410548333436	0.39	0.5967	3.2475	-0.211	-7.294827380271199	-27.9384696758375	-1.1515311655582998	0.0810811987742924	0.2126	-0.246	-1.9146	0.4549	-5.4400395409504	-14.571281565205496	-3.318978069852	0.0933667923587285	0.8775	-0.7004	-3.6826	0.2107	-5.0389373429639	-17.252627136502596	-0.9440753646772	0.0950754433556942	0.0283	0.2981	-0.0011	0.5977	-5.2328591412842	-19.1446334828656	-0.4040529252889999	0.1012391946034118	0.5625	-0.7314	-2.7783	-0.2845	-5.1862376499047	-12.5981892325698	-3.6676360079154	0.103377246198738	0.0482	-0.0439	-0.8208	0.154	-5.2049649325179	-16.127888574851	-1.8958619633716	0.11579483006825
28	0.0705930469251971	2.6389	-2.8897	-6.499	-2.3419	6.7619260294397	19.8835349424423	6.682807194702	0.0903773629269252	0.0196	0.3234	0.4667	0.0571	10.2869435510676	15.2940130391645	-1.2839204638637998	0.0954294226139796	0.6052	-1.0729	-2.7598	-0.8633	2.7414617222067	11.1623653271733	2.9183086452032	0.1042523449786312	0.0069	-0.2751	0.0685	0.1378	5.1550386265596	13.7289079348878	-0.7937456443725	0.1063885521261819	0.0086	-0.3201	-0.1367	0.0151	13.348146083773198	12.9550698640495	-0.3759620013692	0.1076780938010378	0.0825	0.7027	0.7378	0.3337	6.0605578211508	17.794380669241598	3.4599048058194	0.1097271198299098
29	0.0906282427362194	0.0157	0.1119	0.3863	-0.3143	3.4142668902074	-5.886897683640999	-5.3355444514112	0.0976191466764905	0.0253	-0.1251	0.6017	0.1021	-2.3520444043381	2.1562341405442	4.586964606282299	0.1149594076788865	0.0021	0.1486	0.0394	0.0626	-0.6993223706925	-0.1328614146739	1.6658626058994002	0.1195791580598415	0.0	-0.0194	0.014	-0.0	3.2117683111945	-3.1697499544069	-5.574081246545299	0.1205536442411111	0.0004	0.0178	-0.0518	-0.0409	2.6240227755672	-7.022888352072799	-3.4335449752504	0.1244364684633566	0.1104	-0.4207	0.8788	0.6173	-2.4225864583832	2.5507267093731	4.5486838374112	0.138140705512105
30	0.0749954468306156	0.2269	-0.9986	-1.3117	1.3496	-2.7900897081519	4.3553128415207	7.462035260746199	0.0751052478834386	0.0035	-0.0988	-0.1295	0.2083	0.6095022316044	8.4046155902568	2.5293241006723	0.0762007686460424	1.1238	2.196	2.8371	-3.0415	-1.6314374540369	8.0441153999527	6.6158060134199	0.0826298212340462	0.0213	0.0783	-0.4651	-0.4045	-1.7124054112175	8.332106384676699	7.0680541513164	0.0839184765155899	0.0004	0.0365	0.0514	-0.0611	-0.3514119502123999	8.129214375356801	4.2087600521632	0.084085877331507	0.0005	0.0749	-0.0218	-0.0538	-2.1986459276388	5.9241161906832	6.7424118862125	0.09243940445826
32	0.076303287455965	0.7229	-1.7151	2.9237	-1.6496	16.1066826813037	5.684281075536	-8.655506097030699	0.0812031980249652	0.1483	1.3157	0.5567	-0.8363	14.921513224496898	7.309305615568799	-9.5407242877807	0.0963453888294793	0.108	-0.1841	1.0606	-0.7234	11.3346878016393	13.143247579887598	-12.8387325222696	0.0973876616820585	0.0246	-0.3407	-0.3757	0.3487	18.855501550251297	-2.3379202563168	-3.5099097978391	0.0983227140182321	0.6623	-1.5392	2.4343	-1.3449	11.0642831516382	8.476810051591299	-9.0311140111236	0.1008480742893651	0.2359	1.6851	0.247	-0.7802	11.6262196591263	9.1026789839669	-9.5756215560116	0.1035763414554575
33	0.0738857143755692	0.7595	3.1577	-2.165	0.8716	10.7004388037246	-0.2234290713452999	-8.136374806944199	0.0762040448468628	0.0003	-0.0727	0.0222	0.0292	-1.6239622782038998	-1.4696195687677998	7.446140676343401	0.0791339301096784	0.3919	-1.2326	-0.5127	2.3762	9.252300529719	0.5575694310804	-8.260816813048299	0.094039985662309	0.2088	1.5496	-0.9516	0.1547	15.8047249206812	-3.6271913723558	-7.252651651360799	0.0943733955978441	0.2538	-0.7494	-0.5306	1.7865	2.8960798328577	3.3505705235040995	-6.990154950530399	0.0973698254053544	0.5413	1.2573	0.4966	-2.5517	9.5654317110603	-3.4211125775492	0.2813420125356999	0.0987756007319295
34	0.0658782308615026	0.3574	-1.9905	2.004	-0.3993	11.7745035418346	2.9610745195741	-12.568524587422	0.0707296198489976	0.5093	2.0125	0.4773	-2.554	13.5003642695515	0.8008667329292	-11.6931814973777	0.0789115313816832	0.1105	1.0397	-1.005	0.1008	13.4972561701262	2.3707323439206	-15.722655358641	0.0836946787414339	0.2575	0.9487	0.5485	-1.8475	12.0748482381984	1.7703576954385998	-13.1040619213104	0.0853318019875217	0.1508	0.3017	0.9687	-1.2733	6.433726467340301	7.211420155187199	-12.5304011906737	0.0862576026853718	0.2827	-1.943	0.5987	0.8845	17.103871137425898	-3.1495669796578	-10.6037729772947	0.0924854763308847
35	0.060896867288483	0.5675	-1.5187	-3.4073	0.2477	9.266464020771	-2.8809327660382	18.2635069673084	0.0656154747782979	0.2743	-0.9209	0.7434	-2.2068	9.1872271569412	-2.2774500181309	17.7267106564376	0.0801156011481818	0.1661	-1.0173	-0.9992	-1.0377	12.248075602370498	4.8262882620304	17.169377283541397	0.0821635327826575	0.4651	-0.5831	1.535	-2.4073	4.6036853943298	-9.1092492700938	15.661240887718298	0.091238155936147	0.2109	0.3524	-0.6834	1.6958	6.8440349345106	-1.8625384163687	12.7889635884341	0.0922594155343337	0.076	0.6204	0.6165	0.6855	7.608233962827399	-8.3764459802756	18.2549695296465	0.0959276583414108
37	0.1119406938259083	0.0001	-0.0127	-0.0273	0.0119	-0.107406473811	-2.7926470051474	-0.6755591801497	0.1205487088090283	0.064	-0.3938	-0.0488	-0.7989	0.9957327639863	2.3400054369439	2.4634638672805	0.1347352051909886	0.0025	0.1567	0.0476	-0.0365	-0.20064945657	-1.3749208938728998	-0.6346424282216999	0.1378232580060521	0.2254	0.0757	1.508	0.4159	0.7935489292189999	-1.1450002224621	1.4772914597543	0.1552437699425984	0.0068	-0.1317	0.0426	-0.2151	0.9569405357161	-3.2272694652903	1.5459843913565	0.16746486555131	0.0001	0.0008	0.0251	0.004	-0.0197108583806999	-3.0478652452983	-0.5549334480235	0.1784361579820263
38	0.1146272086330544	0.0002	0.0315	-0.0117	-0.0396	-1.0071422428893	-1.0741827672021	2.1607585890747	0.1222987450393521	0.0673	0.1098	-0.6548	-0.6201	1.2924579015256998	-0.6151282849944999	-3.6526463132187	0.1370649577147441	0.0026	-0.1373	0.0274	-0.0961	-0.5800736446407999	-0.2846074840838	1.4364533938877	0.1382881308740914	0.2493	0.6303	0.5802	-1.4038	-0.2854730307592	-2.0325396520234	-0.1496608887828	0.1588880757203276	0.0138	0.0421	-0.2478	-0.2591	-0.986723209956	-3.3833432680772	1.0641109513429	0.1689019450410352	0.0006	-0.0365	-0.0281	0.0555	-1.2009066690868	-1.4366894520718998	2.4811288880648	0.1784517768054775
39	0.1220248579582059	1.1299	-2.0004	-1.6145	2.6983	-3.2640158559641	-1.4834683155742	5.60244757168	0.1382370294911551	0.0005	-0.0261	-0.0419	0.0535	0.8851001616578998	-0.0134553164993999	-1.9753348853856	0.1397672809717714	0.1704	-0.7251	-0.5749	0.9859	2.2966887601432	3.1754153508276994	-1.6950157916481	0.1472074488789439	0.0076	0.0298	0.1989	0.1918	5.337983719314599	6.033253757845	-5.3892476883167	0.1493626293267925	0.0082	-0.0355	-0.2271	-0.172	-2.6074200166118	-1.2001198084727998	4.462798001393099	0.1645600936631957	0.1282	-0.5557	-0.2994	0.8778	-3.6447777070787	-1.1343776041731	6.829163268906	0.1705969392601112
40	0.0924932925412323	0.4441	1.8667	-1.7376	0.8355	-1.6674756701580995	1.4504988558476	1.6874619297537	0.093756971890487	0.0301	-0.2816	-0.5639	0.2912	-0.5331374090157	0.6190625880644999	-7.3952307946176	0.0941399426779614	0.072	0.105	0.5949	0.8844	4.2629354054371	-2.5160654993264	1.6731804096095997	0.0960478587134503	0.0028	-0.029	-0.058	0.1996	-0.9615830133387	0.9563897332862998	0.1254649249023	0.1006544719517326	0.0028	-0.0157	0.023	-0.2041	-0.6028532594161	-1.2981232979465	7.6645338397591	0.102462407819505	0.0197	-0.1087	-0.4323	-0.3004	-5.2708645089404	4.729937179846099	-2.8941520243534	0.1026440129780031
41	0.10359327590414	0.2147	-0.023	-0.5734	1.6673	-0.6052531842887999	-4.702672459571	9.0234814631678	0.1067658491879731	0.0573	-0.0987	0.324	-0.8311	0.2597820317120999	4.681623938146499	-8.1882289214068	0.1266875311635714	0.0133	0.0847	-0.1667	0.3495	-0.5192099761479	-1.5413812567646	3.6852223426383	0.130503597327642	0.1456	-0.1819	0.6278	-1.1165	-0.6954667536839	-3.2883298489367	6.4327428915728	0.1318321057638876	0.5659	-0.0903	-0.5645	2.4723	-0.0614931569840999	0.6417635167783999	-0.4836832194258	0.1340266083389354	0.1107	0.5144	-0.1681	-0.9728	-0.2706013651546	-1.4231554495111	3.1313511564437	0.1351888184385079
43	0.0924351944575198	0.0259	-0.3028	-0.1498	-0.5539	-2.3517690031232	0.2878729556319	-6.687764416570199	0.0957828487951776	0.0543	0.3187	0.1034	0.859	1.2061786352006	4.6953153128301	0.212058935473	0.0987271511790684	0.0017	-0.078	0.0856	-0.1097	-0.1882170588688	3.0507766295700995	-2.599394038349	0.1201528055725276	0.0024	-0.079	-0.0966	-0.1216	-3.4452298553683	-4.475269742125	-5.7302730784242994	0.1263927848076338	0.32	-0.7537	-1.215	-1.3239	1.9930785922313	4.664194975546399	2.4703095546223	0.1300449696370275	0.004	0.1908	0.0871	0.0498	-0.2043870444864999	2.3871383877225	-2.5342026364791	0.136673921556613
44	0.0719580272123028	1.431	-1.0203	5.13	1.5724	2.0809315797844	-11.9609108212912	-1.8389325979487	0.0926674883042239	0.1855	0.3857	-1.5178	-0.7421	0.2432579588180999	-0.312383663758	0.0111734207188	0.1028303900341627	0.244	-0.5074	1.569	0.9165	-0.4472122299669	1.4826421119295	1.5543251138649	0.1037744323535858	0.152	-0.2844	1.1809	0.8492	-0.7927227255742999	4.3836791666554005	2.0506767891761	0.1062675403294188	0.0016	0.028	0.102	0.1042	2.4235700341507	-11.3974005925751	-2.8247509181986	0.1161519175830176	0.0356	0.189	-0.5	-0.4169	-0.3892206027150999	-1.0394428710939998	2.6543562522369	0.1233185600222359
45	0.0872162627770924	0.0788	0.8117	0.0403	0.8334	11.0863939348916	0.8772708985486	10.899199794821	0.1137931636077599	0.6141	-2.1796	-0.7672	-1.66	2.509298498046	5.9502006200373	0.3297339402966999	0.1213554748228931	0.1031	-0.6611	-0.9094	0.1022	7.478716705762999	1.2334433554756998	8.9158782742033	0.1260053331770183	0.444	-1.6268	-1.4253	-0.7794	6.4502111972036	4.6774142338616	4.6433431692754	0.1355810088924076	0.0641	0.0894	-0.6387	0.5419	-1.0545899379135	8.746899957346798	-6.5676894868738	0.1374792727221144	1.0535	0.2805	2.4413	-2.3358	3.2529211213067	2.5475005808557	3.6905336517828	0.1441071405371099
46	0.097798386649517	1.6218	-1.7363	1.795	4.3172	3.9588137781261	-4.1366442768901	-13.0381230018572	0.1000963653539645	0.0028	-0.0317	0.0617	0.1914	-1.9476767348035	0.8314362677831	-0.4039742392275999	0.1188584379785272	0.2148	0.5164	-0.5936	-1.4463	1.6747541308376	-2.3071146632787	-8.0747242778373	0.1253581793307042	0.0073	-0.1917	-0.1525	-0.1647	3.6023265769534	0.0825416784086	-0.5567825704664	0.1328732290981082	0.0059	-0.097	-0.1399	-0.1926	3.4950774752651994	-4.225834927487	-13.106540532244498	0.137649200420459	0.0207	0.4647	0.0531	-0.0812	3.2980082344889	-3.7217326751279	-11.7463339318534	0.1434424789529065
47	0.1187335403099216	0.6926	-1.1101	2.7235	0.317	13.2999902141964	-34.667426245550594	-13.9328622060366	0.1188394966501274	2.3378	2.1336	-1.6581	4.7124	12.2797860851147	-33.267404498091096	-16.4782382632345	0.1333255972790679	0.0	0.017	-0.0086	-0.0027	19.0741701148819	-19.841870672931	-29.445897897108	0.1369493506387286	0.0	-0.0012	-0.0035	0.0008	15.3161631654486	-21.6843834866734	4.4190878942854	0.1431231711968756	0.013	-0.1053	0.2929	-0.1996	14.199411239029098	-36.6387087987741	-11.6648545152737	0.1433600781842301	0.016	0.047	-0.0209	0.4065	11.6908602585664	-32.4129132143178	-19.5143792853842	0.1530948809763027
48	0.0888280190782526	1.5633	3.1441	3.3861	2.2467	1.0918477879864	2.8155839920455	1.3434858123436	0.1041576758209266	0.0082	0.2538	0.2284	0.0422	2.7395339137024	5.1206528177278	2.9157906912384	0.1157606616640238	0.0062	-0.2525	0.0931	0.0887	5.4986213136627	6.962614829040399	4.2953540627339	0.123544838007198	0.0051	0.009	0.116	0.2188	-2.7413043500839	-1.6277785521818	-1.5791505662366	0.1297765809873647	0.0005	0.0705	0.0056	0.0211	3.2506392255261	1.3301091819056	0.6525828502209	0.1312623966745545	0.0019	-0.0146	-0.1285	-0.0719	3.0646647194072	1.174782896702	0.571654236071	0.1345437662851262
50	0.1178034160559692	0.0031	0.1239	0.1167	0.1021	0.8742808282154	3.4414135813904	0.5338062405376	0.140159258647177	0.0104	-0.2005	-0.1383	-0.2276	-3.8763114427482	7.031543818826799	2.2157208029626	0.1424776093305901	0.0194	-0.022	0.3428	0.2938	-2.3967380872133	-10.5001040914002	-10.5025433593036	0.145146201867651	0.0084	-0.0961	0.2458	0.1292	-3.1179745260057	-6.0015432751008	-5.622512517336999	0.1473988495655258	0.1513	0.5752	-0.9583	-0.5391	-3.1271807951895	6.311369641863299	1.8429849301108	0.1508808961230393	0.0004	-0.0606	0.0006	-0.0245	-2.6468023903425	-7.042245123177199	-9.7784348792701	0.1531116342508961
51	0.0792692796490111	0.1363	0.8368	-1.0935	0.8263	-9.5783362251299	12.699222135407398	-6.0216082207578	0.0872030855776738	0.1171	-0.779	0.9885	-0.6555	-4.08380658666	4.5685520679147	-3.0064370339712	0.1014255341752772	0.0541	0.1237	0.0258	0.8854	1.3188964181561	-3.940204524605	-2.187079076613	0.1038645354097545	0.1194	0.5882	-1.0734	-0.4759	-1.1591637135141	0.0815974456718	-2.4574443835834	0.1101309384998902	1.1002	-2.1578	3.0217	-1.0944	-5.5840743763431	6.6799744964916	-4.5233469256404	0.1192583075678551	0.1792	0.8224	-1.2452	0.1648	-9.2445892957018	12.8681611092332	-4.3583029118539	0.1250947974067819
52	0.0826384775335778	0.921	2.6691	-0.4775	3.0601	-9.173889869533898	1.0013588173764	-13.318009322257	0.1011916700306364	0.0275	0.4695	-0.1167	0.4167	-10.3352567927672	0.5090201311966	-17.226188619872197	0.1154391052178281	0.0156	0.3247	-0.0411	-0.3082	-10.4183492736056	1.3367974971246	-15.839936933157698	0.1205598695739094	0.0225	-0.0893	-0.0944	-0.5124	0.5443895157958999	1.3186997030026	5.5331251515866	0.122543769948874	0.0426	0.6135	0.3762	-0.0639	0.5185018015953	-0.9591044024046	-2.5280651236899	0.1255894100199239	0.7817	-1.9476	0.4128	-2.3179	-6.5477819133396	0.461887180418	-10.2605443774679	0.1344480336024441
57	0.0558360087145814	0.2554	1.8041	1.0668	1.5707	13.2800432976315	12.1836317180839	11.3098623492676	0.0938750672621565	0.0021	-0.1281	-0.0584	-0.1186	-0.4781751951278	4.3037734713037	-4.3024358082599	0.0986890042947433	0.976	2.4376	1.9164	2.2849	6.8143309463321	9.2842077276167	5.644583957559699	0.1057287774649745	0.3181	-0.7887	-0.7301	-1.8325	11.1550868664938	11.1591391986559	11.1633095599101	0.1142076392096068	0.0117	-0.2307	-0.2947	-0.1152	12.3608327283567	11.4173081661093	10.8262971589339	0.1161687777980976	0.0209	0.2577	0.3644	-0.2665	4.8554807908098	2.8415897353382	-0.3700998897949	0.1166889896117945
58	0.0698104597511277	2.2294	-3.5066	-5.0157	-3.2326	2.6310651780625	6.5009637068066	4.313176455640999	0.0908456174662993	0.0434	-0.4666	-0.6064	-0.3617	10.9040389875971	12.8485289369139	1.2018509018236	0.0919407431738406	0.7754	1.8745	2.4771	1.7322	3.2317545707901	8.400130484757	5.169792263072099	0.1023598842321723	0.156	0.7176	1.0726	0.7879	6.439077119515499	12.662082314426598	5.0236722470523	0.1067525977549521	0.0638	0.5493	0.7321	0.241	10.5725346109189	13.578460185490998	2.410154060682	0.1071708633129471	0.0461	-0.4376	-0.6152	-0.2753	12.7003630832977	12.5401189192566	2.9794083718803	0.110110527934151
60	0.0755959926318992	3.0216	-1.2763	-7.3415	-2.1047	0.7881589340130999	16.5724254787303	6.527205508283499	0.0911931468535136	0.0324	-0.1332	0.652	0.299	-0.9801922668598	14.369255102561	7.1075152111085	0.0944403723144024	0.0002	-0.0367	0.0189	0.043	-2.2824465830298	16.4764284838223	9.1884074478622	0.1013343958910983	0.0135	0.1925	0.402	0.0336	-3.547167647912	17.4678335144316	10.7856558082208	0.108075227404375	0.1155	-0.2969	-1.2124	-0.2109	-1.6521318881851	6.856900105549499	4.7834437015981	0.1195300764188804	0.0277	0.2928	0.4137	-0.3018	2.2674175453024	26.5895545252573	10.1547116248849	0.1216150730380496
62	0.1091515562082975	0.2359	-0.984	-1.3977	-0.5663	-6.4490702493133	-4.3450049674773	1.6716460314122998	0.1241858767686382	0.1459	-0.1539	-0.956	-0.9083	-5.1994962512506	-4.1604861534943	0.6022631139556	0.1281341283566109	0.2666	0.1395	-1.0922	-1.3816	2.6720212730212	-0.7865458697544	-3.7111493998696	0.1306677733917702	0.1163	0.0871	-0.7182	-0.9011	3.3169322322556	-3.7206310702683	-7.6941984849069	0.1327160589220833	0.5273	-1.9234	-0.4954	1.4195	1.9735644490041	1.0650158410489998	-0.9042995606395	0.1438014384774305	0.2393	-1.2496	-0.3407	0.9048	-5.0599858643884	-4.4299072277279	0.1639424089268999	0.1501700410260012
75	0.0684184602702007	2.0937	2.7512	5.6879	2.4453	1.9789937872407	7.0905977079075	3.3617439442229	0.091785702252729	0.7453	1.4997	2.8933	1.2486	1.3379384450149	7.773435348736699	4.2095075697465	0.1041284755556673	0.4271	1.0075	2.1099	0.8284	4.9862963678873	14.5239125562427	7.1140854972354	0.1199299871674334	0.038	-0.5063	-0.45	-0.1286	8.8646143052012	24.8380027984933	12.4052903530477	0.1231338278651085	0.0754	-0.7325	-0.2194	0.5775	5.4087224885132	14.759774025289198	7.0894961030479	0.1264808368849153	0.0266	-0.2889	-0.4733	0.0923	4.1704792832921	10.557702288345	4.347011462043	0.1290434289826008
77	0.0574481299363715	0.9772	-3.3197	-3.8049	-0.1294	-0.4950533552980999	0.766795668343	-4.8134230909915	0.0662324203258305	0.0104	-0.0747	0.0571	-0.4758	-0.6412520573792999	0.6001385902978	-4.7708539317741	0.0917318810534975	0.5967	2.0677	2.34	0.0815	-0.2146555754991999	0.8196727016038	-3.8840620197961	0.0951822791068437	1.1122	-2.743	-3.1608	-0.1136	-0.4959975880348999	0.5607562165671	-4.1630041074591	0.1009498540707011	0.0004	-0.0441	-0.0555	0.0386	-0.4770342472374999	0.4239604988231999	-3.4750518726389004	0.1115625100033118	0.0035	0.0171	-0.054	0.2087	-0.5365209096558999	0.0575195108833999	-2.4051968388138	0.1181052414311332
79	0.0872301768001391	0.961	-2.603	-3.1204	-0.1117	10.2915073426288	11.4972925475224	2.0709777930173	0.1084519261874297	0.0171	-0.2752	-0.3891	0.098	13.4817550160304	14.432164608650298	3.8367716968947	0.1175120888556606	0.0238	0.3746	0.3794	0.1412	-3.1015684822038	-1.6221918418223995	-4.1926687526069	0.128959942271869	0.0171	0.3835	-0.1375	-0.1802	2.0446966485097	1.3701210441274998	2.2312219570584	0.1323839216150889	0.0055	0.0087	-0.2444	-0.0527	-0.8216791961694999	-1.5863896838853997	1.1639635632595	0.1345617822659471	0.6119	-1.6477	-2.0247	-0.0819	7.4678580292898	7.9778617362538995	1.8650170273028	0.1364063582964109
80	0.0923113066599019	0.0001	-0.0103	0.0154	0.035	10.2730554612305	9.7156827453036	-0.1684668574574	0.0949596800951192	0.3755	-1.7735	-1.6688	0.0274	9.5801066615114	9.0639260987274	-0.1489133711995	0.1201131354293802	0.1141	-0.8691	-0.8184	0.0128	11.0716402983791	10.4453779356965	-0.1641784671110999	0.1268789083305962	0.0012	-0.0387	0.0415	-0.1047	11.6754771335627	11.0070783850004	-0.1916005595089999	0.1298405788050054	0.0182	-0.2774	0.2911	0.2209	-0.3626640569925999	-0.2799256634305	-0.0090488970609999	0.1331847573930996	0.4482	1.6337	1.5423	-0.0185	6.250348601247599	5.9344634077573	-0.1191700399903	0.137057071313218
87	0.1398000176229526	0.0212	0.1366	-0.2026	-0.4098	8.948454303622901	1.1209222876737	1.6668461816668998	0.1455389498085552	0.7945	2.8598	0.0993	0.0025	7.2293999202171	1.1018802608149	1.7502927497816	0.1477443680305989	0.0033	-0.1235	-0.1217	0.0573	-4.9200033611578	0.6167020062224999	1.6810096727189	0.1656610830903434	0.0091	-0.2519	0.0109	-0.1374	6.035574996656299	0.8451276424666999	1.2737699619432	0.1669303137900852	0.0043	-0.153	-0.1201	0.0353	4.8865617850628	0.3350452494412	0.2703653069704	0.171552998970788	0.0292	-0.4993	0.0063	0.0747	10.7442669399244	1.2053917745866	1.7103989166518	0.1797043927755177
90	0.0931354414992712	0.2056	0.7034	-0.9576	-1.3784	-1.013476470832	-0.4073183968371	5.458924195686399	0.0950032063431693	0.1954	0.7623	-1.2611	-0.9557	1.7470272782335	-4.028608314587899	-0.1412414802129999	0.1054328066220897	0.0145	0.1689	-0.2023	-0.37	6.182245815105899	-8.197513876652	-13.3794631362104	0.1152051315602491	0.3271	0.7095	-0.7487	-1.7874	-2.2846104497183	2.1380970033915	5.8296929170032	0.1164538719482532	0.0002	0.005	0.0005	-0.0495	1.7804688543285	-4.0319131291667	-0.302547906083	0.1183586672324951	0.0852	-0.0596	0.4538	-0.933	-0.1446643238839	-0.5594972395847	1.4779996343069	0.1216268298767087
92	0.1022617576995581	0.2063	1.4686	-0.9293	0.0698	4.927242478806599	-4.6031739349307	2.6984991326823	0.1212177281261906	0.0243	-0.4037	0.0479	0.3683	7.3240592520813	-6.392888401473699	3.3300728045094	0.1295321686888094	0.3602	0.9577	0.3169	-1.7757	0.7054992265123999	2.1726008413154	-5.1662513903091	0.1328074790734555	0.3316	-1.2492	-0.1811	1.4671	2.0213268882739	3.098657097932	-7.8403971869881	0.1337816403908412	0.0208	0.4429	-0.1677	-0.0926	1.5455909610495	-1.2777436080439	0.3326846675992	0.1361384315855514	0.6754	1.4213	-1.7184	1.5711	-2.0561848134741	0.9569405357161	0.1941185134738	0.1445931255151806
93	0.0873122174255956	3.4454	-0.5366	-7.6063	-1.0236	-0.9238137038667	13.675637471319998	2.1235794250632	0.1057335556100184	0.0377	-0.2382	-0.6854	-0.088	-2.5355796425536	9.1814043883976	1.6509909402947998	0.1210396126819932	0.1742	0.1266	1.4494	0.2065	-1.3801928599867	19.4049269739768	2.9324721362552	0.1236486728098451	0.0494	-0.3047	-0.7102	-0.0422	-1.2160537359063	23.2750222178744	3.4496756178374	0.1332213957183257	0.0572	-0.7907	-0.1162	0.0704	-0.5606381874749999	22.8158497065747	3.3660323345692	0.1362386179168866	0.0	0.0019	0.0048	-0.0068	-0.58227685436	25.7343157239007	3.7514760063371	0.1377034155722738
94	0.0803173067082584	4.3411	0.6048	8.9835	0.0735	-0.6640316721545999	14.6497315684213	0.5509204588921001	0.0976891379387953	0.104	-0.2218	-1.2432	0.0393	-1.8590762296671	13.1785776214562	0.6024204860783999	0.111710774719496	0.1437	0.1365	1.3824	0.0055	-1.9383130934969	13.5590640713559	0.6345637421603	0.1201908866755911	0.0054	0.0156	-0.2515	-0.0658	-1.2532722429485	31.501807309367194	0.4875388364344	0.1257089970460106	0.1114	1.0157	0.5446	-0.0241	-0.2530937164931	25.5139160659193	0.6249246996387999	0.1316691556566788	0.044	0.4146	-0.5673	-0.0876	-0.1954955195483	14.9977993610242	0.7947685631706999	0.1329421788850204
95	0.0516048205283338	1.0072	-2.6053	-4.6095	-1.1148	11.6001745728029	26.781705887196097	6.651293427111299	0.0867073454957582	0.4904	1.0451	2.5189	1.0233	6.759526104567	16.423669479653597	4.2421229421968	0.0975238531480406	0.8775	-1.7612	-3.1559	-0.6593	6.1050547888725	15.8673983685863	3.9296212493466993	0.1019059880149803	0.0397	0.2075	-0.5912	-0.4375	6.377347904347199	18.8514885611199	5.9228965567315	0.1044298551617237	0.0228	-0.4256	-0.3488	-0.1554	8.9250845433871	21.503720289699	5.4126567915832	0.1069417317442082	0.01	0.2571	0.2727	-0.0124	12.1765106295272	16.462422364893097	0.2224848386085	0.107452083351039
96	0.0854981727203317	1.2176	-1.7895	-4.0887	1.2007	-7.265988938768099	-15.0636202513853	4.8650411472699	0.1101275829205642	0.9303	-0.9128	-3.3191	0.9066	-0.8251413828711001	-3.8911044222914	1.5841864741662	0.1321447843122236	0.0578	0.8041	-0.0522	-0.0829	0.5276293847176999	-3.8661609408276	1.2708585776714	0.1324961323200464	0.0437	0.7016	0.0148	-0.0441	1.9088845065333	-1.9067599828755	0.6209903965688	0.1367847023459909	0.0059	0.224	-0.1179	0.0181	-5.4693500988219	-12.2614128897778	3.9484272180213	0.1397376136228058	0.0979	-0.5107	-0.848	0.2671	-3.37563203406	-7.3016337245823	2.6741851397097	0.1465004627490664
97	0.0888450005660495	0.0124	0.2311	-0.1677	-0.3565	0.0564572490544999	-0.6187871868496	1.3117359865687	0.1022951304812632	1.6828	2.305	-2.1419	-3.8439	-1.6892323661351998	0.7056959416659	4.7878894640672005	0.1178308872662806	0.0252	0.2578	-0.1855	-0.4691	3.57628149063	-5.4408657445951	-0.4181377302795999	0.1265825314078565	0.0441	-0.4056	0.5698	0.184	-6.0626430017779	6.4934098449122	9.102010152445	0.1319707414263538	0.0047	0.0378	-0.008	-0.228	2.0861642028675	-4.6437365995824	2.6842962985996	0.1322259730887175	0.0006	-0.0376	0.0679	-0.0222	-4.7178195263905	0.4891519006931	12.3413185851295	0.1369272547497184
98	0.1063943474920751	0.4162	0.7272	2.2658	-0.4524	1.2889563717933998	6.298583156885799	-0.9814905868729	0.1137170690203598	0.0199	-0.3966	-0.3111	-0.0932	-2.1433296264746	-4.3654633434413	1.4748915348816	0.1186891864674523	0.0428	-0.3371	-0.652	0.0526	6.5467983375721	17.0061037061364	-1.4897632004861998	0.1204830036185316	0.2617	-1.4103	-1.0018	-0.5157	1.3169292666211	4.3996524371196	-0.2009642008156	0.1259025777015512	0.493	1.0263	2.173	-0.3134	2.4145211370897	3.6417482937148	1.1267450562173	0.127862966236663	0.4544	1.1251	2.0075	-0.1873	2.6853979034592	2.651326838873	1.5271390796512	0.1362001693207417
99	0.1026328320010025	0.2261	-1.166	-1.3892	0.1216	-2.8662578155871	1.3574525882420998	-2.8106267701773	0.1053882172165552	0.1017	-0.1993	-1.025	0.5973	1.3851500818549	4.504383584843	-1.2561836272203	0.1120853041908915	0.0048	-0.1732	-0.1516	-0.106	8.7887215989809	17.4531192209498	-3.0434194828292	0.1126499367307985	0.078	-0.7938	-0.6284	-0.1175	-5.3344821895823	-2.7906405105817	-1.3906187631222	0.1159270294568892	0.0916	0.6722	0.5728	0.637	0.1688209447337	1.4784717506752998	-0.5980534096707	0.1217339805694289	0.1219	0.717	0.9909	0.0749	5.0789885482165	8.1598625962721	0.1072491016882	0.1236404600744627
100	0.1025786576409198	0.1782	-0.7768	-1.4122	0.087	-4.0280575121581	-0.6232329493187	-0.8457571309579001	0.1056051465450204	0.1114	0.148	-1.2083	0.3159	1.2418627640454998	4.6265830381972	-0.0336776342791999	0.1125725320305634	0.0599	-0.6069	-0.6555	0.0152	-4.502691834522899	-4.6839845199885	0.1131898993239	0.1162352003350892	0.0816	0.7771	0.4513	0.4953	0.3331961269983	0.8201448179722	0.1530050463923	0.121994936304028	0.17	0.7417	1.2307	0.1595	1.6468205790406	0.1778698417947	1.4806749603945	0.1256319723336216	0.0671	0.6186	0.6114	0.2113	-0.2595066304971999	-2.2555752930617	1.0105257435295	0.1325354412174948
101	0.102925012152753	0.3057	-0.8237	-1.891	0.4487	0.0085374376619	4.841553357942	-1.1114799603057	0.105551985363363	0.051	-0.4673	0.626	-0.3391	0.4182951024023999	4.20576998183	-0.4248260454986	0.1136945663165085	0.0067	-0.1609	-0.2456	-0.047	7.694749287336699	17.401619193763498	-1.8003370848319995	0.1149095436451551	0.0837	-0.6732	-0.7917	0.1113	-3.5079033032734	-3.2407247817897	0.8135351888146	0.1177330168763442	0.1717	-1.0065	-1.0341	-0.3246	1.1403577448395	2.1591848678467	-0.1589065009972999	0.1238305399909102	0.2348	0.8115	1.4763	-0.0811	3.6087001479268	2.8284491630844	1.3593803967464	0.1272917346234939
102	0.1025800566870806	0.1707	0.6989	1.4017	0.206	-3.9450043743504	-0.5384093751295	0.542146963046	0.1055427539371591	0.1094	0.1901	-1.1819	-0.3499	1.0834283794166	4.7213210561228	0.3471235598661	0.1121261712590048	0.0622	0.6031	0.6795	0.0853	-4.0655907634459	-4.0998192001549	-0.6112726679859	0.1154670045575793	0.0747	-0.7794	-0.4192	0.4329	0.5546187037778999	1.4781963494604	-0.0337563203406	0.1220728205827343	0.1645	0.7335	1.2157	-0.0704	0.742402989309	-0.799450383824	-1.1931954350696	0.1254627322148322	0.0318	0.4776	0.3646	-0.1397	0.978854603816	-0.8804183410045999	-1.3067000786391	0.1325912093950714
103	0.0685827120379037	0.0	0.0	-0.0	0.0	0.0	0.0003540872762999	-0.0	0.0725133978240801	0.0	0.0	-0.0001	-0.0039	0.0	0.0005901454604999	-0.0	0.0757721989495389	0.0	-0.0248	0.0006	0.0027	0.0	-7.86860614e-05	-0.0	0.079670214600782	0.0	-0.0	0.0	0.0	0.0	0.0008262036447	-3.93430307e-05	0.0977202039664286	0.0	0.0001	-0.0	0.0	3.93430307e-05	-3.93430307e-05	3.93430307e-05	0.0995604972325222	0.1684	1.5792	0.0005	0.2069	3.93430307e-05	0.0006688315218999	3.93430307e-05	0.1095241383338548
104	0.1113218369468595	0.0943	-1.004	-0.2136	-0.4653	6.592632968337599	-1.34553164994	6.1706789640801	0.1349463490758739	0.0062	0.1883	0.1781	0.0401	-2.9237379834398	-8.693236063472	3.7758293423404	0.1422641623665639	0.0216	-0.0418	0.0776	0.4689	5.7868876996016	-1.6019301810118998	4.5716995103707	0.1604610368793673	0.0737	-0.7594	-0.2047	-0.2645	2.5358550437685	-2.684374984661	3.0620287363503	0.1647349806806734	0.0472	0.2698	0.2726	0.5318	1.5549152593254	-3.2860479531561	2.6939353411211	0.1682579990418284	0.0104	0.2189	0.1201	-0.1747	-0.3584936957384	-5.1539370217	2.3669947560041	0.1709246706925531
110	0.0889928636122958	0.0009	0.0237	0.0743	-0.0914	-2.3440971121367	-1.5997663143234	0.9139779461917	0.1029309526784133	1.7905	-1.9537	-3.7367	2.8833	-3.7676066489241	-5.0757624196991005	3.2791629227836	0.1178444731180056	0.0073	-0.1313	0.2732	0.025	-4.095137379501599	-5.3157549069691	3.794635311015	0.1220081502527547	0.0001	0.0257	0.0226	0.0252	-11.9596125012781	-8.8021375724496	9.2509628666752	0.1225740058096365	0.0432	-0.4773	-0.2346	0.4958	-3.3954215785021	-4.2272512765922	2.9274362283256	0.130217290450318	0.0004	-0.0211	-0.0316	-0.0551	-11.9243611457709	-9.8771858863271	12.1472394146864	0.1341513821623726
112	0.0835110123142424	0.1208	-1.2479	0.3236	-0.7126	0.0710141704135	-7.0449204492648	-0.9249939947877	0.0901527636503588	0.0014	-0.1104	0.0545	-0.0911	1.8484142683474	-4.359365173682799	2.2434576396061	0.0970070204332269	0.006	0.2106	0.0407	0.2162	-1.610310246551	-3.7395944110657	0.1216093078936999	0.0974711296506431	0.0011	0.0667	0.0292	0.1069	1.3281813734013	-1.4833109434514	3.0551043629471	0.1044979813966405	0.0119	-0.3139	0.2671	0.0168	-1.1497607291768	-1.7445880103301	3.3032802006027	0.1138569335796902	0.0422	-0.6289	0.3209	-0.2388	-1.8745773837629	-5.1319442675387	-0.7802903278730999	0.1169673417338793
113	0.0828331669157449	0.0272	-0.4561	0.5325	0.0014	-0.9752743880223	2.9239346985933	1.6956059371086	0.0990931445211698	1.2437	2.7183	-3.3741	0.2276	-5.869193319826	8.1356666323916	-0.5652806650976	0.1144013856045271	0.1817	0.8936	-1.2495	-0.1506	-1.8589188575443	1.6428862759705998	-2.0415492060537	0.1203959378926804	0.1643	-0.9591	1.0585	-0.0782	-5.4014833708644	7.315915244726399	-1.6424141596022	0.1242589362306792	0.0498	0.2371	-0.7021	-0.2279	-6.6095898145693	12.4318862418009	2.4096819443136	0.1265901410870923	0.0193	0.0013	-0.2674	-0.3962	-4.3198254278293	8.1141459945987	1.5655378776144	0.1318427053668334
114	0.0826982866650771	0.0108	-0.0807	0.3641	-0.2388	-7.815335676432199	1.8033271551652	5.3288561361922	0.0963280901951533	0.0189	-0.1065	0.4364	-0.3047	6.104464643411999	-1.4691081093687	-4.224261206259	0.1009300392112469	0.002	-0.0969	-0.0974	-0.1009	0.9770841674345	-0.2452251103530999	-0.6864965426842999	0.1111824582133827	0.3527	1.7639	-0.4204	-1.2125	3.533397587167	-0.7963816274294	-2.503790473748	0.1112876938996559	0.0017	-0.1197	0.0086	0.092	-6.2164742518149	0.8766414100574	4.733163308363499	0.1121895579356512	0.0084	-0.2713	0.0617	0.1878	-6.3326148784413	1.9688432853201	3.8891766137871	0.1197001444995821
115	0.090717649760492	0.0117	0.4392	-0.0222	-0.0133	-0.4982007977541	-8.963955457718699	-1.4213063270682	0.1094941611882216	0.0041	-0.1085	-0.0424	-0.2057	0.1272353612838	1.9231266836467	0.2920826599168	0.1113564103284614	0.2976	-0.1039	-1.9772	-0.2972	0.3738768207421	6.365899082413499	0.9655173164087	0.119440404064603	0.0	-0.0165	0.0061	-0.0003	-0.0570867375457	-7.1915912677144	-1.1514131364662	0.1204023888662307	0.0008	0.0053	0.097	0.0149	-0.7070336047096999	-6.7156979683672	-1.0655273004480998	0.1214609523196138	0.0169	-0.0248	-0.4503	-0.0697	0.3959876039955	7.0922894582276	1.0751269999389	0.1239797230723048
116	0.0947302122702108	0.0009	0.0366	0.0654	-0.0914	-2.1779121504599	-1.5128969025378	-1.9801740781617	0.1112643768311363	0.0232	0.2843	0.467	0.1187	-2.7713624255387	-3.0343705857682	-2.0782169106661	0.1147978738900134	0.2594	-1.1422	-1.3749	0.4406	5.0262688870785	3.2799891264283	-0.9191318832134	0.1259606577781027	0.0031	0.1379	0.0594	-0.1206	0.9953393336793	0.3336682433667	-1.186192375605	0.1265253439719997	0.0077	0.1442	0.2647	-0.0311	3.767882050139	2.745356682246	-1.4861829846925	0.1278909240078141	0.0002	0.0188	0.049	-0.0114	-3.3654815321394	-3.0375967142856	-1.6577579415751995	0.129572300403267
117	0.0726150860996389	0.0004	0.0432	-0.0026	-0.0833	0.8542158825583999	0.715256298126	-0.6565564963216	0.0786111660565315	0.0002	-0.0159	0.0377	0.0514	2.2156814599319	3.1095944604666	0.2209111173804999	0.0926117748831164	0.0103	0.1087	0.3658	0.1448	-4.5189798492327	-5.759386921142299	-3.9102644782423	0.1001505419190057	0.0009	-0.1139	0.0087	0.0142	0.5674051887553999	0.8286429126034	-0.7892211958419999	0.1035489882104253	0.2801	1.0533	1.5429	0.753	-0.3676999649222	-7.3004140906306	-2.0753055263943	0.1064436970354926	0.0003	-0.0551	-0.0012	0.0351	1.9279658764228	2.8960011467963	0.0678667279575	0.1080939780038656
118	0.0707734856606549	0.0	0.0001	0.0	-0.0	-0.0120389673941999	0.0086161237233	-0.0001967151534999	0.0744816382163684	0.0	0.0	0.0001	0.0068	-0.0002754012148999	0.0014556921359	-0.0001573721228	0.076925026583251	0.0	-0.0004	-0.0003	0.007	-0.0208518062709999	0.0131012292231	-0.0001967151534999	0.0806000628674303	0.0	-0.0	-0.0001	-0.0	0.0348579252002	-0.0197108583806999	-0.0001573721228	0.0964774606980193	0.0	-0.0106	-0.0186	0.0	-0.1348679092396	0.0785286892772	-0.0003934303069999	0.0969376994783026	0.078	-0.5554	-0.948	-0.0006	0.1333335310422999	-0.0782532880622999	-0.0003540872762999	0.1110795612530793
120	0.0828548637072688	0.0025	0.0047	0.2093	0.0313	1.6781769745085	0.0950921052018999	-0.025572969955	0.0894299176215687	0.0078	-0.3619	0.0017	0.0035	3.307175160642	-0.1079966192715	-0.0300187324241	0.1088992314162074	0.0334	-0.6784	-0.0017	0.0062	3.4382661389344	0.2508118207124999	-0.0165634159247	0.1094000550299175	0.002	0.0378	-0.1516	0.0589	5.0173380191096	0.2556116704579	-0.0406806937438	0.1099719694452319	0.0096	-0.3617	-0.0069	0.0057	3.5051492911244	-0.6082039115912999	-0.0574408248219999	0.1207589633606567	0.0064	-0.0004	-0.278	-0.0427	3.429531986119	0.1178323769464999	-0.0406806937438	0.1214669597290149
125	0.1301957219138795	0.0086	0.0406	-0.3107	0.0369	-7.0138787980425	2.0960786466039	-2.5556052451799	0.1414392513818066	0.0446	0.3504	0.5857	-0.0842	-2.8013418149321	-1.8316541372692	-1.3223979478884	0.1526043401865023	0.0046	-0.1527	0.0944	-0.113	0.6087153709904	2.1949870257837	-0.997739258552	0.1537641450438572	0.0243	-0.4774	-0.087	-0.0448	-6.4221202732838	2.0039766117352	-2.5376648231807	0.1615605901435529	0.0174	-0.214	0.3279	-0.0921	-1.9852886721527	4.65034622874	-1.8582500260224	0.1661411495923387	0.0041	-0.1723	-0.0757	-0.0373	2.0032684371826	-4.0711774738053	0.5854636398466999	0.1736366957669284
126	0.1135420386805804	0.0379	0.1819	0.6807	-0.0684	5.8194637290212	0.2040329572101999	-5.2401769449944	0.121085048056601	0.008	0.1037	-0.295	0.032	2.7723066582755	3.3514360701795	-1.8200479432127	0.1266576172267482	0.0153	0.2377	0.0004	-0.3525	1.6419420432338	-0.0229763299288	-1.8756789886225	0.1320269167862646	0.0402	-0.3873	0.3127	0.4573	5.4363806390953	1.6833309115302	-4.763496785033199	0.1460059669987243	0.0024	0.1342	0.0329	0.0724	1.1050277032709	-2.4324222160582	-1.1935888653765998	0.1802003243213287	0.1146	0.6807	-0.2744	-0.6442	2.6748933142623	0.3373664882525	-2.4893515814811	0.1841030255093591
127	0.1333889137645358	0.0048	0.0807	-0.2113	0.0503	-7.1193968063799	2.1757876268021	-0.6189839020030999	0.1357026428549576	0.0311	0.1265	0.5694	-0.0573	-3.3569834375082	-1.5291849172476	-0.0141634910519999	0.1480706041336927	0.0426	-0.5933	-0.2815	0.0163	-3.3757894061827995	-0.9556815587337	-0.0297433312092	0.1530535769589156	0.0008	-0.0003	0.0468	0.0778	3.0308690560359	0.0621226454753	0.6222100305205	0.1612004425138967	0.0337	0.3318	-0.448	0.0544	-3.5479938515567	5.8765504665669	-0.4622019246636	0.1699170057659254	0.0004	-0.0401	-0.0003	-0.0413	-0.9535963781066	2.1937280488013	-0.6148922268103	0.1728277203846585
128	0.110302606277975	0.2821	0.8834	0.0054	1.7482	4.7046789541367	0.0698338794924999	11.2612737063531	0.1210760007444308	0.0022	-0.0531	0.0047	0.1577	-2.8784541551041	-0.0706994261679	-1.136226726616	0.1342507842634722	0.281	-0.3872	-0.0156	-1.7291	3.7740982489896	0.0633029363963	10.3508366329244	0.1379907201933138	0.0244	0.0788	0.0086	0.5084	5.3449867787792	0.1700012356547	14.5718323676353	0.1453257049657237	0.167	0.0073	0.0535	-1.312	0.4748310375183	0.3525528981026999	-5.8860714799963	0.1491475848703416	0.0057	-0.2159	0.1009	0.0277	0.4249440745907	-0.1093342823152999	-5.3064306086932	0.1514603540688348
130	0.1424472577095069	0.0487	-0.7112	-0.0864	-0.0057	-2.5210620642253	-0.9573733090538	-0.1701192647468	0.1472703548746399	0.7494	-2.7407	-0.2119	-0.2773	-7.7148142329937	0.2541953213527	-0.7799362405967999	0.157735069852471	0.012	0.231	0.2445	-0.0288	-7.3577762293912	0.4075151119906	-0.7742315011452999	0.161884005002261	0.0227	0.4268	0.0845	0.146	-8.1377518130187	0.4474089451203999	-0.8566551504618	0.1735116286840123	0.0047	-0.0973	-0.0302	-0.173	-2.6094658542082	-0.9923099203154	-0.1591032161507999	0.184062141536564	0.017	0.3721	0.0102	0.0086	-9.24954651757	0.2968431666314999	-0.964297682457	0.1901822066767411
132	0.1219647746768679	0.362	1.9622	-0.4198	-0.6527	8.6199399972779	-1.7210608779715	-2.6386190399569	0.1306721572167378	0.0404	-0.5585	-0.18	-0.3452	8.45088299436	-1.6944256461876	-2.3063671456954	0.1377075869862404	0.0723	-0.8813	-0.0938	0.046	7.371743005289701	-0.6993223706925	-1.1150601760994	0.1418948755514672	0.0023	0.003	0.1332	-0.08	6.5526997921771	-3.2357282168907995	-4.956671065770199	0.146495081915369	0.0837	0.3398	0.3981	0.7639	10.4983729980494	-0.6817360359696	-0.7058533137887	0.148866749964999	0.2795	-1.4406	-0.4413	-0.7393	8.844077243175798	-0.8180202943144	-1.1148634609458998	0.1532101187217715
133	0.1293914372133001	0.0208	0.1049	-0.4716	0.087	-6.4878624775835	1.4351550738746	-1.1745468385178	0.1449872188482557	0.0486	-0.5311	-0.4691	0.0346	-2.4352549142686	-1.9656171568027	-0.0612570987998999	0.1471372878348355	0.0076	-0.2638	-0.0862	-0.0284	-7.386693356955699	2.464447443048	-1.0346430213486	0.1508034219666117	0.001	-0.025	0.0181	-0.097	0.5437993703354	2.1652830376052	-0.0369431058272999	0.1622400712537555	0.0013	-0.0092	0.107	-0.0306	-0.8429637757781999	3.1527931081752	-0.5740541609437	0.1668476105746029	0.0034	0.152	0.0701	0.0488	2.1400248118958	-3.6039002981814	-0.7533010088129	0.1720079859074454
138	0.1211410617195559	0.6638	-1.2812	-1.8998	-1.7229	1.4466825818696998	2.9115809869535	1.0503015475672	0.1287415977275474	0.0409	0.2902	0.4819	0.4002	-0.0425298161867	0.0732567231634	-0.6693429812991	0.140080856570719	0.037	0.3134	-0.0357	0.5449	0.5047710838809999	1.262517855163	-0.1564672330938999	0.148382570112944	0.027	-0.1345	0.3799	-0.3328	0.5734246724525	0.214812947622	0.3546774217605	0.1518300010271512	0.0082	-0.0747	-0.1131	0.2493	3.4064769701288	7.8913857547753	3.8452697915259	0.1556231404003546	0.1514	-0.0911	1.1215	-0.4392	-0.8769168112722999	-1.9374082037908	-1.6727869793026	0.1570402278989604
139	0.1115745218821693	0.9752	-1.4895	-2.6528	-1.9632	-3.93430307e-05	-0.0003540872762999	-0.0001573721228	0.1245614058212149	0.0271	-0.1763	-0.4864	-0.2413	7.86860614e-05	-0.0012983200131	0.0002360581841999	0.1265430560360423	0.0	-0.0007	-0.0011	-0.0009	0.0034621867016	0.0084980946312	0.0037769309471999	0.1406817882397381	0.0	0.0024	-0.0004	0.0036	0.0118029092099999	0.0275794645207	0.0140848049905999	0.1426042985279673	0.0802	0.4644	-0.2841	0.7396	-0.0119996243635	-0.0292318718101	-0.0147929795432	0.1470383175381066	0.0	0.0001	-0.0049	0.0062	0.0837219693296	0.2082033184644	0.1133472714467	0.147428957538696
140	0.1129417696015871	0.233	1.5292	-0.8694	-0.003	2.615524680936	4.5831483323044	0.0095210134294	0.1229165560330914	0.5369	-2.2238	1.2675	0.0034	0.2455791976293999	0.4588577670540999	0.0014950351665999	0.1245997724664026	0.0029	-0.0085	0.004	0.1854	1.1842645671007	2.0835282198106	0.0040916751927999	0.1274809465212832	0.3029	0.9316	1.6419	0.0033	-2.8278196745932	-5.0013254056147	-0.0093242982758999	0.1324185887074265	0.0001	0.0148	0.0212	0.0002	-1.0630093464833	-1.869187388557	-0.0035015297323	0.1332151468659701	0.7088	-1.3938	-2.4573	-0.0049	-0.7581795446196999	-1.4133196918361	-0.0022425527499	0.1344301833610028
141	0.0855397306754381	0.0583	0.754	-0.6143	0.2764	2.8847490400161	-4.4728304742216	-1.8695021328026	0.1051516248032784	0.0168	0.093	0.2207	0.4269	-2.3334744938477	-1.5964221567139	-4.7991415708474	0.1165242872975738	0.0488	0.6684	-0.4245	0.0399	7.3832705132848	-4.5045409569658	4.5855089141464	0.135949391307031	0.0254	-0.071	0.2987	0.4311	0.5630774553783999	-1.7513156685797997	-1.219240521393	0.1388402109528182	0.0003	0.0535	0.0128	-0.0038	-7.420252962142799	0.8910803023242999	-7.889654661424499	0.1506459805806927	1.1845	2.7469	-1.3854	1.5262	-0.1666964210759	-0.694797922162	-0.4447729620635	0.1565948108496348
152	0.0683376198771479	0.5612	-0.1999	-3.504	-0.0147	-15.2006126842827	0.7088040410912	4.443205172104499	0.0735130054648988	0.3262	2.4717	-0.1448	-0.725	-14.9768295256611	0.8927720526444	4.381751358151099	0.0911160034408593	0.5394	0.1908	2.9738	0.0084	-12.5913828882587	0.4857684000528999	3.6748751255642	0.0950491782576759	1.0141	-3.8322	0.2348	1.1234	-14.5996478903402	0.9427377016334	4.2744235704015	0.10872448992599	0.5829	-2.7174	0.1381	0.7994	-3.3069784454885	0.0736501534703999	0.9511177671725	0.1100182529938715	0.0441	0.0206	0.7756	0.0039	-6.1246869611918	0.4201048818146	1.7844425004291995	0.1171054265242166
153	0.1198353771761149	0.4713	-2.077	1.1396	-0.5358	-0.1079179332100999	-0.2098557257538	-0.1213339066788	0.1316647902063653	0.0523	-0.6823	0.3411	-0.1186	-0.171535613852	-0.3775750656279	-0.2180390761394	0.1326938465377662	0.0004	0.0376	0.0371	0.0442	-0.2071803996661999	-0.0433166768007	-0.0554736732869999	0.1417268316226577	0.0095	-0.0081	0.1628	-0.2718	-0.036589018551	-0.2340123466035999	-0.1295172570643999	0.1422137654678645	0.0765	-0.3318	-0.3193	0.7714	0.0509492247564999	-0.1903809255573	-0.0850989754041	0.1478892393156698	0.0002	-0.015	-0.0352	-0.0177	-0.0413495252656999	-0.3097870237318	-0.1415168814279	0.1502458441913877
154	0.1387351538681826	0.2056	0.8441	-1.2026	0.2527	0.7401210935283999	3.4009689458308	2.4762110092273	0.1422710477169363	0.051	-0.4913	0.455	-0.2988	0.7248953406474999	-2.0093666069411	-1.5732097686009	0.1494642290365186	0.0841	-0.6172	0.2936	-0.6136	-0.4609822907118999	0.6274033105729	-1.0632454046675	0.1543358422707605	0.2933	0.0589	1.3878	0.9595	2.0062191644851	2.9899523041079	3.6083460606505	0.1555201071001181	0.0172	0.0904	-0.2187	-0.3314	-2.3235207070806	5.8493644323532	0.3046724297408	0.157299835668937	0.1833	-0.1275	1.0544	0.7874	2.2905905903847	-2.1020194442396	0.3973646100699999	0.1610151925590176
155	0.0874120899178394	0.3299	-1.0687	2.0427	-0.5885	-4.830458623284599	14.576789589503498	-3.0111188546245	0.1163181659406316	0.211	-0.6919	1.4485	-0.3793	-3.7876715945811	13.6243735023179	-2.4923023087836	0.1247839456665533	0.0526	-0.6831	-0.3484	-0.2118	5.4634486442169	0.3235177414461	1.2304926281732	0.1271915038254958	0.0789	0.4256	-0.8471	0.1789	-4.3431951880651	9.958389901691898	-2.6097805984538	0.1345613534015211	0.3412	0.7075	-1.7856	0.3381	-1.9259987248878	6.1748099823036	-2.044263875172	0.1359361134145082	0.0049	-0.0513	-0.0897	-0.2077	-1.2628719424393	5.1852147311065	-1.6521712312158	0.1379431191819775
156	0.0837253945481607	0.3009	-0.883	2.1458	0.0781	-6.2414964193401	13.941557015821298	-0.8280921101736	0.1147098868590072	0.2486	0.5039	-1.7258	-0.1365	-5.2790872023567	13.145096702330498	-0.9529668896154	0.1219178682274553	0.0562	-0.3125	0.7629	-0.1104	-4.4042162286808	10.028145095123	0.1685848865495	0.1252263125233036	0.0834	-0.0799	-0.5884	-0.804	-1.6560268482243998	-3.4481412396401	-5.4765892164707	0.1331661218189435	0.3561	-0.8371	1.815	-0.1273	-4.4022884201765	9.0526346489165	-1.1957920750958	0.1375442330041353	0.0482	-0.0825	0.6986	0.1749	-4.4044129438343	9.1839616853931	0.1351433104545	0.1381619054529829
157	0.0864526669104819	0.3116	1.3523	0.071	-1.89	-8.6652238256136	1.6859668945871	12.370943887246598	0.1175124875856539	0.2801	0.9789	0.2066	-1.6047	-7.562241959939099	1.4770947446007998	11.7835917819263	0.1242970077789226	0.0343	-0.3089	0.1448	0.546	-6.0652789848348	1.0355872540854	7.9758552416882	0.1300864107293339	0.0817	0.2588	0.9126	-0.2049	1.9682924828903	5.598119838302999	-2.8599235876444	0.1349418230310838	0.3089	1.0607	-0.2032	-1.5057	-3.6341550887897	1.7519058140402997	5.1681398557827	0.1379027364697454	0.1022	0.5017	-0.3892	-0.8417	0.9083912358323	2.7897749639063	-1.5181295256208998	0.1387482061199534
158	0.0896188693342565	0.3555	1.3217	-1.9476	0.6401	-5.360487932875	14.1013684065247	-4.1782692033707	0.1185725085165976	0.2296	-1.0206	1.2983	-0.4213	-3.807225080839	12.914743257582	-3.6880943838794	0.1228571140271804	0.1527	0.8861	1.0134	-0.2293	6.337611443340199	0.4166426951129999	-0.3437794022566	0.1296674785388893	0.0312	0.4171	-0.4224	0.0934	-4.5837384777649	9.0968168723926	-3.0017945563486	0.1355589593075256	0.2223	-0.7335	1.3682	-0.2226	-1.6581907149128998	6.633785778449799	-2.4372614088343	0.1366403393038515	0.0419	-0.4844	0.4128	-0.2343	3.2498917079428	2.4382056415711	-1.2311221166644	0.137792396304572
159	0.0893677451420632	0.3311	0.8102	-2.2137	-0.0332	-6.4238513666346	13.240267493593798	-3.311896324326	0.1065544792948428	0.0292	-0.2356	-0.1396	-0.5793	-1.8420013543433	-6.1337752012835	-7.856881916851399	0.1204696007783611	0.3254	-0.4901	1.9503	0.0898	-5.436498668187399	12.2437085259628	-3.440154604408	0.1262143456020316	0.0667	0.3324	-0.0169	0.8258	-2.2751287793196	-1.9456702402378	-5.009469412969599	0.1286270946007484	0.0245	0.1738	0.1064	0.4948	-3.9049925121285	3.8547908049553	-3.7440795165655	0.1375702720939086	0.2679	-0.5564	1.6146	0.0682	-2.873614962328	4.032503274627199	-2.4697194091618	0.1406124408253119
160	0.0852543700927985	0.3003	-0.8022	-0.0405	-2.1536	-6.010670858223199	-1.9924491037401	-14.173484181797798	0.1166919765955599	0.2456	-0.448	-0.0022	-1.7194	-5.0594744049893	-2.0609846632195	-13.4048393910119	0.1231611292936163	0.0447	0.2412	0.1108	0.688	-4.3291890691359	-0.9219252383931	-9.7259119332856	0.1318816030395237	0.0722	0.0256	0.6579	-0.6229	-1.3096114629109	-4.6698210289365	3.6650787109199	0.1345630074878804	0.3129	-0.7356	-0.2813	-1.6934	-3.5904449816819994	-1.8303164742254	-7.1199869518404	0.1382964663521629	0.0378	-0.0163	-0.1394	0.6246	-3.350452494412	-1.7497026043211	-6.142273295914699	0.1385031349063033
161	0.1012588591581958	0.4143	1.3854	-1.3686	1.5314	5.9512235388355	-6.469174538001	6.229968911345	0.1055191031849216	0.1452	-0.4316	1.3488	-0.241	6.521146681555699	-7.869786430921	7.064434592492	0.1286328047082466	0.0199	0.1675	-0.3046	0.3343	6.690675800842	-6.788128487885899	8.0233029367124	0.131769694046386	0.0281	-0.1421	0.1881	-0.5139	6.7373366352522	-8.248187700193599	7.810968600024499	0.1371043614254075	0.0537	0.4302	-0.0601	0.6317	5.708162295170899	0.1948266880264	8.3967863271475	0.1377022719338046	0.0196	-0.1343	-0.1718	-0.4078	2.8840015224328	-3.9743149322218994	3.2804612427967	0.140165224897353
162	0.1313949981006247	0.3435	0.3184	1.5958	-1.1282	-2.1469885283297	-3.0945260797085	-1.4989301266392998	0.1375857049658606	0.1155	-0.2525	0.4029	-1.0164	1.3814124939384	0.7533403518435999	1.2299418257433998	0.145246378276673	0.2348	-0.7177	-1.3409	-0.3347	0.3931155627543999	0.7569992536986999	0.982002046272	0.1519564969231676	0.0234	-0.1424	-0.2888	-0.3575	-2.652900560101	-2.5917614903932	-4.025578901224	0.153813572863301	0.3096	0.9569	1.3651	0.49	0.1646899265102	0.1504870924275	-0.3892599457458	0.157336930053077	0.0207	0.0808	0.3824	-0.2109	0.6187871868496	0.18097794122	1.0569898627862	0.1576493892080435
163	0.0743806720647146	0.0062	-0.2398	0.2587	0.0335	-1.0975525274379	-0.8841165858903999	-1.1072309129901	0.0816134559087172	2.1095	4.1269	-4.6463	-0.3903	-0.1480478245241	-0.0535852078133999	-0.1309336061695999	0.0926000044472133	0.0131	-0.2676	-0.2419	-0.2853	-2.4817190335253	-1.9725415302059	-2.5164982726641	0.0951500216666406	0.1983	1.1612	-1.3299	-0.0938	-1.8618695848468	-1.5290668881554998	-1.9219463927257	0.1048280982266735	0.0939	0.7223	0.5568	0.7153	2.0779415094512	1.7163790573181998	2.1081963000595	0.1087382352697123	0.0002	0.0436	-0.0088	-0.0133	-0.3635689466987	-0.2822075592111	-0.3838699505399	0.1093372423774642
164	0.0930458595482919	0.2351	1.2176	1.5027	0.2218	8.5161530822913	7.66402238036	1.0099749410997	0.1317587398126166	0.3839	1.1243	1.7447	0.2505	7.9062967634106	6.893017007732099	0.8310428374760999	0.1369667731182231	0.6684	-0.6809	2.5321	0.667	2.1362085379179	-4.1550961582884	-1.2355678791335	0.146173754417363	0.0088	0.1881	-0.1963	0.1276	4.956631722739499	2.0745973518417	-0.167207880475	0.1483366992590347	0.0264	0.4839	-0.1819	-0.0092	9.4194297241326	8.974263331762101	-0.1958496068246	0.1492047531965582	0.015	0.247	0.1821	0.238	2.602148050498	-3.2970246587214	-1.0832710072938	0.1505511151816826
165	0.096683051027459	0.1955	1.1243	-1.3151	-0.1997	7.573100636412299	-8.521425048405101	-1.1924085744556	0.1356878633857043	0.2902	-0.9767	1.4842	0.2259	7.1091282753672	-8.5892524333319	-1.1622718129394	0.1369380057598137	0.666	-0.3927	-2.6602	-0.2546	2.5873944139855	0.534278356906	0.0227402717446	0.1390816660345477	0.0806	-0.7776	-0.5146	0.0142	8.882397355077599	-9.6398687251447	-1.3238536400243	0.1453638430302148	0.0053	-0.2178	-0.0662	-0.0581	5.5727829265322	-5.957006964348399	-0.7875294455219	0.1491721455354485	0.0465	-0.453	0.4976	0.1228	4.801266094505199	-12.0444360754673	-1.3162210920684998	0.1505285771984955
166	0.0925115642972378	0.2319	-1.2527	-0.2256	1.4628	8.321837853664	1.2283287614847	-8.309051368686498	0.1300212192941649	0.32	-1.1177	-0.2314	1.5455	7.4816280900348	1.3012313973718	-8.5166645416904	0.1382830991588213	0.627	-0.4929	0.7111	-2.4601	1.6891143370431	-1.0540784785144	2.9433701557591	0.1427315610145514	0.0479	0.454	0.0396	-0.5437	6.287763823443299	2.6922829338317	-13.4109769038011	0.1460699732687059	0.0065	0.1557	0.1133	0.1732	4.8516645168319	0.0890726215048	-3.0805199607793	0.1480914648784565	0.0521	-0.7259	-0.0105	-0.013	9.5546910636792	-0.2882270429082	-9.128291296952598	0.1501770781510162
167	0.0950996831993412	0.2631	1.3613	-1.2889	0.7968	8.723923627418	-4.7903287319706	3.8309882713817993	0.1274525852427288	0.7894	0.3155	2.8136	-1.1289	2.2404282262422	8.4951832469282	-3.0193808910715	0.1326205485727153	0.232	1.2776	-0.7834	0.6148	7.7958608762357	-4.375495816269799	3.5815534567438	0.1464842496893026	0.0125	0.2469	0.0645	-0.2512	4.3481130669026	-0.0308842790995	1.3637868161848	0.1478792798856717	0.0012	0.0106	0.098	-0.0457	4.8663001242523	-3.5024739650368	2.9335343980841	0.1497049234075697	0.0499	0.5365	-0.3301	0.3209	3.5799010494544	-2.6028168820199	2.0559487552899	0.1508102753450862
168	0.0916282255874742	0.2428	1.1671	0.2101	-1.6025	8.0666589565438	0.8293904301866999	-7.7632455037854	0.1321021738569322	0.7728	-0.2933	-0.5598	2.894	5.8875271721322	-0.210878644552	-1.9935900516304	0.1333655382646162	0.2555	-1.3862	0.384	-0.8973	4.2091534824702	-0.6272065954193999	0.4273833424941	0.1457585023026352	0.0036	0.1	0.1088	0.1231	4.996210811623699	-0.0431986477086	-2.7824965032268	0.1474226006433745	0.0521	-0.7257	-0.0268	0.0527	9.5194790512027	-0.7491699905893999	-8.8221238320452	0.149813321371808	0.0228	0.361	0.2423	0.1989	5.5745533629137	0.1640604380189999	-3.9776197468006993	0.1550729922327565
169	0.088159508739008	0.1963	1.2346	0.5662	-1.2227	8.6134877402431	3.1368985237724	-7.128681761625099	0.1292657450246527	0.6195	-1.1304	-1.1441	2.1453	7.1358028501818	1.8451094537686	-4.8767653704185	0.1326039511151885	0.4318	-0.9556	1.2287	-1.569	2.0256939646816	-1.6780196023857	1.8055697079151	0.1439618514124055	0.0172	0.4168	-0.0754	0.0058	7.5956835360341	1.5670722558116998	-5.7129621449163	0.1443200730108222	0.0301	0.5491	-0.0609	0.0852	7.9655080246141	1.7430536321327998	-6.3640106169399	0.1481998312382898	0.026	-0.3791	-0.1279	-0.3211	5.1135710722018	0.4023611749688999	-2.5346354098168	0.1519186969523114
170	0.0841767763776899	0.0759	0.5263	-0.0162	-1.0367	5.7753208485758	-0.0603915521244999	-10.188664660379	0.109388571606111	0.0703	-0.6998	-0.4886	-0.4848	5.829535544880399	2.7345373488035	3.209211014199	0.1266904233341218	0.1779	-0.5433	-0.0446	1.345	5.1078663327503	-0.3326059815378	-9.5124366487074	0.1365093644021594	0.4162	0.5201	0.3744	2.0402	0.9639435951807	-0.1047311477233999	0.7054598834817	0.1428812402116058	0.0064	0.0822	0.1437	0.1998	7.619958185975999	0.6090694582667	-10.3894714890718	0.1436496594249092	0.01	-0.3151	-0.0668	-0.0197	4.1331820901885	-0.1334515601344	-6.9255536941210005	0.145496353685494
171	0.0765250768804313	0.002	0.0671	0.1518	0.1052	-0.1371891480509	0.0394217167613999	0.1310909782924	0.0850645220644853	2.4658	-2.3745	-5.1541	-3.3582	0.1402579044455	0.5597332977689	0.4998925480741999	0.0946581237248907	0.1821	0.8123	1.3387	0.6582	2.2055309580113	6.541526371458299	5.1758904328306	0.1079123236012946	0.1785	-0.9337	-1.2118	-0.3752	-1.4472333842995	-4.7496086951961	-3.9312343136054	0.1089400845195837	0.0029	0.1029	0.1702	0.0292	-0.1724798465888	-0.0583063714974	0.0694797922162	0.1168629255571776	0.0001	0.0147	0.0169	0.0127	3.1867854867	9.8037324480102	7.8066802096782	0.120641508161935
172	0.0979987019832667	0.0002	-0.0366	-0.0222	0.0413	-4.2196580716671	-5.5585407494188	12.2208108820954	0.098265624703028	0.0008	-0.057	0.063	-0.0695	-5.849010345076899	10.4893634440191	-7.4252888700724	0.0999255218628611	0.0	-0.0029	-0.0022	0.0041	2.4790830504684	-17.5163434712847	22.3612803298669	0.099974503178211	0.0	0.0004	0.0001	-0.0003	-1.0727270750662	17.953247827208198	-21.4109887663391	0.1109190590172856	0.0002	0.0149	-0.0212	0.0378	-5.795071049987199	11.7237903752623	-9.2801947384853	0.1110913133143283	0.0008	0.0524	0.0269	-0.0849	-3.7609183337051	-7.796057591389199	14.7763767842446	0.1180232581345974
173	0.0934358575384682	0.0023	-0.0239	0.0947	-0.1642	-1.6246311097258002	7.290578332955599	-13.2516769724968	0.0943366205651918	0.0023	-0.0263	0.0791	-0.1743	1.6897438255343	-8.295674738248499	12.6914715583595	0.11369297433648	0.2744	0.1768	-0.9227	1.6547	0.1232223721523999	-0.8044862917536	-0.4250621036828	0.1154353961101579	0.1182	0.2649	-1.0284	-0.6391	-0.0032654715480999	-0.7778510599696999	-0.4697164435272999	0.13717684024838	0.0001	0.0286	-0.0057	-0.0139	0.0960756809694	-0.3855223578293	-0.194354571658	0.1372749605336118	0.0001	-0.024	-0.0217	-0.0018	-0.0671192103742	-0.3566445732955	-0.2795715761542	0.141757617620563
174	0.1073971618775218	0.3633	1.3687	-1.0755	-1.4297	-1.457265857128	1.9490143978473	6.552188332778	0.1113242502739248	0.0002	-0.0364	-0.0027	0.033	-10.7875049306637	9.349477815548	11.5094495440087	0.1167677838033703	0.0011	0.0959	-0.0332	-0.0642	5.6033918044168	-3.7573381179114	-2.4391105312772	0.1189624962169677	0.0001	0.0087	-0.0028	-0.0334	11.243451313445998	-6.0952583742282	-5.914791892407299	0.1236653286987718	0.0001	0.0352	0.008	-0.0053	5.1530321319939	-3.6814454116911	-2.0416672351458	0.1344330347398211	0.1754	-1.2822	0.2657	0.4924	5.2037059555355	0.6114300401087	-0.6978666785566	0.1390300380340257
175	0.0753781993271997	0.1528	0.9221	-0.5433	-1.3764	9.7077354531022	-5.790940031763699	-14.219122097409798	0.0912656164891591	0.0109	0.0572	-0.1733	-0.3829	10.6712462749452	-5.926752173740099	-14.6506758011581	0.112325165455127	0.6142	2.0445	-1.1803	-1.6215	9.0788764503934	-6.0394699566956	-6.0468271034365	0.1164563407667738	0.1613	-0.0405	0.0366	-1.4403	8.854857233587598	-4.3240744751449	-13.716396851125198	0.1226816761375737	0.1294	-0.7209	0.5076	0.8973	8.015080243296099	-5.225816738788899	-5.610945666311199	0.1304802361599527	0.1643	0.2241	-0.3038	1.3216	2.9167349239752	-3.1208465672468	-1.8966881670163	0.1346678940557263
176	0.0872367733009496	1.198	0.0002	-4.5386	0.0049	9.506181106826098	0.0276974936128	-0.0017704363814999	0.0964739107148533	0.1292	1.4173	-0.005	-0.0003	9.452202468705698	-0.0193174280737	-0.0016917503201	0.1142780666861991	0.7863	-0.0012	-3.2126	0.0034	9.7442851286225	0.0206944341482	-0.0018097794122	0.1183398115299833	0.2719	-1.8565	0.003	0.0004	10.9300840739205	-0.0172322474466	-0.0020851806271	0.1347344283106146	0.003	-0.0001	-0.0003	-0.1816	1.6161723581252998	0.0011802909209999	0.0005114593990999	0.1434564536123116	0.3802	-0.0001	-1.9939	0.0023	6.9142622443101	0.0088521819075	-0.0009442327367999	0.1458993862877733
177	0.1327700502706115	0.3879	-1.9385	-0.1999	-0.7648	-0.3154130771219	1.2743601074037	1.9603845337196	0.1380956960619785	0.0175	-0.334	-0.1178	-0.2538	3.0635631145476	-0.132979443766	-0.0287597554416999	0.1456766740881797	0.0648	0.347	0.261	0.6919	0.678667279575	-0.4384780771515	-0.7159251296479	0.1504672944197399	0.297	1.3076	-0.7159	-0.8594	-0.2732766912422	2.6168230009491	4.0208183945093	0.1530732694431738	0.1825	-1.0816	0.3682	0.695	5.400814539342499	0.26359830569	1.0081651616875	0.1570412348300033	0.0879	0.7608	-0.4032	-0.314	4.5246059026228	0.2309042471782999	1.0826021757719	0.1593573441731131
178	0.1081792485260143	0.317	-1.3183	-1.5752	0.4193	6.473856358654299	11.6727624644444	-0.2855517168206	0.1209827258554769	0.0027	0.0398	0.0055	-0.18	-2.1469098422683	-0.5133085215429	-0.0799450383824	0.1313508404994608	0.2689	-0.8851	-1.4668	0.3689	5.1813197710672	10.4987270853257	0.0597620636333	0.1354565286959425	0.0165	-0.203	-0.3588	0.1135	7.5182171085858	15.144666894627298	0.1444282656997	0.1453628423465543	0.2332	0.7282	1.3625	-0.1386	1.6267949764143	1.6844718594205	-0.7296165043314999	0.1477937458709836	0.0943	-0.681	0.1188	0.6924	0.3348878773184	1.2858876153988	0.483525847303	0.1500271398713395
180	0.1201418377415142	0.5176	2.2702	-1.0975	0.3224	-0.0412314961736	-0.1604015361639	0.3103771691923	0.1331356757521384	0.0101	0.0023	0.218	-0.2575	-0.2281895780599999	-0.1432873178094	0.3366583136999	0.1364281171942655	0.0001	-0.0154	0.0072	0.035	0.051932800524	-0.1199569006042999	0.3098263667624999	0.1430355450440754	0.0591	0.6175	0.0835	-0.4813	-0.0014163491051999	-0.0502803932346	0.1342384207484	0.1461195524952992	0.0005	0.0468	0.0221	-0.0535	0.1732273641721	-0.3034134527584	0.2312976774852999	0.155091381219055	0.1043	-0.2347	-0.514	0.8303	-0.5006007226268	-0.2689489578651999	0.7194266593802	0.155746858416169
182	0.1325733422489484	0.3952	-1.9711	0.4081	0.6482	-0.0033835006402	-1.3616229494963	-1.9315067491858	0.1379509118727679	0.0172	0.3642	-0.136	-0.1883	3.3269253620534003	-0.1947086589343	0.0673552685583999	0.1455629702588325	0.0649	-0.4295	0.3075	0.6246	0.8651925881236999	0.3884337421011	0.6442027846817999	0.1502179125122454	0.2837	-1.2676	-0.6561	-0.8918	-0.0812433583955	-2.8090530489493	-3.9091628733827	0.1526802635221265	0.1899	-1.0649	-0.3493	-0.7811	5.5884021097201	-0.6884243511886	-0.5606381874749999	0.1564692704356299	0.0843	-0.7386	-0.3765	-0.3477	4.9616282876384	-0.7577074282512999	-0.9653992873166	0.1588190991064205
183	0.1303552201585749	0.2958	0.184	1.7932	0.3932	-2.9759461851787	-1.0345249922565	-0.5352225896428	0.1351610609510861	0.0598	0.1676	-0.7906	-0.0995	2.4500085507811	-4.2400377615697	-0.1941185134738	0.1436638310606059	0.0688	-0.5813	-0.5572	-0.2647	2.5715785156441	-1.5144706237658	0.2538018910457	0.1475979532745863	0.8709	2.436	-1.7066	0.0651	0.6480584016904	-3.7255882921365	-0.4398157401952999	0.1546790385470524	0.0047	0.0658	-0.1595	-0.1245	-3.5139621300012	-1.0857496182279	-0.4887978134167999	0.1573198280275495	0.0597	-0.723	0.2153	0.0015	0.1840466976146	-1.9544043930532	-0.2489626982696	0.1577498474842589
184	0.1022496539474302	0.3849	-0.0916	2.3058	0.5663	-1.3534002560799998	11.1958855893297	2.8053154610328	0.1080953351558151	0.095	0.7953	-0.8258	-0.0584	-0.4832111030573999	11.5492646910771	2.9093777772343	0.1311432561525616	0.0442	0.2125	0.6769	0.0469	2.1395526955274	10.7945866761897	3.2912412332085	0.1336789918558608	0.002	-0.0102	0.0527	-0.1385	-2.305895029327	14.2270693896112	3.1991785413705003	0.1395939436726178	0.0577	-0.1153	-0.7579	-0.1801	6.550653954580699	7.021747404182499	3.3522622738242	0.1400448654008092	0.0317	-0.1631	0.5574	0.0488	4.4480050218499	3.4409808080527	1.9412244777687	0.1402914245939458
186	0.0982756131649795	0.2064	-0.0568	-1.7316	-0.386	0.4485892360414	-13.0821085101798	-2.5959318516474	0.1089247376410127	0.0565	0.6036	-0.6433	0.0021	1.6475680966239	-15.4234516101675	-2.764241336982	0.1181886480283733	0.0231	0.2568	-0.4591	-0.1305	4.0752691489981	-11.6265344033719	-1.7581220128909	0.128433596263658	0.005	-0.023	-0.1575	-0.1831	-3.9873374753836	-11.7339408771829	-2.9310951301807	0.1338740898903344	0.0001	-0.0287	0.003	-0.0066	0.3389795525112	-0.5379372587611	0.2117048481967	0.1347868111419256	0.0017	0.0479	0.1157	0.0547	5.8796979090229	-18.4393309715067	-2.494741576687	0.1385364955607367
187	0.1321038330881946	0.2929	-0.02	-1.779	-0.4006	-3.75725943185	3.0484160477281	0.1886104891757999	0.1365328519874688	0.0519	0.3365	0.6533	0.1748	2.835845652856	-1.2914743257582	0.4659788556107999	0.1438941143526619	0.1311	1.134	0.0542	0.2783	1.327827286125	2.2383823886458	0.8811658585879	0.1498219276922805	0.8788	-2.2585	1.9228	0.025	0.016524072894	-1.8142645176998	-0.1245600351961999	0.1554966577340891	0.0016	0.0652	0.0874	-0.0573	-1.1380365060281998	2.6242588337514	0.6591137933171	0.1564823061502122	0.0225	0.4644	0.0045	0.002	1.4227226761734	2.4397400197684	0.9070535727885	0.1582274503126368
188	0.0588815649972087	0.8829	3.2788	-3.4195	-0.2177	17.8257764077402	-18.6349838631778	-1.6708591707983	0.0978648077165362	1.3667	-3.1425	3.3204	0.2191	9.4614480809202	-9.7309478412152	-1.5649870751845998	0.1000543564848473	0.0138	-0.2889	0.3511	0.0217	0.6287803166474	-2.0169204688355	2.5507660524038	0.1045619358500976	0.6022	-2.1245	1.8953	0.7302	9.0304845226324	-9.2497825757542	-1.6547285282112998	0.1124008054535855	0.0259	0.3656	-0.4418	0.1295	15.769198163959098	-16.5112864090225	-1.4050576553891	0.1154544260043903	0.0041	-0.1433	0.0854	0.1611	10.2613312380819	-11.501148164531	0.4344257449894	0.1161058519577752
189	0.0668667549109873	0.698	-0.4785	-3.8593	0.7314	-2.5225570993919	-26.1803083199159	4.4882922852867	0.0928819414643069	0.0342	0.5956	-0.4428	0.0396	-0.2531330595238	-13.6275996308353	2.2135962793048	0.1015100079724255	1.6396	-0.6514	-4.7855	0.9504	-0.5971878629953	-14.1798577527712	2.3465363800401	0.1155377370534292	0.2328	0.3925	1.6655	-0.3061	-1.2437512295191	-14.8148542682692	2.4646835012322	0.1251867754126517	0.0105	0.0719	0.0186	-0.3472	0.1685062004881	-7.248678005260099	1.0037980852798	0.1276221601477153	0.0081	-0.0079	-0.3073	0.0355	-3.6993464906596	-28.3958717507557	5.056838421932399	0.1288437067826844
190	0.0564323735470783	0.7536	0.5314	-4.4001	0.6221	-2.7781687698498	27.6477640219952	-4.0488306323677	0.0808950708784419	0.0157	-0.4743	-0.2557	-0.0225	-1.183831793763	14.5287910920495	-2.830337628558	0.0881896630163065	1.8035	0.8495	-5.3846	0.9798	-1.1629013014306	13.8919061110779	-2.5978990031824	0.1010482198413112	0.0151	0.1257	-0.4334	0.1448	-0.2276781186609	-0.9467506907648	-1.8186709371382	0.107696896584546	0.3231	-0.2206	2.1062	-0.1251	-1.6127888574851	16.741718539832398	-2.7817489856435	0.1143277359485973	0.0054	-0.0676	-0.2287	-0.1206	-1.1811564676754	7.4426391466111	-2.2233140078877	0.1166951326261426
191	0.1000011361368038	0.3724	-0.6501	-0.1957	2.2639	-4.2021504230056	-0.5407699569715	0.5210590985908	0.1155939792970807	0.1417	0.791	0.1145	1.0953	-6.396507960298099	0.4424517232522	-3.0023453587784	0.1325541616825526	0.0384	0.6186	0.2184	-0.0642	-6.2725774135931	0.1071310725960999	-1.1632947317376	0.1384100709583781	0.0066	-0.18	-0.0047	-0.1984	4.0298279485396	0.2608442935409999	2.4238847783963	0.1450263888333193	0.1061	0.1046	-0.249	-1.0124	-2.4881712905601	-0.6386947603837999	1.2794747013947	0.1499050362526315	0.0732	-0.6307	-0.0059	-0.5785	2.6291767125889	0.4498482130237999	0.7080565235078999	0.1548807330823365
192	0.0919599259451948	0.1774	1.0889	-1.2405	0.4118	8.6866264343144	-7.496381726547299	1.7398668466460998	0.1311022902288094	0.1702	-0.9111	1.0028	-0.3346	8.049662767281399	-7.5992244087971	1.925054492151	0.1372479957287665	0.6214	0.5164	2.1565	-1.3692	1.0778023260265	1.3469086560145	-1.2027164484989998	0.146076129880298	0.0218	-0.1686	-0.4407	-0.0289	5.3636747183617	-2.2891348982488	-0.2707193942467	0.1488782528659389	0.0094	-0.0787	-0.2473	0.1649	9.6958932008615	-8.4412439518385	1.476937372478	0.1500911788482053	0.0358	-0.2038	0.5616	-0.0363	6.3703055018519	-7.1876569646444	2.25042135604	0.1503864415319223
193	0.0667686783574322	0.5885	0.6251	0.7342	-3.5059	0.3631755163917	6.851706825497099	-5.2317181933939	0.0868304189287078	0.8518	-1.1515	1.3161	3.4142	-3.0656482951747	5.6619342340984	10.07575016227	0.1200794664482516	0.0128	0.1492	0.3487	0.1267	0.8560650050012999	6.5913346483245	-4.849028533775	0.1238983498142839	0.1093	0.6226	0.8959	-0.3653	2.0536668595093	5.353012757041999	-3.6369091009387	0.1294820183779677	0.1154	0.2851	-0.3741	-1.0564	-3.2113748808875	4.868975450339899	8.9350776731849	0.1316146648850531	0.1768	0.1432	-0.4897	-1.3245	-1.5895371263413998	5.3329084683543	8.2668756397761	0.1357481638554533
194	0.0947733401557607	0.7184	0.9893	2.8528	-1.5011	-3.0645073472844	-14.1959097092968	5.521282899345899	0.131850892010207	0.6265	-0.667	-2.1238	1.4739	-1.4157196167087998	-6.4068551773722	1.4400336096814	0.1350201777009342	0.1131	0.8405	-0.0412	-0.7402	3.6458399689076	-1.2063753503541	-2.4732602819248	0.1369674143936501	0.0091	0.2812	-0.0619	-0.1281	1.6133003168842	-1.4936581605255	-3.9771082874016	0.1409864543364211	0.0284	0.1582	-0.5209	-0.0753	-1.068163283505	-2.7553891550745	1.5178934674367	0.1423832874538473	0.0062	-0.068	0.2234	-0.1059	-4.876922742541299	-10.9414148667621	6.0304210596346	0.1431675187919626
196	0.0761406497178755	0.0746	-0.2225	0.5964	-1.0319	-0.5400224393881999	-1.2345449603353	-1.2291549651294	0.0799698824240653	0.1008	0.59	-1.018	-0.7117	-0.1614244549620999	-1.9823379448502	0.0248254523717	0.0860515809190546	0.0446	-0.2316	0.6405	0.5595	-0.8645630996324999	-0.4094822635255999	5.8462169898972	0.086502764669813	0.0157	-0.2077	0.4284	-0.2134	1.8154054655901	-6.5837807864301	0.2585230547297	0.0865712003339043	0.0016	-0.058	0.103	-0.1184	-0.0245500511567999	-2.0601978026055	0.497295908048	0.0868128568018424	0.0425	-0.0614	0.0854	-0.8506	2.5620575022147	-7.997218507358299	-4.9061546143514	0.0887595191028721
197	0.0790065834671787	0.0421	-0.5514	0.328	-0.623	-0.8040928614466	-1.3122474459678	-0.7783625193688	0.0887120400992388	0.0079	-0.0764	0.2595	-0.2471	-6.172685458645799	-4.9988074516499	-6.2904784925616	0.0943434478516574	0.013	-0.2616	-0.0016	-0.3728	-5.206381281623099	-3.9045990818215	-7.9368662982644995	0.1099332239146772	0.0267	0.2691	-0.2742	0.4661	1.8532141180928	-4.3321397964384	8.4407718354701	0.1151185601125924	0.0452	-0.02	0.7672	-0.0145	1.6963534546919	1.8246510778046	1.9833608636484	0.1268654782959376	0.1403	0.6466	-0.8406	0.731	-0.8102697172664999	0.2511659079887999	-1.0036013701263	0.1284266594642541
198	0.1240070796247748	0.227	0.8885	1.3985	0.0128	-5.5361152219198	-4.0395063340918	-1.2294303663442998	0.1301809843388374	0.0806	0.6992	0.4718	0.4664	-4.5450642785868	-3.6476104052891	-0.2720177142598	0.1314738143417854	0.0854	0.5383	0.6257	-0.5409	-4.6556968809152	-4.9321603576441	-1.1180895894632998	0.1393044263757349	0.0007	-0.0121	-0.0735	-0.0399	-4.9884602345758	-4.9905454152029	-0.4551201791376	0.1441079427745065	0.1268	-0.5499	-0.2107	-0.9866	-3.788340426103	-2.1600504145221	-2.1243662856772	0.1484311721754339	0.1478	0.8313	0.8955	0.0325	1.4085591851214	2.707193942467	1.9693940877499	0.1509442471528568
199	0.0983906579765805	0.0819	0.4182	-0.1271	1.0286	1.3412826026243998	-10.5414142736352	-1.1316235920241	0.1025746604186738	0.5283	0.9798	-0.1053	2.5988	0.5668543863256	2.4973775597439	4.6851254678788	0.1062272917521614	0.0061	-0.082	-0.0574	-0.2763	1.5348503136683995	-13.2244122522217	-2.8920275006956	0.1068178990705525	0.1502	0.3878	-1.394	0.1271	-2.6129673839405	6.6551883871506	-1.3326271358703998	0.1094718414959248	0.0047	0.1263	-0.1892	0.11	3.5379220356975	3.56447858142	13.091000035118	0.1109242020829593	0.039	-0.2343	0.4221	-0.5419	-5.5069620361711	7.026193166651599	-7.9171160968531	0.1125265953953925
200	0.1285915539773564	0.6017	1.6568	-1.2904	1.6149	2.4603557678552	-1.0696583186716	4.4335267865523	0.1382305737401947	0.2801	-1.1674	1.1192	-0.651	3.1657369652755	-1.893580067591	4.4579194655863	0.1483308406843316	0.0058	0.0427	-0.2372	0.0295	-2.4410383397815	2.6287439392512	-0.5146855276173999	0.1571981547432399	0.0029	-0.1197	0.0401	-0.1064	-0.7993716977626	0.5925847284033999	-0.6551794902471	0.1590478701644466	0.0093	-0.2023	0.2111	-0.047	-0.4446549329714	1.1880414980479	1.6607480119083995	0.1660276008450719	0.2009	0.8904	-1.011	-0.0043	3.5801371076386	-2.2861054848849	4.726986452543599	0.1701951329822444
201	0.1024580655212555	0.1567	0.228	-1.2073	-0.8855	3.5474430491269	5.3385738647751	-7.393814445512399	0.1089955976569618	0.7499	-0.4851	2.5603	1.8788	0.0511852829406999	-0.9492686447296	-0.0201436317184	0.1141446196585486	0.2482	0.6204	1.0431	-1.3374	-1.5380764421858	-3.4123390817031	3.4185946235844	0.1192078522377558	0.7977	1.0743	1.8923	-2.3028	0.1495428596907	-0.8601173371633999	-0.2584443686683	0.1206514999313243	0.6497	-0.4552	2.217	1.719	-2.4350188560844	-4.870313113383699	5.3461670697002	0.1271140083544696	0.003	0.1643	-0.043	0.0803	1.37307177143	1.5573938702594998	-2.7909552548273	0.128269606151029
202	0.1478358348535925	0.0003	-0.013	-0.0147	-0.0532	0.8707792984830999	1.3978185377403	1.6154641835726995	0.1539907886844353	0.5255	-0.533	-1.3475	-1.7376	-1.7783049876399997	-1.214912788016	0.1137407017537	0.1712811661759666	0.0063	-0.126	-0.1534	-0.1258	-1.3869598612671	-1.5537349684044	-0.9295577863489	0.1774513412027465	0.1698	0.709	0.7915	0.5531	-1.1639635632595	-0.2365696435990999	1.4087559002749	0.1785639617859193	0.0161	0.2209	0.2418	0.1684	-0.3158065074289	5.44114114581	12.9216676309852	0.1818403375330083	0.0001	0.0003	0.0127	0.0169	-0.2159538955123	5.9049167917016	12.3730290678737	0.1868750651438663
203	0.0768772565250973	0.0882	0.4152	1.2221	-0.2332	1.0082831907796	-1.4465252097469	-1.4030511608233998	0.0822222894139718	0.1517	-0.6418	0.0293	-1.5345	1.0198500418054	-1.3481676329969	-1.502510342433	0.0972454653791269	0.0044	-0.0143	0.1193	-0.2298	4.4596505589371	5.087447299817	-0.367070476431	0.0982870458747408	0.0743	0.488	0.9463	0.0311	4.1218512973469	5.3968408932418	-1.6142838926517	0.0986049104854411	0.0725	0.2637	0.9007	-0.471	-1.7814130870652998	0.1257403261171999	-9.3006531144493	0.0992308129418459	0.0094	0.1946	0.3221	0.0218	-0.9665402352069	-1.6985173213804	-5.3742973366507	0.099859431172122
204	0.0767626324930744	0.0885	0.0445	0.6088	-1.1647	-0.0617292151683	0.1850696164127999	0.1252288667181	0.0821683204825216	0.1431	0.5639	1.374	0.6375	0.0003540872762999	0.1011902749603999	0.1902235534344999	0.0987000948684458	0.0228	-0.0858	-0.0658	-0.5784	-1.8805575244293	-5.252019197235099	1.2190831492702	0.0994634915538062	0.0569	-0.1043	-0.6276	0.6736	-2.5661885204382	-6.2204085548849	-2.9906211356298	0.100269169420657	0.0398	0.1117	0.4239	-0.6352	1.046918046927	1.6283686976422995	4.3462639444597	0.1004266284462439	0.0178	-0.1011	-0.4946	0.1056	1.7325883859666	7.4400818496155985	-5.3874379089045	0.1009547836228945
205	0.0755096707120447	0.0874	0.5275	1.183	0.2413	1.847155291365	2.2034064343535	-2.7549957247675	0.079272454054248	0.1396	-0.3231	-0.6563	1.4514	3.0794183559197	4.9009219912683	-4.5819286983527	0.0846359034914021	0.0124	0.1238	0.172	-0.4178	3.7830291169585	6.3554338362473	-5.7670194690981	0.0873125044376922	0.0337	0.2083	0.5674	0.463	2.2908266485689	3.1301708655227	-3.7978614395324	0.0986780026543664	0.0071	-0.0012	0.1789	0.2752	0.33048145788	-1.1321350514232	-0.0183338523062	0.0988056352064835	0.0179	-0.167	-0.4595	0.1798	-3.0558125374997	-7.9495740971806	6.993617137232	0.0991804494850169
206	0.0812387437932604	0.0421	-0.5968	-0.0098	-0.649	0.6727658249699999	-2.0386771648126	-0.3440548034715	0.0941219924784021	0.0272	0.3428	0.0138	0.5623	-3.5568460334642	-8.254364556013499	-5.2632319609846	0.1117487341823496	0.027	-0.3122	0.0904	-0.5074	3.2984016647959	-1.9250938351817	8.9145012681288	0.1173057117235337	0.0607	0.1922	-0.8079	0.2953	2.1014686418098	1.8208348038267	0.821482481016	0.1262634062958871	0.1365	-0.7324	0.59	-0.8587	-2.421170109278	-3.5118376063434	-4.416294539105699	0.1274821191917058	0.0045	0.1266	0.1901	-0.0253	2.2992460571387	-3.0356689057813	1.8398768306855	0.1313324482057246
207	0.066033560264683	0.6831	0.0577	2.1249	-3.3164	-1.4449514885189	-14.879494867709298	21.731909867759	0.0826262106145218	0.0274	-0.3111	-0.4953	-0.3951	-3.4284303812594	-11.3137573093069	6.9870861941358	0.100869920650573	1.5367	0.0504	2.7086	-3.9387	-1.2973757803632	-8.8812564071873	11.5311668969551	0.1109808217420054	0.0663	-0.1086	0.315	-0.8863	-3.2853791216342	-11.2972725794436	7.3778805180789	0.1142485173025126	0.2248	0.014	-0.6481	1.591	-1.1633340747683	-8.6900492779853	12.4819305768513	0.1251417942594925	0.0102	-0.3012	0.1527	-0.0933	-1.2602359593824	-5.798257835473899	7.1304521980066	0.1267333002218972
208	0.0770682621566168	0.0758	0.2872	1.0104	-0.6104	0.0895447378732	-0.6473895701685	-0.5865259016755999	0.0822912241336676	0.1283	-0.7448	-0.6118	-1.187	-0.0026359830569	-0.9866445238946	-0.5779097779523	0.0953624510423245	0.0252	-0.2753	-0.2054	-0.5275	-3.3039096890939	-7.189545430118	-1.0156796805511998	0.0961635462704506	0.0427	0.3282	0.72	-0.2013	-3.7524202390739	-6.6868595268641	-3.4889006194453	0.09662117033746	0.009	0.0144	-0.1312	0.3504	2.9547796346621	1.7307786065544002	5.1294656566046	0.0971321290428612	0.1472	-0.4285	-1.267	0.6957	3.6591379132842	1.6755409914516	6.7666865361544	0.0973918849125496
210	0.1257734468801414	0.4188	-1.0717	0.4906	-1.8989	-3.8018744286637993	3.1832052709063	-4.8044922230226	0.1317237423439989	0.0675	0.295	-0.8124	0.1487	-3.0740677037445	1.3407711432253	-4.2280381372062	0.1434355708179629	0.0279	-0.126	0.4933	0.1819	-1.7516304128254	0.2759913603605	-1.9564895736803	0.1467197844574913	0.0239	0.05	0.3109	0.3811	-2.3614867317061	3.2970640017521	-2.6488482279389	0.1493275274901396	0.094	-0.3938	0.7181	-0.5227	-1.2152275322616	2.3020000692877	-0.6284655724017999	0.1552548090672695	0.01	-0.0954	-0.1483	-0.2561	-0.0296646451477999	-0.3763160886455	1.0082831907796	0.1576553135640082
211	0.1292870206691053	0.6584	0.6343	-2.2323	-1.5011	1.3405744280718	-0.5073677239072	0.7365802207654	0.138545073951735	0.1853	0.3659	-1.0739	-0.8483	1.8974750276303	-2.4033870594016	-1.4535282692115	0.1518144399001138	0.0002	-0.0152	0.0381	0.013	-0.3015643303154999	2.8876604242879	2.4400941070447	0.1548540993887576	0.0122	0.1414	-0.2938	-0.1098	-1.3156702896387	0.7531436366900999	-0.8110959209111999	0.1581499904884394	0.0038	-0.1382	0.1272	-0.0261	0.533098065985	-0.3912270972807999	-0.1257009830865	0.1678002500271714	0.1122	0.7299	-0.6086	0.3155	-0.4389501935198999	3.1970540177127	2.6836668101084	0.1732574046876777
212	0.0755442382137573	0.507	-0.005	3.1321	-0.506	-15.8365927755482	-0.0115275079951	0.2741815809483	0.0816461683053551	0.2954	2.3291	-0.0038	-0.0387	-15.0950159898839	0.0208124632403	0.2569886765324	0.1016071139767527	0.6165	0.0061	-2.9779	0.4832	-12.1592783820806	0.0088915249381999	0.2104065281836	0.1103662590196124	1.999	-5.2116	0.0006	0.0888	-14.5348105757466	0.0053899952059	0.2503790473748	0.1162179950440058	0.1004	-1.138	0.0004	0.0168	-6.0436009749191	-0.0049572218682	0.1108293174819	0.1192347240668515	0.0341	-0.0018	0.6464	-0.103	-6.2894949167941	0.0066489721882999	0.1130718702317999	0.1313634264025114
213	0.1124316910421158	0.001	-0.0887	0.0668	-0.0238	-0.2725685166895999	-0.2611983808173	-0.0574014817912999	0.1358993633713854	0.0514	-0.0129	0.2065	0.7244	-1.0159157387354	-2.8788082423804	-5.344750720595	0.1380528030045076	0.0006	0.0611	-0.0491	-0.0015	-0.7997651280696	-1.3275125418794	-1.2493379398784998	0.1416224860046276	0.0028	-0.1355	0.1024	-0.0316	-0.8337181635637	-1.2146373868011	-0.7323705164804999	0.149031824182218	0.0	0.0057	0.0085	0.0059	-1.7415192539354998	-6.2410243029717	-14.2982015891168	0.1567156910838748	0.0	0.0001	-0.0014	0.0033	-1.8682038127895	-7.0452351935104	-15.1190545816416	0.1578288059452421
215	0.124467598067293	0.0027	0.0388	-0.0745	0.1578	-0.8428457466861	0.5355766769190999	2.720570572905	0.1284842033683999	0.0032	0.0263	0.1258	-0.143	-2.0150713463926	-1.9398474716942	4.5058392769789	0.1357730155750807	0.0224	-0.0771	0.4018	-0.2834	-1.6791998933066998	-0.1685455435188	4.631068143697	0.1448218491665992	0.1117	0.1277	-0.8933	0.5851	-1.4433384242602	3.4977921443834994	-0.2454218255066	0.1498672436316369	0.0037	-0.0187	0.1618	-0.1007	-4.693308818264399	12.4997923127891	-4.7048363262595	0.1530352034073266	0.0	-0.0	0.008	-0.0063	-2.622606426462	-4.6285501897322	17.9939678639827	0.1538262252825994
216	0.1431770916192392	0.0002	0.023	-0.0301	-0.0182	-1.014656761753	2.5078428059101	-1.5175787231911	0.1523267546549852	0.2989	0.0662	-1.6973	0.2418	0.6378292137084	3.6596493726833	0.0520508296161	0.1721915310619201	0.1143	0.1408	0.9868	0.0486	0.8809298004037	-2.2503033269479	0.909217439477	0.1726693183718248	0.0	0.0034	-0.0042	0.0014	-0.8725497348646	14.8454238031231	-1.4076542954153	0.1805602363879197	0.0	-0.0027	0.0025	-0.0064	-0.3114394310212	16.2016174143828	-2.3472445545927	0.1834791027381836	0.0002	-0.01	0.0365	-0.0155	0.0811646723341	15.7536576668326	-2.6647428123417	0.1886678026002725
217	0.0813013091228699	0.5552	3.1831	0.148	0.2991	0.1179897490692999	8.1024217714501	-2.5776766854026	0.0889376014726922	0.0606	0.2208	-0.8609	0.4822	-1.5854454511485998	8.1933435153978	-2.9214560876592	0.114867232329232	0.2067	-1.6407	-0.0304	-0.0817	2.2233926939491	6.138102934660499	-1.5693541515923	0.1171659118429857	0.0163	0.3132	0.3317	-0.0288	-1.2219158474806	5.3573798334497	-0.8415867697036999	0.1195422452172837	0.0354	0.6274	0.0244	0.2222	-0.3348878773184	6.252119037629099	-1.6242376794188	0.12116945754246	0.3184	-1.9418	-0.0927	-0.403	-0.3351632785332999	5.7384564288099	-0.2912171132414	0.1240196798600556
218	0.0857051227741725	0.3076	-2.0414	0.9671	-0.5296	-13.7174591129541	6.8062262820079	-1.4172146518754	0.1183591082241928	0.2981	1.7323	-0.6575	0.5869	-12.5764718796234	5.795385794232799	-1.0682813125971	0.1231401560959696	0.0504	-0.7257	0.295	0.0216	-8.1525841355926	4.5422315803764	-0.5579628613873999	0.1250474488631925	0.0487	0.1498	-0.0292	0.7487	1.5128182164764	0.4160132066217999	6.5575783279839	0.1352685655396437	0.1844	-1.2663	0.6341	-0.1993	-3.6012249720937994	1.9568436609566	0.1592605882735999	0.1383011625462497	0.2602	-1.5265	0.6533	-0.2546	-3.984268718989	2.2267761945893	0.4625560119399	0.1390894686476513
219	0.0862726427072198	0.3173	-2.1353	0.8848	-0.4179	-13.8279736861904	6.0551678259449	-0.5170461094594	0.1190221447539904	0.3246	-1.8677	0.6058	-0.4859	-12.8202806408713	5.161451540563699	-0.2988496611972	0.1240200914523067	0.0328	0.588	-0.212	-0.0809	-8.086369814924499	4.1053665674836	-0.0164060438019	0.1293812297254721	0.0789	0.0631	0.0639	0.9521	2.9116990160456	-0.1165733999641	5.9521284285416	0.1358466251742646	0.2167	-1.4133	0.6218	-0.0936	-3.443302046864	1.7221231398004	0.689289897864	0.1386146245898352	0.2123	-1.4183	0.5347	0.0176	-0.6976306203724	0.8903327847409999	2.4507167253337	0.1396347717864646
220	0.0754158203289253	0.0143	-0.1232	0.4973	0.1464	0.1476937372478	-0.0277761796741999	0.3236751135689	0.0877774875536559	2.547	-0.9112	6.4093	1.2708	0.2533297746773	0.1001280131315	0.2751258136851	0.1077023112276068	0.0022	0.0581	0.1233	0.1124	0.2634802765978999	0.0049965648989	0.2004133983857999	0.1192549578684185	0.0002	0.0335	-0.0118	0.042	0.2005707705086	0.5319571180947	0.4221113763802999	0.1232059667569807	0.0543	-0.3944	0.616	0.3544	-0.6368456379409	4.9610381421779	1.8218970656556	0.1240850565117376	0.0014	-0.0128	0.0401	0.1227	1.4012413814112	-5.1745527697868	-0.7802509848424	0.1255593913475725
221	0.1509302702884932	0.0014	0.0388	0.0579	0.0976	-4.730212581061	-2.5865288673101	2.1852692972008	0.1604130852796313	0.0584	0.5977	0.3281	-0.2844	1.3793666563419995	0.6344063700375	0.5426190794144	0.1686224922771717	0.0035	-0.0511	-0.1588	0.0567	2.7935125518228	1.4471940412687998	0.0807318989963999	0.1748045920869488	0.0125	0.2999	0.1315	0.0083	-1.3846779654864998	-0.7190332290731999	2.2478640590445	0.1872501546747177	0.0105	-0.216	-0.163	-0.1039	7.155435022501099	4.5908989093523	2.7794670898629	0.1902736683548316	0.0319	0.4606	0.1896	-0.0583	2.282289210907	1.4262242059057	1.6957239662007	0.1912612361873185
222	0.1382839069086142	0.0091	0.0346	-0.3101	-0.0301	0.9645337406412	-3.4346859231407	0.2190619949375999	0.1420520699820356	0.7733	-0.4122	2.7862	0.4824	0.4655460822730999	4.2739907970638	-0.6313769566735999	0.1536090085745445	0.0051	-0.0972	0.0385	-0.1971	-0.3619952254707	10.0248009375135	0.3016430163769	0.1559590276067513	0.0323	0.0125	0.5217	-0.1966	1.1285941786601998	-0.2854336877285	-1.3615049204041998	0.1621018986325718	0.0001	-0.0067	0.0251	0.0052	4.5341269160522	-14.1813921309685	-6.0855406456453	0.1639927023527269	0.0246	0.1324	-0.015	-0.4553	0.5974632642101999	1.5275718529888995	-0.204977189947	0.1656758805667576
223	0.1273815161232163	0.0005	-0.0136	-0.0324	0.072	1.1308760744408	0.755779619747	2.1809809068545	0.1305764598133915	0.0007	0.0454	-0.078	-0.0091	1.1993722908895	2.3787189791527	4.2487325713544	0.1321786017605571	0.0028	-0.0454	-0.0704	0.1575	1.0628913173912	1.6622037040442998	5.1126661824957	0.1329812173075609	0.0007	0.0425	0.0028	-0.0778	0.7524748051682	-2.898401071669	-0.9132697716391	0.1344849163105692	0.0079	0.0269	-0.1413	-0.2595	0.6190625880644999	-5.2456849692924	-3.7593446124771	0.1382595457922504	0.0196	-0.0071	0.0213	0.4604	1.035508568024	-6.1283458630469	-5.6536721976514	0.1425116553596202
224	0.1433321641447557	0.0003	0.0136	-0.0473	0.0259	-1.0582094967379	1.2899006045302	-2.5180326508614	0.1579230150016089	0.2094	0.054	-1.1162	0.8604	0.3329600688141	3.1750612635514	-1.9357557965014	0.170474269702058	0.0488	-0.2424	-0.5948	0.1285	0.7160825017707	-1.2102703103934	1.7791311912847	0.1736726116007565	0.0001	-0.0113	0.0151	-0.0155	-1.7236575179976998	11.7335867899066	-8.2194279447519	0.1803821180037775	0.0001	0.0025	-0.0143	0.0155	-1.7772033827804	12.8111530577489	-10.1372826622848	0.1839647205906661	0.0003	-0.0044	0.0355	-0.0289	0.5942764787235	12.747928807414	-9.5745986372134	0.1916142504087723
225	0.1453765042693472	0.0008	-0.0155	-0.0556	0.0736	0.3718309831457	-1.9073107853053	1.39274328678	0.1614260163821149	0.2359	0.2696	-1.4559	-0.0023	1.6108610489808	-2.4528805920222	-0.1642571531724999	0.1652884333460591	0.0199	0.0789	-0.0361	0.4158	1.1349677496336	2.1528899829347	-1.322712692134	0.1751863075180573	0.0063	-0.0092	-0.2105	0.0967	3.3820056050334	-13.362781691193598	2.7335144300053	0.1789446893956251	0.0005	0.0056	0.0575	-0.0278	4.3989836055977	-14.937447151930398	3.0996800167302	0.1848524265882087	0.0024	0.0056	0.1282	-0.0562	3.004627254559	-15.4667682869682	0.0546474696422999	0.1880709853837925
226	0.1479117875886632	0.0021	0.0038	-0.1367	-0.0516	0.155404971265	-1.0735139356802	-1.9457882693299	0.1621173756036935	0.1226	0.0697	-0.0607	1.0609	1.5316635281817	1.3206275115069	0.9307774203006	0.166803827816382	0.0715	-0.231	0.3554	0.6809	1.1322530805153	0.0832105099305	-3.1495669796578	0.171158942019528	0.0126	0.0199	0.187	0.2738	2.280715489679	-4.6097835640883	-12.998268511758098	0.1774109151263307	0.0013	0.0129	0.0562	0.0882	3.1272201382202	-4.9874373157776	-14.7216506285409	0.1812218977586068	0.0185	0.0082	-0.0938	-0.3804	-0.3347698482262999	-2.9702021026965	-4.0418669159338	0.1824074943828913
227	0.1283622923160666	0.1142	-0.0807	1.0367	0.5035	0.6942864627629	-3.4072638307428	-0.1255042679329999	0.1522286898612088	0.0086	0.0327	-0.1533	-0.2445	-0.650340297471	1.5924485106132	2.4459955616497	0.1701834070130042	0.1631	-0.0529	-0.2582	-1.1696	0.6324392185025	-0.1220027382006999	2.9610745195741	0.1839564486888976	0.0115	-0.0784	0.2462	0.1647	-0.359988730905	3.5261978125489	12.5527480321113	0.1855044919795552	0.0115	0.0205	0.1938	-0.2345	0.1823156042637999	-1.3210209418138998	1.6282506685502	0.1884951885275031	0.0073	0.1268	-0.1958	-0.0592	0.1666570780451999	-2.3918595514065	-2.1144124989101	0.1904646144524719
228	0.1445367491365543	0.0001	-0.0251	-0.0013	-0.0017	0.905676566714	1.6897438255343	0.6256328741914	0.151354004511032	0.1493	0.0109	1.2164	0.0192	0.908037148556	-4.0288050297414	0.4881683249255999	0.163767572783644	0.1895	0.3636	0.7241	1.0388	1.7387258987558	1.5836356717364	2.9167349239752	0.1757693580762163	0.0	0.0066	-0.0034	-0.0068	3.9575548011437	10.6500403813979	8.8123667604316	0.1817457110045011	0.0	0.0082	0.0111	0.0093	4.382026759366	10.0102046731238	9.953983482253498	0.1847727684203986	0.0	-0.0067	-0.0038	0.0021	4.9730377665414	10.5496763100822	9.5908473088925	0.1923112954833057
229	0.1340800965894353	0.1543	-0.1488	-0.9264	-0.9199	1.0899199794821	2.5991973231955	1.804271387902	0.1434786953960751	0.0039	0.0028	-0.1994	-0.0231	0.6626940091107999	-1.7229493434450998	0.7286722715946999	0.1568838518754842	0.1334	-0.0696	1.1024	0.2347	0.6669430564264	-2.5554478730571	-1.7683512008729	0.1679957743536193	0.0039	0.0048	-0.1806	-0.0421	2.8138528986947	-13.5896336062098	-2.4280157966198	0.173138346116642	0.0006	-0.0043	-0.0646	-0.0242	4.0623646349285	-14.1611698131887	-3.2558718486092	0.17718227232339	0.0013	-0.0009	-0.0962	-0.0392	3.3150831098127	-13.8692445253947	-4.3035767561502	0.1816065483569561
230	0.1155594977887492	0.001	-0.068	0.0069	0.0897	-1.3230274363796	3.3416396555352	-5.7490790470989	0.1215010564720902	0.0101	0.0024	0.0841	-0.3432	-0.6971585040039999	3.5607016504727995	-6.256328741914	0.1369362370156131	0.0229	-0.0151	-0.4991	0.0387	0.0665290649137	0.3283962772529	-0.35015297323	0.1419566316613116	0.0183	-0.0672	-0.0304	-0.4335	-1.3984873692622	4.0320311582588	-15.4351758333161	0.1481272421673929	0.0002	0.0034	0.0036	0.0438	-1.8028943818275	3.7870814491206	-18.8014048830388	0.150024911025801	0.0167	-0.0809	-0.0102	-0.4003	0.4375731874454	4.5616276945115	-11.446185950643098	0.1530065955409145
231	0.1295970896490706	0.0002	0.0346	-0.0187	0.0269	-0.7174595078452	-0.9896739372584998	-0.5646511766064	0.1487171788109105	0.1296	-0.0378	-0.2979	-1.1033	-0.8503996085805	-1.7882981174378	-3.4832352230245	0.1540482708497434	0.0006	-0.0523	0.0268	-0.0437	0.1105145732362999	0.3393336397875	-0.1239698897356999	0.1613843441366603	0.0001	0.012	-0.0053	-0.0251	-1.6123560841474	-5.327833217394	-12.5876059573115	0.165422207442552	0.0013	-0.0855	0.0646	0.0213	-1.6009859482751	-2.7342619475886	-2.512052510195	0.1689887123625043	0.0	-0.0044	0.0054	-0.0008	-1.9024715925292	-6.131611334595	-13.7241474281731	0.1698981750529431
232	0.1286734608353313	0.0003	0.0185	-0.034	-0.0394	-0.1417922826428	-0.3323699233536	0.0662930067295	0.1489046410741395	0.0015	0.0193	-0.0052	0.1226	-0.3915024984956999	-0.7657727495447999	-0.6333834512393	0.1533947443059054	0.1463	0.1026	-0.1385	-1.1835	0.5905782338377	-0.9070535727885	-5.8263487593937	0.1631100982616328	0.0001	0.0119	0.0046	0.0293	-0.2328320556826	-1.815287436498	-15.892971338541296	0.1652222331423817	0.0025	0.0893	-0.0999	0.0689	-0.7507437118174	-1.5760031237805998	-2.6227244555541	0.1691937735019068	0.0	0.0019	-0.0048	-0.0172	-0.4839586206406999	-3.023905339602	-17.3638498842915	0.1720047045617219
233	0.1488371528072119	0.002	-0.011	-0.1123	0.0862	-1.2188077480553	-0.6400324234276	2.2006524222045	0.159722526825477	0.3515	-0.4661	-1.3794	1.0866	-0.1855417327812	-2.4014199078666	0.6303933809061	0.174918612327839	0.003	0.0508	0.1048	-0.1103	-3.0715890928104	-11.1782992546068	7.4714775881142	0.1812643891461398	0.0	-0.0081	-0.0062	0.0101	-3.068362964293	-12.259681796427	9.4406356176799	0.1845306569960258	0.0	0.0051	-0.003	-0.0077	-1.043770604471	-12.1216271017007	8.9623030504293	0.1900287456083863	0.3355	-0.7121	-0.4968	1.3765	0.5916011526359	0.4032660646749999	-1.2302565699889998	0.2009282082089118
234	0.1317025909122077	0.0007	0.0502	-0.0303	-0.0632	-0.3236357705382	0.3684081394748	-0.5139773530648	0.1408256018797208	0.0024	0.0777	-0.138	-0.0234	-0.2834271931628	-0.14556921359	-0.2306681889941	0.1524065403428945	0.1338	-0.0217	1.0532	-0.4553	-0.6181183553277	5.233016513407	-2.9961291599278	0.1594006532327521	0.0	0.013	-0.0049	0.0157	-1.6407224092821	14.6799470159989	-7.062113353680699	0.1670744460465694	0.0	-0.0082	0.0012	-0.0044	-1.7910914726175	15.4542178601749	-7.973770061061099	0.1684936741923741	0.0004	0.0418	-0.0043	0.0399	-1.2363153967168	14.766501683538898	-8.437742422106199	0.1700885717484267
235	0.0652309417777346	0.0522	1.0422	0.0922	-0.3235	13.7656149825309	-0.3632935454838	-3.3663864218455	0.0831059687898219	0.0181	-0.5273	-0.1779	0.1303	13.8404060838916	-1.4442826569969998	-3.7877502806424994	0.0922915906560866	0.0009	0.1019	0.0506	-0.0432	-1.9475193626807	-5.6849892500886	1.9985866165293	0.101838536864854	0.6012	2.4374	0.9292	-1.432	5.389995205899999	-1.8866163511571	-2.8378914904523995	0.1077054940851845	0.1108	0.7606	-0.98	-0.0591	9.1921843788094	-2.6663165335697	-3.1887132952043	0.1126202124204053	0.2142	0.4673	1.4547	-0.7202	4.2732039364498	-4.4079538165973	3.616411381944	0.1132661329599382
236	0.1420971819627318	0.0485	0.1355	-0.1274	-0.6908	4.8180262255834	-1.4725702960703	-2.1581619490485	0.144529268079897	0.0124	0.1137	-0.1167	-0.3198	8.239374861316799	-2.8024434197917	0.1629588331594	0.1597302982016687	0.0021	-0.1083	0.0031	0.0871	4.861224873292	-1.4336206956773	2.0422180375756	0.1712685560183726	0.0186	0.341	-0.0639	0.2062	-4.3322184824998	1.9025896216213	-3.9549581611175	0.1824661418687604	0.0413	0.5267	-0.2063	0.1397	8.349692719399599	-2.854730307592	2.5162622144799	0.1867904803638074	0.0062	0.2101	-0.075	0.0086	3.7342437588905	-1.0011227591921998	0.5700411718123	0.1940836429535855
238	0.0650628192054056	0.0005	0.0839	-0.0231	0.0533	-12.6373355481163	10.8055240387243	-4.8526480925994	0.0903812557811361	0.0007	0.0982	0.0168	0.0457	6.018185377086899	4.9798441108525	1.2741633922501998	0.0941123490924539	0.0022	-0.169	0.0789	-0.019	-13.7498777702509	14.4252795782778	-5.7135916334075	0.1078521976907591	1.404	4.1709	-1.0208	1.0428	-0.0481165265461	5.2211349181356	-0.5088627590738	0.1112470271152719	0.0214	0.5138	-0.1517	0.0391	5.0882735034617	1.2024803903148	-3.5291485398514	0.1191685257006396	0.0029	0.1739	-0.0433	0.0632	-14.001043678239698	11.619570686938	-4.989994612773099	0.1217285993682384
239	0.0923391361759676	0.0117	0.2678	0.2708	-0.2137	-7.1217967312526	-10.8908984153433	5.5400495249898	0.1218433020437807	0.017	-0.2813	-0.3355	0.1308	-6.733913791581299	-14.0623007770396	7.594621274205199	0.1237769708919325	0.7276	2.1211	1.757	-1.1095	3.9389848906533	-1.1765533330835	1.8251625372037	0.1305377811665777	0.1146	-1.0968	0.1592	-0.2977	6.759329389413499	1.8275624620764	0.8234102895203	0.1334244573278724	0.4393	0.704	-1.5279	1.452	1.958102637939	-5.090122625904599	3.9013729533041	0.1367579418672989	0.0336	-0.3028	-0.4298	0.3026	-12.1363807382132	-12.3866417564959	6.4943147346183006	0.1411882594871226
240	0.1048738220833502	0.6414	-0.9962	2.8428	0.3162	-1.3366007819711	11.5541038838532	-0.2133572554861	0.1261130079148725	0.0151	-0.2918	0.3066	0.0284	-3.0472750998378	13.002871646349998	-0.1803484527287999	0.1343702911760671	0.1021	-0.7294	-0.1785	0.7585	4.5052097884877	-1.1108111287837998	-3.2790842367222	0.1398182566720739	0.0023	-0.0924	-0.1223	0.0379	0.1780272139174999	-1.4127688894063	0.7591631203871999	0.1434650356782407	0.1556	0.1734	1.2365	-0.2613	4.104697735961699	0.8059813269202	-2.9328655665622	0.1469520834490985	0.1118	-0.5911	0.6381	0.6202	-0.620833024446	7.6418329110452	0.0016917503201	0.1496316291174496
242	0.0760200660505521	0.0084	0.3563	-0.1815	0.0764	-13.4378875367999	7.030206155783	-1.6721968338421	0.1056262931994015	0.0032	-0.1879	0.0969	0.0249	-15.3115600308567	10.4570628158144	-1.9007404991784	0.1290744354763549	0.8464	-2.433	1.9347	-0.4167	-4.6461758674858	5.259533716098799	-1.4448334594268	0.1306917817147759	0.0238	-0.0468	0.5134	-0.0845	-14.5008575402525	7.6957722061349	-1.4019495559638	0.1352537019144747	0.1717	0.476	1.2497	-0.3408	-0.5673658457247	3.5632196044376	-2.6114723487739	0.1408380183684609	0.2998	-1.5399	-0.8994	-0.1134	-1.1608948068649	3.3203944189572	-1.3298337806907	0.141585759481062
243	0.1340139989163276	0.3319	1.823	-0.3024	0.5476	2.5543462681974995	1.3372302704622998	-1.8146186049761	0.138716592895122	0.0376	-0.3052	0.3005	-0.4719	-2.1209040989756	-0.3900468063597999	0.9312101936382998	0.1462783197962558	0.0638	0.0061	-0.3852	0.7109	0.6846867632721	-0.5800343016101	0.9975818864292	0.1521198512727658	0.3262	1.438	0.6385	-0.8611	1.3077229974373	2.8254197497205	-3.8193427342946	0.1552338759263687	0.1619	-1.0735	-0.2756	0.5795	-4.623199537556999	0.5360881363182	-0.4758539563164999	0.1581835459142059	0.043	-0.4087	-0.3942	0.2926	-4.1303887350088	0.4568119294577	-0.4740048338736	0.1602377227261064
244	0.1003424313713859	0.5986	2.4912	-1.5284	-0.6371	11.5266424484246	-9.4264721266279	-0.4432779268969	0.1145355117593919	0.071	-0.7219	0.6238	0.1384	11.559769280274	-8.857689931798	-0.570080514843	0.1335224431106365	0.0795	-0.3154	0.0919	0.8863	-2.2713911914031	-0.7241478230642	4.7988268266018	0.1345775727086672	0.1154	0.4055	-0.9906	0.3753	0.6020270557713999	-3.0442063434432	2.2629717828333	0.138702758985567	0.0084	-0.2773	0.0975	-0.0674	1.9786003569337	-1.5382338143086	-0.6835458153818	0.1403251567838844	0.0161	-0.2957	0.2711	-0.1036	4.5688274691296	-3.9806885031953	0.1916005595089999	0.141525997021184
245	0.0937767110463665	1.3482	0.1095	-4.6267	0.3825	-0.7739167568997	0.0009048897061	1.3773601617763	0.0975504052581555	0.0231	-0.3087	0.0684	0.5045	0.8232135743668	-0.3475563332037999	-1.2593310696762998	0.0985523218580045	0.2308	0.2951	-1.8245	0.3115	0.8765233809652999	0.1475757081556999	-1.4695408827063998	0.1025986011229525	0.0029	-0.096	0.0165	0.1799	-0.8312788956602999	0.121569964863	1.4650557772066	0.1080805035025442	0.0277	0.3213	-0.4765	0.2334	0.498869629276	0.0424117870946	-0.7903621437323	0.108907476858474	0.0533	0.4424	-0.0576	-0.7319	0.5412027303092	-0.1120882944642999	-0.8030305996177	0.1163554870680028
246	0.0786714727736629	0.6393	-2.007	2.8563	-0.0513	-1.9236774860765	2.7970534245858	-0.3453137804539	0.0838213220021759	0.0116	-0.1798	0.4046	-0.1067	2.9053254450722	-2.693817312029	-0.3743489371105	0.0993776686895562	0.044	-0.6885	0.3528	0.2554	-11.485332266189598	15.5127209468258	-1.4837437167891	0.1001870027450735	0.1168	0.6088	-1.124	0.3393	11.1935643505184	-9.8049520819619	-2.1273170129797	0.1028413835896918	1.1418	2.9195	-2.8443	-0.2005	-0.2009248577849	1.8756003025611	-1.0552194264047	0.1062256644927971	0.0319	-0.5063	-0.062	0.4358	-0.7427570765852999	2.898401071669	-1.3198799939236	0.1068468126912082
247	0.1298740118555758	0.2543	0.5539	-1.1812	1.1115	3.0942506784936	-2.7811194971523	1.2046836000339998	0.1380511985297143	0.1538	0.1764	-0.7704	1.0229	-1.2391087518965	-3.4874449273094	6.457096227576099	0.1435471222403325	0.125	-0.7083	0.0141	0.8967	-0.5229475640643999	-0.6426290634538	2.6083249063179	0.1480631829784076	0.0466	-0.4028	0.1623	0.5328	5.5722714671331	-3.8349225744518	-0.7173021357224	0.152240935465666	0.1686	0.9324	-0.1294	-0.8805	-0.2724111445668	-3.5437054612103998	5.5605472439845	0.1549190975225658	0.4064	-1.118	-0.453	1.5748	-0.4337569134675	-4.4613423092572	6.368456379409	0.1573006537085362
248	0.0995263152310519	0.0028	-0.0918	0.1821	0.0319	-0.5009941529338	-1.2442233458875	0.5341603278138999	0.1098452280638371	0.0615	-0.1983	0.8943	-0.0304	-4.8389960609465	3.1215153987687	1.3414399747472	0.1121905795664174	0.0553	-0.2993	0.8049	0.0441	-5.172428246129	3.5164407409353	1.5960287264069	0.1212116104688651	0.7244	-1.5395	2.5547	0.2613	0.7288689867482	-4.998610736496399	0.4191606490777999	0.1317930548465823	0.896	2.3849	-2.0601	-0.5161	0.8158564276259	-3.6212112316894	0.3479891065414999	0.1337489096195493	0.016	0.0708	-0.4179	-0.0036	-2.5207473199797	-0.6512058441463999	1.0489245414927	0.1467289486324613
250	0.1007312684509181	1.2034	0.7584	-2.7826	-3.0987	-0.427658743709	6.7588179300144	6.741900426813399	0.1338653317952193	0.0284	0.4606	-0.3088	0.1036	1.1869398931883	0.9015455484905	0.3617591672865	0.1414518005355492	0.4103	0.3497	-1.3743	-1.5297	2.2533720833425	0.4320651631474	-0.8243938652878	0.1418248350450896	0.1952	-1.34	-0.5079	-0.1031	1.9833608636484	-1.1680158954215998	-2.0208154288748	0.1492796523289646	0.0097	0.092	0.1656	0.2479	-1.9581419809697	8.429519728689899	9.2496252036314	0.1510312959740263	0.0155	-0.3497	0.0646	-0.1665	0.1651620428786	2.2715485635259	1.9020388191915	0.1529810496268564
251	0.1013763771982344	1.2648	-1.639	-2.2903	-3.2838	-1.2298237966513	-4.3756138453619	-4.4860890755675	0.1298727186474225	0.1748	-0.5681	-0.6678	-1.1182	3.4254403109262	0.2775257385578	3.8431452678681	0.1322130950286672	0.0217	0.156	0.2537	-0.3973	1.5211195959541	0.1650046707558	1.4689113942152	0.1396554741417103	0.2054	0.5945	-1.2951	0.4187	2.7148658334535	1.9414998789836	3.810765953602	0.1500758084500772	0.0234	0.0512	0.4787	-0.0502	0.5893979429167	0.4958008728813999	-0.1595359894885	0.1518157114261754	0.0235	0.1712	0.2962	0.3394	-0.5033547347758001	-2.7854078874986	-2.601361189884	0.1521668279133569
252	0.0990113997276437	1.3515	-1.2895	1.6101	4.0273	-0.4022431458768	3.3795269940993	7.3071417488803	0.129696531806916	0.303	0.7498	-0.6166	-1.6007	5.144101264024999	-1.207044181876	-4.9489991747837	0.132615474963234	0.0225	0.3317	-0.3698	0.0892	1.7493091740140998	0.1646112404488	-0.4453631075239999	0.1404140188159174	0.2057	1.3799	0.2521	0.4799	2.741422379176	-0.9962835664161	-3.4165881290187	0.1424070583763224	0.0038	0.1136	-0.1645	-0.0161	8.4172447031115	-3.2566193661925	-10.7502077375601	0.147329129145622	0.0965	-0.5139	0.2466	0.8111	-3.0912212651297	4.897813891843	11.8795100907729	0.1495110840368998
254	0.0990609039856484	1.4574	0.6341	3.8416	-2.6284	1.7435650915319	-5.5509475444937	3.2585865177275	0.1200681237742952	0.1048	0.4987	0.8459	-0.5876	5.7697341382164	6.6197009734592	-4.8495399931741	0.1326344089417722	0.0286	0.0277	0.5116	0.2457	2.1391199221897	0.6719789643559999	-0.9790513189695	0.1401552548100555	0.2025	-1.0672	-0.3871	-0.9373	2.656834863171	3.2697205954156	-2.8218788769575	0.1484521119312102	0.207	0.2966	1.092	-0.9006	2.0004750820029	-2.5648508573944	1.2529574987029	0.1490598771340772	0.2277	0.132	-1.2109	0.8988	2.783912852332	0.959183088466	-0.9917591178856	0.1495256665298615
255	0.099666621149573	1.485	-1.6937	-0.3639	-4.3986	-0.7934702431576	-0.8554355165101	-8.045453062996499	0.1256550365669012	0.1623	-0.9478	0.0047	-1.0194	7.7673765220089	0.0176650207843	6.8352220956338	0.1337680288146005	0.0414	-0.2734	0.4759	-0.4037	1.1684486687593	-0.2071803996661999	-0.9977786015826998	0.1363105113233805	0.1008	-0.8584	-0.0995	-0.6018	-5.6666553977824	-1.0168206284414998	-13.1454901326375	0.1402241358757615	0.1839	-0.2942	-0.1385	-1.3645	4.593141462102199	-0.0772697122948	2.900368223204	0.1415884818698087	0.2087	0.973	-1.0563	-0.385	2.9358949799261	0.0519721435546999	2.9577697049953	0.1503413740178889
256	0.0991808511549549	1.3697	-2.2442	-3.8861	-0.7597	-5.375792371817299	-6.118392076279799	-2.3318220865583	0.1318962597660879	0.3454	0.7896	1.7999	0.2553	0.0710928564748999	5.8169457750564	-0.8728251360795	0.1327763439571229	0.0223	0.3748	-0.2012	-0.2674	-0.8118827815252	1.4151294712483	-0.6528582514358	0.1404166294867674	0.1972	-1.2181	0.6414	-0.4598	0.7449996293351999	4.2050224642467	-0.1334122171037	0.1455823213420181	0.0911	-0.2742	-0.9286	0.0323	-7.409472971730999	-11.9873886809523	-2.5552511579036	0.1494981571002696	0.0001	-0.0031	0.005	0.0355	-1.7118152657569998	0.5705919742421	-1.0725697029433998	0.150284312632159
257	0.1025557532671305	1.1393	-1.4259	1.9951	3.2634	-1.5015267666655	4.9558448621255	6.9131606394505	0.1338747348406922	0.0305	0.0496	-0.2443	0.5289	1.4923991835431	0.6119808425385	-0.1528083312388	0.1415098482727095	0.2073	-0.6314	-1.2928	0.3575	2.7806473807839	-0.9413213525282	-2.5981350613666	0.1446964928666281	0.4362	0.6949	-1.0972	-1.6838	2.1823185698983	0.9716154861671998	-0.1546967967124	0.1515049853685806	0.018	-0.0262	0.3448	-0.2431	0.7181283393671	0.8474095382473	1.6240016212345998	0.1520364880397094	0.0017	-0.1103	-0.0532	-0.0474	3.5057394365849	-0.1849515873207	-2.4364745482203	0.1534220519817955
259	0.1153717749729256	0.0073	0.3076	-0.0054	0.0001	0.0182945092755	1.0562423452029	0.0011409478903	0.1465965280129871	0.1622	-0.0219	-1.2882	-0.0014	-0.0167994741089	-0.9843232850833	-0.0010622618289	0.1548575968204129	0.1389	1.1597	-0.0195	0.0003	-0.0076325479558	-0.4247867024679	-0.0004327733377	0.1813063164317929	0.0277	-0.0082	-0.4788	-0.0005	0.0389102573623	2.3028656159631	0.0025572969955	0.1975678841797809	0.0	-0.0	-0.0	0.0143	-0.0016130642587	-0.1970298977456	-0.0001967151534999	0.2064939986016802	0.0	-0.0001	0.0	0.0	-0.0246680802489	-1.305008328319	-0.0014163491051999	0.2095856884957699
261	0.1040528814938441	1.0738	-2.1556	2.2419	2.4098	-6.9010823290256	6.7283270812219	6.119808425384999	0.1319465015827069	0.0065	-0.077	0.1012	0.2412	-7.8536164453033	6.8480085806113	5.653986941897	0.137434236444993	0.0018	0.0377	0.0356	0.1302	-12.5111231056307	9.943360863964498	5.497677080925899	0.1595133663007519	0.0304	0.2608	-0.0434	-0.4652	-4.433684158675099	3.9788787237831	3.5618032553324	0.1613794461888719	0.3516	-0.439	0.2928	1.729	-4.4936822804926	4.1035567880714	3.8523515370519	0.1686155889196382	0.006	0.0639	-0.0143	0.2208	-6.897069339894199	6.306530449087199	7.5201449170901	0.1756512557221783
262	0.1420873338831373	0.3955	-1.0859	-1.7308	0.0279	0.2951120732807	-3.0713923776569	-1.5519645320229	0.1571199456006496	0.1159	-0.0639	0.9448	0.4578	0.1423824281032999	-2.817747858734	-1.3235388957787	0.1679038496342463	0.023	-0.1771	-0.4128	-0.0584	0.0194748001965	-2.6549463976974	-1.1712026809083	0.1773250455904594	0.0009	0.0614	-0.0066	0.0633	-0.9689401600796	-1.4809897046401	0.0574801678527	0.1792468466170416	0.2193	-0.7507	-1.1265	0.0518	0.8452063285281	-2.0631878729387	-1.5022349412180998	0.1842406729829296	0.039	-0.3296	-0.455	0.0403	2.1278284723788	1.7530467619305998	-0.7585729749267	0.1910491228556846
264	0.100759171098107	1.233	1.6798	-3.8701	-0.7453	-2.5693359628942	9.331773451733	1.2667275594479	0.1341099006458272	0.0333	0.0195	-0.2213	-0.5688	0.7855229509562	1.1721862566758	-0.1881777158381	0.1406383626847922	0.4094	-0.8349	1.8884	0.322	2.5109902483661	0.1233010582138	-0.9727957770882	0.1419007389035804	0.1919	-0.6683	-0.5599	1.1263	2.144982033764	-1.6621250179829	-0.6166233201610999	0.1483011663529974	0.0099	0.0274	-0.3009	-0.0963	-4.9572218682	12.1363807382132	2.2818957806	0.1510222233048335	0.0153	0.0695	-0.0643	0.378	-0.2028133232584999	3.3839334135377	0.6388521325065999	0.1528324898137278
265	0.1614549807168159	0.159	0.0383	-1.2148	-0.0053	-0.0533098065985	0.6519533617297	0.0033048145788	0.161535555412371	0.0118	-0.2911	-0.1572	-0.002	0.0540179811511	0.3787553565488999	0.0014556921359	0.1974882197645884	0.0015	0.1053	-0.0001	0.0017	-0.0010229187981999	0.3617198242557999	0.0016524072894	0.2211109282375594	1.6385	3.334	0.001	0.0041	0.0047998497454	0.6630874394178	0.0030294133639	0.223284806733388	0.0656	-0.0042	-0.6636	-0.003	-0.0052326230831	0.199075735342	0.0009442327367999	0.2341545104791705	0.2413	0.0	-1.2433	-0.0056	-0.0004721163683999	0.4203802830295	0.0019278085042999	0.2370263939414611
266	0.1446364650767454	0.3088	1.7787	-0.0834	-0.1795	0.5696870845359999	-0.5984074969469999	1.4689900802765998	0.1649146704652314	0.2071	1.2462	-0.2926	0.4953	0.588571739272	-0.4225834927487	0.9881789020918998	0.1743726388816452	0.0273	-0.3714	0.1351	-0.2797	-1.8968455391391	-0.2862598913732	1.1874120095567	0.1782466267327493	0.001	-0.0038	-0.084	-0.0316	1.1311908186864	0.0917086045616999	-0.5100037069641	0.1833823719442925	0.0411	-0.5771	0.0573	-0.0055	-4.438680723574	0.1626047458831	0.5684674505843	0.1881596188351287	0.1727	1.1679	-0.0779	-0.0798	-3.3989231082344	-0.094816703987	1.0199287278668	0.1908725299353232
267	0.1230364826227853	0.1054	0.8669	0.2633	-0.6811	-8.9804795306127	-5.7939694451276	2.3152980136643	0.1283336848171477	0.6508	2.2482	1.1242	-1.135	-4.5783878255897	-2.9859393149765	1.2734552176976	0.1419664102847137	0.2355	-1.2288	-0.4743	0.8676	-5.6950217229171	-4.424910662828999	0.3901254924212	0.1435839439446062	0.8756	2.4066	0.9135	-1.5878	4.1324739156359	1.2900186336223	-3.2254203428474	0.1481044002674275	0.1255	-0.8961	-0.1883	0.6581	-3.9149462988956	-3.2485147018683	-0.2713882257686	0.1538736131479485	0.0482	0.4615	0.2322	-0.4506	1.8470766053036	0.2339336605422	-2.03010038412	0.1544630066366919
268	0.1275716768881418	0.2538	-1.5393	-0.6706	-0.4064	-6.1991633183069	-0.7494060487736	1.1707305645398998	0.1339251251245161	0.703	-2.7146	-0.7092	-0.0448	-2.4648802163857	0.3423630531514	1.4130836336519	0.1463495789096912	0.6156	2.4583	0.483	-0.1829	-4.5860597165762	-0.7758445654039999	0.5393536078662999	0.1557999916683522	0.443	-2.0134	-0.4546	0.0633	1.7273557628835	1.1287908938137	1.0331873292127	0.1562463800018919	0.0011	-0.0887	-0.0492	0.0251	3.2515047722015	-0.3503496883834999	-1.6605119537242	0.1615333750759192	0.0124	-0.3113	0.0153	0.1353	-7.409433628700299	-1.0178828902704	1.2422168513218	0.1627731045335682
269	0.1457791322617439	0.0474	0.517	0.3985	-0.2478	1.7903046120035	1.3692948404827998	-0.8531536207294999	0.1533434308794611	0.1706	0.9611	0.7325	-0.4572	-3.8553022643544	-2.9406948296715	1.835352382155	0.1567996125389218	0.0041	-0.1103	0.1622	0.0249	-4.3304480461183	-3.3061128988131	2.0663353153947	0.1666771830856676	0.0664	-0.3759	0.0728	-0.6713	0.9016242345519	0.691650479706	-0.4313569885948	0.1722183698166385	0.0019	-0.0619	0.0079	-0.1132	-4.1412080684513	-3.1628255810037	1.9749807981093	0.1780080608816255	0.0007	0.0588	0.0433	-0.0236	-5.7147325812978	-4.3633388197835	2.7238360444531	0.1895230034672752
270	0.1034885308211304	1.0766	2.0124	1.3623	3.1143	0.6548254029708	0.0210485214244999	0.2008068286927999	0.1161329990391889	0.0157	0.0444	-0.3944	0.2138	0.051539370217	-0.1620146004226	-0.8116860663716999	0.1246414064925768	0.0272	-0.1034	0.4343	-0.3575	-0.479198113926	-0.7761593096496	-1.7067793578273998	0.1275989235601805	0.0037	-0.0849	-0.1367	-0.1306	0.4478023754274	-0.5146461845867	-0.0055473673287	0.1300925497012582	0.5337	0.2234	-2.3141	0.8654	1.7563909195400995	0.9166532722793	1.7595383619960998	0.1352950592183587	0.0108	0.0546	-0.3329	0.0778	0.1921120189081	-0.2343270908492	-0.5499368831246	0.1421758574540423
271	0.1484631205539556	0.0663	-0.0458	-0.6621	0.4789	0.9938836415433998	4.3685714428666	-5.660675257116	0.1585245353945443	0.0016	-0.0605	0.0665	-0.0839	1.7704757245307	0.7042009064993	1.262124424856	0.1689808950496775	0.0143	-0.3252	0.075	0.1231	1.7479715109702998	1.4385779175454998	-2.5763783653895	0.1762944630602916	0.0397	0.2346	0.455	-0.2749	1.6738492411315	1.7807442555434	-2.741422379176	0.1857575006762697	0.0069	-0.0143	-0.2361	-0.0045	1.6961960825691	0.6306294390903	0.5188558888716	0.187277648302107	0.0141	0.0032	-0.3346	0.035	1.3816485521225998	0.5423830212302	-0.8049584081219999	0.1958694189885514
272	0.1284245757784828	0.0517	-0.7772	-0.0069	-0.0023	6.8037870141045005	0.2962136781403	-0.3758046292464	0.134151840058752	0.8244	2.7579	0.6579	-1.0857	3.452744374232	-0.1586310997824	0.3527496132561999	0.1533544744140492	0.8433	-2.3908	-0.8168	1.3659	0.4760506714699999	-0.9766513940968	1.6914355758544	0.1577489779956284	0.0001	0.0115	-0.016	-0.0195	-4.0800296557128	-0.0437494501383999	0.0009442327367999	0.1589415996176563	0.1607	1.0563	0.3245	-0.5438	2.5648902004251	-0.586998018044	1.0693042313953	0.1651196706007824	0.0495	0.6655	0.0484	-0.0684	5.9734916942117	0.3649852958039	-0.5139773530648	0.1684514863541263
273	0.087929929563696	0.0043	0.141	-0.2297	0.0306	2.5857026636654	-7.2183051855597	-0.1237731745822	0.1070095070232323	1.0361	-1.8107	3.3489	0.1709	4.0856950521336	-10.7202676911974	-0.151470668195	0.1120621462468761	0.2403	-0.9198	1.5344	0.1256	0.6282295142176	-5.4055357030265	0.3571166896639	0.1153900904606078	0.0439	-0.4884	0.5725	0.062	-3.5517314394732	0.2617098402164	0.9929787518373	0.1218385624855103	0.2079	1.333	-0.8161	-0.3423	0.1940791704431	-4.8815258771332	0.398151470684	0.1300916331735132	0.0003	-0.0307	0.047	0.0164	2.1482868483428	-6.2149398736176	-0.1131112132624999	0.1309149282911917
274	0.1255473772637564	1.5908	3.4645	-2.6163	-0.3976	2.4111769794802	-1.580409543219	-0.5712214627333	0.1294455167601679	0.1807	-1.3868	0.3527	0.2148	-3.2354528156758997	0.7125809720384	0.2451070812609999	0.1461802472851246	0.1622	0.6985	-1.0848	0.0019	2.7964632791253	-1.5838323868898998	-0.6063154461176999	0.1512477324942694	0.0572	0.6659	-0.2121	-0.2815	3.6299847275355	-2.7374487330753	-0.8865165107630999	0.153556108680468	0.0663	-0.7879	0.1335	0.0958	1.0078897604725998	-0.4383207050287	-0.4180197011875	0.1563582371785051	0.0971	-0.7462	0.6015	0.112	0.6583662757337999	-0.4130231362886	-0.3283175911915	0.1644231635361201
275	0.1264251528632544	0.0643	0.7002	0.4984	0.1539	-0.3962236621797	-0.4081446004818	0.8522880740541	0.1319507865520356	0.0605	0.5674	-0.3974	-0.4565	-0.4215212309197999	-1.3303058970591	0.4362748674323	0.1363277291092286	0.1313	-0.1893	-1.0826	-0.4864	1.3454923069093	0.3844600960004	1.9547584803295	0.1469160011409045	0.0627	-0.1094	0.682	0.4043	-1.5187590141121	-3.7524202390739	-1.2223486208183	0.150938281637667	0.1216	-0.2779	0.9736	0.4278	-1.7631185777897995	-1.450184111602	1.2889957148241	0.1542146779643685	0.043	-0.0978	-0.4888	-0.4124	-1.0818940012193	-2.885417871538	0.5649659208519999	0.1550549905841658
276	0.0968084407693005	0.0302	0.2408	0.0256	-0.6403	0.2289370956432999	-3.1045978955677	-0.1152357369203	0.1477117328075081	0.018	0.0825	0.2801	-0.3119	-3.4167061581108	2.0591355407766	0.9941590427583	0.1646771100751783	0.2439	-0.3759	-1.014	1.0258	2.91531857487	-1.9957539183189	-2.848828852987	0.1714704431200313	0.4205	-0.0198	-1.5676	1.1049	2.456185406601	-1.7799180518987	-2.6701721505783	0.1791133279282402	0.0191	0.1505	0.3542	-0.1074	1.2603146454438	0.2741422379175999	-4.1561584201173	0.1804884146425766	0.0045	0.0652	0.1551	-0.0958	0.9634714788123	2.0815610682756	-4.6550280493933	0.2045895425135523
277	0.0974446477317068	0.033	0.6778	0.182	-0.1258	-2.0389919090582	1.6369848213656	-1.4706031445352998	0.1467958481754725	0.001	-0.0944	0.0221	-0.0341	-5.883592869062199	2.1978197239941	-2.328320556826	0.1471650975062749	0.0403	-0.585	0.1608	-0.2057	-2.5857420066961	-1.1255647652963	4.0223527727066	0.1601112128653529	0.494	-1.9663	0.608	-0.6259	0.8397769902915	0.4367469838007	-0.7745462453908999	0.1686943320296757	0.1952	-1.0104	0.4349	-0.7252	2.018690905217	0.9433278470939	-4.0945078910104	0.1786945162755263	0.0032	0.0077	0.122	0.1083	0.645619133787	0.6515599314227	-0.4458745669230999	0.1793158044888015
278	0.0949333172439412	0.0026	-0.1685	-0.0706	0.0887	-1.8370047894444	-0.1179110630079	2.3947709356783	0.1118547493214484	0.0029	-0.1225	0.0077	0.1538	1.0363347716687	0.4929681746709999	-2.6443631224391	0.117108495091446	0.6037	1.8474	0.7325	-1.945	-0.4168394102665	-0.0474083519935	0.3115181170825999	0.1194464140464557	0.9344	-2.2789	-0.8159	2.4238	0.9789332898774	0.9668156364218	-0.5957321708594	0.1241679699332624	0.0774	-0.702	-0.4205	0.5154	4.1537584952446	2.0685385251139	-5.2144466029166	0.1339174801659444	0.0003	-0.0341	-0.0476	-0.0136	1.0448722093306	0.5750770797418999	-2.4789256783456	0.1416116659058329
279	0.0960179686636774	1.4402	-3.6497	0.1195	3.0273	7.386063868464499	-1.0900773516049	-5.8737964544179	0.0985748194169526	0.1673	1.2374	0.0151	-1.0069	0.4444975608485999	-1.1860743465129	-0.3180097171481	0.1028893329844693	0.0784	-0.8235	0.2748	0.6234	12.418430925301498	0.2650933408565999	-9.2311339792024	0.1108539704801793	0.0003	0.0366	-0.0465	0.0118	4.3229728702853	0.7837918576053999	-2.8269147848871	0.1211617038059363	0.0003	-0.0035	0.0306	-0.0473	-0.9600486351414	-0.8508717249489	0.6774476456233	0.1324891914782186	0.0001	-0.0248	0.0123	0.0118	4.134913183539299	0.7344556971076	-2.7553891550745	0.1357166832956242
280	0.0945251908200611	1.0657	2.1407	-3.2321	-1.372	-9.0524772767937	13.0404048976378	5.0939782429132	0.1240195582198457	0.165	1.0897	-0.8826	0.1723	-4.0398604213681	4.7570051849677	1.0846480133683	0.1409289718036199	0.7103	1.4253	-2.1601	-0.9285	-6.3342279427	9.0237962074134	3.4494002166225	0.1422598663724427	0.0001	-0.0078	0.028	0.0044	-0.4683000944220999	1.1458264261068	0.8224660567834999	0.1457757961595512	0.0693	-0.3984	0.668	0.3284	-7.461681173469899	10.5590792944195	3.9950093663701	0.1496690799698786	0.0205	-0.1023	0.3435	0.278	-6.0180673479948	8.9211502403171	3.6823503013972	0.1599142034993631
282	0.1168847660384963	0.1126	0.2193	0.2826	1.1478	-1.5758457516578	0.6809491753556	3.4595507185431	0.1573117722117129	0.2177	-0.4209	-0.3412	-1.3349	-3.4771763962967	-0.0681814722031	0.8419015139492999	0.160828599049433	0.0	0.0022	0.0026	0.0123	3.0492422513728	1.257009830865	4.4750336839408	0.1773841855170575	0.1536	-0.6493	0.1651	0.9221	-2.2452674190183	0.4251407897442	2.5658737761926	0.1862631248521018	0.0043	0.0134	-0.1816	0.0403	-2.6544349382983	-0.3201342408058999	-0.5081939275519	0.1933036175737864	0.0002	0.0048	-0.034	0.0095	2.2294515206769	1.0070635568278998	3.6639377630296	0.20235516620419
283	0.1106749546779325	0.6486	1.905	-1.5649	-1.6469	1.1717141403074	-1.7138217603226995	-5.1066860418293	0.121119920210078	0.0225	0.1211	-0.1238	0.4986	-1.3145293417484	0.219927541613	-0.0188059686746	0.1339486038899915	0.1037	0.7146	-0.4461	0.6721	-5.7493937913445	4.112566342101699	-4.6245372006008	0.1366863597274449	0.0156	-0.0825	0.2711	-0.3013	-6.6598702078039	4.7490185497356	-5.3621403401644	0.1461827888672753	0.0454	-0.1448	0.1227	-0.6552	1.3353418049886998	-1.8616728696933	-5.7139850637145	0.1550366798738937	0.0321	0.0379	-0.0324	-0.5555	0.1316417807222	-0.8353312278224	-4.2660828478931	0.1572247160406818
284	0.1140833453321339	0.1339	0.3911	0.7762	-1.0027	-0.8959588381310999	2.1877085651042	-2.1881806814726	0.1550270107634298	0.0479	0.4818	0.3176	-0.3614	1.3062673053013998	2.2731616277846	-1.7901472398806997	0.1569796198375022	0.1145	0.4605	0.5685	-0.7475	0.1016230482980999	1.504870924275	-0.9982113749204	0.1617931625500127	0.0516	-0.2871	0.3156	-0.5444	-0.4868306618818	0.8709366706058999	-0.6121382146613	0.1672299573588251	0.1106	0.4059	-0.4732	0.777	-1.4765045991403	0.4885224122018999	-0.3887484863466999	0.1828615181201825	0.0048	-0.0459	0.1779	0.074	-2.3861154689243	-0.2074558008811	0.8038961462930999	0.1846205057469822
285	0.0986776932251919	0.0349	0.2887	-0.0934	0.662	-0.6483731459359999	-2.703653069704	-1.3434464693128998	0.1411681388734247	0.0015	-0.0911	0.0524	-0.0725	-1.5934714294114	-2.1517883780751	-4.4285302216534	0.1576902191593557	0.1045	-0.5957	-0.1215	-0.7905	2.27796147753	-3.8555776655693	2.0085404032964	0.1638498710217506	0.7001	0.6327	1.4465	1.9791	0.528376902301	-1.3208635696911	1.5085691691608	0.177787020040566	0.0004	0.0411	0.0066	-0.0386	-1.0696976617023	-1.0435345462868	-2.9362097241717	0.1817141010871074	0.0076	-0.0731	-0.1034	-0.2167	-2.231536701304	-4.0697217816694	-5.7208307510563	0.1851360728156237
291	0.0966404174201035	0.0305	0.6829	0.069	-0.0477	0.4913157673815999	-3.0995619876381	-0.0175076486614999	0.1480265542080016	0.015	-0.2946	-0.2541	0.0213	-2.5028462410112	2.0967081350951	-2.4740077995081	0.163421734232097	0.1924	-0.9502	-0.929	-0.0135	4.4176715451802	-2.0472146024745	1.6052743386213997	0.1706804832997636	0.4726	-0.98	-1.7538	0.3423	3.392156106954	-1.4718621215177	0.748304443914	0.1788438147497484	0.0145	0.1139	0.3075	0.1194	4.381830044212499	0.6909029621227	-0.5936469902322999	0.1800803782545015	0.0079	0.1409	0.212	0.0359	4.5884202984182	2.3530673231363	-0.8824641786009999	0.2022545899626954
293	0.1409034413242712	0.0424	0.0012	0.6717	-0.0026	-0.0015343781972999	2.1655977818508	-0.0083800655391	0.1599834752102145	0.0827	-0.8805	0.0013	-0.0066	0.0017310933508	2.3797025549202	-0.0095210134294	0.1733345738248477	0.0	0.0093	-0.0014	0.0006	-0.0465821483488	5.1046795472636	-0.0179797650298999	0.1767886196145195	0.0013	-0.0292	0.0003	-0.1019	0.0592112612034999	5.106253268491599	-0.0170355322930999	0.180623929921289	0.7905	-2.5622	0.0044	-0.0182	-0.0047605067147	1.2856909002453	-0.0051932800524	0.189276355708306	0.0002	-0.0324	-0.0217	0.0179	-0.0688503037249999	5.2945096703911	-0.0267926039066999	0.1896887207973866
294	0.1261568799739122	0.0724	-0.6247	-0.3287	0.6025	-0.4559070397516	1.2832516323419	-1.1453543097384	0.1324680385764552	0.044	0.6692	-0.2248	-0.0107	-1.2571278599571	0.8129057003233999	0.180191080606	0.1345175015546009	0.1649	0.0503	-0.7093	1.1544	1.1015261735386	2.3900497719943	-1.6931273261744997	0.147820408596516	0.0251	0.2051	-0.1935	0.418	-3.0305543117903	1.4091099875512	-1.0104864004988	0.149568774570785	0.1735	-0.3026	0.6527	-1.1057	-2.4110982934188	-0.5196427494856	1.6671609259124998	0.1541376966161631	0.0018	0.0619	0.1134	0.0287	-1.6873439006616	3.6620099545253	-1.9472046184351	0.1563240606894311
295	0.1255374770001444	0.0763	0.7364	-0.6055	0.0543	-0.9857396341885	-0.9659107467157	-0.295466160557	0.1313282209328096	0.0756	-0.4958	-0.7652	0.1788	-0.5425010503223	-0.1199569006042999	-0.6052531842887999	0.1339333051530142	0.0778	-0.2751	0.8474	-0.2785	-0.092062691838	-1.8061205103449	-0.6968044167276999	0.1444111271390854	0.0133	-0.0433	-0.3656	0.0525	-2.2964920449897	1.9267462424711	-0.6106431794946999	0.1472746449888717	0.1721	-0.1958	-1.2323	0.4428	-2.726865457817	-0.5819227670837	-0.2757159591456	0.1506957803031349	0.0142	-0.0752	0.3667	0.0304	-1.7412438527205998	2.2211107981685	-2.042296723637	0.1516170795782314
296	0.1313475073372128	0.01	-0.2285	0.0489	0.2445	1.1254860792349	-1.9630992028379	0.9794054062458	0.1503569568270181	0.1718	-0.2364	0.8928	-0.9279	-0.554343302563	-0.3711228085931	1.0295284273576	0.1643967676105648	0.3006	0.4422	-1.2054	1.0462	-0.0773090553255	0.5537138140718	-0.9356166130767	0.1662602364603416	0.0011	-0.0612	0.0015	-0.0774	3.6219587492727	-2.6360223999307	-1.4911795495914	0.1711836783463278	0.0075	-0.0651	0.1807	-0.1702	3.7179950872114	-3.2376560253951	-0.7729331811321999	0.1717806304327687	0.1586	0.233	-0.776	0.8534	-0.4564971852121	-2.2172945241906	3.5735668215117	0.1718974682431138
297	0.1363245230995868	0.0905	-0.054	0.0419	-0.9955	-0.7040041913458001	-0.1616998561769999	3.3590292751046	0.1524233200769897	0.001	-0.0137	0.0964	-0.0209	-5.1126661824957	0.1075638459337999	1.4544331589176	0.1601606561195061	0.0001	-0.0097	0.0288	0.0069	3.2053947402211	-0.3008954987936	5.154802568375399	0.1630449127063531	0.1046	-0.7959	-0.0028	0.5739	1.5492498629046	-0.1612670828393	1.9657351858948	0.1701020418398312	0.0002	-0.0304	0.019	-0.0127	-2.5103607598749	0.1460413299584	-0.7284362134104999	0.1785656033775138	0.3157	-1.2221	0.068	-1.0742	-1.0699337198865	0.0272647202750999	-1.0505376057514	0.1885447243899128
298	0.127297502794899	0.0637	-0.8642	0.0477	0.0379	-6.671397715799	0.4354093207569	0.4298226103974999	0.1323292643690972	0.8078	2.7835	-0.6515	-0.9923	-2.8871489648888	-0.2383007369499	-0.5502909704009	0.1492960098135093	0.9126	2.6486	-0.7884	-1.2379	1.6229787024364002	-1.1361873835853	-1.8906293402885	0.1549584156073412	0.1504	1.0742	-0.2976	-0.4617	-1.8275624620764	-0.7773396005705999	-1.4337387247694	0.1554083833234933	0.0001	-0.0107	0.0257	-0.0089	4.745202275757699	-0.1482445396776	-0.0259270572313	0.1609379822626225	0.0359	0.5778	-0.0002	0.0269	-5.3189810354865	0.3363829124849999	0.3248554044898999	0.1651817861188604
299	0.0998693950120371	0.0058	-0.2912	0.0416	-0.0116	-0.4694803853431	-0.9662254909613	0.5904602047455999	0.1081744284867591	0.0972	-1.157	-0.0211	0.0945	4.9612348573314	-3.6801077486473	1.0073783010735	0.1113912167006768	0.0335	-0.6667	0.0832	-0.0094	5.3859035307072	-4.0567385815384	1.2408005022166	0.1207930634111698	0.9535	3.3013	-0.9636	0.1172	-3.7424664523068	-0.7926046964822	0.7241084800334999	0.1313110027794684	0.7391	-2.4271	1.5607	-0.3407	-4.1018650377513	-0.0917086045616999	0.5289277047308	0.1333392353148105	0.0072	0.0943	0.2598	-0.0715	0.967051694606	-3.0423178779696	1.0781957563334998	0.1468592738063856
300	0.1114022778749329	0.6055	2.1618	-1.449	-1.1749	2.2626963816184	-4.1649319159634	-2.8250263194135	0.1214824763893894	0.0071	-0.1828	-0.2258	-0.0602	-0.1019377925436999	0.8461112182341999	0.4961156171269999	0.1405521631401338	0.084	0.8831	0.3382	0.0483	-3.5583410686308	-3.2985590369187	-1.4338567538615	0.1461756760386855	0.0859	-0.6916	-0.5865	-0.2426	0.3018003884997	-3.9598366969243	-2.4157801140721	0.1531690800343891	0.0031	0.0822	-0.1183	0.1001	-8.2513351426496	-4.5572606181038	-1.4209128967612	0.154796651400306	0.0217	-0.4378	-0.1359	0.0076	3.6410401191622	-2.2082062840989	-1.9778134963197	0.1551167580862957
301	0.1041901754390703	0.9871	-0.9598	-2.7154	-2.4322	0.8213644519239	-0.9392755149318	0.1059901247057999	0.1154023753868248	0.1827	-1.1461	-0.4201	0.9409	0.9870379542016	0.2796502622155999	1.5498006653344	0.1169010099676789	0.0017	0.074	0.0489	-0.1186	0.1398644741384999	-2.5080788640943	-1.1097488669548998	0.1178535134478072	0.0004	-0.0552	0.0144	0.0348	1.0916510728329	-1.0379871789581	-0.3653787261108999	0.1251593350717592	0.2821	-1.356	-0.4573	1.1546	0.9057945958061	-0.9640616242728	-0.053113091445	0.1323785602585248	0.2177	-0.5082	-1.1526	-0.9382	0.7923292952673	-0.952888203554	0.0582276854359999	0.1337546245044576
302	0.1006646838494777	0.0032	-0.2101	-0.0336	-0.0537	2.7510614216975	-0.2417235806207999	-0.2359401551078999	0.1154766868977941	0.3457	2.0852	0.302	0.2251	-2.1304644554357	-2.6168623439798	-1.4760718258025998	0.1214345255246396	0.8331	3.0287	0.8896	0.5714	4.44182816603	-0.7956734528768	-0.3661655867248999	0.1222686131791316	0.0115	0.3578	0.1053	0.041	-3.4759174193143	-3.8391716217674	-2.1727188704075	0.1333238538918899	0.6584	2.1342	1.4953	0.7852	5.0821753337032	-0.0256516560163999	-0.0064916000655	0.137463937235829	0.0251	-0.2708	-0.4088	-0.1828	0.6257115602528	-2.7809621250295	-1.4026970735471	0.1488952475834866
303	0.1204620958346534	0.0022	-0.0426	-0.1585	-0.0191	-7.2456092488655	11.9487144817742	-4.4340382459514	0.1223981364831523	0.1054	0.5547	-0.143	0.9819	-4.797489163558	-4.424517232522	-6.379078997697999	0.124053654962921	0.0893	-0.5785	-0.0522	-0.8618	-3.3651667878938	-11.6044236201185	-6.905016632095599	0.1247372203912299	0.2753	1.1931	0.1439	1.3662	-5.8173392053634	-0.2341303756956999	-6.2709250063037	0.1284543702800545	0.0156	0.2588	0.0724	0.3324	-7.0248161605771	5.9728228626898	-1.0067488125823	0.130055111343594	0.0609	0.5003	0.2214	0.6344	-4.8548513023186	-6.0501319180153	-2.6417664824129	0.1323218814330926
304	0.118334900719937	0.0172	-0.0421	-0.4394	-0.1522	2.2395626795668	7.1120790026697005	8.640634431426099	0.1301520413187352	0.7586	-0.5485	-2.2718	-1.8112	0.7042795925606999	3.6236898426235	3.4049425919315	0.1400582208343723	0.0775	-0.1345	-0.8766	-0.2098	2.0247497319448	6.5643059862336	6.9548249089618	0.1483725085198692	0.7478	-0.4654	-2.1986	-1.5841	0.8877361447148	2.266551998627	4.2952753766725	0.1529229214087113	0.313	0.3195	1.3243	1.102	1.2142046134634	4.4657093856649	5.2876246400186	0.1564179922885215	0.0004	-0.0305	-0.0533	-0.0165	-1.1998050642271998	-1.0651732131718	-3.4981855746905	0.1567582607474341
305	0.1369646824500832	0.0945	-0.2252	0.287	-0.9499	-0.2039149281180999	-0.1023312228507	3.3600128508721	0.1512381328399979	0.0011	-0.0256	-0.0725	-0.0734	-4.9289342291267	0.4761687005620999	2.1776760922757	0.1578300932735061	0.0042	0.1361	0.0123	-0.1448	0.7303246788841	-0.9584749139134	4.5886563566024	0.1595527861811108	0.0028	-0.1165	0.0086	0.1145	3.5969759247782	-0.6877948626974	4.3307234473332	0.1672996605065541	0.006	0.1913	0.0547	-0.1175	-2.2591161658247	1.0213057339413	-0.4529563124490999	0.1732270795260964	0.358	-1.4927	-0.1798	0.9162	0.3004233824251999	-1.0052537774157	4.1130384584701	0.1772785319911508
306	0.1296704908796773	0.0094	0.3039	0.0164	-0.1292	-1.2649177800357	-0.0933216688204	-2.1923903857575	0.1489950462096211	0.1564	-0.1264	-0.0222	-1.2481	0.7263510327834	0.0398544900991	-1.0330693001206	0.1626759672923291	0.2282	0.336	0.0686	1.4096	-1.4156802736781	-0.1117342071879999	0.4987122571532	0.1632589502317611	0.0585	0.1598	-0.0389	0.7143	-4.1012748922908	-0.3064035230916	-0.7900080564559999	0.1677580812985638	0.0182	0.0232	-0.0202	0.402	-5.1321409826922	-0.4054692743941999	-1.2518165508126	0.1687945984745027	0.0041	0.0019	0.0326	-0.1892	1.9845411545694	0.0752238746984	-6.1612366367121	0.1704189230390457
307	0.0462672440740802	0.2345	2.1022	0.2218	1.7701	-24.646087494738698	-2.4287633142031	-21.067051991959698	0.0824892128687192	1.2059	-3.3597	-0.8805	-3.141	-14.5827303871392	-2.8092497641028	-14.463324288964698	0.0877149699981469	0.0874	-0.8816	0.146	-0.8345	-26.19722582311689	-0.9678778982507	-22.4634148375641	0.0884436657818061	0.1857	1.4669	-0.3824	0.9229	-18.863409499422	-1.5380370991551	-14.9211591372206	0.1045079139996436	0.4872	-1.696	-0.82	-1.8557	-18.3747297150973	-2.4319894427205	-16.4583306897003	0.1071159954934199	0.7056	-1.8277	-2.3645	0.9747	1.6242770224494998	-1.7812950579731996	-0.0675519837119	0.108739688337356
309	0.0909528192405578	1.1234	-1.6022	3.5409	-1.85	0.7928407546664	0.2993611205963	0.4760506714699999	0.1156381839373591	0.2695	0.8995	1.6181	0.262	3.4131259423171	1.3606787167594998	2.0087764614806	0.1286513160697412	0.0613	0.7032	0.0985	0.4583	0.1223961685076999	1.0085979350252	-0.1365596595597	0.132290213451792	0.672	-0.6124	-2.6873	0.15	-0.0369037627965999	1.4173326809675	-0.3209604444505999	0.1359902822621947	0.0094	-0.1639	0.2194	-0.1697	1.1573932771326	-0.7592418064486	0.9842839420525998	0.1396887675449098	0.1424	0.1895	1.216	-0.1211	-0.343071227704	-1.6892323661351998	0.1405333056604	0.1399006453134785
310	0.0734594929598557	0.0001	0.0343	-0.0018	-0.0194	0.7102990762577999	0.6805950880792999	2.5980170322745	0.0928794704408278	0.0003	0.0212	0.061	-0.0039	-0.0473296659321	2.3511788576627	2.4548870865879	0.0993317467541086	0.0026	0.0399	-0.1937	-0.0235	-1.7460437024659998	4.8125182012854	3.5208471603736995	0.1038586705876689	0.0001	-0.0076	0.0427	-0.0092	-3.2062996299272	10.5779246061248	2.9883392398492	0.1076434752177869	0.0	-0.0005	0.018	0.0132	-3.900861493905	14.6431612822944	3.2873856161999	0.11107751358163	0.3029	0.9075	-1.8066	-0.0522	2.5565888209474	-9.272719562652298	0.0250221675252	0.1123432174502699
311	0.0806210864116291	0.0709	-1.004	0.2293	0.5079	-6.064728182404999	3.1435868389914	-1.0970017250081	0.0914620691031306	0.9445	3.5849	-1.6218	0.0904	2.7306423887642	-1.2762092298466	0.1606375943481	0.1173204706131745	0.0004	-0.0589	0.0112	0.0347	-0.7553468464092999	0.5512745461684	-0.5167707082444999	0.1226510683738129	0.0045	-0.1847	0.0203	0.144	3.7744523362659	-1.4584854910797	-0.4993024026136999	0.1251921566138422	0.0205	-0.4584	0.181	0.0495	3.439761174101	-1.153144229817	-0.8726677639567	0.1294161338508472	0.0416	0.5343	-0.351	0.271	3.9301720517765	-1.7137037312306	-0.0588571739272	0.1316167338711012
314	0.1130058049035221	1.2901	0.8263	-3.965	-0.8485	0.0132586013459	8.832903822457	1.8606892939258	0.1363797863416696	0.0183	0.064	0.3973	0.1988	-2.9484454067194	14.5850516259505	3.1404393965354	0.1445444958907095	0.0603	0.118	-0.7692	-0.1425	2.772503373429	1.1276499459234	0.2464840873354999	0.1496471130709399	0.0198	-0.1772	-0.4081	0.0089	0.7186004557355	4.0985602231725	0.9425409864799	0.1565888471719103	0.0698	0.4296	-0.6912	-0.077	-0.2651326838873	11.7632120920237	2.4872270578233	0.1604202047230966	0.004	0.0495	0.1355	0.1299	3.9607809296610994	-2.6524677867633	-0.509492247565	0.1623041488173949
317	0.1261139847114828	0.3855	-1.8016	1.1566	-0.0434	-8.114696797028499	4.325648196372899	-0.6782345062373	0.1467114629441568	0.0794	-0.8036	0.4051	-0.0387	-5.4982278833557	3.1154172290102	-0.6547073738786999	0.150645959266094	0.0002	0.0135	-0.0211	0.0407	-1.5849733347802	-2.3072326923708	-0.7701791689831999	0.1713320470630541	0.057	0.5564	0.4259	0.0885	-3.7401058704648	2.0447359915404	-0.4713295077859999	0.1866027354983989	0.1629	0.9181	-0.6828	0.0212	-3.5206504452202	2.5271208909531	-0.4747130084261999	0.2063871819601709	0.1164	-0.869	-0.2927	-0.0731	-5.4830414735055	2.8812081672531	-0.5869193319825999	0.2079380520076104
319	0.0828931766984667	0.1018	0.814	-0.2458	-1.0576	0.8400130484756999	-6.671673117013899	-6.371839880049199	0.0887228094839882	0.0725	-0.7133	0.0847	0.8425	0.8380458969407	-7.423164346414599	-6.569027149917599	0.0962950110404202	0.0	-0.0026	0.0055	-0.0134	-0.8158957706565999	-0.9428557307255	-0.7988602383635	0.1076707729713639	0.0	-0.0059	0.0035	-0.0159	-1.1598718880667	-1.5299324348309	-1.0884249443155	0.1241897832200931	0.0358	-0.199	0.3326	0.5308	1.3749995799342998	-2.3642407438551	-4.3546833530295	0.1284996314629418	0.0553	-0.3289	0.326	0.6568	1.2044475418498	-1.7316441532298	-3.4897661661207	0.133721506395458
320	0.1366815213135356	0.4131	-1.8918	0.9679	-0.1319	-7.2554450065405	4.1062714571897	-0.0749091304528	0.156309982396977	0.0387	0.5362	-0.2881	0.0271	-3.9543286726263	2.6924796489852	0.215599808236	0.1589722764701165	0.0002	0.0207	-0.0155	-0.0329	-0.0428052174015999	-1.6860849236791997	0.4777424217900999	0.1747146477877913	0.1071	-0.8723	-0.3958	-0.0463	-3.5328467847372	2.5954990783097	0.1533591336686	0.1896416758030824	0.1195	-0.769	0.5929	-0.0491	-1.751945157071	2.8417077644303	0.3067969533986	0.2043901980965235	0.0001	-0.0026	-0.0105	0.0163	3.0336624112156	-2.6007710444235	0.6349571724672999	0.2107814779081591
322	0.1047879297629078	0.6213	2.0626	-2.1268	0.3406	5.586120213939499	-8.398556763529	-0.9237350178053	0.1119841579676277	0.0006	0.0755	-0.0464	0.0171	0.1650440137865	-0.4289964067528	-0.0900561972722999	0.1184193300504225	0.0821	0.7457	-0.3021	0.6261	-4.170636655414899	0.0986329779648999	-4.3297792145964	0.1236937094544596	0.0237	-0.4098	0.3367	-0.0747	7.0930369758109	-9.6245642862024	-0.6069449346089	0.1273804570081559	0.2404	-0.9982	1.3358	0.2244	6.7235272314765	-8.8071734803792	-0.1783813011938	0.1388938017338877	0.0294	-0.3762	0.3977	0.1324	7.6269219024099	-12.319876633398	-7.991120337599799	0.1426418408861735
323	0.0771759163148584	1.6211	-0.6362	4.9697	2.531	0.5711821197025999	-1.3340828280063	1.9304051443262	0.0857005798247006	0.0055	-0.0106	0.1219	0.284	0.0434347058928	1.1664815172243	3.5861565913357	0.1027507686156608	0.2512	0.2963	1.8636	0.3264	0.2621032705234	-0.2244519901434999	1.7804688543285	0.108808004933689	0.0007	-0.0464	0.0691	0.0558	1.3954579558982998	1.0173714308713	0.736501534704	0.1111816905203357	0.0142	-0.0209	0.3544	-0.2552	0.4198294805996999	-0.6122955867841	1.7154741676120997	0.1161381082954991	0.013	0.0624	-0.327	-0.2387	0.0667257800672	2.5554085300264	3.215505899111	0.1168763897686927
324	0.0887193770986083	1.3732	1.1954	4.098	-2.2347	-1.0319283522303	1.4918877241439998	1.4140672094193998	0.0990162594561517	0.0089	0.2058	-0.0832	-0.2928	-1.4764259130789	1.2358826233791	1.9228512824318	0.1109699277771014	0.0	0.0178	-0.008	0.0041	-0.5703559160578999	0.5350258744893001	0.6258689323755999	0.1119005220547049	0.1167	-0.613	0.5999	-0.9102	-0.6997944870609	1.0232728854763	1.0419214820281	0.1157988827819513	0.0018	0.0303	0.0554	0.1385	4.074364259292	14.238636240637	-3.195440953454	0.1161176087964343	0.0018	-0.1485	0.0297	-0.0207	-7.261307118114799	-10.818546581886	7.4576288413078	0.1189611195878849
325	0.0956545580629518	1.3287	0.8783	-3.6771	-2.5579	-0.1906169837415	-0.0577949120983	-0.7512551712165	0.1091683109528632	0.0012	-0.0519	0.1117	-0.0364	-0.3776537516893	0.1711028405143	-0.3026265921443999	0.1111939390647377	0.0022	-0.0506	0.1552	-0.0571	-0.4105051823238	0.1719683871896999	-0.2896040489827	0.118402038765958	0.083	0.7262	-0.2616	-0.6751	-0.1954168334868999	0.4802603757548999	-0.5473402430984	0.1202337639308595	0.0011	0.0763	0.0377	-0.0827	0.1708274392993999	-0.6294884912	-0.4211278006128	0.1220578099603328	0.0454	-0.0943	0.6332	0.3845	0.0631062212427999	-0.2202422858585999	-0.4298619534282	0.1245483892162729
326	0.0850988929573994	0.0	0.0029	0.0105	0.0036	-0.0387922282701999	2.1358151076109	1.7677610554124	0.1003848940944585	1.7908	-0.0549	4.0049	3.2737	-0.7810771884871	-2.8286065352072	-2.9422685508995	0.1015451744878607	0.4256	-0.4009	2.0536	1.3817	1.0723729877898998	-7.7237844439933	-5.5236041381572	0.1071034621418799	0.0706	-0.2821	-0.624	-0.7214	1.3956940140824998	2.2640733876929	3.046724297408	0.1080693890417913	0.0003	-0.0247	0.0487	-0.0221	-0.4130624793193	1.0044669168017	0.5330193799235999	0.108503496859031	0.0002	-0.0383	0.0067	0.0247	0.2062755099601	-3.2194795452116995	-2.48647954024	0.1206401995190722
327	0.0852179496909697	0.0	0.0148	-0.0101	0.0164	1.119309223415	-0.5220426743583	1.4030118177927	0.0986126094654957	2.2382	3.9163	-1.2746	4.1332	-2.0642894777983	1.1084898899725	-2.711915106151	0.103356714360282	0.0001	-0.0411	0.0023	0.0188	2.0780201955126	-0.0646799424707999	1.3754716963027	0.1069147154903316	0.045	-0.2608	0.3925	-0.64	1.3106737247398	-1.7229100004144	3.0936211900024	0.1162401240073934	0.0151	-0.3819	-0.2138	0.0613	-3.3834219541386	0.7467307226859999	-3.043183424645	0.1190053668573606	0.3236	1.6959	1.0469	-0.3271	-7.6513932675053	2.7976435700463	-8.433454031759899	0.1212021673666463
328	0.0789122810675692	0.011	0.3261	-0.1933	0.2572	5.676530498488099	4.0919505940149	-1.7388045848171998	0.0858076559163253	0.0698	-0.0928	-1.0212	0.4099	10.4352274337759	-2.4869516566084	2.7997680937041	0.0886183069464124	0.1664	-1.2269	-1.1196	-0.2399	10.1108834886851	3.9473256131616994	3.3695338643015003	0.0939894744732613	0.0519	-0.9043	-0.0965	-0.0252	8.347292794526899	-2.0271103137868	3.5143162172774995	0.1025344044915547	0.0619	0.9395	-0.0273	-0.1511	7.857354033219799	-0.5543826455937	4.2248120086888	0.1091662467442251	0.0523	-0.8063	0.2097	-0.1584	9.5778641087615	-2.4645261291094	4.3340676049427	0.1123033653980473
329	0.0880201421328029	0.1436	-0.7241	-0.0314	-1.3864	1.044950895392	-10.1055721795406	1.1310334465636	0.091536702170546	0.0751	-0.0167	-1.1088	-0.0137	-0.2809485822286999	-10.2109721587859	0.1760207193518	0.1088066988632778	0.0763	0.05	-0.9705	0.3285	3.3843268438447	-9.8387084023025	2.9042631832433	0.1093872155566408	0.067	0.0819	0.3325	0.895	-2.6734769651571	-9.973969741849098	-1.6765639102498	0.1168249444122322	0.048	-0.0019	-0.7679	0.1617	3.454711525767	-4.839940293683299	3.7060741489093	0.1175670577357852	0.0249	0.0735	-0.197	-0.5224	-2.9393571666277	-5.4886281838649	-2.9057582184099	0.129861325994407
330	0.0630756400571691	1.2885	2.3054	-4.4427	2.3642	0.7218659272836	-0.1177930339158	1.3210209418138998	0.0675186913122623	0.0047	0.0822	-0.2104	0.2316	-0.0439855083225999	1.2361186815633	0.2153244070210999	0.0841275778739289	1.0888	1.7794	-3.334	2.2653	0.075145188637	0.7074270350167	1.3230667794103	0.0961706208797601	0.0	-0.016	0.0007	0.0042	0.1180290920999999	0.6407799410109	0.7205282642397999	0.0995643386377017	0.019	-0.2273	0.4708	0.1135	-0.0112914498108999	0.845481729743	0.0522475447695999	0.1018315431040225	0.0014	-0.069	0.0629	0.1091	0.3854436717679	0.404446355596	0.9901853966576	0.1071358467346891
331	0.0845227983082845	0.0068	0.3192	0.0562	-0.1264	-10.4955796428697	-2.5681556719732	3.6709014794635	0.0897586453277542	0.1404	-0.7716	1.0217	0.8406	4.8898665996416	-8.3326178440758	-2.9898342750158	0.1015392119126156	0.1136	-0.9504	0.3364	0.813	3.8739902039369	-6.5504178963965	-2.2296875788611	0.1041644325487206	0.1819	1.306	0.5341	-0.7933	-5.3966441780883	-3.4577802821616	1.7578859547066998	0.1216130441087474	0.012	-0.3023	-0.1723	0.1632	-12.9093532623761	1.9268249285325	5.473795861290999	0.1311964092493713	0.0058	-0.0352	0.1878	0.1722	7.186358644631299	-5.5375709140557	-3.5253322658735	0.1325704963825263
332	0.095389940994783	0.4281	1.5546	-1.9625	-0.6809	1.0864184497498	0.5096102766570999	-0.3904008936361	0.1099904102480548	0.168	0.8571	1.2182	-0.2702	3.3764975807354	1.0805169951448	-1.2511870623214	0.1247555112568757	0.0046	0.0269	-0.2315	-0.0266	9.154100325091798	5.3030864510837	-3.2773531433714	0.1310129556006738	0.0308	0.2302	-0.5304	-0.135	1.6173133060156	0.3333141560903999	-0.6094628885736999	0.1329754285565432	0.0004	-0.024	-0.0636	-0.0095	-0.2969218526929	0.4014562852628	0.0774664274483	0.133687795152625	0.5657	1.7502	1.7093	-0.6025	-1.4995989581612	-0.3450777222696999	0.5765327718777999	0.1348407359742061
333	0.1064212939222663	0.3207	1.1973	-1.756	-0.0613	-6.215844763323699	5.2539470057394	0.1510378948573	0.1278873633673488	0.077	-0.1934	-0.9296	-0.0359	-3.6421023809911	4.2824495486643	0.1264091576391	0.1430754720648866	0.37	-1.8647	0.6341	0.0154	3.7926288164493	-2.8065744380152	-0.1049278628769	0.1475540889329013	0.3609	1.4822	-1.2125	-0.0384	-3.097083376704	3.1965425583136	0.0917872906231	0.1514724931002986	0.1234	0.724	-0.8352	-0.0279	-4.7965449308212	3.7173262556895	0.1028033392190999	0.1550483444717893	0.0117	-0.0015	0.3359	0.0102	6.1691052428521	-2.9909752229060995	-0.1048885198462	0.1557732730838714
334	0.1012642105924466	0.2608	1.4229	-1.3205	0.3082	-9.4619595403193	4.4899840356068	-1.4534102401193998	0.1238938303843693	0.1316	-0.1694	1.2252	-0.2532	-4.6137965532197	3.012102430392	-1.0279547061296	0.1315838818270924	0.0015	-0.0201	-0.1258	-0.0201	-13.6568315026454	5.2307739606571	-1.6732984387016998	0.1427852326440988	0.409	-2.0455	0.2834	-0.1801	4.8243997965568	-3.0751693086041	0.4238031267003999	0.1477908165836321	0.3107	1.4673	-0.9625	0.2717	-0.4221113763802999	1.3654785665048998	-0.5962042872278	0.1547548079030755	0.1544	-1.0317	0.656	-0.0476	3.3610357696703	-3.6355320948642	0.6441634416511	0.1566613307722929
335	0.108931721479531	0.4701	-1.4249	2.0102	0.6342	-2.181964482622	3.5520068406881	1.6119233108097	0.1219171431636058	0.1349	-0.9334	0.8246	-0.3293	5.562120965212499	-4.903872718570799	1.9284773358219	0.1331258228951339	0.195	-1.0365	0.573	-0.8912	-2.1978984100555	3.9841506898969	2.2479427451059	0.1457452486646557	0.1248	0.6811	-0.8859	-0.188	-1.9063665525685	3.31268318494	1.7275131350063	0.1487933483668992	0.0619	0.4091	-0.6272	-0.2519	-4.7466973109243	5.774652017053899	0.6478223435061999	0.1565506547184432	0.0007	-0.0785	0.0254	0.0172	2.0299823550279	-4.2457031579905	-3.011315569778	0.1570593448890531
336	0.1031860851176451	0.3118	1.3256	-1.6651	-0.0509	-8.1584069041362	5.898543220728199	0.0995772107016999	0.1254127652830381	0.1142	0.052	-1.1665	-0.0497	-4.0049238101065	4.0058680428433	0.0858464929873999	0.1391780256604266	0.1826	-1.3387	0.4198	-0.0036	-3.716342679922	1.8626564454608	0.0013376630437999	0.1405669297471293	0.3812	-1.9032	0.6673	-0.0015	-3.3409708240133	1.80584510913	0.0060194836970999	0.1485154578161246	0.2866	1.1708	-1.2342	-0.0327	-1.3489544936109	2.4508740974565	0.0646012564094	0.1552625848533782	0.0	-0.0008	0.0015	-0.0138	-1.4200080070551	-4.8585888902351	-0.2205176870734999	0.1622272494201466
337	0.1075290444871249	0.3609	1.2538	-1.7072	-0.7408	-4.6848894096946	5.414860001302399	0.998526119166	0.1280833915268113	0.0722	-0.2023	0.5963	0.6704	-2.4073607055023	3.3014704211905	1.35733455915	0.1376768788968684	0.4511	1.6637	-1.3325	0.6092	4.4400577296485	-4.1307428222851	0.5485992200808	0.1468070541420026	0.233	0.99	-1.1568	-0.2509	-2.0800266900783	2.8896275758228995	1.2391874379579	0.1516062807940354	0.0521	0.4364	-0.5436	-0.1715	-0.5206263252530999	0.9153549522662	0.570080514843	0.1543417170151592	0.0196	0.0962	-0.288	-0.3131	1.1046736159945998	-0.6956634688373999	0.634996515498	0.1558792896929425
338	0.1173332251955494	0.269	0.2029	-1.8426	0.0539	-1.8603745496802	3.3522229307935	-0.0632242503349	0.1464285333282505	0.1228	-0.6822	0.8892	-0.0383	-0.1952594613641	2.2557720082152	-0.0029507273024999	0.1609653943065478	0.0009	-0.012	0.0087	-0.0917	1.9315460922165	-6.693115068745399	0.2235864434681	0.1717074070688134	0.564	-1.6664	1.4629	-0.0997	-1.9676629943991	1.8148546631603	-0.0382807688711	0.1756953317398781	0.5205	-1.0497	1.8264	-0.0776	-1.7064252705510998	2.3194683749185	-0.0441035374147	0.1760315871743423	0.0003	0.0113	-0.0192	-0.0455	-3.1613698888677995	6.3614139769137	-0.1474183360328999	0.1941451925323181
339	0.1290294862950937	0.147	1.0703	-0.6874	0.3005	-7.7654093704739	-0.3527496132561999	-5.441849320362599	0.144155905766528	0.1093	-0.7656	0.7354	-0.0991	-0.0138880898370999	-10.1636424928538	-2.7124659085808	0.1448210285545485	0.8168	2.5088	-1.0008	1.0792	3.3923134790768	-5.371897411778	0.4969811638024	0.1504539617707479	0.1406	0.9023	0.1938	0.7415	-1.574901518921	-8.996098713800599	-3.5930416217082	0.154197847148735	0.0188	0.3332	-0.2445	0.1088	2.2613587185746	-6.684380915929999	-0.0614538139534	0.1553354907033112	0.0141	-0.3161	-0.0016	-0.1911	1.2070835249066998	-4.5733125746294	-0.6147741977182	0.1556369030162518
340	0.088629529082638	0.2478	0.7027	1.7727	-0.7466	3.5689243438891003	6.946995645852499	-2.7339865463737	0.1129851102656311	0.0431	-0.5755	-0.4747	-0.1268	3.0802445595644	5.813326216231999	-1.9652237264957	0.1288661253306201	0.0207	0.4119	0.2376	0.1207	1.9644762089124	4.844189340998899	-1.7735444809253	0.1343751542120129	0.3704	0.2963	1.5444	-1.2889	0.5017810135478	-0.3438974313487	0.3084100176573	0.1364789804416852	0.0109	0.2798	-0.0473	0.1986	1.1789926009869	1.3638261592155	-0.6083219406834	0.1373270842823005	0.1146	-0.456	0.9147	-0.4545	-0.4076331410827	-0.6722150225401999	-0.0532704635677999	0.1395707232547786
341	0.148311380823194	0.2047	1.4095	-0.284	-0.0511	0.0065309430961999	-0.0011802909209999	-0.0035802157937	0.149536521907992	0.0	-0.0022	0.0004	0.0001	0.0215206377928999	-0.0046424776225999	-0.0047211636839999	0.1497232381602657	0.0	-0.0015	0.0003	0.0001	-0.0250221675252	0.0058227685436	-0.0004327733377	0.1550798658233504	0.0046	-0.1697	0.0583	0.1103	-0.0025572969955	0.0008262036447	-0.0010622618289	0.1560548157808887	0.0042	-0.0015	0.0096	-0.2001	0.0020458375963999	-0.0002754012148999	-0.0015343781972999	0.1614803913934201	0.0	-0.0006	0.0001	0.0	-0.0015343781972999	0.0006294884912	-0.0011802909209999	0.1682123233267454
342	0.0999570726138687	0.1369	1.0314	-0.2742	-0.9566	-1.3117359865687	-2.5453760571979	0.2012789450612	0.1028132483193824	0.0444	-0.1841	-0.7831	-0.0141	0.0226222426525	-2.512445940502	-0.0522868878002999	0.1172071361143741	0.0947	-0.5825	0.0053	0.9342	-2.342484047878	0.8343869950856	0.8714087869743	0.1179388817231156	0.1198	0.2705	1.2006	0.0969	2.4076754497479	-1.0767794072283	-0.7773789436013	0.1224787754899966	0.0052	0.0501	0.2448	0.0359	-0.4568512724883999	-0.3110066576835	0.0755779619746999	0.1255239602371187	0.0336	-0.226	0.0157	0.5922	-0.5398650672654	-2.883057289696	0.0155011540957999	0.1284210386575746
343	0.1047809981084071	0.298	-1.0646	1.7693	0.0514	-6.286229445246	5.7436103658316	0.1475363651249999	0.1260817699004771	0.0987	-0.187	-1.0669	-0.0353	-3.0943687075857	4.0719249913886	0.1090588811003999	0.1419874819705062	0.2664	1.5806	-0.5615	-0.0124	4.3240744751449	-3.6296306402592	-0.1019377925436999	0.1474195346485967	0.3032	1.2542	-1.2292	-0.035	0.2800043494919	1.4543938158869	0.0446936828752	0.1508656359728355	0.2	-1.1494	0.8166	0.0164	0.8910016162629	-1.138980738765	-0.0306875639459999	0.1543868157661045	0.2248	-0.9129	1.1618	0.0277	-3.006200975787	2.4439103810226	0.0601554939403	0.1559737887013505
344	0.0999668740218419	0.196	0.5138	1.4805	-0.6968	-3.2742843869768	-9.7652549639856	3.8227655779655	0.1196373039176545	0.012	0.0978	-0.2216	0.3027	-2.6733195930343	-6.909029621227	5.634354769577699	0.125536630663578	0.0139	-0.0134	0.0176	-0.4066	-2.1415985331238	-4.937196265573699	3.6968678797255	0.1276130437468458	0.1056	-0.1236	-0.7539	0.811	-0.567326502694	-0.5660281826809	-0.0400512052525999	0.1301147914850217	0.024	-0.1378	-0.4996	0.0902	-1.3228307212261	-2.0784529688503	0.7895752831182999	0.1374887676408577	0.037	0.2113	0.4111	0.4362	-1.7379783811725	1.8347622366945	-0.9708679685839	0.1410955604598272
345	0.12942864368283	0.0994	-0.9789	-0.2459	-0.3644	-8.192792712968	-3.3420330858422	-3.3229517159527	0.138233587550955	0.0031	-0.1619	-0.0883	-0.0132	0.2077705451266999	-8.4978192299851	-3.27727445731	0.1461172828580287	1.1196	-3.3394	0.0132	-0.5845	4.6197373508554	-1.7231460585986	-0.0142421771134	0.1505142596680455	0.0198	0.4327	-0.0396	0.0924	1.6591349476497	-8.991849666484999	-3.3567080362933	0.1552478976248883	0.0449	-0.6441	-0.0485	-0.1282	3.1314691855358	-2.1904625772532	-0.972166288597	0.15819641846186	0.1801	1.2452	-0.3881	-0.0787	5.5370201116259	-4.0661809089064	-0.8417047987958001	0.1624087046414676
346	0.1206724745989433	0.0583	-0.7026	-0.2885	-0.3841	-8.7423755088163	-2.8599629306751	-4.778565165791299	0.1317771615057994	0.0057	-0.2302	0.0613	-0.0892	-1.1416560648526	-7.281529435894599	-3.950433712587	0.1415175579100635	0.0358	0.6058	-0.0095	0.1105	0.4254555339897999	-7.6945132291525	-3.7564332282053	0.1450348749835542	0.9851	3.0501	0.4026	0.8505	-0.7438980244755999	-1.0427870287035	-1.1124241930425	0.1511388865559648	0.0222	-0.3627	0.1905	0.2302	-3.9178183401367	-2.1152387025548	-3.5744717112178	0.1531349807188622	0.0211	-0.4422	-0.0832	0.0657	3.5924908192783995	-0.7721069774874999	-1.9575124924785	0.1571273788832064
347	0.1263370599942408	0.0658	0.7081	0.2823	0.4474	-7.3623793639830994	-2.3847778058805	-5.559091551848599	0.1379078923976769	0.0112	0.3176	-0.0519	0.134	0.33048145788	-7.029773382445299	-4.5030065787685	0.1472438439237501	0.2283	-1.4625	-0.0863	-0.4241	1.5698656109914	-6.246886414546	-3.7326700376625	0.1489799393040322	0.9432	2.9197	0.32	0.9323	0.9631960775974	-2.0343100884049	-1.7570990940926998	0.1545904819017701	0.0092	0.0299	0.1895	0.228	-3.3857038499192003	-1.8846098565914	-4.4035867401896	0.1607784362438265	0.1885	-1.2516	0.3796	-0.2179	9.9276629947152	-3.71791640115	0.7219839563756999	0.1622588777121945
348	0.1225335029271668	0.0483	0.6132	0.2484	0.3916	-10.3249095756931	-4.930901380661699	-3.1940246043488	0.1418955363040275	0.0065	-0.0224	-0.0118	0.2601	-6.592947712583199	-4.239211557925	5.4733237449226	0.1441521062555597	0.8774	-2.8644	-0.7356	-0.6196	-0.4057053325783999	-1.9206087296819	-0.769943110799	0.1489402709983503	0.1211	-1.0407	-0.3365	-0.1539	1.8751281861927	-0.5828276567898	-6.694531417850599	0.1515861002789652	0.0453	0.5819	0.0381	-0.3295	-1.5172246359147998	-2.614344390015	-1.8611220672635	0.1526464409288898	0.0389	-0.5979	-0.1497	-0.0498	-0.7254068000466	-2.3417758733254	-1.7585154431978998	0.1550797765225316
349	0.1286542850463456	0.0577	-0.6278	-0.2653	-0.4558	-10.5983436390581	-3.9732920134237	-3.7836586054497	0.1420016462563413	0.0023	0.1379	0.0234	-0.0653	-6.699960756087199	-3.6040183272735	5.1898572087291	0.1475346489163901	1.0912	3.1223	0.884	0.7512	0.3119115473896	-0.5020957577934	0.2294092120116999	0.1525373987492798	0.0172	0.3905	0.1073	0.0694	-1.0657240156016	-1.5848946487188	7.331495084883599	0.1535438255917164	0.1117	-1.006	-0.2604	0.1059	-6.0669313921242	-3.3003294733002	4.6423202504772	0.1544940359150171	0.0652	-0.7564	-0.2461	-0.0126	0.9862904366183	0.6146168255954	-8.475236330363298	0.1556602899084569
350	0.1282794494532134	0.0721	0.792	0.1952	0.4217	-9.641560475464798	-2.2172551811599	-4.415861765768	0.1457097741900183	0.2022	1.3864	0.0839	0.3907	0.1475363651249999	-6.5334217071341	-3.5881237428707	0.1491953777130664	0.872	-2.8701	0.0746	-0.7236	0.9984080900739	-3.3023359678659	-1.7682331717807998	0.1521700809621132	0.1273	1.0804	-0.0709	0.2866	1.23143686091	-7.9201848532477	-3.7866880188136	0.1555591819044736	0.0157	0.2644	0.1724	0.2285	-4.3669583786079	-2.3020394123184	-3.0733201861612	0.1621161184098622	0.0944	-0.8503	0.3586	0.1472	8.3667282516927	-0.986723209956	1.2750682819563	0.1626516671798168
351	0.0825718043663047	0.0	0.0136	-0.0016	0.0035	-3.2675960717578	0.1667357641066	-0.0127864849775	0.0984111119065032	1.5105	-4.7921	0.2455	-0.0009	5.9002349710483	0.3372091161296999	0.0023212388112999	0.0994305715235774	0.7724	-3.353	0.6402	0.0002	8.456036931381698	-1.8270510026773	-0.0121963395169999	0.105914878166337	0.0006	0.07	-0.0627	0.015	-3.4333089170662	0.8646024426632	-0.0094423273679999	0.1083490854535678	0.0004	-0.0584	-0.0106	0.0391	5.2266035994029	-0.7690382210929	-0.0059014546049999	0.1083842497640445	0.0477	-0.787	-0.1997	-0.0204	-3.2659436644684	-1.1272958586471	-0.0250221675252	0.1193737092152382
352	0.0542542718207587	0.7085	-0.8801	4.3349	-0.1444	-0.1991150783726999	-2.3437430248604	0.3610903357646	0.0574529683502807	0.0137	0.0022	-0.5895	0.095	-0.5582382626023	2.2848858509332	0.0742402989308999	0.0816944660835736	1.0729	1.925	-3.9985	0.0726	-0.7434259081071999	-1.1614849523253998	0.5861324713686	0.0884304595504341	0.0003	0.055	-0.0051	-0.0355	-0.6194560183715	5.8606952251948	-0.4441828166029999	0.0905115217886743	0.0466	0.7495	-0.4583	-0.0074	0.2682407833126	-4.0310082394606	0.4127477350736999	0.0969197786781898	0.0015	0.1366	-0.0155	-0.0707	-0.9329412869891	0.3892206027150999	0.5162199058147	0.1007408997095946
353	0.0619642935725094	0.0145	-0.2311	0.5451	-0.0213	1.7734264518332	-14.122967730379	14.4299613989311	0.065666516627355	0.4578	-0.9528	3.0356	-0.5796	-5.100902616316399	19.2334700461862	-1.4579346886499	0.0865426523688645	1.0129	1.6258	-3.4971	1.6383	1.1354005229713	-3.7713835798713	1.9365820001461	0.0933205591566411	0.1918	-0.7033	1.4509	-0.6946	0.5384880611909	-6.1964486491886	7.317646338077199	0.0973480345356017	0.0098	0.0641	0.3075	0.2302	-2.0061404784237	8.694573726515799	0.4845094230705	0.1013006339342201	0.0215	-0.0531	-0.5466	0.1312	-4.6123802041144994	14.5829664453234	-3.7964057473965	0.1033019189368918
354	0.1014192923052902	0.0001	-0.0101	-0.0213	-0.0143	-6.6901249984122	5.7196504601353	6.7450478692694	0.1027969544111408	0.0011	-0.0241	0.1164	-0.037	13.867395402951798	-5.790822002671599	-11.321350514232	0.1170123221520524	0.1339	0.8225	0.4778	-0.9007	-2.7182886771244	-3.3424265161491995	7.057982335457199	0.1183806462587055	0.4029	1.0545	-1.9637	-0.3693	3.1165975199312	0.8743595142767999	-1.8970029112619	0.1200763376121568	0.0356	0.3216	0.2972	-0.5028	8.1749703200609	-7.9337581988392	-2.480971515942	0.1217010645816239	1.2545	-1.3775	-2.1743	2.9726	2.9495076685483	0.0309236221301999	-1.6295489885633	0.1274662390806738
355	0.085261228616176	0.0004	-0.084	0.0159	0.0039	-3.7980188116552	-0.0694797922162	0.1389989274631	0.0870302796735159	0.7475	-3.524	0.6682	0.134	-1.8667481206536	0.5523368079972999	0.1219633951699999	0.0999007612815179	0.0133	-0.1868	-0.4061	-0.0178	11.8326918842399	-1.0734352496188	-0.4140853981174999	0.1081073360098802	0.0023	0.174	-0.0331	0.0184	-2.0628731286931	0.4684968095756	0.1172815745166999	0.1084229574428118	1.0954	-3.8899	0.12	0.0963	4.487387395580599	-0.4855323418687	-0.1331368158888	0.1085198117143782	0.004	-0.2307	0.017	0.0412	3.5123884087732	0.0483132416996	-0.0756173050054	0.109937748489495
357	0.0833582520551938	0.0	-0.0033	-0.0206	-0.0133	-0.1219633951699999	2.507724776818	1.9288707661289	0.09099308508999	2.9764	-0.2722	5.6025	4.1956	0.1994298226183	-4.764716418984899	-3.5612917959333	0.0926087776095448	0.2126	0.3947	-1.5641	-0.9175	1.6540990397201	-12.2095981183459	-8.2854455502665	0.1000064225247793	0.021	0.3871	0.0982	0.395	1.0565570894485	2.8722772992842	3.2011850359361995	0.1069080837101852	0.0	-0.0174	-0.005	0.0101	-0.6456584768176999	2.7719132279685	1.7264115301466998	0.1081461789261014	0.0001	0.0219	0.0183	-0.0269	0.4530743415411999	-5.5820678817774	-4.032424588565799	0.1167786737258504
358	0.0997867597827749	0.15	0.1081	0.8462	-1.2356	-3.0432227676757	-0.9593011175581	2.6245342349663	0.1036757718535244	1.8458	-2.4949	-2.0966	4.0106	-1.2587409242158	2.7805686947225	-3.4530591184776	0.1191147581553979	0.0015	0.033	0.0878	0.1005	-1.3482463190582998	-2.8853785285073	4.6874467066901	0.1225094681446592	0.0243	-0.512	0.0122	0.1867	1.1487378103786	4.3645584537352	-6.672735378842799	0.1305048188746445	0.1596	-0.5381	-0.6039	1.0861	-0.0171535613851999	2.7605430920962	-3.9081006115538	0.1310885404751701	0.2911	-0.9402	1.0441	-1.1647	4.475545143339899	4.6064000634481	-8.3334440477205	0.1343829031711265
359	0.0971508546528222	0.7133	0.0456	1.5704	-2.9232	0.6367276088488	0.773090553255	-1.6332078904184	0.0985247620818605	0.4588	-0.8327	-1.0638	2.2715	-2.6979089872218	1.4437318545672	-1.8410964646372	0.1111021808197305	0.7549	-1.063	-1.2821	2.7237	-0.1868400527943	1.5750195480131	-2.8687364265212	0.1160550860960222	0.0012	0.0256	0.094	0.0798	0.0239599056963	-2.7420518676672	5.11065968793	0.1293762468867819	0.2209	-0.2993	-0.7011	1.4072	-0.3270192711784	1.005214434385	-1.7626464614214	0.1312370282596547	0.1086	-0.8184	0.4755	-0.5882	-0.7691169071543	1.6628725355662	-2.861025192504	0.1322526156021305
360	0.07330779806325	0.1419	0.025	1.4589	-0.8802	0.2504970764669	-19.6979932096611	9.8507867127274	0.0789277106320835	0.531	-0.3735	1.9838	-2.4527	-4.0528829645298	13.4975315713411	-16.574746717541597	0.0840240804299306	1.6989	-0.31	4.0103	-3.7616	-3.0379114585311995	6.299802790837499	-10.702091211014	0.0912700028865782	0.3716	0.6055	2.3945	-0.08	-1.8685972430965	-6.447929301423	-1.416742535507	0.1010608160341681	0.0005	-0.016	0.0597	-0.056	0.0591719181728	-26.0908029250734	16.5246630394605	0.1025293584440545	0.025	-0.0993	0.3701	0.4676	0.4632248434618	4.8840044880673	-6.0488729410329	0.1027454480508288
361	0.0707430704632687	1.1091	0.5384	3.5621	-3.2464	-8.2451582868297	-3.5420137108903	-0.2662342887468999	0.0754283055388716	0.1092	1.2721	-0.2601	0.6965	-7.813643926112099	0.6691069231149	-3.665983600626	0.0906657285004911	1.0139	-0.7846	-2.8984	2.7852	-5.9871043828339	-2.613557529401	-0.1380546947263	0.0937498597968833	0.2951	-1.9875	0.2723	-0.8354	-6.6343759239103	0.3862305323818999	-3.0301608814833	0.1029577947405694	0.0151	-0.2073	0.3433	0.2433	1.5292242602783	7.053025113588999	-9.079112508577598	0.103643982599507	0.038	-0.6728	-0.2144	0.227	-4.5938496366548	-8.7615355647672	7.5214038940725	0.1048580930119746
362	0.0744953809876392	0.8961	-1.2685	2.9179	2.8144	3.3915659614935	0.4267538540029	0.7817066769783	0.0791502420250811	0.0093	0.3966	0.106	0.0858	3.5781306130729	0.5320358041561	0.8567338365231999	0.1034911422269666	0.6507	0.8626	-1.2692	-2.66	1.4518758619221	-0.0475263810856	0.4411140602084	0.1110488097995236	0.0002	-0.0326	-0.0234	-0.0231	1.035901998331	-0.1291238267574	0.3462186701599999	0.1131385636166312	0.0048	0.2409	0.054	0.0455	2.5599723215876	0.2524642280019	0.6507730708087	0.1191200941549393	0.1612	-0.4066	1.0878	0.8255	3.6175129868036	0.5013875832408	0.8219152543537	0.1197093946679331
363	0.0716887595191893	0.822	0.0356	2.02	-3.6219	-1.4970810041964	7.9541772317725	-15.663680155621698	0.1003398118807019	0.0377	-0.643	-0.246	0.2985	-3.1713236756349	-2.2309465558434995	3.1946147498093	0.1013966036499397	1.1733	-0.2934	-1.9489	3.6706	-0.9601666642335	3.8041563244444	-8.1958614693626	0.1090610658144211	0.002	-0.0943	0.1143	0.0746	1.3472627432908	-0.2747717264088	1.4407417842339998	0.1127057265904669	0.2693	-0.2622	-1.0029	1.5843	-0.9363247876293	1.5824947238461	-3.586510678612	0.1177802434122306	0.0594	-0.6465	0.2391	-0.53	1.3233815236559	10.2855272019624	-19.5211069436339	0.1242611595638215
364	0.1277408949573463	0.1317	0.4888	-0.2041	1.1253	1.419496547656	-6.2924456440966	8.5377130631149	0.1464798180902344	0.1488	0.4608	-0.5393	1.0103	0.7590057482643999	3.2809727021957995	7.3802410999209	0.1482377002978454	0.4825	-0.7646	0.7295	-1.9404	-0.0215599808236	-0.9939229845741	4.5030065787685	0.1496115055638071	0.1132	-0.3711	0.3688	-0.928	0.5654773802511	2.6532153043466	7.492132679231699	0.1525440286919608	0.1751	0.498	-0.3945	1.1482	-0.1144882193369999	-7.8603834465836995	7.1968632338282	0.1562532723346329	0.0137	-0.0587	-0.3264	-0.1483	-0.3816667408206999	-5.994500872605499	5.3764612033392	0.163830113123724
366	0.0921641458929341	0.2367	-1.0894	-0.4408	1.5721	4.9098135162065	1.4489251346196	-5.845194071099	0.1163147412726064	0.0428	-0.6335	0.2192	0.321	3.7928255316028	0.7907555740393	-4.4371856884074	0.1319121068027426	0.0246	-0.4004	0.2913	-0.186	1.7541877098209	0.8141646773057999	-3.0687170515693	0.1351932640023132	0.4202	-0.6353	-1.0877	1.7537	0.3905582657589	-0.3294978821125	0.4306488140421999	0.1376529565672437	0.0132	0.2103	-0.2677	0.1663	1.0545112518520998	0.1898301231274999	-0.9792873771537	0.1395570076779959	0.0074	0.1924	0.1957	0.0644	-0.8599993080713	0.2340123466035999	0.9769267953117	0.1409825070932341
367	0.1416700256446193	0.003	-0.0365	-0.1737	-0.0028	-0.6631661254792	-2.7527925150483	-3.64709894589	0.1483031982222443	0.0135	-0.0339	-0.3647	0.0483	-5.5970182334434	-5.2760577889928	-1.9096320241166	0.1499863510792524	0.056	-0.3076	-0.6706	0.1234	-1.1702584481715	-2.0843544234553	1.0209909896957	0.152520945716534	0.2756	1.5378	0.4852	0.3322	5.0045121911014	3.219046771874	-0.150683807581	0.1580030560972098	0.0577	-0.7012	-0.1768	-0.1574	-2.5276323503522	-2.9054434741643	-2.8174724575191	0.1619355003377806	0.0202	-0.4268	0.0579	-0.0403	-0.942659015572	-0.5465533824844	-0.2707980803081	0.1628433695782186
368	0.0984784223067794	0.1672	-0.1432	0.9325	-1.2868	-3.1679401749947	-1.4474694424837	2.811452973822	0.1004058955890725	0.3787	-0.8465	-1.1679	1.8913	-1.460806729891	4.8917157220845	-6.6912659463025	0.102269620581527	0.0004	-0.015	-0.0582	-0.0439	-0.6198101056477999	-3.6825470165507	5.4086831454825	0.1067059794201154	1.4031	-1.7141	-2.1439	3.4912	-1.8000223405863998	2.15206377929	-2.6724933893896	0.1248593761939554	0.0001	-0.0052	0.0091	0.0299	-4.0079532234704	-6.537946155664599	10.3068117815711	0.1281285953807779	0.1518	-0.2056	-0.7301	1.0964	-2.0700335602805	0.6426290634538	-0.4393042807962	0.1284435725983378
370	0.095053157840254	0.0	-0.0011	-0.0009	-0.0026	13.112599358972298	-7.834613761475199	12.053917745866	0.0952694539781401	0.0	0.0006	0.001	0.0034	-12.6745540551585	8.2430337631719	-12.3201126915822	0.1145889761228414	0.2926	1.551	-0.6609	0.9936	0.8865165107630999	0.3546774217605	0.1596540185806	0.1153723835414683	0.0245	-0.3133	0.2022	-0.4231	7.548629271316899	0.3621132545627999	1.7795246215917	0.115489802725868	0.0284	0.5047	0.254	0.2219	-0.8117254094024	5.3373148877927	-5.8375221801125	0.1160805316844691	0.1855	-0.7157	-1.0497	0.8849	-0.0498082768661999	0.4607855755584	-0.2600180898963	0.1235756453197021
372	0.0938984207124911	0.0107	0.3349	0.095	0.2226	4.427389273763099	1.2976511815780998	4.1610369559241	0.0940149568110164	0.0007	-0.0555	-0.0242	-0.0898	-5.395109799890999	-0.6737887437682	-3.0931097306033	0.1145192421056936	0.3388	-1.431	-0.47	-1.4728	-0.7130924314375	-0.0652700879313	0.0345825239853	0.1169696448130203	0.1198	1.1056	-0.3977	-0.3951	-0.308055930381	0.3067576103678999	0.3977580403769999	0.1220855501755797	0.0041	0.0958	-0.0603	-0.1936	2.9595007983461	-0.9018209497053998	-0.8681433154261999	0.1240161838983725	0.0058	0.0591	0.2592	0.0005	0.7190332290731999	-1.2785698116886	-2.4173931783308	0.1327609687815847
373	0.0851582486024363	1.1518	-3.5893	2.6202	-0.7346	-6.4142910101745	-0.9098075849375	0.0630668782121	0.0855145728340739	1.209	-2.6191	-3.7766	-0.2898	6.8177144469723	6.4285725303186	1.9836362648633	0.0973588164151159	0.0009	-0.088	-0.035	-0.0662	0.8789626488687	2.9957357296208	1.2012607563631	0.1003518902758072	0.0021	-0.1092	0.0978	-0.1004	0.6801229717109	-10.2876910686509	1.7702790093771998	0.1004679343010964	0.0002	0.0186	0.0253	-0.0435	-10.8203170182675	4.282842978971299	-0.8488258873525001	0.1007680067342623	0.0015	-0.0097	-0.1356	-0.0566	11.2612737063531	14.7773997030428	2.5133114871774	0.1050058594075405
374	0.1056376421207403	0.2165	0.2629	0.1659	1.7254	1.4145786688184998	0.4477236893659999	-13.7891814579202	0.1083327187816961	0.2812	0.3514	1.7374	-0.8672	1.4062379463101	-10.8135500169871	8.142197575487799	0.1098996468068189	0.0084	-0.0676	0.0762	0.3223	1.7859768786265	0.5667757002642	-16.6439904515736	0.1106091223348296	0.017	-0.1263	0.4192	-0.1978	2.1585947223862	-13.1921509670477	9.4944175406468	0.1156024290655006	0.0067	-0.1053	0.2598	-0.0935	3.6140114570713	0.673946115891	0.3494054556467	0.1257285153385481	0.6035	0.1653	-0.5499	2.6211	2.5140983477914	-4.1615090722925	2.8982436995462	0.129567029450001
375	0.0989557131335312	0.1915	-1.1671	0.9968	-0.7395	-8.1161918321951	8.974460046915599	-4.8476908707312	0.1069050636520425	0.0063	0.2351	-0.0192	0.1807	-11.4824208819178	-5.9182147360782	-4.4679125953841	0.1135118428765638	0.0002	0.0131	0.04	-0.0297	-14.233797047860898	-4.364637139796599	-5.7447906567526	0.1148076341387614	0.0588	-0.6356	0.5354	-0.2789	-7.6134272428798	7.506925658774899	-5.1742380255412	0.1186249321396407	0.0031	-0.1736	-0.0815	0.047	-1.5483843162292	1.9204120145284	-0.4485892360414	0.1194336172023764	0.0208	0.2659	-0.3408	0.2718	-3.5103819142075	12.3528460931246	-3.1028274591862	0.1223984514247231
384	0.0832676848552634	0.0	-0.0185	0.0125	-0.0095	1.7474207085404998	-0.9728351201189	1.0364528007607998	0.0893285009233971	3.1788	5.8675	-2.8596	3.2823	-5.3479375060817	2.405826327305	-2.8639365767758	0.0998441210428592	0.0208	0.0142	0.4656	-0.3095	2.384974521034	-2.5625689616138	2.3280844986418	0.1018773026075281	0.0001	0.0018	-0.0201	-0.0229	2.6427107151497	-0.6214231699064999	0.9952999906486	0.1085614501504694	0.0222	-0.4821	-0.2628	0.069	-11.2307828575606	4.6985414413475	-5.7526199198619	0.1150750893559975	0.2523	1.5079	0.9365	-0.3713	-12.420909536235598	6.289888347101099	-7.1776244918159	0.1162002359408488
393	0.1203363790239695	0.4306	-1.8274	-1.4146	0.1624	7.7749303839033	5.7805534716589	-0.6720183073867	0.1464962759003903	0.0538	0.664	0.3298	0.0392	4.8710999739977	2.650146547952	-0.1465921323881999	0.158005604294236	0.1609	0.1244	1.1944	-0.2924	5.052313973401899	3.0984603827785	-0.3973646100699999	0.1605377738446736	0.0146	-0.1072	-0.3386	0.1004	-0.557884175326	1.3439579287119998	-0.5581202335102	0.1786831206825662	0.2255	1.0621	0.8599	-0.1605	4.6848894096946	1.7764558651971	-0.0268319469373999	0.193114626906832	0.0817	0.0884	-0.7231	0.3221	5.5688092804315	3.7333388691844	-0.4295078661518999	0.2009691296660012
394	0.1111414011513463	0.4245	2.0285	0.5732	1.134	8.388130860393499	2.9063090208397	5.5943429073558	0.1370109998080863	0.1134	-0.9057	-0.2552	-0.5966	6.3264773656521	1.6170379048007	3.5397318151096995	0.1515545355632205	0.0009	-0.084	-0.0355	-0.0099	-0.6994010567539	1.6015760937356	2.6086003075328	0.1548886602755947	0.0867	-0.1368	0.4551	0.7831	4.8045315660533	1.7664233923686	2.8841982375863	0.1742325692611755	0.2808	1.2986	0.4164	0.7466	4.9219311696621	1.4037199923453	2.6449139248688995	0.1871840544291584	0.0592	-0.175	-0.4296	-0.5089	5.6868383725315	2.5391598583473	5.1591303017524	0.1889331377499223
395	0.1158490228029868	0.4778	0.2588	2.472	0.0933	1.4890550259336	9.8068798904662	-0.3410253901075999	0.139362409434113	0.0982	-0.1177	-1.0199	0.0562	0.7130137453761	7.155789109777399	0.0658995764225	0.1546434009054869	0.0012	-0.0119	0.0742	0.077	1.6973370304593998	1.2606293896894	-2.3590474638027	0.158288175971881	0.0956	0.4988	0.3897	-0.7107	1.0338561607346	5.7259060020166	0.0358415009676999	0.1810240288262997	0.2329	-0.1694	-1.3771	-0.0686	0.6484518319974	5.831699411568899	0.3179310310867	0.1917471833136019	0.0947	-0.544	-0.4592	0.4841	1.156291672273	7.0453532226025	-0.376119373492	0.1959652644916095
397	0.1002561675154382	0.0064	-0.2911	0.0913	0.0559	1.5153755134719	12.1282367308583	-3.3049719509228	0.1132530762982504	0.0004	-0.0161	-0.0557	0.0508	2.6901190671432	13.524560233431998	-3.4856744909279	0.1206352879740398	0.0012	-0.1051	0.056	-0.0132	0.1616211701155999	11.7998797966361	-1.6332472334491	0.1243040985579276	0.0022	0.1332	-0.0499	-0.0763	2.5245242509269	10.2712456818183	-6.0669707351549	0.1312473371755732	0.0005	0.0209	-0.0616	0.0339	3.8875242064977	19.1645803994305	-0.9777529989564	0.1386400815705676	0.0149	0.1168	0.3733	-0.0928	0.0140454619599	0.8180989803758	-0.7379572268399	0.1388791273676557
398	0.119346148704108	0.0819	-0.3306	0.8997	-0.3336	-1.9562928585268	7.3427865346945	-0.778205147246	0.1277656004147273	0.0139	0.112	0.1701	0.3486	-1.9624697143467	5.490044532970099	-1.901055243424	0.134756091292775	0.0939	-0.3506	0.8498	-0.4473	4.4588243552924	-4.93755035285	2.0267562265105	0.1427998077871989	0.0052	0.1115	0.0057	0.2053	1.8406636912995	-0.9595371757423	1.0324398116294	0.1445315402896191	0.0097	0.2978	0.0561	0.094	0.8997357690783	1.9149826762918	0.2542740074141	0.1472446601258838	0.0743	0.0939	0.864	0.0385	1.2613769072727	0.9135058298233	0.2890139035222	0.1493218868388337
399	0.1317953042717334	0.1075	-0.8455	-0.6164	0.3591	-5.6278238264815	-5.2332525715912	0.7909522891928	0.1379624217560763	0.0374	0.1819	0.5685	0.2245	-3.497988859537	-2.2694240398681	1.2006706109026	0.143996342108064	0.0721	0.5823	0.4118	-0.4918	-2.8533533015175	-3.5001920692562	-0.3697851455493	0.1454696123164422	0.0127	0.1869	0.3105	0.006	-1.4953105678149	-0.1716536429441	1.2197913238228	0.1523133459349254	0.0804	-0.4789	-0.1064	0.7423	-1.1470067170278	-0.1849122442899999	1.0959001201485	0.1559912990116914	0.1731	0.284	1.0937	0.6224	-0.8413507115195	-3.853256426758	-3.1789562235907	0.1585306578292798
407	0.0855452651212435	0.0002	0.0258	0.0495	0.0013	0.5896733441315999	2.7929224063623	0.0171142183545	0.0862125425212001	0.8058	1.6583	3.356	0.0846	0.8956834369162	1.1497213861461	0.0722731473959	0.1034904307603611	0.0003	0.0145	-0.0596	-0.019	1.5420894313172	3.0454259773949	0.1365990025904	0.1060223867973184	1.0443	-1.104	-3.6817	-0.0226	-1.704733520231	-5.1575565805244	-0.0641684830716999	0.1093821845763569	0.001	0.0426	0.1088	0.0059	1.9241102594142	2.854730307592	0.1512346100108	0.115254379308083	0.0248	-0.5557	-0.0914	-0.072	-2.2916528522136	-4.6880368521506	-0.1672472235056999	0.1190235423301789
408	0.0767816660622376	1.327	-2.1307	4.6241	-0.0522	-0.0821482481016	-0.1655161301549	-0.9107518176743	0.0826932329002222	0.0002	0.0258	-0.032	0.0323	-0.1291238267574	-0.0445756537830999	-0.9099256140296	0.097787524656511	0.5132	1.9473	-2.0158	-0.1259	-0.0851383184347999	-0.1015443622366999	-0.8768381252108999	0.107135661150683	0.0004	-0.0396	0.0446	0.0463	-0.0985542919035	-0.0758533631896	-0.8875394295612999	0.1155305268391728	0.0001	0.0037	-0.0016	-0.0312	-0.109373625346	-0.0099537867670999	-0.8815986319256	0.1215042194850416	0.0	0.0008	-0.0016	-0.0229	-0.0863972954172	-0.0808892711192	-0.8854542489341999	0.1232688484981333
409	0.0888739119817468	2.4286	-2.0957	-4.7104	-3.7961	0.1616211701155999	0.6448716162036999	-0.1659489034926	0.0986743901973766	0.002	-0.0052	0.0293	-0.1734	-0.0879710166451999	0.0845875160049999	-0.5995484448373	0.131137472178954	0.0025	0.0499	0.1389	-0.0807	0.0329694597265999	0.4149116017622	0.1781845860403	0.1343011135434445	0.911	-1.0392	-2.3297	-1.915	0.108980195039	0.5408879860636	-0.0547654987343999	0.134981221596844	0.0177	-0.2016	-0.3657	0.1483	0.0149110086353	0.1642964962032	-0.3927614754781	0.1382353592351002	0.0098	0.1009	0.2397	0.1974	0.0435920780155999	0.2769355930973	0.0871054699698	0.1413013128537158
410	0.0912481495430017	0.7888	-3.0465	-1.1821	-1.5128	-4.9303112352012	6.322543062582099	-0.3185211765471999	0.091757762856232	0.8372	-0.9054	3.4677	-0.9173	1.5924878536438998	-5.1166398285964	4.6424776226	0.0988711140212421	0.0026	0.0134	-0.1264	0.1546	-0.9690975322024	-0.3960269470261999	2.4005543611912	0.1059805322752954	0.2672	-1.575	-0.8533	-0.7573	-4.4178682603337	7.363441625812	-0.9691762182638	0.1062998330489577	0.3028	0.7022	-1.8418	0.6228	1.9103008556385	-6.4122058295474	4.2726924770507	0.1158250916535282	0.0022	0.1199	-0.1101	-0.0508	-0.9779890571406	-0.2938530962983	2.1207860698835	0.1188631668794982
411	0.11489264227085	0.6062	-1.2185	2.4693	0.5768	3.5316664938161995	-6.476689056864699	-3.1353641455751	0.1235423258244938	0.1331	0.5831	-1.1112	-0.2032	-1.9557813991277	4.7306846974294	1.4263028919671	0.1319011058973518	0.0116	0.1322	-0.2656	0.2105	0.7480290426991	-0.7836344854826	-0.6501829253482	0.1391065500935663	0.1329	0.2628	-0.8651	0.7842	-0.320252269898	1.8625384163687	0.8566944934925	0.1435884791767233	0.0154	0.1421	0.2178	-0.3053	6.0584726405237	-10.0899529963527	-5.5381217164855	0.1464840005289935	0.016	-0.198	0.3492	-0.0544	-1.6179034514761	3.1955983255768	1.0349184225635	0.1483650800147225
412	0.1264223154491731	0.0709	-0.706	0.4418	0.3836	-7.270749445482799	5.6925037689523	3.877255675485	0.1382732007326747	0.0118	0.122	-0.2546	-0.2189	-8.5140285586335	-0.1173602605780999	-2.3097506463356	0.1473848047149422	0.4645	-1.1137	1.1167	1.4967	-5.452235880467399	0.639717679182	-1.0944050849818998	0.1483599744333431	0.4224	-1.1235	1.045	1.3845	-5.8352009413012	0.7763560248031	-1.0289382818971	0.1524518364376245	0.1685	-0.7063	0.6534	0.8555	-6.3800625734655	6.816062039682899	5.7859041238341	0.1556248474057176	0.0152	-0.288	0.0188	-0.2507	-5.520456695701199	4.0437947244381	1.3711833059563998	0.1639825253668246
413	0.126435814572531	0.0328	-0.6016	0.0839	-0.1401	-0.6681233473474	-7.8960675754286	-0.8464653055104999	0.1270224816301037	0.0079	-0.0494	-0.2996	-0.0395	-1.1689207851277	-8.1065527896736	-1.1015655165693	0.13244140414789	0.0004	-0.061	0.0251	-0.0247	19.8316021419183	-0.9301479318094	9.4778934677528	0.1325230214213169	0.0006	-0.0748	-0.0047	-0.0341	-19.2065200701567	5.9165623287888	-8.8825547272004	0.1347730845403504	0.0443	0.0862	0.6898	0.1001	1.7213362791864	-3.2154272130496	0.4335995413447	0.1349768318919871	0.0589	-0.6735	0.1979	-0.4023	-1.4103689645336	-5.7660752363613	-0.8736513397242	0.1353043850902845
414	0.1169670723614507	0.0131	0.2732	0.2399	0.1876	9.910116003023	2.5369959916588	8.9930693004367	0.1177251470120067	0.0084	-0.0117	-0.3245	0.0403	1.362842583448	-13.363253807562	1.5551906605403	0.1277138776009904	0.0695	0.5063	0.5564	0.4999	7.7864185488677	2.7840702244548	7.064985394921799	0.128605341582783	0.0195	0.0418	-0.4747	0.011	0.1095309974687999	-10.906674970654	0.7126203150691	0.1296022191175003	0.0613	0.6343	0.2045	0.5148	7.309541673752999	9.6329443517415	6.5825218094477	0.1300758206812082	0.0007	-0.0093	0.0862	-0.0099	-10.6308016393856	-16.988792772628397	-9.337556877245898	0.1301326097545649
415	0.1243076919052772	0.0637	0.3908	0.2646	-0.7385	-3.9253328590004	-1.8719020576753	8.923392793067	0.1265267477955705	0.0298	0.3261	0.0591	-0.4935	-2.9473044588291	-1.425398002261	8.8832235587223	0.1283829406498293	0.0069	0.096	0.012	0.2659	-3.4777665417572003	-2.1471852434832	-9.6066632072339	0.131342070277074	0.0185	0.0251	0.1374	0.4376	-2.707587372774	-1.7225952561687998	-9.1079902931114	0.1341552209951005	0.0002	-0.0006	-0.0064	-0.0438	1.7774394409646	1.5219457995988	19.0591410771545	0.1375282426451788	0.0006	0.0428	0.0199	-0.0643	-4.9721328768353	-2.5999054977481	9.468293768262	0.138191114538076
416	0.1245905028209183	0.04	-0.0465	0.2685	-0.6383	2.0561454704434	-3.5565312892186	9.4515336371838	0.136747351084187	0.0205	-0.0754	0.1124	-0.4542	2.7041645291031	-3.9824195965460993	9.9917527917255	0.1434320050325944	0.0038	0.0054	0.0832	-0.1824	3.0839821474809	-4.0987962813567	14.0097384880244	0.1437663090787965	0.0883	0.3388	-0.2867	0.8513	-1.1105357275689	0.1364809734983	-4.6914203527908	0.1441541697292116	0.013	-0.2615	0.259	-0.0059	-0.767975959264	-0.1216486509243999	-6.778253387180199	0.1462313383782547	0.0014	0.0585	0.0955	0.04	1.6476074396546	-2.7671920642845	7.3575008281763	0.1509869112621381
417	0.0936929013092162	0.0147	-0.1365	-0.1068	0.4532	1.8335032597121	-1.0892118049295	9.3298456432287	0.1055900293496254	0.0088	0.3429	0.0781	-0.0313	2.4867942844856	-1.5201753632173	9.7999948600937	0.1142667056375886	0.1799	-1.4765	-0.178	-0.3868	-0.0262418014768999	0.1733453932641999	-1.3423448644533	0.1322513819278563	0.0108	-0.0008	-0.0231	-0.3499	-0.2117835342580999	0.0646012564094	0.0539786381203999	0.1332561895957764	0.0098	-0.131	0.1605	-0.2601	-2.5596182343113	2.4736930552625	-10.4304669270612	0.1361295816171659	0.0148	0.1363	0.047	0.3767	2.7097118964318	-0.8784118464388999	7.0790701999124	0.1369117450717124
418	0.0875812396333307	0.5711	0.4245	-3.0831	-0.3095	0.5252688028757	2.2946822655775	1.5611708012067	0.0886248071640356	0.3402	-0.1706	-2.2249	-0.8819	0.9799562086756	-2.3313106271592	0.7572746549136	0.0938063071016743	1.0119	0.2645	-3.9311	-0.8108	-1.0750483138775	-1.7602465365487	-1.7366407181287	0.1046868868051999	0.0312	-0.3065	-0.0221	-0.594	1.5317422142431	-3.2518588594777995	1.2431610840586	0.1060408367874684	0.0937	0.1508	-1.1399	-0.0548	3.0265019796282	-2.8047253155723	2.9867261755905	0.1085861883147347	0.1501	-0.6348	-0.7025	-1.085	2.2385791037993	3.5524396140258	4.615724361723999	0.1087952679909819
420	0.0920828880277408	0.0	-0.0006	0.0007	-0.0011	5.3374329168848	0.7677399010798	0.7192299442267	0.0921540684976569	0.0	-0.0025	-0.0	-0.0009	-5.404552127259	-1.229863139682	-1.1839891658858	0.1126543032835913	0.3786	2.1958	0.3356	0.3261	4.3293464412587	0.311596803144	0.2532510886159	0.1140448522693262	0.1836	1.5146	0.2498	0.2427	7.046061397155101	0.5873127622895999	0.5874307913817	0.1166785612606246	0.0003	-0.0643	-0.0062	-0.0073	19.6379164017822	2.6290193404661	2.5004856591692	0.117785236173234	0.001	0.0878	0.0673	0.0154	-11.4380812863189	-1.4990088127006995	-1.4285454447169998	0.1192352451720409
421	0.1093525418494277	0.7795	0.8764	2.3232	2.1276	0.1448610390374	0.1146062484291	0.9011127751528	0.1135868441720468	0.1463	-1.227	-0.1901	0.6246	1.3351844328659	4.0030353446329	4.586649862036699	0.1215005158897676	0.434	2.0315	0.3625	-1.049	1.2609834769656998	-3.5343024768731	-4.0683447755949	0.1233455277670258	0.0222	0.4397	0.2747	0.0351	-2.597820317121	-1.1241877592218	1.6009466052444	0.1284136193397549	0.0165	-0.3672	-0.0398	0.2385	-0.4920632849648999	-1.6318702273746	-0.6067088764247	0.1350144701658875	0.1633	0.229	0.9674	0.9086	0.3237931426609999	-0.8457964739885999	-0.1114194629424	0.1404420849975275
422	0.1121128217053311	0.3007	1.9307	0.5184	0.1615	3.9829703989759	0.7689595350314999	0.2233503852838999	0.1158617281412889	0.0455	-0.7387	-0.2039	-0.0409	-0.5635495717468	-0.3810765953602	-0.2016723753681999	0.1186404873867888	0.0628	-0.836	-0.2826	-0.1237	-3.9954421397078	-1.2867531620742	-0.3811159383908999	0.1301664735070266	0.0021	-0.1231	-0.0195	-0.0935	10.2202177710004	2.8480813354037	1.3918383970739	0.1345769883946679	0.0027	-0.0669	-0.0561	0.1503	-1.6232147606205998	-0.3726178437597	-0.121569964863	0.1365842907290539	0.0008	-0.0855	-0.0352	-0.0157	-4.9183509538684	0.2206357161656	-0.466214913795	0.1375704326883851
424	0.0950142627400153	0.0054	-0.1816	-0.037	0.2247	-1.3353418049886998	3.0275642414571	-1.7766132373198995	0.1101118997858238	0.0044	-0.1018	0.2225	-0.024	1.0248466067043	-0.1254649249023	-0.1244026630733999	0.1185248417239998	0.7952	2.0402	-2.3378	0.6608	4.2499522053061	-5.6366366653583	1.6494172190668	0.1256976451847272	0.1046	0.6067	-0.6988	0.6263	5.6587867916424	-6.9603722762905	1.8276804911685	0.1316738066491166	0.0005	0.0259	-0.0522	0.0524	-1.4648197190224	5.1168365437499	-4.2171401177023	0.1353449350118686	0.0256	0.4009	-0.2457	0.2496	11.3452710768976	-6.974063650974099	7.0415762916553	0.140252032643061
425	0.1126280348781352	0.4516	2.1035	0.9411	-0.8389	9.078010903718	3.9674692448801	-4.0829803830153	0.1440880731585832	0.0859	-0.8075	-0.365	0.33	5.9526398879407	2.6374387490359	-2.3681357038944	0.1487951784824444	0.0007	-0.0517	-0.0639	-0.0144	0.0404839785903	-0.3287503645292	-3.1529111372673	0.1575465176047628	0.0653	-0.256	-0.0236	0.7456	5.1586188423533	2.259863683408	-2.4321074718126	0.1754516004060027	0.2716	-1.3645	-0.615	0.2864	5.2748774980718	2.3781681767229	-1.7564696056015	0.1906554569170632	0.2776	0.7913	0.2775	-1.2171	6.8873122682806	3.0015978411951	-3.0359443069962	0.2067357638475703
426	0.1141015748264351	0.4416	1.9727	-0.0963	-1.3799	8.4545418962151	-0.8269905053139999	-6.2514502061072	0.1456769416231429	0.0832	-0.7539	0.023	0.537	5.362061654103	-0.2699718766634	-3.8784753094367	0.1508003960285798	0.0003	-0.002	-0.0188	0.0469	0.0353693845992999	-2.8771164920603	-1.025279380042	0.1587582448245978	0.0748	0.3251	-0.6192	-0.4665	4.904738265246199	-0.6014369103109	-3.6290404947987	0.1768588501148202	0.2898	-1.303	-0.0869	0.8676	4.9083184810399	0.0805745268736	-3.346518191342	0.1907279125879716	0.2239	-0.7311	0.8344	0.7282	6.471259718628099	-0.5791294119039999	-4.6815452520851	0.207532467165881
428	0.0849779972884499	0.1732	0.5351	-1.563	-0.5719	-5.3165811106138	4.1176809360927	1.4897632004861998	0.0962839605234635	0.0	0.0014	-0.0022	-0.0127	-1.4279552992565	0.2811452973822	0.1079572762407999	0.107648854581512	0.0	0.0007	-0.0051	0.0124	-1.8173332740944	0.1977380722982	0.0726665777029	0.1245587304715825	0.0333	-0.4472	0.4212	0.1529	-3.1607404003765995	3.6630722163542	1.3391580789666	0.1290283161971227	0.0625	0.5103	-0.6417	-0.2338	-2.3465757230708	3.582576375542	1.316811237529	0.1339723681975912	0.0794	-0.2788	0.8469	0.3075	-1.0379478359274	-3.8912617944142	-1.4132803488054	0.1442028937994046
429	0.1224676242799356	0.1582	0.9932	0.6861	-0.6936	0.3723030995141	4.664194975546399	0.7086860119991	0.1391537262829005	0.1439	0.4754	1.1487	0.075	0.8532323067908999	5.003646644426	0.3913057833422	0.1600827288441093	0.3965	0.8503	1.7295	-0.0352	1.9842264103238	6.7626342039923	-0.0516573993090999	0.1614739316000359	0.035	-0.3978	-0.314	0.2619	-1.7951438047796	0.2026559511356999	1.1646323947814	0.1641848457428262	0.0032	0.0941	0.0777	-0.12	0.2224848386085	1.5851307069029998	-0.5190132609943999	0.1678338965912221	0.0028	0.0437	-0.1521	0.0096	-2.3479527291453	-2.5349894970931	1.0717434992986998	0.178304486313452
430	0.1255660429723452	0.145	1.0147	-0.4103	-0.7312	-0.3340616736737	1.8049795624546	-2.8144823871859	0.145616605874058	0.0712	0.2921	0.3965	-0.701	-0.1906169837415	1.6268736624757	-2.7584185684384	0.1617532663986202	0.0087	-0.2177	0.1428	0.1153	-2.14419517315	0.4114100720299	1.0396395862475	0.1633435228845483	0.1702	0.5046	0.5115	-1.023	-0.0443789386296	0.8624779190054	-1.993117935262	0.1649968353033495	0.1926	-0.6008	-0.3758	1.1175	0.7986241801792999	0.9240891050816	-3.1990998553090995	0.1680612869777415	0.0355	-0.3464	-0.1659	0.4112	-2.0320281926243	0.1989577062499	1.4634820559786	0.183680459914819
432	0.1193289827347843	0.1251	0.9056	0.4168	-0.7604	-0.3681327382598999	3.5827337476648	1.3150801441782	0.1403585810146209	0.0832	0.0039	0.7913	0.5131	-0.2141834591307999	2.6657263881092	0.5855423259081	0.1474542443701317	0.0333	-0.3453	-0.1189	0.4531	0.7337868655856999	-1.5828094680917	-3.1870608879149	0.1507561594164034	0.0525	-0.5407	-0.4596	0.1384	0.4431992408355	-1.9277298182386	-2.9372326429699	0.1539570719292061	0.2772	-0.1528	-1.5079	-0.6353	-1.0829562630482	5.0605366668182	2.9248789313301	0.1568313757009305	0.14	0.2566	1.0543	0.4021	-2.4205406207868	1.1290269519979	2.2299236370453	0.1598294044708378
434	0.1179094275201372	0.0285	-0.4855	-0.3379	-0.1134	-1.5205294504935998	-1.5811177177715998	-0.4109772986921999	0.1270800394989865	0.0001	-0.0103	-0.0258	-0.0114	3.3679994861042	2.9044598983968	5.4229253225959	0.1318522895863954	0.0104	-0.2233	-0.1782	-0.1909	-2.8560286276051	-2.680440681591	0.3005414115173	0.1430269762078972	0.3126	1.0202	0.991	1.1206	-2.4713324734205	-2.2981837953098	-0.9040241594246	0.1472840480343446	0.0001	0.0079	-0.0048	0.029	4.6790666411510005	3.8635249577707	5.5559441093926	0.1483044050695235	0.0012	-0.0058	-0.0647	0.0888	3.2691697929858	2.5731128938414	1.0606487646413	0.1513082578697843
435	0.0964895659201195	1.2316	-3.5372	2.3055	-1.1484	-0.0365496755202999	0.0064522570348	-0.4206556842444	0.1088163326944058	0.1134	-0.319	0.2229	1.1879	-0.4218359751654	0.3090788491792	-1.2899399475609	0.1102565579249075	0.0023	0.1511	0.0517	-0.0741	0.563392199624	-0.3567232593568999	1.3600098852376	0.1109542196528315	0.0103	0.0165	-0.0434	-0.3711	-0.8405638509054999	0.7064434592492	2.455398545987	0.1159045190356832	0.4503	0.5181	-0.55	-2.2926	6.413346777437701	-4.4185764348863	0.7171447635996	0.1162064502488547	0.2902	-0.5321	0.1282	1.8563	-5.7192570298283	3.6911237972433	-3.7905829788529	0.1208400418892263
436	0.0999271623519763	0.4939	-2.5572	-0.6825	-0.6393	10.4739409759847	3.1842675327352	2.5986465207657	0.1219571183260107	1.5174	-3.8072	-1.8167	-0.9312	7.693765711569199	2.8510320627062	1.891612916056	0.1224514608317379	0.0034	0.1604	0.053	-0.1163	-2.709554524309	-0.1498576039363	-0.6866932578378	0.1365031941933233	0.0221	0.4208	0.2343	0.1024	-2.0603551747283	-1.8383031094575	-0.4869486909739	0.1472609238996928	0.0036	-0.0465	0.0066	0.1859	1.5102609194808998	1.4119033427308998	0.3469268447126	0.1537065239661644	0.2941	1.4724	0.7575	0.3586	0.4952500704515999	0.3706113491939999	0.1208617903103999	0.1665688755247273
437	0.1020084241389596	0.0001	-0.0061	0.0422	0.0111	2.8345079898122	-1.3709472477722	-0.0707387691985999	0.1052116643529397	0.0102	-0.1678	-0.2768	-0.2027	2.8317539776632	-2.0721187409076	-0.0485492998837999	0.1164177506857926	0.2038	0.3392	1.5821	-0.0893	6.1571056184886	-1.1151388621608	-0.309236221302	0.1164825003942778	0.16	-1.2324	-0.7299	0.0919	3.9023958721023	-5.022059182793599	0.105045891969	0.1303110390378538	0.0036	0.139	-0.1454	0.0294	9.1477660971491	-0.2263797986478	-0.0814794165797	0.1305010873498963	0.0031	-0.1809	0.035	0.0338	4.310029013185	-8.060718158908099	-0.1665783919837999	0.1324347749401953
438	0.0936447505282301	2.3911	-5.0133	0.0138	3.6286	-4.7638508723095	0.0238812196348999	2.4895876396653	0.0952247444023679	0.2631	-1.153	-0.049	1.6772	-0.0576375399754999	0.1979741304823999	-5.1865523941503	0.1134785160314939	0.0802	0.4238	0.0222	-0.9378	-3.3040670612167	0.0936757560967	-0.2385761381648	0.1169320473308518	0.0013	0.0034	-0.1289	-0.0075	6.2479880194056	-0.0810466432419999	-2.7548776956754	0.1203226042808006	0.0451	0.5829	-0.0001	-0.4716	-11.771041355133	0.1419496547656	5.0043548189786	0.127331724485622	0.2323	-1.5553	0.0648	-0.5601	-10.6021205700053	-0.0077899200786	7.988012238174499	0.129388640958444
439	0.0998947976037935	1.1678	0.0137	-4.1868	0.0792	2.711128245537	-0.0097964146442999	-0.5975419502716	0.1081208671051361	0.0536	-0.8398	-0.0004	0.1968	2.6728081336352	0.0026359830569	-0.5877455356272999	0.121477510822874	0.0022	0.0434	0.0424	0.1519	-1.6398962056373998	0.0058227685436	0.4336388843754	0.1227989953638553	0.8795	0.0126	-3.2771	0.064	4.407639072351699	-0.0429625895244	-1.0023030501132	0.1238634761908346	0.0326	0.6125	0.0051	-0.1415	5.714378494021499	0.026359830569	-1.3183456157263	0.1405103703569485	0.0	-0.0017	0.0004	0.0003	-0.045637915612	-0.0023605818419999	0.0548048417651	0.1428071304543382
441	0.0957103321204177	0.1336	-0.4065	1.3885	0.0135	-7.1778605500001	-8.843211696500399	-1.305795188933	0.0963067869887195	0.4175	-1.1548	2.2736	-0.0111	-6.4787348944611	8.4523386864959	-0.8546879989268	0.1085898500157974	0.5176	-1.1212	2.4271	-0.0417	-6.320969341354099	11.9000078097676	-0.9155910104504	0.1138811833456503	0.472	-2.148	-1.2624	-0.0963	0.4248260454986	-6.3366278675727	-0.6246492984238999	0.1168289824262103	0.164	1.1923	0.826	0.0428	-3.704146340405	-10.6668791985375	-0.8672777687508	0.1222716876262504	0.0024	-0.0795	0.0201	0.152	1.9878853121789	-4.6553427936389005	-0.8060600129815999	0.1261462300244142
442	0.0988747793972357	0.184	-1.6015	0.2519	-0.4041	-10.4198443087722	1.2754617122633	-1.8142251746691	0.1198707579400165	0.0119	0.2083	-0.1869	0.2661	-8.0858190124947	0.3486579380633999	-4.1921179501771	0.1247257535046121	0.0117	0.0308	-0.023	0.3726	-6.026014640196199	-0.0724698625494	-2.5211800933174	0.1279807639389366	0.1067	-0.9265	0.2846	-0.558	-2.008461717235	-0.6725297667858	-0.0417036125419999	0.1301023011301722	0.0137	0.3894	-0.0646	-0.0486	-1.4001791195823	-1.0082438477489	0.2336189162965999	0.133138699852705	0.0085	-0.3023	0.0161	-0.0609	-6.8556804715978	-2.5724047192888	-6.1010024567104	0.1381914963633876
443	0.1468680326364869	0.0654	-0.6072	-0.5465	0.0102	4.1464800345651005	3.3891660366208	-0.3484612229099	0.1474308692377053	0.0084	0.1886	0.1893	0.1204	-1.4202440652393	0.5116561142535	-0.1402579044455	0.1488344995071644	0.013	0.2863	0.2114	0.0637	8.5962554927965	6.482747883592499	-1.4315355150501998	0.1505989223566376	0.0407	-0.5356	-0.3407	-0.0459	-11.5395863055249	-7.2584350768737	-0.673946115891	0.1531949739643953	0.0168	-0.3962	-0.0768	-0.0402	-0.3167507401657	0.7150989260032	-0.0609816975849999	0.1537181235177846	0.0006	0.0212	0.0165	-0.0736	-2.5845617157751	-0.4271472843099	-0.1792861908999	0.1578040946079718
444	0.1038488809394744	1.2108	-0.8556	4.0885	-0.2032	-0.835645972068	-0.293892439329	0.4386354492743	0.1110116275845372	0.4005	1.3548	1.8749	-0.2476	-2.6432615175795	0.9730711783031	0.7029025864862	0.1250455107046814	0.0407	0.612	-0.3172	0.1119	3.6134606546415	3.1420131177634	0.5222000464811	0.1269577771232675	0.4718	-1.6443	-1.6661	0.3078	4.175475848191	0.3017217024383	-0.2320845380993	0.1302891805493741	0.2787	-0.4109	-1.7249	0.2539	0.8353705708531	-3.0597468405697	0.6141053661963	0.1367268743696932	0.0231	0.3213	0.3618	0.1402	3.5226962828166	2.198488555516	0.9238137038667	0.1415773005253151
445	0.0924976414543572	2.2885	-0.2609	6.0477	-0.6846	1.4122967730379	-0.2487266400854	0.1503690633353999	0.1053951121217478	0.0743	0.8947	0.4683	-0.1954	-0.5802310167636	4.4771188645679	-0.0987510070569999	0.1083540337479084	0.0666	0.9557	0.0365	-0.0866	-1.655554731856	-1.6779802593549995	0.8908835871708001	0.1170176129499449	0.4507	1.5669	1.7756	-0.4123	3.5915072435109	-5.8708457271154	0.5175969118892	0.1200132350076623	0.0024	0.0665	-0.1232	0.1023	1.6604726106935002	2.3119538560548	0.1255042679329999	0.1246153453532186	0.0767	-0.2307	0.9308	-0.0558	1.7984486193584	4.6343729582758	-0.5324685774937999	0.1317499773075845
446	0.0944694274198945	0.0215	-0.0152	-0.5817	0.0562	6.2514502061072	1.8119432788885	-0.4034627798285	0.1000782799169512	0.0287	-0.6493	-0.0355	0.0876	-4.7837584458437	-1.189339818061	0.5405338987873	0.1105206792449095	0.0368	0.6662	-0.2104	-0.1081	-8.4622137872016	-2.0399754848257	1.1915430277802	0.1135378536693698	0.2335	-1.2647	1.2178	-0.0419	-4.3422116122976	-0.8764446949039	0.7252887709545	0.1142174939040767	0.0346	0.5203	-0.4087	-0.1314	3.6605149193587	0.9075256891569	-0.1730699920493	0.1214676844253713	0.3809	1.3296	1.6797	-0.3386	1.2973364373324998	0.9710253407067	-0.1672865665364	0.1323955013220827
448	0.0994552394966641	0.1972	0.5374	-1.4776	0.709	-3.4353154116319	9.7177285829	-3.9847801783881	0.1184450104669483	0.012	-0.0941	-0.2316	0.299	-2.7165182407429	7.0916993127671	-5.9766784796984	0.1247680560007012	0.016	0.0296	0.0428	-0.4348	-2.1447459755797995	5.226721628495	-4.019559417526899	0.1273552771172068	0.1112	0.1325	-0.7923	0.8151	-0.6657234224747	0.7563304221768	-0.1327433855818	0.1298313554636493	0.0197	-0.1486	0.4532	-0.018	-1.2601179302903	1.6995795832092997	-0.6026565442626	0.1356013823413455	0.0011	-0.0481	0.003	0.1014	-2.2250844442692	7.032566737624999	-11.3122229311096	0.1374093626757807
449	0.075614306282116	1.553	4.4798	-2.7869	1.7242	0.9295577863489	0.7381145989627	-0.2752831858078999	0.081347454494111	0.0022	0.0674	0.1713	-0.0779	0.4054692743941999	0.7981127207801999	-0.3452350943924999	0.0954976249199643	0.033	0.7183	0.0356	-0.023	-11.099101733807698	10.1189881530093	-6.0951796881668	0.0964043869037481	0.0389	0.2302	-0.6457	0.3687	14.4871268225382	-5.8388598431563	3.7905042927914994	0.1006656374940238	2.1644	4.6103	-2.8123	1.7571	-0.3716342679921999	0.1009935598068999	0.0151077237887999	0.1019595912908146	0.076	-0.575	0.7523	-0.47	-9.6152793309572	9.2665820498631	-5.5983165534565	0.1028638234522262
451	0.0948788305147393	0.427	-0.3737	2.5487	0.34	0.616898721376	0.1423824281032999	-0.0544114114581	0.1088282306504082	0.1668	1.4574	0.3934	-0.142	-3.2492622194516003	0.8866345398552	0.5246786574151999	0.128999493347258	0.1715	-1.2463	-0.6579	0.0929	-0.2133965985167999	0.4363142104629999	0.0800630674745	0.129860417919003	0.5872	-2.5325	-0.5437	0.2702	2.4493397192592	-0.1325073273976	-0.3069149824907	0.1320499137683103	0.0	0.0087	0.0011	0.0117	1.7285753968352	-0.6313376136429	-0.1020951646665	0.1339178083372661	0.0026	-0.1467	-0.0098	0.0862	1.8611614102942	1.0659207307551	0.0938331282194999	0.1346466397258724
452	0.0952420033474412	0.4243	-0.2936	2.5536	0.2744	-1.3441546438655	0.1991937644340999	0.1638243798348	0.1105747088127181	0.1698	1.3999	0.5786	-0.0965	-3.3954609215328	1.0377117777432	0.4628707561855	0.1246925075080201	0.0088	-0.0109	-0.3241	-0.0291	-10.348633423205198	0.8771922124871999	1.1906381380741	0.1313706796134584	0.0301	-0.2688	-0.5207	-0.0144	-2.0720007118155	0.6439667264976	0.2779978549262	0.1329864015324597	0.0	-0.0099	-0.0048	-0.0124	0.3084887037186999	-0.727059207336	0.0595653484798	0.1339739734073706	0.4808	-2.2858	-0.3298	0.2233	1.7325096999052	-0.7882769631052	-0.2430612436646	0.1348927604997629
453	0.0859431296683195	1.0119	-0.3589	-4.1694	-0.3853	1.1794253743246	0.1391956426166	-0.1169274872404	0.1034290296488333	0.1227	-1.2907	-0.3126	0.1242	-3.2125551718085	1.5259587887302	0.5486779061422	0.1150808435626656	0.1443	-1.2454	-0.5663	0.0965	0.881677317987	-1.2341515300283	-0.2192587100910999	0.1182460287655909	0.0199	-0.4937	-0.0827	0.0489	1.5679771455177998	1.4629705965795	-0.0237238475120999	0.1192907417722304	0.8574	2.4326	2.2042	-0.0725	2.2444805584043	-2.2678503186401	-0.4873814643115999	0.1280520116600865	0.1596	-0.3717	1.3029	0.185	5.4623076963266	-0.0812827014262	-0.6311015554587	0.130293520275172
454	0.0863137155714587	1.0314	0.4246	4.1987	0.338	-0.6176068959286	0.1376219213886	0.07475175833	0.1046344793518524	0.1531	1.3225	0.6643	-0.061	-3.7480531626662	1.9480701651105	0.5154330452007	0.1156939892317369	0.0419	0.7305	0.0771	-0.0623	-1.0867725370261	-1.5034939182004998	-0.0280909239198	0.1187978097049495	0.0233	0.5344	0.0848	-0.0405	0.00393430307	0.9174007898626	0.0911971451626	0.1210343630433258	0.5621	-1.8005	-1.93	-0.006	-3.1193908751109	-0.8494553758437	0.2158752094508999	0.1239807211835138	0.3101	1.4829	1.2456	-0.0259	-6.2601450158919	0.0552769581335	0.5784212373513999	0.1302860509782932
456	0.0997575995742615	0.0857	-0.8889	0.3981	0.5834	-8.608884605651198	4.5938889796855005	5.7600950956949	0.109693969381519	0.0006	0.0527	-0.0131	0.0761	2.6760736051833	-1.7720494457587	-1.8078909467264	0.1170112255526976	1.8045	4.0624	-0.6709	-2.4857	-5.4507408453008	3.1383148728776	3.6930909487783	0.1290251906684656	0.0048	-0.1171	0.0313	-0.2025	-2.5550544427501	-0.0620046163831999	1.5050676394285	0.1371767097883361	0.0191	0.3918	-0.024	-0.2339	3.5131752693872	1.9512176075665	-1.7370341484357	0.1585462127089349	0.3834	1.6431	0.0392	-0.9621	0.6758739243952999	1.2956840300430998	-0.1773583823955999	0.1645976962902673
457	0.1125332212956496	1.5369	0.1242	-4.5232	-0.1015	0.0742402989308999	8.846280452895	1.8090318946167	0.1255872914223098	0.4896	0.1212	-2.4051	0.2191	0.1082720204864	11.3474349435861	2.3837548870823	0.1258292062378841	0.0019	0.1463	0.0107	-0.0298	-0.1262124424855999	-2.8446584917328	-1.0575013221853	0.1381479436558356	0.0179	0.0196	-0.4387	0.0362	0.478804683619	-2.1990787009765	2.0598043722985	0.1581152495299924	0.3429	0.1295	-1.7605	0.3702	0.1815680866805	0.8120794966786999	1.0700124059479	0.1614707123606431	0.0011	-0.0989	-0.0013	0.0197	-0.1299106873714	2.5775193132798	-0.2118622203194999	0.1686083224789404
459	0.1316046279140148	0.1098	0.8131	-0.6575	-0.398	5.2170825859735	-4.578269796497599	-0.7776936878469	0.1385547878963548	0.0343	-0.2381	0.5585	-0.0497	2.8546122784999	-1.6314767970675998	-0.1851876455049	0.1429521480016555	0.0859	0.5868	-0.484	-0.5681	1.7646529559870998	-0.5004040074732999	0.1997839098946	0.144839195942519	0.0258	0.1798	-0.4604	0.1517	1.9918983013103	-0.2288190665512	-0.6994403997845999	0.1515026547274586	0.0872	-0.5411	0.5059	0.5612	-0.0302154475775999	2.7247409341592	-0.510672538486	0.15461114897768	0.1461	-0.2011	0.9945	-0.6232	0.5243245701389	-2.0350182629575	3.9803737589497	0.1572389020086087
460	0.1329830305184243	0.1212	0.022	-1.1685	0.0306	1.7734657948639	-1.0984574171439998	3.4540426942450995	0.1340325334298863	0.0012	-0.0476	-0.0496	-0.0924	1.7885735186527	1.3071721950075	3.4020312076597	0.1469008328639711	0.2716	0.0157	-1.6634	0.077	1.8093466388623	-0.031080994253	3.5368991168993	0.1477044814340266	0.0825	0.4213	0.0802	0.8085	1.9333952146594	0.2693030451415	3.6705867352179	0.1486525367778982	0.0096	-0.1004	-0.28	0.0911	0.6481370877517999	-1.8256346535721	1.7668168226756	0.148765959107545	0.0016	0.0758	0.0764	0.0653	0.9008767169686	1.8481388671325	1.2302565699889998	0.1541709668672985
461	0.1058566591774007	0.0132	0.2895	0.2659	-0.1821	-3.0531372114121	-5.1003124708559	-0.7673464707727999	0.1231868957035232	0.0022	0.1189	0.074	-0.0827	2.4583492732895	2.866139786495	0.4466220845063999	0.1285614522515685	0.0115	0.0727	0.3275	0.1479	-4.734382942315199	-5.1658579600021	2.4334844778871	0.1353589537704435	0.2452	0.8939	1.3803	0.1127	-0.7110072508104	-0.8079878214859	0.6456978198483999	0.1407501077760157	0.1585	0.7363	1.063	-0.1297	0.3695884303957999	0.1090588811003999	-0.9238530468974	0.1458675621219131	0.0212	0.1544	0.4133	0.1521	2.4889188081434	3.8800883736954	1.00324728285	0.1470456394702597
462	0.1135815526391682	0.0098	-0.1708	0.3114	0.0551	-4.7726243681556	0.0897021099959999	3.1188794157118	0.1187627075008035	0.0002	-0.0144	0.0051	-0.0496	-4.2916951608788	0.553556441949	2.9321967350402995	0.1259846017898191	0.0577	0.5995	0.3648	-0.4405	0.0555917023791	1.6413125547426	-0.6024204860783999	0.1275921613199902	0.0001	-0.0314	-0.0197	0.0033	2.8641332919293	4.8709032588442	-0.8577174122907	0.1353607908683572	0.1461	-0.9229	-0.6105	0.6285	-6.1987305449692	0.2473889770415999	4.704167494737599	0.1421886190187858	0.1123	-0.6906	-0.5213	0.6601	-8.567456394324099	-1.0128076393101	6.14931569841	0.1463622938028134
463	0.082013880412598	0.0584	-0.6911	-0.0748	0.7648	-0.7520420318305	2.1576898326801	1.7037106014327998	0.086932565100646	0.007	-0.182	-0.2548	0.1506	1.7188576682523	1.6269916915677998	-1.8521125132332	0.1185251335135064	0.1921	1.3058	-0.454	-0.7214	-3.3039883751553	1.4111558251476	5.0054957668689	0.1219401217709975	0.0219	-0.4873	0.0282	0.1773	3.3314104675532	-0.1789714466543	-4.8448975155515	0.138758831447415	0.3078	-1.7317	-0.1819	0.5434	2.6047053474935	0.0322219421433	-3.5025133080675	0.1395655335174836	0.0295	0.0405	-0.4123	0.3816	-0.3671885055231	2.3899710859329	1.1740353791187	0.140198294864759
464	0.0980188777209268	0.1604	-1.2293	-0.9684	0.077	-1.5369748373262	-1.1860743465129	-2.41172778191	0.1043049049416075	0.0091	-0.2537	-0.1537	-0.2079	-0.0029900703331999	1.5553480326631	-3.0366918245795	0.1122270407599783	0.1066	1.069	0.4042	-0.3451	-6.1844883678558	-5.2709825380325	-3.6771570213448	0.1146625460327725	0.0265	0.2614	0.1207	-0.5138	3.3537179659601	5.8280405097138	-6.1961732479737	0.1342642837543231	0.7588	-2.8811	-0.376	0.188	-4.4404905029862	-0.3221407353716	-4.921026279955999	0.137446471759644	0.4495	0.7893	0.2807	-2.0504	1.3095721198802	1.0896839212979	-6.7122357816656	0.1458035679792032
465	0.0839539285731493	0.0808	-1.0286	0.3319	0.5247	-2.0085010602657	0.8750283457986999	4.307668431343	0.0888229204792418	0.0118	0.4018	0.1753	-0.0793	1.3646523628602	-0.7018403246573	1.3292042921994998	0.1115540664822743	0.1835	-1.253	0.9226	0.2144	-8.4394341724263	1.3657933107504998	7.180889963363999	0.1140000368555466	0.0335	-0.4453	0.4901	0.051	4.468974857213	-5.7539575829057	-2.5986465207657	0.1300029706902235	1.0339	3.0167	-1.6484	0.3335	-1.9377622910671	-2.3382743435931	1.2167225674281998	0.1319726516553908	0.426	0.414	2.1492	0.2274	-1.9715186114077	-3.0351574463822	2.995184927191	0.1357825898723296
466	0.0813817338812477	1.312	1.4291	-4.3374	-1.8241	0.2789027446322999	4.3358380413242	0.6234690075029	0.0877308321020179	0.0016	-0.0318	0.1215	0.109	1.5008185921129	-1.7971896423759997	-3.0883885669193	0.0985799286732629	0.4167	-1.2915	2.1128	0.4572	0.62555418813	1.8514043386806	-1.1036900402271	0.1074141194782684	0.0006	0.0364	-0.0486	0.0694	1.0644256955885	1.8964127658014	-0.6727658249699999	0.1105436754919691	0.0209	0.2065	0.2495	0.4231	2.3935119586959	-5.356160199498	-4.5928660608873	0.1136132768469102	0.0278	0.0737	0.3865	0.4612	-2.6043906032479	11.8494520153181	4.628589532762899	0.1186656040689279
467	0.0787860372718066	0.8399	-0.2603	3.4671	1.9753	0.0475263810856	3.5013330171465	0.5530449825499	0.0834080183357655	0.0101	0.1403	0.3784	-0.1344	1.002066991929	-1.2314762039407	-1.7110677481737	0.1006874809152871	0.4747	0.3276	2.116	1.5773	1.1710846518162	-5.136232657885	-2.7437042749566	0.1082344279796746	0.059	-0.4291	-0.6096	-0.5119	0.1471822778487	4.421999278557199	0.7171841066303	0.1114399951598458	0.0175	0.2787	0.2346	0.3207	0.0202616608104999	-0.2084000336178999	0.6366095797567	0.1127085015307243	0.0474	-0.4845	-0.242	-0.581	-0.9201154589809	7.335075300677299	2.3359137617511	0.1171551542180148
468	0.1084133938028623	2.441	-1.3747	-2.489	-5.0684	-0.1268419309768	-1.1178535312790998	0.5761786846014999	0.1220612283809757	0.0005	-0.0316	-0.0574	0.0405	-0.1386841832174999	-1.0846086703376	0.5792867840267999	0.140945863990598	0.0248	0.0089	-0.4627	0.2233	-0.0202616608104999	-1.0944444280126	0.5445862309494001	0.150964242451414	0.0266	0.1234	0.2196	0.4477	-0.067670012804	-0.7884736782587001	0.4600774010057999	0.1514127118982734	0.0031	0.0064	0.1566	-0.0764	-0.0634996515497999	-1.0922805613241	0.601161509096	0.1568393969724175	0.3629	-0.4362	-0.796	-1.627	-0.0775844565403999	-1.0715074411145	0.520114865854	0.1578258726154666
470	0.1059960342359467	1.4598	-2.7523	2.8153	2.2709	-0.0777418286632	0.7685267616938	-0.4463466832915	0.1100675837951418	0.0003	-0.0342	0.0148	0.0513	0.1839680115532	0.4950926983288	-0.6706806443429	0.1296691701095429	1.4962	2.5506	-2.5473	-2.0769	3.8455845357715	-3.3146896795057	-3.7310963164345	0.1299858205231023	0.0623	-0.5141	0.5772	0.3486	-3.6082673745891	4.4190878942854	2.5176785635851	0.1384764685058402	0.0163	-0.1004	-0.312	0.2627	-0.0105439322276	0.6617104333432999	-0.4303734128273	0.1422547199993312	0.6099	-1.5196	1.5803	1.2745	-0.1611097107165	0.7952800225697999	-0.3136032977096999	0.1494916175608867
471	0.1013833099552144	0.0041	-0.059	0.025	0.2367	4.4016589316853	0.2725291736589	10.885469077106698	0.1042406903030487	0.0055	-0.1001	0.0458	0.2592	3.713195237466	-5.900077598925499	-19.8063439162089	0.1161989713971558	0.0037	-0.0215	-0.095	0.1948	7.3443209128918	7.8403578439574	5.529112162455199	0.1180202127194321	0.8884	-1.6896	1.2445	2.6244	5.9538201788617	-2.8726313865605	-6.0384863809281	0.1215036656729679	0.7051	-0.5195	-2.9003	0.1503	1.8858688335738	-2.8200690975453	-6.0762950334308	0.1219783572211552	0.1081	0.3063	1.1054	-0.1176	2.5778734005561	0.9258988844938	-9.9352168566096	0.1253477098203091
472	0.1007584611014738	0.0058	0.0455	0.0694	0.2813	1.1834777064867	-4.6812698508702	14.4661176441444	0.105472038345991	0.0313	0.4839	0.2113	-0.4077	7.506886315744199	-3.2594520644029004	-7.955200150570699	0.1075671744667682	0.0346	0.353	0.1727	-0.5722	10.4984516841108	1.6959206813541998	-16.833859917731797	0.1112216263609809	0.0426	0.4775	0.286	-0.5145	-0.5120495445605	-4.9168559187018	16.8066345404874	0.1223008706193347	1.5853	-2.4506	-1.699	3.2483	4.7870239173918	-0.9993523228107	1.2970610361176	0.1249360234909498	0.3836	0.2883	-1.4454	-1.5598	3.1908771618928	-1.9662466452939	1.7538336225445998	0.1298028155834573
473	0.0971627706159855	0.1941	-1.443	-0.1379	-0.9463	1.6213656381777	-1.1893004750303	-0.1911677861712999	0.1007682694918155	0.0025	0.1429	0.0644	0.1139	-2.7245442190057	-1.0983000450212	-1.0558095718652	0.1104564017650338	0.1702	-1.1531	-0.5894	-0.7964	7.935253234005799	-0.5030006474994999	2.0123566772743	0.1128156551633891	0.0216	-0.4047	-0.1876	-0.298	-9.1581526572539	-1.1400036575632	-3.0390524064215	0.1263611396109042	1.0294	-2.1515	-1.5115	-2.3035	0.4742408920578	-1.2585048660315998	-1.0801235648378	0.1277470184945611	0.1278	0.6834	0.6871	0.7496	-0.9301872748401	-0.1269993030995999	0.3748997395403	0.1306813676958361
474	0.1019719533905787	0.0039	-0.133	0.0094	-0.198	-5.4803268043872	-10.6596794239194	-11.2232289956662	0.1025980193814047	0.007	-0.1664	-0.1471	-0.2317	7.853183671965599	5.0050236505005	7.051923508729399	0.1088687166281961	0.0429	-0.3331	-0.3709	0.5858	8.3635021231753	5.1166004855657	-3.3135093885847	0.1132810781685712	0.0341	0.3914	0.5454	0.0234	-0.4024005179995999	-5.9699901644794	-10.6384341873414	0.1205329712853119	0.3633	-1.2535	-0.3696	-1.6774	0.0531524344757	-3.9317851160352	-1.5520825611149998	0.1235756431147436	1.227	-2.4406	-2.0558	2.1704	-0.5054005723721999	-2.7794277468322	-1.5403976809970998	0.1249669230442173
477	0.1371776825425225	0.1625	0.3368	1.1864	0.5064	0.0101111588899	0.0423331010331999	0.0228583008367	0.1381884138314211	0.0	-0.0005	-0.0017	-0.0007	-0.0115668510257999	-0.0424511301252999	-0.0225828996217999	0.1527054684026051	0.0	-0.0001	-0.0006	-0.0002	0.0017704363814999	0.0036589018550999	0.0024786109341	0.1581629501319538	0.0427	0.1997	0.5286	0.2933	0.0004327733377	-0.0007475175832999	-0.0003147442456	0.1591272560198834	0.0084	-0.0261	0.2608	-0.1003	0.0003147442456	-0.0004327733377	-0.0006294884912	0.1637121794490104	1.3646	1.2733	3.1619	0.9402	-0.0016917503201	-0.001967151535	-0.0012983200131	0.1645292756933923
478	0.1399963405118664	1.0206	-1.6053	0.2777	-2.8777	0.2497889019143	-0.9085092649244	0.2474283200723	0.1499936259722912	0.0012	-0.0468	-0.0504	-0.0852	-0.0659782624838999	-0.8210497076783	-0.3374058312832	0.1583570412353845	0.0136	0.0247	-0.3553	-0.046	0.1023705658813999	-0.8389507866468	-0.0948560470177	0.1649660809098492	0.007	-0.0304	0.2446	0.0573	-0.577949120983	-0.8473701952166	-1.4807143034252	0.1651767959303085	0.0075	-0.1923	-0.0471	0.1694	0.6544319726637999	-1.0726483890048	0.9624879030448	0.1751551003730808	0.0098	-0.1216	0.0238	-0.2624	0.1708667823301	-0.8406425369668998	0.1011509319297	0.1753667888827126
479	0.1035131840944939	0.9167	1.7663	-2.0135	2.4717	0.777811716939	0.4554349233831999	-0.1999412820174	0.1152683550699674	0.1082	-1.0069	-0.582	0.2344	0.7330000049716999	0.1330581298274	0.0786860614	0.1175085914240052	0.0005	0.0118	-0.0676	-0.0476	0.0364316464282	0.4625953549705999	-0.4523268239578999	0.1181470338468255	0.0003	0.0265	-0.039	0.0335	0.0624373897209	0.2449890521689	-0.2411334351602999	0.1246603154815854	0.3021	1.6179	0.9365	-0.375	1.2001198084727998	0.5047710838809999	-0.1150390217667999	0.1323017810315142	0.0011	0.0937	-0.0632	0.0003	0.3210784735427	0.0891513075661999	0.0046031345918999	0.135835231786263
480	0.112721841897071	0.0235	-0.3353	-0.0381	0.4459	-8.194287748134599	3.7417976207849	9.7933065448747	0.1379940794475706	0.087	0.5201	-0.354	-0.7417	0.0201042886877	-5.3307052586351	6.352129021668499	0.1397002932304206	0.0122	-0.0924	0.3478	-0.034	-6.5574209558611	1.7768099524734	8.681826584569	0.1446878994084135	1.2328	-2.1764	1.5334	2.3859	0.7208430084854	-1.9405556462468	0.4582676215936	0.1512994497956101	0.032	-0.3443	0.2016	0.3971	0.9568618496547	-6.6373659942435	6.008428305473299	0.1562201729677803	0.0256	0.2961	-0.2481	-0.3101	-7.472893937219399	3.4961003940634	8.9217797288083	0.1569909816210988
481	0.1044491316438137	0.0207	-0.3601	0.1452	0.3831	-10.0233452453776	7.9189258762653	7.2159839467484	0.1306584037881677	0.0072	-0.1188	0.1263	0.2299	-0.629881921507	-1.8174119601558	8.300081157686899	0.1352019559486737	0.012	0.0804	-0.3402	0.1049	-8.285681608450698	5.9398534029632	5.8449580129148	0.1417875153876907	0.3469	-1.2199	1.2176	0.8365	-1.63273577405	-0.2037968990259999	6.474249788961299	0.1438161867097719	0.579	-1.5458	1.4845	1.2025	-2.6868929386258	1.3600885712989998	4.958008728814	0.1450389372520756	0.0308	-0.3414	0.2476	0.3744	-11.0709714668572	9.7748546634764	8.2856029223893	0.1495708174648243
482	0.1099164871772726	0.0193	0.2817	0.3258	-0.2794	-6.3073959957626	-4.849815394389	11.2924333866675	0.1378111145646714	0.0082	-0.2123	-0.0298	0.2087	-5.3394000684198	-6.1092251501267	-0.3254848929811	0.1390312386339226	0.0151	-0.056	0.2059	0.3421	-4.8841618601901	-4.9208689078332	7.396056998262299	0.1466963979327793	0.9311	1.6459	0.707	-2.5124	-2.2869710315603	-2.6281537937907	1.7884161465299	0.1490569478467257	0.2068	-0.7702	-0.3254	1.1756	-4.559463827823	-5.64179060238	-1.6490631317904998	0.1537065096339342	0.0239	0.0759	-0.052	-0.474	-7.435439371993	-4.215723768597099	13.8099152350991	0.1549289558919665
483	0.0816012599158259	1.5869	-1.7822	3.8238	-3.3722	0.330088027573	0.6517959896069	0.5840079477107999	0.0906185089469732	0.0004	-0.0311	-0.0508	-0.0533	0.3275307305775	0.7401997795898	0.5861718143993	0.1025066933082612	0.2052	0.367	1.0226	-1.3499	0.2596246595893	0.5483238188659	0.4753818399480999	0.1077543618451723	0.0001	0.0104	0.0287	0.0282	0.2356647538929999	0.5001679492891	0.4394223098883	0.1181615152791898	0.0002	-0.0222	-0.038	-0.0349	0.2445956218619	0.5013482402100999	0.4500842712079999	0.1239132935529446	0.0001	0.0146	-0.0116	0.0169	0.2749290985315999	0.4459139099538	0.4763260726849	0.1243327718381082
485	0.1028397736025024	2.3281	1.9672	-2.9861	-4.6012	-0.1492281154451	0.6709953885884999	-0.440248513533	0.1139474695427087	0.0007	0.0201	0.0909	-0.0224	-0.1216486509243999	0.6111152958631	-0.5113020269772	0.1334767111691119	0.0226	0.0181	0.4263	-0.2682	-0.0145175783283	1.3589476234087	-0.883251039215	0.1453695005862025	0.0033	0.027	-0.1077	0.1475	-0.2187079076612999	1.1327645399144	-0.2867713507723	0.1456644288512154	0.0361	0.2257	-0.3151	-0.4704	0.0528376902301	0.2362548993535	-0.6618678054660999	0.1488151072647538	0.002	-0.0285	0.0877	-0.1079	-0.1126390968941	0.1941971995351999	-0.2967251375394	0.1503023271430076
486	0.1120900466891065	0.005	-0.0174	-0.0681	0.2487	-9.0948890638883	-5.5405216413582	0.7151382690339	0.1217792630669148	0.0276	0.501	0.2535	0.1564	-6.4081141543546	-3.5228929979701	0.4124723338588	0.128618489015262	0.0001	0.0166	0.0282	0.0022	2.0069666820684	0.5332160950771	5.346521156976499	0.1362421267408275	0.3948	-1.7473	-0.8733	-0.7289	-9.406131779756	-5.532810407341	-0.0751845316676999	0.1471380228209983	0.045	-0.3317	0.0958	-0.5828	-4.6515658626917	-2.8895488897615	1.6367881062121	0.1502424562726706	0.0009	-0.0012	0.033	-0.0885	2.8939553091998995	1.0582488397685998	5.354311077055099	0.1525071900830054
487	0.1042700236008034	0.1217	-0.59	-0.5573	-1.045	4.3501195614683	2.3189962585501	-1.5186016419893	0.1081180274860964	0.0006	-0.0508	-0.0705	0.036	3.4457413147674	1.5859962535784	-5.3706384347956	0.1111051101070821	0.0227	0.5519	-0.0342	0.0277	8.768381252108998	4.0825476096776	1.358121419764	0.1159621467282515	0.0644	-0.5076	-0.1347	0.7468	-0.1838499824611	-0.1135439866002	-11.1266811983284	0.1275211484269193	0.0709	0.4944	0.3219	0.6969	6.8261338555421	2.1808235347317	-7.086663404837499	0.1303648459048552	0.4572	-1.94	-0.3482	1.1729	8.2296571327339	2.7697887043107	-6.1095005513416	0.1363708625071748
488	0.0520363816185195	0.0277	-0.8666	-0.2056	0.0749	27.804506656304	5.7028903290571	0.0733354092248	0.0564352998944852	0.0009	0.1293	-0.0067	-0.077	30.102100306153297	2.9967979914497	-4.3078651464965	0.0706160688967723	0.4172	-2.717	-1.0022	0.6901	16.1211609166013	5.0602612656033	-5.184821300799499	0.0756026468291235	0.0001	-0.0457	-0.0176	0.0145	32.0293580080235	-0.4402878565636999	-10.1563246891436	0.0771291983893966	0.0003	-0.0612	-0.0263	0.0234	28.8767222719711	8.698390000493701	7.134819274414299	0.0836029304187399	0.064	0.8731	0.4773	-0.3978	20.9078307467168	4.6852828400016	-4.155017472227	0.0921544914821935
489	0.1180705295046397	0.0327	0.5264	0.3511	0.1248	-2.3520050613074	-2.2687945513769	-0.7189545430118	0.1279539086470295	0.0001	0.0089	0.0241	0.0113	2.6561660316491	1.9265495273176	5.1593270169059	0.1338770305699715	0.0139	-0.2532	-0.1859	-0.2379	-3.0430260525222	-2.8370652868077	0.3269405851169999	0.1447826365523382	0.2282	-0.8406	-0.7709	-1.0314	-3.8630528414023	-3.3826744365553	-2.0428475260668	0.1487866680776661	0.0002	0.0154	-0.0043	0.0441	3.7679607362004	2.6692672608722	5.2772774229445	0.1500703140610177	0.0253	0.2737	0.2088	0.3664	-8.0257422046158	-6.9789028437502	-2.1688632533989	0.1525677489003906
490	0.1157569580687498	0.0127	-0.3233	-0.2397	-0.0554	-3.818988647018299	-3.1583011324732	-1.8563222175181	0.1245402066153232	0.0115	0.2665	0.1557	0.2067	-3.7993171316683	-3.2152698409268	-1.7380570672339	0.1270816351539458	0.0001	0.0246	0.0033	0.0077	2.9083548584361	-0.1543820524668	5.2565043027349	0.1394647117906107	0.3335	-1.192	-0.5449	-1.3672	-3.7379026607456	-2.9710676493719	-2.0463490557991	0.1452056898101972	0.0029	-0.1323	-0.0016	-0.1127	-7.310997365888899	-6.290163748315999	-4.470273177226099	0.1468945388099666	0.0032	0.0971	0.142	-0.0591	0.4953287565129999	-0.7311115394981	2.0182581318793	0.1476400485045776
491	0.104375784802183	0.007	0.298	-0.0529	0.0951	-5.3259840949511	5.029731073780099	0.8138105900294998	0.1179640623490508	0.0371	-0.4639	0.4693	0.1893	-7.7511671933605	5.3343248174595	-0.9100829861524	0.1228051879897695	0.001	0.074	0.0024	0.0816	2.0028750068756	-2.4348221409309	-1.2750289389256	0.1320167666273572	0.2636	1.2664	-1.131	-0.3353	-4.896122141522899	2.8833326909109	-1.4053723996346998	0.1385619543789345	0.0012	-0.0746	0.0368	0.0786	-10.0049720500407	7.264218502386599	-1.4968056029815	0.1403007460559547	0.0049	-0.1403	-0.0099	-0.1818	-2.2311039279663	2.0046061002264	-0.0576375399754999	0.1423273292823476
492	0.1157290344744552	0.1505	-0.822	-0.2489	-1.1016	0.7600680100932999	-2.4378515542948	3.4971233128616	0.1394962937785302	0.2222	0.2689	-0.7011	1.3512	0.9035127000255	-2.3200978634097	3.6179064171106	0.1473169077957081	0.0005	-0.0607	0.0014	-0.0315	-2.5025708397963	0.6893685839253999	-4.9820866636024	0.154887794461895	0.0013	-0.0947	0.0579	-0.0048	1.8380277082426	0.0888759063513	2.2471558844919	0.1587175423933849	0.057	-0.3651	-0.0111	-0.6365	-0.1607949664709	-2.203603149507	1.6758950787278997	0.1702593490907755	0.4334	0.3784	-0.8275	1.7291	1.0785498436098	-1.5035726042619	2.8607891343198	0.1823860026525068
493	0.116621596525575	0.1575	-1.1599	0.0357	0.8238	0.9682713285577	4.0440307826223	-3.0818969668538	0.138991056940406	0.2101	-0.7461	-0.8367	1.0056	1.1257614804498	4.1269265483072	-3.2500490800656	0.14905591078125	0.0001	-0.0367	0.0019	0.0018	-3.9242312541407993	-1.6865176970168998	3.736525654671099	0.153290804032744	0.0009	-0.06	-0.039	-0.0605	1.5662853951977	1.2332072972915	-1.933316528598	0.161037726867274	0.0884	-0.669	-0.1766	0.5869	-0.8450096133746	3.1309577261367	-1.2297844536206	0.170452202477508	0.5596	-1.1004	-1.2331	1.481	1.2783337535044	3.1858412539632	-2.827977046716	0.1850876078280531
494	0.1161696583115206	0.1898	-1.168	-0.733	-0.7408	1.4492005358345	-0.8010634480826999	5.7049361666535	0.133439508742006	0.2608	-0.8171	-0.0684	-1.503	2.1628437697018	-0.4167213811743999	6.3015338841883	0.1488843933078354	0.0005	0.03	-0.0489	-0.0397	-3.6296699832899	-1.7764558651971	-3.7327487237239	0.1555753284479896	0.0022	-0.1435	-0.0038	-0.0253	1.9776561241969	0.9030405836571	3.0035649927301	0.1584876824533587	0.127	0.7738	0.4079	0.6609	-0.1458839578356	-1.2745568225572	3.43858088318	0.1662673279743328	0.5506	-1.0172	-0.0295	-1.983	1.7402602769531	-0.097177285829	4.7076296814392	0.1813447205612749
495	0.1185435875460803	0.179	-1.1552	-0.496	-0.8272	-0.20064945657	-1.2188864341167	4.637638429823899	0.1403922999748086	0.1943	0.4219	-0.1033	1.3739	0.0598407496947	-1.1278860041076	4.9192951866052	0.145248790133766	0.0005	0.0592	-0.0383	-0.0195	-3.2429279915088998	-0.6982601088635999	-5.0115939366274	0.1544922414463008	0.0007	-0.0457	0.0682	0.0144	1.3425022365761	0.2400318303006999	2.6825258622181	0.1595595947254293	0.0682	0.5711	0.2161	0.5177	-1.4982219520867	-1.3907367922143	2.1503326859392	0.1707882642431184	0.5873	-0.7234	0.1214	-2.1494	0.4073183968371	-0.6624579509266	3.9454371476881	0.1836762524865305
496	0.112587376178599	0.1386	1.1503	0.7216	-0.0496	1.1717534833380998	3.1260005042685	5.091027515610699	0.1290873609430128	0.2483	-0.4505	-0.7839	-1.438	1.1773008506668	2.0912394538278	2.122949936572	0.1352116287340683	0.0592	0.673	0.4344	0.1211	0.864759814786	1.214912788016	0.0834072250839999	0.1402764466784286	0.0023	-0.0164	0.1478	-0.0518	1.1619177256631	0.1061081537978999	-4.2349625106094	0.1512072189545003	0.016	-0.3127	-0.2451	0.0249	-1.7378603520804	-1.1695109305882	-0.6355473179278	0.1552593174723917	0.239	0.8739	0.8734	0.8845	-0.1496608887828	1.9870591085342	4.4015409025932	0.1580518705707007
497	0.1154600978926081	0.1374	1.1031	0.5549	0.5103	0.6235870365949999	-2.4810895450341	4.0577221573059	0.1306220759945954	0.1003	-0.0106	0.7271	-0.789	-0.1539886221598	2.4576410987369	-1.8340934051726	0.1381760645939148	0.0151	-0.2407	0.2287	-0.2307	0.9106337885822	3.6086608048961	-1.6580333427900995	0.1401229962673732	0.1014	0.5644	-0.2232	0.8468	0.7693529653385	-1.4439679127513998	3.1645960173852	0.1501720045415349	0.0085	-0.2137	-0.1618	-0.1148	-2.0458769394307	0.3421269949672	-2.2069473071165	0.1560770347800812	0.0584	-0.5146	-0.0309	-0.5438	0.1626440889138	-0.576768830062	1.5617609466671998	0.1602012957094021
498	0.1086115490122797	0.0679	0.6449	-0.2025	-0.6931	-2.8537073887938	4.2885870614535	5.2276265182011	0.1168322501746898	0.0038	-0.079	-0.1325	-0.1586	-3.813008506351901	3.8530990546352	4.7853715101024	0.1265675222554273	0.4085	1.0598	-1.2615	-1.4584	1.3926646007186	2.8287245642992995	2.5170884181246	0.1339867121875431	0.0508	0.7527	-0.0371	0.0172	-0.8629893784044999	0.9538324362908	0.0764828516807999	0.1462862649966749	0.3738	0.8128	1.1324	1.3748	2.825223034567	0.2846074840838	-0.7739560999303999	0.1482585882370972	0.0071	0.2179	0.0425	-0.1504	2.1786596680432	0.5191706331172	-0.0803778117201	0.1516193591378151
499	0.0888516577032185	0.0476	-0.4846	-0.4435	0.6102	-2.1179140286424	4.9179181805307	-2.1433689695053	0.0929438203168405	0.0204	0.4798	-0.296	-0.1105	-7.7329513701464	0.5015449553636	1.0675731380445	0.1155302651840988	0.052	-0.5993	-0.486	0.283	4.439113496911699	7.074112978044199	-4.812439515224	0.1198304465214422	0.0229	0.4366	0.2649	-0.1597	-8.1722556509426	-2.3435069666762	2.7463796010442	0.1228267517487979	0.0386	0.5349	-0.4307	-0.0024	-2.7294620978432	4.2139926752463	-1.3991955438147998	0.126130240767937	0.0293	-0.5631	-0.0176	0.1752	-6.2409062738796	2.4665719667058	0.4611790058653999	0.1344110174943303
500	0.0886200477611388	0.0001	-0.0118	-0.0311	-0.0099	-4.9278719672978	-14.0268527063789	-4.9144559938291	0.1023915316338603	1.5455	-1.4951	-4.2695	-1.4756	4.005789356781899	11.5682280318745	3.9341456978772	0.1324066179877941	0.0	0.0024	0.0071	0.0025	7.2388422475851	20.9367478742813	7.147172986054099	0.142146453597616	0.0052	-0.132	0.1399	-0.1319	2.0709384499866	6.0170837722273	2.0240809004229	0.1451109783907882	1.8576	-1.3771	-3.9301	-1.3637	-0.1242452909506	-0.2842927398381999	-0.1450970972216	0.1451700642959034	0.0	0.011	0.0021	-0.0153	-4.301373546431	-12.2620817212997	-4.297793330637299	0.1466185934000716
501	0.0713438018485584	0.8163	2.0108	1.1929	3.4201	-10.6824590386947	-6.4776726326322	-20.8173417761068	0.1204041910523017	1.0089	1.5764	1.0586	2.9938	-6.8006002286178	-4.3712467689542	-14.676720887481498	0.1277785799028681	0.0006	0.0471	0.0256	-0.0669	-10.1805599960548	-6.1748493253343	-19.9427462036458	0.1288820737953652	0.1541	-0.7512	-0.2919	-1.0697	-8.276199938052	-4.8168852776931	-16.5728189090373	0.1311413282838568	0.1966	0.9357	0.3933	1.1036	-8.530395259404699	-5.0251279391882	-15.938687940214695	0.1334321386682592	0.0001	0.026	0.0007	-0.0316	-6.516425517871699	-4.3271432315395	-14.5282402896197	0.1392072759047449
502	0.0895102233121882	1.1637	3.3461	2.1174	-1.9549	1.5201753632173	1.0224466818316	-0.5306981411123	0.0923173478786665	0.002	0.1225	0.0675	-0.1123	-1.1526327704179	-0.6663135679351999	1.0348397365021	0.1124029060440385	1.2958	3.148	1.9918	-1.8481	-2.1964033748889	-1.338843334721	1.6136150611298	0.1130026470354739	0.0091	-0.2769	-0.1925	0.0841	2.14812947622	1.4117853136388	-0.9115386782883	0.1323812021662868	1.2805	-2.8863	-1.8255	1.6868	0.3202916129287	0.2243339610514	0.0542146963046	0.1343602949967609	0.0027	0.0494	0.0459	0.159	3.2858905810333	2.1452180919482	-1.5394534482603	0.1346638927910564
503	0.0715682629477262	0.9848	2.3914	3.2336	-2.1132	-12.690487982592	-16.5871004291814	11.4658574659931	0.1157428779388303	1.2352	-2.073	-2.9226	1.7805	-7.598712949397999	-10.3374206594557	6.9510086349839	0.1253822104382809	0.0008	-0.0446	0.0873	-0.0043	-12.0636354744489	-16.0039973711767	10.9804431532165	0.1281432991464564	0.1233	0.7769	0.5644	-0.7222	-10.559944841094898	-12.9699415296541	9.3599037186835	0.1340710459698274	0.0076	0.0281	-0.2787	0.079	-0.1461200160198	-4.137313108412	2.2196157630019	0.1364843730351611	0.0014	0.0902	0.0535	-0.066	-7.0090789482971	-10.6342244830565	6.777623898689	0.1449109309594948
504	0.0692253104399811	0.0553	0.3035	0.3519	-0.9913	-3.654574121723	5.096732255062199	12.014181284859	0.1101353436394565	0.8542	1.3908	-0.0715	-3.1137	-3.6614198090648	1.8671808939913	10.2928843487033	0.1205974534588339	0.0198	0.4366	-0.1802	-0.1537	-2.7629823599996	2.9716577948324	11.4638903144581	0.1268311779616952	0.1071	0.9047	0.3935	0.542	3.7416402486621	-2.2190256175414	9.3800080073712	0.1316822211382007	0.055	0.4901	-0.0555	0.6189	2.789814306937	-1.7931766532446	8.403828729642798	0.1333026061769114	0.0556	-0.1158	-0.7401	0.2538	-1.8177267044014	4.6398809825738	8.8346742588385	0.1367341959343533
506	0.1178725113701416	1.073	1.7228	3.2526	0.3265	-0.1518247554713	-0.5717329221324	-0.1676799968434	0.1264998002629	0.0005	0.0479	0.0612	-0.0101	0.3682114243212999	0.4026759192145	-0.064522570348	0.1457383155401827	0.0045	0.0894	-0.0611	0.187	-3.7110313707775	-7.3082826967706	-0.8875000865305999	0.146112564614357	0.0036	0.1597	-0.094	0.0549	-1.7188576682523	-3.537725320544	-0.4829750448732	0.1464670410907815	0.007	0.167	-0.063	-0.1985	5.3523045824894	9.7996801158481	0.9707105964611	0.1555607095732128	0.0008	0.0713	-0.0441	-0.0281	0.313563954679	0.3066789243064999	-0.0839186844831	0.1571248450184104
507	0.0641254637900912	1.3548	2.9441	3.5216	3.259	-0.9858183202499	-0.5562317680365999	0.0991837803947	0.070384550827963	0.001	-0.0192	0.0522	0.1371	-0.1800337084832	0.3083313315959	1.023705658814	0.0973839577192915	0.7683	1.2392	2.8549	1.4654	-0.3237537996303	-0.0634996515497999	0.2993217775656	0.1089480995436883	0.0002	-0.0369	-0.0216	0.0232	-0.3193867232226	-0.0536638938747999	0.2466808024889999	0.1123899430930864	0.001	0.0977	0.0271	-0.0597	-0.8128663572927	-0.4591331682689999	0.0855710917725	0.1181891338542268	0.1889	-0.9274	-0.7263	-1.005	-0.3763160886455	0.0586604587737	0.7087253550297999	0.1208759367759488
508	0.0583239486352111	0.9344	0.6625	3.6614	-3.1915	0.3688802558432	2.1820431686834	-1.7869211113633	0.0636735443181839	0.0124	-0.0842	-0.4044	0.3469	-0.6966863876356	-2.0934033205163	1.8640334515353	0.0990592498992892	0.0002	-0.0034	-0.0366	0.0321	0.0477230962390999	0.8772315555178999	-0.6683987485623	0.1009605922185386	0.9212	-0.4105	2.6762	-2.521	-0.2007674856620999	-0.1053606362145999	0.218353820385	0.1031210270824646	0.0412	0.6061	-0.3035	0.3731	-0.3045937436794	-0.5828276567898	0.5973452351181	0.1124995365123184	0.0046	-0.2241	0.0311	-0.1029	-0.2100524409073	0.023212388113	0.1183438363456	0.117277371759578
509	0.0881386340295072	0.553	-1.4397	2.6903	-0.3181	-0.9916017457628	0.8903721277717	-0.1821188891102999	0.0970666895498622	0.0	-0.0016	-0.022	0.0033	-1.1970510520782	4.2840232698923	-0.4671198035011	0.1134081451488361	1.0056	-1.1667	3.4378	-0.3488	1.7593809898732995	-3.8737541457527	0.4261243655116999	0.1206098978770482	0.0006	-0.0551	-0.0653	-0.0015	-2.1242089135544	5.9244702779595	-0.6792574250354999	0.1233469970043651	0.0002	0.0108	-0.0521	0.0047	-2.3674668723725	3.7002513803657	-0.5170461094594	0.1240721494197338	0.001	-0.0884	-0.0674	0.0114	-1.421463699191	2.7643987091048	-0.3739555068035	0.1312536396819186
510	0.0691657677409658	0.0	0.0004	-0.001	-0.0002	1.4023036432401	-4.1949113053568	-5.136232657885	0.0891646684653	2.9479	1.3252	-4.4438	-5.2999	-0.7447242281202999	2.4939153730423	2.8719625550386	0.100325996345801	0.012	0.1333	-0.1317	0.3808	-0.3491300544317999	-0.1882564018995	-1.9158088799365	0.1051598235739237	0.1129	0.2237	-0.8156	-0.9461	0.9980540027976	-2.8302589424966	-3.2548095867803	0.1095044315173665	0.0	-0.0054	-0.0005	-0.0018	0.0675126406812	-0.7665202671281	-1.7958913223629	0.1095571384775753	0.0	0.0001	0.0018	0.0033	2.2920462825206	-8.2582988590835	-11.2982561552111	0.1139863447983211
511	0.100208160424247	1.006	2.4213	2.8542	1.0243	-10.146016815100198	-13.735438877984	-5.4569570441514	0.1319454358527709	0.0056	0.2083	0.1046	-0.0954	-9.9581931865384	-13.2646601726278	-5.1294263135739	0.1496162576168422	0.0219	-0.1275	0.2098	0.3986	-3.4770190241739	-5.7731176388566	-2.5219276109007	0.1497614386985807	0.8888	1.8673	2.2031	0.749	-3.6670458624549	-5.878045501733499	-2.6105674590678	0.1547649951787841	0.1241	0.6986	0.7771	0.3328	-1.1180502464326	-2.2498705536102	-0.9843232850833	0.1577601361880579	0.0127	-0.2529	-0.2245	-0.0797	-3.0265806656896	-4.9000171015622	-2.1030423630378	0.1581446758034967
512	0.0883467637361391	1.7566	0.0724	1.0354	-5.3616	-0.0548048417651	-0.1465527893575	-0.0221501262841	0.1034537883927111	0.0002	-0.0199	-0.0474	-0.0048	-0.104259031355	-0.2500643031292	-0.0062555418813	0.1073291583852942	0.0001	-0.014	-0.0367	0.0197	0.0251008535865999	-0.031080994253	-0.0802597826279999	0.1094916743625399	0.0707	0.8511	-0.1357	-0.4744	-0.0728239498257	-0.1816074297112	0.0179797650298999	0.1186446610057139	0.0001	0.0093	0.0346	0.0054	-0.0198682305035	-0.052326230831	-0.0270286620908999	0.1202590783242764	0.0018	-0.1226	-0.0566	0.0635	-3.1093977453131	-2.5397106607771	14.982337549959098	0.1203353232163467
513	0.1035609361454867	1.5632	4.5684	-1.3308	-0.0221	0.2619065553699	0.2534478037693999	1.4664721263118	0.1138828076650699	0.0063	0.0331	0.037	0.2828	0.4674345477466999	0.1362449153141	1.2980052688544	0.1187935093009113	0.0802	0.4403	0.162	0.8904	11.605682597100898	-3.2494589346051	-0.3254455499504	0.1204884682406515	0.0345	-0.4369	0.0014	0.4886	-11.5269965357009	3.0763102564944	-0.3993317616049999	0.1338070271803951	0.2854	-1.6543	0.6795	0.0352	-0.2027346371970999	-0.1065015841048999	-0.1304614898012	0.1340970064160813	0.0008	-0.0972	0.0045	-0.0023	-0.2003347123243999	-0.3571953757253	-0.9646124267026	0.1345522539053334
514	0.091566989847833	1.1545	-2.9558	-2.278	-2.233	-0.7562123930846999	-4.660575416722	3.1126632168612	0.092597536731172	0.033	-0.3753	-0.6274	-0.0005	1.1360300114625	-4.081052574510999	5.339282039327699	0.1046189979708137	0.0632	0.1546	-0.572	0.745	1.0816579430351	-3.3518688435172	4.6233569096798	0.1049140923426994	0.0279	-0.3669	-0.5012	-0.1117	-0.5455304636862	-5.4978737960794	4.1816920470416	0.1297738839556405	0.0006	0.0547	0.0299	0.0517	-4.4517032667357	-4.961785659761199	-2.0031110650598	0.1298841079930002	0.0001	-0.0114	0.0084	-0.028	4.6435792274596	2.1220450468659	4.7285208307409	0.1383079843203191
515	0.0995000346983242	0.5565	2.7073	-0.7994	0.649	-9.1011052627389	1.7465945048957998	-1.7483649412773	0.1159103228539172	0.4875	2.3666	-0.5663	0.6221	5.3322396368324	-1.3371122413702	2.0655877978114	0.1308712451235958	0.0971	-0.9829	0.1813	-0.3384	-8.5834296647883	2.9569041583199	-2.0847478537623	0.1329817472325842	0.0944	0.9939	-0.1824	0.2082	-10.4619806946519	2.3470084964085	-1.7428569169792998	0.1397403448313865	0.1031	1.027	-0.1657	0.1565	-11.831865680595198	3.2865987555859	-2.8027188210066	0.1417661956440683	0.0281	0.1815	0.4427	0.2615	3.3437248361623	0.8446948691289998	0.0289564705952	0.1433083605153964
517	0.090674467485966	0.3711	-1.746	-1.7359	-0.2785	7.117941114243999	8.348984544847	1.3832222733506	0.0969388093074083	0.0497	-0.5458	-0.671	-0.1441	-5.6423414048098	-1.8861442347887	-1.7808622846355	0.1230585527872798	0.3448	-1.4645	-1.4145	-0.2407	5.2947063855446	7.4959489532096	1.0951919455959	0.1300423990229233	0.059	0.74	0.3242	0.1683	-0.8797888525134	0.1012689610218	-0.6913750784911	0.1315410016318793	0.0131	-0.191	-0.3316	-0.0499	1.0874413685479998	-0.9243645062965	-0.2308649041475999	0.1331529986410079	0.072	0.7192	0.5044	0.1985	10.4116609583866	8.1179229255459	1.3627638973866	0.1379141890241331
521	0.0934698098567626	0.1744	-1.4298	-0.8474	-0.1908	-6.8722832305532	-2.8453666662854	-0.9336888045724	0.1143906423117864	0.6291	1.2897	2.5559	0.2304	2.2975543068186	7.6572160360489	0.6623399218345	0.1288334294711709	0.0169	0.2692	0.3504	-0.0362	-3.3077653061025	-1.1099062390777	-1.0194566114984	0.1306644310421952	0.0249	-0.0244	0.5336	-0.0307	-5.9736490663345	-5.6793631966985	-1.5188377001734998	0.1316906720090998	0.0192	0.4162	0.2137	-0.0138	-7.747468948474699	-3.5819862300815	-0.7534583809357	0.1400342165537905	0.0006	-0.0298	0.0463	-0.058	-9.5524485109293	-9.426196725413	-1.1195059385685	0.1423184142676868
522	0.1033390552152431	0.4562	0.9993	0.1998	-2.363	-3.60382161212	0.3966957785480999	12.1864250732636	0.1191834617219455	0.3597	-0.686	0.2192	2.0021	0.4773489914831	1.6923798085912	3.5056607505235	0.1214603613907389	0.443	-0.8473	0.0933	2.1781	2.4341139663783	2.9994339745066	-0.2672178645144	0.1279140095556925	0.1078	-0.0591	0.8578	0.7244	2.0418246072686	4.3820661023967	0.3005414115173	0.1313290408098741	0.0593	0.2253	-0.0932	-0.7862	-7.3198102047657	0.6896833281709999	11.1822335576768	0.1344218118686093	0.1213	-0.4959	-0.6417	0.8344	-1.0294103982654998	0.6482157738132	2.6327175853519	0.1352493790933586
523	0.0993680425757829	0.6944	0.4375	3.1202	0.7454	1.5199786480638	1.4689507372459	-5.5086144434605	0.1046123055543089	0.0795	0.323	0.2456	0.9875	0.8326952447654999	-3.2879364186297	-6.6011704059995004	0.1177836842499514	0.4852	0.0059	-2.4257	0.5434	2.3785222639992	1.7408504224136	-2.749290985316	0.1182297330198839	0.4234	0.4595	1.8723	1.2864	1.7545811401279	-4.806144630312	-3.5693177741961	0.1210107483054103	0.7104	0.8432	-0.4475	2.8097	1.7312900659535	-2.682014402819	-3.5788387876255	0.1281899204212378	0.0662	-0.1526	-0.8175	-0.2873	3.5429186005964	-1.2481969919882	1.4977498357183	0.1302887954166249
524	0.0743449113129668	0.0001	0.0134	0.0457	-0.0122	-3.8783572803446	-1.9633352610221	2.0495751843165	0.0869085185583598	3.8215	-7.0441	-2.2068	3.3864	8.1008480502221	1.7679577705658998	-3.5070770996287	0.1057275996496487	0.0588	0.7176	0.3811	-0.4166	-0.1579229252297999	-0.8772315555178999	0.3257209511653	0.1086915934153184	0.001	-0.0461	0.1087	0.0083	0.6183150704812	-0.5811752495004	0.1119702653722	0.1179951291116703	0.022	0.4734	-0.0199	-0.2338	6.9796503613335	0.9394328870546	-2.8184560332866	0.1197638277431451	0.0006	0.0767	-0.0353	-0.0082	1.9106549429148	-1.5097494600818	-0.2731980051808	0.1247457462307176
525	0.090387718146972	1.1044	3.469	-1.8147	1.7321	0.8017716226353	2.3457101763954	2.9774018773146	0.0994316515857435	0.0692	0.2198	0.6188	0.7831	0.969018846141	2.3539722128424	3.1492915784429	0.1101549530702782	0.1606	1.1533	-0.847	0.3731	-6.7391857576951	6.6341005226954	-0.6475075992606	0.1245775251702429	0.0326	0.0299	-0.4699	-0.4136	-7.2586317920272	5.4317775045034	-2.2710371041268	0.1250668561728195	0.0568	0.6557	-0.2086	0.4565	5.7963693700003	-0.476444101777	5.414545257056799	0.1271416430992022	0.0003	0.0345	-0.0333	0.0367	2.036001838725	-2.1895183445164	0.0103472170741	0.1287777263398697
526	0.0849544968408827	0.6253	1.6382	-2.3904	1.626	10.7082680668339	-10.4816915530326	7.4979554477753	0.101405141249206	0.059	0.3869	-0.68	0.5111	1.2161324219677	2.2589981367325995	-0.7681726744174999	0.1063480260916481	0.9278	2.0626	-2.5262	1.5654	7.806444151493999	-4.914298621706299	3.6984416009534993	0.1186640120888994	0.033	0.3985	0.2098	-0.4628	4.8264849771839	0.7990176104862999	-1.6566169936849	0.1204499961249494	0.034	0.5351	-0.3681	0.045	6.067718252738199	-2.7327669124219995	1.760207193518	0.1237734311985728	0.0116	0.2135	0.1779	-0.2505	1.4370435393482	0.9054798515605	0.5753524809567999	0.1281650587792972
527	0.1172342041847752	0.048	-0.6944	0.1951	0.3071	3.6602001751131	-2.5559986754869	-11.6284622118762	0.1234725565280102	0.4495	0.9489	-0.6295	-2.0407	0.7633334816413999	-1.0148141338758	-6.3132187643062005	0.1244373533866965	0.1847	-0.5803	0.4057	1.3133	-1.3526920815274	0.1818828309261	-1.5260374747916	0.153800036990635	0.0023	-0.1229	0.0542	0.0675	0.220714402227	-0.6209117105074	-5.4844578226107	0.1613264217146408	0.004	-0.0041	0.0404	0.1893	2.2903151891698	-1.9763184611531	-9.9966313275323	0.1705394453350245	0.0555	-0.2752	0.2295	-0.5995	0.0044851054998	-0.5128757482052	-5.6692126947779	0.1733134172481534
529	0.1017818312124268	0.006	-0.0663	0.29	0.0084	2.9038697529363	-6.4560339657472	-0.2127277669948999	0.1026322340897591	0.0037	0.007	0.2322	0.024	2.680834111898	-8.7044488272215	-0.3444875768092	0.1177858888409465	0.1586	-0.1912	1.4047	0.0981	1.2097195079636	-0.1417922826428	0.1533984766993	0.1384595380995816	0.0022	0.0421	0.0151	-0.1484	1.1839891658858	-0.1369530898667	0.1814107145577	0.1504997481012485	0.001	0.0062	0.095	-0.0312	0.8562617201548	4.1822428494714	0.2944432417588	0.1519563377986634	0.0015	0.0225	0.0918	-0.074	0.8445768400368999	2.9456913945703995	0.6441240986204	0.1524339270297972
530	0.0726436318597202	0.6592	0.957	-3.5631	-0.0038	-0.7369343080416999	-2.4835681559682	-3.7636723458541	0.0843184317308058	0.0143	-0.0134	0.3136	-0.3937	-1.3626852113252	-1.2989101585605	-3.329994118448	0.0888527447477531	0.0037	-0.1352	0.1404	-0.1552	-4.061813832498699	11.3458612223581	-3.672671915845	0.0938280501973265	0.01	-0.0397	0.3981	0.0232	1.5105363206957998	-11.6587170024845	-3.3266499608385	0.1081463634076282	0.0513	0.2171	-0.8132	0.0497	-0.1002853852543	-3.3263352165929003	-3.8095069766196	0.112436081849452	1.4411	1.1733	-4.2248	0.0091	-0.4818734400136	-3.1369378668031	-1.6359619025674	0.1206483666853125
531	0.1174820955403318	0.0127	-0.401	-0.033	-0.0045	0.1100031138372	-0.0748697874221	4.329700528535	0.1181467078804623	0.013	-0.0019	-0.0007	0.4068	-0.0963117391535999	0.0619259303218	4.2959048651637	0.118708132205769	0.0059	0.2418	0.1266	-0.0076	0.1478511093706	-0.1036688858945	3.9915865226992	0.1194676779311297	0.0258	0.0043	0.0012	0.5687	-0.135340025608	0.0913151742547	3.9734493855465	0.1242579601690551	0.0246	-0.5094	0.1948	-0.0054	0.1458446148049	-0.0989870652411999	4.1797642385373	0.1250464129001961	0.0317	-0.0045	0.0012	0.6167	-0.1211371915253	0.0832498529612	4.1498241921746	0.1310904036650926
535	0.1054649402171244	0.6581	-3.047	-0.2599	-0.0904	12.6345815359673	1.5996876282619998	0.1469462196645	0.1217864372668493	0.0001	0.0131	-0.0207	-0.0181	15.1454537552413	1.9162023102435	0.1763748066280999	0.1282471703309185	1.4754	-4.1441	-0.2242	-0.1795	-5.867344197383099	-0.0916299185002999	-0.3499562580764999	0.1336878183046891	0.0037	0.2	0.0444	-0.007	-11.1367530141876	-0.9286528966428	-0.3345731330728	0.1409086883904869	0.0133	-0.3598	0.0919	-0.0644	14.0097384880244	1.8311820209008	0.1509592087959	0.1414929821777402	0.0045	0.0056	-0.1897	0.1071	2.9101252948176	0.7094335295823999	-0.1130325272010999	0.1459059956508416
536	0.1043479258866707	0.4331	-2.4939	-0.033	-0.0755	13.654234862619198	0.0167601310782	0.7825722236536999	0.1201781438529947	0.0001	-0.0071	0.0265	-0.0003	15.3926460171294	-0.0335202621564	0.9760219056056	0.1269412278073343	0.2344	1.6638	0.0353	0.0196	8.7474901028073	-0.1653981010627999	0.9216104941474998	0.1329441471779642	0.4403	2.1746	0.2383	-0.4272	-1.7033565141565	-0.1535951918528	0.2314943926388	0.1358266890420936	0.0406	0.6536	-0.0465	0.1384	-7.7970411671567	0.0300580754547999	-0.5207836973759	0.1381870937962728	0.5561	2.4557	0.0735	-0.0175	3.0216627868521	0.1552475991422	-0.1866826806714999	0.1418058705646256
537	0.1037888406548269	0.8252	0.2926	-3.4328	0.2389	-0.0517360853705	-0.0071997746181	-0.0062161988506	0.1089551693755876	0.0	-0.0114	-0.0053	-0.0021	-0.0598014066639999	-0.0052719661138	-0.0065702861269	0.1212782814311797	0.0001	-0.0214	-0.0061	0.0201	1.1667569184392	-14.647843102947698	1.0106044295909	0.1212851601666767	0.0001	0.0307	0.002	0.0062	-1.3161030629764	14.628289616689798	-1.027639961884	0.1323219707339114	0.0316	-0.0517	0.5944	-0.0408	1.30225431617	-14.7486792906318	1.0355872540854	0.1323410495047236	0.0062	-0.0164	0.265	-0.0172	-1.2039360824507	14.6990677289191	-1.014656761753	0.1401779835221519
538	0.0921997861069512	0.323	-2.2174	0.4252	-0.3961	-8.7668468739117	3.8602594862226	-1.5786391068375	0.09682945843361	0.042	-0.124	-0.7719	-0.1984	8.4508436513293	3.4782780011562995	1.3921531413195	0.1228819782415725	0.2326	-1.6471	0.2891	-0.2078	-7.3104072204284	2.6910239568493	-0.9442327368	0.1293751690295742	0.0014	0.0031	0.1267	0.0222	-14.3033161831078	1.7210215349407998	-2.8863621042748	0.1310467318897823	0.0384	-0.6544	0.0092	-0.1067	6.781440172666899	3.9084153557994	0.5238524537704999	0.1321016251897618	0.0856	0.9678	-0.1217	0.143	2.3303663944224	1.9029043658669	-1.2755010552939998	0.1335108747959281
539	0.0617664672693997	0.6876	-3.8696	-0.7519	1.0764	-12.1423215358489	4.6023870743167	8.867210945227399	0.0620083633428268	0.8513	0.4705	-3.0939	-3.2864	10.730418193118	-0.4441041305416	-5.7760290231284	0.0653906980025731	0.0062	-0.2585	-0.2751	-0.0061	1.6762491660042	1.5492498629046	-0.0557097314712	0.0804789904343087	0.0041	-0.0089	-0.2009	-0.1882	-7.2872341753461	1.6158576138796998	3.8413354884559	0.0814552589570229	0.1209	-0.3163	0.9551	1.1016	-2.5906992285643	7.445353815729399	7.954295260864599	0.0817082051799136	0.1118	1.3384	0.3461	-0.3757	11.2231896526355	-5.5784876659837	-10.801432363531498	0.0870441959015211
540	0.0838927134131207	1.7213	-0.2283	5.3337	-1.5089	-0.3712408376852	-1.0580127815844	2.4238847783963	0.0883003195930229	0.0039	-0.0211	0.2558	-0.0123	-0.5249147155994	1.9370541165145	1.566639482474	0.0972536850968778	0.0051	0.0545	-0.0608	-0.2675	-0.34228436709	0.2453824824759	1.4951925387227998	0.1017761339671864	0.0961	0.0244	-1.1455	0.3219	-0.3678966800757	0.5754705100488999	1.43208631748	0.1059014609939363	0.699	-0.1002	3.0322	-0.8344	-0.5722837245621999	2.3160455312476	1.6346635825542997	0.1081441165549287	0.0118	-0.0727	0.0111	0.3978	-0.4232523242706	-1.1136044839634998	2.6999154817875	0.1181075856694993
541	0.0988115577249828	1.2437	0.2105	-4.2141	1.0378	-0.9881002160305	12.5149000365779	-0.9474195222867	0.1020295932104187	0.0311	-0.0691	0.6679	0.0819	-1.2542164756852998	16.0017154753961	-2.8739690496043	0.1222356479472538	0.7698	0.0849	-3.0322	0.4955	-0.1569393494622999	-2.3352449302292	1.725585326502	0.123849341304446	0.2952	0.0544	-1.8602	0.3351	0.3796995892856999	-6.226821468889	1.6979665189506	0.1295351766196804	0.0162	-0.0579	0.3799	0.2006	0.2098950687844999	-7.6080765907046	4.9678838295197	0.1350441000305589	0.0014	-0.0891	0.0828	-0.0176	0.1057147234909	-0.211272074859	-1.1582981668387	0.1360745884824979
542	0.1249426883454735	0.0075	-0.1011	-0.1439	-0.2426	-0.2026166081049999	-0.3388615234191	-0.6848047923641999	0.1256131544828971	0.5883	2.3811	-1.1453	0.2104	-0.0162486716791	-0.3488939962476	-0.7511764851550999	0.1323310217210123	0.2725	1.5798	-0.7567	0.1452	0.0786860614	0.1434053469014999	-0.1480478245241	0.13517021961366	0.0007	0.0399	0.076	0.0014	0.2466021164276	0.6352325736822	0.7241478230642	0.1369205612307344	0.0023	-0.0138	-0.0043	0.1583	-0.0961937100614999	-0.2870467519872	-0.8262429877306999	0.1388574801876978	0.0035	0.1744	-0.0838	0.018	-0.067670012804	0.0033441576095	-0.1747223993386999	0.1443997403659593
543	0.1307893981669931	0.0041	0.0836	0.1164	0.1614	-3.8861472004232	2.444775927698	-1.4047035681128	0.1319947677565205	0.0643	-0.7012	0.4608	-0.1653	-0.2427464994189999	0.3251701487355	-0.1352219965159	0.1360252988404527	0.0049	0.2071	-0.0837	-0.0645	-0.1642964962032	0.7511764851550999	0.5623692808258	0.1380134503753825	0.2388	-1.2811	0.9591	-0.1864	-4.5436872725123	2.2928724861653	-2.2388151619835	0.14586654085864	0.0596	-0.6162	0.2522	-0.4122	-3.9647152327311	2.1184648310722	-2.154817791439	0.1488525728169061	0.064	-0.5077	0.6215	0.0222	-5.344357290287999	3.5247027773823	-2.3245436258788	0.1501528441872586
545	0.0724495550885197	0.8946	-2.4185	3.2286	-1.4995	0.5148428997401999	-12.1521572935239	-0.9369149330898	0.0725686632711214	0.9566	-2.5129	-2.8241	-2.3417	-0.2155604652053	10.7684235607742	1.4826814549602	0.0775211926019909	0.0004	0.033	0.0602	0.0604	0.2523068558790999	0.2238225016522999	0.5045350256968	0.0964442705603757	0.0012	-0.1091	0.007	-0.0779	0.4073970828985	-3.205670141436	0.0457952877347999	0.0978083692315792	0.1696	0.9218	1.0242	0.8378	-1.2747535377107	-8.0741341323768	-1.9142745017392	0.0979396010109352	0.1665	0.9081	-1.1816	0.5736	1.2242764293226	10.8695351496732	2.552182401509	0.0996310650914716
546	0.1081016788213856	0.4464	-2.469	-0.2217	-0.22	11.237549858841	0.7867819279385999	0.9464752895499	0.1233698440492337	0.0001	0.0023	-0.0094	-0.0297	13.153791512115198	0.9924672924382	1.1285154925988	0.1346015527347056	0.0851	0.9661	0.0849	0.0865	-8.356420377649298	-1.1245025034674	-0.8373377223880999	0.1401480140938734	1.1365	-3.4659	-0.2549	-0.2938	-3.6811700104762	-0.6654480212598	-0.4067282513766	0.1413907981540146	0.0049	0.0416	-0.2237	-0.0056	3.8901601895546	0.130225431617	0.2934596659912999	0.1517813081938701	0.0093	-0.3004	-0.029	-0.0275	-11.0413461647401	-1.4027757596085	-1.0831529782017	0.1546533658478812
547	0.0967858935987863	0.638	3.1283	-0.2412	-0.2081	-16.2591762682969	1.2207355565596	1.0824054606184	0.1131351992174713	0.0001	-0.0125	0.0176	-0.0184	-18.573057932856	1.3799568018025	1.229469709375	0.1201003554899826	1.9809	-4.9469	0.4027	0.3277	4.9078463646715	-0.4123936477974	-0.3263897826872	0.1315428196201528	0.0206	-0.4804	0.0512	0.0309	-14.6408793865138	1.1280827192611	0.9685860728033	0.1352519680821169	0.0131	0.3794	-0.02	-0.0223	9.8674288147135	-0.7339442377084999	-0.6487665762429999	0.1403408524133896	0.1559	1.2845	-0.097	-0.0862	-3.731686461895	0.2827190186102	0.2433366448795	0.1412333303085938
548	0.0944914847221312	0.0694	0.8954	-0.4955	0.2345	-6.0698034333653	7.669058288289599	-0.5888077974561999	0.1117405129946264	0.7446	-0.7888	3.0565	-0.1762	0.4376912165375	-5.2830215054267	0.8880115459296999	0.1308157161840152	0.0093	-0.1766	0.267	-0.0618	-5.7710324582295	4.989050380036299	-0.0752632177291	0.1332207037288535	0.0094	-0.3024	0.1064	-0.057	-1.3479709178434	2.2853186242709	-0.2460906570284999	0.1348442863248652	0.0091	0.1867	0.2523	0.052	-6.861149152865099	15.3020390174273	-0.901348833337	0.1400606095394011	0.0114	-0.0999	-0.2807	-0.1835	1.3936088334553998	-8.203415331256998	1.4874419616749	0.1436002628423773
549	0.1492861951757852	0.3991	-1.5235	0.6937	-1.0991	1.1831236192104	0.3234390553847	1.6296276746247	0.1533118455841038	0.3782	-1.1272	1.2576	-0.9212	0.7356753310592999	-0.2900368223203999	1.4265389501513	0.1569876411089892	0.1218	-0.6573	-0.213	-0.8283	3.4555377294117	-1.1800942058464998	3.6195588244	0.1631609148374311	0.0234	0.1042	-0.4485	-0.0596	4.827075122644399	-3.3100472018830995	4.791705738045099	0.1746345115114824	0.0041	0.0741	0.076	0.1554	-0.7725790938559	2.0183368179407	0.3475563332037999	0.180916193493969	0.0122	0.1817	-0.1545	0.2097	-0.8584649298739999	3.1151418277953	0.5404158696952	0.1896415266008913
552	0.0996262024230189	0.0075	-0.0218	-0.1037	0.3182	-0.219927541613	6.839117055673099	-3.2055521123439	0.100646691388214	0.0169	-0.3281	-0.3806	-0.0069	-3.7075298410452	-4.7339895120082	3.4634850216131	0.1074890542575037	0.0015	0.0278	-0.0725	-0.1217	-4.8976171766895	3.9495288228809	-4.5074916842683	0.1078692765642225	0.0012	-0.0154	-0.1196	0.0445	-6.0460795858532	-0.4075151119906	-1.7977011017751	0.1099553738251705	0.0309	0.2554	0.5769	-0.1542	-2.0454048230623	-2.6892535204678	2.1378609452073	0.1105612666507879	0.0269	0.3862	-0.4025	0.2329	-0.1292025128188	5.612991503907599	-3.4748945005161	0.1274324907210396
554	0.0861206703533377	0.0194	-0.1317	-0.5649	0.0334	-6.004533345434	-5.621489598538799	1.0209909896957	0.0870643337873938	0.0017	0.1423	0.0696	0.0619	-6.0255031807971	-6.8604016352818	0.8091681124069	0.1369076280467218	0.0365	0.5734	0.0835	-0.2534	-2.3653423487147	-0.1609916816244	-0.0988296931183999	0.1423305231647178	0.0195	-0.3557	-0.0228	-0.2801	-2.2417265462553	-7.4168694615026	-0.8405638509054999	0.1435547888809959	0.0932	0.2075	-0.951	-0.1611	-2.5402614632069	-5.4536522295726	-0.6355473179278	0.1477475813901024	0.0475	-0.0489	0.6926	0.0159	-5.7640293987649	-0.4570873306725999	1.2764846310615	0.1596790046198508
555	0.0965839756277087	0.0245	0.2877	0.5411	0.069	7.9724323980172995	7.662055228825	10.6480732298629	0.1061120804661945	0.5784	-1.4814	-1.5221	-1.9145	6.6166715600953	6.0980517294079	9.2234620882159	0.1342042081903398	0.0002	-0.0219	-0.0233	-0.0271	0.0689289897864	-0.7563697652075	1.0031292537579	0.1459110126663884	0.0089	-0.0939	-0.2133	0.1921	3.3129979291856	2.7676248376222	4.8551267035335	0.1557975544542366	0.0041	-0.022	-0.1887	0.0598	5.9526792309714	5.3262988391967	8.6485817236275	0.156206111212515	0.0016	0.0654	0.0658	0.0799	0.3785192983646999	-0.4574020749182	1.4252012871075	0.1587476205996155
559	0.1063661431330664	0.2883	0.2806	1.9727	0.3094	0.0685749025101	-7.720597658506599	-3.309929172791	0.1223723340589234	0.0001	0.0322	-0.003	0.0147	0.8400523915064	0.0822269341629999	-1.4149327560948	0.1378130159738744	0.0021	-0.0779	0.0197	0.1289	-0.0437887931691	0.2770142791586999	-0.6126890170910999	0.1440074091622094	0.0051	-0.115	0.1223	0.1589	-0.5824735695134999	-3.5074705299357003	-1.0081651616875	0.1458093504828385	0.0027	0.0725	0.1407	-0.0545	-1.4304339101906	-10.9345298363896	-1.3956940140824998	0.1461346189766491	0.0002	0.0109	0.0341	0.0182	-0.7640809992247	-7.004633185827999	-1.3830649012278	0.1585268395761644
561	0.1038816128132456	0.1322	-0.7215	-0.604	-1.0117	5.205476391916999	4.6639982603929	4.9844079024137	0.1300799049993145	0.0041	0.1063	0.1119	0.1522	-1.4357452193351	-0.6730018831542	-0.3856010438907	0.1338630232036821	0.002	0.0231	0.093	0.1135	2.9646940783985	2.78155227049	4.055282889402499	0.1440185397926578	0.2106	-1.0223	-0.8793	-0.6122	4.051899388762299	4.233113388166499	5.5896217436718	0.1478433427372449	0.2463	-0.5313	-0.8178	-1.244	0.8246692665026999	-0.2610016656638	1.6018514949505	0.1569497077381444	0.1062	-0.548	-0.7798	-0.3263	1.454511844979	0.5879815938115	1.2617703375797	0.1691294295057835
562	0.1124525488469349	0.0377	-0.2975	-0.0642	-0.6403	6.4655156361459	-7.399125754656899	7.962990070649299	0.1213825807450816	0.6804	1.533	-1.7404	1.7404	5.0355931853544	-6.178783628404299	6.1720166271239	0.1230885038409043	0.006	0.146	-0.1469	0.1748	-1.3223586048576998	0.4300586685816999	-2.3293041325935	0.1530419928420048	0.003	0.0811	-0.1458	-0.0414	2.4739684564774	-3.3628848921131995	2.97433312092	0.1607058332081925	0.0028	-0.0895	0.0983	-0.0926	5.489139643264	-6.7787255035486	6.1250410484681	0.1690583387041793	0.0542	-0.3383	0.4797	0.3694	3.0179251989356	-4.0376965546796	3.4112374768435	0.1721212755720898
563	0.0898860323944929	0.0011	-0.09	0.0963	-0.025	-0.0663716927909	0.87341528154	-2.513626231423	0.1083518758285346	0.0002	0.0292	-0.0419	-0.0196	5.127773906284499	-3.3741369988934	-3.9737247867614	0.1107039961861806	0.0	-0.009	0.0197	-0.0033	-7.499293110819099	6.415982760494599	1.300680594942	0.1218852454991294	1.2933	2.7705	-2.7547	0.8074	-0.1755486029834	0.9321544263751	-2.3315466853434	0.1265090625585228	0.0001	0.0084	-0.0166	-0.0235	-2.3682930760172	2.2909053346303	-0.3878435966406	0.1276689368720701	0.0796	-0.6893	0.4672	0.4923	3.8436173842365	-2.3142750948661	-3.6373812173071	0.1443495551432748
564	0.0903743138368291	0.7456	0.6339	-2.7207	2.1379	-1.0210303327264	11.062394686164598	-8.170445871530399	0.1099788941173641	0.6658	0.8194	-2.4923	1.4823	1.7831048373853997	-0.0714469437512	1.0845299842762	0.1122715662217166	0.0347	0.3465	0.1522	-0.5657	-1.0159944247967998	6.816298097867099	-2.1856627275078	0.1232742271268722	0.1855	0.6377	-1.3401	-0.2343	1.7399455327075	-1.4972777193498998	2.2071833653007	0.125132772671838	0.053	0.2341	-0.7116	0.2721	0.339923785248	7.443622722378599	-6.4933311588508	0.1347720287327277	0.0014	-0.0648	0.1048	-0.0067	0.6726084528472	2.8357276237639	-1.1778516530966	0.1362068874617621
565	0.0974059595300729	0.972	-0.7368	-0.608	3.749	-0.6600973690845999	-1.9969342092399	9.7639959870032	0.1137888966455921	0.1989	0.8313	0.7352	-1.1794	-0.3620345685014	-2.4347041118387995	4.027388680636199	0.124509520575536	0.2574	-0.4083	-0.3943	1.6671	1.9240315733528	-0.4227408648715	2.9789362555119	0.1399670149314664	0.0202	-0.2546	-0.308	0.239	-0.4103871532316999	-2.1718533237321	6.791748046710299	0.1430704565193121	0.0144	-0.2226	-0.2898	0.1302	-0.0232517311436999	-1.2610621630271	6.8007182577099	0.1441622435522092	0.0075	0.1588	-0.228	0.0241	4.3731745774585	1.4940909338632	-5.306863382030899	0.147602974332557
566	0.0979134281536803	0.8703	-2.5116	2.6438	0.1872	10.0287745836142	-7.1087348450602	2.3900497719943	0.1129256778145402	0.1673	1.2488	-0.4494	0.6789	7.8913464117446	-3.6825863595814	3.7368797419474	0.1309468413903775	0.3396	1.6078	-0.8395	0.7744	7.7742222093507	-4.850720284095099	2.843320828689	0.1341842625033486	0.1725	1.1791	-0.5559	0.4787	8.154629973189	-5.6332138216874	1.5888289517888	0.1482280425796671	0.0164	0.2124	0.0161	0.3477	9.9288039426055	-4.9720541907739	4.3265137430483	0.1597994082155643	0.0428	-0.2781	0.019	-0.5696	2.9106367542167	0.999706410087	3.350452494412	0.1630501443378595
567	0.0979473246130263	0.8577	2.5104	-0.874	2.4635	-8.5334246727686	2.1668174158025	-10.6577516154151	0.107224437556828	0.0689	0.755	-0.3856	-0.4946	1.7536369073911	-0.9365608458135	-5.2968702522331	0.1170810823125346	0.2042	-0.9454	0.3735	-1.2582	-1.2981626409771998	0.3632935454838	-0.2566345892561	0.1212450652015273	0.0699	-0.7911	0.4809	-0.0842	-4.6772568617388	1.3476168305671	-2.9131547081815	0.1289621240782931	0.2759	-1.5557	0.297	-0.8373	-2.8748345962797	1.0397576153396	-2.3799386131044	0.1309761114793222	0.0073	-0.2567	0.0883	0.0977	-4.2464506755738	1.4695408827063998	-7.414862966936899	0.1354424566508708
568	0.1220925064521169	0.1538	1.0396	0.8993	-0.0041	2.3137242924363	2.8847490400161	3.9831671141294	0.1307960758837746	0.007	-0.0261	-0.1084	0.2601	4.9258261297014	6.000599042364	5.8794618508387	0.1370430246251689	0.5671	-1.6075	-1.776	-0.6853	-3.2584291456047	-3.9712461758273	0.0662536636988	0.1511974667906001	0.1529	0.4463	0.8155	0.8077	-0.0667257800672	-0.0329301166959	2.2448739887113	0.1554801289977685	0.0536	0.0866	0.2504	-0.6687	3.1261578763913	4.0781805332699	5.3697335450895	0.1612693316644505	0.2965	-0.7392	-1.032	-1.0707	0.0121963395169999	-0.0176650207843	2.6127313257563	0.1678258551076156
569	0.1228687385683302	0.0077	-0.0727	-0.2047	-0.2155	-0.1234584303366	-8.7088552466599	-11.2697324579536	0.1378065069364172	0.0528	0.0115	0.6665	0.3616	4.785096108887499	2.5260979721549	1.328220716432	0.1434299941104532	0.0019	-0.1038	-0.0312	-0.0919	-7.3180004253535	-11.595059978811898	-14.1345345814048	0.1447093205801263	0.0179	-0.3066	-0.0396	-0.3007	-2.1535588144566	5.062661190476	-0.987116640263	0.1490557876710678	0.011	0.1226	0.2068	0.2301	0.8814019167720999	-8.2048316803622	-11.0082193328907	0.1530118238649831	0.0	0.0114	0.009	0.0017	-4.1809445294583	5.7475053258709	-1.3132310217352998	0.1621343004975559
570	0.1192394570102464	0.0024	-0.0731	0.0902	0.1304	9.8479933575477	-6.8480872666727	-9.1952137921733	0.1368771323683508	0.0459	-0.4615	0.2748	0.4635	-4.539241510043199	4.695748086167799	-4.1148088948516	0.1390355588825871	0.0	0.0049	-0.0102	-0.0052	11.526721134486	-9.8924509822387	-15.0660595192887	0.1412639105103735	0.0002	-0.005	0.0278	0.0339	13.1466704235585	-11.0877315979354	-10.8750825170019	0.1467053236047395	0.018	0.1743	-0.1584	0.3582	-2.9391211084435	1.367170316825	-11.4627493665678	0.1492781783142152	0.0	0.0026	0.0002	-0.0047	12.0160697503326	-10.335020734583	-14.3415182659175	0.1536723621768136
571	0.1219783950729426	0.0019	-0.1242	0.0717	-0.0577	13.8162888060725	-3.2341151526321	4.3819874163353	0.1367783406732594	0.0336	-0.0317	-0.3726	-0.4785	-2.4930104833362	-2.4415891422113	-4.9447501274681	0.1443755229393903	0.0086	0.1917	-0.1483	0.1761	3.8377946156929	-6.2484994788047	-3.2382855138863	0.1456937331170167	0.0005	-0.0618	0.0251	-0.0263	21.0882185424763	-2.5225570993919	9.4338686163995	0.1535899558957411	0.0001	0.0314	-0.0138	0.0009	6.195347044329	-7.267680689088199	-2.591525432209	0.157451138817918	0.0044	0.1779	-0.0099	0.1029	14.5366596981895	-3.7179557441807	4.4307727744033	0.1630416765622786
572	0.1295452999515928	0.0015	0.0189	0.1249	0.0421	6.6314251966078	7.1823849985306	8.4460438015839	0.1365166415001567	0.0519	0.3882	0.5444	0.3514	-6.2065204650478	-2.71860342137	-0.5425010503223	0.1434424150091103	0.0157	-0.3521	0.0789	-0.1849	-1.3838517618417998	-7.485326334920599	-0.7601466961547	0.1519202187411613	0.0002	-0.0039	-0.0438	-0.009	15.1235396871414	6.844546393909699	9.2709097832401	0.152126039488763	0.002	-0.125	0.0574	-0.0315	0.8019289947581	-9.2013119619318	-0.9768481092503	0.1619914647566626	0.255	-1.4269	0.5659	-0.0683	7.514872950976299	-8.271754175582899	-0.1172422314859999	0.1676871860032789
573	0.0935325754701015	0.0599	-0.8792	0.3429	-0.2637	-6.6167502461567	7.7456985120932	-0.8603533953475999	0.1141590503768677	0.434	0.9442	-2.17	0.3184	0.6085579988676	-4.7753783803046	0.8651925881236999	0.1205240084965504	0.0056	-0.0978	-0.2445	-0.004	-7.6417148819531	14.5643178487716	-1.0335020734583	0.1267176920557453	0.1358	-0.4913	1.1674	-0.052	-4.0262870757766	2.2434969826368	-0.2379073066429	0.1331233684088435	0.017	0.2837	-0.331	0.0335	-0.918659766845	1.7667774796449	-0.3874501663335999	0.1360685241116692	0.0545	0.1485	-0.7604	-0.0123	-3.3532851926223994	0.7860737533859999	0.0458346307655	0.1462874053277064
574	0.1056496613494594	0.0007	0.0918	0.019	-0.0255	-16.1195478523426	-3.0165088498304	6.854106750369799	0.109710617185598	0.0006	0.0541	-0.0287	-0.0621	-7.227078681405799	-0.6383406731075	1.2493772829092	0.1223977671526056	0.0057	-0.2557	-0.0168	0.0611	-6.986574734736699	-0.7094728726130999	1.3626458682944995	0.1266952323485845	0.0088	0.2193	-0.0049	-0.2362	-10.0567474784419	-1.5040447206303	8.7682238799862	0.13609041493954	0.0139	-0.1841	-0.1542	-0.3088	-6.2076220699074	-1.6865176970168998	-2.3717159196881	0.1375569475297644	0.0101	0.1884	-0.0204	-0.2725	2.0078715717745	-0.5044169966047	-0.7385473723003999	0.1382694662679819
575	0.113472184493195	0.0002	0.0371	0.0207	0.0257	-23.3888416056895	-11.6861784379131	-0.6472715410764	0.1340322673648954	0.0011	0.0955	0.034	-0.0442	-18.6813692963731	-8.4708299109249	2.0265201683263	0.1366511906395581	0.0265	-0.1195	-0.2171	-0.4791	-9.055034573789198	-6.516268145748899	-2.1971115494415	0.1379108676216637	0.0003	-0.0554	-0.0162	0.0151	0.5943551647848999	-1.4912582356528	0.2754012148999999	0.1413506980439621	0.0017	-0.1287	-0.0357	0.0071	-14.3362856428344	-5.1183709219472	-5.2612648094496	0.1424789958819861	0.0017	0.0889	0.1021	0.0048	-10.2501578173631	-7.8415381348784	4.6650211791911	0.1454465558005173
576	0.1358032213014106	0.0459	0.1379	0.3724	0.5913	-7.642619771659199	0.5822375113293	-4.2422016282582	0.1471544949633844	0.0298	0.4876	-0.255	0.0249	-9.2174819475495	7.4588484752595	0.5522974649665999	0.1472639366079738	0.0225	-0.3585	-0.2549	-0.1884	5.3397148126654	9.4838736084192	6.2441717454277	0.154864371922861	0.0672	-0.7612	0.2173	-0.1568	-9.0486610028158	6.7103079731613	0.1276287915908	0.1579818517464149	0.0126	0.2454	-0.243	0.0094	3.3691404339945	-6.0237720874463	-3.346911621649	0.1599574173782941	0.0027	-0.1298	-0.0647	-0.0668	-11.0956395471061	-6.8705127941717	-9.0425234900266	0.1629227932854427
577	0.1118559396315389	0.021	0.2229	0.4762	-0.0727	-0.4245899873143999	-3.5592459583369	0.1473003069407999	0.1149957428223204	1.8684	4.7003	-0.0355	-1.509	-0.140848049906	-4.0097630028826	0.0623587036595	0.1208206239222999	0.0645	-0.8499	0.0226	0.2783	0.4055086174248999	-2.8192428939006	-0.1200355866656999	0.1241342087113704	0.0045	-0.0533	-0.2251	0.0183	0.0730206649792	-4.1390048587321004	-0.0050359079296	0.132140906525229	0.0249	0.0401	-0.5297	-0.0114	-9.9693666072572	-5.672124079049699	3.2164894748785	0.1321700924582581	0.004	-0.1035	-0.1817	0.0391	9.6836968613445	-7.2705133872986	-3.0658056672975	0.1325438814310945
578	0.0996461738345258	1.8742	5.1933	1.1136	0.0525	0.5339636126603999	-0.9227120990071	-3.2710189154287	0.1063511993944057	0.014	-0.1552	0.4142	0.0451	0.2623786717383	-0.0953675064168	-4.076882213256799	0.1076299477974618	0.0063	0.2832	-0.0875	0.0009	-1.5013693945427	-1.5572758411674	-3.1742744029373995	0.116002092858703	0.0714	-0.9365	-0.216	-0.0122	-2.6322061259528	-0.2672572075451	-4.449618086108599	0.1214532647318447	0.1448	0.1137	1.0966	-0.7569	-0.8431998339624001	-1.4330698932475	-2.8043318852653	0.1249033151367359	0.5037	2.4313	0.3547	0.1074	1.2845106093243	-2.0381657054135	-2.0120812760594	0.1260068218914909
579	0.1116705147499531	0.7415	2.8069	0.0581	-1.4414	0.3560150848043	-11.0280875633942	-0.1087047938240999	0.1174372000130605	0.1327	-0.0163	1.3017	0.0011	0.1171242023939	-11.7075023605525	0.0127077989161	0.1274607987130973	0.0088	-0.0154	0.3218	0.0086	0.1418316256735	-5.2718874277386	-0.0124717407319	0.1319371595410855	0.514	2.1506	0.0079	-1.1038	0.5261736925817999	-8.2768687695739	-0.2150883488368999	0.1330528685361141	0.43	0.008	-2.2018	-0.0005	-0.2670211493609	-6.2447225478575	0.1919153037546	0.1371911890157419	0.0195	-0.4221	-0.037	0.1822	-0.7178135951215	-9.0400055360618	0.367070476431	0.1376751094176816
580	0.0878888916112998	1.4831	-1.2711	-4.5644	1.6922	-1.7935307405209	-10.9215072932279	3.7331814970616	0.1074167047920958	0.4411	0.9312	2.2877	-0.2419	1.0858283042893	-0.5762573706629	-1.1590063413913	0.1150573082032556	0.2564	0.3221	1.5771	-0.8667	0.4663722859178	-4.0509551560255	1.2234108826472	0.1305573402508472	0.0449	0.1686	-0.1217	0.6876	-1.0553767985275	-7.414154792384299	2.2196944490633	0.137513104135185	0.0709	-0.0873	0.5737	-0.6611	0.9341609209408	-3.0729267558542	1.2370235712694	0.139225979465121	0.0925	0.0587	-0.7713	0.631	0.9559569599486	-4.309478210755199	2.1177173134889	0.1427921602561757
581	0.1328815465690188	0.0033	-0.1654	0.0266	-0.0935	13.6596642008558	-0.6201641929241	2.7031416103049	0.1354327052219568	0.037	0.1175	0.5961	0.2026	-4.9610774852086	-4.2464900186045	-2.7885553299546	0.1424525547547817	0.0075	-0.2216	0.0881	-0.1496	3.0765069716479	-7.440671995076099	-1.2232141674937	0.1518660730455389	0.0001	-0.0097	0.034	-0.004	4.9427042898717	-7.935331920067199	-0.985542919035	0.1583280739607388	0.0001	0.0301	0.0022	0.0208	21.9403099013769	2.5624509325216995	4.4147995039391	0.1615307893945987	0.0022	0.1412	0.0071	0.0276	-16.826620800083	-2.9867655186212	-6.817753790003	0.1634737528777645
582	0.0688622280105772	0.132	-0.937	-0.4547	-1.3379	9.5952537283309	4.6352778479819	13.5626049441189	0.0780635660859596	0.0038	-0.0198	0.2519	-0.0953	5.3438851739196	2.7210033462427	7.520026887998	0.0824609901350564	0.0245	0.1882	0.6211	0.159	5.8731669659267	2.7093184661248	8.299569698287801	0.0867806938073612	0.0393	0.1912	-0.6775	0.4284	2.799256634305	1.4282700435021	3.8783179373138994	0.105770688580932	0.0033	-0.103	0.0262	-0.1867	7.781382640938101	5.0970076562771	10.4840127918439	0.1086470764059209	0.0019	-0.0176	-0.1617	-0.0088	9.1713325725384	3.0433014537370995	13.2168190472966	0.1148436613229931
583	0.0939767731773831	0.1713	-1.031	-1.2603	-0.2868	-8.0603247286011	-3.8278408289258	-1.8452274828607	0.1147080482911211	0.369	-1.3448	-1.6775	-0.4511	3.6192047371237	5.9238407894683	1.4036806493146	0.1194561496731673	0.0344	0.3588	0.5237	0.1705	-11.4671557860062	-8.431998339623998	-2.7391404833954	0.1277204138329356	0.2094	-1.3018	-0.8204	-0.302	-6.1130807671353	-3.0499504259254	-0.9847954014517	0.1338222498463045	0.1398	-0.8124	-0.9393	-0.1591	2.232716992225	3.5134900136328	0.6842539899344	0.1387165605557308	0.0936	0.7332	0.6459	0.2399	0.4396190250417999	0.2063935390521999	-0.5439567424582	0.147654408296732
587	0.0998636481552307	0.0004	0.0594	-0.0441	0.0312	14.304417787967395	-9.0219077419398	1.7644168978029	0.1008061165017862	0.0	0.0039	-0.0176	0.0092	-7.758052223733	14.6125917474405	-13.4319860821949	0.1135420467654282	0.0024	-0.0695	0.1509	-0.0664	13.4422939562383	-8.7625584835654	1.7973076714680998	0.1144797953983397	0.0037	0.0094	0.1948	-0.1021	-7.133875041677499	13.9102399633841	-12.7555220123391	0.1155673757379345	0.2131	-0.1113	-1.4617	0.7854	0.3687228837204	0.3885517711932	-0.7943751328636999	0.1204954307645711	0.0018	-0.0359	0.1367	-0.0514	-10.0839335126556	7.6155517665376	-4.3826169048265	0.1230108198459273
588	0.100901752901281	0.0004	-0.0227	0.0225	-0.0666	5.5880086794131	-2.7946928427438	21.6240312775796	0.1019669609970683	0.0001	-0.0148	0.0306	-0.0226	-1.2219551905113	19.7597224248294	-16.8784749145456	0.1104023075184428	0.0004	-0.0211	0.0643	0.0293	-4.0703906131913	5.5910774358077	-12.2791565966235	0.1129538979757514	0.0042	-0.1092	0.1556	-0.1408	4.647592216591	-3.2388756593468	18.679087400592497	0.1130652476444193	0.001	0.0041	0.0793	-0.0805	2.3102621057347	-13.3027835693761	10.8202383322061	0.1141817842338672	0.0077	0.1738	-0.2366	0.1203	-0.8921819071839	17.4850264188475	-14.4405840172201	0.1155008661050826
591	0.0999268654175666	0.0007	-0.0506	0.0553	0.0654	11.1871120934836	-9.3662772896569	-10.8444342960866	0.1006163662266327	0.0002	-0.0096	-0.0386	-0.0282	3.8210738276454	15.386272446155996	12.5922090919034	0.1014678774630984	0.0	0.0057	0.0168	0.0118	-3.8139920821194	-15.5965216022168	-12.650122033093798	0.1016235765643187	0.0003	0.0526	-0.0245	-0.0378	-11.2648539221468	9.2170098311811	10.9091929246188	0.1083779285155519	0.0	0.0002	0.0007	0.0005	7.3465634656417	-24.9413175971115	-23.524771776758	0.1092265354541956	0.0	-0.0008	0.0013	0.0015	-7.459635335873499	24.6739030174436	23.4848779436282	0.1161322809577079
592	0.1028688794220397	0.0002	-0.0052	0.0299	0.0453	6.366528570904699	-9.4503533462628	-18.445311112173098	0.10297228646274	0.0006	0.0516	0.0459	0.0642	5.6136603354295	6.111939819244999	17.114769156929796	0.1048770383827983	0.0001	0.0059	-0.0071	-0.0375	-5.2824707029969	-6.6706501982157	-18.0072658083593	0.1053039863323337	0.0	-0.0065	0.0022	-0.0034	-6.171780568939699	8.6965802210815	17.334224582174397	0.108305773086491	0.0	0.0022	-0.0002	-0.0019	1.2358432803484	-15.706131285747	-36.1722184837642	0.1087482116043922	0.0	-0.0018	0.0014	0.0034	-0.3475563332037999	15.2802036353888	34.796274671093094	0.1093788764036384
593	0.131413869237846	0.0063	-0.0429	-0.0763	-0.2526	0.4527202542649	-8.1606494568861	-6.708104763442099	0.1370648882585518	0.0848	-0.1888	0.8407	0.431	0.5937256762937	-1.4556527928693	2.7872963529722	0.1399821324943546	0.2618	-0.0947	-0.7497	-1.4948	-0.4924567152719	-2.6032103123269	-2.8168823120586	0.1416570336617137	0.0204	0.1108	-0.4247	-0.1538	-1.7532828201148	0.8976899314818999	-3.0225283335275	0.1452201069312723	0.2193	-0.1815	1.2216	0.8599	-0.2518740825414	-7.3971192600912	-8.0291650482867	0.1456661274042375	0.0787	0.3797	-0.7364	0.3521	-0.8669630245051999	-7.3942078758194	-10.4631609855729	0.1473650177849621
594	0.0410260933944602	0.58	1.5003	-3.8841	-1.9666	7.7144994887481	-20.1512249233251	-9.8957164537868	0.0593408527053974	0.0078	0.027	-0.4429	-0.0249	8.5299231430363	-23.1453475886872	-11.0546441091167	0.0788141482875727	0.0161	-0.3354	-0.0228	-0.4393	8.4874326698803	-23.235600501113	-11.8429210722219	0.0854016888817913	0.5659	-0.8003	2.8506	1.0826	5.5243516557405	-13.6279537181116	-7.534190379049999	0.0992637825836407	0.0739	-0.1374	1.0446	0.0791	3.9298573075309	-8.3259295288568	-5.293604780685	0.1034052888607909	0.0043	-0.0854	0.2297	0.0463	9.779654513221798	-27.576435107336096	-13.3859940793066	0.1043134546681455
595	0.0644993027419867	0.1187	0.0722	-0.7388	1.4862	0.0426871883094999	8.5447161225795	-16.704342660667397	0.0763809769633382	0.0274	0.4216	0.5994	-0.0117	0.3226521947707	3.8557350376921	-7.670435294364099	0.0800468218780594	0.0409	0.2546	0.6651	-0.5085	0.130618861924	5.5996542165003	-11.3580969049058	0.0831557681447709	0.1183	0.7902	0.6854	1.0197	0.529163762915	3.3542687683899	-6.435300188568299	0.0867985396388854	0.0023	0.0965	0.0689	0.1609	-1.1055785057007	5.171995472791299	-14.1255643704052	0.0880267882451795	0.0184	-0.0173	0.2835	-0.4833	0.0071604315874	10.124417491245898	-19.306018594797	0.0924332335144377
597	0.0513437652031096	0.2128	1.1983	0.4214	2.1453	-13.6905091369246	-4.484318639185999	-24.580856749838095	0.0688770486390556	0.0245	-0.4243	0.2178	-0.5536	-15.4265990526235	-2.3660111802366	-26.274534878442395	0.0953210478018054	0.2108	-0.878	-0.3805	-1.5499	-12.5541250381858	-1.858171339961	-21.176819047612696	0.1001312007581334	0.3939	1.2245	0.109	2.0952	-8.642995013268099	-3.5473250200348003	-16.4000636612336	0.1130922484635865	0.0011	0.0214	-0.0977	-0.0644	-11.8487044977348	-3.4994838947036	-21.296775948217	0.1156183889225313	0.0899	-0.5873	0.1339	-0.8962	-10.6210839108027	-0.1910891001099	-17.7414642929501	0.1184199643434809
598	0.0593324970152064	0.338	-0.4751	0.7027	2.7974	-2.9359736659875	5.9941861283599	20.5865949010513	0.0709557508367272	0.0927	0.5484	0.3376	-1.2426	-6.325493789884599	0.5731886142683	22.3878762186201	0.1094046990399868	0.4962	0.429	-0.6627	-2.486	-3.9361521924429	2.2660011961972	17.3675481291773	0.1153224618113232	0.0381	-0.3161	-0.4179	0.47	-2.5692966198635	4.1343230380788	16.573330368436398	0.1191461674215692	0.0032	0.1031	0.1018	-0.1403	-2.2726895114162	6.392062197829	19.3291522968486	0.1196178661061018	0.1377	-0.514	-0.4033	1.1404	-2.0862428889289	4.7409138854114	15.5317629736846	0.1278843855709105
599	0.0476300601944297	0.3373	1.389	2.9409	-0.2132	-13.3194650143929	-28.5477358492577	1.9973276395469	0.0641658501772541	0.047	-0.5213	-0.837	-0.3541	-14.7249947861504	-30.103437969197092	-0.381233967483	0.0864734519516709	0.2836	-0.9505	-2.0039	-0.0074	-9.9059849847995	-22.036818355684	1.9918983013103	0.0896487435818269	0.643	1.4548	2.9349	-0.1713	-11.6356619864943	-23.2217517543066	-0.7974438892582999	0.1024772534375129	0.0752	0.5019	0.8812	0.2697	-11.5669297118614	-23.837548870823	-0.7583762597732	0.1139801036633202	0.026	0.2777	0.5087	0.0791	-12.4484496577256	-27.716378267536	3.4920480619013	0.1141337708952936
600	0.0463114428344692	0.306	1.3204	2.4583	1.458	-13.7498384272202	-25.2879690406092	-15.487069290809398	0.062379942579765	0.0338	-0.4923	-0.3727	-0.6569	-15.379977561244	-25.2003127682096	-17.9999873476798	0.0882900367691132	0.2391	-0.8947	-1.4451	-1.0833	-9.3931879226557	-17.9369598124984	-10.6964651576239	0.0892952152375523	0.6458	-1.3976	-2.5661	-1.52	-12.2234075221216	-19.6888656265387	-14.322869669365698	0.1030972840894637	0.081	0.5676	0.5397	0.7518	-11.2355040212446	-17.2252443871354	-13.638064877001495	0.1116525197162378	0.0001	-0.0177	0.024	-0.0305	-13.092219669069696	-23.5670261917298	-14.898615580629498	0.1124035208599637
601	0.0552434533153659	0.4641	1.904	0.9487	2.8419	-13.2198091176298	-7.167513332925999	-19.7503981265535	0.0672407004358764	0.0888	-0.9317	0.2923	-1.0138	-15.730209220535398	-3.8281162301407	-21.2010936975546	0.0988384685083451	0.4839	1.4314	0.7108	2.1885	-12.0119387321091	-3.4591179452054	-16.456874997564398	0.1008801443080967	0.3999	1.4102	0.4223	1.9441	-10.5463321524727	-5.806244470705999	-15.6288615734522	0.1141257591786267	0.0421	-0.4874	0.0749	-0.5571	-13.1642567582814	-3.4424365001886	-17.6948821446013	0.1163746095704918	0.0006	0.0586	0.0161	0.0592	-12.1254827187093	-8.3763279511835	-18.9379251995678	0.1174963491269856
602	0.1016759138264877	1.5159	4.5024	-1.3319	-0.5637	0.8599993080713	-0.4810865793996	1.1821007004122	0.1080582198245694	0.0089	-0.0235	-0.0598	0.3448	-1.2869498772277	-0.0203796899025999	1.7286147398659	0.1200499247819198	0.0186	-0.1616	0.0924	-0.4441	11.1050031884127	-3.1882805218665995	-2.2021081143404	0.1222390097739622	0.0055	0.1436	0.1938	-0.0997	-8.7920657565904	2.9265313386195	0.5678773051238	0.1282032181583871	0.8525	-2.7998	1.3592	0.5363	-0.8649958729701999	0.3129344661877999	0.1791288187771	0.1307439730821915	0.0206	-0.1683	0.0651	0.451	1.4516004607072	-0.6071416497623999	0.013376630438	0.1341238069515191
605	0.077438766476292	0.2726	1.1983	0.3165	-1.9352	11.787565428027	3.1130566471682	-19.0157850573231	0.0935380632442856	0.0	-0.0047	0.0166	0.0095	12.749227127427098	3.3627275199904	-20.605322183664494	0.1161609520329299	0.9027	-1.7862	-0.4726	2.8709	7.1089709032444	1.8678497255132	-11.4092035017851	0.1214146382690484	0.1447	0.6923	0.1831	-1.1292	7.7456198260318	2.040329572102	-12.5296930161211	0.1274961695546857	0.0006	0.0108	0.0722	0.0363	12.684311126772098	3.3632783224202	-20.5053515426558	0.1305957895819783	0.0007	0.0455	0.0124	-0.0734	-0.0761681074352	-0.0164453868326	0.121176534556	0.1361249026952539
606	0.1050320227099753	1.5224	-2.2423	-4.0568	-0.5066	2.2165470066073	-1.5137231061825	-1.7952618338717	0.1120504107228157	0.0208	0.421	-0.143	-0.2833	2.794142040314	-0.9056372236833	-1.8229593274845	0.1358225999465772	0.0978	-0.7608	0.416	0.5727	2.4003969890684	-1.1534983170933	-1.7190150403751	0.1404094567568053	0.1662	-0.5797	-1.1988	-0.0468	2.248454204505	-1.4824060537453	-1.7875112568238	0.1408261773738862	0.4698	1.0825	1.9445	0.2261	2.5086296665241	-1.0458951281287998	-1.7340440781024995	0.1462898671638585	0.4942	1.0987	1.9469	0.2645	2.5217308957472	-1.1619964117245	-1.7869211113633	0.1468033667164242
610	0.1054312561687794	1.4106	2.7255	-0.9185	-3.4346	5.521400928438	-1.4622230789962	-6.0744852540186	0.1134250487280997	0.1432	-0.8155	0.3101	1.0642	-4.0276640818511	0.8881689180524999	5.1383178385121	0.1355371522680774	0.0141	-0.2797	0.1142	0.2542	3.6212505747201	-1.4163884482307	-4.1012355492601	0.1416356227798072	0.6192	-1.3376	0.7087	2.0654	-1.2440659737647	0.0314350815292999	1.9190350084539	0.142984768525023	0.0191	0.2574	-0.1743	-0.3215	3.1165975199312	-0.8037387741702999	-3.4292565849041	0.1452989235399261	0.0543	0.609	-0.0173	-0.4356	2.5447465687067	-0.6447929301423	-2.3984298375334	0.1469265323901373
615	0.0520033421530393	0.5382	1.6232	-1.6366	-3.1952	-11.6104824468463	12.1592390390499	22.5838831975675	0.0656085692158059	0.0882	-0.7143	-0.0327	1.2265	-13.3912267023897	9.9977329323919	25.1011683308456	0.0905643551665031	0.0656	-0.4928	0.2817	0.8741	-9.3444025645877	9.7374787843114	18.013718065394098	0.0915161390951782	1.0317	1.7231	-1.5564	-3.3938	-10.1046279468038	7.6929788509552	18.9527575221417	0.1045923977191052	0.074	0.5172	-0.0233	-0.8907	-11.342202320503	8.0769274875565	21.0299908570403	0.1149764248135123	0.0006	0.0514	-0.017	-0.0698	-10.7022092401061	13.527314245581	21.286428731142895	0.1159605992148859
616	0.1090227079890673	1.6534	2.483	-2.531	-3.1902	-0.9672090667288	0.5161018767226	-0.4371010710769999	0.120953152217247	0.0054	-0.0044	-0.0637	-0.2508	-0.6484518319974	0.1561524888483	-1.1574326201632998	0.1417718833344886	0.0418	-0.158	0.514	0.3919	-0.6594285375626999	0.3004233824251999	-0.8064141002579	0.154061773280539	0.1443	0.3735	-0.6579	-0.9123	-5.232229652793	5.9605871801421	6.812127736612899	0.155060433891687	0.2467	-0.8232	0.9736	0.8723	4.493997024738199	-5.6284926580034	-6.7422938571204	0.1583282136081098	0.0012	-0.0831	0.0586	0.0263	-1.0663141610621	0.6207149953539	-0.7430324778002	0.1605003685613867
617	0.0319247226245365	0.0714	-0.2672	1.4976	1.019	1.0245712054894	3.7743736502045	3.0427506513073	0.0439058265089687	0.1109	-0.1985	-0.349	-1.9042	1.6822686497013	4.1002913165233	16.8170604436229	0.0655834492262291	0.0374	-0.878	0.1212	0.2648	0.319858839591	0.3837125784170999	2.7133707982869	0.0798016242467893	0.0849	-0.4057	-0.7923	-0.8959	-0.7518846597077	1.0384199522958	6.6095111285079	0.0828238167892757	0.056	0.7938	0.4606	-0.4147	0.7678185871412	-0.2179997331087	12.7879406696359	0.0875862349667857	0.0731	0.4695	0.1949	0.9966	1.5169098916692	2.3823778810078	5.605595014135999	0.0932016611800819
618	0.1129701338200862	1.5607	-2.8132	-3.4253	1.0372	1.0525834433478	-2.5037117876866	-0.6776837038075	0.1246647389958059	0.0326	-0.5495	0.1324	0.2703	2.5780307726789	-1.2931267330476	-1.2049590012489	0.1400530020651238	0.0001	0.0242	0.0276	-0.0152	1.366776886518	-1.8904719681657	-0.7894572540262	0.1560799467952579	0.1931	0.9141	0.8698	-0.5137	-0.9917591178856	-4.0366342928507	0.3138786989245999	0.1563887361643139	0.0737	0.6337	0.3571	-0.4223	-3.3855858208271	-5.9385550829501	1.4177654543052	0.1587037103212953	0.2084	0.3858	1.3396	-0.163	5.252963429971899	5.5167584508154	-2.4107048631118	0.1637442421178804
633	0.0581579170985151	0.0249	0.4472	-0.4999	-0.4386	14.2220334816816	-14.2565766626362	-11.5916764781717	0.0868037624505578	0.5754	-0.3697	2.4017	2.0094	2.9974274799408995	-14.8067889469757	-9.6794871570596	0.0979462596180765	0.0212	0.3033	-0.4578	-0.1496	8.0445088302597	-3.429925416426	-4.979647395699	0.1021771038307999	0.0683	0.2983	0.5939	0.7487	6.0531613313792	-14.7598133683199	-11.7747396000188	0.1081317805471734	0.071	-0.1927	-0.6256	-0.7458	6.6617980163082	-15.6220552291411	-10.7242806803288	0.1142687272170292	0.0316	-0.622	0.0928	0.1405	12.1448394898137	-7.6765728071533	-5.720752064994899	0.1154187780730185
639	0.0481293197575856	0.6314	-0.7068	3.5989	2.4954	-2.9866474895291	16.3740579179409	12.3283353849985	0.0686909442627623	0.003	-0.0722	0.2456	-0.0063	-3.3047358927386004	18.1322979599239	13.4926136925036	0.0918155945074605	0.7899	-0.7407	3.2089	1.4347	-0.1053606362145999	3.6154671492072	5.3958179744436	0.1015437019430837	0.0112	0.1202	-0.3889	0.0147	-2.3324909180802	14.9428371471363	13.019828492581698	0.1022171363221255	0.0004	0.0392	0.0072	-0.0696	-3.5997299369272	16.944374490968098	10.8495882331083	0.1060899724499125	0.0578	-0.0859	0.7556	0.4887	-1.086261077627	9.028438685036	8.9515230600175	0.108538396206996
642	0.0642022386071849	0.4644	-3.2828	0.1329	-0.2356	25.8217359381161	-1.3290469200767	2.2928331431346	0.0798270742451532	0.0716	-1.1064	-0.0772	0.3385	27.711381702637095	-0.713289146591	0.0435527349849	0.1070850231765223	0.3318	-2.1189	0.1244	-0.3779	21.735647455675497	-0.767975959264	0.5826309416363	0.1081227835815554	0.9971	-3.7185	0.0686	0.0358	20.3137509831468	-0.9817266450571	1.3452169056944	0.1147130443595623	0.0076	0.3038	0.0201	-0.0796	29.5654613674053	-1.1983887151219998	1.7490337727991998	0.122795091484852	0.0394	0.5073	-0.1027	0.4622	17.0085823170705	-0.8635401808343	1.2095621358408	0.1235144694814332
643	0.0726894512645981	0.5258	3.2853	-0.2223	-0.0842	20.4182854157167	-0.4024398610302999	0.4407993159628	0.0850564471390085	0.1141	1.2442	-0.5082	-0.4543	21.8214546056322	-3.4483379547936	-2.6047840335549	0.1158349786873893	0.0014	-0.066	-0.0816	-0.0854	21.8690990158099	-1.6067693737879998	-0.6349571724672999	0.1189964455953174	1.0859	3.6937	-0.2126	-0.013	15.8357665719035	-2.2397593947203	-1.5717147334342998	0.1269769128555073	0.3044	-0.8277	1.1137	1.2925	7.697188555240099	1.1058932499463	1.5176180662218	0.1298948637805056	0.1171	-0.4723	0.9264	0.5208	6.4009537227672	2.9187807615716	2.9399079690575	0.1338696156620688
644	0.0415345480020049	0.6123	-0.9749	-3.2673	-3.2386	-4.0884097212519	-15.2181203329442	-15.5836957742086	0.0623134153072453	0.0023	-0.1908	-0.1353	-0.0017	-4.3773449387127	-16.5291088019296	-16.9642427214716	0.0740763672137305	0.0229	-0.5814	-0.1396	0.3246	-4.6785551817519	-17.940972801629798	-18.4327606853798	0.0820050885081194	0.4862	-0.8878	-2.1379	-1.8799	-2.7487401828862	-12.267983175904698	-13.015697474358198	0.0940607644561156	0.0034	0.0894	0.1653	0.1398	-6.767630768891199	-18.6937623510436	-17.454732285208497	0.0949884786904404	0.0014	-0.0278	-0.1406	-0.0482	-3.1281250279263	-17.8921874435618	-19.7934394021393	0.0953303240621653
646	0.1203150625877848	0.0081	-0.2747	0.1506	0.0515	8.3244344936902	-5.3674516493089	-0.3586117248304999	0.1218843995300561	0.056	-0.6723	0.4614	0.1575	11.3907516203868	-6.451470174185999	-2.4167636898396	0.1281172313922228	0.0082	-0.256	0.1248	0.1202	12.534296150713	-6.635595557862	-3.4589212300519	0.1304049191879128	0.1809	1.2498	-0.5975	-0.4025	7.528249581414299	-4.443165829073799	-0.2735520924571	0.1340986711597399	0.0002	0.0169	-0.0123	0.0463	13.6924762884596	-8.0169687087697	-3.6481218646882	0.135658708322094	0.0469	-0.6209	0.189	0.3124	9.4433502867982	-4.7894631852952	-1.5147460249807	0.1397570698090126
647	0.1542249824703701	0.0332	0.4826	-0.1921	-0.23	6.9707194933646	-5.7115064527804	-2.9423472369609	0.1544601596677905	0.6061	-1.8336	1.1712	1.0732	5.457665218703999	-3.9062908321416	-3.0739890176831	0.1569544322291984	0.1866	0.5865	-1.1538	-0.3279	1.1509410200978	-0.5899094023158	-0.2027739802277999	0.1680373414960527	0.0106	-0.127	-0.0977	0.2634	-1.3605606876674	3.8213492288603	-1.3628032404173	0.1690221839998483	0.0001	-0.0227	-0.0201	0.0137	-5.5431576244151	7.626017012703801	0.5374651423927	0.1714100790739791	0.0018	-0.065	0.1022	-0.0257	-6.4506439705413	3.5452004963769994	5.2363606710165	0.1721236407575615
648	0.099993192406357	0.0028	0.1493	-0.0671	-0.1251	7.783231763381	-11.0647552680066	4.428215477407799	0.1040203377765306	0.0436	-0.353	0.6373	-0.3123	7.096341790389699	-11.4534644113226	6.1504173032696	0.1217950189652853	0.0486	0.417	0.0676	-0.6481	5.3003717819654	-0.2397564290858	-6.2492076533573	0.1232384457955119	0.0168	0.3468	-0.2377	-0.1673	-3.3379414106494	-1.4347223005369	8.0815699651791	0.1323824237132892	0.002	0.0858	-0.0553	-0.11	11.8832476786894	-11.1857744304398	-2.0681057517762	0.1327928076471682	0.0018	-0.058	0.0173	0.1292	3.4772944253888	-11.9844772966805	12.8593089273257	0.1345402960479589
651	0.0743599509673217	0.316	2.4961	0.0417	0.3761	23.719637807815097	0.8534683649750999	2.9818476397837	0.09053859279902	0.0483	0.7804	-0.148	0.4106	24.865857664228898	-0.3037675400346999	5.2792052314488	0.1116759959092617	0.0017	0.0533	-0.0318	0.1371	24.6002135209425	0.6647398467072	3.5476004212497	0.1138497116056552	0.0786	-0.6973	0.2899	-0.6819	18.151300643752	1.1311908186864	1.3700817010968	0.1203222327452954	0.5725	-2.6099	0.0595	-0.5674	19.0867992277366	-0.1332548449808999	3.9338309536316	0.1209032422468804	0.204	-1.5781	-0.1964	0.0487	18.0460973796602	0.2439661333706999	3.1592453652099994	0.1287365244855592
652	0.0962476955712081	0.4442	0.1443	2.0369	1.6593	-0.8943064308416999	-7.4966571277622	-4.9258654727321	0.1223533379740545	0.0002	0.0201	0.0079	0.0489	-0.3852469566143999	1.1514131364662	1.9970128953013	0.1258393527218606	0.0052	-0.0011	-0.0639	-0.2409	-1.796009351455	-10.4492335527051	-7.6364429158393	0.1362952644029277	0.0074	0.1632	0.2337	-0.0073	0.9692942473559	1.0899199794821	3.7001333512736	0.1397030883827975	0.0445	0.2421	-0.3293	-0.5572	0.1637850368041	-5.3776021512295	-4.5180356164959	0.1403751880269678	0.0136	0.017	0.2331	0.3018	0.2695391033257	-3.7185852326719	-3.1472457408465	0.1437490133844151
653	0.1000754211882713	0.4593	1.1978	0.9411	-2.1363	4.1816920470416	1.8075368594501	-6.838605596274	0.1148552208178675	0.0173	-0.2472	-0.1509	0.3776	5.8061264416139	3.0877590784281	-10.682813125970998	0.1204114023690374	0.0001	-0.0321	-0.0009	-0.0192	-1.2509510041372	-2.0081469729894	2.2085603713752	0.1258300727865699	0.081	0.5482	0.4172	-0.7011	-3.188752638235	-0.0435133919542	5.350140715800899	0.1329288469710146	0.0035	0.0802	-0.1759	-0.0398	-0.2540772922606	-2.7067611691293	5.2685432701291	0.1404831512468909	0.0686	0.3376	0.4477	-0.6462	0.3978367264384	1.5880814342055	-1.4012020383805	0.1411753505576535
654	0.1177548378805295	0.0127	-0.1362	0.2978	0.2345	-2.1606405599826	3.9183691425665	3.4706061101698	0.1420147958937787	0.2376	-1.5662	0.2072	0.1162	-0.9962442233854	2.0078322287438	2.3085703554146	0.1436053566639781	0.2227	1.5165	-0.1424	0.0744	3.8353553477895	0.5591431523084	0.6733559704305	0.1456661428389469	0.3234	-1.7024	-0.0765	-0.6529	5.7914514911628	0.4372584431997999	1.0137912150775998	0.1573967314672217	0.0051	0.008	-0.0202	-0.2201	-5.0121840820879	1.7442339230537998	0.7382326280547999	0.1590401818416913	0.041	-0.4735	-0.2288	-0.3324	0.556703884405	3.8661215977969	4.0816820630022	0.1668924156985761
655	0.1190297290762037	0.1126	-0.0443	1.0396	0.5802	-0.0054293382366	0.2336582593272999	-0.8341115938706999	0.1261622089910851	0.3117	0.3456	1.6631	0.9058	-0.4934402910393999	5.3237808852319	2.0511489055445	0.1378368107833998	1.0007	0.09	2.8841	1.6014	0.9707892825225	7.149769626080299	2.9583991934865	0.1429105933539869	0.0009	0.0822	-0.034	-0.0448	0.4227408648715	-5.0249705670654	-3.1106567222955	0.1450010586376999	0.0024	0.0231	0.1469	0.0479	1.8914948869639	-5.0010106613691	-3.4687569877269	0.1494474434225341	0.0011	0.0056	-0.0919	-0.0514	-6.364128646032	-3.4785140593405	-2.4292354305715	0.1501482677959164
656	0.1191650569334445	0.0621	0.1001	0.253	-0.8413	-0.12983200131	1.4287421598705	-1.7243263495195995	0.1286997174810088	0.4055	0.3656	-0.5027	2.0833	-0.7193086302881	-1.0344856492258	6.5554931473568	0.1401652531943203	0.9841	0.1411	-0.842	3.1309	0.5050858281266	-0.7024698131485	6.0822358310665	0.142977095269484	0.0483	-0.018	-0.2002	0.6827	1.8941308700208	2.3144324669889	-4.6233175666491	0.144147030808613	0.0048	-0.2181	-0.0181	-0.0399	-0.6581695605803	-2.7038497848575	12.8881867118595	0.1447036031227664	0.0051	-0.0014	0.0888	-0.211	0.2163079827885999	1.7465945048957998	-4.629809166714599	0.1491241035324146
657	0.0921644556896017	0.1976	0.5097	0.6346	-1.5979	-3.0711956625034	-0.6095022316044	14.3285744088172	0.1039069529311781	0.4587	-0.6816	-1.3331	2.093	-2.6902370962353	-3.4803238387527	12.2304105815862	0.1214773873451987	0.0	-0.0148	-0.0075	-0.0	-1.7816884882802	-8.431840967501198	10.0356596139867	0.1329733470757303	0.0315	0.1161	0.3873	-0.4379	-3.4388562843949	1.4240996822479	15.198566846686298	0.1355067752899716	1.0238	0.5891	2.0819	-2.5791	-1.0814218848509	-4.420189499145	6.526969450099299	0.1417138407422314	0.0063	-0.0265	0.2334	-0.105	-2.9964832472041	-5.4912248238911	11.9589436697562	0.1473433573752533
659	0.1024690054227947	0.2447	-0.0094	-1.598	-1.0142	-3.2194795452116995	12.5552266430454	3.050265170171	0.1135796049258369	0.5004	0.1773	1.937	1.6807	-1.9446473214396	9.6354623057063	4.0643317864635	0.1299827912776326	0.0005	0.0302	-0.0649	-0.0317	0.1583950415982	6.4405328116514	7.2836933025831	0.14303612164072	0.41	0.2272	1.3337	1.5713	-2.9371932999392	9.8548783879202	1.903415825266	0.1445168604109908	0.5534	0.1958	1.6165	1.7587	-1.9501946887683	6.9994005627449	1.8040746727485	0.1462553580935458	0.009	-0.0054	0.2526	0.1693	-0.1954561765176	8.135351888146	6.654322840475199	0.1548521660076565
660	0.1008060051513825	0.0007	0.0375	-0.0395	0.0883	-1.8333065445586	10.191418672528	4.724704556763	0.1111501585114752	0.1878	-0.3057	-0.9269	-1.2575	-7.0141148562267	0.9851101456972998	-6.710701403468299	0.1264256879331808	0.0022	-0.0259	0.1447	0.0655	-1.0922412182933998	8.5793379895955	4.033447507364	0.128830092266499	0.0364	0.2933	0.2115	0.5415	-3.9987076112559	0.8892705229121	-3.5132932984793	0.1313553176676711	0.0125	-0.0309	0.3742	-0.0448	2.8503238881536	2.3757682518502	5.7595836362958	0.138334716869537	0.0072	-0.1219	0.2522	0.0092	-0.6894079269561	8.9840597464064	4.314356746562	0.139196445516144
661	0.1060985839152882	0.3187	-0.5656	0.9311	1.8217	0.785680323079	-6.0976976421316	-4.5115440164304	0.1242411197986015	0.0032	-0.0871	0.0693	0.1611	1.5098674891739	-2.3906005744241	-3.1332396219172995	0.1251725457130481	0.0038	0.0452	-0.0635	-0.198	3.2645666583939	-3.2354528156758997	-7.462113946807599	0.1319861033721411	0.0011	0.0411	-0.0119	-0.1009	5.4491277810421	-4.407048926891199	-13.522986512204	0.1390424453354388	0.0012	0.0643	0.0762	-0.0518	-2.1193303777476	0.1864072794566	2.3760043100344	0.1438804355251872	0.0037	0.081	-0.0046	-0.1795	1.0036013701263	-2.8168823120586	-2.5255471697251	0.1460361073112856
662	0.1034742041033534	0.0022	-0.022	0.0214	-0.1747	-3.0025814169626	3.5485839970172	-10.3657476415597	0.1335206626066572	0.7841	-0.1811	2.9604	-0.1116	-0.1918759607239	-9.0106162921289	-0.1375432353272	0.1372704727081021	0.1308	-0.0307	-1.0598	0.5527	-0.9288102687656	2.7697100182493	-2.9025320898925	0.1414278256544139	0.0108	-0.0699	-0.2913	0.1572	-1.7177560633927	3.6623640418016	-7.8591244696013	0.1431064961983086	0.0005	0.0096	0.0562	-0.0427	-0.6325179045638999	6.5321627301517005	-0.7828869678993	0.1446624236855339	0.0037	0.1944	0.0001	-0.0215	0.0149896946967	-13.9689004221578	0.0506344805109	0.1529686294631854
663	0.1419749302443121	0.1575	-0.9026	0.369	-0.8447	-1.5725015940483	1.9464571008518	-0.7720676344567999	0.1560720809733444	0.427	-1.3951	1.4669	-0.0773	0.5609135886898999	-0.5316817168797999	-1.2537837023476	0.1791438787305735	0.0558	-0.5033	0.4426	-0.1331	0.6159151456084999	0.2544313795369	-0.0038556170085999	0.1792314357946745	0.0001	0.0263	-0.0132	-0.001	-4.203802830295	2.5823978490865995	-3.7681574513539	0.181997167777933	0.0713	-0.563	0.4169	-0.3118	-2.4720406479731	2.2842170194113	-2.2042326379982	0.1834035277860006	0.0002	0.0189	-0.0276	0.0157	-2.5814929593805	0.8637368959877999	-3.8853996828399	0.186342038111436
664	0.1018989123031917	0.0012	-0.1211	0.0431	0.0402	9.8247022833733	-1.5830455262758998	-4.9721328768353	0.1169620042643656	0.8288	0.6377	0.3893	3.1735	4.4868365931508	1.4536462983035998	16.2956472577558	0.1342064826050203	0.0192	0.3916	-0.2344	-0.0803	2.1008784963493	-1.29045140696	-4.9684346319495	0.1400153347592699	0.0058	-0.1138	0.1031	-0.1972	6.782030318127399	-1.8852786881133	-4.8502875107574	0.1410003764443156	0.0008	-0.0439	-0.077	0.0169	5.6943922344259	2.0887608428937	21.3680261768147	0.1414296337203742	0.0	0.0124	0.003	0.0174	-0.6225641177968	-1.2729044152678	-6.2374834302087	0.1440770101468617
665	0.1751896447227292	0.1649	0.5903	-0.8151	-0.6318	1.4867337871223	-3.8033694638304	-0.6719789643559999	0.1871797893044561	0.0803	0.2439	-0.732	-0.2197	1.6016154367662998	-3.5717963851302	-0.708567982907	0.2102847286902421	0.0008	0.0172	0.0658	0.0273	2.8701921186571	-3.0897655729938	-2.1309759148348	0.2126734399665067	0.2466	-0.8647	-0.2487	0.9641	2.3111276524101	-4.3933575522076	-1.6133790029455997	0.2272383307445991	0.4856	0.8778	-1.2865	-0.8831	1.5125428152615	-4.0359261182981	-0.8134958457838999	0.2304036533899368	0.431	0.7054	-1.3992	-0.5921	-0.6565171532909	-0.3241865729679999	0.8141253342751	0.2363939626029727
666	0.1033333814895599	0.2591	-0.5784	1.7097	0.7098	-0.3664803309705	7.727285973725599	3.6970252518483	0.1279471691914104	0.0001	0.0124	0.0226	-0.031	1.5056577848889998	0.6825228965835999	0.4048397859029999	0.1446595043204955	0.0025	-0.0396	-0.1181	-0.1033	0.0670405243128	1.5390600179533	0.2617491832471	0.14539945200732	0.0109	-0.2549	0.2059	-0.0725	-0.6866145717764	4.3414640947143	1.2640128903296	0.1496089709640249	0.0257	-0.2693	0.4194	0.0953	-4.9451829008058	12.1352004472922	2.5698474222933	0.1517680688881208	0.0106	0.2699	-0.145	0.1056	-0.5297145653448	3.4981068886291	0.7164759320776999	0.1566406357669088
668	0.0728848341062097	0.0053	0.2291	-0.2275	0.0751	5.388775571948299	-7.2314851008442	3.8299260095529	0.1029721085960886	0.003	-0.0625	0.0404	0.1966	-1.6756983635743998	-2.7963845930639	6.9131212964198	0.1133799231501595	0.002	-0.013	0.0484	0.1547	3.7822815993752	-1.7230280295065	-0.7079778374465	0.1145937314833143	0.0006	-0.0259	0.0817	-0.0235	-1.8637187072897	0.3351239355026	6.0705509509486	0.1200005351817564	0.2449	-1.5145	0.215	0.849	-2.1391986082511	-0.6514419023306	3.2125551718085	0.1217524658389147	0.0076	0.169	-0.2058	-0.1523	6.5180779251611	-9.0514937010262	-0.0784893462465	0.1262875366265958
669	0.1231709942778925	0.0092	-0.1218	0.306	-0.0618	0.9629993624439	0.577555690676	2.2146978841644	0.1275926368560375	0.06	0.3031	0.0967	0.7775	-0.2877549265398	-1.0969623819774	2.6411763369523995	0.1318008706894368	0.1245	0.1093	0.8874	-0.786	0.691650479706	-2.2615554337281	5.1878900571941	0.1342902048788173	0.0187	0.314	0.2559	0.2108	-0.3717129540535999	-4.870037712168799	6.4800725575049	0.1414814983864405	0.0822	0.537	0.731	0.2205	-1.0949558874117	-2.0356870944794	1.8200872862434	0.1427722535234511	0.4615	-0.4802	-1.6154	1.4174	-1.3849533667014	-3.2279382968122	3.1809627181564	0.1441835574159423
671	0.0885807906802149	0.0205	0.2245	-0.2108	0.503	-0.4033447507363999	1.4874813047056	2.415268654673	0.1118229299329983	0.7904	1.2592	-1.0923	2.7972	2.7631790751531	-1.2243157723532998	6.501475166205699	0.1145009324979007	0.1395	0.7716	-0.7436	0.8239	3.7628067991787	-2.0723154560611	7.8126603503446	0.1323025160176769	0.0031	0.0527	0.0522	-0.1714	-1.6865570400476	1.2961954894422	-1.8689906734035	0.1465003734482476	0.4656	-0.8055	0.6281	-1.9297	0.3121082625431	0.6622218927424	1.9946129704286	0.1503666325523574	0.029	-0.2206	0.3378	-0.3554	-2.4865975693321	3.43071227704	1.0360200274231	0.157901232216704
672	0.0872545923054789	0.0076	-0.2107	-0.1481	0.2547	0.5088627590738	-0.5588677510935	-1.6310833667606	0.1121407008329628	0.5624	-1.6451	-0.9149	1.9947	2.6698967493634	-0.3293011669589999	-6.0020940775306	0.1130927026850351	0.4657	-0.7527	0.2292	2.3575	1.5232441196119	-2.1390412361283	-7.2057547587664	0.1296698620990151	0.002	-0.1073	0.1062	-0.025	1.5915042778764	2.0378903041986	0.7472421820851	0.1335320365175255	0.0005	-0.0286	0.0274	-0.0642	4.3483884681175	3.6031527805981	-1.8295296136114	0.1367308693869808	0.0071	-0.0016	0.0872	0.2643	-1.0817759721272	-0.9905394839339	1.1662061160094	0.1396470126135118
673	0.0863322927142149	0.0137	0.237	0.4129	0.1046	0.7488552463438	-1.3764159290395	0.2745750112553	0.1079018537234064	0.3139	-1.3586	-1.3384	-0.8522	-0.4778997939128999	-7.3053713124988	-0.1461987020811999	0.1115631924379639	0.619	0.4514	2.8494	0.0052	2.1047341133579	-6.141840522577	1.6753049332674002	0.1283538010209285	0.0031	-0.0426	0.1386	0.1253	-1.4193785185638998	1.0445574650849998	-1.1347710344801	0.131544080488915	0.004	0.0198	0.2	0.0758	-4.376912165375	-3.4256763691104	-3.265864978407	0.1355085238220527	0.0125	-0.1357	0.2937	-0.1821	1.2802615620087	1.4581707468341	0.4119215314289999	0.1387031782951729
675	0.0870178275379469	0.0065	0.3301	0.0504	0.0286	-2.6346847368869	-0.3032954236662999	-0.0973346579518	0.1062749456825014	1.1994	4.0379	0.654	0.4429	-4.6719455525943	-0.3806438220224999	-0.1954168334868999	0.1200607753826402	0.0944	1.0698	0.1381	0.1274	-4.6826468569447	1.3318402752564	0.6793754541275999	0.1229682240903592	0.0491	0.7673	0.0896	0.0416	-5.3190597215479	1.360875431913	0.4664116289484999	0.1245103452300106	0.0026	0.16	-0.0097	0.0711	6.422749761774999	-2.4546903714344	-0.7512158281857999	0.1355796973096002	0.0064	0.2281	0.1341	0.0212	-5.6305384955998	0.1330187867966999	-0.0640897970102999	0.1383337944619027
676	0.0804212730734285	0.0141	0.2358	-0.4549	-0.0294	-0.8500848643348999	0.5717329221324	-0.3109673146528	0.102689507518997	0.0022	-0.0536	0.1702	-0.0112	-1.9556240270049	3.6892353317697	-0.5489139643263999	0.111360396893408	0.7023	1.6331	-2.5924	-0.2699	0.7499961942341	-0.2283076071521	-0.9634714788123	0.1206936862995997	0.1783	0.5481	-1.3839	0.0186	1.7973470144987995	-0.5281801871475	-1.4797307276577	0.130418424558653	0.0013	0.0612	-0.0821	-0.0655	-3.7760260574939	1.9835182357712	0.8372590363267	0.13495455629886	0.038	-0.5716	0.1751	0.254	1.1800548628158	-2.6043906032479	-0.5804670749478	0.1393295570226111
677	0.0816128965842474	0.0396	-0.3921	-0.7294	-0.2059	-0.9791300050309	-1.8106056158447	-0.1769256090578999	0.1000360439371098	0.0144	-0.3086	-0.2722	-0.2161	-1.8386178537031	-4.6008920391501	-0.2122556506264999	0.104897081087963	0.6514	-1.5136	-2.5234	-0.8101	-2.1288120481463	-4.7216358003684	-0.4966270765260999	0.1162220536375964	0.4413	0.9525	2.1544	0.3838	0.9475375513788	-1.5917796790912997	1.51470668195	0.1260828238706345	0.0228	0.0619	0.5163	0.0233	-1.8218577226249	-3.2219188131151	-0.6443994998353	0.1308111324428113	0.0055	0.1226	0.2066	0.0763	-2.8050400598179	-3.6508365338065	-1.2498493992776	0.1383611127950923
679	0.0676511692606571	0.059	-0.6891	-0.8806	0.2422	4.957497269414899	7.0869781490831	-2.0467818291368	0.0886893481364506	0.5888	2.0389	2.3375	-0.5809	10.2603870053451	11.7772968970143	-2.3036524765771	0.0967702255312623	0.0014	0.1404	0.0448	0.0254	1.5421287743479	3.5496462588461	-1.4285061016863	0.1115057132126004	0.0025	-0.083	-0.1343	0.0897	2.3017640111035	3.1291479467245	-0.3741128789262999	0.1139452432696218	0.0114	-0.3356	-0.067	-0.1813	7.914991573195299	9.8621961916304	-2.2088357725901	0.1194931319719175	0.2755	-1.3487	-1.2772	0.0915	2.9847196810248	3.5679014250909	-0.2295665841344999	0.1281061007617743
680	0.0918373071011868	0.2582	-0.3542	0.1866	-2.0143	1.9326083540454	-2.5964433110465	8.7014587568883	0.1237673903473013	0.0004	0.0611	0.0012	0.0373	-0.1608343095016	-1.1388627096728998	-2.1777941213678	0.1277588914610339	0.0273	0.2624	0.155	0.4766	1.1689207851277	-1.9413425068608	8.9689520226176	0.1365185565066037	0.0092	-0.0353	0.2915	-0.1219	1.3668555725794	-1.4087952433056	5.6776321033477	0.1380326327792436	0.0079	-0.042	0.0836	-0.2768	-2.9136268245499	-0.8280921101736	-3.1400459662284	0.1441598791017237	0.0139	-0.0945	0.0902	-0.3567	-0.3944138827674999	-0.4831717600267	-1.5372502385411	0.1455255252862929
681	0.0949241049273775	0.4989	1.0755	2.3811	1.0287	-1.6758950787278997	-2.1959312585205	-1.1939822956836	0.0954077030378847	0.6158	-1.0961	-2.772	-0.892	-1.5537349684044	-0.9377804797652	-1.327433855818	0.1088062446418292	0.0296	0.0059	-0.5546	0.3164	-1.2599605581675	-3.4121423665496	0.6997944870609	0.1190589675607433	0.5687	1.0017	-0.1991	2.4743	-1.8738692092103	-4.6359466795038	-0.2304321308099	0.1221661388358718	0.0115	-0.0999	0.1111	-0.3444	1.9273363879316	13.001022523907098	-4.6889810848874	0.1296130256190509	0.0428	0.3202	0.176	0.6018	-1.2487084513873	-2.1893609723936	0.0009442327367999	0.1319624188105401
682	0.0916691867338164	0.0021	-0.1785	-0.0458	0.0281	-0.7883949921972999	0.1902628964651999	-0.0658208903611	0.1131478821386954	0.9421	-3.3069	1.1011	-0.5839	-2.7330816566676	0.0380447106869	0.0848629172199	0.1193652664291868	0.0825	-0.5102	-0.6983	0.5369	-6.7238419757221	0.3091968782713	0.0760107353124	0.1303942501287745	0.0035	0.0975	-0.1559	0.0831	2.5999448407788	-0.2301173865642999	0.0642078261024	0.1380726663730485	0.1244	0.255	0.9193	-0.6643	0.6443994998353	-1.1894578471531	0.8078304493631	0.1423157176034557	0.0284	0.0593	0.419	-0.3463	3.7230703381717	-0.2466021164276	-0.1291238267574	0.1450476924072461
683	0.0823798777971234	0.0169	-0.1187	0.1178	0.5285	-2.3845417476963	-6.6211173225644	0.1296352861565	0.0914653416290201	0.0339	0.0958	-0.3248	-0.6649	-1.6926945528367998	-4.7092034026672	-0.0020458375963999	0.0969587186125844	1.8407	-0.0231	-3.2796	-4.2094	-1.2550820223607	-5.0230427585611	-2.6131247560632995	0.1067427401205376	0.0179	-0.1373	-0.4331	0.2131	-1.2917497269731	2.6339372193036	7.6317217521553	0.1205961382010956	0.1235	0.0239	-0.5151	-1.127	-1.9195071248223	-4.9752409762606	-0.1508411797038	0.1216164922963298	0.0278	-0.0451	0.4459	0.3772	-1.8039959866871	-7.8565671726058	-4.153443750999	0.1257531178978664
684	0.0801751331898978	0.0139	-0.3082	-0.0869	-0.396	-0.1430906026559	0.0187272826132	0.8683793736103999	0.1035330276184084	0.0047	-0.146	-0.0658	-0.2059	-2.2835875309201	-0.9988802064423	-2.1577685187415	0.1091449464777361	0.8708	2.2571	0.4045	2.5903	1.5832815844601	-0.6735920286146999	1.6270310345985002	0.119163478183167	0.1236	-0.6312	-0.3487	-1.0178	1.3361286656027	-1.2256140923664	0.8651139020623	0.1309358691494472	0.0165	-0.3448	0.1415	-0.2239	-0.9484424410848998	0.5969518048111	0.7484224730061	0.1331219498855494	0.0358	-0.5571	0.1911	-0.2382	-0.0670405243128	0.5615430771811	1.6216410393926	0.1385676115674291
685	0.0881010729291538	0.014	-0.1404	-0.461	-0.0735	-1.7388832708786002	2.6617133989778	-0.3585330387691	0.1119553520224448	0.6054	-0.7292	-2.7337	-0.326	1.4602952704919	8.0493086800051	0.2329107417439999	0.1140483401461614	0.2347	0.9619	1.4546	0.2125	2.2411757438255	8.9617129049688	0.3490120253397	0.1339267439315395	0.0045	0.0273	-0.2021	-0.0941	-1.3669342586408	-1.8555353569041	-0.0299007033319999	0.1493628608474337	0.2239	-0.3434	-1.4577	-0.0739	-1.7903439550342	3.3631209502974	-0.2696571324178	0.1501244193324011	0.3649	0.5992	1.7903	0.2852	-1.2168012534896	4.0724364507877	-0.2079672602801999	0.1563896504871003
686	0.0804566141480774	0.0	-0.0009	-0.0182	-0.0182	-0.8628713493124	0.5821981682985999	-0.5351045605507	0.0994169588448574	1.4415	-4.6298	-0.2462	0.5038	2.059214226838	0.2636769917513999	-0.3795815601935999	0.106205692346304	0.0002	0.002	0.0324	0.0326	-8.640122972027	-2.7369766167069	3.2156239282031	0.1079896948596593	0.1991	-1.5146	-0.4414	0.5256	5.951026823682	1.0290956540199	-1.3618590076805	0.1219827065017732	0.0093	0.3138	-0.0979	0.0805	0.8777430149169999	0.208124632403	-0.2583263395762	0.1267773328754134	0.024	-0.1469	-0.3581	0.3658	-5.2202300284295	-1.1538917474003	1.4420401042470998	0.1289582639309664
687	0.1218867889700711	0.2096	-1.1326	-0.4403	-1.0502	-2.8099972816861	-2.0702696184647	-4.8041381357463	0.1357759871241367	0.0851	-0.794	-0.356	-0.4281	-0.964297682457	1.1176961591563	0.7931161558812999	0.138649477633672	0.1096	0.9798	-0.1336	-0.4557	0.7104171053499	-0.2025772650743	-2.1518277211058	0.1406920210845887	0.099	0.9947	-0.2559	0.022	0.0279728948276999	-1.1896152192759	-2.3749420482055	0.1477625269662285	0.0144	0.321	-0.1062	-0.1789	2.9226757216109	-1.5686459770397	-4.8642542866559	0.1488700364556257	0.002	0.0408	-0.097	-0.0941	-0.3967744646094999	-2.5432121905094	-5.124469091705699	0.1508899706296975
688	0.1313201798166962	0.1627	0.9494	0.5476	0.8107	-0.9903034257497	-2.8983223856075995	-4.544592162218399	0.138193201163792	0.2023	1.4167	0.2	0.3855	-2.2302383812909	1.2460724683304	2.0589388256231	0.147158598758624	0.0151	0.2257	-0.2008	-0.2505	-0.0981215185658	-3.5599147898588	-5.5366660243496	0.1483973216527231	0.2639	1.0838	-0.667	-1.0236	1.057540665216	0.0615718430454999	0.175863347229	0.153965390870089	0.0028	-0.0306	-0.0105	0.1631	5.7657604921157	-2.4265994475146	-3.8433813260523	0.1545354222508544	0.0292	0.1995	0.2666	0.415	-0.9921132051619	-0.199075735342	-0.2607262644488999	0.1600736712421328
689	0.0834657397390696	0.0021	0.1144	0.0388	0.1493	1.1773401936975	0.0449297410593999	-1.2679865364303	0.0944449777376981	0.7309	-2.0121	-1.1177	-2.512	-4.792571284720499	-2.3686078202628003	-4.5277533450788	0.1103446581437827	0.0004	-0.0216	-0.0651	-0.0372	2.5652049446707	2.5644967701181	7.529075785059	0.1130220433203085	0.6032	1.5143	0.905	2.2122	0.3913451263729	0.4255735630819	1.5242670384100998	0.1252786567678411	0.0038	0.1776	0.0761	0.0879	-7.924551929655399	-3.5351286805178	-5.5821072248081	0.1267532065871286	0.0268	0.2992	0.1939	0.4357	-1.8242183044669	-2.0694040717893	-6.267305447479299	0.1287713345327055
690	0.0933325015793062	0.0043	0.1729	-0.0697	0.1848	0.4526809112342	1.3972283922798	0.7909129461621	0.0968504911651358	1.0237	2.4758	-2.8844	-1.1853	2.3842663464814	-2.1987639567309	-2.1910920657444	0.1111600279056684	0.1721	1.2015	-0.5945	0.7246	1.3637868161848	2.0186515621863	3.0150531576945	0.1171360993342529	0.0042	-0.1766	0.1238	-0.0874	4.871532747335399	-10.4516728206085	-9.0296976620184	0.1235861177700418	0.5876	1.8807	-0.4137	1.8504	0.7837918576053999	4.5349531196969	6.417241737476999	0.1325280325569744	0.0248	-0.3493	0.2695	-0.2925	3.8261490786057	-4.5454970519245	-4.101471607444299	0.1339997078453794
691	0.0854248380059727	0.0164	-0.531	-0.0726	-0.0386	-0.2375925623972999	-0.6481764307825	-0.5684281075536	0.1108033736652437	1.2313	4.0357	0.5256	0.3237	3.0202464377469	-0.0064522570348	-0.1279041928057	0.1185019836543388	0.0044	-0.2241	-0.0682	0.0269	7.8192699795022	3.3669372242753	2.511659079888	0.1233006675190904	0.002	-0.1511	0.0033	-0.0307	-3.4809139842132	-3.3493902325830995	-2.7594808302673	0.1302253741956288	0.0007	-0.071	0.046	0.0285	-2.0175499573267	-2.6612019395787	-2.0789644282494	0.136073943164647	0.0166	-0.1137	-0.3163	-0.2637	4.527989403263	1.2115292873758	0.7936669583111	0.1404334805145203
692	0.0905013499476751	0.0016	0.1482	-0.0645	-0.0348	2.5000922288622	0.4120002174903999	0.0358808439984	0.1115766764941054	0.9265	-3.2812	-1.1638	-0.5787	4.977916302348199	0.6249640426695	0.0710535134442	0.1162763481679167	0.1196	-0.9671	0.5782	0.5222	8.3684200020128	0.3064035230916	-0.4093248914028	0.1318029771597792	0.0037	-0.1499	-0.1286	-0.0547	-0.9432098180018	-0.2708374233388	-0.2080459463416	0.1382857105646575	0.1166	-0.2784	-0.8877	-0.6316	0.9197220286739	-1.1416167218219	-0.9306987342392	0.1412583088133343	0.0021	0.0888	-0.0291	0.118	5.8114770937891	6.8867221228201	4.706173989303299	0.1452355901497765
693	0.0985177253243385	1.229	-4.0499	1.041	1.1079	-0.7415767856643	0.6665889691500999	1.0364134577301	0.1136198358634265	0.0002	0.0104	0.0354	-0.0249	0.4036201519512999	1.9579846088469	3.5092016232865	0.1213190614034328	0.0101	0.3526	-0.0333	0.0048	0.7867819279385999	0.4585036797778	0.9390001137168998	0.1283328083461486	0.2451	1.6589	0.0219	0.336	-5.656190151616199	1.5101428903888	1.646112404488	0.1315452020777993	0.0136	0.359	-0.1058	-0.122	6.538064184756699	-0.3425597683049	0.5429731666907001	0.1338258163666592	0.043	0.5424	0.1735	0.3971	-7.2975420493895	1.6245524236644	1.5405943961506	0.1348442470031055
694	0.1541001336783443	0.467	1.5066	1.5084	0.0281	0.999706410087	0.7645924586238	-0.0411921531429	0.1590071445811696	0.4472	-1.7835	-1.0184	0.0286	2.7186427644007	1.1507836479749998	-0.1192880690824	0.1678773166337717	0.0221	-0.1838	0.4007	0.0586	-4.3708533386472	-4.7480349739681	-0.1749584575228999	0.1837770286442613	0.0551	-0.6173	0.2551	0.0631	-2.9222822913039	-2.8036237107127	-0.0838399984217	0.1869951765825801	0.0003	-0.0171	-0.0004	-0.0441	1.513919821336	-1.2960774603500995	-0.2504183904054999	0.1894193491037311	0.0007	-0.0362	-0.0585	0.0342	1.1757271294388	-2.8779033526743	-0.3749390825709999	0.1916670264576804
695	0.0838064907163981	0.0008	-0.1191	0.0257	0.0014	1.5449221295276	0.2692243590801	-0.7522780900146999	0.1065291873185039	1.389	-4.1977	1.2885	0.5262	-0.4393042807962	0.908037148556	-0.5315636877876999	0.1124954577066084	0.0005	0.076	0.014	0.0317	-7.236442322712399	0.4840766497327999	2.290551247354	0.1244644427716964	0.0001	-0.0298	0.0291	0.002	4.5440020167579	0.8572452959223	-2.366483296605	0.1276553701299853	0.0001	-0.0152	-0.0278	-0.0171	6.2314639465116	1.066982992584	-3.0385016039917	0.1312547814829224	0.0192	-0.2302	-0.2758	0.3008	-3.4840614266692	0.8359213732828998	0.6428257786073	0.1350103744554957
696	0.123659498421036	0.0699	0.4789	0.7867	0.0041	-5.874701344124	-0.6779984480531	0.3490120253397	0.1487441428807696	0.0497	-0.6681	0.2346	-0.0137	-3.4802451526913	-1.5764358971183	0.4184918175559	0.1561154304572223	0.0034	-0.0541	0.0217	0.1706	1.0102109992839	-0.038949600393	0.5924273562806	0.1809842517426657	0.0011	0.0812	-0.0474	0.0093	1.5527513926369	-0.7920932370831	0.6097382897886	0.1864516899620679	0.6106	2.1347	-0.5942	0.0499	-3.7306635430968	-1.2477248756198	0.4012595701092999	0.1968937545038291	0.1378	0.33	-0.9699	0.0249	-1.4279159562258	-2.8062596937696	0.4730999441674999	0.2116273165214209
697	0.0935368343474215	0.0025	0.1193	-0.105	0.1192	0.9714187710137	2.3329630344486	0.1936070540746999	0.0978216022899461	1.0487	1.9639	3.3842	-0.878	0.2602541480804999	-0.9330199730505	1.4861829846925	0.1111193511989712	0.0572	0.8218	0.1021	0.2937	-1.0197320127132998	4.3471688341658	-1.5051856685206	0.1201072562750645	0.0019	0.0694	-0.093	0.1013	0.2364122714762999	-12.681793172807298	6.2094318493196	0.1230516942639023	0.6295	-2.58	0.0603	-1.0066	-1.3500167554398	5.592415098851499	-2.2921643116127	0.1315966878584988	0.0049	-0.1144	-0.2045	0.0267	5.102987796943499	4.5792140292344	0.6257902463142	0.1320550241270998
698	0.086286220106604	0.021	-0.5929	0.0965	-0.0631	1.8704070225087	-0.8030305996177	0.7101810471657	0.1118380864501531	1.1771	-3.9071	0.6159	-0.3777	-1.0023423931439	-0.2885024441230999	0.3536545029623	0.1214169049663743	0.0002	-0.0069	0.0327	0.028	4.2001439284399	-3.1275742254965	2.7668379770082	0.1224084803109136	0.0031	-0.1824	0.0642	0.0253	-5.6240468955343	2.9809820931083	-2.4009084484675	0.1293976934155173	0.008	0.2485	-0.1489	0.0909	3.4588818870212	-2.8902570643141	2.3867449574154995	0.1345041938951385	0.0064	-0.022	0.2537	-0.0812	7.3180004253535	-1.7910127865561	1.3739766611361	0.1381447817453635
699	0.0815843364919359	0.003	0.2165	-0.0393	0.0804	-1.1537737183082	-0.5797195573645	-0.5980927527013999	0.0981145053005877	0.0143	-0.1944	-0.3668	-0.2164	-9.9560293198499	1.5819439214163	-2.7156133510368	0.0983759233414831	1.5389	-4.6154	0.775	-1.2495	-3.8870520901292993	0.4849815394388999	-1.1045555869025	0.1090497944341225	0.0004	0.0411	-0.0212	0.0617	7.1072398098936	1.8638760794125	2.9258231640669	0.1195539958085603	0.0752	0.9238	-0.0738	0.2911	-2.2050981846736	-0.2617098402164	-0.7903228007015999	0.1280057821329298	0.0005	-0.0054	0.0593	0.0531	-5.2028404088601	-2.717029700142	-2.6070659293355	0.1287853492488565
700	0.0872755247113935	0.0026	-0.1205	-0.1726	-0.0009	-1.0401117026159	2.8976928971163995	-0.3906369518203	0.1114696000349877	0.5028	-1.3448	-2.2212	0.1537	3.64316464282	7.4283182834363	-0.8503209225191001	0.1139948243336805	0.2982	1.5187	1.2664	-0.1159	4.7409532284421	7.6399444455716	-0.9108305037357	0.1329191355988464	0.002	0.0289	0.1197	0.0861	-1.8898818227052	-1.5307979815062998	0.2426678133576	0.1497540370204289	0.4047	-1.1452	-1.6448	0.1912	0.0615325000148	3.7822029133138	-0.4758539563164999	0.1505784125677665	0.2162	-0.8527	-1.1943	-0.0029	-1.1520032819267	3.6429679276665	-0.4424123802215	0.1578460075613947
701	0.1001186391096261	0.0001	-0.0205	-0.037	0.0065	-1.5597544521015	0.0447330259059	0.0295072730249999	0.120761001844779	0.7434	-1.4503	-2.6681	0.109	1.5555840908473	2.4208553650324	-0.0965871403685	0.1247590322080883	0.0779	0.8473	0.4665	-0.0279	3.7125264059441	4.7498447533803	-0.2058820796531	0.137782121198017	0.0188	-0.1359	-0.4313	0.0155	-1.1335907435591	-4.970795213791499	0.1399825032306	0.1533082397419894	0.0004	0.0329	-0.0107	-0.0517	-7.1361962804888	-3.54480706607	0.2309042471782999	0.1615491383241513	0.0873	-0.8686	0.2377	-0.0002	-6.6119503964113004	-3.182457753323	0.2131998833633	0.1615856645639876
703	0.088802104936127	0.0242	-0.017	0.555	-0.317	-0.1714962708213	-0.6629694103257	2.2930298582881	0.104812405537113	0.9887	-0.1746	3.2674	-1.8555	0.0407200367744999	0.2010035438463	0.9181089644152	0.1129475521052224	0.0156	0.1156	-0.3305	-0.2915	0.674339546198	-7.9560263542154	4.4042555717115	0.1201602586997108	0.072	0.0629	-0.9356	0.1405	0.2796502622155999	-0.8618877735449	1.1379578199668	0.1354428454585509	0.0091	0.0955	0.2283	-0.2001	-0.5058333457099	2.2132028489978	-1.3607967458516	0.149465558626487	0.0256	-0.0337	-0.5043	0.0424	-0.6788639947285	1.8326377130367	2.5925876940379	0.1519744041260364
704	0.0878331987698049	0.0126	0.0337	-0.4629	-0.0184	0.7238330788186	-1.8134383140551	0.1459626438969999	0.1038101376138782	0.9155	1.2376	-3.4201	-0.0133	-0.4700311877729	1.3762978999474	0.1887678612986	0.1119616192494544	0.0767	-0.9495	-0.3521	0.0471	1.5597151090708	-8.2229294744842	0.1393923577701	0.1213153754478267	0.1292	0.3919	-1.1996	-0.0695	-1.1668749475312998	-2.1825152850518	0.3139967280167	0.1308306294207501	0.002	-0.0398	0.0134	-0.1454	7.8023918193319	-3.1999260589538	-0.2079672602801999	0.1346036294381085	0.0019	-0.0756	0.1207	0.0354	1.929775655835	1.7426602018258	-0.3270192711784	0.1369118681818946
705	0.0854860362613196	0.0023	-0.0629	-0.1227	0.1446	0.6004139915126999	0.3274520445161	-1.5304045511993	0.1015765135628535	0.8885	-0.8741	0.029	3.515	-0.2203996579814	0.0031080994253	1.1045162438718	0.1078366001819067	0.1093	0.4712	1.1336	-0.1139	2.5357763577071	2.1470278713604	-6.757873697277599	0.1193905543631018	0.0855	0.2558	0.0976	-0.9995	1.2086572461346998	2.4029542860639	-0.7106138205033999	0.129300591453614	0.0058	0.0799	-0.1027	0.2247	-0.4513432481903999	-5.0062826274829	-5.9232113009771	0.1325968834882477	0.0001	0.0333	-0.0054	0.0173	-1.1285941786601998	-2.3674275293418	0.2508511637432	0.1362726058820098
706	0.0900171961876288	0.0339	0.4286	0.4028	-0.4673	1.1197419967526998	1.8319295384841	0.2591132001901999	0.1062130657274886	0.9129	-2.1022	-1.8834	2.2193	0.4362355244015999	0.5727164978999	0.4228195509328999	0.1143151956146888	0.0215	0.1115	-0.2164	-0.4715	5.225029878174899	4.2373230924514	-5.4591602538706	0.1212844082758322	0.0633	0.3814	0.1936	-0.7748	1.1038867553806	0.7565664803609999	-0.4902141625219999	0.1359636401162749	0.0116	-0.1361	-0.2818	0.1736	-1.9773020369206	-1.2563803423738	1.4308273404976	0.1517659866723218	0.0445	0.2526	0.2199	-0.5722	0.4378092456296	2.1016653569633	1.9458669553913	0.1542277530007105
708	0.0816609672517417	0.003	0.1809	0.0746	0.1275	-0.9696483346322	-0.7959881971224	-0.5110659687929999	0.087549986551719	0.8017	2.6238	1.2072	2.3226	-7.4601861383033	-3.965580779406499	-5.9325749422837	0.1049030991546634	0.7914	-2.4738	-1.5523	-1.6695	-3.0306329978517	-1.8903539390736	-2.0852199701307	0.1095741067356213	0.0005	0.0824	0.0022	0.0091	5.5559834524233	5.4953951851453	1.6049989374065	0.1173892925124943	0.0525	0.565	0.2181	0.551	-4.857408599314099	-3.2454459454737	-3.2341544956628	0.1270125945962426	0.0097	0.232	0.0843	0.2325	-5.136232657885	-3.5623540577622	-3.2890773665199995	0.1278408494005471
709	0.1370785832557219	0.1049	-0.5555	0.7453	0.5328	-3.2205024640099	0.7174201648144999	2.1809415638238	0.1586720199229168	0.3456	1.5166	0.5471	-0.8171	0.5242065410468	2.2324022479794	0.2037182129646	0.1761699964610705	0.1709	1.0256	0.0356	-0.6343	-0.0199469165649	0.9761792777284	0.2338549744808	0.17681493505909	0.0	0.0149	0.0002	-0.0077	-5.3361739399024	2.8227050806022	4.030339407938699	0.1883033707362738	0.0926	-0.718	-0.2776	0.3812	-1.0074963301656	1.0890937758374	0.8823068064781999	0.1891009273735195	0.0001	0.0042	0.0068	-0.0212	-3.6599641169289	3.7172475696281	3.1985883959100003	0.1909562658063642
710	0.1007123903313283	0.0021	-0.1544	-0.0726	0.0446	1.5899698996791	1.9068780119676	-17.7236812430737	0.1117053968257433	0.0232	0.1111	0.1126	-0.5358	2.8013418149321	1.177930339158	-11.1720437127255	0.1262552461120154	0.4819	0.7867	-0.0201	2.2597	-4.5387300506441	-1.9286740509754	-3.8806785191559	0.1288871650445145	0.6258	-1.833	-0.6522	-1.8703	-3.0425539361538	-1.5802915141269	-1.2702290891802	0.1389349609590008	0.0006	-0.0362	0.0256	-0.0648	-2.3538148407196	1.1539310904309998	-12.0291709795557	0.1411603785220255	0.0016	-0.0211	0.1246	0.0376	2.4370646936808	0.2004133983857999	5.1477601658801	0.1508608519479023
711	0.1221136362018162	0.0062	0.2594	0.0884	-0.0311	1.3846779654864998	-1.943939146887	3.2673600135736	0.1254727735957875	0.0732	-0.6083	0.7107	0.0148	-1.9512569505972	1.980921595745	-5.0560122182877	0.1316286182298595	0.0682	0.4481	-0.6747	0.3475	-5.109558083070399	6.1105628131705	-8.160137997487	0.1348260865975036	0.3117	0.5806	-0.5855	1.6697	-0.1485199408924999	-0.9285742105814	-2.2203632805852	0.1382423041193519	0.1118	0.5755	-0.5199	0.7822	-0.3559363987428999	-1.09373625346	-2.4836861850603	0.140979606837836	0.0966	0.1023	-0.0355	-1.0079	-0.0475263810856	-0.6378292137084	0.1555623433877999	0.1445540841526955
712	0.1165365516441783	0.0011	0.0022	0.05	0.1105	-2.2811482630167	-2.3961872847835	-3.3157519413346	0.1178306891875097	0.006	0.253	0.0473	-0.0983	-1.5675443721801	0.9962048803547	-3.1868248297307	0.1222384622092709	0.1705	-0.1174	1.4346	0.1421	-2.5260192860935	-2.3776960603545	-7.1319865762039	0.1224140052018988	0.0133	-0.0451	-0.1957	-0.3502	-3.4955102486029	1.1640422493209	-6.714950450783899	0.1235417154184857	0.0161	0.4227	-0.0269	-0.1258	-1.6081857228932	0.41310182235	-1.8732397207191	0.1243642483555134	0.6093	-0.4543	2.646	0.376	-1.6944649892183	1.6340340940630995	-3.4380300807502	0.124706061387847
713	0.0890004277223896	0.0143	0.0061	-0.0375	-0.4896	-1.6252212551862997	-3.4510526239119	-1.530050463923	0.0986688766986768	0.5882	0.3822	1.0642	2.7683	-2.4782568468237	-6.298150383548099	-4.637284342547599	0.1021289420250214	1.0271	0.693	1.759	3.3927	-2.5735456671791	-6.226231323428499	-4.2647058418186	0.1242072828731347	0.0654	-0.2032	-0.63	-0.5927	-0.3258783232881	0.0823449632551	3.1104206641113	0.1301192403562647	0.3413	0.2853	0.5922	1.8714	-1.0927526776924998	-2.0369854144925	0.0380053676562	0.1318195933594532	0.0094	0.0247	-0.282	-0.1652	-3.3983723058046	-7.5561044471499	-9.721426827785798	0.135377275138015
714	0.0766501968823511	0.0559	0.5346	0.713	0.547	1.6356471583218	3.2771564282179	2.4219176268613	0.1042270011857678	0.8681	1.9244	2.2686	1.9089	5.3268496416265	5.285067343023099	5.9350535532178	0.1054194405312273	0.0136	-0.1147	-0.3951	-0.1542	-1.4132803488054	-0.3902041784826	-0.4830537309345999	0.1203162815623357	0.0034	-0.1501	-0.0746	-0.1199	2.5551724718422	3.1813168054327	3.3168928892249	0.127061076855988	0.0723	0.6916	0.1039	0.6033	2.778798258341	3.6054346763787	3.5310763483556995	0.1324041076425552	0.0176	0.0101	0.4456	-0.0364	0.7503109384797	2.8331703267684	1.4538823564877998	0.1374417141942126
716	0.0982860643007205	0.0359	-0.285	-0.4901	-0.4764	-1.0551407403433	-0.5007974377803	0.5305801120202	0.1040983389180368	1.3558	2.4393	3.1944	1.8391	-1.1926839756705	-0.276188075514	1.0026177943588	0.1232056841548011	0.0488	0.5186	0.4341	-0.3695	-1.7461223885274	-3.7640657761610994	-5.5406003274196	0.1311466297390486	0.0024	-0.0583	-0.1068	-0.1109	-0.0263991735997	0.9104764164594	1.1146667457924	0.1333355556065868	0.0155	-0.2107	0.0684	0.3533	-0.5196427494856	-2.407006618226	-5.3198859251926	0.1394945169494818	0.0665	-0.6157	-0.3196	0.4832	0.7815493048554999	1.9725808732366	2.0400148278564	0.1414377053384133
717	0.12996183167723	1.3111	-3.8553	-0.3273	-0.4035	-5.631246670152399	1.0559276009573	-0.4786079684654999	0.1453526028868282	0.0309	-0.2345	0.5124	0.0336	-4.9165411744562	0.425691592174	-0.4578348482559	0.1480415122788925	0.025	-0.4943	0.0107	-0.0916	-10.3252636629694	0.4630281283083	-0.9516685696022998	0.154593936336735	0.1778	-1.3073	0.0463	-0.1189	2.4449726428515	1.1696289596803	0.3082133025037999	0.155491490413872	0.0434	0.643	-0.0442	0.0554	-2.9632777292933	1.5386665876463	-0.1986429620042999	0.1647086994129595	0.0372	0.576	0.0488	0.0668	-2.5933745546519	1.5657739357986	-0.1588278149358999	0.1658633090206231
718	0.1250848897933083	1.2548	3.8368	0.4779	0.3123	-8.3331293034749	0.6942471197322	-0.5841653198336	0.1407845220331133	0.0742	-0.7905	0.4061	-0.0328	-6.4230251629899	0.0792762068605	-0.4679460071458	0.1464351184367755	0.0342	0.5721	0.1226	0.0875	-11.5960042115487	0.0771516832027	-0.8430031188089	0.1524383042398894	0.0137	-0.3625	-0.0434	-0.0328	-8.682220014876	1.0532916179004	-0.6171741225909	0.153441429891976	0.3372	1.8092	0.0758	0.1315	1.1942970399292	1.2028738206218	0.1391956426166	0.1629527325792886	0.1079	0.9816	0.1498	0.0868	0.6386947603837999	1.6331685473876998	0.1241666048891999	0.1643530524710708
719	0.1210104013919415	1.0306	-3.5502	-0.3519	-0.2162	-10.6657382506472	0.8239217489193998	-0.5877455356272999	0.1361066059497188	0.1076	-1.0219	0.3733	-0.0486	-8.0923892986216	0.052719661138	-0.4521301088043999	0.1479492546107878	0.065	-0.8026	-0.0984	-0.0749	-11.9737366492994	0.3411434191997	-0.6951520094382999	0.1484042613920716	0.0042	-0.199	-0.0483	-0.024	-13.4705422522809	1.1559769280274	-0.7782838333073999	0.1552385452934606	0.4271	-2.0284	0.0053	-0.1097	0.1293205419108999	0.8431604909317	0.0335989482178	0.1628455987912501	0.203	-1.3495	-0.2025	-0.0883	0.7126596580997999	1.4847666355873	0.0775451135096999	0.1651290920209094
720	0.1293979962298164	1.4003	3.9971	0.4103	0.2957	-4.4258548955658	1.1277679750155	-0.2439661333706999	0.145729930083052	0.0323	0.3439	-0.4625	-0.0039	-3.0845722929414	0.5415174745548	-0.1772403533035	0.152415372304119	0.1774	1.3169	0.0196	0.1079	0.2414481794059	1.3025690604156	0.0869087548163	0.1553034008399532	0.0105	0.3168	0.0032	0.0291	-1.5173426650069	1.437200911471	-0.0489427301908	0.1560547499996271	0.0404	0.6186	-0.0722	0.013	-4.782774870076199	0.8101123451436999	-0.2853943446978	0.1644839593865429	0.0354	-0.5603	-0.0768	-0.0551	-2.946399569123	1.6515417427246	-0.1312090073845	0.1703086927543036
721	0.1279672181439574	1.0544	3.3757	0.0743	0.9791	-7.2351440026993	1.4207161816077	-1.3261355358048998	0.1426801468950028	0.0702	0.7358	-0.4431	-0.0132	-4.5451036216175	0.5808998482854999	-0.9653599442859	0.1541284787872032	0.0007	0.0738	0.0094	0.03	-7.322996990252399	1.8480601810711	-1.1907955101969	0.1563998098333347	0.141	1.116	-0.1761	0.275	-2.0089731766341	0.9940803566969	0.0036589018550999	0.1574423605106834	0.2399	-1.4687	0.066	-0.3523	-0.2047017887321	1.1055785057007	0.3990563603900999	0.1647938174254794	0.1409	-1.0782	-0.1037	-0.3309	0.7545206427646	1.5485416883519998	0.9342002639715	0.1671021873642956
722	0.097912496558719	0.7174	-2.6529	-1.9305	-0.4752	-7.507201059989799	-6.432388804296499	-1.2941103088150998	0.1064788742082271	0.0525	0.2347	0.8277	-0.0091	4.8288455590259	3.7629248282708	0.8159351136873	0.1068927500613652	0.0022	-0.0529	-0.0152	0.1652	0.3634902606373	0.7618384464747999	0.0269499760295	0.1172755703084931	0.1169	1.0175	0.6553	0.1749	1.4732391275922	-1.0203615012045	0.4158164914682999	0.1227172226408551	0.0238	-0.472	-0.2424	-0.0957	-6.725179638765899	-3.6003200823877	-1.3298337806907	0.127016512439983	0.0121	-0.2799	-0.2543	0.003	-12.2337547391957	-10.5271720965218	-2.1253498614447	0.1276952427618204
723	0.0917135637283499	0.5946	2.5567	1.7571	0.3182	2.0500079576542	1.4845305774031	0.2058820796531	0.1017763838624817	0.1449	-1.2213	-0.7838	-0.17	-4.5728798012917	-4.9609594561165	-0.4471335439055	0.1072216743763492	0.0021	0.0361	-0.0173	-0.1664	0.3420876519365	0.6975125912803	-0.0071210885567	0.110996885232085	0.0069	-0.0403	-0.3024	0.0256	2.9506879594693	2.2169404369143	0.3122656346658999	0.1202866443478027	0.3442	-1.2151	-1.6766	-0.0697	-10.3764882889408	-7.426115073717099	-1.2963135185343	0.1231912229345563	0.0314	-0.1642	-0.5947	0.0366	-7.405578011691699	-5.0938995568518	-0.9532422908303	0.1266870780446021
724	0.0883586844767125	0.4235	-1.9038	-1.8112	-0.5329	-8.4244444777296	-9.6386884342237	-2.6565988049868	0.0946923656277332	0.1073	-0.9985	-0.8022	-0.244	1.6377323389489	0.3490907114011	0.2311796483932	0.1072944512362107	0.0021	0.0703	-0.0032	-0.1565	0.2622606426461999	0.7287116146254	0.0322219421433	0.1086265170054838	0.0736	0.8714	0.4307	0.2672	0.7920145510217	-0.0516573993090999	0.1781058999789	0.1144168063492074	0.0169	-0.0091	0.4695	-0.0295	-10.8431359760735	-11.0062521813557	-3.2084634966156997	0.1167577747618062	0.2635	-1.1803	-1.3824	-0.2851	-5.163772779375	-6.0059496945392	-1.5815111480786	0.121925273580538
725	0.0738256593911984	0.0405	0.7147	0.5551	0.065	-14.981983462682798	-12.271484705637	-1.3194472205858998	0.0931328576554162	0.4055	-2.0401	-1.4965	-0.3597	4.8477695567926	3.7467154996224	0.7834377703291	0.1015983426518866	0.0212	0.4077	0.3831	-0.0092	-19.2051037210515	-15.0839999412879	-2.3738404433459	0.1072663302981314	0.0032	0.0136	0.1582	0.1375	0.4157771484375999	0.6382619870461	-0.1949840601491999	0.1075444795640353	0.1603	-1.2534	-0.7239	-0.3745	0.1617785422384	-0.3748210534789	0.5087840730123999	0.1105212047600158	0.0205	-0.3379	-0.3971	0.0811	15.0241198485625	12.6621216574573	1.1579047365317	0.1144570086223365
727	0.0629058520061954	0.2454	-1.8212	-1.5616	-0.312	-18.1572807844184	-15.7704964839722	-3.0612418757363	0.0982451542359166	0.3205	1.6107	1.4943	0.257	-17.7028687798334	-14.9907963015596	-3.0663171266966	0.102426289496989	0.5838	-2.3978	-1.5991	-0.4933	-6.1013565439867	-5.2281773206309	-1.04259031355	0.1070649804713577	0.0063	0.2006	0.1627	-0.147	0.0610603836464	0.5507630867693	-0.0767975959264	0.1071536062053392	0.1928	-0.9447	-1.3418	-0.077	3.2804612427967	2.8828605745425	0.5576481171418	0.1093787521909769	0.0056	-0.1801	-0.2097	-0.0195	-23.968600506084695	-19.5606466894874	-4.2884296893307	0.1162413878161002
728	0.0779038183134619	0.2336	-1.0779	-1.8255	-0.0621	-10.1939759695235	-17.9294452936347	-0.1739355387247	0.0930690590190255	0.3727	-1.5425	-1.9047	-0.0149	3.8642331323233	4.5187044480178	-0.0855317487418	0.1046392093553027	0.1512	-0.5935	-1.3471	-0.0063	-12.798248543679298	-19.9507721819086	-0.2750471276237	0.106689975831408	0.1207	0.9268	0.903	0.1519	-3.8278408289258	-6.7625555179309	0.3588084399839999	0.1070652230167914	0.0032	-0.1628	-0.0433	0.1303	0.2827977046716	0.9144107195294	-0.1840466976146	0.1109807688230017	0.0126	-0.1017	-0.3767	0.1345	-3.6446596779866	-7.1747917936055	-0.1438774632699	0.1146423644152231
729	0.062579739380777	0.2542	1.8568	1.5958	0.3144	-18.0974793777544	-15.834782996135996	-2.9756707839638	0.0888947896311923	0.0687	0.7129	0.8028	0.0803	-22.3180423391276	-18.6058306774291	-3.9128217752378	0.0931046363917257	0.4944	2.2165	1.6948	0.425	3.3463608192192	2.7042825581952	0.659389194532	0.1056773027090675	0.1797	-1.336	-0.8217	-0.3015	-4.623592967864	-5.0399209187314	-0.5445468879187	0.1073781507254365	0.0022	-0.0893	0.012	0.1514	-0.0332842039722	0.4633428725538999	-0.0965084543070999	0.10959525192003	0.4588	-1.8682	-1.6423	-0.3034	-14.006905789814	-12.1553440790106	-2.3211207822079	0.1126023640164295
730	0.084068281027785	0.5342	3.0416	0.4312	0.306	-18.5340296464016	-0.4623592967864	-1.6675936992501998	0.0976008955000975	0.1264	-1.388	0.0225	-0.1268	-16.1699856177	-1.2197913238228	-1.5051069824592	0.1139417880996708	0.0001	-0.0013	-0.028	-0.0056	-23.453560891191	-0.2630868462908999	-2.1297956239138	0.1317189755912405	0.4343	-2.1883	-0.3412	-0.2026	-16.1020795467118	-0.4732573162903	-1.4429449939532	0.1325967486182868	0.002	0.137	0.0373	0.0463	-1.6053136816521	1.0296857994803998	-0.0606669533394	0.1341926578827924	0.0112	0.3293	0.0777	0.1015	-9.1440678522633	-1.4709572318116	-0.9521406859707	0.1401042827846838
731	0.0983813409244886	0.3228	-2.2083	0.2136	-0.016	-16.2879360237386	0.7462192632869	0.1845975000443999	0.1152986240051072	0.342	2.0651	-0.4031	0.1472	-0.0052719661138	0.0337563203406	0.2309042471782999	0.1161720591438211	0.1795	1.5131	-0.1312	-0.1062	1.6033858731478	-0.0616505291069	0.1602835070717999	0.1258453763009573	0.3489	2.0354	0.1248	-0.0142	-14.0967259289021	1.0803989660527	0.0493755035284999	0.126070225105326	0.0011	-0.0288	0.1068	0.0257	-3.5071951287208	-0.9033946709334	0.0893480227197	0.1314638427845156	0.0049	-0.2106	-0.0875	0.0669	-16.8939367256107	0.3938630803377	0.5625659959792999	0.1323162451917037
732	0.083259779344097	0.0363	-0.8026	0.0051	0.0983	-18.2723984922466	0.1697651774705	1.7719314166665998	0.1116598354010086	0.6033	-2.8326	0.0915	0.2686	-5.0242230494821	0.4224261206259	0.5054005723721999	0.1125981914999836	0.2362	1.7555	-0.195	-0.162	-10.3435975152756	0.4675525768387999	0.9829069359781	0.1159723578910104	0.0049	-0.1048	-0.1459	0.1764	2.2269335667121	0.2405039466690999	-0.1292418558495	0.1166157625729083	0.0692	-0.929	0.0923	0.1353	3.6859698602216	0.3336682433667	-0.2984168878595	0.1206612789222194	0.0415	0.7125	-0.0465	-0.0769	6.6224549856082	0.4618478373872999	-0.6305900960595999	0.1252371068975826
735	0.0910340506462492	0.8708	2.3067	3.0046	-0.0112	-8.0792093833371	-11.5272719369158	0.1511952669801	0.1045436464544241	0.0206	-0.3293	0.4253	-0.0832	4.613560495035499	5.8444858965464	0.0183731953369	0.1056441055890553	0.002	0.006	-0.0223	-0.1657	0.6813032626319	1.6277785521818	-0.0699125655538999	0.1142341869098047	0.3993	-1.4343	-1.7851	0.0029	1.9603451906889	1.372678341123	0.1253075527795	0.1193874012724637	0.253	0.9886	1.4836	-0.0187	-1.7032384850644	-0.8959981811618	-0.1138193878151	0.1236428756064865	1.0689	1.7628	3.1386	-0.0928	-5.3764218603085	-6.897777514446799	0.0262418014768999	0.1298518152734613
736	0.1024057084144602	1.005	-2.8988	-2.4139	-0.701	1.4953892538762998	1.4239816531558	0.3730112740667	0.1111923937563305	0.0025	0.0377	0.0052	-0.1778	0.2318091368843999	0.6632054685098999	0.0809286141498999	0.115912227938051	0.2845	-1.5117	-1.1217	-0.371	-0.9179515922924	-2.2335825389004	-0.2503397043440999	0.1243731016313366	0.2742	-1.1558	-1.3728	-0.2938	1.1333153423442	1.0704845223163	0.2830337628558	0.1355829220613892	1.3366	-2.2398	-3.0725	-0.5745	-2.3237961082955	-1.1584555389615	-0.5456484927783	0.1368716589263969	0.0468	0.0409	0.7142	0.0272	-0.6762280116716	0.6746149474129	-0.1166914290561999	0.1417403075939514
737	0.0816785672303945	0.0203	-0.5716	-0.0603	0.2055	1.1440559897253	0.5381339739145999	0.9744088413469	0.0947901180523905	1.4971	4.5266	0.468	-1.7266	10.2076280011764	1.1422462103131	-2.8110988865457	0.1130211716267195	0.0039	-0.2132	-0.0229	-0.0737	13.8359996644532	1.4327944920326	-3.9627087381654	0.1237447965051658	0.0055	0.2439	-0.0552	-0.0609	-3.3778745868099	-0.324973433582	0.8589763892730999	0.124648909231326	0.4191	-2.0897	-0.2094	0.795	-0.4790013987725	-0.0547654987343999	0.9415574107124	0.1308224806291639	0.0258	-0.0002	-0.2459	-0.485	6.9011216720563	1.2987527864377	-0.6862211414693999	0.1427002329643511
738	0.127017745379271	0.2164	-1.2729	0.7269	0.6384	-2.3967380872133	2.7337504881895	3.2434001078773	0.1365024106980738	0.1003	0.9659	-0.3793	0.1594	-2.2086784004673	-1.3812944648463	-2.6709196681616	0.14244712688197	0.1389	0.6699	0.3631	0.9391	0.522082017389	0.5430911957828	2.0835282198106	0.1441890021934359	0.0035	0.1733	0.0553	-0.0573	0.7288296437174999	2.3832040846525	3.3381381258029	0.1461887856193771	0.0461	0.5018	0.3603	0.3022	0.0343071227703999	2.4538641677897	3.2986377229801	0.1519775421494582	0.061	0.2391	-0.4327	-0.598	-0.4492974105939999	-0.1035901998330999	0.1461200160198	0.1539206710045106
739	0.131056296632211	0.1568	-1.0038	0.3337	0.8218	-1.0289776249278	2.2715485635259	5.043973250893499	0.1384014267861182	0.2198	1.4995	-0.0081	-0.3657	-1.872334831013	-1.1855235440831	-2.2462116517551	0.1469425892653414	0.0192	-0.2231	-0.2091	-0.3194	-0.2499462740370999	2.7809227819988	5.9021234365219	0.1481122811565574	0.2656	-1.0319	-0.626	-1.1104	1.1077817154199	0.2748504124702	0.3215112468804	0.1528652995960323	0.0024	-0.0582	0.0342	-0.138	5.6770026148565	2.5456908014435	4.468069967506899	0.1544286655107174	0.0287	0.1305	-0.2079	-0.4675	-1.0251613509499	-0.1113801199117	-0.0821875911323	0.1599657359516839
740	0.0832729782256074	0.0016	-0.0968	0.0803	0.1157	1.3104376665556	0.0966264833992	1.2945037391221	0.095020065088277	0.7274	2.0807	-1.1501	-2.4147	-5.0246164797891	2.2996394874457	4.2740301400945	0.1101966293581567	0.0002	0.0052	0.0475	-0.0089	2.8659824143722	-2.7061316806381	-7.406955017766199	0.1129055527909253	0.621	-1.5918	0.9904	2.1761	0.0461100319804	-0.4496121548396	-1.3928219728414	0.1260668180769686	0.0101	-0.2583	0.1159	0.2009	-5.830676492770699	2.8242001157688	5.5728222695629	0.1269006617160546	0.0167	-0.2275	0.1395	0.3549	-4.102533869273199	2.3118358269627	5.3698909172123	0.1285847976170554
741	0.0930731301073809	0.0153	-0.0227	0.4592	0.1871	1.0615143113167	-1.1459837982296	0.4446942760021	0.0965814601375668	1.005	-1.1987	-3.6716	-0.831	0.5910110071754	3.3333776190882	2.0402902290713	0.1112913868376305	0.2212	1.5419	0.7348	-0.2537	2.7758081880078	-1.7421880854574	-0.2658015154092	0.116351644192851	0.0022	0.1264	0.1113	-0.0168	-1.7633939790047	13.78186365421	4.930901380661699	0.1239417062805305	0.5691	2.5251	0.2658	-0.6645	4.8657099787918	-6.798829792236299	-2.6370453187289	0.1319048565317403	0.0233	0.4249	0.2406	-0.1626	0.507918526337	6.1128447089511	3.1107747513876	0.1332767618584713
744	0.0868099863133839	0.0042	-0.0251	0.2678	0.0211	0.0557490745018999	2.3331204065714	-0.4142034272095999	0.1116930505281817	0.1582	1.3158	0.6257	0.0392	1.4364927369183995	8.4225166692253	-0.4332061110376999	0.1136016328286271	0.7716	0.8775	3.0688	0.0068	-0.8959588381310999	7.197650094442199	-0.4899781043378	0.1300457678320002	0.0025	-0.0768	-0.0187	0.1501	5.9518530273267	2.6028168820199	-0.0754205898519	0.1332953625207846	0.0011	-0.0031	0.1108	-0.0042	2.6693852899643	0.0527590041687	0.0285630402881999	0.1370240913816169	0.0064	-0.2514	-0.0818	0.0163	-0.8599993080713	-0.0136126886222	-0.4179016720953999	0.1392659263305587
745	0.0871629406334653	0.2342	1.9197	0.3435	-0.4759	-19.1046609636744	-3.0906704626998995	4.117916994276899	0.1115200921143951	1.043	-3.6359	-0.4409	0.784	-0.317498257749	0.4493367536246999	-0.0356841288449	0.1145799199908373	0.1279	-1.0095	-0.6494	0.4829	-16.582654666712298	-2.246880483277	3.4839433975771	0.115542203196847	0.0344	0.5258	0.2772	-0.3065	2.44320220647	0.427265313402	-0.2598213747428	0.1198889091582914	0.0207	-0.4455	-0.1559	0.1915	-12.4562002347735	-2.2447559596192	2.6655690159864	0.1215906505503412	0.0559	-0.2946	-0.5983	0.4945	5.509204588921	1.3724422829388	-1.4196539197787998	0.1260412262262753
747	0.1143056610066927	0.5777	2.7238	-0.3934	-0.0853	-1.0157190235819	0.4424123802215	0.0448117119673	0.1166236272923427	0.031	-0.5949	-0.0467	0.2055	1.6560268482243998	0.1359695140992	-0.0232517311436999	0.1256625992070227	0.0002	0.0048	0.0302	0.0363	-1.9131335538489	-1.2018509018236	0.1781845860403	0.1327398287420791	0.0007	-0.0823	0.0151	-0.0211	4.0300640067238	-1.307762340468	-0.0770336541106	0.134727614621393	0.0039	0.1237	0.1678	0.0108	-7.1064136062489	-0.8282494822963999	0.3180490601787999	0.1367251857389844	0.0236	-0.4351	-0.2632	-0.0086	5.4835922759353	2.1565882278204995	-0.3383894070507	0.1394152773562914
748	0.0745024515545247	0.0296	-0.294	-0.713	0.0394	7.643288603181099	17.798472344434398	-1.5028644297093	0.1043450179139179	0.449	0.474	2.489	-0.1862	0.2404252606076999	-0.0454412004585	-0.0415068973885	0.1070145747528244	0.0021	-0.0114	-0.0016	0.1711	-0.6247279844853	-0.5625266529485999	0.0504377653574	0.1077877144147579	0.4339	-1.1587	-2.1587	0.1899	-1.5028644297093	-2.3606211850307	0.182945092755	0.1111242928784363	0.0499	0.4106	0.7084	-0.0596	6.8613852110493	16.8523117991301	-1.3991562007841	0.115009046439359	0.0345	-0.3043	-0.5955	0.0525	-3.3767729819503	-6.6594767774969	0.6159151456084999	0.118172974448453
749	0.0892307345340027	0.0105	0.2264	0.2911	-0.2023	-4.6570738869897	1.4384205454227	3.7983335559008	0.103069743790453	1.3567	3.2896	0.8206	-2.8721	-7.1368651120107	0.9859363493419998	6.0669313921242	0.1118265166654724	0.2514	1.4566	-0.3618	-1.0582	-7.792634747718299	-3.0484947337895	7.1859652143243	0.1199995973394128	0.0262	0.1943	-0.5101	-0.1731	-6.3878524935441	-4.9700870392389	6.3805346898339	0.129634876757669	0.0105	0.1113	-0.3285	0.0249	-9.9750713467087	-1.1382725642124	8.3333653616591	0.1360284486236531	0.0436	0.4601	0.213	-0.4729	-5.1252559523197	1.5517678168693998	4.2279201081141	0.13882286674935
750	0.0963657442712562	0.0058	-0.0398	-0.2583	0.1483	-1.0951132595345	1.4595477529085998	0.9903034257497	0.1073393118516393	1.2994	2.3356	1.2204	-3.3486	-2.3267074925673	1.4834289725435	2.6345273647641	0.1217128497172503	0.0793	-0.694	0.4155	0.5686	-2.5985678347043	-4.029119773987	5.070608482677399	0.1307450009603401	0.0193	0.0872	-0.4598	-0.043	-1.3887696406793	-5.1957586633341	4.1497061630825	0.1350415742506106	0.005	-0.0207	0.231	-0.0408	1.6331292043569998	2.7034563545505	-2.7775786243893	0.1386111679499119	0.013	0.008	-0.3058	0.2177	-4.9253146703023	-2.2280745146024	6.6359103021076	0.1409367284800883
751	0.0836169208803476	0.0001	-0.022	-0.0366	-0.0243	-0.6372784112786	-1.2133784098187	0.3884337421011	0.1069964036899231	1.2765	-2.2214	-3.5796	-0.3838	0.3127377510343	0.7824148515309	0.4332454540684	0.1111421368724952	0.0003	0.0198	0.0315	0.0545	1.0092274235163998	7.906375449472	0.9574913381459	0.1201647542425751	0.0203	0.1822	0.4687	-0.0118	-8.2040054767175	-3.8137166809045	-3.4279976079217	0.1267327467773166	0.0056	0.0411	0.2537	0.0051	-0.5983681539162999	-3.3771270692266	0.0745943862071999	0.1285606654488813	0.0002	0.0241	-0.0184	-0.0352	-0.4121969326439	-6.460715786400501	0.0894267087811	0.130678363807389
752	0.1063282509214467	0.5958	-2.0849	1.998	0.2586	-3.4771370532659995	1.5800947989734	2.1029636769764	0.1153077315861427	0.011	-0.2763	0.1718	0.1914	-2.4076754497479	1.3589476234087	1.2185716898711	0.1281870727173503	0.0601	0.7117	-0.3434	-0.2807	-4.3630634185686	2.2412150868562	2.5499005057284	0.1345733039090341	0.0531	-0.5739	0.3726	0.3524	3.5763995197220995	-3.2799104403669	-1.1186010488624	0.1360008267411783	0.2532	1.1535	-1.199	-0.1566	-0.5214131858671	-0.2796896052463	0.5659888396502	0.1370854807333661	0.0296	0.3602	-0.3898	0.2061	-2.2001016197747	0.9980540027976	1.057540665216	0.145304952631419
753	0.1011641484737729	0.8441	-2.1952	-2.7129	-0.5799	-6.2434635708751	-5.328462705885199	-2.9157513482077	0.1170375726016731	0.016	0.072	-0.2908	0.3388	-7.147448387269001	-6.5965672714076	-3.1032995755546	0.1177978397159526	0.0687	0.4833	0.797	0.0796	-1.4408204702954	-1.9468898741895	0.1663029907689	0.128021961015837	0.1715	0.8933	1.0298	0.388	0.2782339131104	1.2047229430647	-0.1481265105855	0.1293703427429366	0.007	0.1132	0.2373	0.11	-13.2717812611845	-12.8699708886454	-6.0018973623771	0.1309123723768108	0.0455	-0.4603	-0.5516	-0.0745	-3.9167167352771	-1.6904126570562	-3.0119450582692	0.1334436202546003
754	0.0962769101686975	0.4583	-1.3357	-2.0142	-1.1398	0.9374263924889	2.5767717956965	1.7228313143529996	0.1109000445577626	0.0398	0.3342	0.6529	-0.0281	-1.5492498629046	-0.0093636413066	-1.2915530118196	0.1162731770701176	0.0353	-0.1781	-0.6374	-0.1303	-1.4247685137697998	-0.642471691331	-1.7685479160263995	0.1251418210864874	0.0316	0.1658	0.4394	0.3973	-0.4385961062435999	1.8183561928926	-0.4015743143548999	0.1305200521978533	0.011	-0.3477	-0.0059	-0.0761	-0.6435732961905999	1.1234402416385	0.4378092456296	0.1341763930065042	0.0728	-0.001	-0.6567	0.6185	-0.3376418894674	-0.8886803774515999	-0.5696870845359999	0.1384450673245166
755	0.0962808287474241	0.7227	-1.9528	2.6562	-0.6247	0.0059407976357	-1.6386765716857	0.3188752638234999	0.1067428070042784	0.1509	0.8107	-1.122	0.4524	-5.143707833718	4.8817225922867	-0.0483919277609999	0.1167725152767929	0.0295	0.3402	-0.4908	-0.1514	-2.9769297609462	2.8469797305441	-0.9716548291979	0.1192466742068714	0.0136	0.2476	-0.0287	-0.33	-4.7233668937192	4.7800995439886	-0.4742408920578	0.1269417364177589	0.0057	0.1887	0.116	0.1349	0.4113313859685	-2.8225870515101	1.608343095016	0.1279926247781377	0.0494	0.174	-0.552	0.4944	1.9786790429951	-3.6557150696133	0.8672777687508	0.1306780981098912
756	0.0982178678746251	1.3117	-3.2482	-2.9644	0.8327	6.996253120288899	6.344063700375	-0.7074663780474	0.1148822756585177	0.0478	-0.2823	-0.4538	0.5814	0.9150795510513	1.2199880389763	-0.600374648482	0.1204924283460963	0.0205	0.3702	0.343	0.0004	0.7014468943502999	0.4289177206914	1.0867331939954	0.1291835474796504	0.2295	-1.2981	-0.8829	-0.4476	6.7236846035993	6.0735410212818	-0.5605988444443	0.1355328004150078	0.0014	-0.0868	0.0245	-0.086	9.3265408286499	8.7074782405854	-1.6074382053099	0.1375389333864089	0.0031	-0.1327	-0.0136	0.1266	-0.4986729141225	0.252975687401	-1.6017334658584	0.1409270523872559
757	0.0931793697847524	1.4297	3.5215	0.0856	3.2568	7.4557797188649	-1.0741827672021	6.3341885996693	0.1106582627746838	0.1822	-1.0204	-0.2802	-1.1619	-1.0373970334976	-0.0134946595300999	-0.3203309559594	0.1201450415461975	0.1563	1.1727	-0.4345	0.6228	6.0857767038295	-0.5327439787087	5.627981198604299	0.1220586533569545	0.0084	-0.1146	-0.1189	-0.2747	1.1837924507323	-2.1483655344042	-0.2604902062647	0.1276947466461606	0.0006	0.0401	0.0749	0.0068	-5.3301151131746	0.0837613123603	-4.1493520758062	0.1319618521362086	0.001	0.0856	0.0523	0.0321	11.2065082076187	-1.0447541802385	9.773005541033498	0.1379738133066124
758	0.0724822733650469	0.0756	0.8215	-0.9426	-0.0304	6.396507960298099	-4.8506415980337	-1.9507454911981	0.0940077895934505	0.0054	-0.2348	0.1236	0.1242	-3.0580944332803	1.7829868082933	2.8604743900742	0.108646544275939	0.5072	-1.6875	2.0192	-0.2784	-2.7885946729853	1.9740759084032	1.4319682883879	0.115997504340089	0.0143	-0.2401	-0.0611	0.3513	1.8688333012807	-1.4954679399377	-0.4998532050434999	0.116803562194786	0.0021	0.0036	0.1382	-0.087	2.327533696212	-1.8968848821698	-0.5565465122822	0.1217281701363194	0.0232	0.1667	-0.3811	0.3358	-8.2367388782599	5.6093719450832	4.639369523174699	0.1295295587529456
759	0.0711253628585149	0.0933	0.9398	0.9917	-0.3185	7.117744399090499	5.4047881854432	-0.1184618654376999	0.0936955597541668	0.006	-0.2626	-0.154	-0.0548	-3.4343318358644	-2.4129474158617	-1.9381557213741	0.1029628102861439	0.699	2.178	2.1556	-0.8904	-3.5351680235485	-2.7046366454715	-0.3892992887765	0.1083079486455327	0.0217	-0.2413	-0.4019	0.2838	7.432291929536999	6.142273295914699	-0.7236363636651	0.1147693450346138	0.0271	0.0122	0.2806	-0.5247	-3.3705567830997	-2.6101740287608	-0.8511471261638001	0.120227876691696	0.0248	-0.096	-0.2704	0.4769	-7.136629053826501	-5.2455275971696	-1.4692261384608	0.1209917628778408
760	0.1459924476632469	0.9159	-2.2162	-1.6002	-1.3924	-3.8885077822652	-1.890826055442	-1.5172639789455	0.1571190489175311	0.1305	0.9363	0.4198	0.4395	-5.4746220649357	-1.7493091740140998	-1.6214836672698	0.167934989527989	0.0033	-0.1465	-0.0457	-0.0796	-1.3359712934799	2.6751293724465	2.8722379562535	0.1737403130136713	0.1094	-0.928	-0.1159	-0.2646	1.4776455470305998	1.5350863718526	1.5018021678804	0.1860383583661833	0.0343	-0.2341	-0.3962	-0.254	-0.9329019439584	-0.3021151327453	-0.0945806458028	0.1961979265663811	0.0018	0.079	-0.0671	-0.0534	-7.516131927958699	-1.4453842618566	-0.9463966034885	0.200280965061779
761	0.084852172067307	0.2575	2.0554	0.5552	-0.1399	17.444109666919502	7.6153943944148	2.1365232821635	0.0884353747703974	0.0001	-0.0007	-0.0363	0.016	3.3176404068082	2.8404094444172	1.9950064007356	0.0987751887721853	1.2588	3.7953	1.9896	0.8683	3.0932671027261	3.8626594110953	3.3233844892904	0.1014775491460138	0.0001	0.0317	0.0044	0.0098	13.4365105307254	5.4305578705517	1.0900380085742	0.1123485861566956	0.3324	1.7663	1.0223	0.523	-1.3273945127873	3.328026966913	4.4157437366759	0.1247905035805903	0.0057	0.0161	0.1726	0.1975	-8.621474375475199	1.9449227226545	5.593398674619	0.1339517198638284
763	0.0790540437286648	0.3392	-1.5574	-1.8767	-0.6987	14.8548661304911	16.2961587171549	11.5796375107775	0.095892299627094	0.1756	0.9871	1.1978	0.5806	14.675029137161395	16.9530693007528	13.324225521107598	0.1081992125876595	0.0844	-0.6555	-0.8388	-0.19	14.3367577592028	15.8479629114205	9.4913881272829	0.1205155091165646	1.2062	-2.3133	-2.7158	-1.512	8.981423763349499	9.2354617125794	9.7327182775967	0.1253918663189938	0.0059	0.094	0.2475	-0.0102	11.9151155335564	13.6047806730293	10.1994839938215	0.1261615511784694	0.1478	0.7344	1.0698	0.2716	11.8753397295187	13.464168681307498	10.0140602901324	0.1323135742519883
764	0.0774001980774025	0.4379	-2.0091	-2.0275	-0.5823	12.7662233166895	13.3338645636291	4.7204161664167	0.0891491881867406	0.0009	0.0518	0.0087	0.1112	16.294584995926897	17.087858523931	2.8602776749207	0.1052410803366377	0.0716	0.7255	0.7025	-0.0194	12.633440588077	12.7923077460436	2.7615266678637	0.1199349056948344	0.0198	0.3284	0.3259	0.182	16.5880840049489	16.9953237157246	1.1435838733569	0.1210900000258724	1.2805	2.6045	2.7723	1.1804	5.8864649103033	6.5634797825889	3.036495109426	0.1279006140653836	0.1143	0.5933	0.6034	-0.7902	5.6706290438831	6.1298408982135	1.4001397765516	0.1321932441548911
766	0.089302805807148	0.0002	-0.0234	-0.0464	0.0135	-0.4883256970484	-1.1040834705340998	-0.1139374169072	0.0978600071544144	1.5334	0.3014	-4.8219	-0.4029	-1.7811770288811	-6.7306876630639	-0.5942764787235	0.1075111045773718	0.018	-0.5001	-0.024	-0.0084	-2.5225570993919	7.4936277143983	0.6476649713834	0.1180608416520287	0.4072	0.2375	-2.2561	-0.1644	-2.2755615526573	-2.0681450948069	-0.1303828037398	0.122078302477029	0.0063	-0.0622	0.2392	-0.127	-2.1391199221897	-12.9958685868854	-0.6988109112934	0.1281816834313121	0.0248	-0.5229	-0.1213	0.0494	-0.0186485965517999	-6.2116744020695	-0.4138099969026	0.1353939034649607
767	0.0914147069622971	0.0001	-0.0108	-0.0193	0.0295	-1.017410773902	-0.2025379220436	-1.9030617379897	0.1011947749796809	1.2626	0.0375	-0.2612	-4.318	-2.6533726764694	-0.8429637757781999	-8.8658339391529	0.1221663181724956	0.0783	-0.4501	-0.0018	0.8709	-2.8992272753137	-0.1744076550931	3.5245060622288	0.1283695661066261	0.5016	0.1457	0.2109	2.4074	-2.5017052931209	-0.5510384879842	-3.3971526718529	0.1308386698018773	0.0051	-0.1522	-0.1675	-0.0839	-3.2020505826116	-1.4279946422872	-11.7044336041579	0.1321379434285139	0.0268	-0.3218	0.0145	0.4483	-1.948660310571	-0.9380165379494	-8.7170385970455	0.1392178850625109
768	0.0969804150366152	0.0004	0.0801	-0.0069	-0.0036	5.4213516013679	-2.4547690574958	1.6070447750028998	0.11741922225152	0.0181	-0.1918	-0.4119	-0.1553	-1.765321787509	-5.934109320480999	-3.9579875744814	0.1190038682205748	0.0022	0.0074	-0.1384	-0.0943	9.9961985541946	4.805397112728699	5.889258265482999	0.1346986131698908	0.0384	-0.3713	0.5342	0.0674	4.299012964588999	9.3017153762782	4.853238238059899	0.1402707964723026	0.0041	0.1393	-0.1518	0.0329	-4.6608114749062	-6.902734736315001	-3.8795769142963	0.1417427587728041	0.0012	-0.1065	0.0266	-0.0274	7.7327939980236	-4.6335467546311	2.2454641341718	0.1450134335997219
769	0.0794885113216311	0.0143	-0.175	0.3211	0.3696	0.3394516688796	-1.4971990332885	-1.1694322445268	0.0987826235247145	0.0002	-0.0157	0.0296	0.0442	-3.6171195564966	5.598119838302999	7.276808272210599	0.1048564091586758	1.1775	1.3218	-2.4507	-3.0153	2.2329137073785	-5.5751435083742	-6.099153334267499	0.1127416773361377	0.0006	-0.0296	0.0794	0.0225	-0.4920239419341999	-7.6971492122094	-8.190825561433	0.1185704850996916	0.0028	0.0471	-0.0758	-0.1656	1.7166938015638	0.5226721628495	0.9954573627713998	0.1280637754811141	0.1058	-0.3269	0.6561	0.8381	0.9630387054746	-0.8084205948236001	-0.4570873306725999	0.1314196642362461
771	0.0849373650484156	0.0005	0.0943	0.0069	-0.0071	-2.2874824909594	0.7053025113589	2.5970727995377	0.1043027716442702	1.4039	4.4755	0.259	-0.3036	-3.7866093327522	0.5672478166325999	2.5585559724824	0.1161604967090021	0.0002	-0.0423	0.0183	0.0024	-13.8678675193202	-1.1005425977711	-0.0483132416996	0.120676655935223	0.069	-0.9184	-0.0135	0.1194	-3.9168347643692	1.05832752583	4.4231402264475	0.1214776853820877	0.0133	-0.3927	-0.0639	0.0764	-2.1310939439269	1.0063553822753	3.3178764649924	0.1219079657588848	0.0023	0.1667	-0.0303	-0.0147	2.8930504194938	0.3353599936868	0.0620046163831999	0.1343302980065013
776	0.1048139717926258	0.2955	-0.2908	-1.9773	0.4838	0.2395203709016	-0.0151077237887999	0.1528083312388	0.10734510097015	0.0022	-0.0817	0.0677	0.1392	-0.4477630323966999	-0.3492087404931999	-0.1424217711339999	0.1084479208803359	0.3456	0.9623	1.9605	-0.1038	-1.1799761767544	-1.7112251202965	-0.0921020348687	0.1183577529097087	0.0519	-0.2193	-0.769	0.1359	1.7903046120035	0.9555241866109	0.6896833281709999	0.1257938511984981	0.0022	-0.1392	0.0009	-0.082	4.242634401595899	9.2371534628995	-0.6077711382536	0.133963135668908	0.0107	0.1835	0.2939	0.005	-2.410154060682	-0.3859157881362999	-1.2090900194724	0.1401788629330956
777	0.089375648080778	0.3029	-0.804	-2.054	0.4666	7.210751323665299	15.5301499094259	-2.8670053331704	0.1056055728369948	0.0734	0.1895	-0.9412	0.3485	-1.0088733362401	-3.8084840578214	1.1632553887069	0.1069807268025651	0.0023	-0.0755	0.0121	0.1639	-0.6205576232311	-0.6122169007227	0.0850989754041	0.1095834704593345	0.4966	0.9785	2.3443	-0.5861	0.6726871389086	2.9404194284566	-0.5079972123983999	0.1182778646912297	0.0246	-0.1308	-0.5215	0.1517	1.9495652002771	0.8604714244396999	0.0772303692641	0.1225809323192341	0.0058	-0.1727	-0.1949	-0.0575	8.2506663111277	17.294409435105997	-2.7184460492472	0.1246990033157263
778	0.0956473096294149	0.004	-0.0559	-0.077	0.2304	-1.9198612120986	-1.1271384865243	0.3562511429884999	0.1089297789111029	1.191	2.3541	1.3676	2.998	-3.8720623954326	-2.3367006223651	-1.1544425498301	0.1210407151612373	0.0955	0.8079	0.7224	0.0961	-3.1359542910355995	-0.8504782946419001	-6.468820450724699	0.1296425672853828	0.0208	0.2841	0.1807	-0.3575	-1.6843144872977	0.4742802350885	-6.9273241305025	0.1357789663905473	0.0078	0.0289	0.0805	-0.2811	1.2475281604663	0.945413027721	3.7161066217378	0.1370297158632273	0.0152	-0.0857	0.0775	-0.3912	-5.4451147919107	-3.2660616935605	-6.5221696003539	0.1433983140018809
779	0.1137168268424192	1.2745	3.9932	0.9294	-0.0383	-0.2623786717383	-1.0447148372078	-0.8889557786665	0.1145507344253013	0.0115	0.2812	0.1981	0.1787	-1.0138305581083	-1.2016148436394	-1.0362560856073	0.1147263869308675	0.1897	-1.53	0.037	-0.372	1.835745812462	-0.7829656539607	-0.899775112109	0.1206923805966816	0.0017	-0.0162	-0.1064	-0.0989	0.2798469773691	-1.1894971901838	-1.1386659945194	0.1313091473069005	0.0004	-0.0536	0.0346	0.0295	0.1063048689514	-1.0143420175073998	-0.9193285983669	0.1316952895596671	0.1147	-1.1272	-0.1186	-0.146	0.206944341482	-0.8519733298085	-0.7996077559468	0.1343736798297704
780	0.0873895964013151	1.6621	4.8279	-0.8483	2.1215	-2.8736543053587	1.1216304622263	-4.3819087302739	0.0880642677620688	0.1916	-1.6263	0.305	-0.7249	-1.1848547125612	0.4659788556107999	-1.9767512344908	0.103011101449487	0.0102	-0.2209	-0.0223	0.3154	2.7617627260479	0.2480971515942	-3.0756414249725	0.1079243016707886	0.0007	-0.0911	-0.0405	-0.0179	3.5220667943254	-0.5900667744386	1.7679971135966	0.1135429937950989	0.0038	-0.2212	-0.014	-0.0264	-11.6929847822242	2.7046366454715	-9.2166950869355	0.1200139578665533	0.0066	0.2039	-0.0732	0.1895	11.2689849403703	-1.0678091962287	-0.5081545845212	0.1292455200429197
787	0.0835175070194694	0.0004	-0.0075	0.0779	0.0199	-0.796696371675	-0.9963622524775	0.0295859590864	0.0956256422373375	0.8118	-0.3928	3.5434	-0.1566	1.82551662448	-6.4967540025217	0.341890936783	0.1108850041684215	0.0002	0.0007	-0.0111	0.0496	2.4885647208671	7.6700812070878	-0.3030987085127999	0.1138484834437772	0.3708	-0.1639	2.2023	-0.0938	2.5938466710203	-2.5823585060559	0.204977189947	0.1160419702679482	0.1164	-0.0476	-1.2248	0.0452	4.320297544197699	-6.708930967086799	0.4276194006782999	0.1271247307001046	0.03	-0.0533	0.5918	-0.0318	-2.1755515686179	-7.107790612323399	0.3433466289189	0.1285171715402223
788	0.0836534232331335	0.0003	-0.0012	-0.0716	0.0194	-0.8658220766149	-1.0375544056204	-0.0469362356251	0.1084677144251914	1.2739	-0.0191	-4.1964	-0.0775	-0.8658220766149	2.3001116038141	0.0233304172051	0.1115256952814067	0.0008	0.003	0.0916	-0.0489	2.2814630072623	7.673346678635899	0.2644638523654	0.1275132010215417	0.0086	-0.1026	-0.2994	-0.0235	-2.4297862330013	-2.2963346728669	-0.1887285182679	0.1285953659830893	0.0012	-0.0705	-0.0923	0.0294	-3.4708815113847	-4.9400683068148	-0.1877842855311	0.1311048604754205	0.0186	0.4563	0.0638	0.0235	-0.4738081187200999	2.3922923247442	0.0462280610724999	0.1362226371127503
789	0.0958232160727003	0.0012	0.1	0.0498	0.0829	-0.8648778438781	0.518934574933	-0.2636376487207	0.1167280772784079	0.7176	2.5584	-1.439	0.7779	0.1698832065626	-0.7206069503011999	-0.3248554044898999	0.1186580307715071	0.1393	0.2164	-1.1346	-0.6534	2.2312219570584	-3.8973993072034	-1.0875593976401	0.1337704524314721	0.0012	0.045	0.0653	0.0813	-3.044757145873	3.0861460141694	0.1616605131462999	0.1379251840496345	0.0035	-0.1106	0.1508	0.0567	-2.7801752644155	2.8396225838032	-0.0258877142005999	0.1424476505596109	0.0041	-0.0587	0.1777	-0.0885	5.8994481104343	1.110653756661	4.9807096575279	0.146998578673753
790	0.0810876027087283	0.0029	0.0167	-0.2298	-0.0013	-0.9298725305945	-0.5858570701537	-0.1382120668490999	0.1024197955267482	1.2429	-0.6017	4.2016	0.4321	0.1142128181220999	-2.1748433940653	-0.2484118958397999	0.1034079072489956	0.3084	0.2362	2.0892	0.2309	0.0575195108833999	-7.4559764340184	-0.8089713972534	0.1076383406044541	0.0016	0.0005	0.146	-0.0327	2.0714892524164	8.086212442801699	1.2352924779186	0.1240386432380403	0.0019	0.1113	-0.0998	0.0156	-0.5423436781995	-1.353006825773	-0.2283076071521	0.1281293571939355	0.0171	-0.4081	-0.1743	-0.0521	-0.8269118192525999	1.2431217410279	0.0458346307655	0.1288215811267345
792	0.0849756651773556	0.0025	0.0105	-0.2116	-0.0033	-0.5676805899703	-1.7231854016293	0.0022425527499	0.1133107668321356	1.1221	-0.2248	3.8468	0.0705	-0.6480977447210999	2.4006330472526	0.0641684830716999	0.1205184887504683	0.0009	0.0056	-0.0859	-0.0663	2.6157607391202	7.2260164195769	0.1154717951045	0.1227278340035795	0.0004	-0.0049	0.0678	-0.0202	-3.2440295963685	-5.410374895802599	-0.0185305674597	0.1304124634533801	0.0024	0.1199	0.1148	0.0106	-3.2134994045453	-3.2074799208482	-0.0339923785248	0.1343168018230881	0.0094	0.2881	0.1393	0.0506	-0.2213438907182	-7.3718216913511	-0.0936757560967	0.1376900649161208
796	0.0805478439380335	0.0119	0.1474	-0.3805	-0.236	0.1781058999789	-0.7936276152803999	-0.8631860935579999	0.0865794564334703	0.0197	0.4887	0.2741	-0.1673	0.1028426822498	-1.0153649363056	-0.8863197956096001	0.0952700386596325	0.0002	-0.0069	-0.0575	-0.0068	6.1763050174702	14.826971921724798	1.0165452272266	0.0956203999485319	0.0	0.0077	0.0036	-0.0194	6.084006267448	14.8273260090011	0.9956540779249	0.0961149794872965	0.0162	0.2254	0.448	0.0398	-5.664530874124599	-16.012770867022798	-3.0078533830764	0.0963598419648764	0.0181	-0.0883	-0.507	-0.1313	-5.6128734748155	-16.2899031752736	-3.2058275135588	0.1034296904013936
797	0.0808785175200848	0.0096	0.3579	0.163	-0.155	-0.5455304636862	-0.0682208152338	1.3026870895077	0.0870164905981169	0.0147	0.2698	0.1824	0.3843	-0.3941778245833	0.0046818206533	1.4661573820662	0.0952462945641523	0.005	0.0465	-0.032	-0.2739	-5.4837889910888	-0.0404839785903	17.2558926080507	0.0955586511885491	0.0139	0.423	0.1965	0.0133	9.3966107663266	5.0139151754387	8.293196127314399	0.0956819903189965	0.0052	-0.0387	-0.0454	-0.2783	-1.0039554574026	1.473396499715	14.490549666209098	0.0963072522349605	0.003	-0.1891	-0.097	0.0394	13.6914927126921	6.4471030977783	5.8019954233904	0.1035809630484488
798	0.089738401236381	0.0044	-0.0095	0.2718	-0.0002	1.2343482451818	0.0520508296161	-0.0171535613851999	0.1008882365057484	0.3253	-0.4404	2.153	0.0871	2.622212996155	-6.9423531682299	-0.2718996851677	0.1037225731999157	1.1979	0.0647	-4.1569	-0.1968	1.7670528808597998	-3.5142375312161	-0.1477330802785	0.1139985918727507	0.0005	0.0067	0.0622	-0.0501	4.7151048572722	8.628044661602098	0.8598419359485	0.1232710747712202	0.0519	-0.0213	-0.7938	-0.0327	0.1254649249023	-2.060394517759	-0.2879516416933	0.1324573224782025	0.0148	0.3827	0.1373	0.0481	2.3445692285051	3.987416161445	0.3027839642671999	0.1330749787573545
800	0.0980649282789529	0.0012	0.0078	0.0843	0.1056	-0.479591544233	0.3641984351898999	0.1459233008662999	0.1192677455251708	0.7849	-2.674	1.6455	0.1181	-0.3808011941452999	-0.8542552255890999	-1.0204008442352	0.12266094181043	0.1046	-0.8256	-0.3098	-0.7082	4.114494150606	-3.2467442654868	-0.914725463775	0.1366768592963054	0.0048	-0.0025	-0.161	-0.1621	-2.7765950486218	2.6595101892586	0.8040141753852	0.1381043597113717	0.0012	-0.0944	0.0671	0.0112	-3.2093683863218003	2.1452574349789	0.4193573642313	0.1445271281676842	0.1876	0.0228	-1.0785	-0.8852	-0.1227502557839999	0.7280034400727999	0.5930961878025	0.1446785331122487
802	0.09129222298825	0.0051	0.0817	0.2602	-0.0964	-0.0504771083880999	-1.006394725306	0.5490319934185	0.1146342722175714	0.8111	0.3913	-2.5529	1.9856	-0.5577268032032	-3.7259817224435	1.7982912472356	0.1190363869483588	0.1103	-0.718	-0.9117	-0.2079	-1.5288308299712998	-6.424559541187199	2.515593382958	0.1312904841707634	0.0056	-0.1685	0.0487	-0.1812	0.2688309287731	1.9696694889648	-1.0038374283104998	0.1410138248536282	0.0919	-0.7531	-0.2419	-0.5934	-0.5790900688733	0.7938243304339	-1.0345249922565	0.1435470476392369	0.0984	0.7132	0.2217	0.686	0.1206257321261999	2.1225171632343	-1.0840972109385	0.144482590211181
805	0.084313749133963	0.0809	0.5424	-1.0421	0.2439	0.7237543927571999	-0.442215665068	-4.244719582223	0.0871193147947901	0.0079	-0.0664	0.2416	0.2708	1.3217291163665	-1.6969042571217	-3.9054646284969	0.1059071391295365	0.0531	0.4654	-0.7153	0.1552	6.0641380369445	-11.6728018074751	3.5649900408190995	0.1066611478366402	0.0066	0.1975	-0.2163	-0.0801	-5.4346888887752	10.5087595581542	-3.8017563995717	0.1135728099787625	0.0052	0.1936	-0.1456	0.0979	1.1169092985423	-2.5624902755524	-0.3438580883179999	0.1139430886576857	0.0095	-0.007	0.3273	0.1321	2.7504319332063	-2.8965519492261	-3.1591273361179	0.1161238694085685
806	0.0801101791552593	0.0576	-0.9009	-0.1798	0.4848	0.2051739051005	-0.2251208216654	-1.3558395239834	0.0903618150296388	1.7797	-4.7176	-0.8798	2.5521	-4.7876140628523	-1.4047035681128	1.7418339981810995	0.106075539894128	0.0069	-0.3038	-0.0704	0.0122	3.0612025327056	-0.0709748273828	-2.6291373695582	0.113348061500005	0.0022	-0.1521	-0.0646	-0.039	10.8938097996151	1.1435838733569	-7.091896027920599	0.1149436734626078	0.0048	-0.228	-0.1048	-0.01	-11.3362221798366	-2.8263639824573	5.3118599469298	0.1164731491653294	0.01	0.332	-0.0179	-0.136	3.1184072993434	0.7544812997339	-1.2750682819563	0.1281973287142651
807	0.0857430138833129	0.0017	0.1307	0.0543	0.0962	-2.1550931926539	1.4460530933785	-4.0970651880059	0.0902770373157122	0.0042	-0.2018	-0.0696	-0.1545	-1.9774594090434	1.3096901489723	-4.7975285065887	0.0965810323756201	1.8595	4.9851	1.377	1.4602	-4.7983940532641	-0.0260450863233999	-3.0496356816798	0.1061851347833324	0.0173	0.0652	-0.3034	0.3855	7.4816280900348	3.5689243438891003	0.2561624728877	0.1139102777729021	0.0016	0.1241	0.0252	0.0702	-1.7454142139748	-2.8550450518376	4.0241232090881	0.1159429558720495	0.0134	-0.3754	-0.179	0.0114	-3.6116115321986	2.5756308478062	-7.803493424191499	0.1207692652942067
810	0.0903126032961268	0.1868	-1.6978	-0.0816	-0.4614	-22.5092494683296	-1.0372790044054998	-6.8584344837468	0.1080676294849178	0.0	-0.0077	-0.0064	0.0019	-24.5561886695892	-1.1199780549368998	-7.6227908841864	0.1188146074462057	1.385	4.1049	0.2297	0.763	-9.0461037058203	-0.5160231906612001	-1.9175006302566	0.122438964229506	0.0624	0.7841	0.0187	0.3863	-18.3728805926544	-0.8620058026369999	-5.4450361058493	0.1280004226138312	0.0021	0.0204	0.1531	0.0162	5.982737306426199	0.3368943718841	0.9711827128295	0.1302934989605733	0.02	0.4167	0.0071	0.2367	-23.6827733880492	-1.1842645671007	-6.1829933326892	0.1365295412422988
811	0.0807361146860415	0.0052	0.1381	-0.2752	0.0415	-0.7355966449978999	0.0023212388112999	-1.1599899171588	0.0964824523565435	1.3366	-1.8361	4.0962	-0.7933	3.7377059455920993	-9.426196725413	0.7957127959075	0.1153466568208142	0.004	-0.0548	0.1938	0.1078	5.0930340101764	-12.3751142485008	1.168094581483	0.1187681699179649	0.0031	-0.0112	-0.1865	0.0621	-1.4547085601324998	3.5843074688928	-0.2253962228802999	0.1313250718845954	0.4432	1.1098	-1.8402	0.6666	1.5526333635448	-4.6562870263757	-0.1450970972216	0.1333925846529255	0.2501	0.5039	-1.5994	0.0258	0.1316811237529	-2.887385023073	-1.1892217889689	0.1421267059893957
813	0.0776235739695011	0.0006	-0.0772	-0.0604	0.052	-2.4151506255809	-1.7124840972788995	3.1145910253655	0.0855682922377219	0.2309	-1.085	-1.0719	1.3118	-12.9257986492087	-10.0759862204542	10.9882330732951	0.0915176583115765	0.0005	0.0377	0.0441	-0.0665	-11.1841220231504	-8.6243070736856	7.870573291534999	0.1028160798535743	0.0003	-0.0071	0.0112	-0.065	-3.4150930938521	-7.1345832162301	9.3473532918902	0.105395442865521	1.2944	1.7269	1.8366	-3.4737	-3.4069490864972	-2.8526844699956	5.688648151943699	0.12036396819956	0.0001	0.0286	0.0207	-0.0066	-13.5433268590759	-15.215759751102198	15.2025011497563	0.1216634042581386
814	0.0725835735679117	0.0055	0.1012	0.3019	-0.1139	2.5173638193395	4.8984040373035	-2.9118563881684	0.093318522142491	0.851	1.4154	3.2485	-1.0599	5.644308556344799	12.138426575809598	-5.2372262176919	0.1052832810371433	0.0006	0.0457	0.0735	-0.0256	4.4304973731884	11.2377859170252	-2.0220744058572	0.1060506947893761	0.0002	-0.0375	0.0336	-0.027	3.1352067734523	6.5995179987101	-2.9881425246957	0.1220666613986906	0.1613	0.4782	1.3223	-0.0746	3.9907209760238	9.5784935972527	-2.4847091038585	0.1243367742052573	0.1595	-0.5494	-1.151	0.5457	0.5450976903485	0.9766120510661	-0.8889557786665	0.1250414388813398
826	0.0931450025667691	0.007	-0.1476	-0.2975	0.0525	-1.4493185649266	0.7819820781932	-2.6929911083843	0.0978481257356007	0.8437	-1.7871	-2.2261	-2.1874	-4.6392908371133	-3.4976741152914	-4.8215277553157	0.1125396421347672	0.186	0.1994	-0.0813	1.5597	-0.2052525911619	3.5147489906152	-4.6446021462578	0.1162731678827906	0.0022	-0.0972	-0.1231	0.061	-8.3440666660095	-11.993840937987098	-2.8213674175584	0.1243050544074323	0.173	0.3623	0.8066	-1.1427	1.425398002261	4.1434899642319	1.5454729319574	0.1260389040374942	0.4657	-0.0206	-0.7347	2.2366	0.4736507465972999	4.127516693767699	-3.8994058017691	0.1320227964538363
827	0.0869883806848301	0.001	-0.0642	-0.0584	0.0997	0.5816080228381	-0.5935289611401999	0.9963622524775	0.0960406745912027	1.738	0.475	-2.3082	4.6467	2.1380576603608	-2.6613986547322	5.0571138231473	0.1061368788993251	0.016	-0.4589	-0.0187	0.1232	1.0227614260772	3.3690224049024	-7.123409795511299	0.1093315256550905	0.186	0.4325	-0.6121	1.4107	5.5313153721744	-1.5923698245518	3.5401645884474	0.1211727947471319	0.0906	0.0477	0.5102	-0.927	2.341697187264	-1.7220837967697	3.3182305522687003	0.1230101785705003	0.0276	0.3139	0.1234	-0.4725	3.8715115930028	-3.8605742304682	8.3616923437631	0.1310023457079217
828	0.0771789878220325	0.0199	0.5292	0.2079	0.2531	15.545178947153298	-3.7984909280236	1.8199299141206	0.0851872665911272	0.8764	-3.6755	1.0943	-0.8508	13.7806046772276	-2.8331309837377	1.6256540285239998	0.1195811858866645	0.4061	-2.2289	0.3202	-0.1509	11.8589730287475	-1.5712819600966	1.5186409850199998	0.1256614687983044	0.0303	-0.0088	0.5893	-0.1195	3.0272101541808	5.4030964351231	-3.8467254836618	0.1267694887355916	0.1754	0.3624	1.2272	-0.6622	3.5991397914666994	4.0427718056399	-3.0357475918427	0.131024450784259	0.0048	0.1053	0.207	-0.0292	14.8389715460883	-3.7447483480874	1.565065761246	0.1348581070046692
829	0.091688917804848	0.0309	-0.1322	0.1786	-0.6753	-0.6312589275814999	0.7051844822668	-1.5106936928186	0.0966536313688302	0.9686	-0.5235	-2.1054	3.2134	-2.3659324941752	-3.3667405091217995	2.765421627903	0.1117229244082591	0.2048	-0.7222	-0.1779	-1.4819	0.939118142809	2.1451000628561	-0.2923580611317	0.1149766960234063	0.0029	0.1451	0.1105	0.0664	-5.7175652795082	-11.448428503393	8.500966672441098	0.1225426303528287	0.0631	-0.581	-0.333	-0.5695	-0.2560444437956	3.4322073122066	-6.0993107063903	0.1256961064911955	0.4034	1.281	1.0633	1.4291	1.950234031799	4.2598273060118	-2.5013905488753	0.1310534213663424
830	0.1480322407959427	0.6936	0.0275	-2.6508	-0.0243	0.2109573306134	-7.7725304590306	-0.0103865601048	0.1571560260713782	0.3323	0.2268	-1.7547	0.2035	0.7654580052991999	-7.499332453849799	0.5257015762134	0.168177499314862	0.0183	-0.0732	0.3836	-0.1047	-0.1113801199117	-7.3987716673806	-0.0561818478396	0.1757087459723342	0.1042	0.2627	-0.8628	0.2766	-0.1824729763865999	0.4642871052906999	-0.1843614418602	0.186181385938465	0.044	0.193	0.5343	0.1784	-0.2370417599675	-1.9510602354437	-0.2539592631685	0.2004826452648329	0.0155	0.0551	0.3311	0.0556	0.6803196868644	-13.4303730179362	0.6202822220162	0.2101010494007927
831	0.0941588490945185	0.031	0.3174	-0.2028	0.5932	-1.0168206284414998	-8.8412052019347	7.858652353232899	0.0997056059181236	1.2085	-0.5899	-3.0183	2.9535	-0.1974233280526	-6.594914864118199	6.0960058918115	0.1225926189667146	0.0131	0.3794	0.081	-0.0986	3.778898098735	3.8499122691485	-3.8995631738919	0.1283942675215832	0.3989	-0.4129	-1.5605	1.4334	2.4858500517488	-1.0404657898922	1.2833303184032998	0.1397604970494894	0.095	-0.6579	-0.7213	0.2572	-0.6794147971583	-1.9878459691482	0.2515986813265	0.1433441238395957	0.1041	-0.0068	-0.5949	0.8574	-0.52326230831	-5.6188536154819	4.5960135033433	0.1461122658424818
833	0.0808904393631374	0.0199	0.6011	-0.0724	-0.0466	2.746930403474	0.4768768751146999	0.4469761717827	0.1069633833340831	1.2255	-4.0943	0.4516	0.4667	8.4822393898279	-0.441428804454	-0.4662935998564	0.1118303334486155	0.005	-0.2506	0.061	-0.0058	10.6330835351662	-3.1775005314547995	-3.1068011052869	0.1227997347599351	0.0051	0.2407	-0.005	-0.0661	-0.7291050449323999	2.8217215048347	2.7613692957409	0.1295372327434707	0.0431	0.5658	-0.2965	-0.3022	6.8644933104746	-0.9769267953117	-0.9632747636588	0.1330735730963183	0.0476	-0.6803	-0.2035	-0.1811	1.9745873678023	1.7844031573984998	1.7088645384544998	0.139187105679481
834	0.1288705624420845	0.1041	0.5709	-0.9409	0.004	-6.156397443935999	0.0449297410593999	0.5640216881151999	0.1507122428907008	0.0022	0.0072	-0.0026	0.1482	0.9727957770882	0.1973052989604999	0.4937156922542999	0.1599618188429296	0.0063	-0.2171	0.1087	-0.0055	-4.0720430204807	0.0520114865854	0.6021844278941999	0.186089113570637	0.0004	0.0291	-0.0023	-0.0478	1.0899199794821	0.4144394853937999	0.4954074425744	0.1897652155847523	0.3599	-1.6853	-0.0491	0.0452	-4.9877520600232	0.2324779684062999	0.5436026551819	0.1961253103009962	0.4165	-1.7489	0.3557	0.0199	-4.636576167995	-0.0169568462317	0.5616217632425	0.2044175880908639
836	0.1354655660857995	0.1104	-0.4575	-1.0061	0.0262	-4.1890491937825	0.806138699043	-0.4136132817490999	0.1539668483476497	0.0025	-0.0022	0.0408	0.1498	-1.8576598805619	-1.7479321679396	-0.5337668975069	0.1634274542619085	0.0062	0.0205	-0.236	0.0205	-0.6093055164508999	1.8682824988509	-0.5178329700734	0.180893547835309	0.128	-1.018	-0.1594	0.0069	-3.5012936741158	0.744763571151	-0.4542939754929	0.1909350739503341	0.0015	0.1096	-0.0012	-0.0041	-2.224454955778	-2.3308385107908	-0.5428944806292999	0.1944599430066469	0.0892	0.6943	0.4539	-0.0147	-3.1891854115727	0.7320557722348999	-0.4162886078367	0.2000419229396217
837	0.1635352447600833	0.0079	-0.1143	-0.1469	0.1948	0.3726965298211	-8.493727554792299	3.6471382889206994	0.1752910235691134	0.0015	0.0886	0.0651	-0.0296	-2.6829586355558	0.8320657562742999	0.6599399969618	0.1791788960438177	0.0593	0.0047	0.6935	-0.1246	-1.4015167826261	-1.9925671328322	0.8240791210421998	0.1836528064279393	0.0047	0.1731	-0.0906	-0.0042	-3.168687692578	2.6091904529933	-0.4059413907626	0.1944475404826439	0.005	-0.0645	-0.0564	0.177	-2.4377335252027	0.1485592839231999	0.7145087805427	0.1978755574723487	0.0476	-0.0256	0.5861	-0.1299	-0.3601461030278	-5.3076502426449	2.6298455441108	0.2111110144666167
838	0.1478630109669596	0.8892	-1.0414	-0.3934	2.7895	2.2366119522643	0.2466414594583	-4.419402638531	0.158305361050845	0.1752	0.2906	0.3244	-1.2126	2.0166844106513	0.7713594599042	-4.864372315748	0.1625159806493285	0.0048	0.0729	0.0693	-0.1849	2.7123478794887	-2.3501165958338	3.5266305858866	0.1738677522644275	0.1294	0.0632	0.4569	-0.9505	-0.3174195716876	-0.7310721964674	2.4197931032035	0.1867772535528228	0.0308	0.3604	-0.1523	-0.3065	0.8971784720828	-0.4558676967209	-0.3998432210040999	0.1908164317489596	0.0009	0.0227	-0.0482	0.0646	4.821645784407799	-0.6496714659491	-4.6694669416602	0.1976027677255434
839	0.0828892963390205	0.2477	-0.0543	1.2365	-1.7179	0.5282982162395999	-7.5928901808544	7.1909617792232	0.0891682676925389	0.0487	-0.196	0.3607	-0.8066	-0.206157480868	-2.0729449445523	0.123537116398	0.0998474784596505	0.4991	-0.7903	-1.9681	1.732	-1.6953305358937	-7.0366584128178	4.998374678312199	0.1042530770248493	0.0111	-0.079	0.3237	-0.2207	0.3266258408714	-4.2779251001338	2.8536287027324	0.1084537405007724	0.3147	-0.3141	0.6349	-1.9625	0.0886398481671	-6.438093543748	6.0998221657894	0.1108527717177479	0.0022	0.0941	0.0361	0.1401	-4.3247433066668	-14.9451190429169	9.022694602553798	0.1175154719969676
840	0.1051147057133381	0.1931	0.4762	1.0854	1.1619	11.9784184699527	1.1794253743246	7.9457578232027	0.1169416642572981	0.2079	1.1005	-1.1742	-0.2781	8.278442490801899	-3.6917139427038	1.7850326458896997	0.1242284695842616	0.0146	0.3691	-0.1976	0.0389	15.0739281254287	-3.5333189011056	6.0272736171786	0.1284348398602453	0.1521	-1.1556	0.6267	-0.2204	10.8899935256372	1.9058944362001	7.8764354031093	0.1320891892238883	0.0004	-0.0089	-0.0503	-0.0458	1.0560456300494	-3.6723571715994	-2.6294521138038	0.1347116525594038	0.0157	-0.3343	0.2315	0.0999	14.312679824414396	-3.7126050920055	5.459238939932	0.1382424882333857
841	0.0918377980719435	0.0012	-0.0287	0.133	-0.0242	0.1607949664709	23.5403122738845	-10.6020025409132	0.0926704789629201	0.0012	0.0669	0.1157	-0.0299	-7.6967951249331	-22.0682534372133	11.0204156724077	0.1086627797527807	0.1662	0.6384	1.3104	0.4124	-6.0090971369952	-1.284943382662	2.2892529273409	0.1092525587417665	0.1039	-0.4611	0.9879	0.4884	-5.379372587611	3.4086014937866	-1.5642002145706	0.1221213465741564	0.0129	-0.1656	0.1225	-0.3408	-2.8467830153906	19.3237623016427	-8.7794366437357	0.1226475654297613	0.0108	0.2211	0.0052	-0.2895	-9.3251244795447	-16.8547117240028	9.4635332615473	0.1293099930291146
842	0.1083311220242575	0.0213	-0.0174	0.5372	-0.0746	-3.6088575200496	-0.2146949185298999	-0.300580754548	0.1230609866939577	0.0017	-0.0325	0.1272	-0.0614	-2.1043800260816	0.7457078038878	-0.6862211414693999	0.1348855414656725	0.2929	-1.8046	-0.0056	0.0189	3.6494201847013	-0.2841353677154	-0.5990763284688999	0.1420795015030942	0.0006	-0.0692	0.0401	-0.0155	-1.5904420160475	-1.8131235698095	-0.2944038987280999	0.1456381163465896	0.0805	-0.0054	0.9002	-0.135	3.4521935718022	-0.4495334687782	-0.5642577462994	0.1652726870025087	0.0079	0.2685	-0.0011	-0.0006	-5.2435604456346	-0.2900368223203999	-0.2837419374084	0.1672440951851584
843	0.0791690268014282	0.0466	-0.7701	-0.2195	-0.4913	-1.9476767348035	0.7586123179573999	-2.3350088720449995	0.0852106645081247	0.0571	-0.4198	0.5036	0.758	-1.7683512008729	0.7108892217182999	-2.3594408941097	0.0929969939932626	0.0069	-0.3269	0.0526	0.0414	8.5447161225795	-1.136226726616	-5.0143872918071	0.0939570281416144	0.0003	-0.056	-0.0246	0.041	8.2833603696394	-1.2489838526022	-5.107472902443299	0.1139025258738437	0.0527	0.6427	0.212	0.4863	-2.3832827707139	1.7168118306558997	-0.7380359129012999	0.1144565757154867	0.736	-2.3767	-0.7957	-1.8342	-0.932823257897	-0.2133572554861	-3.4564032760871	0.1164211863786103
844	0.0855260599328112	0.791	-3.0408	-0.561	-2.0765	-11.2474249595467	-0.5603234432294	-9.3314193644567	0.0873759899699775	0.0325	0.6007	0.1794	0.4063	-2.3897350277487	1.3491512087643998	-3.5476397642804	0.0931377956599505	0.7703	-2.6436	0.0722	-2.3264	-9.8649502037794	1.0290169679585	-9.6161448776326	0.1044024129833657	0.0003	0.0179	-0.0277	0.056	-10.6199823059431	-1.4877567059205	-8.097936665950298	0.1049916491850702	0.0145	-0.3277	0.0701	-0.3083	3.4158799544661	4.0860097963792	-0.9087059800779	0.1193619549490307	0.0523	-0.6706	-0.2171	-0.401	8.0483251042376	6.6397265760855	0.7233216194195	0.1248893735517081
845	0.0897888084248866	0.0011	-0.1171	0.0004	0.068	-4.2375198076049	-1.01898449513	0.6727658249699999	0.0946402448189891	0.4613	-2.2528	-0.0984	-1.4923	-8.291071603656599	-0.9254661111561	-3.1968573025592	0.1018701739767357	0.0007	0.0784	0.0136	0.0634	-11.7407865645247	-0.9917984609163	-5.4606946320679	0.1041979192532808	0.3014	-2.0355	-0.4277	-0.1106	-4.9756344065676	-1.2579147205711	0.7001879173679	0.1126368326625031	0.0697	0.224	0.2691	-0.8974	-9.9994640257427	-1.9187202642083	-1.3198406508929	0.1168909042754344	0.288	-1.841	-0.2912	-0.4708	-2.3237567652648	-1.7013500195907998	4.2617157714854	0.1219108799790201
846	0.0997952264558765	0.014	0.3164	0.1649	0.2876	-2.3811189040254	-1.7943569441656	-1.6548859003341	0.1003973579898061	0.576	-2.1663	-1.0333	-1.6868	-1.8472339774264	-2.5700834804775	-0.7623892489045999	0.110256198884167	0.0843	0.3598	-0.7503	0.6737	-3.3156339122425	-2.3964233429677	-2.3213174973614	0.1110090268360003	0.0006	-0.0323	0.069	-0.0451	-9.6312132583907	-5.9647575413963	-6.9820109431755	0.1218713660204323	0.0001	-0.0075	-0.0045	-0.0314	-4.4397429854029005	2.1442345161807	-5.2965161649568	0.1238418411381484	0.295	1.3636	0.0832	1.3065	4.8530808659371	4.207225673965899	2.9450225630485	0.1323374333728029
847	0.0890680732763559	0.0666	-0.9056	-0.2837	-0.4698	-4.0833738133223	-0.3799356474699	-2.1216122735282	0.0933524494712559	0.3013	1.7403	0.9562	0.9476	-9.9860873953047	-3.1682155762096	-5.432879109362999	0.1013248605481161	0.174	-1.3721	-0.0854	-0.8285	-8.8370348406805	-3.3084734806551	-4.5764206740547	0.1040907332812248	0.3286	-1.8324	0.1183	-1.1678	-5.3214203033899	0.3075838140126	-3.1928836564585	0.1119013661863128	0.0163	-0.3291	-0.3288	-0.0486	-8.7091306478748	2.4437530088998	-5.9936746689608	0.1152648043518153	0.2265	-1.4068	0.2387	-0.9543	-1.9413031638301	4.9685526610416	-2.0439884739571	0.121408999822701
848	0.145240944891465	0.4773	-2.0402	-0.8723	0.077	1.573327797693	-2.6462515879127	0.1419496547656	0.156412326280193	0.0134	0.3271	0.1475	0.0045	2.7901290511826	-1.0559276009573	0.2040329572101999	0.1732113978613284	0.044	-0.2867	-0.5459	-0.0272	0.1042196883243	-1.7198412440198	0.3656934703564999	0.1734021370603639	0.0183	0.1782	0.353	-0.0418	-1.1126995942573998	-1.2535476441634	0.4962729892498	0.1802039691177097	0.2591	0.6513	1.3159	0.0267	-0.5702378869658	-3.7022185319007	0.2632835614444	0.2014940810379685	0.0257	-0.0917	0.4275	-0.0115	2.178817040166	-1.6374962807646998	0.1444282656997	0.2177903625499154
850	0.0937481704311883	0.1397	0.7651	0.5776	1.1475	-2.4593721920877	-0.4686148386677	-0.6093842025123	0.094185914592468	0.4895	-1.1332	-1.0466	-2.3273	-1.2486297653259	0.2044263875171999	0.5189739179637	0.1033874334744465	0.0315	-0.497	0.1505	0.4333	-7.0343371740065	-4.6665555573884	-9.6314099735442	0.1079311227098718	0.1302	0.4829	-0.3474	-1.2063	-6.793754541276	-2.6289799974354	-4.5602113454063	0.1107746643707412	0.0003	-0.0335	-0.0236	-0.0532	-7.0858765442235	-5.568730594370099	-12.067018975089098	0.1130557306760912	0.4116	1.3979	0.8507	1.6684	-4.4159404518294	0.3324879524456999	2.1513162617067	0.1215455580467783
851	0.101800580341945	0.9019	-1.8615	-3.1234	-0.2611	-1.7856621343809	-3.8063201911329	-0.4363535534937	0.1051584620120572	0.0002	-0.0235	-0.0226	-0.0383	4.6300058818681	3.5915859295723	-0.2879122986626	0.1158695766910276	0.0001	0.0108	0.016	0.0378	2.2820138096921	-2.8482387075265	-1.1882775562321	0.1241956017380504	0.0496	0.2885	0.7138	0.0769	-6.378252794053299	-8.3633447510525	-0.3475956762344999	0.1285172281341569	0.0426	-0.2916	-0.6378	-0.0756	1.1055785057007	-1.8298050148263	-0.6778410759303	0.1339639548109863	0.0031	-0.1607	-0.0811	0.044	-2.5029642701033	-1.5963434706525	0.2258683392487	0.1352249345560653
852	0.1002875767816095	0.1747	1.5229	0.2592	0.4764	7.0959877031134	0.8863591386402999	-0.0663323497602	0.1170254956765402	1.2233	3.9314	0.4739	-0.0006	-3.5746290833406	-0.6112726679859	-1.2236862838621	0.1211813025794587	0.0427	0.7146	0.1317	-0.0088	2.1833021456658	0.6862211414693999	2.6787095882402	0.1343373909904647	0.0022	-0.0161	0.1247	0.0921	-12.1700977155231	-1.5872945735915	-0.8281314532043	0.1352436847880628	0.0565	0.7856	0.0938	-0.0178	1.6208541787785995	-0.0041703612542	-1.4720981797019	0.1411416044029778	0.0125	0.1331	0.0763	0.3299	-3.3873956002393	-0.6095022316044	-1.2863990747979	0.1555843963397723
854	0.098477910021424	0.1006	-0.2213	0.9407	0.7731	5.8308732079242	-6.8238126167308	-3.9867079868924	0.0998613402986797	0.0005	0.0392	-0.0705	-0.0378	1.5752949492279995	1.659489034926	2.3135275772828	0.1078562066727837	0.0096	0.0226	0.3161	0.1834	3.6430466137279	4.328913667920999	5.418204158911899	0.1124136820436634	0.0457	0.199	-0.5865	-0.4759	8.6048716165198	-7.9363154958347	-3.775750656279	0.1232135757012304	0.0007	-0.074	0.0558	0.0105	-2.5599723215876	8.2499581365751	6.7996953389117	0.127348349872623	0.0	-0.0047	0.0206	0.003	2.0565389007504	-7.032842138839899	-5.833391161889	0.1286049895244111
855	0.0997080688567549	0.0	-0.0028	0.001	-0.0052	12.846679814471	-16.9692392863705	19.1341288936687	0.1023452712372848	0.0	0.0016	-0.0016	0.0062	-3.9942225057561	14.394355956147598	-21.7745577130378	0.1199762413166265	0.6983	0.8592	0.3618	2.8038	3.5407940769386	-1.612670828393	-4.939242103170099	0.1220345976273414	0.4469	0.5681	-1.0621	2.0105	5.294785071605999	-2.2232353218263	1.7114611784807	0.1279444839194648	0.0	0.0035	-0.0053	0.0077	13.064640204549	-17.306684460684398	19.2331159589099	0.1288372348620284	0.0699	0.0217	-0.0028	-0.9021	4.060672884608399	-1.1341022029582	-2.3255272016463	0.1292944425593766
856	0.1181175094526685	0.132	0.421	0.9195	-0.808	5.7844090886675	-0.450477701515	-1.0547079670056	0.1181689500317189	0.1366	-0.9948	-0.2466	-0.8266	3.0374786851935	1.1855628871138	-2.7536974047544	0.1364140422092492	0.0315	0.542	-0.214	0.082	3.8727705699852	-0.3203702989901	-0.8717628742506001	0.1365061944068396	0.0273	-0.1791	-0.4072	0.3193	2.9851524543625	-0.1008755307148	-1.2288008778531	0.1465957085034157	0.0003	0.0221	-0.0342	0.0401	-16.6225484998421	10.9171795598509	-4.3188025090311	0.1494306386989094	0.0005	-0.0731	0.0041	0.0082	25.8336962194489	-10.467567405011298	1.0393248420019	0.1576231068378503
858	0.0935007134524539	0.0	0.0163	0.0127	0.0159	8.3155036257213	22.0440574733328	6.8495429588086	0.0939742091781545	0.0001	-0.005	0.0303	0.0037	-5.2018961761233	-22.4409499670344	-3.9059367448652993	0.1115719343633834	0.1753	0.2682	-1.4073	-0.5513	2.4472938816628	-2.6193409549139	1.3472234002601	0.1120375142881113	0.1617	-1.1235	0.14	-0.9396	3.2952542223399	0.2686735566502999	2.9513174479605	0.1217838787800168	0.0056	-0.1395	-0.0409	-0.2176	9.1118852531507	10.2854091728703	5.529072819424499	0.1223922576963297	0.0073	0.1817	-0.2311	-0.0514	2.0642501347676	-11.4443368282002	0.8727464500181	0.1257773239321498
859	0.1225708409592198	0.0001	0.0099	-0.0251	0.0135	-3.4810320133052994	19.475587057114	-6.8895548210305	0.1243728447536727	0.0003	0.0008	-0.0582	0.0113	3.5202176718825	-24.0620795470279	4.4506803479374994	0.1366612908194064	0.2794	0.0851	1.7269	-0.2786	-1.3472234002601	-5.2997029504435	-1.000493270701	0.1379915466852538	0.1915	0.9696	-0.4473	0.9702	-2.0067306238842	-0.0666077509751	-1.8977504288452	0.150817238971485	0.0001	0.0173	-0.0012	-0.015	-3.6696031594504	19.6039240232574	-7.136353652611599	0.1521760137704187	0.0076	0.2567	-0.0958	0.0052	1.165733999641	-10.8978621317772	0.6300786366604999	0.1521924149866401
864	0.1350745247827652	0.5407	2.4377	0.1813	0.1723	-3.0324427772639	-0.5926634144648	-0.2796109191849	0.1541470445376739	0.542	2.2943	0.0769	0.0669	4.8093707588294	0.3347698482262999	0.1394710438315	0.1574630841805278	0.0361	-0.5677	-0.1138	0.0925	-3.9559810799157	-0.4175082417883999	-0.2833485071013999	0.1625239512067703	0.0025	0.1031	0.1088	0.0281	-0.666864370365	-0.2306288459634	-0.1415955674893	0.1749515408104087	0.0091	0.1242	-0.1019	0.2289	6.8114195620603	0.5332160950771	0.2617098402164	0.1751227922188324	0.025	0.2651	0.3755	-0.0568	-0.2486086109933	-0.4318291049631999	-0.1079966192715	0.1767226549739073
865	0.0840791367734086	0.1064	1.1962	-0.254	0.6348	0.2338943175115	-5.7811042740887	-2.0147172591163	0.0904032112877893	0.0011	0.0962	-0.0447	0.079	1.0863397636884	-3.3911725311865	1.6502827657422	0.0953164078341601	0.0015	0.0283	0.0721	0.13	8.8699256143457	-11.8278920344945	-3.2460360909342	0.0955706957742909	0.0051	0.1871	0.01	0.2114	2.4738504273853	-0.1223174824463	5.4501113568096	0.0976582832196837	0.0007	0.0796	0.0086	0.0706	-3.5333582441363	-4.5700077600506	-3.3123684406944	0.1035362215007786	0.0085	-0.3077	0.163	0.0345	-2.1849545529552	-1.6252999412476998	3.2558325055785	0.1136481603926728
866	0.1287547752944591	0.1297	-0.8595	-0.8767	-0.0604	4.8666148684979	-0.1404152765683	2.7226950965628	0.1299752205526634	0.038	-0.5658	-0.3404	0.0484	2.5325502291897	-0.5379766017918	1.362449153141	0.1376921592591916	0.0234	-0.4427	-0.1145	-0.2129	5.2077189446669	0.4437893862959999	2.4995020834017	0.1394764671592974	0.0279	-0.2456	0.1964	-0.4491	2.7553104690131	-1.0379871789581	1.73896195694	0.1526202180925758	0.0148	-0.0819	0.2313	-0.2918	-0.4226228357794	1.408087068753	-2.2322842188873	0.1602583747347999	0.1712	-1.065	-0.4525	-0.5132	2.1926657869724	-0.9984080900739	1.3081951138057	0.1614359493526112
867	0.1164478744611653	0.1267	-0.2975	-1.2426	-0.0002	6.169380644066999	1.7208641628179997	0.0184125383675999	0.1371334654074794	0.0437	0.6643	0.1902	0.0	1.9265101842869	-2.6307897768476	0.0159732704642	0.1516820762420673	0.0001	-0.0007	-0.0004	-0.0346	-2.189046228148	-0.4428844965898999	0.0163273577405	0.1608760148442564	0.0061	-0.2377	0.0291	-0.0007	3.6840027086866	-0.2430219006339	0.0166027589554	0.162927482497161	0.5694	1.7052	1.5279	0.0004	4.9561202633404005	1.8517977689876	0.0166027589554	0.1701463773076465	0.0683	0.5958	0.4969	-0.0001	5.759032833866	4.3902494527823	0.0177830498763999	0.1761270185126977
869	0.1042072594574368	0.7094	-0.8212	-3.08	-0.2254	2.9329442526236	13.1783022202413	1.0781170702721	0.1203816409418429	0.0008	0.0276	0.0974	-0.0042	-0.8908049011094	-2.8932077916166	-0.1715749568827	0.1219412014656706	0.022	0.1207	0.4967	0.0949	7.293096286920399	18.9780550908818	-3.378386046209	0.1306037355173836	0.0137	-0.0983	-0.3759	-0.0793	7.367808702219699	19.385688231964497	-4.1045797068696	0.1408680462281394	0.7454	-0.7202	-2.719	-0.1602	0.2705620221238999	2.2257532757911	0.2635589626593	0.1446360663467521	0.0283	-0.3621	-0.4009	-0.0414	2.630868462909	10.562266079906198	0.9001685424159999	0.152004012308616
870	0.0856227991790432	0.1136	1.3461	0.4218	-0.018	1.1968543369247	-0.3566839163261999	6.178980343557799	0.091000289056864	0.0066	0.3099	0.1109	0.0358	2.6519169843335	1.8678103824825	3.5295813131890994	0.0967359884058298	0.008	-0.2714	-0.198	0.1031	3.102591401002	4.6100589653032	-1.4591936656323	0.0976385668483754	0.0005	0.0719	0.0322	-0.0316	-2.165440409728	-0.9138599170996	5.6320728737971	0.1046076468445164	0.0071	0.2781	-0.0681	0.1414	-0.4091281762493	3.7793308720727	1.3188177320947	0.1152873831267344	0.0279	0.5938	0.0757	0.0705	-0.8465439915719	1.4583674619876	3.3866087396253	0.1171213621267039
872	0.123833989648465	0.1123	0.0236	0.6388	-0.9753	-0.0934396979125	1.6638167683029998	0.367070476431	0.140508999607755	0.084	0.1592	0.8872	0.2903	0.4345437740814999	2.0697975020963	-4.4264056979956	0.144265155947222	0.0569	0.0754	-0.566	0.5158	-0.1041410022628999	3.0044698824361995	0.3718703261764	0.1472510313534354	0.0351	0.1065	-0.5782	0.1091	0.2301567295949999	-3.2918707216997003	-0.3574314339095	0.1503897357399037	0.0172	-0.0782	-0.3787	-0.1469	0.4727065138605	4.864647716962899	0.7608942137379999	0.1522090381686827	0.0193	0.0736	0.2733	-0.3319	-0.1967544965306999	3.1700646986524994	-2.8510320627062	0.1534372327534937
877	0.0924163802817262	0.3252	0.8811	1.4814	1.5189	6.2014845571182	10.6869834872252	13.2670600975005	0.0962955648524938	0.0335	0.3041	0.4934	0.4309	5.7548624726118	10.2595214586697	16.1295016391097	0.1066849720456121	0.0006	-0.0416	-0.0672	-0.0396	5.9230539288543	11.0641257795154	22.4491726604507	0.1155478941947051	0.1041	0.2748	0.5312	0.9969	4.7651491923226	7.876671461293499	6.3272642262661	0.1184848816288112	0.2154	-0.0795	0.0	1.6493	1.1444100770016	2.0336019138523	3.4646259695034	0.1305079822550889	0.4072	0.433	0.8375	1.9473	0.4878142376493	1.6485123293607	10.5516434616172	0.1309454754185941
879	0.132474984195693	1.0276	2.8873	1.8132	-0.1069	0.2956628757105	0.7491306475587	-0.2301567295949999	0.1454667851921672	0.0005	-0.0084	0.0235	0.0683	-4.1870426992168	-1.7516304128254	-0.1434840329629	0.1563525979971715	0.0439	0.5383	0.3611	-0.0276	3.2513080570479995	2.6014792189761	-0.3350452494412	0.1587343015478675	0.0676	0.6612	0.4473	-0.0382	3.9877702487212994	3.1633370404028	-0.3950433712587	0.164865217288765	0.0607	-0.7254	-0.1402	-0.0777	2.6647428123417	1.2378497749141	0.0097570716136	0.1718402194359123	0.0006	-0.0078	0.0238	0.0703	-2.5739390974861	-2.8286065352072	0.4734540314438	0.1727118347488873
880	0.1230476617623205	0.2989	1.9038	0.0316	0.1341	10.2763209327786	3.3851137044587003	0.2725291736589	0.1272654213838819	0.9403	3.2205	0.8349	0.1187	9.0121113272955	3.5340270756582	0.1592999313042999	0.133209988365587	0.0014	-0.0484	0.0165	0.1146	-7.0376813316160005	0.4710934496018	-0.5630774553783999	0.1520667687346278	0.0012	0.0357	-0.0091	-0.1002	6.428179100011599	1.4748521918509	0.2540379492299	0.1557654487886761	0.0103	0.214	-0.2217	0.0649	1.6395027753304	2.0381263623828	-0.1698832065626	0.1674843922961885	0.381	1.8267	0.2528	0.1065	-0.7768674842022	1.7216116804012995	-0.3046724297408	0.168739787616403
881	0.121748050042049	0.1504	-1.3041	0.391	0.0006	-4.4548507091917	-0.2130818542711999	0.0011016048595999	0.1327746380542392	0.1032	0.9527	0.5081	-0.0	-3.5069984135673	-0.6113513540473	0.0006294884912	0.1399097337848738	0.0016	-0.0001	-0.0002	0.1316	3.3674880267051	-3.8094282905582	-0.0027146691183	0.1561324523692582	0.1305	-1.0635	-0.3501	0.0001	-4.5981773700318	1.1636881620446	0.0017704363814999	0.1610274690328938	0.0002	-0.0002	-0.0002	0.0433	-3.1660123664904	1.8675349812676	0.0017704363814999	0.1627646970268527	0.0286	0.4275	0.284	0.0	-0.6478616865369	-0.1071310725960999	3.93430307e-05	0.1704499383526338
882	0.103870667031817	1.092	2.6968	2.913	0.1086	-1.6238835921425	-2.8540614760701	1.2297451105899	0.1165907649585276	0.082	0.656	0.7659	0.1942	0.3659295285407	-1.5366600930806	1.563885470325	0.124668569743686	0.0655	-0.724	-0.4452	-0.2561	2.4787289631921	0.5821194822372	1.5547972302333	0.1318130427952778	0.0416	-0.0696	0.6118	-0.3078	-2.6103707439143	0.0439461652918999	-0.8398950193835999	0.1352920002059493	0.0428	0.1646	0.6576	0.1219	4.972604993203699	6.4433261668311	0.4997745189820999	0.1407467566066067	0.0382	0.5052	0.3394	0.1917	-5.7063525157587	-0.0221107832533999	-2.5959711946781	0.1432906642535562
886	0.0947736536273591	1.7175	1.3795	0.5199	-5.0009	1.1169879846037	1.8266575723703	-4.4242024882764	0.09810126856729	0.0001	0.0007	0.0295	0.0223	-2.2324022479794	-1.0527801585013	2.5364845322597	0.1135326495998446	0.0786	-0.2371	-0.0586	0.9897	2.1244056287079	2.9339671714218	-6.1730002028914	0.117735590430393	0.0088	0.0507	0.2434	-0.223	1.08586764732	2.0851412840693	-3.3255483559789	0.1262964049696353	0.0209	-0.2121	-0.192	0.4078	2.1368380264091	2.5177572496465	-2.4470184804479	0.1312194562104761	0.1344	0.5683	0.5384	-0.9612	0.1431692887173	2.0494964982551	-0.0828564226542	0.1344986223325319
893	0.0769319288383053	0.0021	-0.058	-0.0928	-0.1726	-1.1003852256483	-2.615918111243	-3.1138435077822	0.0880619602730109	3.5769	2.2764	3.3864	6.6541	3.2971426878134995	4.1150056100051	10.2812388116161	0.1060245810985073	0.0031	-0.0724	0.0487	-0.189	0.8357640011600999	0.4460319390458999	2.7023547496909	0.1133133348737882	0.0151	-0.12	-0.2516	-0.3492	0.6202428789855	-0.2416055515286999	2.5436449638471	0.116701349139107	0.0833	0.3039	0.5082	0.8489	1.8308672766552	2.3245042828481	5.6804648015581	0.1201744612048263	0.0024	-0.0134	-0.1682	-0.0423	0.4345831171122	1.1514524794969	0.9835364244693	0.1265047026206054
894	0.0914050757036207	0.0024	0.146	0.0207	0.1301	0.6060793879334999	3.2191648009661	2.3309565398829	0.0930799599662981	1.0734	2.8552	0.9013	2.8868	-2.008068286928	-1.6575612264217	-2.8040171410197	0.1182703946593647	0.0672	-0.5452	-0.5036	-0.5486	-2.4945842045642	-2.0619288959563	-1.6835276266836998	0.1196057737462595	0.0721	0.6291	0.0977	0.7061	-0.2422350400198999	-0.0223468414376	-2.052525911619	0.1214114888533411	0.0303	0.4522	-0.0173	0.4124	-0.5861718143993	0.8415474266729999	0.2577361941157	0.1230658078356922	0.1217	-0.4365	-0.772	-0.835	1.4037593353759998	1.7494272031062	-1.351433104545	0.1236781277478097
895	0.0694726810578413	0.0009	0.0908	0.0301	0.1031	-5.166566134554699	-0.3490120253397	-5.7000576308467	0.089166691514713	1.5572	-3.4093	-0.3675	-3.7996	0.7258002303536	1.5197819329102995	1.5307192954448998	0.1025030808512714	0.0524	0.6131	-0.0597	0.6219	-1.4937761896176	1.4637968002242	-1.4362173357035	0.1048192603855597	0.0114	-0.2485	0.1644	-0.2723	2.1962460027661	7.3646612597637	1.0112732611128	0.1082316721490574	0.0019	-0.0928	-0.026	-0.1299	-1.1747042106405998	1.0675731380445	-1.2714880661625998	0.1106616154140651	0.0011	0.0333	-0.1038	0.0521	3.1830478987835	8.358780959491298	1.5625871503118998	0.1148863478493524
896	0.0967701773896686	0.0013	0.0946	-0.0098	-0.1047	-2.1927444730338	0.3765914898604	2.5677228986355	0.1092685987122888	1.5821	-3.2351	-0.1466	3.3513	3.5727799608977	0.1999806250481	-3.4894514218751	0.1266111172246836	0.0076	0.0337	-0.2918	-0.0568	1.6330111752648997	0.6142233952884	-1.858564770268	0.129588482961105	0.003	0.1359	0.0604	-0.112	0.3221013923408999	0.3301273706036999	0.0033835006402	0.130548080160183	0.0301	0.3963	0.0054	-0.4345	1.3570985009658	-0.2899581362589999	-1.6304932213001	0.1334041048260402	0.0069	-0.1573	0.0685	0.2195	2.0525652546497	3.060494358153	-1.6536269233517	0.1337278651282449
897	0.0802008099314929	0.0073	0.109	0.2978	-0.191	-1.3913662807055	-1.7844818434599	1.9246217188133	0.0829708963402725	1.9771	2.2769	4.5968	-3.0706	2.0833315046571	4.0785346205462	-2.8465469572064	0.1093330573662536	0.1141	0.4337	1.0102	-0.597	-0.4893092728159	0.0081046643242	0.5507237437385999	0.1118663617353265	0.0031	-0.1135	0.135	0.0989	0.6722937086016	3.6176310158957	-1.1354792090327	0.1124157752842549	0.0065	-0.0579	-0.2532	0.1374	0.8581108425976999	1.2426496246595	-1.0684780277506	0.1160606940404439	0.0051	-0.1678	-0.1257	0.1476	1.4104869936257	0.9356559561074	-1.5230867474891	0.1173162760471437
899	0.0782765955778454	0.0004	-0.0703	0.0253	-0.0451	10.8864133098435	0.2857484319740999	6.2494043685108	0.1101184922442104	0.0004	-0.0095	0.0621	-0.04	4.1753578190989	-2.7147478043614	2.1348708748741	0.110510293522937	0.0048	-0.0441	0.0127	0.2522	5.6112210675261	3.153343910605	3.277667887617	0.1176053953490195	0.2246	-1.4157	-0.4671	-0.8016	-2.2525458796977995	-2.5121311962564	-2.3311925980671	0.1231644257065561	0.0031	0.1234	0.0795	0.1291	8.4141759467169	4.1686695038799	3.6968678797255	0.1256640294900954	0.0362	-0.1942	0.3473	-0.523	0.7615237022292	-2.2108816101865	2.5857420066961	0.1313823045221012
900	0.1116562343363043	0.1285	0.9898	-0.8638	-0.0195	-2.3070359772173	-5.3170138839515	-2.0185335330942	0.1369361341175503	0.0103	-0.2919	0.0471	-0.1606	-11.566851025799998	-3.2002801462301	-6.8020559207537	0.1389247376689702	0.0233	-0.3325	-0.3699	-0.064	-4.2149369079831	-0.1811746563735	-1.4820126234383	0.1483024691159709	0.0005	0.0073	-0.0517	-0.0513	-1.2602359593824	2.9999454339057	-0.8449309273132001	0.1533554442282909	0.0039	0.1652	-0.0723	0.0778	-15.3755711418056	-6.0105528291311	-8.6926852610422	0.15636596004561	0.1945	0.3836	-1.3004	-0.1655	-0.8162498579329	-5.767294870313	-2.0248284180062	0.1572903576548755
908	0.1114178320196017	0.13	0.6443	-1.1545	-0.0389	6.263961289869799	-0.6295671772614	-2.4729848807099	0.1327120536149894	0.0043	0.0187	0.195	0.1029	6.5437689242082	12.4289748575291	6.0413977651999	0.1389587201216973	0.0214	0.3682	0.2528	-0.1767	1.8542763799217	2.4315173263521	-1.5856815093328	0.1409031951039067	0.0013	-0.0218	-0.11	-0.0387	7.032133964287299	14.8619478760171	6.962103369641301	0.1425633223144087	0.0	0.016	-0.0014	-0.0041	6.9137901279417	18.7774056343118	8.326401645225198	0.1471755497444951	0.0008	0.0906	-0.0168	0.0081	-1.8705643946315	0.5656740954046	0.0078292631093	0.1506483163667179
910	0.1415160552308538	1.0296	-2.8759	1.6253	0.0279	3.3948314330416	-2.4495757774434	-0.1206257321261999	0.1440355348776987	0.3013	-1.4532	1.0119	0.0392	6.316169491608699	-4.5534443441259	-0.2135933136703	0.1559074951544305	0.0008	0.0143	0.0083	-0.0868	-4.9702837543924	3.1103026350192	0.0838793414524	0.1591056966707719	0.003	-0.1517	-0.0679	-0.028	4.8180655686141	-2.520314546642	-0.0262811445076	0.1692889788320172	0.0885	0.7901	-0.4	-0.0022	3.3310957233075995	-1.8887802178456	-0.0424117870946	0.1712105498079305	0.0017	-0.0094	-0.0164	0.1205	1.2315155469714	-1.0765433490441	-0.0742009559002	0.1770706022007552
911	0.1077657758127865	2.2826	5.1974	0.0694	2.1804	10.3057888627729	-0.4915518255658	3.8420436630085	0.1342588507366081	0.0245	-0.4716	-0.0216	-0.2259	8.6433491005444	-0.4385174201821999	3.2334069780795	0.1386769995580286	0.1866	-1.247	-0.1351	-0.6675	8.4500567907153	-0.2245306762048999	3.3459280458815	0.141434280302895	0.0873	0.9187	-0.251	0.1384	6.4902624024562	-0.7301673067613	2.139474009466	0.1460064686267803	0.0001	-0.025	-0.0057	-0.0024	15.3112059435804	-0.6104858073719	5.934148663511699	0.1632264421612765	0.0607	0.6175	-0.4141	-0.0686	9.417423229566898	-0.2326353405291	3.7337716425221	0.1669637931447838
913	0.1115740981626465	0.8379	-2.534	-1.5549	-1.5574	9.943951009425	5.4405116573188	5.191352243895699	0.127642316408242	0.0264	-0.4572	-0.1932	-0.2527	12.2118013280651	13.335005511519398	6.960175561137	0.1362420139204515	0.0157	0.3461	0.1439	0.1785	11.9415147071561	14.0004535327792	7.2846375353198995	0.1449554696509841	0.5678	1.8064	1.1518	1.134	1.2527214405187	0.1901448673731	-0.20458375964	0.1530218865605371	0.0076	0.1844	0.1709	-0.1064	9.1934826988225	4.783325672506	3.9654234072837	0.1540607784767677	0.0238	-0.3877	-0.2831	0.0298	9.5764084166256	4.9262195600084	4.3272612606316	0.1602300487355813
914	0.1309815000303743	0.2618	1.7238	0.1643	-0.0001	-4.176144679712899	-1.3024903743542	0.6911390203068999	0.1459548663507741	0.0033	-0.0232	0.1808	-0.0253	-2.1940821360776	-0.2091868942318999	0.5505663716157999	0.1502200946861625	0.0981	0.8816	0.4453	-0.0649	0.2885024441230999	2.9892441295553	0.065702861269	0.1722178920756327	0.1261	-1.041	-0.122	-0.0061	-1.063048689514	0.2294485550424	0.4893486158466	0.1752175664795583	0.0162	-0.0748	-0.3454	0.1159	-4.7395762223676	-1.5581020448121	0.8398950193835999	0.1786616627615452	0.5964	1.0375	1.9615	-0.2888	-4.280403711067899	-1.2852187838769	0.6451076743879	0.1915740176337174
922	0.090430589154858	0.0514	-0.8595	-0.3108	0.1293	-9.5927357743661	-0.7912276904076999	0.0149896946967	0.1037145978650638	0.0597	-0.8111	-0.4475	0.0717	-3.9289130747941	-0.7662448659132	-0.4005513955567	0.1079837264045248	0.0291	0.6093	0.0256	0.1814	-17.0099986661757	-0.9169680165249	-1.7672495960133	0.114586372801853	0.0294	-0.3204	-0.5263	0.0676	-8.871617364665799	-1.8576598805619	0.0640897970102999	0.118446693585261	0.0348	0.6253	0.2058	-0.0851	-15.745277601293498	-1.2022443321306	-0.9310134784848	0.1196578680955017	0.1112	-1.1516	-0.2582	0.0342	-11.0603488485682	-0.5094529045342999	-0.8893492089734999	0.1230104777098685
923	0.0753121321560178	0.594	1.9176	-2.4808	-1.4142	11.470303228462198	-9.0342614535796	-8.6331592555931	0.0951901225116793	0.1517	-1.0102	0.9502	0.6832	12.4563182638656	-9.617797284922	-8.8340054273166	0.1010684727525184	0.0388	0.2436	-0.6602	-0.2853	11.4391435481478	-14.3603242345921	-8.862371752451299	0.1106455239945113	0.6141	1.0463	-2.6014	-0.6801	3.5709308384547995	1.7247591228572998	-2.7446878507241	0.1162013200454388	0.0599	0.7291	0.1176	-0.477	13.6991646036786	-6.5506932976114	-9.5736150614459	0.1199945211574799	0.0218	-0.4062	-0.0538	0.3234	14.9002679879189	-6.817596417880201	-10.1084835638124	0.1241533370937486
924	0.1030668394926309	1.0662	-2.153	3.1541	0.9663	-0.1892006346363	2.9975848520637	-0.3014856442540999	0.1158070264286344	0.0374	0.3233	-0.5372	-0.3022	1.2848253535699	2.2272483109577	-0.6791393959433999	0.1223593317862116	0.1362	1.0391	-0.6223	-0.4502	2.9880244956036	0.4715262229394999	-1.2422561943525	0.1320690248785137	0.0629	0.0016	-0.837	-0.1174	-1.8902752530122	0.5591431523084	0.0548441847957999	0.1350446961043369	0.0472	0.1006	-0.6106	-0.3762	4.054063255450799	-6.383839504412699	-2.5499005057284	0.1401861797203456	0.0897	-0.8822	0.0551	0.422	1.9283593067298	3.3706748121917998	-0.6553368623699	0.1417042657099964
927	0.0937961293807859	0.0003	-0.012	-0.0204	-0.0691	2.3938267029415	2.3277697543962	-0.2731193191194	0.1172168989355737	0.0049	0.2291	0.091	-0.0387	2.920039738554	2.3988626108711	-0.2602148050498	0.1188289371039274	0.5324	2.3859	1.0125	-0.0549	-8.215847728958199	-3.2093683863218003	0.1635489786199	0.1292870846129015	0.0022	-0.0436	0.0127	0.153	0.4385567632129	-1.0584848979528	0.1909710710177999	0.1390332980651505	0.009	-0.0878	-0.2951	0.0524	-8.5054517779409	-2.5977416310596	0.0456772586426999	0.143432576851829	0.3525	-1.7589	-0.7684	0.0423	-8.3636594952981	-4.2799315946995	0.3194260662532999	0.1487225519272532
928	0.1151166587033894	0.1466	1.1768	-0.6484	-0.3231	11.040913391402398	-4.900292502777099	-0.8639336111413	0.1393305650561333	0.0051	-0.1435	-0.0442	-0.1788	9.3759950182398	-4.2753284601076	-1.6086184962309	0.1435307144092356	0.4662	1.9248	-1.0487	-0.2595	8.5442440062111	-3.5103425711768	0.256123129857	0.1562788744751324	0.038	0.265	-0.4849	-0.2433	6.530707038015799	-3.3305842639085	-0.5381733169452999	0.158582950624786	0.0202	-0.4025	-0.1453	-0.0869	4.9924732237072	-2.3281238416725	-0.0950134191404999	0.1613028907651478	0.1344	0.9615	-0.5668	-0.0646	0.6774869886539999	1.6222311848531	3.1377640704478	0.1640541258813326
929	0.1026127102848254	0.3346	-2.1165	-0.1973	0.6101	-11.9499734587566	-1.0638748931587	5.4334299117928	0.1174100216947349	0.0102	0.2226	0.1333	0.2507	-0.5583169486637	-0.9760612486363	-5.2068140549608	0.1215321456517877	0.0361	-0.6411	-0.1733	0.0665	2.6641920099119	0.7467307226859999	0.3284749633143	0.128403615810587	0.06	-0.7958	-0.2508	0.0715	-7.813643926112099	0.3630574872995999	5.7653670618087	0.1348349259085897	0.018	0.4007	0.1649	0.1118	-0.7344163540769	-0.9830643081009	-5.1759297758613	0.1386279954581077	0.1879	-1.3572	-0.2083	0.384	-14.3777531971922	-1.8957439342795	5.4973229936496	0.1432049920614696
930	0.1015204363235955	0.3397	0.6941	-2.1298	-0.0303	-5.2882934715404994	13.8215214291556	0.7498781651419999	0.1217806301411775	0.0446	-0.0551	0.7387	0.0101	0.1489920572608999	-0.6316523578884999	-0.4212458297049	0.1278479853812011	0.075	0.0281	-0.9373	-0.0232	-5.4314234172271	8.2854062072358	0.5961649441971	0.1430227522424199	0.2887	-0.4907	1.6657	0.1109	-3.1500784390569	3.922106730483	0.4707787053562	0.1443274585192784	0.0195	0.074	-0.4419	0.046	-3.9117988564396	14.312168365015298	0.7041222204379	0.1450681342098971	0.2308	-0.2848	1.5176	-0.0502	-3.1450031880966	5.1476814798187	0.6374751264321	0.1524177712989542
938	0.0687699207309064	0.0	-0.0096	0.0082	-0.0135	1.4519545479835	0.1301467455556	3.8300833816757	0.0928562007789157	0.0028	0.1236	-0.0332	0.1679	5.219639882968999	3.2988737811643	11.2259436647845	0.0993375906290885	0.041	-0.6036	0.2193	-0.4538	4.1385327423637	0.5322718623403	7.0540086893565	0.1042061003842582	0.0	0.0097	-0.0215	-0.0038	8.9349596440928	0.1311303213230999	13.2124519708889	0.1129562980730658	0.0	-0.0023	-0.0138	-0.0063	1.4916123229291	-0.7578254573433999	3.1302888946148	0.1264661107021588	0.0506	-0.2713	0.6667	0.2871	6.387970522636199	-0.8960375241924999	8.7722368691176	0.1278725644209622
939	0.0698348686415921	0.0006	-0.0731	-0.0598	0.0662	-0.3851289275223	-0.5971878629953	2.3616834468596	0.0899913379044516	0.0258	-0.3829	0.5286	0.0581	-1.4582494328955	-8.5356278824878	5.1022796223909	0.1020585619550366	0.0462	-0.1129	0.7823	-0.2333	-1.9454735250843	-8.506435353708401	7.052592340251299	0.1061327879663433	0.0047	0.1261	0.1142	-0.1949	-3.9919799530062	-12.0914903401845	9.8572783127929	0.1109329634855122	0.001	0.0935	0.0603	0.0237	-1.1911889405038998	-4.6920891843127	4.3957574770803	0.1130393570218509	0.0345	0.4097	0.2762	-0.4619	-0.9517865986944	-7.153271155812599	5.3274791301177	0.117978375837077
940	0.0686089870582352	0.0	0.0009	0.0053	0.0022	-1.6581513718822	1.2917890700038	0.8081451936087	0.095155894941067	0.0001	-0.0032	-0.0389	-0.0182	-13.896745303854	2.796109191849	2.4944268324414	0.0997986775834036	0.0577	0.7074	-0.5845	-0.1579	-5.996546710201899	3.0513274319999	1.6086578392616	0.1108226461049098	0.0013	0.1314	0.0215	-0.0153	-5.9954057623116	1.6292735873484	1.4826814549602	0.1141353838224277	0.0031	-0.1993	-0.0074	0.0291	-7.312807145301099	1.9158088799365	1.7964814678234	0.1244753179944532	0.0703	0.7861	0.4614	-0.1286	-12.0782710818693	3.8529416825124	2.8172757423656	0.1256273154612945
941	0.0863215406016403	0.4194	2.0473	1.747	0.2117	12.2312761282616	10.3482006498675	1.2718421534389	0.0980693051215519	0.0005	0.0056	-0.0092	0.086	0.6146955116567999	1.4109984530248	0.4408780020241999	0.1070906660327867	0.3962	-1.7105	-1.6049	-0.2187	12.3299091062265	10.5343325281092	1.223174824463	0.1225246823582278	0.0003	0.0581	0.0018	0.0269	-1.0014768464685	1.2769960904606	0.8327345877962	0.1278013258871393	0.0016	-0.0115	0.0243	-0.1342	4.1173268488164	2.1362478809486	-0.1751945157070999	0.1353124383336695	0.0011	-0.0448	0.0868	0.0502	9.270791754148	8.917137251185698	1.4098575051345	0.1392345659409672
[truncated: 297 more rows]
[truncated: 111 more columns]
