# Supplementary material for: Data-Driven Recommendation of Optimal Tuning Scheme for Range-Separated Hybrid Functionals in Solution-Phase UV/Vis Absorption Energy Prediction
Source: J Chem Theory Comput. 2025 Oct 23;21(21):11106–25. doi: 10.1021/acs.jctc.5c01044 (PMC12613327; doi:10.1021/acs.jctc.5c01044)
Supplement: Supplementary file 2 [file ct5c01044_si_002.zip › SI-data/tddft_results/GP╬│T-╬▒0p10-TDDFT.csv]

	ΔE_1	f_1	Tx_1	Ty_1	Tz_1	Dx_1	Dy_1	Dz_1	ΔE_2	f_2	Tx_2	Ty_2	Tz_2	Dx_2	Dy_2	Dz_2	ΔE_3	f_3	Tx_3	Ty_3	Tz_3	Dx_3	Dy_3	Dz_3	ΔE_4	f_4	Tx_4	Ty_4	Tz_4	Dx_4	Dy_4	Dz_4	ΔE_5	f_5	Tx_5	Ty_5	Tz_5	Dx_5	Dy_5	Dz_5	ΔE_6	f_6	Tx_6	Ty_6	Tz_6	Dx_6	Dy_6	Dz_6	ΔE_7
8	0.1283893982382551	0.5697	-1.3986	2.1642	0.128	1.6723935489956	-3.2908084598708	-1.7528500467771	0.1392142711355487	0.5895	1.6781	-1.8037	0.5314	0.5615430771811	-1.0700124059479	-1.8638367363818	0.1548594335508336	0.4973	-1.7258	0.3489	-1.3101	1.9146285890155	-2.5125639695941	-1.1931167490082	0.1605836116242055	0.1825	0.853	-0.9707	-0.1871	-0.5857390410615999	0.284056681654	-1.3662654271189	0.1705406297652257	0.0021	-0.1104	-0.0202	-0.0765	3.5813567415903	-0.6896046421095999	1.6806162424119	0.1741122053547148	0.1831	0.2258	-1.1298	-0.4998	-2.3792697815825	2.8102333398703	-2.0542176619391	0.1799351946003114
9	0.1234160327846583	0.101	-0.7709	-0.7957	0.0106	-3.9926487845281	0.1772796963342	-3.060100927846	0.1290133934055676	0.0005	0.0331	0.0666	-0.0108	1.1586915971457	0.1715749568827	0.6421962901161	0.1364983370372669	0.0001	-0.0001	-0.027	-0.0036	-0.6213051408143999	-1.1870579222804	0.286023833189	0.1471958129455086	0.2695	-1.2444	0.2387	-1.068	-1.9271003297474	-0.1573721228	-1.3675244041013	0.1609910982426309	0.0046	-0.1427	0.0888	0.12	-0.8389901296774999	-1.8791805183548	0.5977780084558	0.1766192710852712	0.4996	1.6819	0.03	1.1889	-2.0518570800971	-0.9308954493927	-0.9037881012404	0.1768333611621897
12	0.1407161686874722	2.0288	-0.2675	-3.2383	3.3268	0.2608442935409999	1.5795833395743	-1.6378110250102995	0.1484466245245192	0.0537	0.2108	-0.6798	-0.1895	0.4143607993323999	-0.4364322395550999	-0.6714675049569	0.1697097661275366	0.0507	-0.1083	-0.2525	0.6101	0.2976693702762	1.4692261384608	-1.6780982884471	0.1711705272389181	0.3317	-0.0068	-1.365	1.0214	0.3128164370957	1.2365907979317	-1.5622724060662998	0.1853881778468511	0.1561	-0.2101	1.1031	0.0449	0.0555917023791	0.0884431330135999	0.2503790473748	0.1862302018819283	0.211	-0.308	1.2539	0.1798	0.4572053597646999	3.2274661804438	-3.5945366568748	0.1953875304558587
16	0.1064389622546322	0.2006	-1.0168	-1.2606	0.452	-1.8901572239201	0.4385174201821999	0.822662771937	0.1141937939077663	0.001	0.0796	-0.078	0.009	2.3500379097724	-1.2980446118851	-0.6250820717615999	0.1231480825542416	0.0015	0.0764	0.098	-0.0555	0.6323605324410999	2.7577497369165	-0.1329401007353	0.1336516602929204	0.0028	-0.1565	0.0542	-0.0667	-0.6793361110969	-2.1204713256379	0.1871941400705999	0.1401137284593542	0.0848	-0.1102	-0.9298	0.1778	0.3541266193307	1.3157096326693998	0.0588178308964999	0.1503689911229536	0.4391	1.9867	-0.5156	-0.4095	1.6851013479117	2.6253210955803	-0.8307280932304999	0.1535502063740881
19	0.0976108369229347	1.8846	2.7809	-4.5992	0.2735	-7.678579301718999	7.4679760583818995	-0.5727164978999	0.1022126889208548	0.0014	-0.0681	0.1207	-0.0442	-6.840297346594099	4.4697223747963	-0.4489433233177	0.1523198424776178	0.3634	-1.6011	-1.0067	-0.0376	-7.9702685313288	7.1444976599665	-0.5852669246932	0.1580050159378127	0.0087	0.2861	-0.0283	0.0066	-6.8302648737656	5.325236577367799	-0.4536644870017	0.1660064788127272	0.2775	-1.4996	0.5028	-0.0774	-6.6389397154715	7.3535665251063	-0.5332947811384999	0.1663369899628366	0.0039	-0.1665	0.0442	-0.0722	-10.5095857617989	8.6010159995112	-0.7482257578525999	0.1719399313336795
20	0.0926647140989527	2.017	-1.8704	5.3991	0.0019	-3.9714035479501	9.590139134339898	-0.0738468686239	0.0996499163840664	0.0053	-0.1241	0.2535	0.0086	-3.098657097932	6.8642179092597	-1.0621437998079	0.1159971809461774	0.0002	-0.0449	-0.0044	0.0087	-1.1027064644596	1.8885441596614	2.2232353218263	0.134367133675512	0.5818	-0.2511	-0.017	-2.536	-2.9698873584509	6.434316612800799	-0.0577949120983	0.1407014395647711	0.0014	-0.0163	-0.0766	-0.096	-0.6681233473474	3.8035661789839	7.9255748484536	0.1417430939264943	0.1318	-0.3954	1.1077	0.1066	-4.0063401592117	9.543832387206	-0.2370811029982	0.1466869566680259
21	0.1531367781275232	0.0453	0.5412	0.2733	-0.2758	1.482838827083	-2.9882605537877995	0.4608642616198	0.1609173794980019	0.7322	-2.0659	1.5907	0.1649	4.8967909730448	-5.2112204743992	-0.0329694597265999	0.1644588199198327	0.2227	0.5652	0.4085	-1.2428	1.405726486911	-2.2464083669086	0.2343664338799	0.1741187478340423	0.3467	1.3545	-1.0224	-0.3262	0.8148335088276999	-1.7919176762621998	0.4105051823238	0.175668814541606	0.7211	2.1609	-1.2057	-0.184	1.4951531956921	-2.2968067892353	-0.0568506793614999	0.1763022855180215	0.0266	-0.4441	0.1213	0.1188	0.3390975816033	-1.3713013350485	0.5227508489109	0.1838230159934773
22	0.1530295679009238	0.0733	-0.7886	-0.111	0.291	0.4470942008748	-1.7587908444127998	0.3840666656934	0.1583659125183686	0.7316	2.0552	-1.6448	0.0055	3.6611444078499	-3.9001139763217	0.1439561493313	0.1603745058559495	0.1451	-0.7983	-0.0318	0.8478	1.76256777536	-2.3057376572042	0.0941085294344	0.1616552673861053	0.0021	-0.0678	0.0926	-0.0768	-0.4198688236303999	-0.4194360502927	0.298220172706	0.1625067532655485	0.0221	-0.1328	0.4224	0.0881	-0.4137313108412	-0.4092068623106999	0.2548641528746	0.1738166622737767	0.8147	2.2572	-1.3607	-0.2899	1.1241090731604	-1.9846591836615	0.265172026918	0.1749900923046163
23	0.0858932347651693	2.156	-4.4771	4.1953	-0.0819	-7.5907263141659005	8.2111659083049	-0.0522082017389	0.0899802664403892	0.0245	-0.4632	0.4355	-0.063	-5.2733824629052	7.4121089547879	0.0932036397283	0.1341163082551939	0.1426	-0.9738	-0.783	-0.1845	-7.528800383844099	8.040889271435299	-0.1067376422890999	0.1415253932300513	0.0005	0.0491	-0.0027	-0.056	-8.3752656893546	10.8827150649577	0.0862005802636999	0.1476801335474138	0.0103	-0.1374	-0.2908	-0.0381	-3.5603475631965	4.3500015323762	-0.0152650959116	0.150261007690911	0.0164	0.3189	0.2435	0.0557	-6.1407389177174	7.239668451229799	-0.0070817455259999	0.1522620483106836
25	0.1044086302313163	1.9594	-0.2968	-5.1353	1.3003	0.4371404141077	-13.0278544708445	1.845581570137	0.1317025677601436	0.0284	-0.4566	0.1014	0.3227	1.1258401665112	-12.8968421786135	2.0550832086145	0.1430959557617489	0.1292	-0.3436	-1.091	-0.2138	0.8411146533353	-9.9008310477778	1.1619964117245	0.1464857997751198	0.6096	-0.1264	2.4064	-0.6603	0.2728832609352	-15.269423644977	2.3867056143848	0.1569883338334475	0.2324	-0.9482	-1.0225	-0.5253	2.5834207678848	-10.3238473138642	1.5498793513958	0.1624696812984864	0.0772	0.5748	-0.6182	-0.002	1.4116672845466998	-6.801623147416	0.0045244485304999	0.1670111372784563
26	0.1057543957751697	1.8778	1.0546	5.0481	-0.196	-3.9464207234556	-9.3399174590879	-2.2187895593572	0.1243202292992411	0.1821	0.115	1.4503	-0.2843	-3.4315384806847	-10.3308110302981	-0.5368749969322	0.1320292529397828	0.3045	0.893	0.7036	1.4719	-3.8148182857641	-6.734700652195299	-3.3744910861697	0.1426361013792287	0.4351	-0.3013	-2.102	0.2583	-5.0658479759627	-15.3522800676312	-1.9627844585923	0.1479381482348827	0.4599	0.8675	1.0644	1.6666	-3.2935624720198	-6.762044058531799	-1.5306012663528	0.1501621042779229	0.0941	0.7013	0.5466	0.386	-2.7502745610835	-2.7882799287397	-2.564772171333	0.1532149530932569
28	0.0719936152423023	2.448	2.7281	6.2064	2.2459	5.3207908148987	15.932904514701798	5.0970863423385	0.1138452472997027	0.1105	0.5114	1.079	0.1738	5.6243616397799	13.9309343975323	1.3596164549306	0.1162435721949758	0.12	0.3601	1.1458	0.3248	6.061423367826199	13.2130027733187	0.4264391097573	0.1268912436033653	0.0264	-0.2127	0.4589	0.2378	3.4479445244866	11.756484433774	-0.5277080707791	0.130990454734288	0.1816	0.2197	-1.0681	-0.9438	3.0739103316217	11.8898179648163	3.3458100167894003	0.132050467580384	0.0466	0.623	-0.2935	-0.2352	4.645113605656899	15.572364981367	2.3195077179492	0.1356345158850546
29	0.1215627578254655	0.0675	-0.1159	0.9055	-0.0093	-1.8785116868329	0.9909722572716	3.8777277918534	0.1338451226156888	0.0036	0.1743	0.072	0.072	-0.6265771069282	-0.0238812196348999	1.4656065796364	0.1450416816904073	0.4264	-0.8669	1.2427	1.4537	-0.7605401264617	0.6254755020686	1.5822586656619	0.1508526017282256	0.0609	-0.0609	0.7744	-0.049	2.1059537473096	-3.7792521860113	-3.2164107888171	0.1691559643437235	0.0169	-0.117	0.3183	0.1871	0.0355267567221	-0.4168394102665	0.1978167583596	0.1702098532851116	0.0201	-0.1249	0.2581	0.3084	0.5718116081938	-4.2756825473839	0.0295072730249999	0.1725395580347666
30	0.0902273926753504	0.0018	-0.0526	-0.0798	0.1469	-0.8714481300049999	4.6531395839197	3.799749905006	0.0902592455056709	0.0046	-0.1434	-0.2134	0.0992	-0.8487078582604	4.6992102728694	3.7472663020522	0.1022467312749541	2.1788	2.6396	3.4127	-3.6537	-1.1418527800060998	6.2322901501563	5.0388193138718	0.1213846225366416	0.7135	-0.4372	2.296	1.8316	-1.1988214884597	6.4435228819846	5.204256757965299	0.1247585283750737	0.5071	0.3561	-1.9073	-1.5272	-1.2012214133324	6.5519916176245	5.2738545792736	0.1310087496423576	0.0982	0.4902	0.6447	-0.6841	-1.3332172813309	7.2520615059003	5.8098640295304	0.1395519733902742
32	0.1093683899885616	1.5961	-2.0422	3.654	-2.0901	12.9694694132857	5.8064805288902	-7.7689895862676	0.120030784639763	1.169	3.2406	0.9766	-1.776	10.863397636884	5.230459216411499	-6.694649446942701	0.1418680904507387	0.4242	1.564	0.971	-1.047	11.4448089445686	5.346717872129999	-6.8718111141848	0.1437109863028345	0.3679	1.3377	-1.2979	0.605	11.079862991795398	6.7400119613398	-7.7995197780908	0.1463606051721045	0.0003	-0.0258	0.0361	-0.0352	10.6011763372685	6.2891014864871	-7.3822082514559	0.1465344077174991	0.081	0.3776	-0.7176	0.4146	10.2133327406279	3.6778258528667	-5.3262201531353	0.1511033712895954
33	0.1081302914652077	1.4931	-3.5516	2.5645	-1.2334	8.0628033395352	-0.6157971165163999	-4.486679221028	0.1160710220660026	1.8645	-2.7927	-0.4964	4.0062	6.3618074072207005	-1.233797442752	-1.6761311369121	0.1297011600147827	0.0	-0.0124	0.0097	0.0038	2.9808640640162	-1.0329512710285	1.670111653215	0.1419831551069661	0.3581	-1.3292	0.9659	-1.041	7.254225372588801	-1.1270991434936	-2.3500379097724	0.1453322654522123	0.3595	-1.2766	-0.3174	1.4073	7.589467337183501	-1.5448827864969	-1.9943375692137	0.1495827705447888	0.019	-0.2019	0.2289	-0.3127	6.987676339596299	-0.8886803774515999	-2.8282524479309	0.1519280849305679
34	0.0906452800829646	0.6664	0.7356	-2.5234	2.0296	7.3351933297694	2.2482968323822	-7.0626248130798	0.0918101122456726	1.5133	-4.0232	0.6409	2.8509	9.8414230714208	-2.6271702180232	-3.4156045532512	0.108098080696626	0.2912	0.1105	-0.805	1.8385	7.291797966907299	-0.1900661813116999	-5.016079042127199	0.116227805639306	0.0682	-0.0122	0.2572	-0.902	10.387701052690298	-1.6771540557103	-2.8822310860513	0.1191885548085602	0.0634	-0.42	0.6264	-0.4788	8.9046261674231	-0.0598407496947	-5.5439444850291	0.1241068448090387	0.0629	-0.4062	-0.2414	0.7328	7.0544808057249	1.1680158954215998	-4.342290298359	0.1251839306487089
35	0.0862227422916734	1.0761	-1.997	-3.8287	-0.272	7.897326552411	-0.6135545637665	14.464504579885698	0.0892216148256955	1.1773	1.0178	-1.9373	3.8735	5.102987796943499	-1.4980645799639	10.307952729461398	0.1138103435418207	0.0615	-0.1853	-0.4879	0.7339	7.865891470881698	-0.7773789436013	14.2669238797103	0.1206232070064829	0.0019	0.075	0.1254	-0.0483	8.800249106975999	-0.4065315362231	15.746261177061	0.1257527617970705	0.1851	-0.9901	-1.0975	0.1502	6.1176839017272	-2.971972539078	12.7556006984005	0.1259403427605648	0.2485	-0.624	-1.5929	0.1801	5.6129128178462	-1.1150208330687	10.3723179276866	0.1292707862947429
37	0.1392396233807529	0.0002	-0.0026	-0.0318	0.0279	0.1227109127533	-1.5773407868243998	0.0061768558198999	0.1456533504047846	0.1502	0.522	0.2599	1.0984	0.9901460536269	0.4114100720299	2.1477753889437	0.1513720105695397	0.2781	0.0015	1.6367	0.2775	0.8550814292337999	-0.8173908058231999	1.6365520480279	0.1643271206892773	0.0056	0.2164	0.0143	-0.0648	-0.0159732704642	-1.2207748995902998	-0.2207930882884	0.1932788301654482	0.0121	-0.0625	-0.2746	-0.1197	1.0248466067043	-1.0172927448099	2.0309659307954	0.1982641090097567	0.0001	0.0247	-0.0171	-0.0126	0.1362055722834	-1.5389026458305	0.0062161988506	0.2018597789156325
38	0.1422239832454988	0.0008	0.044	-0.0238	-0.0771	-0.5484418479579999	-0.9937262694205998	1.0019096198062	0.1481564288354081	0.1805	-0.2834	0.7107	1.1147	0.363529603668	-1.7107530039281	-1.7232640876906995	0.1525860217588754	0.2613	-0.6097	-0.8367	1.2233	-0.0496115617126999	-1.8641908236581	-0.6966863876356	0.1669986759555602	0.006	-0.2148	0.019	-0.0873	-0.4615724361723999	-0.5851488956011	0.9807037262589	0.1965195991403905	0.171	-0.4295	-0.369	0.9925	-0.0670405243128	-2.3259206319533	-0.8557502607556999	0.1995149132389057	0.008	0.1228	0.1028	-0.1866	-0.5574120589576	-1.0095028247313	1.0169780005643	0.2029157930695101
39	0.1493457757265879	1.5967	2.145	1.703	-2.9217	-0.435133919542	0.6679659752246	1.6465451778257	0.1651360832092893	0.0001	0.0211	0.0072	-0.0239	0.0972166288596999	-0.4392255947348	-0.6719396213252999	0.1750067154866589	0.0167	-0.0232	0.2232	0.3043	-0.4053905883327999	0.8339935647786	1.7628431765748998	0.1833786892961241	0.0117	0.0892	0.2618	0.139	1.2422561943525	2.4962759548843	-0.0982395476579	0.1865379545530017	0.0168	-0.0439	-0.302	-0.204	0.2571853916859	1.812926854656	1.3253880182215998	0.2028975448330618	0.0012	-0.0692	0.0424	-0.0439	0.1883744309915999	0.4509104748526999	0.0598407496947	0.2063895342833847
40	0.1164889256433124	1.7072	3.1096	-3.0082	1.8067	-0.1099244277757999	0.0790401486762999	0.2497889019143	0.1258577957296421	0.4287	-0.695	-1.592	-1.4463	3.5071164426594	-2.8210920163435	3.0497930538026	0.1273734683922275	0.3342	-1.2928	-0.7153	1.3241	-2.6352355393167	2.5816503315033	-3.7520268087669	0.1310352863177631	0.0034	0.1538	0.0056	-0.1251	-0.1708274392993999	0.6837031875046	-2.8469010444827	0.1340440344933608	0.0984	0.1149	-0.6631	-0.8049	0.3067182673372	-0.0612177557691999	0.6497501520104999	0.1351477374894212	0.0248	-0.3548	-0.1634	0.3502	0.7471634960236999	-0.3699425176721	-0.5554055643918999	0.1360873731993055
41	0.1365410985322147	1.2598	0.1651	-0.8938	3.6074	-0.1866826806714999	-0.0919446627458999	0.5914044374824	0.1424534676075959	0.0518	0.0245	0.1299	-0.7263	-0.2460119709670999	0.0570080514843	0.5609529317205999	0.1441169309202906	0.0125	-0.0302	0.1713	-0.3156	-0.2033641256883	0.0190813698895	0.3162392807665999	0.1491516364815636	0.227	1.4198	-0.4957	-0.1452	-0.1754699169219999	0.0526409750766	0.368644197659	0.1592705004130831	0.0033	0.0593	0.0113	0.1643	-0.1594966464577999	-1.1574326201632998	2.3128587457609	0.1660482844581704	0.0651	0.2365	0.2551	0.6838	0.0280909239198	1.2247092026603	-1.7062678984283	0.1689231523317747
43	0.1220017499932496	0.1006	0.3671	0.1409	1.0403	1.1390594248264	4.2157631116278	0.3645525224661999	0.1242005713469897	0.0452	-0.4008	-0.1176	-0.6095	0.3110066576835	2.8937192510157	-1.1227714101166	0.1416147635050157	0.374	0.787	1.1218	1.4433	-0.8070435887490999	1.7961273805471	-3.2558325055785	0.1490551673427465	0.2584	0.5905	1.268	0.8022	-0.1933316528598	1.7503320928122998	-1.4628525674874	0.1600524419018084	0.0037	0.1853	0.0006	0.0246	0.2180784191700999	3.27727445731	-2.0968261641872	0.1667301483935126	0.0108	-0.1807	-0.0502	-0.2492	-1.0752056860003	-1.1034539820429	-1.7509615813034998	0.1674162664287647
44	0.0823291266350936	1.497	-1.0783	4.7279	1.9386	1.4631279687023	-8.127207880791099	-1.0834283794166	0.1069566313836991	0.1442	-0.3451	1.1544	0.7553	0.4671984895625	-1.020951646665	-0.4848241673160999	0.1257504609228881	0.3465	0.5568	-1.3821	-1.3833	0.523655738617	-3.3907791008795	0.2979447714911	0.1398693385778769	0.0013	-0.0806	0.0301	0.0801	1.8274444329843	-7.5453244567381	-2.0742826075961003	0.1438385578511001	0.0252	-0.0129	0.1964	0.4735	-0.2583656826068999	-0.2964103932938	1.783419581631	0.1484282770649389	0.0013	0.0808	0.0546	0.0562	0.7056565986352	-1.0123748659724	-1.6712132580745998	0.152513660533689
45	0.1301479830926377	1.0445	2.6721	1.2427	1.8315	5.208545148311599	3.8519974497756	3.3494689186445	0.1543710844897705	0.9335	1.0217	2.5138	-1.3069	5.9280504937532	2.3630604529341	4.8871125874926	0.1587817478446166	0.5695	0.302	-1.4099	1.8168	4.842064817341099	2.3824959100999	3.9185265146893	0.1673020289994635	0.0242	0.4585	-0.0613	0.056	3.2716484039199	2.995971787805	2.288190665512	0.1721726900591315	0.0452	0.2064	0.0625	0.589	-0.4771916193603	4.7453596478805	-0.8610615699002	0.1752186436017798	0.1074	-0.422	0.6248	-0.5923	1.84518813983	2.8136168405105	1.8873245257097	0.188996467465141
46	0.1064536428682467	1.6447	-1.5633	1.7641	4.1975	2.0140877706251	-2.7733295770737	-9.5913194252609	0.1234022679638027	0.0003	0.0325	-0.017	0.0426	-0.4138099969026	-0.3775357225972	-3.6672425776084	0.1571833216199967	0.0363	-0.5788	-0.0955	0.0503	1.6203033763488	-2.2545523742635	-8.3719215317451	0.1581709651560584	0.023	-0.4373	-0.1434	-0.0803	1.4717047493948998	-2.9502158431009	-9.544383189635798	0.1622826442247526	0.0023	-0.0339	0.0151	0.1415	2.9707529051263	-0.7662448659132	-5.9115264208592	0.1657952496694471	0.0411	0.51	-0.0304	-0.3327	2.3762797112493	-2.7167149558964	-9.4879259405813	0.1701722179511558
47	0.124477435122095	0.807	0.311	1.189	2.8661	12.2274991973144	-32.9370017262725	-16.2021682168126	0.1245927606984102	2.1392	-2.3168	2.834	-3.515	13.117477894779098	-34.3160536383689	-13.6483334080142	0.1653353570676465	0.0035	0.1077	-0.1323	0.0506	13.3840269277716	-35.4293827211175	-12.2416626883664	0.1656593588128056	0.0045	-0.0816	0.0041	-0.1842	12.1043161681927	-32.4386042133649	-18.0337043249897	0.1758339633599205	0.015	0.2808	-0.1362	-0.1748	10.9303594751354	-31.9531112145269	-14.126665975264798	0.1760561448995046	0.1044	0.6462	-0.5568	-0.4025	13.7706902334912	-32.801071555204	-13.7497203981281	0.1762735258769668
48	0.1060218524623781	1.6609	-2.9997	-3.185	-2.087	1.6542564118429	2.9927456592876	1.6380077401638	0.1388351744601381	0.0361	0.3381	0.4774	0.2196	1.4750882500351	3.8398011102586	2.1554472799302	0.1421382206501142	0.0039	0.1151	-0.0214	0.165	0.8832903822456999	2.2615160906974	1.3737799459826	0.1475112774588944	0.0224	-0.0127	0.3927	0.2716	5.207994345881799	5.7001363169081	3.4917726606863995	0.1607129982207999	0.0011	0.0739	0.0318	-0.0642	-2.1899511178541	-0.5521007498131	-1.0122568368803	0.1640181619059108	0.0003	0.0501	-0.0213	0.014	5.9662525765629	2.179210470473	1.2682619376451998	0.1658469471261614
50	0.1378777193782314	0.0022	0.1163	0.0761	0.068	0.3908336669737999	1.5185622989585998	-0.6336195094235	0.1778057191910252	0.0501	0.5973	-0.0087	-0.2559	-1.3246405006382995	0.4563791561199999	-1.4556134498386	0.1829644272077575	0.0507	-0.1257	-0.32	-0.545	-2.70286620909	2.6276423343916	-0.2215799489024	0.1845695796582457	0.0014	-0.0332	0.0639	0.0779	-2.5320387697906	-1.5909141324159	-2.0813643531221	0.1871945456216453	0.6714	0.4689	-1.9798	-1.1136	-2.3663652675129	1.2805763062543	-0.8501635503962999	0.1873025000217344	0.1142	0.2145	-0.7952	-0.4864	-1.0189058090685998	-0.9681139564349	-0.9600092921107	0.1997148460123578
51	0.1012875291309386	0.109	-0.6777	0.8295	-0.6828	-2.1125633764672	1.4129656045598	-2.2128487617215	0.1172618664914889	1.0225	1.9375	-2.5421	1.6924	-4.8749162479756	5.487565922036	-4.4984034441766	0.1368240634274568	1.0098	1.5179	-2.6981	-1.2192	-0.9692942473559	-0.2302354156564	-3.1307610109832	0.1380293334263591	0.0623	0.3344	-0.6962	-0.2836	-3.9603874993541	5.0333112895738	-1.4492005358345	0.1440592440613362	0.1218	-0.4664	0.4053	-0.9417	-4.9291702873109	6.114300401087	-3.6323453093775	0.1576562006923067	0.0035	0.0598	-0.1652	-0.0459	-1.6336406637561	1.0713894120224	-2.1046160842658	0.1614640482411056
52	0.121952106455367	1.6354	-2.986	0.5536	-3.3004	-3.5391023266184995	-0.1569000064316	-7.4645138716803	0.1544067776227912	0.0626	0.2441	0.5953	-0.4412	0.3951220573201	-0.9797594935221	-3.0307510269438	0.1588080496919431	0.0047	0.0739	0.188	-0.0618	0.9989982355344	-0.6491993495806999	-1.0601373052421998	0.1676084381158314	0.0194	0.2152	0.0027	0.357	-2.1647715782061	-0.4541366033701	-6.0564268029273	0.171104477707404	0.1834	-1.0226	-0.2083	0.7201	0.2524642280019	-0.8750283457986999	-3.5356794829476	0.1728554804445318	0.1491	1.0316	-0.229	-0.4207	2.1401034979572	-1.5966188718674	-2.0563028425662	0.1731544757554763
57	0.0969921700378089	0.9751	2.4853	1.8868	2.3117	7.6982901600997	8.9886235379676	7.2317605020591	0.1171492757986853	0.0001	0.0124	-0.0392	-0.0043	0.8994210248326999	5.092561893808	-0.7698644247376	0.1229053702786808	0.6303	0.7068	0.9459	2.5096	4.9934961425054	8.3110578632522	4.6607721318755	0.1339255477415597	0.7459	2.0245	1.791	-1.024	5.7722127491505	9.206308526830698	3.9700658849063	0.1515844050333809	0.0449	0.2803	-0.6005	-0.0723	4.1397523763154	7.186909447061099	6.3951702972543	0.1566088189509103	0.0099	0.1223	-0.0772	0.2726	3.9243492832329	4.3543292657532	2.8231378539399	0.1573085581172233
58	0.0736111963088022	2.284	-3.5924	-4.89	-3.1185	6.121382146613	11.3368516683278	7.2588285071806995	0.1226519345550057	0.2169	-0.5136	-1.1109	-1.0745	6.298661842947199	12.5379157095374	8.0268438094754	0.1266574915441144	0.0078	0.0816	0.1876	0.2246	10.5547122180118	14.7100444344844	1.8887802178456	0.1368683298065728	0.3022	-1.5368	-0.9718	0.076	6.926930700195499	12.1366954824588	7.8061294072484	0.1396399148521383	0.0328	-0.5216	-0.1495	0.2403	6.7337170764278005	13.368093000338098	2.4373400948957	0.1425121360405706	0.0689	-0.558	0.4074	0.4976	6.0390765263886	13.2048981089945	7.0977187964642	0.1485682412148943
60	0.0756329231141249	2.5524	-1.1722	-6.7531	-1.9087	0.5914437805131	15.2750890413978	5.996664739294	0.1115829007244245	0.0083	-0.125	0.2998	0.0783	-2.2246516709315	15.963434706525	8.790413349301	0.1170477378277968	0.0016	-0.0744	0.1167	-0.0415	-0.7197020605950999	15.8290389136538	7.625702268458199	0.1253713649824636	0.0055	0.1493	0.2063	-0.0228	-3.8431059248374	16.5535014809636	10.7144449226538	0.1388364728131945	0.001	0.0511	-0.0533	-0.0735	-1.6746361017454998	6.647123065857099	4.7198260209562	0.1410637102019583	0.0921	0.5285	0.2453	-0.8002	0.8288789707875999	16.4714319189234	6.3236446674417	0.1546047557005435
62	0.1361620672705725	0.6156	1.2389	2.0448	1.0325	-2.4189668995588	-1.4841371470961	0.7638842840711999	0.1499966184684527	0.8575	-1.3633	0.909	2.4271	-0.3533791017474	-1.7801541100829	-1.6998549844242	0.159508664961762	0.3589	1.2736	1.3106	0.188	-0.7413407274801	-1.1988214884597	-0.6789033377592	0.1657975630383943	0.064	0.5828	0.4878	-0.041	0.7327639467875	-3.1721498792795995	-4.4007146989485	0.172621977178097	0.439	-1.4993	-0.3246	1.2089	-1.0379871789581	-1.5550332884175	-0.7394129189758	0.1755711095235561	0.2579	0.286	-0.8136	-1.208	-1.1900479926135998	-2.536838619536	-1.6910028025167	0.176998305654351
75	0.0722089827251717	2.2532	-2.8691	-5.731	-2.3939	4.3209663757196	11.7640776386991	5.2045321591802	0.1158983804312521	0.3774	-0.8132	-1.8492	-0.8962	4.2544766538366	12.7380537067083	6.2405521866033	0.1283970593665224	0.1631	-0.6561	-1.1866	-0.2598	2.6835487810163	10.1030935686065	5.1580286968928	0.1348876630032312	0.2176	1.3141	0.5281	-0.6431	6.2636465456242	16.30768622515	7.5386361415191	0.1419002574876438	0.0248	-0.1484	0.1206	0.4751	8.206995547050699	23.4588722003355	11.8329672854548	0.1476374903852382	0.0259	0.2793	0.3128	-0.2953	7.3186299138447	19.8857774951922	9.5481994636137	0.148454988299558
77	0.0909402035705675	1.7441	-3.5126	-4.0508	-0.1445	-0.3710834655624	0.4645625065056	-3.32055179108	0.1173824773533003	0.0313	-0.1084	0.0686	-0.6197	-0.3199768686831	0.4858077430835999	-3.0368098536716	0.1276596084276927	1.1214	2.412	2.7114	0.0846	-0.4265571388494	0.4928108025481999	-3.7108739986547	0.1432632360399353	0.0332	-0.2572	-0.4144	0.3313	0.1687422586723	0.8546093128654	-2.4618508030218	0.1438339605126522	0.275	1.1076	1.2738	0.1356	-0.8397376472607999	-0.1277861637136	-3.0614385908898	0.1489693826977769	0.068	-0.2223	0.7562	0.253	-0.2297632992879999	0.0118815952714	-1.1132110536565	0.1493188362787653
79	0.1196974430579409	1.4941	2.7568	3.3348	0.0438	6.2007763825656	6.4314445715597	2.2139503665811	0.1537693792478151	0.005	-0.1563	0.1407	0.0681	0.6864178566228999	0.2270879732004	1.1934314932538	0.1538684480326899	0.0327	-0.232	0.4536	0.2432	2.6015972480682	1.9705743786709	2.1926657869724	0.1612672832580149	0.3161	0.2579	-0.0555	-1.6943	0.5513925752605	-0.4578348482559	2.1269235826727	0.1623873327138276	0.0542	-0.4768	-0.5177	-0.0712	3.289864227134	3.400024713094	1.1746255245792	0.1707724326411731	0.0232	-0.2976	0.1611	0.2985	2.3808041597798	1.8270510026773	2.1967574621652	0.1717884595053742
80	0.1449342171585956	1.134	-2.4934	-2.349	0.0373	2.9366424975094	2.8333670419219	-0.0505557944495	0.1598027204307067	0.0206	-0.3	0.3163	0.0568	0.3687622267511	0.4142427702403	-0.0139667758984999	0.1629550672628345	0.2159	-0.1065	0.1307	1.3996	1.4268536943969	1.4035626202224998	-0.0268319469373999	0.1657802592591651	0.0032	-0.0272	-0.0573	-0.1567	-0.4523661669885999	-0.3741915649876999	0.0635389945805	0.16580458950611	0.0393	0.1325	-0.1347	-0.5652	-0.8842739580131999	-0.7815886478862	-0.053506521752	0.1660339007789657	0.2198	0.1757	-0.1724	1.3874	-1.9311526619095	-1.7657939038774	0.0238025335734999	0.1765620722571288
87	0.1711648494708109	0.8814	-2.7771	-0.1064	-0.0237	3.3547015417276	0.96390425215	1.7635120080968	0.1783326035766004	0.0058	-0.022	0.2186	0.0241	-2.2995214583536	0.7208036654547	1.6805768993812	0.1863467034361039	0.0933	-0.6401	0.2405	0.5327	4.223435002614299	0.8393835599845	1.4373976266245	0.1940111215014155	0.07	0.1676	-0.1502	-0.7002	0.4499268990851999	0.8161318288407999	1.7154348245814	0.2003889815681988	0.0	-0.0033	0.0007	0.0125	-1.3425809226375	0.7346524122610999	1.6323030007123	0.2015299016910885	0.0037	-0.0334	-0.1607	0.0175	2.6130460700019	0.1925447922457999	0.1295566000950999	0.2163721141406656
90	0.1352961113510506	0.6483	-0.7568	0.6365	2.4918	-0.5893585998859999	0.8744382003382	0.1855417327812	0.1441631920518522	0.005	0.1016	-0.1883	-0.0792	-1.5929599700122998	3.1829692127220994	-0.2083606905871999	0.1454000315439093	0.0004	-0.0216	0.0259	0.052	-0.4707787053562	1.5660099939827998	-1.9622729991932	0.1507677420633419	0.0594	-0.1275	-0.0777	0.7539	-1.1235976137613	1.8986159755206	0.2407006618226	0.1518165636426311	1.2686	1.5159	-2.3495	-2.1716	0.7375637965328999	-0.9189745110906	-2.4865975693321	0.1587072037105268	0.0036	0.1784	-0.0276	-0.0358	-0.9715368001058	1.0408985632299	1.949840601492	0.1635735279843416
92	0.1349626477615255	0.6064	-2.2624	1.2551	0.2141	0.8168400033934	-0.932036397283	0.4856503709607999	0.1513941766497285	0.8838	0.7526	0.9961	-2.6828	0.0835252541760999	1.1182469615861	-2.4840402723366	0.159230180909661	0.4332	-1.564	1.1875	-0.4736	-0.4050758440872	0.3148622746921	-0.4220720333496	0.166338997210047	0.1209	-0.8937	0.0032	0.5398	1.2671209897548998	1.8602171775574	-5.0615989286471	0.1726338299324503	0.2134	-0.0461	-0.6747	1.182	1.7596170480575	-0.2259076822794	-1.7465945048957998	0.1766264342604132	0.3244	-1.4176	0.3997	0.7653	0.8885623483595	-0.3097083376704	-0.6794934832197	0.1782637960095107
93	0.0864890983371032	2.8934	-0.5164	-7.0012	-0.9473	-0.6661561958123999	14.1795430085256	2.1600897575528	0.14115769325008	0.0064	0.0129	0.2601	0.0109	-2.2473919426761	10.7263265179252	1.8393653712864	0.1560964284924641	0.0521	-0.689	-0.1535	0.046	-1.8683218418816	15.359165098003698	2.4233733189972	0.1599795845609621	0.0681	0.7867	0.1167	-0.0773	-0.7619958185976	16.3851526525983	2.4764864104422	0.1637490217328966	0.0052	0.1921	-0.0858	-0.0595	-1.5624297781891	21.2252109753737	3.2051980250676	0.1647670029253044	0.0	0.0012	0.0043	-0.0128	-1.8248871359888	18.6763727314742	2.8783754690426995	0.1744417114112466
94	0.0784273500596558	3.728	0.6101	8.4217	0.0717	-0.3141934431702	16.3384918181881	0.5782638652286	0.1227770244224928	0.0029	-0.0244	-0.1771	0.0608	-1.7642988687108	13.747045072040498	0.593292902956	0.1371286453682242	0.0035	-0.0579	-0.186	0.0101	-2.3564508237765	12.8417225926028	0.6482157738132	0.1410568002295493	0.138	1.174	0.2991	-0.0024	-0.1306582049546999	21.3205391387598	0.6023418000169999	0.1476559613224938	0.0243	-0.4784	0.1099	0.0785	-1.5931960281965	27.6999722237341	0.5325472635552	0.1535726789435068	0.0	-0.0031	-0.0007	-0.011	-0.8134171597225	24.1008717752981	0.8862411095482	0.156683665164313
95	0.0927476690471957	1.8063	-2.3867	-4.6671	-1.3171	5.815450739889799	16.424535026329	4.2996424530802	0.1218014655289187	0.0489	-0.1278	0.4931	0.5856	3.5608590225956003	14.8324799460228	5.2456456262617	0.130807865796811	0.2729	1.0396	1.4303	0.0558	3.3695338643015003	10.7631909376911	2.6388157551104	0.14458295587914	0.4817	0.3554	2.1113	0.6428	3.3975854451906	12.9397654251072	3.4246141072815	0.1460855439505634	0.0957	-0.7458	-0.6305	-0.1689	1.1887890156311998	10.2649507969063	3.2920674368532	0.149071361660363	0.008	0.0028	-0.2604	-0.1139	-0.4686148386677	13.171299160776698	7.9488265795973	0.1499276980809871
96	0.1085175997735215	1.8968	1.6438	4.6673	-1.3164	-2.8364357983165	-6.210061337810799	2.3035737905157	0.1513045234050914	0.1905	-1.3587	0.1845	0.0917	-3.1727400247400994	-7.1601561861851	2.5877485012618	0.1598691826569511	0.0383	0.3649	0.4561	-0.1361	-1.6791998933066998	-4.2294544863114	1.7506468370578998	0.1626581438778828	0.0193	0.3383	-0.2442	0.0605	-1.8736724940568	-4.2263857299168	1.6919076922227998	0.1652862537445935	0.0005	0.0458	0.0298	0.0384	2.3358744187204	-1.1262335968182	0.2275207465381	0.1724127810065429	0.1013	-0.2507	0.9004	-0.0857	-1.6419813862645	-2.7101840128002	1.2907268081749	0.1828910443518049
97	0.0976170508634475	0.016	0.247	-0.1781	-0.3916	0.0548441847957999	-0.5707100033342	1.0292530261427	0.1154691316075343	1.6167	2.0927	-1.9131	-3.6004	-1.2987921294684	0.6137906219507	3.5132539554486	0.1589857616287372	0.0015	-0.0018	-0.0233	0.1177	-1.2721962407152	0.5530843255806	3.6381287348904	0.1614440632323547	0.0037	-0.0951	0.1011	-0.123	2.0588601395617	-2.8306917158343	-0.7989389244248999	0.1647731205826299	0.0045	-0.0611	-0.0108	0.1934	1.7639447814345	-2.7398093149173	-0.8092861414989999	0.1818551695537723	0.1726	-0.1532	0.3782	-1.1214	-1.4425909066769	0.7760412805574999	3.435826871031	0.1847912937466303
98	0.1282935542051693	0.6522	-0.7821	-2.5916	0.5457	0.8968243848065	5.078123001541099	-0.7518453166769999	0.1410869772914188	0.7429	1.4403	2.4064	-0.1817	0.4317504189017999	3.0950768821383	0.1897907800967999	0.1546178002349597	0.7117	-1.9829	-1.5902	-0.6659	1.5234801777961	5.3320429216789	-0.2331467999282	0.1668516276414753	0.3867	-0.0183	1.7546	-0.6303	2.1533227562724	6.6787942055706	-0.2094229524160999	0.1715598780737781	0.0514	0.1888	0.6328	-0.115	4.0528042784684	3.1619600343282994	2.0449720497246	0.1752557019715979	0.0829	-0.1887	0.6412	-0.5131	-1.6382437983479998	-1.0778810120879	0.6543532866024	0.1779854677744762
99	0.1231458992778452	0.5476	-1.3023	-2.1644	0.5377	1.6286834418879002	4.5216551753203	-1.6927338958675	0.1280677003072231	0.1677	1.1554	0.7248	0.3218	-1.1211976888886	2.9940439793007	-1.8238642171906	0.1453621643218192	0.1941	0.8512	0.2124	1.1108	1.3004051937271	3.7665837301259	-1.0843332691227	0.1486959075763749	0.866	-1.6886	-2.407	-0.3011	0.3918959288026999	3.1326888194875	-0.7902047716095	0.1566854912374343	0.067	-0.6069	-0.522	0.0164	2.7593234581445	7.658120925754999	-1.9468111881281	0.159092101999213	0.0242	-0.2951	-0.3573	-0.1148	3.3224795995843	2.9350294332507	2.7529105441404	0.1653887714520369
100	0.1278679318031785	0.5189	0.5409	2.3834	-0.3381	0.7841852879123999	4.3167960144654005	-0.5200755228233	0.1343216758838262	0.2472	-1.1332	-1.2135	-0.0633	-1.2040541115427998	2.4684210891487	-0.1250321515646	0.1529092076693939	0.1781	-1.0622	0.3566	-0.7009	0.2266551998626999	3.3372725791275	-0.1949447171184999	0.1556706973125212	0.8275	1.4445	2.351	0.6001	0.2983775448287999	2.5762996793281	0.2519921116335	0.1699821722115649	0.0057	0.1497	0.1315	0.1046	4.0182610975138	2.2657257949823	2.2266188224665	0.176951893483133	0.0523	0.3801	0.4879	0.2461	-0.4423730371908	0.1220027382006999	0.214419517315	0.1783509242091857
101	0.1272877355637824	0.6184	0.7137	2.5237	-0.6398	1.9541289918383	5.341445906016199	-0.9912870015172	0.1342092483579507	0.2493	-1.2106	-1.1458	0.0894	-0.0241172778191	3.4879563867085	-0.2109573306134	0.152413655743936	0.3695	-1.5877	-0.828	-0.6562	1.9987046456214	5.0625825044146	-0.5947879381226	0.1543303269345953	0.911	1.2301	2.7091	-0.0483	1.0393641850326	3.8463713963855	-0.0340710645861999	0.1663985571812371	0.2633	0.0092	1.4373	-0.5545	3.0667105570036	6.683790770469499	-0.4321045061781	0.1707482082322356	0.0466	0.2276	0.5955	-0.0575	5.3423507957223	3.4596687476352	1.9317821504007	0.1777351689717436
102	0.1280049674007684	0.5113	0.417	2.3608	0.4948	0.7692349362463999	4.8762932540501	0.8348197684233	0.1344925939760251	0.2436	1.0802	1.2426	0.0798	-1.1101816402926	3.0178858559049	0.2060001087451999	0.1527521900029977	0.1875	1.1659	-0.2255	-0.6564	0.3250914626741	3.9321785463422	0.430019325551	0.1557180943651973	0.7883	-1.339	-2.3803	0.3671	0.3262717535951	3.08055930381	-0.0652700879313	0.1704980369496023	0.006	0.1437	0.1622	-0.0757	4.2668303654764	3.0702514297666	-1.7768492955041	0.1771401245418881	0.0267	-0.3338	0.0605	0.3328	-0.9681926424963	-0.6045450097362	-0.1951807753026999	0.1804769687030644
103	0.0930650871538021	0.0	-0.0	0.0	0.0	0.0	0.0012589769824	-0.0	0.093703582128133	0.0	0.0045	-0.0	0.0122	0.0	-0.0004327733377	-0.0	0.1364202179304816	0.3247	1.8734	0.0006	0.2463	0.0	0.0001573721228	3.93430307e-05	0.1378768318824398	0.0002	0.0037	-0.0437	0.0007	0.0	0.0041310182235	-3.93430307e-05	0.1384092826857186	0.0	0.0001	-0.0001	0.0	-0.0	-0.0033048145788	-0.0	0.1413812602385809	0.0	-0.0001	-0.0	-0.0	0.0	0.0006294884912	0.0	0.1606584493852673
104	0.1438759921663404	0.2158	-1.3289	-0.2853	-0.6346	5.2639794785679	-1.6739672702236	4.9848013327207	0.164112779247091	0.0089	0.0221	0.0526	0.2801	3.6037822690893	-2.0848265398237	2.9100072657255	0.1871848342494771	0.0442	0.5509	0.1149	0.1933	4.2792234201469	-2.0581126219784	3.0120630873613	0.1952885127525222	0.2487	0.2533	-0.1891	-1.3454	5.1906834123738	-1.793648769613	3.8704886742046	0.2099391411364697	0.1413	-0.8615	-0.4157	-0.3072	1.2341121869976	-4.2433032331178	2.5688245034951	0.2137956366843938	0.0377	-0.4943	0.0468	-0.1352	1.5933140572886	-4.416648626382	2.9174824415585	0.2212362709402865
110	0.1044556715506897	0.0004	0.0027	0.0449	-0.0653	-2.3726208093942	-1.1081358026962	0.6976306203724	0.1206745527723184	1.5918	-1.6079	-3.3409	2.4574	-3.3633570084816	-3.3833432680772	2.288190665512	0.171905969460565	0.0055	-0.0654	0.2087	0.0091	-3.0696612843061	-2.5462022608426	1.7680364566273	0.1802335842826578	0.0085	0.1592	-0.2047	-0.0605	-0.6111939819245	0.1767288939044	-1.1137225130556	0.1820824228653723	0.0152	-0.1163	0.3245	0.0813	-0.9750383298381	0.0972166288596999	-0.9310134784848	0.1943371235114165	0.0002	0.0008	0.0047	0.0393	-2.487659831161	-1.3811370927234998	1.1131323675951	0.1985423589687649
112	0.102269832625035	0.1688	-1.3255	0.2905	-0.7963	-1.0686353998734	-6.1215788617665	-0.970199137062	0.1174349123686289	0.0012	0.0605	0.0307	0.1012	-4.415114248184699	-5.0681298717433	-2.5733882950563	0.1258094887640964	0.0096	-0.2706	0.1911	-0.0645	-2.3805681015956	-1.9311526619095	0.3775750656279	0.1312918619023254	0.0123	-0.35	0.0717	-0.1122	-0.3577068351244	-3.5071557856901	0.8704645542374999	0.135538334125827	0.0843	0.7976	-0.1505	0.524	-2.6073019875197	-4.5271238565876	-0.8695203215007	0.1479370082713443	0.2663	1.024	-1.2564	-0.2695	-6.2883539689038	-1.9725808732366	-1.6980058619813	0.1510499411030025
113	0.0924531417171345	0.0318	-0.4725	0.5408	-0.0037	-0.817154747639	2.7725427164597	1.8155628377129	0.1157586948410523	1.5406	-2.82	3.4618	-0.1631	-3.0584878635873	5.0624251322918	1.1111258730293998	0.1515245393079471	0.0157	0.2178	-0.0358	0.3265	-2.873614962328	5.604808153522	2.1452967780096	0.1599970860514691	0.0079	0.2193	-0.1411	0.0774	0.0549228708572	0.1860925352109999	0.3574707769401999	0.1641708115495419	0.0086	-0.1946	0.196	0.0473	0.3835158632636	-0.2340516896342999	0.7585729749267	0.1729664993694265	0.1712	-0.8	0.2226	-0.8917	-2.4791223934991	4.9310980958152	1.7533221631455	0.1828407554960714
114	0.1268038272891145	0.0037	0.1189	0.1159	0.1282	0.5289277047308	-0.1374252062351	-0.3819814850663	0.1403590631655436	0.5853	-2.0233	0.4843	1.388	1.4419614181857	-0.3540479332693	-1.0167419423801	0.1414609941099657	0.0576	0.1361	-0.6285	0.4435	2.9233445531328	-0.7167513332926	-2.0330511114225	0.1550872072326369	0.0068	-0.0337	0.2181	-0.1308	-3.722637564834	0.8408785951511001	2.5217702387779	0.1646467470618096	0.0794	0.158	-0.6915	0.4695	-0.2862205483425	0.0422937580024999	0.1717716720361999	0.1722126141399981	0.014	0.283	-0.0676	-0.1934	0.1681127701811	-0.0536638938747999	-0.1314844085994	0.1738837315985915
115	0.1299566930214732	0.0049	0.1007	-0.0249	0.2134	0.0563392199623999	0.9772415395573	0.1401792183841	0.1436427670921682	0.5008	-0.1206	-2.2572	-0.3468	0.1526116160853	2.7125445946422	0.4010628549558	0.1492115893028577	0.0363	0.6007	-0.025	-0.0583	-0.3446842919626999	-6.1868882927285	-0.9869986111709	0.1634597576387468	0.0708	0.0111	0.7975	0.1174	0.0180977941219999	0.9111059049505998	0.1263304715777	0.164779629252594	0.0524	-0.6745	0.0477	-0.1421	0.0264385166304	-0.2960563060174999	-0.0582670284667	0.1700404709464998	0.4483	-0.1095	-1.962	-0.3061	-0.1395890729235999	-1.8060024812528	-0.3011709000084999	0.1712460573569451
116	0.1240656528770415	0.003	-0.0213	-0.1137	-0.1506	0.8751857179214999	-0.4564971852121	-0.6254755020686	0.1444287278527244	0.5063	1.4238	1.7258	-0.5034	2.9137841966727	0.6922012821358	-0.2361762132920999	0.1523225016575546	0.0134	-0.0091	-0.351	-0.0943	-1.138587308458	-1.4191424603796998	-1.4699343130134	0.1622337838146264	0.005	-0.2083	-0.0422	-0.0331	0.1113407768809999	-1.8798886929074	-0.3169474553192	0.1632781940069669	0.0022	0.1274	-0.0582	0.0122	0.6793754541275999	-1.5333552785018	0.1145669053984	0.172111597274299	0.018	-0.2191	-0.1937	-0.2672	-2.1851512681087	-1.7418339981810995	-2.1207073838221	0.1786461240515858
117	0.1107170216109566	0.0016	0.051	-0.034	-0.1356	0.2382613939192	-1.8548665253822	-1.1433871582034	0.1266876454539197	0.0215	-0.0903	-0.4182	-0.2675	-0.5186985167488	-3.7696918295512	-1.6039366755776	0.1319046591879556	0.5157	-1.331	-1.8373	-0.8469	1.0820513733421	-4.1449849993985	-0.9829069359781	0.1345291161734375	0.0728	0.3871	0.6939	0.4251	0.1781452430096	-1.706700671766	-1.0129256684022	0.1408635411304549	0.0053	-0.0053	0.212	-0.1065	1.5054610697354998	0.06294884912	-0.4313569885948	0.1432029745244529	0.0595	0.1334	-0.7765	0.0449	0.9666976073297	-4.8146427249432	-1.1288695798750998	0.1472944414736719
118	0.0951840776179839	0.0	0.0	0.0	-0.0001	0.0180977941219999	-0.0099931297978	-0.0001967151534999	0.0957512072733789	0.0	0.0001	0.0001	0.0132	-0.0173502765387	0.0105045891969	-0.0001967151534999	0.1347858380202462	0.1274	0.602	1.0273	0.0007	-0.0054686812672999	0.0028720412411	-0.0003540872762999	0.140093629160255	0.0	0.0009	-0.0003	-0.0001	-0.0075932049251	0.0035015297323	-0.0001573721228	0.1408717689330536	0.0	0.0003	-0.0	0.0	0.0070030594646	-0.0052326230831	-0.0001573721228	0.1409203537233687	0.0	-0.0006	-0.0006	-0.0001	0.0047211636839999	-0.0033441576095	-0.0003147442456	0.1604690544759235
120	0.1091773692898258	0.0026	-0.0036	-0.1881	-0.0316	0.5128364051745	0.0336776342791999	-0.0164060438019	0.1191235493248904	0.0019	0.1559	-0.001	-0.0019	0.6693036382684	-0.0377299664413	-0.0060981697584999	0.1396098142288297	0.1179	-1.1257	0.0036	0.0083	3.1624714937274	-0.0443789386296	-0.0362349312747	0.1514096708930251	0.0006	0.003	0.034	-0.0661	-0.0227009287139	-0.0048391927761	-0.0216386668849999	0.1594931611636453	0.1043	-0.9904	-0.0003	0.0024	-3.0214660716986	-0.0100324728284999	-0.0049178788375	0.1666145854166669	0.094	0.0019	0.9025	0.1783	3.3050899800149	0.0586604587737	-0.0337169773099	0.1705783984991701
125	0.1622962800555367	0.0909	0.4169	0.812	-0.0826	-0.9940803566969	-3.2047652517299	-0.7281608121955999	0.1807905836237718	0.0006	-0.0192	0.037	0.0578	1.1961461623721	0.1604408791945999	-0.6680840043166999	0.1856446707454701	0.009	-0.2101	-0.1693	-0.0051	0.5591431523084	-2.9517895643289	0.0552376151027999	0.1930283171142492	0.0156	0.327	-0.119	-0.022	-4.611514657439099	0.9146467777136	-1.9981145001609	0.1986361928146956	0.0002	0.009	0.0332	-0.0124	0.7040041913458001	-3.0840608335423	-0.0516967423397999	0.2053114213005522	0.0241	-0.1762	-0.1591	0.3462	-1.6778228872322	-1.1850514277147	-1.1360300114625	0.2075684803853757
126	0.1475193498119197	0.0055	0.0657	0.1199	0.1917	1.2292729942215	0.4683787804834999	-1.3749602369036	0.1543463801348687	0.0042	-0.1285	0.1519	0.0304	1.8623023581845	2.4659031351839	-1.2995003040209998	0.1628475020379185	0.1142	0.0155	-1.0217	-0.0868	4.5076097133604	-0.1164160278413	-4.1077664923563	0.1771005238549331	0.0066	-0.0566	-0.068	-0.2193	1.6519351730316	-1.3668162295487	-1.5091986576519998	0.1834065948832577	0.0615	0.4299	-0.2236	-0.518	4.3772662526513	1.1911889405038998	-3.9955995118306	0.2122014697045869	0.2849	0.9919	0.0692	-1.0124	3.4926775503925	0.6596645957469	-3.1093977453131	0.2323628813818977
127	0.1610149654482933	0.0907	0.4186	0.8156	-0.0695	0.0583457145280999	-4.185587007080899	0.562211908703	0.1798082408079156	0.001	0.0163	-0.0599	-0.0679	2.2147765702258	-0.7182463684591999	0.6342489979147	0.191407564582457	0.0041	-0.1166	-0.137	0.0017	-0.0265565457225	-2.3707323439206	-1.3547772621544998	0.195184519192864	0.0068	0.2249	-0.0431	-0.0045	-3.3336136772724	-0.2435727030637	-0.0910791160705	0.1974399377885723	0.0014	-0.0679	-0.0755	0.003	-0.1716142999134	-2.2063178186253	-1.547754827738	0.2017179758302979	0.0358	0.2815	-0.429	0.0551	-2.6508547225046	-0.698338794925	-0.0110553916266999	0.2082244059240489
128	0.1366537116420963	0.0109	0.253	0.0018	0.237	-2.1200385523002	-0.0578342551289999	0.0462280610724999	0.1551919615029735	0.8571	1.3129	0.0129	2.5613	1.8734364358726	-0.0215206377928999	4.280403711067899	0.1755877819496716	0.0152	0.2511	0.1116	0.2329	0.2292518398889	-0.0489427301908	1.4234308507259998	0.1773227634584241	0.0035	0.1004	-0.0217	-0.1375	1.4857108683240998	0.3435433440723999	0.0890332784740999	0.1793969884878854	0.653	-0.2898	-0.0522	2.318	0.9380558809801	-0.0374545652264	3.3206698201721	0.1824349924201976	0.0175	-0.2988	0.2342	-0.0026	0.5194066913013999	-0.0999706410087	-2.2648209052762	0.1866237314806166
130	0.1692208930213393	0.0458	0.6337	0.0668	-0.0117	-1.9192317236074	-0.9044569327623	-0.1068950144119	0.1745978070375017	0.965	-2.8543	-0.2472	-0.2867	-3.7390042656052	0.7356359880286	-0.4065708792538	0.1894643706811293	0.0288	0.4514	0.1118	0.1075	-2.6105674590678	0.6718215922331999	-0.2608442935409999	0.1924841498965504	0.0059	0.0528	0.0546	0.2012	-2.5389238001631	-0.5197607785777	-0.2017904044603	0.1966308473809679	0.0799	-0.7566	-0.1787	-0.0692	-2.8739297065736	0.7658514356062	-0.3504283744449	0.2300007780746964	0.0256	-0.2901	0.0067	-0.2873	-4.273439994634	0.9146861207443	-0.5898700592851	0.2356997858119393
132	0.1503929325622185	0.5667	-2.2135	0.4688	0.7301	4.9451435577751	-1.2825041147585998	-1.9197825260372	0.160851985574145	0.0025	-0.0249	0.0051	-0.1502	4.2239464620134	-0.2403465745462999	-0.2452251103530999	0.1681019618469733	0.122	0.2027	-0.4621	-0.9135	3.5948514011204	-0.1839680115532	-0.2605688923261	0.1738354959267037	0.8922	-2.3273	-0.8012	-1.2808	4.7487431485207	-1.4203227513007	-1.6312013958527	0.1780420209172746	0.0256	-0.3985	0.2123	-0.1105	3.8581349625648	-1.3459644232777	-1.893186637284	0.1825679499470637	0.0461	-0.6124	0.0136	0.0568	4.5777189940678	-0.6473895701685	-0.7973258601662	0.1835995533730115
133	0.1618464483118246	0.0913	0.4023	0.823	-0.083	-0.8633434656807999	-3.3438428652544	0.3497201998922999	0.1802717502766231	0.0008	0.0081	-0.0272	-0.0739	1.3271191115724	0.012983200131	0.4175475848190999	0.1869361884306245	0.0044	-0.0903	-0.1635	-0.0027	0.4174688987576999	-2.7272195450933	-1.1625472141542998	0.1953991814565103	0.0285	0.4259	-0.1821	0.0681	-3.0021093005942	-0.1512346100108	-0.5638249729617	0.1963559669660228	0.0014	0.1008	0.029	0.0071	0.6060793879334999	-2.9545829195086	-0.896234239346	0.207997126152947	0.066	-0.4762	0.3273	-0.377	-0.68456873418	-1.7506468370578998	0.1004034143463999	0.2107761804953912
138	0.1414850601293852	0.9135	1.456	1.8398	2.0445	0.2303534447485	0.3939024233684	-0.2927908344693999	0.1449013441674812	0.0092	0.1176	0.236	0.1588	0.065702861269	0.0387922282701999	-0.4141640841788999	0.1733967672514589	0.0045	0.0067	-0.1884	0.0587	0.2543920365061999	0.0954855355088999	-0.1306975479853999	0.179306805318225	0.3713	0.0163	1.7218	-0.3763	0.9716941722286	2.1529293259654	0.4098756938326	0.182664582252809	0.2413	0.0396	-1.3555	0.3776	-0.2059214226837999	-0.4358814371253	-0.7958701680303	0.1917840142052026	0.285	-0.356	1.1488	-0.8848	0.7660481507597	1.6361192746901998	0.2836239083162999	0.1942627469541718
139	0.1309548832414771	1.2218	1.6274	2.553	2.1974	-0.0001573721228	-0.0011409478903	-0.0003540872762999	0.1401718761546326	0.0077	0.0777	0.2526	0.1133	0.0002360581841999	-0.0004721163683999	7.86860614e-05	0.1645762159521683	0.0	0.0	0.0001	0.0001	-0.0001180290920999	-0.0003934303069999	-0.0002754012148999	0.1688999675607644	0.0	0.0001	-0.0015	0.0005	0.0012983200131	0.0026753260875999	0.0012196339517	0.1760654432094494	0.7544	-0.233	2.431	-0.6808	0.0012196339517	0.0020458375963999	0.0011802909209999	0.1769550741357522	0.0	0.0001	-0.0004	0.0	0.0020064945657	0.0030687563945999	0.0018097794122	0.1835646621098943
140	0.1466165196366135	1.3235	-3.1969	1.8222	0.0061	-0.7724217217331	-1.3611508331279	-0.0022818957806	0.1510569701431698	0.005	0.0007	-0.0014	0.222	0.5430125097214	0.9498194471594	0.0020064945657	0.1587516825006438	0.0006	-0.0373	-0.0656	-0.0003	-0.7378785407784999	-1.3003265076656998	-0.0024392679034	0.159099138756735	1.7996	-2.0425	-3.577	-0.0071	-0.0785286892772	-0.1510378948573	0.0001180290920999	0.1676690439723311	0.5419	1.9142	-1.0879	-0.0036	0.3721850704219999	0.6417635167783999	0.0016917503201	0.1716829371744975	0.0042	-0.0958	-0.1666	-0.0003	-0.8517372716242999	-1.4957039981218998	-0.0023999248727	0.1735832835874964
141	0.1154629316317585	0.0947	0.8207	-0.7188	0.1998	3.3465575343727	-4.323956446052799	-0.7972865171354999	0.1390641428619489	0.1018	-0.7262	0.1702	-0.7361	0.3854043287372	-1.8977504288452	-2.0863215749903	0.1536390809008858	0.1486	1.0143	-0.4824	0.4355	0.3350452494412	-1.5905993881703	-1.2079097285513998	0.1591778204954279	0.1183	0.8202	-0.6412	-0.1745	2.1936100197092	-2.653687420715	0.0710928564748999	0.166761381997991	0.0076	-0.2102	0.1471	0.0485	1.0187484369458	-1.4691081093687	-0.3794635311015	0.1728378650311696	1.0248	-2.39	1.1436	-1.369	0.505164514188	-1.1830055901183	-0.1247567503496999	0.1859978018297237
152	0.0993769638378261	1.1497	0.2261	4.1596	0.0177	-11.4085740132939	0.5934896181095	3.3318038978602	0.1095644923816266	1.9229	4.9164	-0.2672	-1.4434	-10.1637998649766	0.5454517776248	2.9654022529511	0.1328089369185093	0.1226	0.0626	1.1753	0.0008	-6.379747829219899	0.1821188891102999	1.8508141932201	0.1334341830322708	0.0597	-0.7847	0.0566	0.2284	-8.4216117795192	0.5967157466269	2.4582312441974	0.1415271582993211	0.6405	2.4959	-0.1345	-0.7358	-9.2940434852917	0.4806144630312	2.7103020418923	0.1464711801653569	0.0091	0.0153	-0.2947	0.0787	-6.9803978789168	0.3699031746414	2.0345068035584	0.1502690072803063
153	0.1448360759262582	0.7124	2.2349	-1.3383	0.7694	-0.1009542167761999	-0.3006987836401	-0.1662243047075	0.1577426144854315	0.0611	-0.6162	0.3822	-0.2351	-0.1261730994549	-0.2976300272455	-0.1821975751717	0.1757362168151525	0.005	0.1121	0.1682	-0.038	-0.0254549408628999	-0.3367369997613	-0.1356154268228999	0.1759479799258799	1.0401	-1.4141	-0.8731	2.4709	-0.3357534239938	-0.1794042199919999	-0.1807025400051	0.1829951261098026	0.3342	-0.3502	-0.707	1.4548	-0.0751845316676999	-0.3659295285407	-0.1849122442899999	0.1864768088491655	0.0004	-0.0385	0.0328	-0.0282	-0.0895053948425	-0.2572640777473	-0.1246780642883	0.1907440256896172
154	0.1627207205997779	0.3875	0.9737	-1.6153	0.1206	0.8546093128654	0.8343476520548999	0.7568025385452	0.1668461200226648	0.0221	0.2845	0.0272	0.3417	0.4769555611760999	-0.2611590377866	-0.7008174058591	0.1733691233193993	0.2441	0.8027	0.1693	1.1996	0.3260356954109	0.3137213268018	-0.3902828645439999	0.1793227431256708	0.6289	0.1674	-1.9464	-1.2018	1.8328344281902	-0.4716442520316	0.5364815666252	0.1824546757171287	0.106	-0.135	-0.7926	-0.474	-0.2451464242916999	0.3700605467641999	-1.0961361783327	0.1840260375462782	0.0118	-0.0543	0.2237	-0.2069	1.5480302289528998	-0.1887678612986	0.7625072779966999	0.1856494782899606
155	0.1284661124189904	0.8675	-1.3292	2.7821	-0.7885	-2.2974362777265	8.4762985921922	-2.0427688400054	0.152138609222118	0.1603	-1.1402	-0.412	-0.3323	3.2458787188114	1.6328931461728	0.1966758104693	0.1533914342957215	0.0107	0.0066	0.2882	0.1476	-0.7062467440957	4.6657686967744	-1.3591443385622	0.1547986174882913	0.3674	-0.7048	1.6669	-0.5331	-0.9777923419871	6.294412795631599	-0.8329313029497001	0.1663249788189652	0.0329	0.1203	-0.3667	0.3847	-0.6479010295676	-0.6457371628791	-1.0293317122041	0.1670703326965097	0.0249	-0.004	-0.2403	-0.4069	-0.5284555883623999	0.8955654078241	-0.7224560727441	0.1713897710388097
156	0.1257342419832351	0.7974	-1.1465	2.8632	0.0165	-4.524173129285099	7.2230656922744	-1.4997563302839998	0.1524022377338979	0.2111	0.3083	0.5786	1.2836	-1.8881507293544	-1.2863990747979	-3.814700256672	0.152673242566807	0.3437	0.6625	-1.7108	0.1065	-3.3370758639739995	3.9207297244085	-1.2624785121323	0.1540008965816383	0.0735	-0.3286	0.7793	-0.0148	-2.8862834182134	4.887348645676799	-1.4401122957428	0.1657243837736087	0.0221	-0.2055	0.1954	-0.3464	-2.2543163160793	-0.7511371421244	-0.6366095797567	0.1666867301884284	0.0174	0.0129	0.3492	0.1864	-0.5739361318516	-0.551982720721	0.1991544214033999	0.1717173400393097
157	0.1272892121509834	0.803	-1.7321	-0.0258	2.542	-5.2091746368028	2.7904437954282	6.4682303052642	0.1533856209226674	0.2952	0.8308	-0.5111	-1.391	-2.9575336468110995	3.0223709614047	2.743782961018	0.1541677755573799	0.1238	-0.0248	-1.0919	-0.1062	-1.9199005551293	3.3505705235040995	2.3698667972452	0.1553543603705601	0.3316	0.917	0.945	-1.2117	-1.6565383076235	3.667517978823299	2.2173338672213	0.1657136937673649	0.0183	0.0488	-0.3376	-0.2221	-1.7203527034189	2.8908078667439	-0.7760806235882	0.1667603214129582	0.0162	-0.1823	-0.1237	0.312	-0.2041116432716	1.0655273004480998	-0.5993910727145	0.1689552260254371
158	0.1290938979099441	0.8743	-1.6104	2.6072	-0.8764	-2.7387863961191	8.426726373510201	-2.9209446282601	0.1500881878220161	0.3317	-1.4825	-1.0311	0.2321	3.7228342799875	2.1096519921954	-1.0580127815844	0.1532048624682287	0.0172	-0.0896	0.3966	0.0513	-0.9998637822098	4.7970563902203	-2.0764071312539	0.155956723057638	0.4354	1.3218	-1.4314	0.6261	-0.9565864484398	6.581066117311799	-1.8012419745380996	0.1666816374693068	0.0297	-0.0417	0.0363	-0.5144	-0.6046630388283	1.4048215972049	-0.8132991306304	0.1688619114472304	0.0114	-0.2237	0.2254	0.027	1.8185135650154	1.6933633843587	-1.1246992186209	0.1689497742655751
159	0.1286058307160743	0.7928	1.0264	-2.8612	0.0849	-5.0365767611219	6.8588279140538	-3.5258830683033	0.1436208718543803	0.0905	0.4238	0.0096	0.875	-2.9156333191156	-3.32448609415	-7.5505964228519	0.1531473038643597	0.186	0.5792	-0.2791	1.1868	-2.5486808717767	-1.1052244184244	-4.7906828192469	0.1542704979584696	0.1421	-0.1493	1.1125	0.3485	-4.353857149384799	3.3430560046403994	-3.8362602374956	0.1562386898416712	0.436	-0.507	1.9537	0.3344	-3.4846515721297	4.2083666218562	-3.4835893103008	0.1660164386102184	0.0385	-0.2047	-0.1085	-0.5422	-3.8652953941522	-0.4876568655265	-2.7259605681109	0.1687188320584242
160	0.127276428536655	0.7778	-1.0259	-0.1445	-2.8449	-4.5174061280047	-2.3423266757552	-7.2591039083956	0.1533794202119054	0.2684	0.5176	0.1752	1.5251	-3.8097036917731	-2.2333858237469	-3.6343124609125	0.1549396837499977	0.1657	-0.5617	-0.4773	-1.0301	-2.7017646042304	-1.9466144729746	-5.004079417763699	0.1575977748047656	0.2141	0.1363	1.1035	-0.8955	-2.0319101635322	-3.786373274568	1.033934846796	0.1658417327668299	0.0236	0.2039	0.4019	0.1005	-3.0225676765582	-1.3247191866997	0.4722343974920999	0.1672590580334593	0.025	0.0163	-0.1523	0.4482	-0.6855523099474999	-0.2037575559953	0.3547167647911999	0.1731581771457918
161	0.1334398549204886	0.7371	1.6126	-1.5073	1.8475	3.6995038627824	-3.83201119018	3.8546727758631993	0.1464705010381425	0.3244	0.3548	-1.7873	0.0472	3.5933170229231	-3.7514366633064	3.9462240083021	0.1618439890481241	0.0808	0.0539	-0.5682	0.6503	1.9842657533545	-1.2978085537009	2.2394446504747	0.1647961668087486	0.3229	-0.2664	1.5862	0.5934	1.3147260569019	-0.9967950258152	2.2493590942111	0.1725747495397313	0.3622	0.2296	-1.7405	-0.2565	1.5066807036872	-1.5440172398215	1.4585248341103998	0.1762319462397687	0.0465	-0.1873	-0.4324	-0.4166	2.4938760300116	-2.2514049318075	3.2976934902433	0.1770718068430759
162	0.1583747768189843	0.511	-0.2967	-1.6995	1.3651	-0.5739361318516	-0.4954861286358	-1.0625765731456	0.1667667819413286	0.2348	0.749	0.5989	1.0917	0.2278748338144	-0.3534971308394999	0.2570280195631	0.1729826036512381	0.2622	-0.5612	-1.3958	0.1014	0.3708474073782	0.8366688908661999	0.7422456171862	0.1822246041010876	0.5385	-1.1052	-1.694	-0.5845	0.0669224952207	0.5105938524246	-1.2513050914135	0.184416588613542	0.1423	-0.6349	-0.81	-0.3129	-0.099931297978	0.179010789685	-0.8112532930339998	0.1864683623881834	0.0051	-0.0002	-0.0586	-0.193	0.3538118750851	0.4391862517041	0.3339829876123	0.189535689695937
163	0.0833904800959504	2.065	-4.0275	4.5599	0.3609	0.0533491496291999	0.0496902477740999	0.0380447106869	0.0891321725220871	0.0168	0.3473	-0.4027	-0.02	-0.5037481650828	-0.4128657641658	-0.5207050113145	0.1256344867212843	0.0001	0.0048	0.0225	-0.033	-0.1882957449302	-0.1582376694754	-0.2133572554861	0.1299910653843596	0.0375	0.4037	0.3229	0.4064	-1.9084123901649	-1.5669935697503	-1.9680564247061	0.1314637295966466	0.0853	0.6362	-0.7525	-0.0466	-1.524935869932	-1.1424035824359	-1.5134477049675998	0.1340795523321818	0.2445	-1.0212	-0.8067	-1.0207	1.6401322638216	1.3100442362486	1.6352143849841	0.1378220375615289
164	0.1371577555976785	0.6574	1.4631	2.2155	0.3742	6.391590081460599	3.4833532521166	0.4006300816181	0.155842707961651	0.5749	-1.177	1.9498	0.5886	1.655161301549	-2.2161142332696	-0.6920832530437	0.1663833782470044	0.0441	0.3699	-0.47	0.1992	3.3480525695393	0.2109179875827	-0.299400463627	0.1717804161843023	0.008	0.1241	-0.1458	-0.1823	0.2454611685373	-2.9233838961635	-0.84980946312	0.1758964210140572	0.7213	-0.5568	-2.371	-0.4683	4.4118094336059	1.751551726764	0.0586998018043999	0.18148121888398	0.0036	0.0433	0.1596	-0.0462	2.8168429690279	-3.312289754633	-0.9940410136662	0.1880985786018069
165	0.1415584319605454	0.6212	-1.3789	2.1415	0.3079	5.4831201595669	-4.0977733625585	-0.6571466417820999	0.1567723096404417	0.5699	1.1659	2.0186	0.1368	0.8861624234868001	0.6274426536036	0.1278255067443	0.1709779660091852	0.0145	-0.3144	-0.152	0.0719	0.6255935311607	0.7253281139851999	0.1623293446682	0.1720380567638144	0.0124	0.1368	-0.0544	-0.2939	1.540279651905	-0.0764828516807999	-0.0259270572313	0.1790550813773229	0.731	-0.4774	2.4142	0.2602	3.0335837251542	-1.6407617523128	-0.2185898785691999	0.1835935672782092	0.0152	0.1276	-0.3283	-0.0094	1.9596370161363	1.4706031445352998	0.1090982241310999	0.1900849022261499
166	0.1369325473850762	0.6323	1.5373	0.3701	-2.104	6.1822851581366	0.6094235455429999	-4.3200221429828	0.1570391761337615	0.499	1.06	-0.617	1.8062	1.1517672237425	-0.5151576439857999	1.3384105613833	0.1665817807792656	0.0435	-0.3709	-0.1859	-0.4684	3.0415310173556	-0.124323977012	-0.9860937214648	0.1729086294989176	0.0064	-0.176	0.1513	-0.0385	-0.1435627190242999	-0.6705626152508	2.0313987041331	0.1763392512795831	0.7275	-0.6389	-0.4996	2.3517	4.5419955221922	0.4273439994634	-3.3246434662728	0.1853802293389943	0.0144	0.3118	-0.0354	0.1342	2.1585160363248	-0.6863391705615	1.5822980086926	0.1900065762207598
167	0.1380144701686833	0.7729	1.5753	-2.1292	1.1767	5.832919045520599	-1.1619964117245	1.6057071119590998	0.1517721679059504	0.6769	1.1006	2.2261	-0.723	1.6464271487336	3.6237291856542	-0.9979359737055	0.1664775744411133	0.0435	0.2925	0.3115	-0.4578	2.7655003139644	0.8971784720828	0.4425304093136	0.1721565431481224	0.1229	0.1519	-0.9621	0.3501	0.1721257593125	3.2915953204848	-1.0427476856728	0.1739895806308175	0.3377	0.5442	-1.4106	0.7907	1.3504495287775	2.125310518414	-0.2454611685373	0.1803370108004914	0.0524	0.479	-0.4219	0.1678	1.9151400484146	2.6806767397752	-0.543327253967	0.1851264084825699
168	0.1359514863850879	0.7091	-1.2211	-0.4074	2.4832	5.8887468060839	0.2197308264594999	-3.1822216951388	0.150739388134649	0.6166	1.4915	-0.5827	1.89	2.2491230360269	-0.7287903006868	2.2739878314293	0.1669517423116596	0.0398	0.3588	0.2129	0.4283	3.1282037139877	-0.3300486845422999	-0.2448316800460999	0.1741511357342894	0.5121	0.3349	0.355	-2.0427	2.949547011579	-0.3259963523801999	-0.0442215665067999	0.1753073534916771	0.0304	-0.1039	0.215	-0.4502	0.10229187982	-0.6870080020834	2.6443237794084	0.1854515656259768	0.1757	-1.1206	0.0359	0.4055	3.7341650728291	-0.2523461989098	-0.6130037613367	0.1948760833521523
169	0.1349097239803987	0.6544	1.4422	1.0603	-2.018	6.086130791105799	0.9476949235016	-2.8093677931949	0.1497920611620648	0.6003	-1.2262	1.3169	-1.6654	1.6468599220713	-1.2391087518965	1.4455416339793998	0.166737033376392	0.0411	0.2896	-0.0034	0.5344	2.9952242702217	-0.4572447027953999	-0.1828270636629	0.1721805595559759	0.175	0.5291	0.4472	-1.0219	0.6020663988021	-0.8332460471953	0.8468193927868	0.1726976274663617	0.3552	0.5023	0.8972	-1.4241	1.8799673789688	-0.432379907393	0.2063541960214999	0.1832291887007072	0.166	-1.1354	0.0238	0.2624	3.0741463898059	-0.3294191960511	-0.3429138555812	0.1883111377025485
170	0.1353287197471464	0.2614	0.0912	0.4485	1.6395	4.545772453139399	0.862792663251	-2.2621062361579	0.1406917767016896	0.1637	-1.1854	-0.4545	0.3649	4.726907766482199	1.0654879574174	-2.4720799910038	0.155853909150771	0.3217	0.551	0.2228	1.6561	1.446643238839	0.186879395825	1.2335220415371	0.1668664188705072	0.0574	0.2079	-0.3377	0.5988	2.7324128251457	-0.0603128660630999	-1.4927532708194	0.1688976192799745	0.0025	-0.0351	0.0774	-0.1207	0.09048897061	-0.2762274185446999	2.3354416453827	0.1774513728071514	0.3479	0.3225	-0.2413	-1.667	2.4065738448883	-0.0030687563945999	-1.146849344905	0.1800449508189785
171	0.0853912267212579	2.2772	-2.5016	-4.9681	-3.0102	-0.0729419789178	-0.1954561765176	-0.1265665297619	0.0913560796885475	0.0044	-0.1092	-0.2125	-0.1234	-0.1221601103234999	-0.1156291672272999	-0.0553949872256	0.126336491849937	0.0002	-0.0363	0.015	-0.0166	-0.1537525639755999	-0.1028033392190999	-0.0157765553106999	0.1327168949688434	0.0488	-0.5039	-0.5412	-0.0716	1.0936575673986	4.1388474866093	3.6270733432637	0.1372407891894409	0.0592	-0.6004	-0.138	0.5172	-1.4551413334702	-3.7642231482839	-2.745356682246	0.1470343482453347	0.1248	-0.3998	-0.8919	-0.5636	2.0460736545841995	4.0463126784029	2.3963053138756	0.1576604128980053
172	0.1374438824033927	0.3566	-0.2873	1.3195	-1.4381	0.7076237501702	0.2223274664857	0.5400224393881999	0.1377364884796245	0.1822	-1.0252	0.6263	0.7357	0.6998338300915999	0.2266945428934	0.5437993703354	0.1504635650999502	0.0062	0.106	-0.2199	-0.0423	0.6800049426188	0.2130031682097999	0.6064334752098	0.1505059767414845	0.0058	0.1625	0.0854	-0.1537	0.6630480963870999	0.3154524201525999	0.4953680995437	0.1701553011421413	0.0043	0.1344	-0.1194	-0.0757	-3.6180637892333993	-2.7904437954282	7.834023616014699	0.170689165691304	0.0067	0.0569	0.1101	-0.2095	-4.4836498076641	6.4843609478512	-3.3696125503629	0.1887511423137717
173	0.132221639242809	0.4219	-0.1996	1.0519	-1.9078	0.0552769581335	-0.5077218111835	-0.2728439179044999	0.134491680755718	0.1859	-0.3126	1.1989	0.7339	-0.0017310933508	-0.4937550352849999	-0.290351566566	0.1493407969303216	0.0	0.0148	-0.0054	-0.0089	0.0418609846648	-0.3101804540387999	-0.1580409543219	0.1494236103937282	0.0	0.0128	0.012	0.0026	-0.0284843542268	-0.3047511158022	-0.1909317279870999	0.1788734302821896	0.0007	0.0334	-0.0555	0.0456	-1.7854654192273998	6.457568343944499	-12.0203581406789	0.1796329976896421	0.002	-0.0397	-0.0692	-0.1026	1.7934520544595	-7.3833885423769	10.8720137606073	0.1857604428258792
174	0.1282754121742215	0.6259	-1.64	1.3032	1.7121	-1.3109491259547	1.7755116324603	4.7103443505575	0.1569383477920131	0.0012	0.0727	0.0293	-0.0733	0.5727164978999	-0.1486773130153	0.4607462325277	0.1572462933969542	0.0009	0.0471	-0.0235	0.0758	-0.8290756859410999	1.2749502528642	2.028526662892	0.1698537164749455	0.5892	-2.0411	0.5049	0.8845	1.4432597381988	1.2880514820873	1.173996036088	0.1737304528068051	0.0006	-0.029	0.003	-0.064	0.7947685631706999	-0.3381140058358	0.7885523643201	0.1774914343304305	0.093	0.706	-0.4926	0.2129	-1.3921924843502	1.9077042156123	3.2101159039051	0.1839637375466734
175	0.1215098042773991	0.8572	-1.7373	1.0995	2.5208	5.1400095888322	-3.6645672515208	-7.4104958905292	0.145618105613323	0.0782	0.5002	-0.2613	0.698	6.3186874455735005	-4.4770008354758	-5.9824619052113	0.1484512685345885	0.454	1.1169	-0.7719	1.6565	3.9171101655841	-3.1004668773442	-4.7535036552354	0.1525640871993279	0.4423	1.5686	-0.7425	-1.1563	5.9307651628715	-4.0904555588483	-7.927581343019299	0.1594384554085669	0.1457	-0.3667	0.983	-0.5193	4.1546633849507	-3.3436068070702	-5.087447299817	0.1645045051897359	0.1058	-0.3621	0.326	-0.8529	0.9340822348794	-2.4861647959944	-0.9676811830972	0.1697510800672368
176	0.1204720431373798	2.116	-0.0018	5.1328	-0.0056	7.5260857147258	0.0015737212279999	-0.0011409478903	0.1383164480534761	0.6299	2.6136	0.0007	-0.0006	7.668743544044	0.002754012149	-0.0012196339517	0.155404208234596	0.0044	-0.0001	-0.0007	-0.206	2.2672601731796	0.0002754012148999	0.0003934303069999	0.1621177555915396	0.2793	0.0002	-1.6075	0.0014	6.8199963427529005	0.0036589018550999	-0.0009835757675	0.1679885946412887	0.0163	-0.0142	0.3812	0.0007	5.284949313931	0.0350152973229999	-0.0005508024297999	0.1679998744739281	0.0709	-0.7957	-0.0068	0.0003	5.490044532970099	-0.0336776342791999	-0.0005114593990999	0.1680988859298822
177	0.1557569766031782	0.5338	2.1282	0.1839	0.7597	1.2402103567560998	0.6687134928078999	1.211371915253	0.1628690694718778	0.0176	0.1504	-0.2243	-0.2979	1.7747247718463	-0.0183731953369	0.0365103324896	0.1689369722765926	0.206	0.1345	-0.6133	-1.1977	1.1025490923368	-0.2200849137358	-0.2831124489172	0.1765557561535393	0.715	-2.1194	0.7873	0.9812	2.6484941406626	0.9977786015826998	1.4449514885189	0.1809405094086837	0.0461	0.4651	-0.1672	-0.3712	2.0972195944942	0.7003452894907	1.2847073244778	0.1822727140903416	0.0491	0.475	-0.3289	-0.2653	0.8948572332715	-0.5935683041708999	-0.8980833617889	0.1837959005164687
178	0.1365417607547473	0.0061	-0.1337	-0.1988	-0.0973	-1.3979759098631	0.6167020062224999	0.0146356074203999	0.1528120976226428	0.9425	1.9576	2.2243	-0.6871	2.0103108396779	5.482451328045	0.9595371757423	0.1745112418372273	0.0414	0.2992	0.3472	-0.3818	-0.013376630438	2.9270427980186	1.2620063957638998	0.1771200583171663	0.0144	0.1834	0.2852	-0.0819	0.6479010295676	1.6763278520655998	0.2798863203998	0.1773360431884124	0.4149	0.393	1.8289	-0.1027	0.9279840651209	4.6333106964469	1.3389220207824	0.1841184837383337	0.0127	-0.1886	-0.0236	-0.2596	-1.8054123357923	0.8953686926705999	2.9469503715528	0.1862746365728756
180	0.1405664700132845	0.6699	-2.3374	1.2176	-0.45	-0.0237238475120999	-0.1548935118659	0.2811059543515	0.1556536364462188	0.022	-0.4116	-0.0259	0.2052	0.0076325479558	-0.1696078053476999	0.2063935390521999	0.1735831931841984	0.0077	0.2187	-0.0167	-0.1351	-1.2226633650638998	0.5045743687275	0.3045544006487	0.1750869190142017	0.183	1.103	-0.0068	-0.5923	1.3574132452114	-0.5930568447718	0.0387135422088	0.1814318252413928	0.5562	0.6987	0.9998	-1.7637	0.2708767663695	-0.3815880547592999	0.3289864227134	0.1844867489226642	0.0174	-0.1125	-0.1393	0.3304	-0.5620938796109	0.0075932049251	0.2010035438463	0.1878384857409628
182	0.1554507067666882	0.535	2.1446	-0.4072	-0.6307	1.4883861944117	-0.8563797492468999	-1.1537737183082	0.1626108585431034	0.0129	0.1336	0.2021	0.2464	1.9821412296967	-0.1465527893575	0.0168388171395999	0.1687692153598796	0.2077	0.0961	0.6744	1.1755	1.3071721950075	0.1247567503496999	0.2747717264088	0.1760699475721477	0.7448	2.1643	0.6882	1.0896	2.8171577132735	-1.2911202384818998	-1.2523280102117	0.1806768459850611	0.0429	-0.4331	-0.1397	-0.3857	2.2714698774645	-1.0017522476833998	-1.2228600802174	0.1822554720499501	0.0373	0.4056	0.284	0.2489	1.0866151649032998	0.5504483425237	0.8609041977774	0.1835775596470779
183	0.1551250160233271	0.5078	-0.0072	2.1751	0.4231	-0.1175569757316	-1.4114705693932	-0.1271566752223999	0.1614953520367626	0.009	0.2338	-0.1641	-0.0477	1.1677011511759998	-1.0503015475672	0.181764801834	0.1671002271561996	0.4174	-1.9015	0.1046	-0.3468	1.0698550338251	-0.5873521053202999	0.2111540457668999	0.1730381803649194	0.9695	-2.1137	1.9835	0.0455	0.2736701215492	-2.7826538753496	-0.1185405514991	0.1797085939564238	0.0182	0.3218	-0.2138	0.0478	0.0407987228359	-1.5678984594563998	-0.0588178308964999	0.1806423975511069	0.0446	0.5097	-0.3054	-0.133	2.056853644996	0.3215112468804	0.4643264483213999	0.181316926324545
184	0.1455317293044925	0.8192	-0.0068	2.8174	0.7112	-0.4126297059816	5.5993788152854	1.6117659386869	0.1589973791875184	0.3242	1.4354	-0.999	0.0221	0.2126490809335	4.8533169241213	1.4406237551419	0.1694100777246407	0.0624	-0.7173	-0.1437	0.1332	0.8936769423505	2.6359043708386	1.0944050849818998	0.1711394652537086	0.0699	-0.1551	0.6983	-0.3171	0.8542158825583999	2.4722767061573	1.0865758218726	0.1798780237016432	0.8078	-2.118	1.4996	0.0323	-0.8593698195801	1.4456203200408	0.777418286632	0.1834025212224507	0.0039	0.1184	-0.0291	-0.1299	1.0499868033216	2.8541401621315	1.1320563653618	0.184262015511123
186	0.1431027437264548	0.0874	0.0315	0.9338	0.2084	0.3018003884997	-1.924661061844	-0.129045140696	0.1449908654821021	0.5132	-0.1034	-2.2459	-0.5046	0.1771616672420999	-5.978566945171999	-1.0738680229565	0.1587217726062445	0.0213	-0.2852	0.2999	-0.1729	2.0594502850222	-4.1515946285561	-0.4044856986267	0.1640308018304444	0.0004	-0.0496	-0.0056	-0.0386	0.349366112616	-1.257403261172	0.0262024584462	0.1657061201024509	0.0319	0.4218	-0.081	0.3229	0.7741134720531999	-3.5329648138293	-0.4683394374527999	0.1685673543502296	0.0921	0.6569	0.6231	0.0093	1.4025003583936	-3.9843867480811	-0.5322325193096	0.1702988218901381
187	0.1557374164164294	0.511	0.0899	-2.1706	-0.449	-0.3490513683703999	0.8790806779607999	0.3225735087092999	0.1612338362427074	0.069	0.7533	-0.2706	0.0349	0.9656353455008	0.6580121884575	0.5096102766570999	0.1661646533473436	0.3539	-1.7513	0.0489	-0.3533	0.9609928678782	1.2437905725498	0.6242952111476	0.1741368854550732	0.9096	-2.0664	1.8879	0.0291	-0.0693617631241	-1.1037293832578	0.1766895508737	0.1794003297349812	0.0929	-0.7145	0.5025	0.1175	1.7962454096391998	1.6200279751339	0.7086073259376999	0.1799401212125602	0.0093	-0.2335	0.1247	-0.0842	0.2200062276744	0.1521001566862	0.3386648082655999	0.1811396524395039
188	0.095981238465181	2.2347	-4.111	4.2186	0.4773	8.9669061850212	-9.1914368612261	-1.4397188654358	0.1259023939550105	0.0007	0.0807	-0.0438	0.0024	2.381433648271	-3.8474336582144	2.0036225244589	0.1270793600042791	0.0453	-0.4299	0.5878	-0.0664	9.5306131288908	-9.9747172594324	-1.1886709865391	0.1291806321570359	0.1816	-0.9288	0.4744	1.0104	8.0490332787902	-7.9522887662989	-1.9526732997024	0.1459856416913801	0.018	-0.2751	0.3312	-0.0032	0.7750183617593	-2.2111963544321	2.181964482622	0.1487119934835325	0.3395	-1.2712	1.3412	-0.1002	8.6486604096889	-8.941884017496	-1.3947497813457	0.1503945043301275
189	0.1044282073227468	2.0588	-0.5402	-5.3107	1.0377	-0.2687915857424	-11.316786722670798	1.7871178265167995	0.1228580423147039	0.1209	1.0103	0.645	-0.197	-0.0630275351814	-10.8984916202684	1.7168118306558997	0.1370459858844186	0.0595	0.3779	0.7073	-0.0931	-0.8222299985993	-12.7390766255065	2.0638960474913	0.1511603279397972	0.0266	-0.1207	-0.0028	0.4998	0.3029806794207	-5.9484695266865	0.7732872684084999	0.1534192186101382	0.3519	0.2743	1.803	-0.3379	-1.0108404877751	-15.374351507853898	2.51008535866	0.1594892117154998	0.3373	1.7447	-0.3472	-0.0887	0.8525241322382999	-2.6866568804416	0.1102785150521	0.1611423194406548
190	0.0885783078969572	2.147	-0.7991	5.8914	-1.0049	-0.6405832258574	10.8722891618222	-2.0379296472293	0.108650775958771	0.0735	-0.8642	0.4675	-0.2218	-0.8404851648440999	11.7510550955374	-2.2765451284248	0.1236243833546322	0.0211	0.0142	0.4718	0.1813	-1.4883075083503	17.7275368600823	-2.6913780441256	0.1280815893407403	0.0111	-0.1506	0.2939	-0.1435	-1.1276499459234	0.5723624106236	-2.2927151140425	0.1405898333859324	0.4275	-0.242	2.1172	-0.1407	-0.5577268032032	8.856667012999798	-1.7607186529171	0.1426813305902179	0.1586	0.1312	-1.276	0.1468	-0.6569105835979	5.0412585817752	-1.9318608364621	0.1457260460486751
191	0.1138820322546683	0.5442	-0.4855	-0.0753	2.6319	-2.4229798886902	-0.3412221052611	0.0993411525174999	0.1467678510825617	0.1823	1.1567	0.2521	0.6795	-4.854536558073	0.109373625346	-1.4516398037379	0.1670849166594437	0.0446	0.0417	0.2372	0.5849	-3.0144236692033	-0.2233110422531999	-0.5513925752605	0.1733935796164712	0.0653	-0.0945	-0.0871	0.7406	-2.1033964503141	0.5178329700734	-0.2146555754991999	0.1747598876560799	0.073	-0.3151	-0.2477	-0.6823	-2.4084623103619	0.3671491624924	0.0604308951551999	0.1801302896948403	0.1807	1.107	-0.086	0.5214	2.2931872304109	0.4716835950623	0.8374557514802	0.1884355976868941
192	0.1388600166249454	0.5334	1.1651	-1.9359	0.8103	6.2959865168596	-3.6723178285687	0.340317215555	0.1537164609790845	0.5309	-1.233	-1.5137	1.1699	1.7594596759347	0.5869586750133	-0.8931654829514	0.1673445806558618	0.0287	0.2849	0.3736	0.1918	3.555823114666	-0.6139479940735	-0.6303540378754	0.1750096896081664	0.0087	0.1496	-0.2269	-0.0337	0.0341890936783	2.1085503873358	-1.3761011847939	0.1773168332225701	0.0917	0.4151	0.647	-0.4299	3.1783660781302	2.2986559116782	-2.1530080120268003	0.181798897175688	0.5476	0.9873	-1.7406	0.7167	4.727812656188299	-2.4637392684954	0.0534278356906	0.1892600272557147
193	0.0913889736267675	0.8668	0.8186	0.4881	-3.6496	0.4606675464663	6.0553251980677	-1.0064340683367	0.1061780039475816	0.7143	0.9116	-1.6778	-2.5388	-1.3700423580661	4.7645197038314	5.1380424372972	0.1531806373243051	0.0942	0.7424	0.609	0.0026	0.0057834255128999	5.5079849549693	-1.865646515794	0.1577156144012504	0.0562	0.4102	0.5973	0.0966	0.7551894742865	4.9793719944841	-1.5776555310699998	0.1611594901873885	0.0048	0.1333	0.1375	0.089	-1.1077030293585	4.295865522133	5.1259247838416	0.1664236562237083	0.0116	-0.2156	0.085	-0.2261	-1.0588783282597998	5.1516551259194	5.7654064048394	0.1699278199848308
194	0.1286862448171528	1.3278	-1.0273	-3.4152	1.6608	-0.9297151584717	-9.1001610300021	2.5556052451799	0.1574980415923997	0.2691	1.1833	-0.694	-0.8251	2.4497724925969	-2.5816109884726	-1.2649177800357	0.1622537706608427	0.009	0.1832	-0.2073	-0.0801	0.5380159448224999	-4.3427624147274	-0.3104558552537	0.1657920918013989	0.2258	0.6135	0.2097	-1.2737	-0.159339274335	-4.875781794651	0.0047211636839999	0.1710047353077111	0.0048	0.0139	-0.1146	0.1689	-0.4245506442836999	-0.5169280803673	0.1529657033615999	0.1721939712159804	0.1036	0.5833	-0.7318	-0.1648	3.2317152277594	-3.8853603398092	-1.5039266915382	0.1764649214186457
196	0.0810938714057102	0.0441	0.1581	-0.4169	0.7849	-0.8705432402989	-0.4953680995437	-1.4366107660105	0.0878335225312096	0.0633	-0.4563	0.8341	0.4217	-0.8384393272477	-0.5114987421307	-1.4117066275774	0.1179832443854189	0.5642	-1.1652	2.3474	0.5525	0.4675132338080999	-3.654180691416	3.7797243023797	0.1181175620041791	0.9156	0.0706	-0.4629	3.3777	0.0138487468064	-2.1499785986629	-3.1668779131658	0.1198191167097436	0.036	-0.3095	0.5611	0.2015	0.4387141353357	-3.3219287971545	-0.4113313859685	0.1243901025962667	0.2918	0.0784	0.1851	-1.8649	-1.4044675099286	0.8080271645166	-2.7229704977777	0.1247532096477071
197	0.083957729921583	0.0533	-0.6345	0.2559	-0.6959	-0.5833391161888999	-0.2683981554354	-0.5737000736674	0.1291038724071585	0.0526	0.2922	-0.3937	0.6088	-4.6497167402488	-3.1123091295849	-5.1098334842853	0.1340489015717304	0.1346	0.3875	-1.0966	0.3921	-0.2487659831161	0.8438686654842998	-0.1958496068246	0.1379048818943544	0.012	0.1986	-0.0454	0.2988	-4.775535752427399	-3.7067429804312	-6.2603417310454	0.1437043552576744	0.1572	-0.7045	0.6858	-0.8212	-1.8984586033978	-0.0188846547359999	-2.5587133446051995	0.1510054806875395	0.192	-0.7294	0.493	-1.0642	-1.2880121390566	-0.4806144630312	-0.2381040217963999	0.1583090172395115
198	0.1580109233890957	0.5117	1.26	1.794	-0.2279	-1.61699856177	0.572047666378	-1.1840678519472	0.1663483649761841	0.1631	-0.4837	0.143	-1.1027	-1.3607574028209	0.129438571003	0.0847055450970999	0.1695062657312506	0.1126	-0.2091	-0.2933	-0.9308	-1.799943654525	-0.1450970972216	0.3976793543155999	0.1761931448502657	0.3252	1.2251	0.854	0.7335	-1.0449115523613	0.7914637485918999	0.2983382017981	0.1824497898966119	0.4068	-1.0457	-0.6121	-1.3698	-0.5651626360055	1.5182868977437	-0.7345737261997	0.1861264486627454	0.0269	-0.183	-0.152	-0.4003	-0.931249536669	0.8562223771240999	0.6752444359041	0.1873333929601264
199	0.1346876997278534	1.4816	1.4864	-0.4454	3.754	-0.6916898227367	2.3037705056692	1.3755897253948	0.1448599291671835	1.5676	0.5942	-3.9064	-0.7866	-0.5078791833063	0.0533098065985	0.4561037549050999	0.1451948237747674	0.0107	0.131	-0.0568	-0.3003	-0.2861025192504	-1.26684558854	0.2129638251790999	0.1510168608457902	0.2953	0.6565	-0.2357	1.5641	0.0012196339517	-2.8832146618188	-0.0612177557691999	0.1526213907629985	0.0074	0.0671	-0.2568	-0.0465	-0.7440160535677	1.6295489885633	0.8279347380508	0.154184328915737	0.0303	0.281	-0.4113	0.2169	1.0176861751169	2.8958437746735	6.1220509781349	0.1553386110870651
200	0.1464367519435222	0.9339	1.9425	-1.5445	1.846	1.7692167475483	-0.7280427831035	3.3150831098127	0.164732765799872	0.036	-0.3671	0.4388	-0.0297	2.7046366454715	-1.4940122478018	4.094271832826199	0.1801623347240424	0.002	-0.0038	0.127	-0.0265	0.1389595844324	-0.4457958808616999	-0.4962729892498	0.1890910050603226	0.0011	0.0419	0.0702	0.0418	0.0427265313402	0.6063547891483999	1.6389519729006	0.195182518193036	0.2378	0.7636	-1.0532	-0.3682	1.0212270478799	0.0365103324896	3.0170596522602	0.2005024876862682	0.0951	-0.4557	0.6322	0.3232	-0.4578348482559	1.3079983986522	1.9086484483491	0.2126418517312047
201	0.1344333110946183	1.5972	0.6419	-3.3547	-2.481	-0.1237338315515	-1.0778023260265	0.3617591672865	0.1451120871174147	1.8615	1.5041	2.5642	-3.2256	0.7306787661604	0.4265177958187	-1.4257520895373	0.1469978569173412	0.0059	0.1573	-0.0982	0.1614	1.0188664660379	0.9355379270153	-2.042690153944	0.1513477240542715	0.4685	-0.3313	1.7121	1.2656	1.6405650371593	1.9865869921658	-3.3472263658945995	0.1542344259400819	0.0	0.0034	0.0017	-0.0067	0.0445756537830999	-0.7614056731371	0.0150683807580999	0.1596409378490175	0.0413	0.238	0.3482	-0.4582	0.080653212935	-0.705813970758	-0.0638143957954	0.1675497902624692
202	0.1608821398514435	0.0001	-0.005	0.024	-0.0099	0.4743982641806	0.6901554445393999	0.8412326824273999	0.1772404795525477	0.6456	0.5946	1.4077	1.7688	-1.7919176762621998	-1.3798781157411	-0.1516673833485	0.1870088392403591	0.0028	-0.1232	-0.0849	0.0001	-1.0006506428238	-1.1879628119864998	-0.735321243783	0.2058894155214047	0.1878	0.7686	0.762	0.4433	-1.0585242409835	-0.2788240585709	0.9550520702425	0.2318697119140862	0.0064	0.1156	0.0069	-0.168	-0.4402091705022999	-0.8044469487229	-0.7619564755669	0.2335149990189766	0.3614	0.9595	0.0457	-1.1828	-1.5309946966597998	-2.3287533301637	-2.1346741597206	0.2480857005976715
203	0.0808242920784638	0.0585	0.3369	0.9731	-0.1603	1.0885036303769	-1.5267456493441998	-1.2332466403221998	0.0876871853162371	0.0901	-0.4651	0.0611	-1.1498	1.0992836207886998	-1.5061299012574	-1.2491412247249998	0.123115299231439	2.1407	1.9699	4.6704	-0.6231	1.0869299091489	-1.3612295191893	-1.4258701186294	0.1264596057071255	2.6312	-2.0791	0.413	-5.1689	0.9168893304635	-1.1841465380085998	-1.9589681846144	0.1299572155966349	0.0032	-0.0797	0.0215	-0.175	1.3870385473284998	-1.0592324155361	-1.0720189005136	0.131889901033301	0.0006	0.0396	0.0591	-0.0427	2.0723154560611	-0.2846468271145	-0.0599981218174999	0.1323684755133859
204	0.0807350496910917	0.0594	0.0345	0.4882	-0.9291	-0.0028720412411	0.3169474553192	0.0532311205370999	0.0876534376915891	0.0866	-0.4302	-1.0296	-0.4875	0.0341497506476	0.2812633264742999	0.0608243254621999	0.1239912336905993	2.1448	-0.3368	-2.4274	4.4656	-0.0306088778845999	0.0706600831372	0.1403365905069	0.1271774336178895	2.6611	1.8378	4.6392	2.5471	-0.0285236972574999	0.1131112132624999	0.1698045205011999	0.1310767465197098	0.0011	-0.0254	-0.1084	0.0124	-0.0152257528809	0.2180390761394	-0.2036001838724999	0.1337678671176447	0.0073	-0.0066	-0.1114	0.2636	-0.6913357354604	-1.5892223820957998	-0.1351433104545	0.1345293447541341
205	0.0804733795499424	0.0605	-0.416	-0.9552	-0.2074	0.6347998003444999	-0.4345044310508	-0.6859457402545	0.086990512144702	0.0882	-0.1275	-0.1954	1.2109	0.6903128166621999	-0.2976300272455	-0.7869786430921001	0.1090679912215394	0.2694	0.7336	1.5666	-0.8439	4.1611943280469	7.201938484788499	-6.3685744085011	0.1137596838855682	0.0921	-0.1058	-0.2051	-1.0773	4.6169833387064	8.1169000067477	-7.4194267584980995	0.1206419631183697	1.38	1.3508	3.328	2.0635	0.140848049906	-1.4941696199246	0.2302354156564	0.122891447068307	1.0069	-0.6287	-1.0776	3.2762	-1.120489514336	-4.0235330636276	2.7758475310385	0.1239741309300856
206	0.0860499705643721	0.0556	0.6665	0.089	0.7195	0.4031086925521999	-1.2700717170574	-0.8104664324199999	0.1307434997511027	0.0541	-0.3776	-0.0767	-0.6875	-2.5130754289932	-5.9601150637737	-3.7986483001464	0.1358520942063015	0.1509	-0.6478	0.8186	-0.7588	0.3533397587167	-0.2836239083162999	-0.8788446197766	0.1433415061863771	0.154	-0.7822	0.4227	-0.906	-0.4710541065711	-1.2485904222952	-2.2082849701603	0.1525979285347117	0.2128	-0.869	-0.0617	-1.1546	-0.3822568862811999	-1.2103096534240998	-0.7254068000466	0.1593275327668596	0.1085	0.3851	-0.4956	0.7922	0.7259182594457	-1.6065333156038	0.7175775369373	0.1614264158470944
207	0.1041361308040453	2.0036	-0.1045	-3.0875	4.395	-1.2325778088003	-7.0139181410732	8.9287434452422	0.1181908709940224	0.1539	0.4725	0.2835	1.2846	-2.0534308013251	-8.1504596119348	7.1819522251929	0.1357330981090896	0.0546	0.0171	0.0246	0.7759	-1.1811171246447	-7.357068054838599	10.1269747882414	0.1504695839016368	0.0273	-0.4857	0.1734	-0.0787	-1.1940216387143	-3.7553709663764	4.0544566857578	0.1517626310929959	0.3883	0.0064	0.9601	-1.7077	-1.2803402480701	-8.953175467306899	12.3767666557902	0.1584619344181058	0.0027	0.0667	0.1391	-0.0405	-3.5989037332825	-7.7222894088267	2.8076366998441	0.1588440691588201
208	0.0810372149973559	0.0507	-0.2136	-0.792	0.5149	0.2113114178897	-0.4751851247945999	-0.5912077223289	0.0879031694524971	0.0751	-0.5569	-0.4641	-0.8691	0.2248060774198	-0.5254655180291999	-0.5976993223944	0.1230194008093772	1.9348	1.157	3.9112	-2.6372	0.3810372523295	-0.3881189978554999	-0.2364122714762999	0.125943505406023	2.2301	2.4485	2.2249	3.9516	-0.7793067521056	-2.5067018580198	-0.6491993495806999	0.1298399584766841	0.0898	0.3252	0.1103	0.9589	0.4578348482559	0.3317797778931	-1.1642389644744	0.1304778812642873	0.0733	-0.3842	-0.2447	-0.7969	-0.4507531027298999	-1.9322149237384	-0.5375438284541	0.1311024081940885
210	0.1533865613374626	0.6343	1.196	-0.5775	2.107	-1.6309653376685	1.1323711096074	-0.9399836894844	0.1610933671572582	0.1036	0.2234	-0.954	-0.0676	-1.1968936799553995	0.0390282864544	-0.6843720190265	0.1677809643577544	0.117	-0.0823	0.9058	0.4682	-1.2336400706292	-0.6868112869299	-0.9672877527902	0.1771158420690437	0.0954	0.5018	-0.6772	0.3123	-0.4916305116272	0.4554742664138999	0.4347404892349999	0.1781993436029284	0.5972	-0.8143	2.0025	-0.595	-0.6373964403707	0.9684287006805	0.5058333457099	0.1815754672621065	0.1183	-0.2837	0.8742	-0.3639	-1.2557508538826	-0.9629600194132	-1.083113635171	0.1828257253965366
211	0.1484647084915602	0.9317	0.6398	-2.4503	-1.732	0.4042889834732	1.362842583448	1.6609840700926	0.1754780150737051	0.019	-0.1916	0.3514	0.0504	0.308449360688	1.7187789821908996	1.8770166516663	0.1803733305092159	0.0179	-0.1543	0.2495	0.2498	-0.3672671915845	-0.4134559096262999	-1.2075949843057998	0.1887418476787578	0.0419	-0.2409	0.4249	0.3078	1.1664028311629	-1.4957039981218998	-0.908430578863	0.199814919523317	0.0181	0.1745	-0.3202	0.0555	1.4338960968922	-0.8490226025059999	0.2436120460944	0.2051112239320816	0.2002	0.9112	-0.3977	0.6898	-0.4048397859029999	2.6821717749418	2.118622203195	0.2126338051026951
212	0.1033188320709755	0.9933	-0.0038	3.7481	-0.6099	-12.937955645694998	-0.0040129891314	0.2235471004374	0.1160608821969015	2.0449	5.1402	-0.0048	-0.0857	-10.6792329101773	0.0099144437364	0.1848729012592999	0.1415269716128358	0.1141	0.0084	1.0849	-0.1785	-7.009315006481299	-0.0435920780155999	0.1331761589195	0.1439290886692155	0.4798	2.2359	-0.005	-0.0399	-11.4255308595256	0.0457952877347999	0.1905382976801	0.1507848914954769	0.2841	-1.6809	0.0	0.0255	-10.1791043039189	0.0003934303069999	0.1781452430096	0.1605048438921316	0.1339	-0.0039	1.1076	-0.1581	-9.5386391071536	0.0084194085697999	0.1653981010627999	0.1640260207454558
213	0.1364311486446937	0.0018	0.1095	-0.0829	0.0275	-0.2558083856114	-0.2678473530056	-0.1652013859093	0.1596781898876894	0.0054	-0.1772	0.1341	-0.0391	-0.4580709064400999	-0.576375399755	-0.2956235326797999	0.1705329094705724	0.0006	-0.0572	0.0413	-0.0165	-0.1678767119969	-0.0280515808890999	0.2327533696212	0.1772197492678278	0.2278	0.0626	0.4846	1.2998	-0.0895447378732	-1.0036013701263	-3.2729073809022995	0.1987436228021576	0.1719	0.5761	0.8941	0.4075	-0.1090982241310999	-0.087341528154	-0.2078885742187999	0.2088186837633367	0.0001	0.0132	-0.0113	0.014	0.1323499552747999	0.3759620013692	0.2494741576687	0.2273210765892788
215	0.1438021289969304	0.0006	-0.0151	-0.0043	-0.0791	-0.8089320542226999	0.5378585726996999	0.8272659065289	0.1637265160891007	0.0242	0.0745	-0.3627	0.2908	-0.9090994103849	-0.9332953742654	1.1811171246447	0.1729722881204442	0.1839	-0.2025	1.0318	-0.6993	-0.9408098931291	1.210978484946	-0.1011902749603999	0.1761684291030784	0.0386	-0.0433	-0.4625	0.3365	-0.920233488073	-0.260450863234	0.3933516209386	0.1854466731905846	0.0176	-0.0104	-0.3728	-0.054	-0.867513826935	-1.1950839005432	4.7984333962948	0.1878499886419027	0.0082	-0.1382	-0.1626	0.1424	-0.9398263173615998	0.4911190522281	0.6316917009191999	0.1898970676924296
216	0.1636880788852413	0.0002	0.031	-0.0176	-0.029	-0.6955060967146	1.1516885376811	-1.0664321901542	0.1824465243530909	0.4937	-0.1527	1.9772	-0.3554	0.9958901361091	0.1118522362800999	0.7773396005705999	0.1993435817169903	0.0471	0.4115	0.1088	0.4163	0.5133872076042999	-0.3824142584039999	0.3289470796827	0.2159615501351768	0.2081	-0.7979	0.2885	-0.8518	0.3649459527731999	1.0734352496188	0.0264385166304	0.2327854139020604	0.0001	0.0036	-0.0094	-0.0238	0.1020951646665	-0.4883650400791	-0.08262036447	0.2537267844429225	0.0	0.0027	0.0003	-0.0011	1.1547966371064	0.2322419102221	0.9390001137168998	0.2579390834847879
217	0.1257796354636316	1.1533	-3.6961	-0.0781	-0.2945	-1.4532922110273	6.533657765318299	-1.2638948612374998	0.1456403077078338	0.3486	-0.0129	1.699	-0.8387	-0.5194066913013999	7.279877028605199	-1.4600985553383998	0.1569612584131847	0.6555	-2.3691	0.0275	0.8068	-0.6374751264321	5.5908807206542	-0.3945712548902999	0.1584662186524484	0.2683	0.9185	0.7617	1.0564	0.049965648989	5.4017587720793	1.0789432739168	0.1589967397495569	0.2415	0.9963	-0.7126	0.8818	-2.8567761451883995	5.0794606645849	-0.6086366849289999	0.1601686281469202	0.5542	2.0592	-0.0377	0.974	-1.6935600995121998	5.0881161313389	-0.626341048744	0.1618807559959287
218	0.1271897762405203	0.7699	2.6879	-1.2124	0.6205	-7.3148136398668	4.591725112997	1.0030112246657998	0.1527802076755211	0.1502	-0.164	0.1586	1.1926	-0.1476150511863999	1.2048016291261	4.867873845480299	0.1528696150672867	0.3732	1.6918	-0.6984	0.5586	-3.9957568839534	3.608149345497	2.1896363736085	0.1556568630354731	0.154	1.0771	-0.5582	0.1094	-5.3534455303797	2.9059549335634	1.097277126223	0.166517593702688	0.0234	-0.3554	0.1704	0.2345	0.1464741032961	1.759420332904	1.822762612331	0.1673857534782189	0.014	-0.2319	0.0275	-0.2662	0.0485099568531	1.2847466675085	1.493068015065	0.1721680287768875
219	0.1272959696137635	0.7771	-2.7829	1.0954	-0.4605	-7.279955714666599	4.1612336710776	1.4791405821972	0.1529795906793234	0.3438	-1.7093	0.6639	0.0901	-3.6188899928781	3.1441769844519	2.2962559868055	0.1546162439017601	0.1934	-0.0288	-0.1773	-1.358	-1.3681538925925	1.5942582900254	3.7026119622076994	0.156136349265893	0.2659	1.2826	-0.4782	0.8251	-3.8694657554064	2.2449920178034	2.4817977195867	0.1666859301559903	0.0222	-0.237	0.1327	0.3548	0.1039836301400999	2.3544836722415	2.5122492253485	0.1679109337983758	0.0191	0.3345	-0.0518	0.2362	0.4187278757401	0.5086660439202999	0.9273939196604	0.1709869721621302
220	0.0856506610345001	2.0579	0.7921	-5.844	-1.1225	0.2509691928353	0.0148323225738999	0.2242159319592999	0.0914014349496636	0.0259	-0.0513	0.6438	0.0916	0.1381333807877	-0.0582670284667	0.2254749089417	0.1261875186070919	0.0017	-0.0743	-0.0651	-0.1033	0.2158358664201999	-0.0376906234106	0.1550508839886999	0.1497526273169687	0.2142	0.4606	-1.3066	-0.4762	-0.3219046771874	2.7329636275755	0.8248659816562	0.1514404238165531	0.0203	0.1286	-0.3652	-0.2258	0.7606581555538	-2.7518089392808	-0.5365209096558999	0.1598642215003526	0.0042	0.1094	-0.0731	0.1479	0.3976793543155999	0.2312583344545999	0.6242952111476	0.163557360861213
221	0.1782170295749622	0.0001	0.0256	-0.0141	-0.0045	-1.0085192489638	-0.529557193222	2.0919869714111	0.1896315653334278	0.0447	-0.4654	-0.2182	0.2992	0.3027839642671999	0.0781352589701999	1.2463085265146	0.1986275155680584	0.0022	0.1194	0.0355	-0.0358	-0.7003452894907	-0.0403266064675	2.3882793356128	0.2032394026995514	0.0607	-0.5491	-0.3807	-0.0436	-4.078967393883899	-2.1286153329928	2.5006823743227	0.2215346099085876	0.1087	0.3554	0.3903	0.6763	-0.4083019726046	0.4730999441674999	4.028175541250199	0.2289256877224581	0.043	-0.1199	-0.5073	0.1005	1.8848065717449	0.9944344439732	0.563785629931	0.2355238804711332
222	0.1547060562709014	0.0005	-0.012	-0.0654	-0.0023	0.7531436366900999	-1.4138704942659	0.3569986605717999	0.169398553141609	1.0166	-0.4393	2.9209	0.5262	0.777024856325	1.9468111881281	-0.8649958729701999	0.1800472443432993	0.0363	-0.1456	0.4136	0.3313	0.5825129125441999	1.7554073437726	-0.1413988523358	0.191829637368775	0.0049	0.0449	0.165	0.094	0.5204689531303	2.275600895688	0.0511852829406999	0.1928029813815477	0.192	-0.0053	-1.1402	0.4403	1.0076537022884	-0.0717616879968	-1.0972377831923	0.2268780717645393	0.0163	-0.138	0.2843	0.0879	0.3701392328255999	3.4453478844603995	-0.0271860342136999	0.2297746316522574
223	0.1457524890133448	0.0003	-0.0316	-0.0011	0.0436	1.1883168992628	0.6315736718270999	0.6072990218852	0.1493789864438441	0.0002	-0.0106	0.0	0.0394	0.8828182658773	-1.5992155118936	-0.8708186415138	0.1670046480856255	0.0027	0.128	-0.0654	-0.0626	1.2446167761945	1.09373625346	1.6823866787934	0.1725746863309213	0.1937	-0.0273	0.0035	1.2974	1.129931841704	-0.7919358649603	1.4656459226671	0.1778377035838688	0.1068	0.134	-0.5976	-0.725	1.189339818061	-1.0117453774812	-1.4044281668979	0.1794748712966194	0.1179	0.0174	0.9646	0.2343	1.3342795431598	-1.4344075562913	-1.6762491660042	0.1894147804297435
224	0.1605840313013044	0.0002	-0.0176	0.033	-0.0092	-0.7337081795243	0.4118821883982999	-1.4367287951026	0.1919908264491378	0.1347	0.2235	-0.662	0.751	0.7083319247227999	0.8216398531388	0.2710341384922999	0.1946069505289998	0.2656	-0.1085	-1.2167	0.7452	0.3711621516238	0.3275700736082	0.1978561013903	0.2207887147137343	0.235	-0.4935	0.4893	-1.0551	0.273434063365	-0.0114488219336999	0.2678473530056	0.2352761074483489	0.0001	-0.0249	-0.0099	0.0121	-0.1716536429441	-0.5676805899703	0.0397758040376999	0.2604842813999461	0.0088	0.1458	0.17	0.02	0.3880796548248	-0.120389673942	0.5146461845867	0.2615781796805957
225	0.1586631284278131	0.0007	-0.0056	-0.0505	0.0648	0.463067471339	-0.7621925337511	0.8066895014727998	0.1840977747682126	0.1596	0.1413	-1.0985	-0.2717	1.0963328934862	1.4000610904902	-0.6374751264321	0.1896938506333094	0.2076	-0.2506	1.2055	-0.3542	1.6501253936194	-0.9610322109089	-1.1540097764923998	0.2136444805326453	0.1706	-0.2097	-0.9382	0.5229	0.9943557579118	0.6412520573792999	-0.7136432338673	0.2303488443693026	0.0069	0.0085	-0.0117	0.2114	0.6733166273998	0.2425104412347999	0.0275794645207	0.2456423515525486	0.1841	-0.1273	0.434	0.959	0.6701691849438	-0.0702666528302	0.3073084127977	0.2463394965852002
226	0.1610556156954887	0.0013	0.009	-0.1024	-0.0373	0.3242259159987	-0.0468968925944	-0.9186991098757	0.1868967321684505	0.0804	0.1067	-0.2036	0.7697	1.2591736975535	1.3334926825458	0.8971391290520999	0.1953744708542261	0.2318	0.2019	-0.371	-1.2653	1.4148934130640998	1.326646995204	-2.4345860827467	0.2122253394827009	0.0964	-0.3492	-0.2861	-0.6912	1.0475475354181998	1.4303158810985	0.1000886701008	0.2299505498553214	0.0096	-0.0585	0.2142	0.1147	0.5939617344779	0.5103971372710999	-0.9090994103849	0.2378016224340691	0.0194	-0.0144	-0.017	-0.3488	0.0443002525682	-2.0710564790787	-2.5005643452306	0.2402295768265205
227	0.1531888908514194	0.1801	0.1096	-1.2081	-0.5403	0.5136626088192	-2.5057969683137	0.3933516209386	0.1640775792897854	0.0028	0.0097	-0.0381	-0.1559	-0.3396090410023999	0.9535963781066	1.434053469015	0.1925216569754208	0.1071	-0.0663	-0.2532	-0.8752	0.6854736238861	-0.6827982977985	1.2434364852734998	0.2111844351743567	0.107	-0.1522	0.4939	-0.7021	0.3966170924866999	-0.2999119230261	2.2747353490126	0.2245834504768832	0.5607	0.519	-0.29	-1.8416	0.5855816689387999	-1.6809703296881997	-0.4576381331024	0.2298776212208172	0.0386	0.017	-0.0723	-0.4965	0.0957215936930999	-0.8217972252615999	-0.3029806794207	0.2342160405807699
228	0.1599363945690814	0.0001	-0.0326	-0.0093	0.0028	0.7531042936593999	0.3463760422827999	0.0490214162521999	0.1718237384736923	0.1902	0.0212	-1.2865	0.0687	0.9245218784193	-3.1777759326697	0.4681820653299999	0.1919089787575489	0.3113	-0.4003	-0.9733	-1.1513	1.4362566787342	-0.501230211118	1.8835475947625	0.2133852329058884	0.1656	-0.0194	-1.0734	-0.1065	0.7687234768472999	-1.7163790573181998	0.0020458375963999	0.2399394079644043	0.0002	0.0228	0.0016	-0.0214	0.590932321114	-1.5887109226967	-0.4563791561199999	0.2451568207959265	0.5731	0.5232	0.8394	1.59	0.7258395733842999	-2.6387764120797	-0.1153144229817	0.2481320179556747
229	0.1575196516555564	0.0058	0.0065	0.2123	0.1028	0.6556909496462	-0.5167707082444999	0.4500842712079999	0.1594597681698208	0.2109	0.1651	0.9723	1.0055	0.9865658378332	2.3772632870168	1.1639242202288	0.1842969019968302	0.1877	0.0701	-1.2121	-0.2307	0.6464846804623999	-0.4412714323312	-2.0101928105858	0.2049481374849397	0.0457	0.1522	-0.1035	0.5484	0.7750183617593	-0.1877842855311	0.3125016928501	0.2212753343523565	0.0239	-0.049	0.3274	-0.2291	0.4073577398678	1.055966943988	-1.5043594648759	0.2258921837429272	0.7389	0.1721	-1.6476	1.4705	0.7758052223733	1.5606593418076	0.2227208967927	0.2312741599762853
230	0.1473939891020317	0.0128	0.0006	-0.3614	0.0023	0.0908037148556	0.95996994908	-0.3057346915697	0.1640442296601445	0.0022	-0.0678	-0.0736	-0.0988	-0.8350951696381999	1.4997169872533	-1.6385978856243	0.1683600496655654	0.0	0.017	0.004	-0.0032	-0.1788140745315	1.0920051601091998	-0.6188265298803	0.1822049531435477	0.0675	0.104	0.0086	0.7378	-0.1705126950537999	3.6285683784303	-0.7907162310085999	0.1872081557279137	0.0417	0.1604	0.1186	-0.5424	-0.1937250831667999	2.9557238673989	-5.4246564159467	0.188649729658024	0.0347	0.1288	0.5079	-0.0407	-0.8169580324854999	3.0811494492705	-2.8139709277868	0.2000040042685002
231	0.1498714025508387	0.0001	0.0279	-0.0173	0.0172	-0.7309148243445999	-0.8332853902259999	0.2145768894377999	0.1797435274812455	0.0022	0.1117	-0.0777	0.006	0.3531037005324999	0.8214037949546	0.3638050048828999	0.1840061620504656	0.2688	-0.0889	-0.4348	-1.4123	-0.1342777637791	-0.3254848929811	-1.6439091947687998	0.1999818212836296	0.065	0.2966	0.5188	0.3616	-0.1834172091233999	0.2100130978766	1.2583081508781	0.2019947730891555	0.0032	0.1214	-0.0926	0.01	-0.1405726486911	-0.2058033935917	-1.0161911399503	0.2271270633943814	0.2479	0.3669	0.7578	0.9634	0.2381040217963999	0.9740940971013	1.8915735730253	0.2430230104382524
232	0.1532494787007582	0.0002	0.0043	-0.0181	-0.0356	-0.1632735774049999	-0.7771428854171	-1.5093166867441	0.1785486424693295	0.0013	-0.0589	0.0516	-0.0682	-0.2739455227641	-0.2803190937374999	0.9207842905028	0.1882297423949428	0.3182	-0.0862	0.2438	1.5713	1.1858776313594	0.2045050735786	-3.5579082952931	0.1923373882270689	0.0062	-0.1426	0.1431	-0.0866	-0.194748001965	-0.3118328613282	0.4136526247797999	0.2002480909681853	0.0375	0.1465	0.2662	0.4339	0.7951226504469999	0.4014169422320999	-0.591719181728	0.2235743170479023	0.266	0.2787	0.5729	1.1742	0.8476455964315	0.4600774010057999	-0.4655854253038	0.2348522927448252
233	0.1649144988459624	0.0003	-0.0193	0.0367	-0.0362	-0.8240397780115	-0.0571260805763999	1.3760618417631998	0.1889058550635616	0.5653	-0.6667	-1.3935	1.45	0.6220920014283999	-0.5486385631115	-1.1250139628665	0.216802346008376	0.1796	-0.5477	0.1231	0.9629	-0.1438381202391999	-1.1127782803187998	0.3337469294281	0.2364917264199156	0.0001	0.018	0.0167	0.0184	-0.0584637436202	0.8134171597225	-0.1906563267721999	0.2463493123254035	0.0794	0.0286	-0.6894	0.0869	0.6766214419786	1.4623411080883	-1.5793472813901002	0.2788594911178097	0.0005	0.0495	0.0128	0.0095	-0.5006794086881999	-3.6341550887897	1.5813931189864998	0.2928334794805666
234	0.1545536285930915	0.0001	0.0073	0.0176	-0.032	-1.2075949843057998	1.4665508123731998	-2.087147778635	0.1778652832046392	0.0063	0.1306	-0.1555	-0.1102	0.3208030723278	-0.9598125769572	0.8676318560270999	0.1901590645349282	0.0644	-0.315	0.4533	-0.4507	0.1535951918528	2.1298743099752	-0.73178037102	0.1946451172579512	0.2441	-0.4197	-1.2946	0.1714	-0.2202029428278999	1.7986059914812	-0.9385673403792	0.2075514470810544	0.0	0.0009	0.0106	-0.0092	0.1506051215195999	-0.5563891401593999	0.487460150373	0.23280961589392	0.2459	0.48	-0.7247	0.9106	-0.2467988315810999	0.2844894549917	-0.4064921931923999	0.2373707761179266
235	0.1094219690098525	0.6601	-2.4388	-0.9661	1.4724	6.0324275542003	0.2864959495574	-2.7868242366038	0.1157951130379227	0.0011	-0.0802	-0.0675	0.0523	0.1406513347525	-2.8498124287545	0.0386741991781	0.1251957562085742	0.5309	-0.8789	-1.875	1.4395	7.0062855931174	-0.5860144422765	-2.5686671313723	0.1408208138123637	0.6791	-1.1249	2.3839	-0.5344	5.314456586955999	-2.6898436659283	-1.9007798422091	0.1409469649998697	0.0134	0.0988	-0.1873	0.3131	10.1730454771911	-2.2671421440875	-2.7825751892882	0.1526515825245912	0.0723	-0.6024	0.2694	-0.5242	5.4045914702897	-0.7765920829873	-2.3605031559386	0.1548329424445702
236	0.1635310990706324	0.093	0.2614	-0.2005	-0.8627	3.2668485541745	-0.8671990826894	-2.6007710444235	0.1805557809018012	0.0005	0.0389	0.0482	-0.0129	2.17566959771	-0.3936270221535	1.1532229158784	0.2023516845747371	0.0168	-0.3185	0.1208	0.0934	2.4383630136939	-0.3937843942762999	-1.4773308027849998	0.2261486972211587	0.6983	-1.9853	0.639	-0.5309	6.1571056184886	-1.9150613623532	-0.8178629221916001	0.2306362823903311	0.7269	-1.669	0.5657	-1.2735	1.5464958507556	-0.1509592087959	-2.4406449094745	0.2324298419287604	0.1099	0.7518	-0.2282	-0.3027	5.7274403802139	-1.8593909739127	0.5496614819097	0.2353635774165896
238	0.1151231905254176	0.0159	0.438	-0.0495	0.1145	2.407006618226	5.0187543682148	0.0581883424053	0.1165913889617798	0.9708	3.3363	-0.8454	0.8029	-4.2467260767887	6.5936165441051	-1.7349096247779	0.1189775406487326	0.3941	2.1449	-0.448	0.4095	-7.7274433458484	8.3849834179375	-3.112427158677	0.1484022137206223	0.8567	-0.5499	-2.7888	0.7612	-1.6808916436268	7.6812939708373	-1.9328444122296	0.1564526450486289	0.1443	0.8783	0.4167	0.6624	2.0185335330942	3.2720024911962	-2.5013512058446	0.1569684700974135	0.0002	0.0152	0.0384	0.0026	-0.0905676566713999	4.1191759712593	-3.2413542702809	0.1591031980853118
239	0.1385366969469453	0.6232	1.2714	1.8056	-1.3678	-1.5880814342055	-5.5982378673951	3.4082474065103	0.1453202032268026	0.3901	1.7602	0.885	-0.3814	-0.6072596788545	-4.4875841107341	2.8832933478802	0.1504860949982895	0.6274	-1.3272	1.4792	-1.5179	0.2782339131104	-4.9159903720264	3.4990117783352	0.1662717753756034	0.7294	2.4773	0.6494	0.145	-0.5773983185532	-2.9569435013506	2.4438710379919	0.171608303739589	0.0446	0.4706	0.3615	-0.1949	4.039348961969	1.3934121183019	0.9742121261934	0.1724904966059249	0.0288	-0.3385	0.3135	-0.1935	0.6705626152508	-5.405889790302799	3.768865625906499	0.1777882173330251
240	0.1306380420990084	0.9747	0.9261	-3.2076	-0.2128	0.5048891129731	8.3012614486079	-0.8884049762367	0.1578407138235577	0.29	-1.1752	0.1246	1.1657	3.3542687683899	1.310909782924	-2.4499692077504	0.1704439272683019	0.0508	-0.0803	0.6573	0.095	1.3031985489068	2.7675854945915	-0.5110266257623	0.1711526619302605	0.012	0.0899	0.3079	0.0435	0.9734252655794	2.2394839935054	-0.2743782961018	0.1744123281344328	0.0843	-0.5324	-0.1543	0.6465	4.1753578190989	2.2396020225975	-3.35202621564	0.1803442081524899	0.0675	-0.733	-0.1547	-0.0016	0.8922999362759999	6.0372274039457	-0.8927720526444	0.191060993984692
242	0.1306770606769225	0.1021	0.7925	-0.6995	0.2337	-10.4185066457284	5.8603411379185	-1.4348009865983	0.1440959771997772	0.9833	2.6325	-1.7617	0.4497	-4.506350736378	4.096317670422599	-1.207437612183	0.1538840455415423	0.7218	1.3961	2.2398	-0.265	-3.8706853893581	4.6191865484256	-1.17242231486	0.1679083661242163	0.07	0.6681	0.2809	0.3157	-0.1270386461303	2.1491917380489	-2.5622542173682	0.1732833743212586	0.056	0.3792	-0.3943	-0.4309	-5.843620349870999	5.095473278079799	-1.1680552384523	0.174992398691195	0.0341	0.0935	0.2351	-0.4781	-5.1565336617262	4.3542505796918	-1.1055785057007	0.1835760224235186
243	0.1576740887855352	0.4819	2.0477	-0.3068	0.5453	-0.2610410086945	0.7053811974202999	-0.9044175897316	0.1637064921260831	0.0486	-0.1745	-0.3675	0.5285	-1.1373676745063	0.0132586013459	0.2264584847092	0.1698252758178855	0.2011	-0.2228	-0.6683	1.1315	-0.4271866273406	-0.2387728533182999	0.5013875832408	0.1780831044388129	0.6227	1.9779	0.6182	-0.975	-2.0302970992735	1.1245811895288	-1.0190631811914	0.1822991048709938	0.004	0.0091	-0.0044	0.1806	-1.064228980435	0.2829157337637	-0.1870761109785	0.1824533409822571	0.1127	-0.7338	-0.4057	0.4726	-1.0200467569588998	-0.1330187867966999	0.3117541752668	0.1846888296931768
244	0.1349719846582438	1.2499	3.1048	-1.9644	-0.6258	6.016139539490499	-6.350201213164199	1.1541278055845	0.1508084749964806	0.0226	-0.0877	-0.4406	0.153	2.0473719745973	-3.7609970197665	2.052132481312	0.1567621565415897	0.2937	0.5152	0.158	-1.5876	-0.6433765810370999	-1.6768786544954	3.6488693822715	0.1672043901301683	0.0889	0.4231	-0.7524	0.2291	4.0947046061639	-4.6856369272779	1.084687356399	0.1692714633767731	0.0682	-0.5585	0.5342	-0.0848	0.6650152479221	-1.2671209897548998	0.2345238060026999	0.1716645176862733	0.0902	-0.3088	0.0356	0.8314	0.1958102637938999	-2.8709396362404	4.7775029039624	0.1787863932207988
245	0.1221252625804314	0.7871	-0.2118	-3.1012	0.0687	0.0882070748294	-0.0476837532084	-0.1009542167761999	0.123029123941324	0.0847	0.524	0.0064	-0.8708	0.6203215650469	-0.0530344053836	-0.9745662134697	0.1245876102828748	1.8829	-0.4826	4.6981	-0.6038	0.3805257929303999	-0.049178788375	-0.5709460615184	0.1338115690273877	0.0038	0.0911	-0.0494	0.1795	0.5940797635699999	-0.8136532179066999	-0.6682413764394999	0.1338460648679494	0.0042	-0.2067	0.0593	-0.0236	0.3713588667772999	0.6917291657674	-0.9048110200386	0.1405143705191392	0.1525	-0.6354	0.0797	1.1036	-0.124323977012	0.0175863347229	0.2556903565193	0.1581987840148248
246	0.1158423028245009	2.1525	-2.9714	4.3632	-0.0682	0.8035027159861	0.363923033975	-0.8354099138838	0.1204532403538717	0.0534	-0.5821	-0.129	0.5561	0.8846280452894999	1.5950058076087	-1.8185922510768	0.1206019269521133	0.2084	0.4382	-1.4483	0.5496	2.1462803537771	0.4324192504236999	-1.8748134419471	0.1316465529947094	0.011	0.2444	-0.1949	0.1667	1.6564202785314002	-0.0549228708572	-1.2502034865539	0.131796820180694	0.0073	0.2599	0.0404	0.1177	0.6528582514358	1.1147060888231	-1.2347023324581	0.1324883142722334	0.0375	0.2069	-0.5512	0.28	0.8653499602464999	0.2947579860043999	-0.8450882994360001	0.1340463225052854
247	0.1527071801853781	0.3697	-0.6089	1.3239	-1.2279	1.78223929071	-2.1487983077419	1.6032678440557	0.1641823592846377	0.1968	1.0925	-0.4217	-0.6533	-0.0634209654884	-0.9120501376874	1.4669442426802	0.1656789814733782	0.2407	-0.1459	-0.6601	1.3122	-0.5552088492384	-1.0283087934059	3.1263939345755	0.1759285880509623	0.6879	1.3951	0.2789	-1.9599	1.1274925738006	-2.311009623318	2.0998162345204	0.1789176543996012	0.0888	-0.5491	-0.2419	0.6201	1.4202440652393	-2.0178253585416	1.5761998389341	0.1817128225786773	0.0054	-0.0319	0.2089	-0.0024	-0.4279734879546	-0.9102797013059	2.2128881047522	0.1851715314880586
248	0.1117061296069476	0.0034	-0.1111	0.1757	0.0429	0.3649459527731999	-1.6249851970021	0.3136819837710999	0.1331267368504273	1.2864	2.0921	-3.1599	-0.3644	0.3101017679773999	-1.7308966356465	0.3386648082655999	0.1459330791559522	0.0648	-0.6918	0.3868	0.1948	-2.1361691948872	-0.4840373067020999	0.941085294344	0.1594462043676806	0.3316	1.5687	-0.7111	-0.3912	-2.2721780520171	-1.2267943832874	1.0439673196245	0.1689930046816947	0.0599	0.6987	0.0524	-0.2022	0.6655660503519	-4.816255789201899	0.4730212581060999	0.1734381443999692	0.0075	-0.2068	-0.1352	-0.0607	0.0419790137569	-0.0538212659975999	0.2556903565193	0.1797872466631633
250	0.1246055285105361	1.4746	-0.6655	2.8039	3.0735	0.2815387276891999	4.374197496256699	4.0939964316113	0.1597707286880014	0.0355	0.4828	-0.2803	0.1468	0.8991849666484999	1.8947210154813	1.4537643273957	0.1681037563156896	0.2949	1.52	0.5466	0.1477	1.5437811816373	-0.0477230962390999	-0.7592811494792999	0.1737743046537253	0.1606	-0.1031	0.829	0.8297	1.2663734721715998	1.8126121104104	1.014263331446	0.1759448481498405	0.0184	-0.1961	0.142	-0.3141	0.9734252655794	1.3850320527628	0.8973358442056	0.1831384219520336	0.0193	-0.0026	-0.2557	-0.3042	1.0534096469925	1.7482075691545	1.2573639181413	0.183560794612706
251	0.1253439613908792	1.5171	-1.5557	-2.3277	-3.2119	-0.1214519357708999	-2.7562153587192	-2.1818071104992	0.1593259536490889	0.0371	-0.1124	-0.3026	0.4952	0.7726577799173	-1.0415673947518	-0.0699912516153	0.1658075827372577	0.0919	-0.4902	-0.0271	-0.7683	1.8524272574788	-0.0980428325043999	1.4986940684550998	0.1666452740289056	0.303	0.5395	-1.542	0.2408	2.0365526411548	0.0696765073697	2.1929411881873	0.1756307371134733	0.0214	-0.1846	-0.3254	0.2077	1.0482557099708	-0.6965290155128	0.3691950000887999	0.1801261576026334	0.0397	0.1083	0.545	0.1468	1.0084799059331	-1.0868512230875	0.2079279172494999	0.1826555845522048
252	0.1178211968412181	1.5983	1.21	-1.6276	-4.0292	0.4610216337425999	2.3044393371911	4.661008190059699	0.1520087518668864	0.0368	-0.4295	0.4225	-0.0203	1.4144212966957	0.6765034128865	0.8301379477699999	0.1583015949817471	0.3106	-0.7601	0.5223	1.4466	2.8700347465343	0.1621719725454	-0.9836544535614	0.1599390625688522	0.2861	-1.4793	-0.3088	-0.632	2.4189275565281	-0.4191606490777999	-1.9804101363459	0.1685056180850117	0.0194	-0.2492	0.2394	-0.2308	1.4001791195823	0.6604514563609	0.6047023818589999	0.1722932939385744	0.0082	0.185	-0.1067	-0.1608	2.3383923726852	0.0815187596103999	-0.8040928614466	0.1752752878828624
254	0.118195214027258	1.6792	0.5196	3.783	-2.5943	1.8004551139240998	-3.9904062317782	2.1808235347317	0.1525464971429883	0.0608	-0.1565	-0.7444	-0.1401	1.9281625915763	-0.6520320477910999	-0.1414381953664999	0.1545612992761788	0.2625	-0.5831	-1.1485	0.9428	3.7935337061554	2.203996579814	-1.8525059435402	0.1603425820994642	0.2865	1.1736	0.4182	1.0621	2.4074393915637	1.7129168706165998	-1.7847965877055	0.1689391346058833	0.0191	0.0421	-0.2022	-0.356	2.0518570800971	-0.7397276632214	-0.2140654300387	0.1719918316465747	0.0103	0.1594	0.1578	-0.1985	2.5357370146764	0.6522287629446	-0.9329412869891	0.1756657099600546
255	0.1175356120877988	1.7239	1.6068	0.3757	4.3906	0.167601310782	-0.6313769566735999	-5.3831888615889	0.1526623291247696	0.061	-0.3136	0.532	-0.4668	1.3086278871434	-0.2550608680280999	-1.2335613845678	0.1552345763681818	0.332	-1.356	-0.0446	-1.1692	3.3498230059208	-0.3228095668935	0.5629594262863	0.1601729028264426	0.0303	0.3251	0.0441	0.4197	1.2192011783623	-0.2527789722474999	-1.4669442426802	0.1605819498204915	0.2817	-1.0649	1.167	0.3679	2.4480413992461	-0.038949600393	1.5736818849692995	0.168836332458795	0.0175	-0.1059	-0.3738	0.0655	1.4641115444698	-0.1479691384627	-1.2224666499104	0.1692007871073647
256	0.1182827832186307	1.6176	2.2923	3.8243	0.796	-3.8374798714473	-3.3747664873846	-1.8006911721083	0.1528852787248938	0.0392	-0.3274	0.4287	0.3063	-1.5917009930299	0.149110086353	-0.9222793256694	0.1602217422894631	0.3032	0.5411	1.5924	0.1018	-1.251501806567	1.8440471919397	-1.0812251696974	0.160869175430519	0.2797	-1.4333	0.5384	-0.5137	-0.2166620700649	2.8675954786309	-0.4661755707643	0.1692167311621929	0.0175	-0.3073	0.0715	0.2349	-1.4173326809675	0.2791388028165	-0.9384886543178	0.1731227743323053	0.01	-0.0154	-0.2914	-0.0395	-1.0528981875934	1.6014580646435	-0.8276593368358999	0.176178629976031
257	0.1262459084803109	1.4161	-1.3576	2.0509	3.2828	-0.1653194150014	3.2157026142645	3.9682561054941	0.159894773037672	0.04	-0.0547	0.3333	-0.5108	1.0072209289507	1.4123754590993	0.9868018960174	0.1675024475987691	0.3027	0.69	1.4344	-0.4208	2.1696894570436	-0.1041410022628999	-1.2356465651948998	0.1749252918820859	0.1433	-0.1671	0.6328	0.8946	1.4392467490674	1.4681245336012	0.9086666370472	0.1759600329639625	0.0254	-0.2365	0.3956	-0.063	1.2558688829747	1.0704845223163	0.5897913732237	0.1832690414879161	0.0047	0.1054	-0.0776	-0.1457	1.8691480455263	0.6136332498279	-0.5177936270427	0.1844750185435069
259	0.1292675045815263	0.0071	0.2861	-0.005	0.0001	0.0115668510257999	0.6687134928078999	0.0007081745525999	0.1616230217056808	0.2356	-0.0251	-1.4785	-0.0016	-0.0162486716791	-0.9785005165397	-0.0010622618289	0.1662674981236294	0.1756	1.2584	-0.021	0.0003	-0.0037769309471999	-0.1793255339306	-0.0001573721228	0.2056210048221569	0.0246	0.0072	0.4232	0.0004	0.0311596803144	1.8535682053691	0.0020458375963999	0.2171263624532584	0.0	0.0	0.0	0.0124	3.93430307e-05	-0.0887578772592	-7.86860614e-05	0.2276935238448752	0.0	0.0017	-0.0	-0.0	-0.0187666256438999	-0.9715368001058	-0.0010622618289	0.2286963588099344
261	0.113600665586837	1.1212	-2.0603	2.1014	2.4786	-5.7729209237031	5.4425968379459	5.1427242579505	0.1558324277101928	0.0017	-0.0339	-0.0096	-0.1231	-5.452235880467399	4.9146133659519	5.0408258084375	0.1787513255610024	0.0273	-0.0409	-0.1628	-0.4479	-4.437854519929299	3.9632595405952	3.4168635302335995	0.1840374945105829	0.326	0.0267	-0.3459	1.5927	-3.8956288708219	3.4303581897636994	3.7514760063371	0.1976875031777656	0.0046	0.1045	-0.0172	-0.1532	-3.0054928012343995	2.4475692828777	2.5065838289277	0.1979705213595046	0.002	-0.0771	0.0336	-0.0882	-4.9837390708918	4.1450636854599	5.9003136571097	0.2070641310430429
262	0.1621958089170634	0.4289	-1.1674	-1.6075	0.1409	0.5689002239219999	-2.1088651315814	-1.3301485249363	0.1778817369723712	0.2166	0.1342	1.2655	0.4548	1.0341709049802	-1.2024410472840998	-1.2615736224262	0.1861784695133713	0.0019	0.0909	0.0763	-0.0372	1.0128863253715	-0.9162204989416	-1.126784399248	0.2065265595911684	0.9015	-1.3022	-2.2026	-0.0238	1.4087952433056	0.4937156922542999	-0.7964209704601001	0.2118505788581574	0.0019	0.0603	-0.0482	0.0863	-0.6497108089797999	-1.2083031588584	-0.0544507544888	0.2201054318876049	0.1267	0.1017	0.87	0.3098	2.8003975821953	2.7774605952972	-0.7967750577363999	0.2234367625500814
264	0.1186470570606044	1.4602	-1.6229	3.912	0.7232	-1.3853467970084	6.706649071306201	0.7302853358533999	0.1532347238535413	0.0386	-0.0029	-0.174	-0.5893	0.2780371979568999	2.4477266550005	-0.0398151470683999	0.1615963038561862	0.2693	0.7034	0.6313	-1.2674	1.5824160377847	-0.3488153101862	-0.3808798802066999	0.1663463433967435	0.2352	-0.5184	1.3499	0.1731	0.9822774474869	2.2553392348775	-0.3701785758563	0.1692284703611841	0.0149	0.2162	0.0337	0.2908	0.5336095253841	2.3090031287523	0.0260057432927	0.1766554059449757	0.0041	-0.0847	0.1626	0.0294	1.3893597861398	0.5731886142683	-0.5791687549347	0.1768877574880936
265	0.1724735886167443	0.0095	0.288	-0.0023	0.0011	-0.0005114593990999	0.3693523722115999	0.0017310933508	0.1792294050279068	0.2178	-0.0002	1.35	0.006	0.0006294884912	0.5957715138901	0.0027146691183	0.2311043219462526	1.7048	-3.3264	-0.0016	-0.0054	0.0007475175832999	0.4498875560545	0.0020458375963999	0.2349227705679697	0.1119	0.8452	0.0007	-0.0021	-0.0007081745525999	0.2371597890596	0.0011016048595999	0.2399456538768152	0.1004	0.0005	0.7924	0.0035	0.0	0.0535852078133999	0.0002754012148999	0.2502452053366086	0.0262	0.3965	0.0095	0.0061	-0.0045637915612	0.5995091018066	0.002754012149	0.2506780486101552
266	0.164031856903081	0.3528	1.7742	-0.0466	-0.2767	0.6538024841725999	-0.5816867088994999	1.4048609402356	0.1824659537123027	0.1511	-0.9694	0.2632	-0.4825	-0.2395203709016	-0.4140067120560999	1.1488951825014	0.1921905306418933	0.0072	-0.1333	-0.0577	0.1864	-1.2618883666718	-0.2829550767943999	1.0364528007607998	0.2058589437300839	1.1642	2.8959	-0.2883	0.1175	-1.7554860298339998	-0.1829057497243	0.8851395046885999	0.2130709921444635	0.0021	0.0008	0.1141	0.0446	0.5772016033997	0.0762074504659	-0.3434646580109999	0.2192933225243371	0.189	-0.9748	0.2841	-0.5116	-3.9431945949382	0.1170848593631999	0.5733853294218	0.2266662829292962
267	0.1468347410707528	0.557	-1.9586	-1.1508	0.7278	-2.274814035074	-2.2241008685017	-0.5753524809567999	0.1542786081632823	0.5426	-1.7718	-0.5607	1.3496	-2.776044246192	-2.2896857006786	-0.116061940565	0.1618558656895277	0.2701	-1.254	-0.4781	0.8379	0.16524072894	-0.8891131507893	-1.6205787775637002	0.1646874204610691	0.8886	2.2741	0.7178	-1.5514	-0.1412808232436999	-1.224748545691	-1.8842557693151	0.1730413713073449	0.5115	1.5553	0.6712	-1.2508	0.3976793543155999	-0.7629400513344	-1.7809016276662	0.1850801183190548	0.0002	-0.021	-0.0015	-0.0289	2.0668861178245	1.6623217331364	-0.1006001294998999	0.1859383785659598
268	0.1460029370182684	0.6187	2.3016	0.9116	0.4774	-1.9765545193373	0.2259076822794	1.0558489148958998	0.1577044977355391	0.2327	-1.4575	-0.2547	0.154	-1.8680857836974	0.4649165937819	1.3677211192548	0.168471334655451	1.6995	3.7942	0.8455	-0.1433	0.4441041305416	0.2823255883032	0.2661949457162	0.1846546429142965	0.0002	0.0019	-0.0275	0.0252	2.3100653905812	-0.3879616257327	-1.3686260089609	0.1864827273252409	0.0115	0.146	0.1804	0.1968	1.3748028647808	1.1706125354478	1.2110571710073998	0.1895660060376844	0.0903	-0.8107	-0.2355	-0.0408	0.0569293654228999	0.4529169694184	0.60588267278	0.1904928265288353
269	0.1616120685743907	0.0833	0.652	0.5009	-0.3117	1.411234511209	1.078785901794	-0.6711527607112999	0.1807984997922375	0.2166	0.9972	0.7597	-0.4751	-2.9068991663002	-2.2154847447784	1.3827501569822	0.1812650848105428	0.2023	-0.6089	0.083	-1.1387	1.1273745447085	0.8626352911282	-0.5368356539015	0.1872935556076271	0.0085	-0.1689	0.1885	-0.0638	-2.2478247160138	-1.7164577433796	1.0740253950793	0.1999231539531342	0.2888	-0.697	0.0984	-1.2928	0.3437400592259	0.2615131250629	-0.1596540185806	0.2132688801864108	1.0503	-1.2961	0.1964	-2.3809	-1.0624192010228	-0.810859862727	0.5065021772318	0.2157400756522812
270	0.1169490049315984	1.2615	2.0511	1.3739	3.1757	0.4649165937819	0.0286810693803	-0.1093342823152999	0.1309227669186172	0.0001	-0.0095	-0.018	0.0281	0.348185821695	-0.0100324728284999	-0.2862598913732	0.151320631729327	0.0961	0.102	-0.8805	0.4083	-0.7551894742865	-0.8422949442562999	-2.0296282677516	0.1542736168722512	0.9403	-0.2608	2.8157	-1.0704	0.8660581347990999	0.8727857930487999	0.2588377989753	0.1576803288180568	0.1106	0.1195	-0.9797	0.2784	1.1750189548862	-0.3461793271293	0.8913163605084999	0.1585595155909872	0.001	0.0211	0.0929	0.0143	0.5111839978850999	-0.1808992551585999	0.0950921052018999	0.1668145406071969
271	0.1809489709368822	0.0426	0.1559	0.4769	-0.3179	1.3383712183526	0.6744575752901	-1.300287164635	0.1817650613527004	0.0811	-0.1091	-0.6389	0.4994	1.2815598820218	1.1673470638997	-2.7077447448968	0.1880761170571807	0.0215	-0.3958	0.1116	0.047	1.5341027960851	-0.3557003405587	-2.5067805440812	0.198727550124751	0.0288	0.0954	-0.2634	0.3724	1.0493179717997	1.0290563109892	-3.2327381465576	0.2163764773860206	0.0979	-0.1188	0.7737	-0.2568	1.4496726522029	2.8391504674348	-3.6887238723706	0.2234323680678145	0.2195	0.1919	-1.1258	0.4117	1.5679378024871	-0.5363241945024	-2.2671421440875	0.2260894452091708
272	0.1472409109614677	0.4376	2.0696	0.2266	-0.3516	2.6187901524841	-0.5225147907267	0.9525734593084	0.1565809052789289	0.4674	-1.786	-0.5823	0.9743	2.4872270578233	-0.4111740138456999	0.76718909865	0.170753995880774	1.3727	-2.9552	-0.9377	1.5641	-0.4385174201821999	-1.3244831285155	2.2833514727359	0.1855725649279752	0.0001	0.0053	0.0191	0.0171	-3.2494982776358	0.0191600559509	-0.0950921052018999	0.1861925805127096	0.0023	-0.0671	-0.0634	0.1002	-0.7655366913606	-1.3342795431598	2.2961379577134	0.1881262721454324	0.007	0.2292	0.0332	-0.0435	-0.4575987900717	-0.9638255660886	1.654374440935	0.1906242008955068
273	0.1096504773103254	0.005	-0.1434	0.2173	-0.0193	1.4639148293162998	-4.380649753291499	-0.1390382704938	0.1275494097473556	1.5803	-2.2826	3.6454	0.2935	2.4576410987369	-5.9175065615256	-0.2784699712946	0.1467737846258534	0.0	0.0084	-0.0157	-0.0025	1.143308472142	-2.8042531992039	-0.2525429140633	0.1508598273771915	0.0125	-0.0703	0.3453	-0.0039	-0.4690476120053999	-3.8195001064174	0.4812439515224	0.1630959861598153	0.3017	-1.5343	0.4577	0.4593	-0.1357727989457	-4.6961021734441	0.4875388364344	0.1665163592934277	0.0	-0.0073	0.0034	0.0145	1.214519357709	-3.023905339602	-0.2475070061337	0.1698916502132834
274	0.1436735997616948	1.9749	3.6625	-2.6469	-0.4455	1.3946317522535998	-1.1361086975239	-0.4433566129583	0.149883435744295	0.0606	0.7055	0.2918	-0.152	-0.5463173243002	-0.7942964468022999	-0.1264091576391	0.1709869005009794	0.0137	-0.0331	0.2826	-0.1988	1.1487771534093	-0.9425409864799	-0.4983975129075999	0.1724600836134972	0.3692	1.566	-0.8334	-0.2543	1.1486197812865	-1.4666294984345998	-0.3990563603900999	0.1863911072576323	0.123	0.9482	0.2144	-0.2112	-0.1536738779141999	0.2691850160494	-0.2357827829851	0.1885228629614885	0.2533	-1.2938	-0.5298	0.2464	3.356353949017	-2.8631103731311	-0.7185611127047999	0.1964193547451484
275	0.1376322913287992	0.0359	0.5334	0.3052	0.1171	0.2669424632995	-0.5306587980816	0.4892699297852	0.1441774221189489	0.0975	0.8992	-0.176	-0.4187	-0.6972371900654	-1.3002084785736	1.0056865507534	0.1564162768308176	0.2987	-0.1616	-1.5078	-0.7515	3.027839642672	0.7822574794081	2.5257832279093	0.1763043633239036	0.0918	-0.4484	0.7573	0.0822	1.9543257069918	-3.0741463898059	0.6359407482348	0.1776410720007667	0.266	0.2759	-1.2182	-0.8283	1.4528594376896	-2.8005549543181	0.6432192089143	0.1827831311109408	0.0611	0.104	0.4849	0.5052	0.9161024698495	-1.8239035602213	0.6714675049569	0.1849060919703737
276	0.1173174255655023	0.0659	-0.2851	-0.1567	0.858	0.287990984724	-2.6507366934125	-0.5884537101799	0.1732566340546861	0.607	-0.2606	-1.8096	1.3831	0.1705520380844999	-0.1397071020157	-1.9968948662092	0.1866426187875334	0.0973	0.0814	0.7161	-0.5121	-1.3807043193858	1.7986453345118998	-1.2110571710073998	0.1936296464107823	0.0078	-0.2371	-0.0482	-0.0461	0.9506063077734	0.3793455020094	-3.883943990704	0.1982728204332505	0.0062	0.0057	0.1813	-0.117	-0.4578348482559	2.0425327818212	-2.55336269243	0.2193927477775008	0.0031	0.0609	-0.0494	-0.1224	0.8876968016840999	1.5164377753008	-1.563885470325	0.2226449748192271
277	0.1162977840393529	0.0741	-0.9644	-0.1497	0.0517	-1.5708491867589	1.4324404047562995	-1.2043688557883998	0.166423659163653	0.699	2.1649	-0.8451	0.9483	0.9026471533500998	0.1987609910963999	0.2915712005176999	0.1868573993839519	0.052	-0.5551	0.2284	-0.2384	-2.2259106479139	-1.291238267574	3.9829703989759	0.1890926863411698	0.0027	-0.0536	0.0956	0.0966	0.1196028133279999	0.7554648755014	-0.4088527750343999	0.1954100673365665	0.0056	-0.0036	0.1059	0.1789	-0.7347310983224999	0.7626646501194999	-0.5445468879187	0.218552875414415	0.0395	-0.1706	0.2802	-0.4047	1.6249065109406997	0.0236845044814	-2.9217708319048	0.2196449983359885
278	0.1273966608805926	0.0948	-0.7166	-0.2711	0.7276	-0.3145081874158	0.6167020062224999	0.8602353662555	0.1311077287589205	0.0303	-0.3764	-0.1045	0.4402	0.0872234990619	0.0132586013459	-1.4070248069240998	0.1351209156393846	1.4948	2.6479	0.999	-2.9299	1.4432990812295	1.1579440795624	-1.2256534353970998	0.1526473486368008	0.0141	-0.2613	-0.227	0.1368	1.5107723788799998	0.9474195222867	-3.0132040352516	0.1665106976950162	0.0038	-0.0348	0.0398	0.1778	1.3713013350485	2.4286059420803	0.4987516001838999	0.1692364357737227	0.0124	-0.223	-0.1873	-0.159	-2.320058520379	-2.0902165350296	-0.4315537037483	0.1747705640650797
279	0.1089679970890858	1.7093	3.7574	-0.0532	-3.0674	5.7556886762565	-1.0897626073593	-4.491400384712	0.1224071701980785	0.0274	-0.4571	-0.0019	0.3564	0.6624579509266	-1.3000117634200998	-0.3216686190032	0.1258932257376166	0.0018	0.1168	-0.0579	-0.0648	2.9883392398492	0.5546973898393	-1.920726758774	0.1358322925765983	0.0243	0.366	-0.2911	-0.2232	7.019032735064199	0.6977486494645	-4.8427729918937	0.1536761164861329	0.0016	0.0672	0.0795	-0.0663	2.702079348476	-2.6940927132439	-1.3096901489723	0.1558254424017022	0.014	-0.1404	-0.3372	0.0405	0.3186392056393	2.2227238624272	-0.4805357769698	0.1567177982892034
280	0.1227588280025689	1.6409	-2.3714	3.5132	1.4438	-5.461953609050299	8.136178091790699	3.3908184439102	0.1447289752125971	0.0675	0.5294	0.062	0.6449	-3.7220867624042	4.3404018328854	0.9542258665977998	0.1509894697489705	0.0	0.0019	0.0064	-0.0005	-0.8268724762219	1.8224085250547	1.2086965891654	0.167656844304509	0.0403	0.4572	-0.089	0.3794	-2.9446291327414995	4.2916164748174	1.7294016004798998	0.1694541552123128	0.0001	0.0156	0.0166	-0.0147	-1.5178934674367	1.8682038127895	0.5160625336919	0.1744163363814713	0.0741	0.3377	-0.6315	-0.3527	-4.9086332252855	6.7960364370566	2.4646835012322	0.1843015831237006
282	0.1315050056845595	0.172	-0.3193	-0.3308	-1.323	-1.3534002560799998	0.6141840522576999	3.0997193597609	0.1748387446889726	0.2412	0.3941	0.3404	1.3408	-2.3258026028612	0.0182551662448	0.8438686654842998	0.1920974505242724	0.0001	-0.0019	0.0247	-0.009	1.2988708155298	0.4648379077205	1.6212082660549	0.1975796615980525	0.2632	0.7629	-0.214	-1.1706	-2.3370940526721	0.2389302254410999	1.7954585490252	0.2018137871564995	0.0067	-0.0178	0.2173	-0.0468	-1.6923404655605	-0.1111440617274999	0.0860038651101999	0.2287202848144899	0.4967	-0.7671	-0.4237	-1.5778	-2.4100360315899	0.2066295972363999	1.6784130326926998	0.2391408227140239
283	0.1202582132455628	0.7393	1.8199	-1.4972	-1.9151	0.577162260369	-1.2471347301593	-4.738868047815	0.1401243221824107	0.0145	0.1854	-0.1895	0.2921	-1.2102309673627	0.1290057976653	0.16524072894	0.1581797247211459	0.1874	0.9133	-0.68	0.6932	-4.0763707538577	2.539592631685	-3.6765668758843	0.1672993775368814	0.0238	-0.3375	0.2169	-0.2291	-1.3847173085172	0.3984268718988999	-4.7821060385543	0.1694096558425833	0.0078	-0.188	-0.1749	0.0596	-5.162238401177699	3.6787700856035	-4.969418207717	0.1771653838113427	0.226	-0.0281	0.0388	-1.3826	0.5607955595977999	-1.2614555933341	-5.5024769306713	0.1845033787195821
284	0.1295264567438458	0.187	-0.5172	-0.8527	1.0819	-0.684175303873	2.0803807773546	-1.97895444421	0.1745363100102796	0.1545	0.6142	0.6122	-0.7589	-1.6411158395890997	0.8793167361449999	-0.5332947811384999	0.1857756467496415	0.1996	0.0962	-0.7032	1.0524	-0.9937262694205998	0.0230550159902	0.5945912229691	0.1884483254422742	0.0034	-0.0231	0.1137	-0.1178	1.9787577290565	1.5507448980712	-0.5450190042870999	0.1988083276764869	0.0257	-0.2615	0.3237	-0.1429	-1.1728550881977	0.2833485071013999	0.4507531027298999	0.2008359858201429	0.2405	0.8002	-0.4831	0.9603	-1.0012014452536	-0.0001180290920999	0.8924966514295	0.2064110359360824
285	0.1163853429409192	0.0762	-0.378	0.0207	-0.9159	-0.520114865854	-2.4364745482203	-0.8900180404953999	0.1688578624084599	0.7593	-0.7676	-1.448	-2.0146	0.3257996372266999	-0.7284755564411999	1.4717047493948998	0.180252306217688	0.0093	-0.1395	0.2182	0.1022	-0.0974920300745999	-1.1323711096074	-0.3502316592914	0.1898942365257307	0.0126	-0.2388	0.1898	0.0814	0.2289370956432999	-1.0610028519176	0.2625360438610999	0.2134161471588792	0.0286	0.0509	-0.443	-0.0473	1.4434171103216	-3.2085421826771	0.7142727223584999	0.218221747243422	0.0186	0.0016	0.3484	0.0793	-0.4236850976083	-2.0457589103386	-1.8450307677072	0.2371479852748136
291	0.1169177801469539	0.0655	0.8866	0.2144	-0.0904	0.9044175897316	-2.6169410300412	-0.1308549201082	0.1733000592421389	0.6218	-1.2647	-1.9324	0.2191	2.0441458460799	-0.0213632656701	-0.6190625880644999	0.1863032297395644	0.081	-0.3963	-0.6975	0.0906	0.2242552749899999	1.9725415302059	-1.6488270736063	0.1931134762859943	0.0079	-0.0558	-0.0123	-0.2412	3.982301567454	0.6734739995226	-0.7094335295823999	0.1972944987266907	0.0032	0.0519	0.1433	-0.0364	2.1999835906826	2.2848071648718	-1.2695602576583	0.2187450173345421	0.0174	0.1472	-0.3068	0.0598	2.4948989488098	0.684962164487	0.833678820533	0.2204671038785625
293	0.1602684065609351	0.0545	-0.0015	-0.7145	0.0027	0.0037375879164999	2.384581090727	-0.0090095540303	0.1790024504881819	0.2711	-1.5071	0.0026	-0.0114	0.0042883903462999	2.6628936898988	-0.0101505019206	0.197609753034034	0.7216	2.3403	-0.0041	0.0192	0.0024392679034	1.9919769873717	-0.0101898449512999	0.1992855255274891	0.0001	0.026	0.0022	-0.0001	-0.0031867854866999	3.8225295197813	-0.0108193334424999	0.2007286249213802	0.0025	0.0244	0.0006	-0.1354	0.0169568462317	3.7746097083887	-0.0131799152845	0.2170498614185103	1.3952	-3.1051	0.0049	-0.0229	0.0019278085042999	1.3682325786539	-0.0052719661138	0.2183422915889857
294	0.1373786417241508	0.0345	0.4886	0.1988	-0.3132	-0.2186292215998999	0.6482551168438999	-0.5415174745548	0.1449307799958056	0.0937	0.945	-0.277	0.0187	-1.2728257292063998	1.2025984194069	0.1528083312388	0.1544466480496679	0.3111	-0.1047	-0.9125	1.4758	2.3930398423275	2.8849457551696	-1.8362966148918	0.1771411395577788	0.3135	-0.6416	0.6391	-1.3544	0.4517366784974	1.1462985424752	0.9063453982359	0.1801775346053808	0.0948	-0.0094	0.706	-0.5394	1.7383324684488	0.9271578614761998	1.5414992858566998	0.1830433272373408	0.0181	0.0814	0.3092	-0.2154	0.6254361590379	1.2395415252342	0.3758439722771	0.1854440492899836
295	0.1386823980313939	0.0411	-0.5491	0.3773	0.0206	-0.2082820045257999	-0.5730705851761999	-0.2788634016016	0.1451641076005475	0.0961	0.9399	0.3183	-0.0885	-1.3314075019187	-0.2544707225676	-0.8520913589006	0.1570756891438468	0.2759	0.1804	-1.5558	0.4256	2.0306905295805	-3.1931197146426995	-1.378579795728	0.1784378602099792	0.2866	-0.4375	-1.3729	0.5772	-0.1616605131462999	0.1382120668490999	-1.5817865492935	0.1831181304540529	0.0688	-0.0045	0.7443	0.0981	1.2294303663442998	0.5507237437385999	-2.2387758189528	0.184731177758408	0.0162	-0.0299	0.3596	-0.0368	0.576768830062	-0.1537919070063	-1.7181888367304	0.1866615248365974
296	0.1504234866719895	0.0147	-0.2492	0.036	0.2884	0.8513438413172999	-1.2436725434576998	0.3313863475861	0.1640244445676299	0.3166	0.3308	-1.1713	1.189	-0.5856210119694999	0.1243633200427	0.3696277734265	0.1832031981200207	0.7777	0.5107	-1.7506	1.7442	0.203010038412	0.5061874329862	-1.2635014309305	0.1875913334139929	0.3755	-0.1465	-0.8884	1.4804	-0.3779684959349	0.2629294741681	-0.1247567503496999	0.1900368712479084	0.0009	0.0335	0.0542	0.0569	1.5244244105329	-0.2578542232078	-2.0253005343746	0.1921811863953134	0.0097	0.1885	-0.1823	-0.0827	-0.9589076872511	-0.3523561829491999	1.6739279271928995	0.1959457300293764
297	0.1515903029298438	0.1387	-0.1015	0.0511	-1.1658	-0.6534483968963	-0.1476150511863999	2.9840115064722	0.1763895133083216	0.1744	-0.8781	-0.0146	0.8437	1.12127637495	-0.1186585805911999	1.2964708906571	0.1828116720936121	0.0033	-0.0307	0.1623	-0.0088	-1.8830361353634	0.0728632928564	-0.1486773130153	0.191784146870205	0.0016	0.0925	0.0569	0.03	-0.2854336877285	-0.0005114593990999	0.4123543047667	0.1949248048498938	0.0022	0.0419	0.121	0.0207	0.997345828245	-0.0744370140844	1.218060230472	0.1989610967553695	0.5169	-1.7785	0.0732	-0.8535	0.1800337084832	-0.0080653212935	-0.8604714244396999	0.2085675955854654
298	0.1473420299902434	0.4922	2.1961	-0.2627	-0.3456	-1.9698662041183	-0.5624086238564999	-1.0687534289655	0.15696105629199	0.4421	1.7606	-0.5666	-0.8966	-1.8628138175836	-0.4617691513258999	-0.8877361447148	0.1688474924886899	1.5032	-3.2491	0.9035	1.4076	1.3545412039703	-1.3827895000128998	-2.3284385859181	0.1847573013715901	0.0001	0.0026	-0.0228	0.0152	3.7170901975053	-0.0325366863889	0.1216879939551	0.1857370309441446	0.0293	-0.4542	-0.0774	-0.156	1.2284074475461	-1.3452562487251	-2.2667093707498	0.1860057040334524	0.0029	0.096	0.0565	0.1054	0.639717679182	-0.9675631540050998	-1.6422961305100998	0.1873018925556709
299	0.1091166980195576	0.0043	0.2354	-0.0571	0.0264	-1.4076542954153	-0.2029706953813	0.4330093958842	0.1276837982922805	1.2081	3.6324	-0.9943	0.0958	-0.3191506650384	-0.7663628950053	0.5384093751295	0.137180643066786	0.216	1.326	-0.7558	0.1812	0.3603034751505999	-2.206357161656	0.9062273691438	0.1516441671257658	0.3368	1.2433	-1.2966	0.3233	-0.2637163347821	-2.6118264360502	1.0457770990367	0.1579065649088077	0.053	-0.3306	0.6019	-0.1796	-4.2751317449541	-0.831318238691	0.7740741290225	0.1619023616491684	0.0007	0.0326	0.0254	-0.0719	3.9681774194327	-3.7454171796093	1.1907955101969	0.1679816501245301
300	0.1229567943205425	0.7286	-2.0947	1.6752	1.3018	1.0173714308713	-3.8386601623683	-2.4481594283382	0.1426619923692902	0.0092	0.2534	0.1792	0.0179	-0.6592711654398999	0.4582676215936	0.342677797397	0.1613717071520714	0.1585	-1.1068	-0.488	-0.1015	-3.4429479595877	-2.4437530088998	-0.9433278470939	0.1688154187950275	0.024	-0.4545	-0.074	0.0382	-1.5905600451395998	-3.7586364379245	-2.055279923768	0.1811254080401771	0.2447	0.2016	1.216	0.7123	1.8079696327878	-4.3894232491376	-2.8809721090689	0.1858184530787452	0.0053	0.0119	0.1804	-0.0994	-4.9070595040575	-3.4978314874142	-1.3224372909191	0.1868811416419666
301	0.120687192696852	1.3782	1.0673	2.9896	2.6557	0.8156990555031001	-0.9947491882188	0.0207337771788999	0.1337022431431189	0.0	-0.0018	0.0146	0.011	0.8150695670118999	-0.9943557579118	0.0137307177143	0.1511391735680614	0.0048	-0.1731	-0.0466	0.1232	0.9229481571913	-0.6238624378099	0.4004333664646	0.1529005657020925	1.3259	2.6821	0.9762	-2.2046	0.2493561285766	-1.2033459369902	0.4990270013987999	0.1541783343685937	0.0094	0.2434	0.0433	-0.1739	1.3556034657992	-0.8797888525134	-0.4764047587463	0.1545683768254329	0.0049	0.1128	0.1178	-0.1451	0.5045350256968	-1.5343388542693	-0.287990984724	0.1644803502369907
302	0.1083909300532776	0.0027	-0.183	-0.0359	-0.0549	2.8092891071335	0.0550015569186	-0.109373625346	0.1274070660796984	1.3773	3.8178	1.0848	0.6806	2.4485135156145	-0.1244420061041	-0.2039936141794999	0.1377324339284578	0.0761	-0.7316	-0.4691	-0.2716	1.2111358570687998	-1.9709678089779	-1.0547473100362998	0.1515017003479263	0.3976	-1.241	-1.3867	-0.6881	2.5241308206199	-1.829844357857	-0.9144107195294	0.1560479690172897	0.0143	-0.0562	-0.3265	-0.1664	4.380885811475699	-1.089408520083	-0.5179509991655	0.1634696365877601	0.002	0.0261	-0.0676	-0.1145	-1.1998444072579	-2.4230979177823	-1.4103296215029	0.168548206123225
303	0.1450817898853076	0.0344	-0.1492	0.1614	-0.5546	-4.0908096461246	-0.7499568512033999	-4.8584315181123	0.1461350842228901	0.8259	1.7783	0.1879	2.2978	-4.3097929550008	-0.0909610869784	-4.6768240884011	0.1653592963019529	0.0034	-0.1713	0.0419	0.0079	-1.0562816882336	0.642471691331	-1.5038480054768	0.1675640574463671	0.0026	0.1455	0.0413	-0.0277	-0.6702872140359	-0.8820314052632998	-2.3504313400794	0.170077335647464	0.0592	0.1611	0.7032	-0.0413	-3.6232964123165	-3.8833538452435	-2.1155141037697	0.1733277652805293	0.0099	-0.0224	0.288	-0.047	-6.2951209701842	4.777817648208	-0.964691112764	0.1757874662978006
304	0.1465133003848777	0.366	-0.413	-1.2319	-1.4348	0.3990957034208	1.3780289932982	2.8669659901396995	0.1550626807443865	0.6276	-0.3976	-2.0896	-1.2437	0.4131805084113999	1.6352930710455	2.7983517445989	0.1682341005992541	1.2823	0.5826	2.6592	2.0056	-0.0891513075661999	-1.0820120303114	1.3704357883730998	0.1777808366019789	0.2409	0.0342	1.3476	-0.464	0.062161988506	0.0793155498912	1.2147947589239	0.1858721846096649	0.0001	0.0209	0.0158	-0.0052	-1.0538424203302	-0.68456873418	-2.8501271730001	0.186274968051635	0.0022	-0.0026	0.131	0.0199	-0.3789520717024	-1.7827114070784	0.3562117999578	0.1887846238734289
305	0.1518578592076773	0.1398	-0.3235	0.3285	-1.0808	-0.1382120668490999	0.0101505019206	3.0038797369757	0.1758000617556714	0.1321	-0.6986	-0.1651	0.782	1.3551313494308	0.3535758169009	1.3353811480194	0.1810764601666975	0.0033	0.0468	0.1398	0.0734	-1.8156021807436	0.8434752351772999	0.2517560534493	0.1892571872691819	0.0037	0.1475	-0.0775	-0.0383	-0.9222793256694	0.8285248835113	0.1320352110292	0.1926902580237417	0.0031	-0.1065	0.1127	0.0044	1.989970492806	0.253762548015	1.5451188446811	0.1973867938790897	0.5069	1.9284	-0.2163	0.2945	0.3544020205456	0.9360493864144	-0.4688902398826	0.2062457970819629
306	0.1509220751927787	0.0146	-0.3409	-0.0184	0.1691	-1.0502228615058	-0.0704633679837	-1.0810284545439	0.1644214311737345	0.3172	0.2094	0.0324	1.688	0.6491206635193	0.0418609846648	-0.0838399984217	0.1837331128535449	0.8061	-0.3356	-0.0492	-2.5429	-0.5739361318516	-0.018491224429	1.2885235984557	0.1881053125450298	0.3467	-0.4418	-0.0117	1.603	0.3144688443851	0.0265958887531999	0.3596739866594	0.1906818212382135	0.0019	0.0744	0.0867	0.044	-2.2103701507874	-0.199075735342	1.2705044903951	0.1930917115082503	0.0036	0.149	0.0578	0.0514	1.3228307212261	0.0900561972722999	-1.3501347845319	0.1964496846841398
307	0.1026668839099219	2.228	-4.0486	-1.0936	-3.8684	-6.9779192679827	-1.8654891436712	-7.2952994966396	0.1234395166950369	0.1538	-0.8047	1.0994	-0.1141	-9.7314593006143	-0.4871847491580999	-8.574420110758	0.132521373214847	1.0347	-1.9843	-2.5715	1.0777	0.0141634910519999	-1.2234502256779	-1.17635661793	0.13468849718784	0.5167	1.8333	-0.0766	1.5454	-15.4147961434135	-1.6482762711764998	-13.5803093079339	0.1429708614843448	0.0473	-0.6854	0.1564	0.0396	-2.7053054769934	-0.5914044374824	-3.1961491280066	0.1524776138723239	0.0213	-0.3574	0.2202	0.1823	-4.510088324294499	-0.9496227320059	-4.9422321735033	0.1551324974474776
309	0.0972194939080806	1.1838	-1.5527	3.5431	-1.8167	0.6746542904436	0.1884924600837	0.4159738635910999	0.1255847288930534	0.271	1.0211	1.4305	0.3845	2.5538348087984	1.0420788541508998	1.4965302017665998	0.1419333829465051	0.5738	-0.4529	-2.4122	0.202	1.9938261098146	-0.2510085358659999	1.389989274631	0.1438658861066029	0.2958	-1.0852	-1.2986	-0.4697	-1.4883075083503	2.3978790351036	-1.5171459498534	0.150447295446252	0.4164	-0.8979	1.5482	-0.9739	0.7768281411714999	-1.7665414214606998	0.9185417377529	0.1522510312355973	0.0592	0.0034	-0.7497	0.146	-0.863972954172	-0.7171447635996	-0.4055479604555999	0.153739624068003
310	0.1007306863418772	0.0003	0.0603	-0.0221	-0.0159	0.0017310933508	1.6385191995628998	2.2366119522643	0.1156351025078718	0.0013	-0.0087	-0.1314	-0.0128	-0.4330487389149	2.5373500789351	2.288584095819	0.13284888415144	0.9022	-1.7333	2.6764	0.1381	0.0698338794924999	1.3115786144458998	0.2548641528746	0.1408569766015424	0.0006	-0.0627	-0.0498	-0.0009	-0.6801623147415999	2.8949388849674	1.9591255567372	0.1456791851684046	0.0	0.0016	-0.0008	-0.0124	1.0736319647722998	3.4136374017162	-0.0088521819075	0.1490378462913424	0.0008	0.0455	-0.0184	-0.0761	1.228289418454	3.5516527534118	0.0426871883094999	0.1493073466075763
311	0.1036220340752223	0.9123	3.3591	-1.349	-0.3197	0.8385573563398	0.2077705451266999	-1.3700817010968	0.1079581713031397	0.2837	1.6802	-0.9436	0.4777	-1.1863497477278	0.3141934431702	0.4930862037631	0.1421344542135232	0.0147	-0.0392	0.1669	-0.354	1.3930186879949	-0.4553562373218	-0.3843027238776	0.1479040808912539	0.1223	0.9994	-0.4821	0.0968	0.4003153373725	0.0508705386951	-0.5411633872785	0.1517549199856696	0.0659	-0.3078	-0.171	0.7265	1.5696295528071995	-0.54293382366	-0.360382161212	0.1594768205837823	0.0176	-0.2572	-0.0194	0.3147	2.6654509868943	-1.0349971086249	-0.3416155355681	0.1608526742561795
314	0.1304563119928626	1.38	0.6705	-3.8401	-0.8196	0.6707593304043	6.0921502748029	1.2978872397623	0.1674438339222634	0.0345	-0.3256	-0.4489	0.0365	0.6394422779671	4.027349337605499	0.9094141546305	0.1823543412860817	0.0133	-0.2083	-0.1511	-0.2079	0.4027546052759	4.7646770759542	1.012689610218	0.1871572164094262	0.0406	0.0632	-0.5591	-0.095	2.5017052931209	1.4288208459318998	0.361562452133	0.1963124381455211	0.1368	-0.7167	-0.7174	0.1297	0.2661556026855	7.3785100065700995	1.6491811608826	0.2023148279586207	0.0513	0.4815	-0.3848	-0.0201	1.5363846918656998	7.321265896901599	1.6003171167531998	0.2111546719096969
317	0.1510292968116636	0.6482	-2.0705	1.466	-0.0434	-5.1089285945792	3.2930903556514	-0.5648478917598999	0.1759590418351221	0.0052	0.2091	-0.0214	0.0084	-4.1886951065062	2.5750800453764	-0.5688608808912999	0.1814891166777917	0.0003	-0.0073	0.0111	-0.0459	-1.859745061189	-1.0353118528705	-0.6911390203068999	0.1987831176511052	0.0774	0.5985	0.4635	0.1037	-4.7280487143725	2.0779808524819	-0.6188265298803	0.2256226066206393	0.1435	-0.8584	-0.4571	-0.0926	-3.4769403381125	2.7832833638408	-0.4489826663483999	0.2416966683737216	0.1277	-0.5553	-0.6891	-0.0961	-4.4381692641749	3.2433607648466	-0.4970991928945	0.2462633733333398
319	0.1091693855026331	0.2731	1.2136	-0.2493	-1.4891	0.5104758233325	-2.5571002803465	-3.8947633241465	0.118471660697716	0.0	0.0151	0.0002	-0.001	-0.5231049361871999	-0.2464054012740999	-0.437887931691	0.1303119188162906	0.0	0.0144	0.003	0.0096	-1.3653998804435	-1.8264215141861	-1.2686160249215	0.151381003860227	0.0171	-0.2688	0.0318	0.3101	-0.5188952319022999	-1.0264990139937	-1.2765239740922	0.1618539804500203	0.0499	0.502	0.0621	-0.4549	-2.9796444300645	-1.0807923963597	1.1974051393545	0.1721053965635371	0.2135	0.3974	-0.6977	-1.1026	1.1240697301297	-2.5806667557358	-4.457289977095099	0.1758402144172345
320	0.1598338004230771	0.6328	2.1034	-1.2226	0.1413	-3.9703412861212	3.2506392255261	0.1899481522195999	0.1811089274454501	0.0413	-0.5777	0.0794	-0.0426	-2.9539534310174	3.0130466631288	0.2552575831816	0.1906745547975157	0.0002	0.0118	-0.0069	-0.0392	-0.8478816546157	-0.1398251311077999	0.4306881570729	0.2074142141396797	0.0843	-0.5517	-0.5521	-0.0157	-4.4964756356723	2.2849251939639	0.158158983414	0.2304865921684843	0.1427	0.5103	0.8164	0.0422	-2.8206985860365	3.453531234846	0.2449497091382	0.2415499636656678	0.3447	-1.0479	-1.0187	-0.07	-2.6052561499233	3.6113361309837	0.2622999856769	0.2517889897499463
322	0.1286657824348892	0.0018	0.0626	-0.1254	-0.0292	-0.1376612644193	-0.7342196389234	-0.6671791146106	0.1314230139356827	1.1323	-2.441	2.6227	-0.295	1.9097500532087	-5.5012966397503	-2.4092885140066	0.1523409567926077	0.0993	0.1028	-0.6945	-0.6962	-2.7406748615927	-0.8511471261638001	-3.472022459275	0.1685969761300532	0.0524	0.4326	-0.5179	-0.1051	2.6863814792267	-5.5145945841269	-1.7374275787427	0.17154318506805	0.1806	-0.3477	-0.5577	-1.0711	-1.0776449539037	-1.9985866165293	-2.6818963737269	0.1799958912276022	0.0367	0.2325	0.2734	0.4212	1.4161523900464998	-4.3166386423426	-1.8634039630441	0.1871387840589441
323	0.0946578738295954	1.9882	-0.3529	5.1315	2.2471	0.3456678677302	-0.2164260118807	2.1984492124853	0.1153918110632147	0.0093	0.0306	-0.081	0.3358	0.2180390761394	0.252975687401	2.9269247689265	0.1229130861634171	0.0278	-0.388	-0.1969	0.3874	0.5395109799890999	0.3407499888927	1.7721674748508	0.1267951625372421	0.1471	0.8133	-0.2041	-1.0184	0.507918526337	0.378479955334	2.0467424861061	0.1310772588050652	0.0056	-0.0516	0.1726	-0.1764	0.2611590377866	0.3514119502123999	2.108393015213	0.1341522273964597	0.0116	0.0031	-0.3391	0.1197	0.1907350128336	1.1264696550023998	2.5570215942851	0.1369982088438963
324	0.10760485463488	1.4751	0.554	3.7659	-2.4645	-0.7604220973696	0.7538124682119999	0.9980146597669	0.1305197199841078	0.0009	-0.0496	0.0612	0.0654	-0.5894372859474	0.5893979429167	0.7149415538803999	0.1366628574424123	0.0107	-0.1535	0.189	0.2421	-0.6611202878828	0.8352918847916999	0.8510290970716999	0.1425180394494297	0.0225	-0.3593	0.0801	0.3187	-1.010329028376	0.1334909031650999	1.5691574364388	0.1441666825011391	0.3419	-1.3816	-1.2819	-0.0748	-0.7177349090601	1.2059425770163998	0.7141546932663999	0.1454329118848854	0.1904	-0.722	-1.1572	0.3223	-0.528376902301	0.9167713013714	0.8010634480826999	0.149237587600899
325	0.1108920570956391	1.3158	0.3735	-3.6061	-2.1575	-0.3434646580109999	0.2595066304971999	-0.4106232114159	0.1300772322221337	0.0003	-0.0371	0.0232	-0.0451	-0.3551888811596	0.1103965441442	-0.2055673354074999	0.1382097898014849	0.0029	0.0045	0.013	-0.1766	-0.0711321995055999	0.1232617151831	-0.1700012356547	0.144534489054104	0.022	0.3737	0.2412	-0.1747	-0.1553656282342999	0.090095540303	-0.2952301023727999	0.1496087497331899	0.04	0.1263	-0.0747	0.6161	-0.1453331554058	-0.7499568512033999	-1.5823373517232997	0.1513373133427694	0.5016	1.3168	-1.0904	-1.4314	-0.7261543176298999	0.3200162117138	-0.4779391369436	0.1516615984250943
326	0.1052727420705559	2.161	0.1888	-4.346	-3.4449	0.1874695412854999	-2.689096148345	-2.0335625708216	0.1144015675136023	0.0	-0.0078	0.0075	0.0172	0.4278554588624999	-0.1986036189736	0.213632656701	0.123232448308424	0.0001	-0.0239	-0.0084	0.0268	-0.0104259031354999	-3.5041657153569	-2.8843949527398	0.1241168420908242	0.0202	0.3249	-0.3696	-0.0475	0.6742608601365999	-7.214921684919499	-5.4062832206098	0.1359198819800904	0.0512	0.6165	-0.0642	0.4258	0.7548353870102	1.3912482516134	1.7978191308672	0.1455955610152604	0.0089	0.234	-0.1668	0.0953	0.1051245780304	-0.3661262436942	-0.1815680866805	0.1475443117794715
327	0.1033115340258726	2.1549	3.7557	-1.2241	3.9602	-2.7085316055108	0.8009454189906	-2.7149445195149	0.1141432511143136	0.0	-0.0161	-0.0018	-0.0176	-0.8789233058379999	-0.1818828309261	-0.2842140537768	0.1293423912191679	0.0001	0.0207	0.0182	-0.0119	-1.2270697845023	0.9116567073804	-1.9775774381355	0.1360105329684434	0.0511	0.3429	0.5195	-0.4193	0.6037188060915	-1.0024997652666998	1.7110677481737	0.137644773966294	0.03	0.491	0.2809	-0.0822	-5.6221584300607	1.4996776442226	-5.4431476403757	0.1465759134885879	0.4623	-1.7383	-1.1992	0.5212	-5.585136638172	1.9407130183696	-6.0115757479293	0.1496451477179408
328	0.1099653505273434	0.3399	1.5462	1.4972	-0.0656	6.658060428391701	1.1435838733569	2.2186715302651	0.1130390696422613	0.058	0.0897	0.8167	-0.3084	4.955648146972	2.9998274048136	-1.2454429798392	0.1209526965258261	0.0335	0.3514	-0.514	0.1684	6.698741122135499	-0.0980821755350999	2.8326195243386	0.1234116912213951	0.0386	0.4206	0.2048	0.5007	8.8591849669646	-0.2628507881067	3.1460261068948	0.1304543227528132	0.1513	-1.3041	0.1902	-0.0544	7.0119509895382	-0.58621115743	3.3382954979257	0.142530109024701	0.0273	-0.0891	0.4813	0.218	5.8752521465538	2.6787095882402	0.1428545444716999	0.1469540388797845
329	0.1322893976171514	0.5718	-0.3572	-0.0926	-2.5194	0.438281361998	-7.616810743519999	0.5825915986056	0.1388213883246837	0.4027	0.0259	-2.0848	0.0635	0.1767288939044	-7.722918897317899	0.439068222612	0.1507399981731641	0.0349	-0.0106	0.5875	-0.0429	0.2827977046716	-5.4141911697805	0.3961449761182999	0.1612373377167867	0.3856	-0.6373	-0.0276	1.7833	0.7579041434048	-7.459202562535799	0.6628513812336	0.1645493437555796	0.2674	-0.0421	1.5606	-0.0121	-0.1094129683767	-6.9838994086491	0.3149803037842	0.1678487660962803	0.8924	-1.6828	0.1376	2.2637	1.0168206284414998	-6.640474093668799	0.7005420046441999	0.1688106807067294
330	0.0871762019887995	2.1303	-2.4752	4.613	-3.0412	-0.0229763299288	1.2690881412898998	1.8938554688059	0.11615096614343	0.0014	0.0552	0.0086	-0.1213	0.0818728468867	1.0619077416237	1.0610028519176	0.1197751557173783	0.0	-0.0023	0.0103	-0.0119	-0.0396971179762999	1.2436725434576998	1.9476767348035	0.1207483949946228	0.2429	0.7186	-1.5808	0.0396	0.3142327862008999	0.5371897411777999	1.3466332547996	0.1317619730167465	0.0002	0.0274	0.0419	0.011	-0.0448510549979999	1.2122768049591	1.9616041676713	0.1331749038011089	0.0007	0.0432	-0.0002	-0.0806	-0.0544900975195	1.2339941579054998	1.9438604608256	0.1415422960743287
331	0.1370401357620563	0.4921	0.9999	-1.2167	-1.7048	2.0090125196648	-5.3266922695037	-1.3138211671958	0.1407430350041717	0.1345	0.6828	-0.3924	-0.9018	-4.7468153400164	-1.7374669217733998	1.397464450464	0.145261553535975	0.5938	-1.7701	-1.1859	1.2617	-3.185211765472	-2.1297956239138	0.9155910104504	0.1608031284714566	0.0667	0.4379	0.5689	-0.3268	0.4054692743941999	-4.5271631996183	-0.4402091705022999	0.1690839974386133	0.1098	-0.1129	0.8803	0.4322	0.041310182235	-4.218359751654	-0.2039936141794999	0.1745659350975409	0.2092	0.3766	1.2183	0.4141	0.7705332562595	-2.4089344267303	-0.1397857880771	0.1767287123623675
332	0.1076466202235773	0.5787	1.3974	-2.3892	-0.6346	0.6368849809716	0.0872628420925999	-0.2380646787656999	0.1298038331717996	0.1907	1.0767	0.9525	-0.3696	1.8508535362508	0.4592511973611	-0.6876374905746	0.1514358062659857	0.5954	1.5128	1.8371	-0.4834	2.6002595850244	0.4952894134822999	-0.9828675929474	0.1575413870338538	0.4268	1.7354	0.8065	-0.6338	-0.7543239276111	0.6198101056477999	0.2942071835746	0.1576391585681514	0.2504	-1.3247	-0.6142	0.5008	-0.5412814163705999	0.7501929093876	0.2153637500518	0.1607432469438203	0.0001	0.0248	0.0051	0.003	0.7933522140655	-1.6097201010904998	-0.3211965026348	0.1611296196147489
333	0.1307563660513745	0.3946	0.7249	-1.9989	-0.0727	-1.5559775211543	2.2692666677453	0.0608636684929	0.1649791394090025	0.6945	2.1051	-1.3716	-0.0418	-0.0147536365124999	1.4559675371149	0.0406806937438	0.1754359918723578	0.5989	-2.2033	0.5158	0.0101	-0.0932429827589999	-1.0720582435442998	-0.0569687084536	0.187030463635746	0.0111	0.133	0.267	0.0064	1.0187484369458	-0.5747623354963	-0.0359988730905	0.1940934976480554	0.0001	0.0009	-0.0082	0.0236	-0.7523174330453999	-3.9878095917519993	-0.1490314002916	0.1974018405158132	0.1424	0.2731	-1.0031	-0.0353	-4.3799415787389	3.3994739106642	0.0889939354434	0.2154497428882507
334	0.1297025939727862	0.395	-1.0122	1.8401	-0.3971	-2.7535400326316	1.4614362183821998	-0.7441340826598	0.1638153707712719	0.6664	-2.2876	0.8907	-0.2741	-1.5546792011411998	1.1026671214289	-0.6041122363985	0.1746659145302713	0.5076	2.0812	0.126	0.1081	-1.4163097621693	-0.8878541738068999	-0.1536345348834999	0.1804887744183033	0.029	-0.4154	0.2506	0.075	-0.5133872076042999	-0.6389701615987	-0.0891906505969	0.1916366244900451	0.2373	-0.9896	0.9059	-0.2395	-5.3283446767931	1.6737705550701	-0.8197907306958999	0.1936573068800305	0.0409	-0.3977	0.3874	-0.094	-1.8414112088828	-3.7597380427841	0.3170654844112999	0.209672311392458
335	0.1306041603393857	0.426	0.9546	-1.7255	-1.0022	-0.8204595622177999	2.0243956446685	1.6133790029455997	0.1618754971699343	1.1413	2.3347	-2.156	0.6906	1.5896158124028	-0.6871260311755	1.6034645592091998	0.1697443527388894	0.1484	0.7319	-0.257	0.8424	1.0049390331701	-0.5518253485982	0.8086173099770999	0.1828509038175134	0.0144	0.1826	-0.2745	-0.0985	0.636570236726	-0.2369630739060999	0.6601367121152999	0.1950869303026279	0.0003	-0.0415	-0.0268	0.0104	0.7639236271019	-2.5822404769638	-2.6463302739741	0.1972400064850926	0.1374	0.3386	0.2423	0.9335	-0.8531536207294999	1.6940715589113	1.0582881827993	0.2066153315873964
336	0.1297208587464232	0.4166	0.8464	-2.0237	-0.0744	-2.628507881067	2.4240028074884	0.0411921531429	0.1633070793306553	0.8263	-2.427	1.3035	0.0163	-1.208224472797	1.645718974181	0.0360382161212	0.1733054191287306	0.5312	2.1278	-0.2645	0.0214	-1.0914937007101	-0.6219346293056	-0.0637750527647	0.184901951793319	0.0041	-0.095	-0.1549	-0.0064	-0.6016729684951	-0.2799256634305	-0.041310182235	0.1928017668169138	0.0259	-0.2049	0.3997	0.0062	-2.6292160556196	-2.5974662298447	-0.1417922826428	0.1928862152570395	0.1499	0.493	-0.9599	-0.0347	-5.0640381965505	2.6601790207805	0.0050752509603	0.2101252888769466
337	0.1306313412301628	0.41	-0.9269	1.6024	1.1318	-1.1931954350696	1.899874952503	1.0721369296057	0.1641890638284142	0.874	2.0282	-1.9594	0.1784	0.2982595157367	0.4361961813709	1.1887890156311998	0.1730075512865598	0.489	1.547	-1.0922	0.8083	0.7784018623994999	-1.028426822498	-0.4992630595829999	0.1852025960457196	0.0081	-0.0741	-0.0704	-0.2342	0.9408098931291	-0.8313575817217	0.1216879939551	0.194040404452618	0.0002	-0.0231	-0.0272	0.0043	0.4723917696149	-2.4155440558879	-3.3187026686371	0.1972148475412491	0.0999	-0.1364	0.5376	0.6726	-3.1645173313238	3.5488593982321	0.4635002446766999	0.2120110138427172
338	0.1352482982962063	0.3069	-0.0066	1.8444	-0.0474	-1.2110178279767	2.3534607534433	-0.0282089530118999	0.1705949955892038	0.3055	-0.8694	1.3882	-0.0556	0.1331368158888	1.1553867825669	0.0249828244945	0.197146304201685	1.0794	2.0303	-2.0189	0.119	-0.4207343703057999	-1.2434364852734998	0.0698732225232	0.2034835654703044	0.0023	0.0106	-0.0152	-0.128	0.4790013987725	-4.8547726162572005	0.1489920572608999	0.2259218437420312	0.0005	0.0004	-0.0012	-0.0551	-2.2863022000384	3.906369518203	-0.0801810965666	0.229099704148826	0.0029	-0.0024	0.0028	0.1368	-2.2156814599319	-2.6545923104211	0.0475263810856	0.2331283573431124
339	0.1653739677282402	1.3935	3.0207	-1.4995	1.1252	1.4313781429274	-2.5137836035458	1.058720956137	0.1812057901693574	0.225	0.9446	0.3341	0.9267	-0.5575300880497	-2.7079414600503	-1.3164571502526998	0.1844936096510002	0.0047	-0.0876	0.1305	0.1162	2.2724927962626995	-3.1415803444257	1.0300398867567	0.1888071192274185	0.1493	-0.4506	-0.5879	-0.7984	0.8590550753345	-2.4586246745044	0.4832504460880999	0.1917800239653251	0.6609	-0.9505	-1.0487	-1.7793	1.4769767155087	-2.4905318724021	1.3665408283338	0.1955191058412457	0.0088	0.1619	-0.0454	0.1988	1.3367974971246	-1.8964127658014	-0.4018103725391	0.1973540223160658
340	0.1191391644734107	0.4857	-0.7003	-2.1169	1.0695	2.2262647351902	4.4206222724827	-1.8119039358578	0.1381212566757599	0.0444	-0.4796	-0.5019	-0.0062	0.7904801728243999	1.3296764085679	-0.2964103932938	0.1541543852119742	0.2528	0.0807	-1.118	1.0972	1.0048996901393998	0.8954867217626999	-0.0676306697733	0.1566333373543129	0.1282	-0.75	0.1597	-0.7996	-0.0286810693803	0.6769361862241999	-0.2482151806863	0.1632921319170638	0.5529	1.6797	-1.4561	-0.3708	-1.1069555117752	-1.3482069760276	0.339923785248	0.1652816740458135	0.0473	-0.1175	0.628	-0.1449	0.4214032018276999	0.2768175640051999	-0.4741228629657	0.1687498756689796
341	0.1746432277123862	0.0	0.0004	-0.0001	0.0003	0.0043277333769999	-0.0015343781972999	-0.0016130642587	0.175428608201367	0.0067	-0.0288	0.0069	-0.2369	-0.0040916751927999	0.0018491224429	-0.0019278085042999	0.1887002323947308	0.0735	0.6878	-0.3336	0.0084	-0.0078292631093	0.0019278085042999	-0.0029113842718	0.1887959275931186	0.0	0.0029	-0.0018	-0.0001	0.0081833503855999	-0.0015737212279999	-0.0023605818419999	0.1932955904224101	1.8676	3.7774	-0.4721	0.0365	-0.0001180290920999	3.93430307e-05	-0.0032261285174	0.2016703623241968	0.0	-0.0004	0.0002	0.0023	0.0003540872762999	0.0001180290920999	-0.0034228436708999	0.2463215213961113
342	0.1382646138893355	0.6485	1.0706	-0.3233	-2.4052	-0.2362548993535	-1.0100929701918	0.0150290377273999	0.1443498116534456	0.3949	-0.5561	-1.9472	0.0471	-0.0834072250839999	-0.7892211958419999	0.0267926039066999	0.1501581305752341	0.1451	0.3316	1.1563	-0.0501	0.195534862579	0.5486385631115	-0.0277368366434999	0.1631002839914019	0.3801	-0.0724	0.0041	-1.8682	-0.0981215185658	-0.2216979779945	0.0010229187981999	0.166532367292052	0.1128	0.3003	0.9624	0.0107	0.0135733455915	-0.5843620349871	0.0836039402375	0.1721899765661859	0.4322	1.0783	-0.2747	1.5895	-0.3890238875616	-1.4370041963174998	0.0025179539648	0.1740656855080238
343	0.130512471918064	0.4	0.5841	-2.0621	-0.0633	-1.2528394696108	1.8545124381059	0.0520901726467999	0.1645350677518477	0.7181	-2.0775	1.4931	0.0377	0.1253862388409	1.001280131315	0.0321432560818999	0.1743998851861908	0.4715	-1.9793	0.3714	0.0053	-0.0706994261679	-1.1128569663802	-0.0416249264806	0.184174711282262	0.1286	-0.583	0.841	0.0131	0.9968343688459	-1.2756977704475	-0.0371791640114999	0.1942194496543114	0.0005	-0.0189	0.0601	-0.0104	-1.1512557643434	-4.2850855317212	-0.1217273369858	0.1950334387446904	0.1763	-0.3664	1.1049	0.0338	-3.8876028925591	3.1947327789014	0.0758927062202999	0.2159229865136974
344	0.1357359414030602	0.4556	0.6235	1.9089	-1.0008	-2.2795745417887	-4.5621391539106	0.7948865922627999	0.1459258840089121	0.0135	0.1206	0.2381	0.2592	-0.3518447235501	0.4397370541338999	-1.0401903886772998	0.1535221034431699	0.1316	-0.0902	-0.8564	0.7375	-1.9889869170385	-3.2675960717578	0.2131998833633	0.1599524852536491	0.1198	0.461	0.8436	-0.446	-1.2909628663591	-2.2691092956225	1.7374275787427	0.1688012218023081	0.0687	0.185	0.478	0.5897	-2.0993834611827	0.0281302669504999	-0.1371498050202	0.1737419582801965	0.0271	-0.0767	0.4433	-0.1767	-1.4946023932623	-2.9024927468618	4.505917963040299	0.1805396556728839
345	0.1662529795744639	1.4429	-3.5339	-0.1219	-0.7176	2.7184853922779	-1.7626858044521	-0.7786379205837	0.1820461134464541	0.3259	1.5926	-0.3848	-0.0357	0.2450283951995999	-1.9172252290417	-0.9844806572061	0.1846927262223185	0.0086	0.153	-0.1955	-0.0914	3.7387288643903	-1.8165464134804	-0.5836538604345	0.1889448468144808	0.1986	1.1898	-0.379	-0.1313	1.8367293882295	-2.1021374733317	-0.9929000657758998	0.192375860342771	0.4396	-1.8461	0.0444	-0.1332	3.6601608320824	-1.8222118099012	-0.8548847140802999	0.1958410474201906	0.0041	0.1477	0.0965	-0.0104	2.9929423744411	-6.3855705977635	-2.1151993595241	0.1974950771854867
346	0.1655375484535766	1.1914	-3.0645	-0.5877	-1.0291	0.5542252734709	-0.8585829589661	-0.7923292952673	0.1788308845056806	0.2712	1.4723	-0.2037	0.2571	0.3027839642671999	-1.231043430603	-1.3079197125907998	0.1809084934114351	0.2793	1.5162	-0.1279	0.0107	2.3735256991003	-0.6519927047603999	-0.8322624714278001	0.1874750196487819	0.024	0.4158	-0.1251	-0.0576	2.3747059900213	-1.5592823357330998	-0.5227508489109	0.1921232551534598	0.1032	0.8809	-0.1621	0.0584	1.5050676394285	-4.8854208371725	-2.3260780040761	0.1927117479166608	0.4962	-1.8457	0.3788	-0.5585	2.9549370067849	-0.7976799474424999	-0.0890726215048	0.193738154255452
347	0.1678808989563288	1.2602	3.1041	0.5035	1.1709	1.8752855583155	-0.7175775369373	-1.3174407260202	0.1816070312428651	0.4727	1.9297	-0.3072	0.2933	0.3389402094805	-1.0604913925185	-1.8126907964718	0.1865138029076943	0.0123	-0.1986	0.0118	0.2434	3.9119168855317	-0.3416942216295	-0.6943651488242999	0.1883710754566263	0.0832	0.7811	-0.2281	-0.0215	2.6209146761419	-1.0644256955885	-1.2343875882125	0.1928064453713327	0.5307	1.8881	-0.4758	0.5814	3.8630528414023	-0.6615924042511999	-0.6777230468382	0.1965681725384201	0.0004	0.0105	0.004	-0.0528	1.602048210104	-0.6388521325065999	1.3842451921488	0.1968603012411392
348	0.1672474033578768	1.3083	-3.1833	-0.8979	-0.8914	1.2032279078981	-1.762961205667	0.3100624249467	0.1802945510173634	0.093	0.861	0.1788	-0.0184	1.2755403983247	-1.7639841244652	-0.3329207257834	0.1816454463971396	0.3744	-1.7166	-0.301	0.2329	1.3275125418794	-1.5994909131085	0.0103865601048	0.1890061306957156	0.1332	0.9931	0.1376	-0.2276	1.6433583923389998	-1.5821799796004998	0.4207737133364999	0.1923775816803641	0.2949	-1.4668	-0.3612	0.1326	1.8332672015279	-1.1432297860806	0.7211970957617	0.1942868015813057	0.0663	0.6748	0.1785	0.1562	1.1946511272055	-0.4777424217900999	2.0587027674389	0.1945534325115604
349	0.1683755082620331	1.3964	3.2579	0.9795	0.9313	0.6602940842380999	-0.7206069503011999	-0.3811946244522999	0.1821542677627795	0.3499	-1.649	-0.3634	0.174	-1.7150020512437	-1.1045555869025	-0.8203808761564	0.1863859968988429	0.0132	0.1462	-0.0128	-0.291	2.3319401156504	-0.2475070061337	-0.2538805771071	0.1894293011838676	0.1668	1.1095	0.1829	-0.2365	0.1622113155761	-0.8470161079402999	-0.5637069438696	0.1936200419791008	0.3872	1.6782	0.3627	0.227	1.6153068114498998	-0.6498288380719	-0.2102884990915	0.195139421911891	0.0361	0.4828	0.1088	-0.1796	2.2936593467793	-0.6571072987514	-0.2111933887976	0.1961209948297417
350	0.1704532490978038	1.3952	3.3501	0.1056	1.0216	1.8202053153355	-1.3799174587718	-0.9311708506076	0.1845672559994922	0.3245	1.5903	-0.3152	0.0947	0.5113807130386	-1.3639048452768998	-0.9278266929980998	0.187881208281644	0.0119	-0.1003	0.2477	0.1548	3.503496883835	-1.5510202992861	-0.5265671228888	0.1910305809922643	0.309	-1.5138	0.3629	0.0528	1.1849727416532998	-1.4921237823282	-1.0461705293437	0.1948953352122059	0.2937	-1.4855	-0.016	-0.2318	2.7086496346029	-1.5267849923749	-0.9665795782376	0.1996544036902793	0.0003	0.0363	0.0338	0.0124	1.7260967859010998	0.8106238045427999	1.1276106028927	0.2022451751574439
351	0.100432938669944	2.1044	-5.5834	0.5067	-0.0018	3.2153091839574994	-0.4448909911556	-0.0130225431616999	0.1103255900302699	0.0	0.013	-0.0023	-0.0081	-1.0977492425914	-0.4366682977393	-0.0181764801834	0.1222864373285641	0.0001	-0.0082	0.0177	0.0329	3.6248307905138	-0.215993238543	-0.006688315219	0.1231581136453906	0.0162	-0.2438	0.3721	-0.0008	8.7937575069105	-1.2645243497287	-0.0087341528154	0.1310856850539279	0.019	-0.3287	-0.3294	-0.0216	-1.7532434770841	-0.7080171804772	-0.0175076486614999	0.1415844177638219	0.0024	0.0286	-0.1552	0.0251	-0.4765621308691	0.1144488763062999	-0.0127864849775	0.1473874017885481
352	0.0871596390756223	1.5489	2.1723	-4.6824	0.1119	-1.9060911513536	0.4675919198694999	1.0693042313953	0.110118738832068	0.0038	-0.2056	-0.0613	0.0777	-1.2157783346914	1.0178435472396998	0.5808998482854999	0.1133177006915948	0.0013	0.0739	0.1079	-0.0148	-1.8071434291431	0.3944925688288999	1.0944837710433	0.1142487216286658	0.289	-0.9062	-1.7216	0.0951	-1.0329906140592	-0.9954180197407	0.6408586270723	0.1243419481403499	0.0043	-0.063	-0.2069	0.068	-1.9171071999496	0.2364909575376999	1.1215124331342	0.1354332204472569	0.0023	-0.1212	-0.0829	0.0609	-1.8607286369565	0.3835158632636	1.0668649634919	0.1380394104541433
353	0.0975616119596718	1.5507	2.0434	-4.0213	1.8698	-0.153831250037	0.5344750720595	-0.5809391913162	0.1204249316268279	0.0003	-0.0291	0.0463	-0.0287	0.2441628485242	-1.0268924443007	-0.5116954572842	0.1220089263981425	0.2682	0.0342	-1.8101	-0.1384	-0.5329800368929	1.4239423101251	1.1582588238079998	0.1241560245706526	0.1615	0.1782	1.1358	0.7933	0.7325278886033	-3.5257256961804995	3.2900215992568	0.1291275713009897	0.0094	0.2204	-0.1037	0.2237	0.7252100848930999	-0.8164465730864	1.1292630101821	0.1359432923918527	0.5649	-0.352	-0.9967	2.2619	-0.6203609080775999	-0.8127089851699	2.2451100468955	0.1370081510017196
354	0.1373680711531583	0.4523	-1.3455	1.674	0.5714	3.3413249112896	-0.4980434256313	-1.5416960010102	0.1400994480457054	1.6133	1.4567	2.5724	-2.9213	3.355173658096	-0.9420688701115	-1.6184542539058997	0.1543383294639352	0.1017	-0.4684	-0.5998	0.6401	4.3037734713037	-5.763006479966699	1.2984380421921	0.1574322856878577	0.2277	-0.3484	0.0275	1.4309	0.4939910934692	-3.4856744909279	3.0839821474809	0.1745699106376951	0.0129	-0.1717	0.2819	-0.0458	3.1124665017077	0.1197601854508	-1.1035326681042998	0.1750850352446667	0.0166	0.272	0.2001	-0.1669	3.8191853621718	-1.5801341420041	-1.892006346363	0.1785630515055568
355	0.0994097074713759	1.437	-4.6006	0.7009	0.1628	2.3182487409668	-0.4752638108559999	-0.08262036447	0.1166289147827974	0.0	0.0073	-0.0036	0.0109	0.7296951903929	-0.6487665762429999	-0.0286417263496	0.1223422859871255	0.0242	0.2153	0.4996	0.0228	9.1557920754119	-0.6443601568045999	-0.3049478309557	0.1231903258839447	0.0001	-0.0027	-0.0011	-0.0374	5.1347376227184	-0.1082326774557	-0.1358121419763999	0.1284285028095503	0.4707	-2.2949	-0.481	0.016	1.3347123164975	0.1690570029179	0.008262036447	0.1469958254155874	0.0004	-0.0184	-0.0564	0.0128	0.7031386446703999	-0.5342390138753	-0.0225435565910999	0.1506607754846555
357	0.0927728603304303	2.7693	0.3147	-5.3715	-3.978	0.6301573227219	-4.5294057523682	-3.0025814169626	0.1116940853886988	0.0	-0.0073	0.0111	0.0153	0.3537725320543999	-0.4721163683999999	-0.0299400463627	0.1203341174715467	0.0169	0.3249	-0.3237	0.0036	0.9991162646265	-9.6631597993191	-6.7937151982453	0.121875682594166	0.0001	0.0164	0.0171	-0.024	0.1028820252805	-4.3690829022657	-3.3351480554697	0.1278870182913454	0.0324	-0.5111	0.1235	-0.3221	0.9775169407722	1.3135851090116	1.897120940354	0.1424929161524151	0.0001	-0.031	-0.0018	0.0119	-0.0482345556382	-0.5539892152867	-0.4159738635910999	0.1460903334878928
358	0.1146929299932468	2.0485	2.43	2.1384	-4.0389	0.4645231634749	2.32910741744	-3.4819762460421	0.1339836035635678	0.0453	-0.6784	0.2156	-0.0044	-3.2278989537815	0.1954168334868999	1.0398756444317	0.152504740741618	0.0041	-0.0466	-0.1488	-0.1254	0.6652119630756	-0.2842927398381999	0.1532804476072	0.1687113285846889	0.0742	-0.1681	-0.4092	0.681	0.4738081187200999	3.3840120995991	-5.000774603184899	0.1704080974278548	0.5153	-1.5336	1.0834	-1.005	2.6052561499233	2.9210626573522	-5.1715233564229	0.177725586589647	0.0014	0.0537	0.0213	0.0916	0.8707792984830999	1.0851201297367	-1.8999536385644	0.1779349554829493
359	0.1146844846347439	1.9316	0.9933	2.1978	-4.4098	0.3536938459929999	1.7404963351372995	-3.3439608943465	0.1318546437470747	0.0446	-0.6979	0.079	0.1195	-1.8770953377277	-0.7781658042152999	2.042296723637	0.1443209035451861	0.0054	0.0374	0.202	0.1192	0.685749025101	0.0758140201589	-0.347792391388	0.1537189459673007	0.2403	1.0409	0.3914	-1.0528	0.3104558552537	3.2223909294835	-6.0921109317722	0.1664095536767109	0.0018	0.0037	0.1196	0.0481	0.8201448179722	0.3049084879249999	-0.8175088349153	0.1721199217275781	0.4892	-1.7348	0.72	-0.8575	1.8946423294199	2.3219863288833	-4.9044235210006	0.1769639476236948
360	0.1113602620234472	3.7693	0.1919	-5.1708	4.8987	-1.2221125626341	0.8787659337152	-3.2843955458667	0.1176627227997404	0.3398	0.6763	1.9575	0.2056	-0.8852968768113999	-1.1667569184392	-1.4561642522684	0.1282193415498389	0.0353	-0.0992	0.4327	0.4644	0.3463366992521	3.2946247338487	-4.4829809761422	0.1282708714297081	0.0358	-0.4621	-0.2909	-0.3478	-1.3416366899007	-2.7840702244548	1.5675837152108	0.1466410431849192	0.0373	-0.1249	0.0484	-0.603	-0.1840466976146	-10.6249001847806	3.9121529437159	0.1481781789134288	0.0029	-0.1636	0.0044	0.0492	0.0291925287793999	-0.3431892567960999	0.3415761925373999	0.1534755663243041
361	0.1080933271736185	3.2155	0.9019	4.6981	-4.6621	-5.1641268666513	-0.2056460214689	-1.8477847798562	0.1162178072550412	0.6413	-2.834	-0.1699	-0.4658	-5.0887456198301	-1.3396301953349998	-0.8138892760909	0.1275503251726213	0.0365	-0.2717	0.5893	0.0897	0.7002272603986	0.7266657770289999	-3.2738122706084	0.1282914095155465	0.0391	-0.6729	0.061	-0.0309	-3.8272113404346	-3.0131253491902	2.4938760300116	0.1443712846416829	0.262	-1.2805	-0.3274	0.9876	-4.605180429496399	-0.1336089322572	-1.7473813655097998	0.1454650388650446	0.0067	-0.1283	0.1021	0.2045	-0.479591544233	0.3885517711932	-0.2668244342074	0.1478172713080804
362	0.1069917210930803	1.593	-1.3659	2.4964	3.773	1.5549152593254	-0.0211272074859	0.4812046084917	0.1303378744851344	0.0145	-0.3935	-0.0889	-0.066	1.6856521503415	-0.0014163491051999	0.4712901647552999	0.1325993405469897	0.0172	0.4179	0.1105	0.0868	1.8538829496147	0.071997746181	0.5260163204589999	0.1389121117091737	0.4464	-0.5308	2.1185	0.2254	2.1277891293481	0.168781601703	0.640111109489	0.1409728493750558	0.0039	0.1971	0.0261	0.0394	1.0001391834247	-0.2497495588836	0.2709554524308999	0.1457004475831063	0.0176	-0.0688	-0.0248	0.419	0.9784218304783	-0.1963217231929999	0.3917778997106	0.1496837683008477
363	0.107168857168216	2.1072	-0.3487	-2.6554	4.7245	-0.4363142104629999	3.1010963658354	-6.2310705162046	0.1251546035983366	0.0034	-0.1117	0.1537	0.0712	0.6765034128865	0.572047666378	-0.7847360903421999	0.125972740583125	0.0376	0.6208	-0.0442	0.2457	-2.2558900373073	-1.3941596358852	1.7919176762621998	0.1388403013561162	0.1101	0.7182	0.1857	-0.7997	-0.9218465523317	1.7688233172413	-4.168394102665	0.1516734030378539	0.2463	0.206	0.8905	-1.2652	-0.5080365554291	2.2738304593065	-5.0770213966815	0.1556647299598659	0.0037	-0.1604	0.0966	0.0325	-0.3226915378014	-1.4026183874857	0.6287803166474	0.1590864749451511
364	0.1697023078554502	1.2274	1.2255	-0.9235	2.9144	-0.7433865650764999	-0.9009947460606998	0.0853743766189999	0.1855917572541496	0.2101	-0.1238	1.1192	-0.6559	-1.2526427544573	-3.2014604371511	1.6121200259631998	0.1880886618010062	0.0072	0.1671	0.165	0.0458	-1.8159169249892	-0.7637269119483999	-1.6436337935538998	0.1937475341488608	0.0243	-0.0077	-0.4192	0.1125	-1.1513737934355	-0.9565864484398	-0.4704639611105999	0.1999887463232549	0.0173	0.091	0.348	-0.0088	0.3918959288026999	1.6899011976571	-0.7298919055463999	0.2003955027329277	0.6116	0.4095	2.0075	-0.6165	-0.9522193720321	0.2408186909146999	-1.2306893433267	0.2025542125843298
366	0.123164931009543	0.4972	-1.2186	-0.7555	1.9998	2.8600022737058	0.9570585648082	-3.4824090193798	0.1398426765873307	0.039	0.5198	-0.0496	-0.3821	0.5426977654758	0.0188846547359999	-0.6134758777050999	0.1553737900972651	0.247	0.2178	1.0306	-1.1291	1.0070242137972	-0.1202716448499	-0.5316423738491	0.1591972274375618	0.1487	-0.8284	0.6835	-0.4975	-0.3498382289844	0.1158258823808	-0.4855716848993999	0.1653862449371025	0.4311	1.0322	0.4589	1.6228	-1.1021950050604998	0.0505164514187999	1.5846192475039	0.1680026747712082	0.0181	-0.3105	-0.2391	0.0879	0.0663323497602	0.3626247139619	-0.1441135214541	0.1725377473963547
367	0.1713608100115465	0.005	0.0472	-0.0107	0.2029	-0.4365502686471999	-1.9584173821846	-2.8299048552203	0.1776083504168018	0.1922	-0.7441	-1.0338	0.0324	0.0023605818419999	-0.5662248978344	1.0877167697629	0.1848186411117733	0.6101	2.1115	0.4255	0.5582	-0.2735520924571	2.2719026508022	0.0366283615817	0.1896747608377047	0.003	0.093	-0.0456	-0.1144	0.6547073738786999	0.2971185678463999	-0.3501136301993	0.19537275870396	0.0006	0.0556	-0.0342	-0.0089	-0.6799262565573999	0.6997158009994999	-0.7020370398108	0.1963927633132738	0.0603	-0.4278	0.1559	0.5032	1.1694322445268	-0.5314456586956	-1.5451188446811	0.1968861734890536
368	0.1174202552745717	1.9783	1.7322	2.4993	-4.003	-1.0624978870842	1.6567743658077	-2.1522998374742	0.132556050964484	0.0493	0.7357	-0.0691	-0.1084	-4.096042269207699	-0.9283381523972	2.2800073151264	0.1351685041559561	0.0044	-0.0257	-0.1736	-0.1338	0.4634609016459999	-0.2500643031292	0.2281895780599999	0.1464078974892525	0.003	-0.0194	-0.1424	-0.102	0.7040828774072	0.5182657434111	-0.9246399075114	0.1517193440829417	0.1212	-0.7505	-0.3717	0.7047	-0.4356060359104	4.7413466587491	-6.7112128628674	0.17272045540159	0.409	-1.3988	0.8428	-0.9409	0.2178030179552	2.344057769106	-3.4531771475697	0.1760414205542135
370	0.1310559780157094	0.5202	-1.8073	0.8501	-1.4019	0.2488840122082	0.2366876726912	-0.1495428596907	0.1325730853712845	0.3104	1.1059	1.2247	-0.8883	0.2759913603605	0.2318878229458	-0.14950351666	0.1471699010083414	0.0005	0.0144	-0.071	-0.0119	0.4132985375035	0.2493167855459	-0.1117342071879999	0.1472771432068389	0.0004	0.0421	-0.038	-0.0299	0.2720570572905	0.337956633713	-0.2598213747428	0.1671558582588569	0.0261	0.1608	0.4037	-0.2132	3.7928255316028	0.8583862438126	0.3074657849205	0.1692240093626693	0.0787	-0.5924	0.5886	-0.0066	1.454118414672	3.9081399545845	-3.4466462044735	0.1723766002102032
372	0.129301548773091	0.5396	1.844	0.5104	1.612	-0.5068956075387999	0.2952694454035	0.539392950897	0.1323401333444717	0.1712	1.061	-0.5492	-0.7163	-0.4766014738998	0.3417335646602	0.5664609560185999	0.146578249274613	0.0001	-0.0212	0.0068	0.0066	-0.5203902670689	0.2889745604915	0.5120888875912	0.146655111187567	0.0001	-0.0066	0.0119	-0.0253	-0.298613603013	0.3491693974625	0.6377898706777	0.1594521018966504	0.0028	-0.0441	-0.1183	0.1039	8.414412004901099	1.6730230374867998	6.155138466953599	0.1605694708579276	0.0017	0.078	-0.0708	0.0668	-9.3618708702185	-1.6708985138289998	-6.3142416831044	0.1635936423506571
373	0.1176864937222155	2.1007	1.2104	-5.0119	0.4368	1.6893503952273	-0.34228436709	1.3089032883583	0.1178373915263277	2.0562	4.8737	1.3309	0.8065	-0.7139973211435999	6.192120915811599	0.6449503022651	0.1261855179747569	0.0006	-0.073	-0.0133	-0.0467	1.149603357054	0.997739258552	-0.1729519629572	0.1262932717236236	0.0003	0.0521	0.0018	-0.0313	-1.0777629829958	3.6180637892333993	-0.5536744710411	0.1263261476546827	0.0011	-0.0975	-0.0333	-0.0461	1.2738879910352998	1.2754617122633	2.4409203106894	0.1353934716605901	0.0064	-0.0696	0.1376	-0.217	2.1720500388856	2.2318514455496	0.0524442599231	0.1354630182562664
374	0.1337033904565189	0.0187	-0.2284	-0.3667	0.1529	3.6765668758843	0.8813232307107	-0.0642865121637999	0.1466615221043714	0.6779	-0.5866	-1.859	-1.77	3.4874842703401	1.1893791610917	-1.0741040811407	0.1521823386938421	1.93	0.086	-1.8236	3.9611	3.1273381673123	-1.2186503759325	0.6896439851402999	0.1594044093795368	0.2088	-0.2271	-1.3164	-0.4245	3.6115328461372	-0.0968231985527	1.5838323868898998	0.1617532575787863	0.0482	0.187	0.4308	0.4757	3.7873175073048	0.9396689452387998	1.2486297653259	0.1670420140471527	0.1187	-0.0109	-0.6786	-0.7778	4.1650892880862	1.4818159082848	2.337762884194	0.1712914681095165
375	0.1336005651573664	0.099	0.6356	-0.6236	0.5649	-1.6307686225149998	2.1223204480808	-0.4785686254347999	0.1409081658153252	0.4169	-1.64	0.9847	-0.8823	-3.5501970612759	4.7831289573525	-1.9491717699701	0.1516400346660658	0.0011	0.0828	0.0607	0.0138	-0.4221900624416999	2.4563034356930995	-0.2265371707705999	0.1518692389984349	0.0302	-0.1428	0.5063	0.1455	-2.1987639567309	4.2307134632938	-1.1528688286020998	0.1550963295133956	0.0872	0.8218	0.3862	0.1372	-1.3814124939384	1.8258313687256	-0.4676312629002	0.1592600867616364	0.5023	-1.8872	-0.25	-1.0519	-2.565952462254	1.146849344905	-1.10553916267	0.161481605958054
384	0.0911259470686549	2.7667	5.4098	-2.6536	3.0388	-5.0371275635517	2.0346641756812	-2.5434482486936	0.1113151544526679	0.0	0.0077	-0.0004	0.0067	-1.2560655981282	0.1312483504152	-0.4018497155698	0.1276592721715232	0.0	0.0007	0.0077	0.0024	-1.947086589343	1.5712032740351998	-1.5370141803569	0.128246459231806	0.0329	0.2907	0.4835	-0.2589	0.8061780420737	-1.6181001666296	1.3157883187308	0.1340302138135568	0.0293	0.4989	0.2717	-0.0705	-8.8669355440125	3.8573481019508	-4.6453890068718	0.1454710124650822	0.424	-1.6934	-1.1303	0.4762	-8.528782195146	4.6773748908309	-5.1937915117991	0.146727325783014
393	0.1419909838120785	0.6754	-2.1774	-1.54	0.1498	6.0533973895634	3.5771470373054	-0.2930662356843	0.1640549475958625	0.0197	0.0814	-0.385	0.1576	4.5328285960391	2.1176779704582	-0.1257009830865	0.1820949146901941	0.1531	-0.0411	1.0928	-0.256	4.6687194240769	3.3527737332233	-0.4230556091170999	0.1856617308767864	0.0084	0.0211	0.2453	-0.0871	0.5601660711066	1.3842451921488	-0.4332454540684	0.2074740618579525	0.1347	-0.1263	-0.9109	0.3576	5.4083684012369	2.3803713864421	-0.1000886701008	0.2218848829991474	0.1516	0.4565	-0.8392	0.3349	5.0336260338194	1.7311326938307	0.049178788375	0.2331316871979227
394	0.1323542439763169	0.671	-2.3995	-0.6011	-1.2188	6.7344252509804	2.0213268882739	3.9578302023586	0.1582752321305691	0.0152	0.3689	-0.0177	0.0875	5.0276065501223	1.4921237823282	3.0345673009217	0.174761685799727	0.1167	0.0229	-0.465	-0.8858	4.1664662941607	1.740142247861	3.0336230681849	0.176054213355869	0.0195	-0.0309	-0.2211	-0.3415	0.8018503086966999	1.5085691691608	2.5116984229187	0.2017717172835308	0.1672	-0.5165	-0.5836	-0.7972	5.0795000076156	1.4530168098124	2.6869716246872	0.216657975616375	0.0875	0.5987	-0.3263	-0.375	5.8399614480159	1.4796126985656	2.924367471931	0.225123733660205
395	0.1305363670532006	0.6597	0.2381	2.7379	0.1653	1.0209909896957	8.1544332580355	0.0734534383169	0.1562111675498214	0.0197	-0.0308	0.431	0.0533	0.742796419616	6.2821771130839	-0.0220714402227	0.17323774564529	0.0507	0.3186	0.2717	-0.5133	1.2897432324074	3.1658549943676	-1.1859169743901	0.1742916397315813	0.0776	0.4165	0.3992	-0.5789	1.2231354814323	4.2736760528182	-0.8253380980245999	0.2009761689959748	0.1759	-0.503	-0.9618	0.3675	0.713289146591	5.875212803523099	0.2922400320396	0.2130197088524519	0.1037	0.4966	-0.2579	-0.646	0.5760606555094	6.6924068941928	0.4805357769698	0.2219207720059806
397	0.1460969884201033	0.0001	0.0263	-0.0015	-0.0104	-0.2333435150816999	1.2741633922501998	-0.7503896245410999	0.1547129206741682	0.0773	0.5436	-0.6733	0.0281	-0.0441428804454	8.240043692838698	-3.0470390416535995	0.1648428751793902	0.5175	-0.756	-2.0186	0.2494	-1.1042801856876	2.3804500725035	-1.5180901825902	0.1678350538269353	0.1341	0.7252	-0.7333	0.3672	-1.5157296007481995	3.5476004212497	-1.3106737247398	0.1683410091140336	0.1075	0.47	-0.7749	0.3696	-1.2990675306833	3.2410001830046	-1.2507149459529998	0.1700918236947038	0.045	0.5767	-0.214	-0.1354	-1.6215230103005	3.0069484933703	-0.0149896946967	0.1752899074926253
398	0.1562354378953941	0.307	-0.419	1.5353	-0.644	1.0010834161615	1.0377511207739	0.1952988043948	0.1663041085193813	0.1053	0.4756	-0.8479	0.0702	0.616111860762	2.0582699941012	0.3038068830654	0.1703824923474106	0.1187	0.1387	0.8307	0.5793	0.2193767391831999	1.4936188174948	-0.5288096756387	0.1739799758316429	0.0743	0.2083	-0.7697	-0.072	0.0941478724651	0.9305020190857	-1.1883955853242	0.1780053583375052	0.0468	0.2088	-0.4609	0.3725	1.6079890077397	0.2441235054935	0.4438287293267	0.1831026229810054	0.4287	0.5325	1.2178	1.321	1.1404364309009	1.3196045927087	1.1745861815485	0.1846201169393021
399	0.163296445918346	0.3985	1.3149	1.3417	-0.363	-1.1640029062902	-1.3347910025589	-0.6030106315389	0.1675162087446939	0.0677	0.3922	-0.1964	-0.6431	-0.6330687069937	0.2770929652201	0.6745362613514999	0.1713991230027443	0.1019	-0.3371	0.4531	0.7571	-2.0134189391032	-0.7618777895055	1.0698943768557998	0.1796530591369539	0.4725	-0.4522	-1.5302	-1.1828	-0.3641197491285	-1.0814612278816	-0.9621338157685	0.18105140926582	0.0292	-0.3061	-0.3805	0.0603	-0.8402491066598999	0.0465428053181	0.6300786366604999	0.1819743663022066	0.2052	0.3742	1.1832	0.3895	-0.6914144215218	0.2094622954467999	0.8093254845297	0.1847987729658223
407	0.0981590998510253	1.4944	1.9618	4.3565	0.0926	-1.2801828759473	-2.7087283206643	-0.077505770479	0.1161962416585474	0.0	-0.0057	0.0003	-0.0044	-1.0773695526888	-1.1532229158784	-0.0974133440132	0.1269342002371393	0.4151	0.0318	-2.2141	0.0482	0.158945844028	-1.5537349684044	0.0505557944495	0.1304960541646539	0.0002	0.0141	0.0436	0.0043	-0.6125316449682999	-3.2903756865331	0.0300580754547999	0.1362156863486093	0.0363	-0.5912	-0.211	-0.0773	-3.2854184646649	-7.694709944305999	-0.2119802494115999	0.1494379066095796	0.0007	-0.0689	0.0246	0.037	-1.3686260089609	-2.7169903571113	-0.0913938603161	0.1570566948964433
408	0.1018421471168853	1.5957	2.8433	-3.9252	-0.1077	-0.1008361876840999	-0.0400905482833	-0.8970997860213998	0.1304027278266686	0.0004	-0.0222	0.0265	0.0628	-0.09835757675	-0.0632242503349	-0.8889164356357999	0.1324734050779224	0.0	-0.0025	0.0052	-0.0012	-0.0929675815441	-0.0510672538485999	-0.8984374490651998	0.1405695540152233	0.0029	0.0168	-0.1635	0.0633	-0.4836045333644	0.8206562773713	-0.9243251632658	0.1425721388409238	0.9155	-0.1372	3.0926	-0.2221	0.2897614211055	-1.0238236879061	-0.8862411095482	0.1484296963232192	0.0099	0.0179	-0.3151	0.022	-0.0873021851232999	-0.0522475447695999	-0.8960375241924999	0.1549013057125245
409	0.1157944702925234	2.9826	-2.0359	-4.5722	-3.686	0.0404446355596	0.3095509655476	-0.2428251854803999	0.1427010686436181	0.0083	-0.0282	-0.153	0.2505	0.0243533360033	0.3255242360118	-0.4419402638531	0.1584483775983342	0.0139	0.1182	0.1813	-0.2904	-0.0531917775063999	0.0070030594646	0.0780565729088	0.1631769911897686	0.0551	0.223	0.5243	-0.4262	0.1939217983203	0.644438842866	0.4540972603393999	0.1633295258080652	0.0413	-0.0417	-0.1289	0.6011	-0.2977087133069	-0.5139380100341	-0.4686541816984	0.1771214360487283	0.0031	0.0012	0.1087	-0.1206	-0.0311596803144	0.138094037757	0.083800655391	0.1842351216324425
410	0.1233932959877142	1.6908	-1.115	-4.3939	-0.0673	1.3083524859284998	0.7850114915571	3.7367223698246	0.1234727343946616	1.6793	3.7829	-1.1125	2.203	-4.2594732187355	-0.3434646580109999	0.8752250609522	0.1364976119734173	0.0057	0.1827	-0.149	-0.0828	-2.4221930280762	-0.3831224329566	0.4461499681379999	0.1366477788337907	0.0058	0.1615	0.16	-0.112	0.2487266400854	-1.3436038414357	1.9543650500225	0.1367346310461616	0.0056	-0.0234	-0.0947	-0.227	-0.2017117183989	1.7868030822711998	1.5868224572230998	0.1480647543788235	0.0194	0.2547	-0.0011	-0.3633	-1.4474694424837	0.2061181378373	2.2677716325787	0.1526273301861795
411	0.1399375783681559	1.0657	-1.4344	3.0587	0.0982	0.4163279508674	-0.2270092871389999	-0.3974432961313999	0.14386609925259	0.0211	0.1957	-0.4083	-0.1222	0.2392449696866999	0.1683094853346	-0.2721357433519	0.1671511650047147	0.5014	0.7939	-1.0453	-1.6664	0.1092162532232	0.7783625193688	0.2792174888779	0.1697071506792765	0.2246	-0.4965	0.7381	1.0925	1.1657733426717	-1.7303851762473998	-1.1884742713855998	0.1762659779365687	0.0757	-0.2374	0.2576	0.7222	0.5404158696952	-0.5648872347906	-0.4666083441019999	0.1799664859012036	0.047	-0.2484	0.2987	0.4907	0.0530344053836	0.6006500496969	-0.3259176663188	0.183703087566318
412	0.1676507012901608	1.139	-1.9207	1.6259	1.9642	-1.1835957355787998	0.5606381874749999	-1.470642487566	0.1821069827954931	0.4451	0.4234	-0.9986	-1.5778	-2.4838042141524	1.6977698037971	-0.0265172026918	0.1867270095312453	0.0127	0.0758	-0.0993	0.2944	0.1411234511209	-0.5396290090811999	-3.0057682024493	0.1920862122183512	0.0182	-0.0313	0.235	0.2931	-0.6733953134612	-0.2159538955123	-2.2709190750347	0.196983262221206	0.0139	0.0702	-0.2095	-0.2394	0.7360294183356	-1.4314174859581	0.2331074568975	0.1979791456871381	0.2085	0.3397	-0.7843	-0.9216	-0.2629294741681	-0.4926140873947	-2.4705849558372	0.1985012563375864
413	0.1546268435047059	0.14	-1.0575	0.0597	-0.4861	0.5686248227071	1.7271197046993	0.3707293782861	0.1547747987917156	0.0578	-0.0881	0.7432	-0.0003	-0.1366776886518	1.8654891436712	0.045244485305	0.1657873706177826	0.4983	2.1129	-0.2086	0.0313	-0.2686342136196	-1.1362660696467	-0.188059686746	0.1681192579088478	0.2469	0.1392	1.4637	0.203	-0.1411627941516	-1.8593122878513	-0.1628801470979999	0.1686852784701232	0.1947	0.3237	0.1539	-1.2661	0.0436314210462999	0.2218553501172999	0.0380447106869	0.1713709487781683	0.2422	-0.2297	-0.1562	1.4294	0.1824729763865999	1.6790031781531998	0.2053312772233	0.1736946733129102
414	0.1521056002585635	0.1248	0.7351	0.5444	0.6275	-1.1968149938939998	0.0166027589554	-1.1182863046168	0.1529728725383029	0.1232	0.0033	-1.0986	0.0354	-0.357628149063	1.4827601410216	-0.4413107753618999	0.163508686035093	0.529	1.2502	1.5984	0.8571	2.2156027738705	0.1375825783579	1.9770266357057	0.1657348268245019	0.2968	-0.693	1.295	-0.727	0.8190038700819	-2.6908272416958	0.7063647731878	0.1696351021907022	0.0611	-0.5921	-0.1128	0.4205	1.2235289117393	-0.9234202735597	1.0814612278816	0.1710903781003513	0.0007	0.0599	-0.048	0.001	1.4180801985508	-1.1811171246447	1.2779796662281	0.1735004719615551
415	0.1543467851122443	0.0803	-0.3872	-0.3417	0.7169	1.3383318753219	1.0392461559405	-1.2516198356591	0.1586703445219588	0.0729	0.4409	0.3533	0.6086	1.7083530790554	0.8511077831331	0.1279828788671	0.161325749937288	0.2219	-0.7294	-0.3542	1.1856	-1.7578859547066998	-1.6204214054409	4.3899740515674	0.1655636981587674	0.0187	-0.2113	-0.2959	-0.1929	-1.768862660272	-1.2515411495976998	2.4572870114606	0.167138899555631	0.029	-0.1592	-0.0255	-0.4839	-2.3069572911558995	-0.8341509369014	-2.6874437410556	0.1714803172916346	0.0028	-0.0282	-0.1019	0.1149	-2.3588114056185	-0.595260054491	-5.4035292084608	0.1730711625014789
416	0.1599650167677236	0.0988	-0.4184	0.4581	-0.7357	-1.1474788333961998	0.5356160199497999	-1.4931073580957	0.1669726670002196	0.2062	-0.1838	0.3694	-1.2971	1.0528981875934	-1.8359425276155	4.7056231868735	0.1768370173508563	0.3604	0.2624	0.8169	-1.5235	-0.4518153645588	0.4089314610958	-1.306975479854	0.1777685123540022	0.2475	-0.8575	-0.3546	-1.1079	-0.2154817791439	0.0450871131821999	-0.3848535263073999	0.1822258069059429	0.0972	0.4221	0.4105	0.6731	0.3151770189377	-0.3365796276385	-0.9427377016334	0.182597507415598	0.0672	-0.3565	-0.4911	0.429	0.2449890521689	-0.6781164771452	1.1534589740626	0.1859804036047726
417	0.1264721427335964	0.2461	1.6787	0.2529	0.1924	0.0526016320459	0.3228095668935	-0.6974339052188999	0.1367686994922697	0.0741	-0.5636	0.019	-0.703	1.1701404190794	-0.7467307226859999	5.5231713648195	0.1448648418146952	0.0183	-0.1078	0.0363	-0.4207	0.0136913746835999	0.0919446627458999	-0.1643358392339	0.1574477435493393	0.0126	0.2098	-0.1191	0.2487	0.974133440132	-0.3885124281625	3.775357225972	0.1582997273819076	0.0914	-0.4289	0.2127	-0.7984	0.6862211414693999	-0.0910791160705	2.7798998632006	0.1702081315800254	0.0004	-0.0538	-0.009	-0.0114	2.0778234803591	0.6242558681168999	-0.6807131171713999	0.172973547151741
418	0.1084943407689087	1.6541	-0.2148	4.661	1.0478	-0.2702079348476	-0.0249828244945	-0.1244813491348	0.1123380067658692	0.0225	-0.3039	-0.0255	-0.4552	2.379466496736	0.3182457753323	3.4679307840822	0.1170241087576511	0.5763	-0.1829	2.6692	0.4779	-1.5609347430224998	-1.0553767985275	-2.0713712233243	0.1269570700665789	0.0607	0.2918	-0.7732	-0.1859	-1.4859469265082998	1.0199287278668	-1.1517278807118	0.1294768341530688	0.0011	0.0734	-0.0805	-0.0291	2.3004263480597	0.0389889434237	3.3923921651382	0.1345391141902092	0.4483	1.1296	0.5936	1.8355	2.0840396792097	-0.2364516145069999	3.230849681084	0.1388713258570313
420	0.126342350057147	0.8291	3.0633	0.4894	0.4695	-0.0248647954024	-0.2241372458979	-0.2266945428934	0.1297527725805952	0.0	0.004	0.0014	-0.0002	3.6225095517025	0.4556709815673999	0.4214032018276999	0.1298580633908307	0.0	-0.0166	-0.0014	-0.0039	-3.6697211885425	-0.9040635024553	-0.8753430900442999	0.1341655210911851	0.0021	-0.1448	0.0341	0.0301	-0.0215206377928999	-0.2232323561917999	-0.2261043974328999	0.1463398241733395	0.0	-0.0067	-0.0062	0.0074	-0.0615718430454999	-0.2318878229458	-0.2333828581123999	0.1463830042429069	0.0	0.0022	-0.0077	-0.006	0.006688315219	-0.2184718494771	-0.2214619198102999	0.1607784200741309
421	0.1284775499061617	1.1932	0.9868	2.6691	2.4153	-0.1411627941516	-0.6267738220817	0.2239011877137	0.1361336233060747	0.0081	-0.2668	-0.042	0.1278	-0.1035115137717	-0.5062661190476	0.347792391388	0.150889571164718	1.4944	3.3934	0.5753	-1.7348	0.4674345477466999	0.8530355916374001	1.5106150067572	0.1578475374350924	0.0059	0.1523	0.0067	-0.1816	0.2185111925078	-0.360775591519	0.2795322331235	0.1654355452364471	0.1652	-0.3685	-0.7471	-0.8965	-0.4363142104629999	0.2081639754337	1.8097794122	0.1677758481190756	0.0079	-0.1574	-0.1312	-0.1687	-0.5347504732744	-0.8745562294303	0.2530937164931	0.1693641951109528
422	0.1280546385006321	0.567	2.4699	0.7002	0.226	0.0461100319804	-0.2771323082508	-0.1100424568679	0.1456355365451584	0.0005	-0.0245	-0.0149	0.0645	-0.0024786109341	-0.2931842647763999	-0.1145669053984	0.1587449963315214	0.0662	0.7848	0.0881	0.0471	8.016535935432	2.0491030679481	0.5613070189969	0.1623790453773497	0.1573	-1.1953	-0.1551	0.013	-7.452986363685199	-2.3667980408505995	-0.6307868112131	0.1687549525858987	0.0015	-0.008	0.0818	0.0796	6.4330576358184	1.7984879623891	0.6174495238058	0.1706097864507427	0.8023	2.6395	0.2677	0.1237	-0.9050077351921	-0.8795527943291999	-0.3177343159331999	0.1759751869086657
424	0.1298654158249096	0.6364	-1.4928	2.0185	-1.0234	1.2245911735682	-1.7347129096244	1.6021268961653998	0.1394614028829061	0.537	1.6945	-1.6573	0.3979	0.5356160199497999	-0.8582682147205001	0.9871953263244	0.1404242479858372	0.0181	0.1861	-0.3695	0.1494	1.1813531828289	-0.6870473451140999	0.5962436302585	0.1668400442595506	0.0231	-0.2089	0.1559	0.3733	4.447808306696399	-5.924588307051599	1.8521518562639	0.1883526416361718	0.1992	-0.5953	1.0174	-0.4441	2.2789450532975	-3.5705374081478	2.4504806671495	0.190041042661875	0.0436	-0.3031	0.4607	-0.1993	1.1736419488116998	-3.1252923297159	3.7172475696281	0.1941335878357948
425	0.1371800701450721	0.7138	-2.4427	-1.1049	0.7856	6.6996066688109	2.9880638386343	-2.4841976444594	0.1667173743340043	0.0062	-0.1059	-0.0851	-0.1943	4.756847812844899	2.1175205983354	-1.8452274828607	0.1754766340347054	0.0004	-0.0072	0.0426	0.0403	0.8365902048047998	0.1185798945298	-2.6015185620068	0.182423517816225	0.0857	0.335	0.0634	-0.7673	5.1966635530402	2.2335825389004	-2.7223016662558	0.2103400257416884	0.3182	0.8751	0.3077	-1.187	5.135445797271	2.3059343723577	-1.7238542331512	0.2201933072007144	0.1409	0.2611	0.189	0.9253	6.227214899196	2.8258525230582	-1.7982125611742	0.2371815950895561
426	0.1396121209829015	0.7194	-2.2976	-0.0453	1.5648	6.0877438553645	-0.1427365153796	-4.3503556196525	0.1684149795914234	0.007	0.0271	0.2415	0.0609	4.2937016554445	-0.1757059751061999	-3.0897655729938	0.1776161820618588	0.0004	-0.0377	0.035	-0.0176	0.8177842361301999	-2.1037505375904	-1.3019789149551	0.1849126623791755	0.0889	-0.334	0.6083	0.4892	4.8646083739322	-0.9053618224684	-3.7861372163838	0.211159229558892	0.2908	0.8214	-0.8498	-0.8177	4.7714047342039	0.1125604108327	-3.3163420867951	0.2235625903436759	0.1114	0.1677	0.8353	0.148	5.6959659556539	0.2693423881721999	-3.8385421332762	0.2410526022042771
428	0.1090145393528547	0.2748	0.5697	-1.7459	-0.6395	-3.7318831770485	2.9576123328725	1.0774875817809	0.1187141065407928	0.0	0.0009	-0.0023	-0.0098	-0.4765621308691	0.3913057833422	0.1586310997824	0.1305015882429662	0.0	-0.0001	0.003	-0.0125	-2.3647915462849	0.1204683600034	0.0381233967482999	0.1518552422894449	0.0178	0.0977	-0.383	-0.14	-1.5069167618714	0.8295084592788	0.3135246116483	0.162269868695272	0.0486	-0.036	0.6295	0.2283	-1.0369642601598998	-2.414875224366	-0.8721563045576	0.1723079164882819	0.2203	0.9815	-0.9184	-0.3336	-3.6847502262699	3.7329847819081	1.359695140992	0.1870767471843856
429	0.1450329540972179	0.2508	-1.1665	-0.6926	0.8681	-0.7237937357879	2.5884566758144	0.8845493592281	0.1631018123951273	0.0972	0.2154	0.8944	0.2188	-0.6500648962561	2.505364194976	0.7693529653385	0.190244660655947	0.4403	0.804	1.6802	-0.0494	-1.3163391211606	-0.0568113363307999	1.1176174730949	0.1962419085058521	0.8999	-1.0926	-2.3842	-0.0127	-0.7146268096348	1.4486890764354	0.5065415202625	0.1987411830155905	0.0418	-0.2707	-0.4807	-0.1071	0.0167994741089	1.2506362598916	-0.4734146884130999	0.2032388128731558	0.3383	0.8664	1.3101	-0.173	-1.0302366019101998	1.9509815493823	0.9937262694205998	0.2061742020798511
430	0.1480441964483588	0.2355	-1.2008	0.5546	0.7981	-1.2971003791483	1.2929300178941	-1.2052344024638	0.168280697251999	0.0565	0.1224	0.4333	-0.5484	-1.2014968145473	1.176750048237	-1.1962248484335	0.1924116552713753	0.236	-0.5654	-0.4842	1.1337	-1.8827607341485	0.5036694790214	1.4211096119147	0.1998943895346694	0.466	-0.7279	-0.671	1.5865	-0.1178323769464999	-0.0450084271208	-1.1883955853242	0.2012106490590199	0.5537	-0.8752	-0.822	1.6389	-1.3117753295994	0.4072790538063999	-0.1857384479346999	0.2074286632326528	0.2981	0.723	0.4855	-1.182	-1.3443907020497	1.3411252305016	-1.1630586735534	0.2115727059470506
432	0.1406447857288683	0.2167	-1.0983	-0.4873	0.9311	-0.8114106651567998	1.6832915684995	0.6438093543748	0.163214028612481	0.0896	0.0183	0.7706	0.4784	-0.7509797700016	1.5431910361768	0.5054792584336	0.1819638743747335	0.373	0.0525	-1.4071	-1.0452	-0.0820695620402	-0.8846280452894999	-1.832991800313	0.1860650350564529	0.1101	0.4925	0.7924	0.132	-0.4404452286864999	-0.3863092184432999	-0.7825722236536999	0.1876819369957384	0.6875	-0.5632	-2.1944	-0.6019	-1.056753804602	0.7760019375267999	0.3822962293119	0.1906371274646439	0.0122	0.0966	0.2928	-0.0333	-1.3127589053669	-1.5374469536945998	-0.1440348353926999	0.1969672476077062
434	0.1390695100984022	0.1186	-0.8327	-0.6529	-0.3992	-0.0402872634368	-0.1940004843816999	1.2754223692326	0.1490932881350627	0.0002	0.005	0.0427	0.0145	1.3444693881110998	0.7985454941179	1.2420988222296998	0.1599350021377961	0.1073	-0.5934	-0.5337	-0.6075	-0.2551395540894999	-0.4576381331024	1.2140865843713	0.1823256125144458	0.0541	0.2495	0.3543	0.5076	-2.5154753538659	-1.969905547149	-1.8410571216065	0.1853268120146592	1.2521	-1.417	-1.4484	-2.4553	-1.4104083075643	-1.5181688686516	-0.9023717521352	0.1922852854254859	0.0055	-0.0371	0.141	0.1471	0.1155898241966	-0.1197601854508	0.4981614547233999	0.1925153052250025
435	0.1134550582131241	1.6881	3.8171	-2.491	1.2421	0.1057934095522999	-0.1127571259862	-0.4749490666104	0.130106242860963	0.0005	0.0162	-0.0033	-0.0778	0.1675619677513	-0.1533591336686	-0.4671984895625	0.1438807034276435	2.1783	1.0607	-0.7389	-4.5867	0.8894278950348999	-0.6052531842887999	-1.2308073724188	0.1448926702282817	0.0177	0.1079	0.2526	-0.3284	-0.0856497778339	-0.0288384415031	-0.5565465122822	0.1454014405123833	0.0174	0.0175	0.405	0.1225	-0.5050464850959	0.403659494982	0.1777124696719	0.1482541904473925	0.0334	-0.1102	0.1154	0.5586	-0.2849615713601	0.2487659831161	1.0849627576138998	0.1539886487722225
436	0.1183532540594066	1.6003	-4.0686	-1.6516	-1.0005	5.3999489926671	1.7946323453804998	1.3373482995544	0.1436291518409966	0.0053	-0.064	0.0051	0.2272	0.6715068479876	1.0411739644448	0.1433660038707999	0.151379256063132	0.3814	-1.3575	-1.3567	-0.3087	7.952406795391	2.6839028682926	1.9636500052677	0.1599480275625721	0.0117	0.2977	0.125	0.073	-0.9224760408229	-1.3530461688037	-0.2084787196793	0.1651686346439575	0.0016	-0.0263	0.0057	0.1177	1.1007786559553	1.2926152736485	0.2455398545986999	0.1917167232820598	0.1212	0.8739	0.3722	0.215	2.1331004384926	1.0327152128442998	0.5225147907267	0.2022624752617423
437	0.1252247058435519	0.0074	-0.0433	-0.0972	0.277	2.4079115079321	-1.2788058698728	-0.1021738507278999	0.1258416517585776	0.0013	0.1134	-0.0236	-0.0511	2.2348415158828	-1.558377446027	0.0012196339517	0.1381476331241818	0.4727	-1.172	-1.9381	0.0552	4.8976171766895	-3.0262265784133	-0.1007575016226999	0.1484485711353712	0.2039	1.2252	-0.7477	-0.0199	5.5005097791363	-3.4077752901419	-0.1107112883897999	0.1568023896841377	0.0161	-0.3305	0.2117	0.0056	1.0227220830464998	-0.6275606826957	-0.0239599056963	0.1626947028246033	0.0256	-0.1961	-0.3654	0.2533	0.9722843176890998	-0.5998238460522	-0.0237238475120999	0.1723042253877727
438	0.1030202568046231	2.5888	-4.7488	-0.0079	3.8912	-5.155510742928	0.0634603085190999	1.9435850596107	0.122630816932578	0.0352	0.3102	-0.0568	0.575	0.4183737884637999	0.1264091576391	-3.880442460971699	0.1449006466656127	0.0035	-0.0025	-0.1905	-0.0069	0.8377311526951	-0.0446936828752	0.5729918991148	0.1520285193197331	0.0695	-0.0149	-0.0308	0.8275	-2.9216921458434	0.0846662020663999	-0.3258783232881	0.1618779586385933	0.4457	1.7503	-0.0775	1.0296	-6.578705535469799	-0.0120783104249	4.9559235481869	0.163146054887193	0.0788	-0.841	0.0252	-0.1287	-8.993895504081399	0.1116948641572999	3.6188506498474	0.1728217306149253
439	0.1294729530586365	2.2442	-0.0169	5.098	-0.0962	1.9613287664564	-0.0049965648989	-0.4224654636566	0.1447677846869478	0.0036	0.0835	-0.0207	0.1738	-1.255829539944	0.0005901454604999	0.3400811573707999	0.1482385517793149	0.2291	1.4825	0.0003	-0.3476	1.7177167203619998	0.0029113842718	-0.3519627526421999	0.1587465883115499	0.0004	-0.0052	0.0605	0.0001	0.6729231970927999	0.0015737212279999	-0.1271960182530999	0.1607416630486396	0.4727	0.0065	-2.0998	0.0394	1.7495058891676	-0.0140454619599	-0.3598707018129	0.1698047796262584	0.0073	-0.2454	0.0014	0.0674	4.0982061358962	0.0037769309471999	-0.9369149330898	0.174819465634431
441	0.1299200219893629	1.5528	-1.6182	3.9127	0.0023	-1.5067987327792998	4.4665749323403	-0.5868406459212	0.1380903446277276	0.0319	-0.2197	-0.485	0.2512	-0.3264684687485999	-0.4395403389803999	-0.8842739580131999	0.1382550568642615	0.0711	-0.8638	-0.1409	0.076	1.5754916643815	0.6726477958778999	0.6038761782143	0.1394022930907406	0.8433	-2.6375	-1.4458	-0.1653	2.3686078202628003	-0.8441834097299	-0.4220720333496	0.1509580814299049	0.0256	0.1085	0.1745	0.4608	0.740042407467	1.106326023284	-0.5217279301127	0.157085445717664	0.0018	0.0943	0.0296	-0.0849	-1.8304738463482	-3.9060941169881	-0.3558577126814999	0.1573129151151959
442	0.1377259484105578	0.4484	2.0911	-0.373	0.6093	-4.806144630312	-0.5317604029412	0.4196721084768999	0.1476428737913871	0.0096	0.2202	-0.0025	-0.2221	0.6694610103912	-1.3517085057599	1.3841665060874	0.1554055631815869	0.1352	0.9267	-0.3259	0.583	-3.5381580938817	-0.9358526712609	0.8110172348497999	0.1620712791090323	0.1101	-0.9824	-0.0244	-0.2308	-2.5884566758144	-0.7693529653385	-0.7586516609880999	0.1708730526143443	0.0693	-0.4379	0.0901	0.6393	-0.7267444630904	-2.6027381959585	0.6742215171059	0.1774361310316018	0.0317	0.42	-0.2746	0.1275	-3.6194014522772	-0.6473108841070999	-3.4929529516074	0.1825231984770803
443	0.1715014547586886	0.0023	0.0221	-0.029	-0.137	-0.1619752573919	1.1151388621608	-0.3185605195779	0.1715515775075492	0.0047	0.0758	-0.185	0.0299	-1.273140473452	0.3445269198398999	-0.3428745125505	0.18538490274851	0.0603	-0.5533	-0.3066	-0.2962	-1.3716160792941	-0.3457858968223	-0.8904114708023999	0.18639962831971	0.0179	0.0158	0.2927	0.2406	0.4120002174903999	1.3431317250672998	-1.6897044825036	0.1996540883812154	1.5517	-2.5418	-2.279	0.0581	-0.5670904445098	0.6571072987514	-1.2014181284859	0.207806750772062	0.016	0.2331	0.1647	0.1839	-0.6049384400432	0.5785786094741999	-1.3007592810034	0.2140556828736165
444	0.1210971242467478	1.6057	-0.4428	4.4293	-0.2722	0.7023124410256999	0.4885617552326	0.1864072794566	0.1362166429331001	0.3864	1.9285	0.7005	-0.2128	-0.8963129254073999	0.7636875689177	0.5135839227578	0.152666377428554	0.7405	-1.9812	-1.7756	0.4447	1.9356377674093	1.7165757724717	0.0609423545543	0.1587017185087943	0.1663	-1.1343	0.5336	0.0112	0.3623099697163	-0.8731005372943998	0.4797095733251	0.1603543679700767	0.0602	0.4137	0.6179	0.0998	2.9301902404746	0.9681139564349	0.5801129876715	0.1629740607752518	0.2621	1.1671	1.008	-0.1848	3.4942512716205	1.142521611528	-0.0566933072387	0.1661762705386318
445	0.1072574762873221	2.5732	-0.2476	5.9558	-0.6732	1.1009753711088	0.3275307305775	0.1194454412051999	0.1275246447560954	0.3547	-1.8988	-0.6901	0.3011	-2.3185241421817	1.3950645255913	0.6171741225909	0.133818340822398	0.1403	0.7725	0.9398	-0.3052	2.9189381336944	1.1558195559046	-0.0586998018043999	0.1426297437489211	0.1489	-0.2765	1.2087	-0.1679	-1.1289089229058	-1.5267456493441998	0.8180202943144	0.1436550365836758	0.5638	-1.6119	-1.7743	0.3745	5.097558458706899	-0.5042202814512	-0.2376712484586999	0.1502093936551262	0.1357	-0.2407	1.1352	-0.0893	1.5093166867441	3.0307510269438	-0.309236221302	0.1527705753143654
446	0.1181517774475198	0.0775	-0.2015	-0.9587	0.1552	4.0705086422834	2.0839609931483	-0.3279241608845	0.1219744573845757	0.0084	-0.2638	0.1704	0.0694	-1.2910808954512	-1.2112145431302	0.3411040761689999	0.1296959563127506	0.0644	-0.0731	0.8486	0.138	1.4477055006678998	-0.0955642215702999	0.1729519629572	0.1343783161224849	0.1282	0.1051	-1.1846	0.1272	-0.9109091897971	-0.3752538268165999	0.2318091368843999	0.1354972528092472	0.2965	-0.8397	1.5965	-0.1688	-1.017804204209	-0.5419895909232	0.3099443958546	0.1436414694740979	0.7536	-2.5985	-0.9839	0.3873	-1.8209134898881	-0.0495328756513	0.2530150304317	0.1616121475854032
448	0.1349783540483301	0.4635	0.6561	-1.9215	1.0139	-2.3976823199501	4.5899940196462	-1.0122174938496	0.1456200511216958	0.0131	-0.1297	0.1995	0.2803	-0.3278454748231	-0.5055579444949999	0.9024504381966	0.1530163980513669	0.1286	-0.0904	0.8441	-0.735	-2.0520537952506	3.1950868661777	-0.4318291049631999	0.1589995396793438	0.1045	-0.4398	0.7709	-0.4448	-1.259763843014	2.3821418228236	-2.0258119937737	0.1683097020109389	0.0717	-0.2472	0.5189	0.5557	-2.1063471776166	-0.0977674312895	-0.013770060745	0.1722747226757075	0.0231	0.0536	0.4278	-0.1231	-1.4172933379367998	2.9299148392597	-4.6789092690282	0.1794321880776979
449	0.0924114081003353	3.2236	-5.8369	3.6296	-2.2542	0.6957028118680999	0.8693629493779	-0.335596051871	0.1125976071859842	0.0001	0.0008	0.0089	0.0403	-0.1838106394304	0.5313669726342	-0.1888465473599999	0.1142161712964768	0.0219	-0.3326	-0.3437	0.2434	-1.7044581190161	4.0727118520026	-2.3934726156652	0.1150771429073362	0.0407	-0.4177	-0.5186	0.2958	5.4536522295726	-0.263204875383	0.3933909639692999	0.1254219864194357	0.7017	-2.4653	1.2826	-0.8181	-1.5482269441063998	1.7078416196563	-0.9069355436964	0.1259673630568653	0.1507	-0.2273	-1.1235	0.6932	2.932236078071	-0.347005530774	0.3528676423483	0.1300917772308011
451	0.1071972177117843	0.5784	0.0537	2.8267	0.3177	0.9421082131422	0.1999806250481	-0.0832891959918999	0.1299656914570635	0.1807	1.4306	0.1015	-0.1697	-0.4168787532972	0.5223180755732	0.1312876934459	0.150589841602597	0.9725	-3.0365	-0.5981	0.329	-0.9125222540558	0.8770348403643999	0.2239798737751	0.1554229018726589	0.5216	-2.1943	0.337	0.3244	2.0395820545187	-0.6031680036617	-0.3097870237318	0.1563676574961528	0.0002	-0.0296	0.012	0.0217	0.9857002911578	-1.5256440444846	-0.2075738299731999	0.1595362894166883	0.0004	-0.0131	-0.0246	-0.0573	1.7410077945364	1.877055994697	0.1185012084684	0.1597271601782469
452	0.1078503855823749	0.5819	0.0764	2.8318	0.2617	-0.6262623626826	0.2866533216801999	0.1023705658813999	0.1305225687904745	0.1838	1.4329	0.2025	-0.1341	-1.7492304879527	0.6496714659491	0.2608442935409999	0.1518425490784145	0.5703	-2.2668	-0.6788	0.186	-2.6314586083695	1.1215124331342	0.3884337421011	0.1581861643024107	0.0011	0.1013	-0.0106	0.0027	-0.2599000608042	-1.155111381352	0.0016524072894	0.1585146531380932	0.6573	-2.4395	0.4158	0.3097	0.9846380293289	-0.8160531427793999	-0.1716929859747999	0.161365707460025	0.0005	0.0185	0.0233	0.0588	0.3614050800102	1.7016647638363998	0.2298026423186999	0.1618204790457368
453	0.098283207409506	1.1212	0.5493	4.0847	0.3533	1.0662354750007	0.1760207193518	-0.099537867671	0.1276902900575629	0.1679	1.3873	0.1563	-0.1512	-0.7461799202562	0.7625072779966999	0.1756666320754999	0.1418018149109797	0.8263	-2.5815	-1.4309	0.1722	0.7395702910986	2.3796238688588	0.1633916064971	0.1439591216737971	0.2149	-1.482	0.0733	0.1934	1.2616916515183	-2.8315572625097	-0.4282882322001999	0.1505480723389689	0.4176	-1.0543	-1.7454	-0.0575	2.1367593403477	-1.4545905310404	-0.3892992887765	0.1546493414311472	0.0838	0.3571	-0.818	-0.1255	2.9020206304934	0.628701630586	-0.2563591880411999	0.1573560970222288
454	0.0986812953923755	1.1256	0.5734	4.0844	0.314	-0.4079872283589999	0.2674145796679	0.0688896467557	0.1277508745994639	0.191	-1.4586	-0.3227	0.1041	-2.2493197511804	0.9452556555982	0.2935383520526999	0.1426439058297977	0.4902	1.7684	1.4235	-0.036	-1.31799152845	2.4476873119698	0.3446056059012999	0.1458277280768515	0.3493	-1.8763	-0.2181	0.1588	0.0934396979125	-3.0446391167809	-0.2702472778782999	0.1519121783600341	0.4242	-1.004	-1.7821	-0.0723	0.5016629844556999	-0.7472421820851	-0.1004034143463999	0.1553940904150798	0.0912	-0.0302	0.9338	0.0857	1.996658808025	0.5722443815314999	-0.1109866896047	0.1582615940948265
456	0.1219514464377929	1.6879	3.8557	-0.5947	-2.3541	-3.2720811772576	2.6172164312561	2.3436249957683	0.1341978479875805	0.0044	0.1033	-0.0288	0.1939	-0.5105938524246	-0.5363241945024	0.2446349648926	0.144778475795671	0.0027	0.0773	-0.0233	0.1461	-1.4744194185131998	-0.240779347884	0.8485504861376	0.1457511270839853	0.2076	1.262	0.215	-0.7056	-6.7386349552653	3.9476403574073	4.5611949211738	0.1600802262162251	0.0123	-0.2859	0.0477	0.177	2.5984498056122	2.1800366741177	-1.1650651681191	0.1954545604589137	0.1485	0.8803	0.3824	-0.4679	-1.1825334737499	1.9558207421584	1.0118240635426	0.204193745482552
457	0.1191623911386323	1.8366	-0.1801	4.803	-0.135	0.0940691864037	5.7032837593641	1.4045855390207	0.1517977718839154	0.0038	-0.1908	-0.0081	0.039	-0.182945092755	0.5456878358089999	-0.7955947668154001	0.1613991783623828	0.0171	-0.0177	0.3965	-0.0369	0.4462286541994	-0.97177285829	2.0908066804901	0.1653733334351818	0.0778	-0.11	0.7106	-0.4347	0.1529657033615999	9.4045187154973	2.3028262729324	0.1759962325024494	0.0007	-0.0762	-0.0029	0.0156	-0.0949347330790999	2.8387963801585	0.0043670764077	0.1952209715665909	0.167	-0.128	1.0149	-0.4865	0.1314450655687	2.8766837187226	1.1475968624883	0.2022610045544307
459	0.1672533857777484	0.4492	1.3018	-1.4535	-0.4699	0.9672877527902	0.4105445253545	0.9333347172961	0.1726643219358905	0.0477	0.3618	0.0473	-0.5301	0.6336981954849	1.5323717027342998	-0.2182357912928999	0.1767672730439022	0.1301	-0.4113	-0.4095	0.8757	1.7217690525240998	0.6250820717615999	-0.4384780771515	0.182343977246201	0.3559	0.3541	-1.2264	1.1395	0.4562611270278999	0.3378779476516	1.1723042857678998	0.1842859584203602	0.2946	0.4827	-1.3608	0.5593	-0.0876956154303	1.5861929687319	0.4810865793996	0.1870510403083578	0.0426	0.0212	-0.5274	0.2514	1.432479747787	1.1072309129901	-0.9146861207443	0.1877580914845107
460	0.1686929179162986	0.5527	0.0468	-2.2157	0.0574	1.7070547590422998	0.0738075255931999	3.3025720260500995	0.1712542899369539	0.1118	-0.4568	-0.0529	-0.8764	1.671291944136	0.1303041176784	3.1984310237872	0.1724315176412964	0.009	0.1418	0.2117	-0.1157	0.6653299921677	1.0893298340216	1.470642487566	0.1724949271025139	0.0018	0.0864	0.0623	0.0633	0.8799068816054999	-1.0012014452536	1.5093953728054998	0.1974461807610386	0.8358	-0.3647	2.4909	0.11	1.0217778503097	0.0607456394008	1.9535388463778	0.2037465523391642	0.0308	-0.2226	-0.0185	-0.4208	1.0871659673331	0.0687322746328999	2.0838823070869	0.2362472593648912
461	0.1329957145421277	0.0926	0.6574	0.741	-0.2506	-0.7617204173826999	-0.5273933265335	0.4919452558727999	0.1395313371837832	0.01	-0.2328	-0.19	0.1297	1.2358432803484	0.6831917281054999	-0.3442121755943	0.1561068957979007	0.0822	-0.5631	-0.6821	0.0871	-0.4657034543958999	0.3102984831308999	1.3113818992924	0.168985594551202	0.4216	0.7529	1.6687	0.6258	-1.5330405342562	-2.3101047336119	-0.1838893254917999	0.1764420622465054	1.4485	1.6023	3.0549	0.6436	-0.6846474202413999	-0.3999219070654999	0.1807025400051	0.1800075547230187	0.0393	0.2823	0.4959	-0.0469	-2.7846603699153	-2.4564214647852	0.3160032225824	0.1821665857633738
462	0.1362757225908329	0.0795	0.817	0.0568	-0.452	-2.0996588623976	1.474970220943	1.4080477257223	0.1479400048099298	0.0001	-0.0248	0.006	-0.0221	-0.5395109799890999	1.6049595943757995	0.3427171404276999	0.1569682720186427	0.1252	0.8247	0.5238	-0.492	-2.4780601316702	1.8724135170744	2.0065339087307	0.1648128355599332	0.0043	0.0945	0.1444	-0.0958	-2.0771546488372	1.0125322380952	1.1509016770671	0.1697905422093001	0.4701	0.8798	1.5274	-1.0227	-2.9143349991025	0.6139873371042	1.8350769809401	0.1783893985298463	0.5311	-1.584	-1.3438	0.388	-4.8524120344152	-0.5236950816477	2.9639859038458995	0.1842872468511035
463	0.1202971201055802	0.1568	-1.03	-0.0658	0.9435	-0.8789233058379999	1.1318203071775998	1.9041633428493	0.1303437558444086	0.0283	0.3263	0.4122	-0.2222	1.3634327289085	1.1785991706799	-2.2341333413302	0.1559065411423913	0.9759	-2.9013	0.732	0.6602	0.2157178373281	0.1849515873207	-0.5163379349068	0.1644365263195447	0.379	0.2433	-1.836	-0.1649	0.0101505019206	0.2759913603605	0.1755486029834	0.1691768232510219	0.1804	-0.9527	-0.3052	0.7738	-0.1554443142957	0.3903222075747	0.0693617631241	0.1737520235482021	0.0249	-0.1339	0.3014	0.3253	1.0173714308713	-0.8326165587040999	0.0171929044159	0.1744516054274762
464	0.1289192504979555	0.4082	1.8649	1.1093	-0.2047	-1.2487084513873	-0.5758245973252	-2.9050500438573	0.1419844398627786	0.0787	0.6563	0.1503	0.6152	-0.7001092313065	0.6907455899999	-2.7043219012259	0.1499497572206892	0.9301	-2.8651	-0.2693	1.0112	-1.5338667379009	0.6776837038075	-4.304166901610699	0.1555865281671373	0.441	0.0358	0.1118	-2.0585	-0.6700511558516999	0.1876269134082999	-5.1151841364605	0.1717889166667674	0.0241	0.3728	0.2388	0.1212	-1.2179028583492	0.6362948355111	-3.3750418885995	0.1743022382320479	0.0157	-0.0922	0.3473	0.0778	-0.3090395061484999	0.3188752638234999	-4.2909869863262	0.1752529670880864
465	0.127950794510658	0.317	-1.6925	0.7028	0.5978	-2.1772826619687	-0.4512252190983	3.8474730012451	0.1395713266784182	0.0808	-0.8529	-0.3757	0.0087	0.1591425591815	-0.7867032418772	1.3995102880603998	0.1537438450935356	1.5207	-2.9734	2.3963	-0.5035	-1.5907174172623997	-1.8028550387968	2.028133232585	0.1588624728448419	0.5587	-0.8922	-2.1012	-0.2533	-1.6640921695179	-2.1613093915045	2.4816010044332	0.1720351351938175	0.1142	-0.9843	-0.0437	0.1587	-1.7838130119379998	-1.2433577992121	2.1263334372122	0.1732273996125703	0.0163	-0.0011	0.1851	0.3263	-1.107112883898	-2.4102720897741	2.5355009564922	0.1744281332768762
466	0.1050669374926498	1.4342	-1.9824	3.9276	1.0576	1.0228007691079	1.9723054720217	-0.6124923019376	0.136220919817581	0.0001	-0.0017	-0.0123	0.0262	1.0809497684825	1.7997469393714998	-0.7664022380359999	0.1364784292020631	0.0004	-0.0339	-0.0483	0.0211	1.0842152400305998	1.8061205103449	-0.7045943368062999	0.1499124555704513	0.259	-0.1005	-1.2465	-1.0136	-0.7555435615628	7.7901954798149	2.1305824845278	0.1529707105765052	0.6885	-0.0403	-2.1433	-1.4681	2.5707523119994	-3.9270246093205	-3.4107653604751	0.1548254308859871	0.0573	0.0615	0.5876	0.4534	1.1407118321158	1.5816291771707	-0.8651532450929998	0.1628890798376512
467	0.1074924774555566	1.4748	0.5042	3.6803	2.6041	-0.4212851727355999	1.331761589195	0.8000405292845	0.130646391174324	0.0065	0.0537	0.1565	-0.2167	-0.4472909160283	0.8602747092861999	0.7706512853516	0.1335501587038469	0.0227	-0.0119	-0.356	0.358	-0.3699818607028	2.2475099717682	0.7328426328488999	0.1397566086051954	0.3146	1.1567	-1.4084	-0.2348	0.3075051279511999	1.4623411080883	0.8838018416447999	0.141131976084246	0.0289	-0.4173	0.2877	0.2245	-0.4461893111687	-1.7656758747853	-0.5895946580702	0.1456960056942318	0.0164	0.264	0.1483	0.2782	-0.5090201311966	0.5441928006423999	0.982395476579	0.149932887083296
468	0.1343682460770693	2.7258	1.305	2.3626	4.8108	-0.0768369389570999	-1.1342595750809998	0.5789720397811999	0.1641509015093797	0.0402	0.0105	-0.5451	0.2639	-0.0325366863889	-1.1280040331997	0.5647298626678	0.1661218999372436	0.0037	-0.0637	-0.145	0.0903	-0.1056360374295	-1.1288302368444	0.5791294119039999	0.1800480219586595	0.0282	0.0023	-0.4294	0.2252	-0.050752509603	-1.2053130885252	0.6115874122314999	0.180057115942451	0.002	0.0044	0.1302	-0.0089	-0.0509885677871999	-1.2134964389108	0.6122955867841	0.1860484739807411	0.0001	0.0073	0.0161	0.0164	-0.5767294870313	-2.0857314295298	-1.43208631748	0.1860551594148773
470	0.1441995066156736	3.9525	3.9061	-3.9576	-3.1928	0.1883350879608999	0.4877748946185999	-0.6391668767522	0.1539121473699814	0.0029	0.0708	-0.1507	0.0268	0.0150683807580999	0.6654480212598	-0.4967057625874999	0.1718289568754477	0.0372	0.14	0.4193	-0.3598	0.0903315984871999	0.5870373610747	-0.543327253967	0.1789673413016674	0.0005	0.0355	0.0531	0.0033	0.6820114371845	-0.00393430307	-1.0366495159143	0.1791727945561878	0.0015	-0.0539	0.0001	-0.0964	-0.4004333664646	1.0944837710433	-0.1637456937734	0.1794230867440448	0.0225	0.2886	0.3203	0.0449	-0.0446936828752	0.8392655308924	-0.3816667408206999	0.1795173902461335
471	0.1373569261904798	1.0839	1.539	-1.5505	-2.6578	5.4303218123675	-1.4217784434366	-5.092561893808	0.1424183723858184	1.0468	-0.7579	-3.1875	0.539	2.8888013721782	-2.226422107313	-3.4614785270474	0.155550186776321	0.1066	0.4898	-0.8034	-0.3775	4.140381864806599	3.3423478300878	-2.7124265655501	0.1557712125501642	0.0821	0.6789	0.5678	-0.0862	4.4566211455732	3.1876510333754	-4.915478912627299	0.1750228770973912	0.019	0.0774	0.3114	0.2449	5.5016507270266	-1.3519839069748	-5.230459216411499	0.1766928586348702	0.011	-0.0118	-0.1576	0.2615	2.8557925694209	-1.791681618078	-3.2256957440623	0.1846957808248108
472	0.1379117224105709	1.2726	2.0225	0.6891	-3.0456	4.5506509889462	-1.62486716791	1.2729437582985	0.1404534934527454	0.7788	-1.4209	-2.0738	1.4136	5.5226599054204	-1.0909035552496	0.509492247565	0.1451381717763301	0.1835	1.0707	0.4503	-0.7397	3.1915459934147	-4.682528827852599	5.9884813889084	0.1495975441341528	0.4577	-0.3497	1.1679	1.7614	5.4979918251715	-2.2379102722774	-1.0417641099053	0.17247717314426	0.0432	-0.0907	0.355	-0.4912	5.647298626677999	-0.7264297188448	0.6787459656364	0.1726759126676768	0.0518	0.4776	0.2909	-0.3709	3.0461341519475	-1.8898031366438	3.2528424352453	0.1788347997769694
473	0.134299322382166	0.851	-2.2434	-0.6514	-2.0119	-0.8935589132583999	-1.0375150625897	-0.6501829253482	0.1430281470408544	0.0117	-0.241	-0.0365	-0.252	-0.9940410136662	-1.0741434241714	-0.7059713428808	0.1462797941784982	1.2122	2.0689	1.8291	2.1919	-0.3704933201018999	-0.9055978806526	-0.5116954572842	0.1533576602115716	0.0028	-0.0364	-0.1614	-0.0054	-0.7507043687866999	-0.883251039215	-0.5316423738491	0.1614389422162659	0.4003	-1.0226	-1.2839	-1.0125	-0.6388521325065999	-0.964691112764	-0.5512745461684	0.1679272607809948	0.0009	0.0309	-0.0499	0.0647	-0.8837624986141001	-1.072491016882	-0.7879622188596	0.1686846614492395
474	0.1405238095789341	0.4367	-1.7098	-1.197	-0.5528	1.0916117298022	-2.4176685795457	-3.3750812316302	0.1440184615166315	1.3984	-1.6318	-1.7918	2.9481	1.8402702609925	-2.8971814377173	-2.2329923934399	0.1530694438401967	0.249	0.8418	1.1744	-0.5932	3.1642419301089	-1.8178447334935	-7.2630382114656	0.1566544891535971	0.2357	-1.4105	-0.4639	-0.2288	4.4923839604795	0.3679360231064	-4.817160678908	0.1828366340611639	0.0037	0.098	0.1364	-0.0484	1.4442826569969998	-2.1707517188725	-3.5416202805832997	0.1830973737098312	0.0019	-0.0263	0.0003	0.1206	2.1969935203494	-2.3023934995947	-2.7739197225342	0.1891470532676272
477	0.1770814167871537	0.0	-0.0003	0.0003	-0.0005	7.86860614e-05	-0.0117242231486	-0.0054686812672999	0.1778604921973374	0.0089	0.0454	-0.2256	0.1498	0.0004721163683999	0.0113307928415999	0.0050359079296	0.1823571963398308	1.3428	-1.2007	-2.9622	-0.9106	-0.0004327733377	-0.0001180290920999	0.0001573721228	0.1853389764031455	0.0	0.0004	-0.0001	0.0002	-0.0003147442456	-0.0002754012148999	0.0	0.1881639754656084	0.5985	0.3744	1.9953	0.8058	-0.0003540872762999	0.0001573721228	-3.93430307e-05	0.1926744334041649	0.0	-0.0007	-0.0	-0.0	-0.0007475175832999	-0.0003540872762999	-7.86860614e-05	0.2389138108453783
478	0.174277705128922	1.6432	-1.8443	0.3097	-3.2627	0.0517754284011999	-0.8800249106976	-0.1670898513829	0.180071717912546	0.0243	-0.0387	0.4455	0.0513	0.1065409271355999	-0.8836051264912999	-0.107013043504	0.1879027540335114	0.0228	-0.1615	-0.3702	0.1376	-0.1394710438315	-0.9290463269498	-0.4326159655771999	0.1881518386391031	0.0252	0.2809	-0.1933	-0.2905	0.3413007913225	-0.9810578135351998	0.1820402030488999	0.1992587775435618	0.004	-0.0116	0.1741	0.0008	0.1603228501024999	-0.8954080357013	0.0649946867164	0.231146905574549	0.0045	0.0019	-0.1539	-0.0763	0.0546081266116	-0.6076924521921999	-0.1018984495129999	0.2316412583700824
479	0.1219818906671325	1.2795	-1.925	2.1933	-2.6865	0.7272559224895	0.3929188476009	-0.1442708935769	0.1340570459533996	0.0011	-0.0945	-0.0545	0.02	0.6890931827105	0.3726965298211	-0.1348285662089	0.1521952847401125	0.0003	-0.0508	-0.0157	0.0112	0.7090007562446999	0.2844107689303	-0.0610997266770999	0.1574350955399578	1.1241	-2.7667	-1.614	0.6715	1.8907473693806	0.3864665905660999	0.2037575559953	0.1582839339992428	0.0059	0.1942	0.1275	-0.0462	-0.5007580947496	-0.0985149488728	-0.0843514578208	0.1591938402538308	0.0105	0.2289	0.1966	0.0866	-0.1346711940860999	0.8157777415645	-0.8304526920155999	0.1708476154782383
480	0.1656694946394827	1.2409	-2.0325	1.219	2.3703	-0.0934790409432	-1.4971596902578	0.7423636462783	0.1762646373218078	0.5808	1.3229	-1.2954	-1.2306	-1.588671579666	0.2386154811955	2.53762548015	0.185711826063666	0.1603	-0.33	1.0481	0.2959	0.1295172570643999	-1.3020576010165	0.5206656682837999	0.1862664014204152	0.009	0.0014	-0.2643	0.0479	1.1675044360224998	-2.1179140286424	-0.6595859096855	0.1929212090507265	0.4787	1.1687	-1.0668	-1.1036	0.2189046228148	-1.4012413814112	0.3638443479136	0.1987431696831883	0.0008	0.0432	0.066	0.0016	0.8263216737920999	-1.6755016484209	-0.2047804747934999	0.200078507978351
481	0.1659896663717478	0.824	1.7351	-1.4274	-1.5485	-1.8649383412414	1.0692255453339	1.884924600837	0.1760587868072666	0.8533	-1.7389	1.8369	0.9341	-1.7094153408842998	1.9823379448502	1.4583674619876	0.1829354485408264	0.0827	-0.3679	0.6948	0.2447	0.6281508281561999	-1.6971796583365997	-0.2505364194976	0.1853082613314049	0.1234	0.2503	-0.9672	0.034	0.2093836093854	-0.1188159527139999	0.3720670413299	0.1932944556037748	0.4956	-1.3944	1.3306	0.3626	0.008262036447	0.10622618289	0.4716442520316	0.196519718575642	0.0138	0.3014	-0.1187	-0.0261	0.6410946852564999	-2.2436150117289	4.866142752129499	0.1979831554041489
482	0.1667430044039781	0.7796	-1.5176	-0.8847	1.9818	-0.7907162310085999	-2.0813250100914	1.5166344904543	0.1758529995015353	0.9855	1.3409	0.3548	-2.546	-0.7909916322234999	-0.953675064168	1.8228806414231	0.1846257612655388	0.146	0.2986	-0.4978	-0.9215	0.3053412612627	-0.9715761431365	-0.3551495381288999	0.1873132576467052	0.0139	-0.1689	0.2517	0.1383	1.3440366147734	-0.671585534049	-1.7229493434450998	0.1917682406671642	0.4548	0.4187	0.0996	-1.8363	0.3073084127977	-0.9282988093665	-0.1458839578356	0.1983068550699951	0.0015	-0.002	-0.0316	0.1024	-0.6375538124935	1.3542658027554	-0.5400617824189	0.198540417135323
483	0.1046821549642843	1.4678	0.6927	-3.1848	3.2264	0.267926039067	0.5399044102961	0.4861224873292	0.1364719227370575	0.0	0.0082	0.0163	0.0128	0.2467201455196999	0.5202722379768	0.4559070397516	0.1372409424340558	0.0004	-0.0166	-0.049	-0.0417	0.2621032705234	0.5335701823534	0.4649559368125999	0.1500395938443739	0.0027	-0.1139	-0.034	-0.1154	0.4598413428216	0.347792391388	0.8175088349153	0.1521868423215543	1.0639	-2.1504	2.0923	-1.2181	0.1419496547656	0.9227514420378	0.2670998354223	0.1556371690812427	0.0364	0.3769	-0.389	0.2395	0.2442415345856	0.5259376343976	0.4647592216591	0.163292864330775
485	0.1280313519340382	2.7103	1.8914	-2.8902	-4.4523	-0.0836826262989	0.7333934352787	-0.5446255739801	0.1590461800637654	0.0337	0.0321	0.4747	-0.3029	-0.0335596051871	1.3341615140677	-0.8854935919649	0.1606485601464477	0.0015	0.0714	0.0877	-0.0297	-0.138094037757	0.3850108984302	-0.2868893798644	0.175240599475926	0.0225	0.0109	0.3834	-0.2128	-0.0288777845338	0.8689695190708999	-0.7084499538149	0.1755171490444468	0.0084	0.0546	0.0971	0.2436	-0.0985149488728	1.0049783762007998	-0.6008861078811	0.1878162016954949	0.0005	-0.0328	0.041	-0.0347	-0.0450477701515	1.0667469343998	-0.7513732003085999	0.1999315937992408
486	0.1391151913258815	0.0949	-0.8741	-0.4892	-0.1389	-2.7073906576205	-1.4974744345034	2.1353036482118	0.1494239212928751	0.0001	0.0229	-0.0214	-0.0034	-1.1704945063557	-0.3500742871686	1.9993734771433	0.1589753340125534	0.0476	0.5732	0.2546	0.237	-3.693130291809	-2.2601784276536	2.1929018451566	0.1782705192954343	1.1451	2.3472	0.8635	1.8383	-6.0627216878393	-3.2413542702809	0.3362255403622	0.1866102279473418	0.0906	0.8205	0.1513	-0.1799	-3.1656189361834	-1.5350470288218998	1.4817372222234	0.1883100947571836	0.2148	1.093	0.676	0.244	-4.147148866087	-1.6631479367810995	-0.902529124258	0.1910809672336643
487	0.1401858574289132	0.2621	0.2397	0.6318	1.5321	4.0742855732306	2.3422873327245	-2.1656764679122	0.1519425270411726	0.1497	1.1966	-0.0521	0.2085	4.7172687239607	2.2435363256675	-3.5384728381273	0.1545846729386329	1.3479	2.9557	0.7717	-1.9358	3.4060048537603995	1.341203916563	-5.164480953927599	0.1624976934586136	0.4082	1.681	0.1429	-0.9604	3.1058175295193995	2.0225071791949	-3.9715609200728994	0.1649958746764348	0.1803	0.0055	0.7498	-1.0379	3.5244273761674	1.7696101778552995	-4.2056912957686	0.1753290594705279	0.0726	0.0328	-0.3239	0.7175	2.0831741325343	1.3039067234594	-4.5365268409249	0.1769638983796219
488	0.1071880189924646	1.2927	3.8825	1.3474	-1.0957	5.9975302859694	3.1644386452624	-4.4786138997345	0.1194016677213754	0.0004	-0.0492	-0.0456	-0.0199	-1.3625671822330998	0.1967151535	-1.8157595528664	0.1377041461485196	0.3938	1.9283	0.3616	-0.6634	5.1487830846783	1.108686605126	-3.8927174865501	0.1494816930427313	0.0135	-0.1523	0.1542	-0.298	4.6650211791911	3.1345772849611	-3.9031433896856	0.1512740178044072	0.0567	-0.7204	0.1804	-0.1023	2.1160649061995	2.1379789742994	-2.5707523119994	0.1558806174454455	0.1337	0.4262	0.358	0.9881	1.1830055901183	1.7441945800231	-4.0524895342228	0.1572326895380682
489	0.138219730856829	0.1137	0.841	0.6138	0.3867	-0.8996570830169001	-1.0210696757570998	0.9916017457628	0.1486607263612164	0.0002	-0.0009	-0.0378	-0.0117	0.6257115602528	0.0543327253967	1.0949558874117	0.1589371301668007	0.0806	0.5285	0.4313	0.544	-1.1612882371719	-1.3151588302396	0.9585142569441	0.1813695311216772	0.1222	-0.3918	-0.4517	-0.8084	-3.355567088403	-2.6575036946929	-2.0144418579014	0.183798499060047	0.8889	-1.1317	-1.0349	-2.2142	-2.3365432502423	-2.186685646306	-1.4898025435169	0.1932850654205597	0.9687	-1.6196	-1.4107	-1.7044	-0.7740347859918	-1.0282694503752	-0.4361568383401999	0.1962089605461492
490	0.137841946866705	0.0968	-0.7705	-0.4677	-0.4913	-0.6794934832197	-1.2941496518458	0.7444881699361	0.1484819137826436	0.0001	-0.0065	0.0254	0.0218	0.6551794902471	-0.206944341482	1.2127489213275	0.1575640525371402	0.064	0.4865	0.1899	0.5799	-1.4475481285451	-2.0057470481167	0.5192099761479	0.1762713734699893	0.4179	1.0078	0.2816	1.5688	-3.7895600600547	-2.6866962234723	-1.9900098358367	0.1818240899288949	0.838	1.5187	0.487	2.0904	-2.8064170658924	-1.6539810106279995	-1.7814917731267	0.1888743689913363	0.1653	-0.7434	-0.8414	-0.2289	-2.429825576032	-1.4289782180547	-2.0251825052825	0.19535259252112
491	0.1329445205509349	0.0892	0.8672	-0.5042	0.0045	-1.46749504511	0.8875787725919999	-1.0555735136809998	0.1395318380768531	0.0083	-0.262	0.123	-0.0718	0.4369830419849	-0.3255635790425	-0.1676406538127	0.154725317318282	0.0375	-0.4805	0.3636	0.0238	-2.0663746584254	0.4222294054723999	-2.0679483796534	0.1679694092974829	0.6011	-1.2902	1.6813	0.9365	-3.4285877533822	2.6924796489852	-0.4547267488305999	0.1747436562216621	0.171	-0.6293	0.8415	0.6031	-3.6642525072752	2.0622829832325995	-0.9195253135204	0.1760222859244529	0.947	-1.8048	2.0187	0.8589	-2.0459162824614	1.6156215556954998	-0.5468287836993	0.1822405540358051
492	0.139444420660123	0.2487	0.9934	0.3603	1.2484	0.1074851598724	-1.6591742906804	1.458446148049	0.1628278422605447	0.1721	0.0928	-0.6985	1.0435	0.1258583552093	-1.5196245607875	1.3384892474447	0.177875805634038	0.0027	0.0705	-0.0813	0.1051	-2.2285859740015	-0.2413301503137999	-3.3713436437137	0.1931903253366904	0.0039	-0.1185	0.1141	-0.0545	1.6829374812232	0.2659982305627	1.7501747206895	0.2000901718412605	1.4143	-0.7447	1.2652	-2.9064	0.4163672938981	-1.2267943832874	1.4458563782249998	0.2057168154133723	0.0528	-0.087	0.2737	-0.5499	-0.7047517089290999	-1.1776549379431	-0.5199181507005	0.2068559061557029
493	0.1415542322496115	0.2722	-1.3951	0.0932	0.9643	-0.3875288523949999	2.840173386233	-1.3999824044287998	0.1647309356843268	0.1318	0.3458	0.7814	-0.6856	-0.5328226647701	2.7521630265571	-1.2447741483172998	0.1788514167116296	0.0004	0.0569	0.0172	0.0064	-3.059707497539	-0.4181377302795999	2.3940627611257	0.1933718841910603	0.0019	-0.0745	-0.0557	-0.0796	1.0881102000699	1.0148534769065	-1.4559675371149	0.2003679888934189	1.4147	1.6485	1.7596	-2.1857	-0.1690570029179	2.5156327259887	-1.3825927848594	0.2072560862766846	0.1512	-0.5712	-0.5255	0.7013	-1.9003077258407	2.0079109148052	0.1862105643030999	0.2106611059168506
494	0.1393387189926227	0.3182	1.3967	0.9163	0.797	0.1133472714467	-1.0696189756409	3.5032214826201	0.15960940143024	0.1611	-0.3996	0.1536	-1.1536	0.2485299249319	-0.9318396821295	3.4598654627887	0.1757213932467294	0.0024	-0.0047	0.0379	0.1378	-2.5481694123776	-1.6271490636906	-1.7938454847665	0.1904281833933437	0.0016	-0.08	0.0668	0.0443	1.3669736016715	0.7008567488898	2.1981738112704	0.1939470325454906	1.3305	1.5949	0.1919	2.7767	0.5753524809567999	-0.6350752015594	3.4515247402803	0.2021290433013082	0.1203	0.6098	0.2269	0.6852	-1.3386466195675	-1.6053136816521	1.6701903392763997	0.2032827312363238
495	0.1415029662297747	0.3006	-1.3964	-0.6204	-0.923	-1.0845693273069	-1.2145587007396998	2.4561460635703	0.1645587677481581	0.1242	-0.1157	0.2021	-1.0382	-0.9836544535614	-1.1360693544932	2.390089115025	0.1739018886967557	0.0008	0.0659	-0.0468	-0.0125	-2.5765357375123	-0.8474488812779999	-2.8084235604581	0.1912068497837279	0.0017	0.0578	-0.0948	-0.0287	0.8678285711806	0.1618178852691	1.8236675020371	0.1991022659151387	1.3372	0.9872	-0.1784	3.0113	-0.6034040618459	-0.9243645062965	2.4890761802662	0.2056241527678919	0.0188	-0.2356	-0.0619	-0.2784	-2.2442838432508	-1.4153655294325	0.4214818878890999	0.2081960854372265
496	0.1345480806539014	0.2397	1.3913	0.8446	-0.1545	0.0976887452280999	1.8482175531939	3.3787401334853	0.15485131011627	0.2425	-0.318	-0.6646	-1.3438	0.1858171339960999	1.6208935218093	2.5895189376433	0.1650696415626575	0.018	0.2081	-0.0268	-0.346	-0.5936469902322999	-0.3185605195779	-1.1422855533438	0.1781009638675812	0.0072	0.1746	-0.1067	-0.1375	0.5720870094086999	0.588178308965	-0.8518946437470999	0.1820672946451848	0.0269	-0.2977	-0.3597	0.0599	-0.4625166689091999	-0.2380646787656999	-1.5968549300515995	0.1863543836740114	1.2665	-1.3509	-1.6249	-2.3935	-0.8120008106172999	1.1112045590908	3.1551930330479	0.1899466237669588
497	0.1393722615561313	0.2445	-1.3349	-0.7136	-0.5834	-0.4596839706988	-1.7391586720934995	2.227995828541	0.162020417331585	0.1796	-0.1961	0.7772	-1.0099	-0.5267638380423	-0.8595665347336	1.1822580725349998	0.1692609986437881	0.008	-0.1529	-0.1909	0.1047	-1.0349577655942	0.5288490186694	-0.9692942473559	0.1829670264863221	0.0136	0.1647	0.1862	-0.2221	-0.0415462404192	0.8896246101884	-0.3679360231064	0.1862000347423721	0.016	0.0857	0.3448	0.0473	-0.5327439787087	1.856597618733	-1.415562244586	0.1928904623745808	1.1063	-1.115	1.319	-2.3707	-1.4679671614783998	-1.8558501011497	1.21176534556	0.1952684189658192
498	0.1443877656039029	0.4401	1.2448	-0.8512	-1.5159	-0.786467183693	1.3475774875364	1.4737505869913	0.154024756069946	0.2008	0.3085	-1.0822	-0.8303	0.6848047923641999	1.873515121934	1.1628619583999	0.1603678178493617	0.1172	1.0402	-0.0119	0.1207	-0.2893679907985	0.7640809992247	0.0678667279575	0.1729861047578243	0.3612	-0.8328	-0.9453	-1.2428	0.3767882050139	-0.2825616464873999	-1.2733765316362	0.1752803831744356	0.0259	0.2235	0.19	0.3684	-1.6803014981663	2.8782180969199	2.9507273025	0.1786750780964805	0.444	-0.8358	-1.1746	-1.2842	1.1443313909402	0.5806244470706	-0.3882370269476	0.1831609018713139
499	0.1268609210142356	0.1006	0.3979	0.6041	-0.8164	-0.740042407467	4.0076778222555	-2.413694933445	0.1387057345770468	0.1621	-1.1064	0.6418	0.3417	-6.4466703244406	-0.0718010310274999	1.1211583458579	0.1519235254439074	0.1132	0.9779	0.3484	-0.1995	-2.2304350964444	0.352513555072	-0.3195834383761	0.1623387519659364	0.9044	-2.3933	1.5641	-0.4271	-2.2426707789921	0.2207930882884	-0.2393629987788	0.1639791227483842	0.5779	-0.7683	2.157	-0.2075	-1.5296963766467	0.3734440474044	-0.6533303678042	0.1671603493918043	0.2055	0.5519	-1.1507	-0.4638	-2.724898306282	0.2618278693085	-0.0348185821695	0.1726735956237988
500	0.1332146485453518	2.4362	-1.6455	-4.6995	-1.6245	1.6535088942596	4.842143503402499	1.6131036017307	0.1431160150041022	0.0	0.0019	0.0139	0.0077	-3.0331902948472	-8.6309953889046	-3.03334766697	0.166062062508777	0.0264	-0.313	0.2057	-0.3133	0.034228436709	0.207337771789	0.0151470668195	0.1671077383472897	0.0591	0.4628	-0.3199	0.4627	0.3496415138309	1.0701697780707	0.3244226311522	0.1684329312609551	0.0513	0.4799	-0.0025	-0.4755	-0.3460612980372	-0.8184924106828	-0.3647492376197	0.1734052276771782	1.0464	0.9709	2.6776	0.969	-0.6504583265631	-1.6969829431830998	-0.6689102079613999	0.1859485081452547
501	0.1212942556204405	1.7568	-2.2028	-1.3594	-3.8763	-5.483474246843199	-3.490120253397	-12.146845984379398	0.1645097202840536	0.0408	-0.5986	0.0176	0.1142	-3.4281943230751994	-1.879416576539	-7.5969031699858	0.166797215880862	0.0037	-0.0595	0.1581	-0.0699	-3.1048339537519	-2.2820924957535	-8.1006119920379	0.1682590247150185	0.047	0.4451	0.2568	-0.3932	-2.1954591421521	-1.5513743865624	-6.5181566112225	0.1732190402474485	0.0326	-0.3883	-0.0562	-0.3587	-3.6749931546563	-1.2805763062543	-5.498581970632	0.1765764206569977	0.0033	-0.0884	-0.0389	-0.1376	-3.505857465677	-2.3819451076701	-8.9126128026552	0.1786036958728628
502	0.1347205289872911	4.139	-5.1421	-3.2546	3.0085	0.104259031355	0.0875382433075	0.171535613852	0.1418170074424565	0.001	-0.0221	-0.0373	-0.094	0.0620046163831999	0.065702861269	0.2121376215344	0.1657159057082216	0.0493	-0.3635	0.0875	-0.5534	0.6499075241332999	0.4227408648715	-0.1902628964651999	0.1658098645018	0.0488	0.2249	-0.5808	-0.2305	-0.4920632849648999	-0.3110066576835	0.4819914691057	0.1725959781450696	0.0345	0.0465	0.3285	0.436	0.1061868398592999	0.0624373897209	0.0951314482325999	0.1766752009598036	0.0003	-0.0066	0.0285	0.0359	-0.8724317057724998	-0.6031286606309999	0.7318197140507	0.1766940625422047
503	0.1109602050126477	1.768	-2.5541	-3.5292	2.2187	-6.789151406684099	-9.4139610428653	6.2908325798379	0.1564986074083154	0.0101	0.0535	-0.2302	-0.2022	-6.063744606637499	-8.0227914773133	5.5776221193083	0.1686229038694228	0.0148	-0.1455	0.298	0.1466	-2.288584095819	-5.176480578291099	3.1468129675088	0.1688677299651877	0.0585	-0.4935	0.5035	0.1509	-3.7595413276306	-5.2413572359154	3.6539052902011	0.1697419191997046	0.1441	-0.5246	-0.8622	0.5049	-5.0472780654723	-7.300925550029699	4.9178394944693	0.1733627259998389	0.1365	0.8371	0.2399	-0.6504	-5.0359079296	-7.3617498754919	4.7735292578617	0.1746189533243896
504	0.0933914118227285	0.1818	0.5534	0.464	-1.5487	-2.9028861771688	4.1957768520322	10.9255202823593	0.1224530719214066	0.8466	1.3394	-0.0598	-2.928	-2.8762902884156	2.1408510155405	9.2205900469748	0.1444620602101905	0.2429	-1.2415	-0.2175	-0.9662	0.7634121677028	-0.3926434463859999	7.708322632928199	0.1484916582291891	0.1199	0.6344	0.5264	0.7294	-1.4215030422217	1.190913539289	9.3586840847318	0.1529816449656482	0.0191	0.0008	0.3057	-0.3071	2.4148358813353	-0.7506650257559999	8.244096025000799	0.1607514185199775	0.1014	0.2902	-0.7773	0.5077	-1.2768780613684998	3.8905536198616	8.3920258204328	0.1669027426216556
506	0.1554050101044995	1.8854	1.9893	3.7553	0.3727	0.0277368366434999	-0.2413301503137999	-0.1138980738764999	0.1711648094140651	0.048	-0.3496	0.1199	0.533	-0.5845980931713	-1.4109591099941	-0.2343664338799	0.1715334266567675	0.0481	-0.4904	0.2794	-0.3195	0.8214431379852999	1.2237649699235	0.0445363107524	0.1754164721098479	0.0006	-0.0573	-0.0314	0.0222	0.1881777158381	0.0674339546198	-0.0939118142809	0.1780246285722128	0.0147	0.0271	-0.0497	0.3471	0.1090195380697	-0.1160225975343	-0.0781746020008999	0.2135620606543288	0.0004	0.0313	-0.0371	-0.0102	0.0558277605632999	-0.1849909303514	-0.0871448130004999	0.2158624872301913
507	0.0973523180349581	1.9241	2.4002	4.0479	2.7386	-0.4069643095608	-0.1240092327663999	0.2835452222549	0.1225937269583549	0.0015	0.1112	0.0021	-0.074	-0.6896046421095999	-0.3148229316614	0.2955841896491	0.129850382417937	0.4029	1.4928	0.1736	1.5478	-0.2466414594583	0.1230256569988999	0.6381046149233	0.1312040226035379	0.0006	0.0209	0.0105	-0.0797	-0.2930268926536	-0.0343071227703999	0.2947579860043999	0.1332047365219612	0.0	-0.0045	0.0006	0.0141	-0.2887385023072999	-0.0586604587737	0.2613557529401	0.1489489761744617	0.0012	0.0584	0.0638	0.0662	-0.3077018431047	-0.0691257049399	0.2763061046061	0.1527347833257057
508	0.0993802084342415	1.7273	-0.125	3.763	-3.4491	-0.1611883967779	0.0592506042342	0.0742796419615999	0.1164303836279577	0.0003	-0.0041	-0.05	0.0411	-0.1071310725960999	0.2752438427772	-0.140454619599	0.1291860475350829	0.211	1.5102	0.4016	-0.0867	-0.1866433376408	-0.1605195652559999	0.2782732561411	0.1330165513998412	0.0039	-0.1324	-0.1307	0.0965	-0.1772010102728	0.1347892231782	0.0311990233450999	0.1393151920855536	0.0	0.0017	0.0059	-0.0066	-0.1524149009318	0.1020558216358	0.0712895716284	0.1463612310128221	0.0	-0.0101	-0.0136	0.0063	-0.1283763091740999	0.0784500032158	0.0929675815441	0.1476245219218898
509	0.1019091374306876	1.2075	-1.8213	3.7775	-0.4316	1.2148734449852998	-2.7353242094175	0.2963710502630999	0.1322653073431885	0.4907	0.1067	-2.3487	0.1913	0.1310516352617	-2.2706830168505	0.1696078053476999	0.1361522930570874	0.0001	-0.0197	0.0208	0.0007	0.7665989531894999	-0.0834465681147	0.0544507544888	0.1569744165029631	0.6881	2.1719	1.3624	0.049	2.4463889919567	-8.0369549683653	0.8152662821654	0.1605447955349792	0.0079	-0.2105	-0.1714	-0.0212	-0.4239604988231999	-1.3526920815274	0.0497689338355	0.1652430181835708	0.0172	0.3336	0.2112	0.0199	-0.3825322874961	1.2330499251687	-0.1499756330283999	0.166683250396441
510	0.0907610705380278	2.6777	-1.2672	4.226	4.9788	-1.5564889805534	4.952107274208999	5.530882598836699	0.1127141649666012	0.0	0.0011	0.0031	0.0005	-0.0361955882439999	0.3673852206765999	0.1871941400705999	0.1311405778629847	0.0468	0.336	-0.4819	0.4355	-0.8479209976463998	1.5925665397053	0.3567626023876	0.1398244555453704	0.4315	1.115	-1.6908	0.726	-2.2095832901734	8.2948878776345	10.8429786039507	0.1419652291619502	0.0	0.0154	-0.0006	0.0002	-1.1217878343491	2.7704575358326	1.6634626810267	0.1508069087409678	0.0002	0.0438	0.0054	-0.0055	0.2357827829851	0.9682713285577	3.6902975935986	0.1529493088819257
511	0.1393096727069645	1.7184	-2.6824	-3.1665	-1.1319	-4.7934761744266	-7.400384731639299	-3.1737629435383	0.1691475682292935	0.0485	-0.3608	0.1185	0.5345	-2.0173925852039	-4.1246446525266	-1.9708891229165	0.177965440504021	0.0016	-0.0553	0.001	0.1026	-2.5772439120649	-4.6324058067408	-2.0954885011434	0.182891528340193	0.0005	-0.0585	0.0162	-0.0227	-1.2447348052866	-2.4092491709759	-1.0848447285218	0.1852658647570869	0.0005	-0.0088	-0.0606	0.0027	-2.069836845127	-3.7801570757174	-1.7241689773968	0.1975717483695314	0.0013	0.0582	0.0671	-0.0454	-3.7809439363314	-6.1923963170265	-2.714275687993	0.2068917253388506
512	0.1030763285314849	1.4545	-0.5081	1.0149	-4.4585	-0.0276974936128	-0.0825810214393	-0.0204190329333	0.1305730755696052	0.0004	-0.0125	-0.0627	0.004	0.0014556921359	-0.0278155227048999	-0.0130225431616999	0.1329475450189945	0.0	0.0017	0.0001	0.005	-0.0174683056308	-0.0657815473304	-0.0273827493671999	0.1485014658845446	0.0635	-0.3915	-0.0332	0.6976	-0.0236451614507	-0.037375879165	0.0080259782628	0.1506383646540745	0.1646	0.5628	0.1604	-1.1387	-0.5042596244819	-1.0884249443155	4.9909781885406	0.1506645797730338	0.8213	-1.1793	-0.1536	2.6005	0.3683687964441	0.7131711174988999	-5.114200560693	0.1562548576997859
513	0.1328861938865258	2.3839	4.9796	-1.4536	-0.0035	0.3017217024383	0.1640997810497	0.9704351952462	0.1533697716810542	0.2422	-0.0178	-0.3336	-1.5025	-0.151864098502	0.0631455642735	0.3724211286061999	0.1636218772115916	0.0803	0.414	-0.7434	0.1116	0.0160912995563	-0.0941872154957999	0.1142521611527999	0.166356209483499	0.0003	0.0145	-0.049	-0.0187	-0.0965084543070999	0.2386941672569	1.3397088813963998	0.1682853372196444	0.0004	-0.0259	-0.0154	-0.0544	0.2561624728877	0.1405726486911	0.9472228071332	0.1743713853627447	0.0237	0.3899	0.1068	0.202	-2.5893615655205	0.396577749456	0.7034140458853	0.1752301380503788
514	0.1223475532654607	1.4731	2.8795	2.2606	2.1582	0.2121769645651	-3.0266986947817	3.0076960109536	0.143214239289876	0.161	0.068	-0.9342	0.8995	0.2444775927697999	-3.6417876367455	3.6432433288814	0.1436635113416251	0.0006	0.0436	0.0637	0.0131	0.3785979844261	-1.560344597562	1.9168317987347	0.1437244291997509	0.0073	-0.0678	-0.2432	0.1098	-0.1681521132118	-2.0557913831671	1.5805275723111	0.1512426434500786	0.0669	0.0051	-0.5905	0.5612	0.1210978484946	-3.3530884774689	3.1830085557528003	0.1646143404194155	0.0068	-0.0428	-0.1324	0.2056	-0.2392843127173999	-2.2566375548906	1.6517384578780998	0.1648168746763905
515	0.1344066380792797	1.0316	-3.1935	0.8598	-0.7583	-2.5587920306666	1.1322137374846	-0.3750571116631	0.1503159129947326	0.2884	-1.5881	0.381	-0.4586	0.2809879252594	0.4865946036975999	0.3774176935051	0.1608031067893648	0.0346	-0.5435	-0.0547	-0.1562	-3.2873856161999	1.2585835520929998	-0.3815093686979	0.1699096584767496	0.463	1.8452	-0.7911	0.2381	0.7615630452598999	1.382120668491	-0.3914238124342999	0.1724741126618784	0.2904	1.443	-0.1356	0.6518	-0.2333041720509999	1.0300005437259998	0.1534771627607	0.1763309595331882	0.2958	1.5121	-0.185	0.4424	-1.1824154446578	0.8605894535317998	-0.0106619613196999	0.1850809154115483
517	0.1328717297263363	0.6847	-1.8544	-2.0491	-0.3028	-0.0154618110650999	0.5185804876567	-0.7615237022292	0.1411095909781807	0.1371	0.9544	0.7342	0.0835	0.8149515379198	1.8277591772299	-0.4764834448077	0.1574110218031837	0.1587	-0.8672	-0.8538	-0.1772	2.1945149094153	0.5994697587759	-0.0941872154957999	0.1603479754279264	0.0173	0.2079	0.3446	0.0048	0.6844113620572	-0.2246093622662999	-1.0036013701263	0.1618807265964822	0.0259	0.2543	-0.339	-0.2463	2.2141470817346	2.5873944139855	0.3486972810941	0.1703227265800949	0.2959	-1.3118	-0.9327	0.1235	0.7997651280696	-1.5083331109766	0.0109767055653	0.1721946029365872
521	0.1305539784241389	0.4351	1.7896	1.3201	0.2326	-4.109222184492199	-0.0305695348539	-0.6514812453612999	0.1458684944518605	0.584	-0.8147	-2.3046	-0.1734	0.3768275480445999	2.7170690431727	0.2005314274779	0.1527235622919592	0.0005	0.0427	-0.0214	-0.0491	-0.6344850560988999	1.6484336432993	-0.7461405772255	0.1702278130394911	0.2446	1.1077	0.9495	-0.1646	0.762861365273	0.425691592174	-0.6264197348054	0.1711562442528177	0.3417	0.2788	1.7007	0.1575	0.5696870845359999	0.3803684208075999	-0.6069055915782	0.1753095602876307	0.0304	-0.3513	-0.3638	0.0684	-0.711321995056	0.8614550002072	-0.0395004028228	0.1851566597780418
522	0.1335724500991765	1.4412	-1.4267	0.0499	3.7611	0.8054305244904	2.6191835827911	3.5090835941944	0.1438849773721798	0.1011	0.3654	-0.1647	-0.945	1.6068874028801	2.2289794043085	1.3578066755184	0.156379215888548	0.3512	-0.0297	1.3856	1.2033	0.7767887981407999	2.4155047128572	2.9974668229716	0.1654868799774901	1.0034	-0.9269	-2.8557	0.2836	1.5739179431534998	2.9972307647874	1.6596464070488	0.1721568172979611	0.0107	-0.1203	-0.281	0.0129	0.7105744774727	2.9269247689265	3.4532164906004	0.1728590138905092	0.0981	-0.7341	-0.5512	-0.0913	2.126884239642	0.4838012485178999	-2.2924003697969	0.1792221099227486
523	0.1337600035006896	1.8579	-0.5634	-4.4218	-0.9824	1.9092779368403	-1.5986253664330998	-4.0264051048687	0.1436038797092841	1.0983	-0.8796	0.3353	-3.2537	1.9475587057114	-1.7857014774116	-3.8327193647326	0.1480532661776069	0.3963	-0.5369	0.7209	-1.7908	2.4010658205903	-2.0311233029182	-2.6512481528116	0.1622596836245219	0.1871	0.108	1.2934	0.2121	1.9252118642738	-1.100817998986	-3.6304175008732	0.1745756637418839	0.1428	-0.4891	-0.5406	-0.8341	2.2923610267662	-1.7376636369268998	-2.4492610331977995	0.1760873788714761	0.0217	-0.0719	0.0251	-0.4231	1.2123948340512	-1.1791499731097	-5.3494325412483	0.1785118762565111
524	0.0852417595677114	3.0695	-6.3492	-2.0564	3.0778	9.3419632966843	2.0880133253104	-4.0451323874819005	0.1158645916473789	0.0001	0.0224	-0.0366	-0.0021	2.4379695833869	-0.0790008056456	-0.8954080357013	0.1408678738738842	0.0019	-0.0362	0.1362	0.0177	4.363456848875599	1.3485610633039	-1.8108023309982	0.1488119273471208	0.0115	0.3379	-0.0352	-0.0267	5.0063219705136	0.0465034622873999	-2.0330904544532	0.1520178958297369	0.0003	0.0351	0.042	-0.0145	6.1853145715005	-0.572834526992	-2.2648995913376	0.1537150126888509	0.0165	0.2482	-0.2689	-0.1632	11.4749063630541	2.4107048631118	-4.963516753112	0.1576999213441968
525	0.1193814118702236	1.876	-3.9295	2.071	-1.96	0.3625853709311999	1.4249652289233	1.6868717842932	0.1404880734492228	0.234	-0.3283	-0.9749	-1.1999	0.769943110799	1.2756190843861	1.9539322766848	0.1438795998459202	0.0001	0.0249	0.0244	0.0127	1.6810490157496	-1.8191037104759	0.0011802909209999	0.1467521598629735	0.0074	0.1262	0.1099	0.2179	-1.3728357132457998	1.6496532772509995	0.1483625687697	0.1592211188977675	0.2018	-1.0954	0.6545	-0.5225	-1.1197813397834	1.4683999348161	0.2342484047878	0.1618495477484729	0.049	-0.4729	0.4773	-0.0492	3.1018832264494	-0.0975313731053	3.031380515435	0.1676197315457149
526	0.1132837311011256	1.6137	-2.5963	3.2718	-1.9805	6.2357129938272	-1.7653611305397	0.9508817089883	0.1239259801490996	0.012	0.321	-0.2018	0.0383	2.235864434681	1.7178347494540998	-0.6862998275308	0.1502820051431011	0.2759	-0.7754	-0.8368	1.2051	5.3059978353555	0.2339336605422	-1.6764458811577	0.156236119227567	0.0078	0.0172	0.2329	-0.1435	5.8197391302361	-1.6577579415751995	0.8566944934925	0.1581894147787154	0.018	-0.2023	0.3254	-0.1542	6.561827375299499	-3.5400072163246	2.3423660187859	0.16785847526349	0.0071	-0.0266	0.2311	-0.0945	4.1173661918471	1.1673864069304	-1.4108804239327	0.1704246419663779
527	0.1436013645866352	0.0005	0.0309	0.0014	-0.0677	-1.5673476570265998	0.3964203773332	-0.3487366241247999	0.1545466054328134	0.9492	-1.3282	0.8274	2.6007	0.25966400262	-0.6641890442773999	-5.6843597615974	0.1703924881592237	0.1226	0.8403	-0.0226	0.6103	1.0535670191153	-1.0864971358112	-6.8059902238237	0.1764637538931261	0.0136	-0.241	0.1053	-0.2164	-0.6280327990641	-0.0452838283356999	-3.5668785062927	0.2073938131287607	0.0622	-0.5249	0.4152	-0.0392	-1.7750395160919	0.0124323977012	-4.6969283770888	0.2112785189155828	0.002	-0.0649	-0.0495	-0.0872	-1.5830061832452	-0.1551689130807999	-5.1504354919677	0.2134079616179848
529	0.1363542705620442	0.2819	0.2443	-1.7399	-0.1183	1.2199486959455998	-0.2311796483932	0.1609523385937	0.1489608722929986	0.0023	0.0466	0.1362	-0.0458	2.6313799223081	-5.1684546000283	0.0029900703331999	0.1506619301479171	0.004	0.0541	-0.0106	-0.1924	1.2801435329166	-0.458346307655	0.1303828037398	0.1652163892674019	0.0021	-0.1162	-0.0429	0.0573	2.1057570321561	-7.550321021636999	-0.4341503437744999	0.1911327058496037	0.0139	0.1441	0.0297	-0.2952	1.1959101041879	0.0825416784086	0.2033247826576	0.1956591655394023	0.0251	-0.2622	-0.2989	0.1854	0.5832210870968	5.694982379886399	0.4905289067675999	0.19851592849886
530	0.1012970626364554	1.1783	-1.1004	4.0295	-0.0229	-1.1090013493716	-1.207044181876	-2.453037964145	0.1348069170559003	0.0406	0.1347	-0.1056	-0.6501	-0.9975425433985	-1.6102315604896	-2.223668095164	0.1428074016642322	1.1677	1.0247	-3.3488	0.0282	-1.0957820910564	-1.4998743593761	-1.9207661018047	0.1436684916078638	0.0206	-0.271	-0.1041	-0.3614	-3.1273381673123	7.5165253582656995	-1.6436731365846	0.1476026208042127	0.1719	-0.1786	1.2985	-0.1712	0.1437200911471	-7.603158711867099	-0.9319577112216	0.1595684072095205	0.1703	-0.0199	0.0465	1.2643	-1.1848153695305	-0.8289969998797	0.3579822363393	0.1612033310095163
531	0.1535827148120658	0.0321	0.5331	-0.1725	0.0083	-0.0132192583152	-0.0035015297323	2.6880338865161	0.1545240035058302	0.1292	0.0026	-0.001	-1.1201	0.0200649456569999	-0.0052326230831	2.0771546488372	0.1552678363295109	0.0825	0.861	-0.2342	0.0219	-0.0020458375963999	-0.0127077989161	1.9259987248878	0.1559912075059142	0.3808	0.0089	0.0093	1.9136	0.0347005530774	-0.0277761796741999	2.5929024382835	0.1566508671417872	0.1452	1.0315	0.5706	-0.0338	-0.0282876390733	0.0339136924634	2.8358063098253	0.157096217307372	0.0004	0.0004	-0.002	-0.0637	0.0102685310127	-0.0020458375963999	2.5747653011308	0.1673615687585342
535	0.1410852037698081	2.2032	4.8246	0.3412	0.1739	0.6462879653089	0.3620345685014	-0.1107112883897999	0.1577233923923175	0.0084	-0.2701	-0.0814	0.0176	-2.5356976716457	-0.0134553164993999	-0.159732704642	0.1629987394056379	0.1847	-1.2971	0.0654	-0.115	3.5970152678089	0.7914637485918999	-0.1033541416488999	0.1721487886766125	0.0048	-0.1753	0.0981	-0.036	-0.8326165587040999	0.1962036941008999	-0.1371498050202	0.1729964857023868	0.0042	-0.0236	0.0798	-0.1723	0.6111939819245	0.3993711046356999	-0.1266058727926	0.1782222262946258	0.1571	0.1257	-0.9461	-0.6417	-1.7486796855229	0.0819121899174	-0.1486773130153	0.1814036263947803
536	0.1445321080664298	1.6987	4.1954	0.1454	-0.0839	1.9590468706758	-0.0230943590209	0.1663423337996	0.1578111038035127	0.0055	0.0476	0.0882	-0.2047	-1.6136937471912	-0.0159339274335	-0.0662143206681	0.1584290265151487	0.0148	0.3506	-0.0495	0.1232	-2.3543263001187	0.0202616608104999	-0.1773583823955999	0.1646391094530996	0.1035	-0.72	-0.2698	0.5929	2.8781000678278	-0.0620439594139	0.2947579860043999	0.1740653764463424	0.0037	-0.017	0.0858	0.155	0.8732579094171998	-0.0513426550635	0.1629981761900999	0.1787156754246722	0.1633	-0.0652	-1.162	0.1277	-1.6567743658077	0.00393430307	-0.1091375671617999	0.1804819695489156
537	0.1409254835592915	1.8483	-0.3759	4.4089	-0.3068	-0.0184125383675999	-0.0140848049905999	-0.0009442327367999	0.1557076520492903	0.0	-0.0202	-0.0019	-0.0039	-0.0320252269897999	0.0141634910519999	-0.0041703612542	0.157632549205083	0.048	-0.0545	0.6725	-0.0446	0.0230550159902	0.0030687563945999	0.0053506521751999	0.1580230117065141	0.0	-0.0043	0.0014	-0.0002	0.005508024298	0.0042490473156	0.0035408727629999	0.1726564248770651	0.0029	-0.0443	-0.0151	-0.1518	0.0057440824822	-0.2656048002557	0.0170748753238	0.1728058923981046	0.0037	-0.1713	-0.0099	0.0486	-0.0394610597920999	0.2600967759577	-0.0202223177798	0.1754666422653161
538	0.1367072149598125	0.6656	2.6186	-0.496	0.4471	-2.2415298311018	2.3042032790069	-1.4228407052655	0.1369209948725704	0.0809	0.2516	0.8719	0.2512	5.992730436223999	3.1302495515841	0.9285348675507	0.1561466489944844	0.0147	-0.0447	-0.3724	-0.0317	2.2014786258492	1.0188664660379	0.1654767871241999	0.156432894867957	0.0874	0.8964	-0.0327	0.1836	1.1388627096728998	1.5479515428914998	-1.340023625642	0.1610605254030558	0.0789	-0.8413	-0.0682	0.1508	-0.9266070590464	1.4762291979254	-0.5652806650976	0.1678853956016724	0.3914	-1.7079	0.7135	-0.2668	3.1640058719246995	1.2419807931376	-0.8290363429104001	0.1720404836881237
539	0.1024117746227543	3.5127	-0.6926	4.9232	5.1703	2.8154659629534	0.3763160886455	-1.4027757596085	0.1025766643584464	3.028	6.1747	1.1518	-2.1968	-2.4213274814008	1.2944250530606998	2.0894690174463	0.1120637826935674	0.1621	0.1292	1.2903	0.6984	0.2377499345200999	1.1630193305227	0.5242458840775	0.1212354559924357	0.0032	0.1087	-0.0822	0.144	-0.2357434399543999	1.2878547669338	1.1783631124957	0.1212545579153121	0.0035	0.0079	-0.207	0.0029	1.6007105470602	0.2800436925226	-0.2909023689957999	0.1212641447073257	0.0033	-0.0805	-0.0626	0.1758	-0.8471734800631	-0.5896733441315999	-0.6086760279596999	0.1275005552171187
540	0.1221339262298247	3.9899	-0.2101	6.7386	-1.8839	-0.3664409879397999	0.4974139371400999	1.5170279207613	0.1325408510831456	0.0278	0.0978	-0.0038	-0.5528	-0.3675819358301	0.3786373274568	1.6162903872174	0.1472970098828175	0.0097	-0.0614	0.0762	0.2985	-0.3863092184432999	0.4882076679562999	1.6570104239919	0.1574133392145548	0.002	-0.0312	-0.0342	0.1286	-0.0251795396479999	-0.0869874408777	-0.0187666256438999	0.1588576340634395	0.1751	0.2221	1.2316	-0.2955	-0.4465433984449999	0.5442714867038	1.9456702402378	0.1647005002748211	0.006	-0.1509	0.1644	-0.0675	-0.0064522570348	-0.0580703133132	-0.1524935869931999	0.1702673295705304
541	0.1248904620662151	2.1661	0.2103	-4.9808	1.0785	-0.4470942008748	2.4260093020541	1.0445181220543	0.148287633052783	0.0203	0.0036	-0.4268	-0.1526	-0.5022137868855	2.9730348009069	0.9996670670563	0.1548250880149422	0.0076	0.0036	0.2707	0.005	0.0311596803144	-0.6793361110969	0.1578835821990999	0.1604484322341695	0.0274	0.191	0.367	0.2917	-0.1772403533035	1.1235189276999	0.2921220029475	0.1616539407360816	0.0255	-0.0636	0.3969	0.2735	-0.2858271180355	1.8292148693658	0.6310228693973	0.1707133408561686	0.0281	0.1731	-0.1097	-0.4529	-0.3903615506053999	3.2600028668326995	0.2830337628558	0.1728464636342874
542	0.1520605540591288	0.0027	-0.0381	-0.0845	-0.1348	-0.2182357912928999	-0.7452356875194	-1.4276012119802	0.1555461281827304	0.6524	-2.2542	1.0809	-0.2035	-0.0271860342136999	-0.1824336333559	-0.6145774825647	0.1606276398678048	0.5363	-2.011	0.9645	-0.1836	-0.0463460901646	-0.2333435150816999	-0.6189052159416999	0.1635484620162478	0.0048	-0.1013	-0.1772	0.05	0.1957709207632	0.4897813891842999	0.4826603006275999	0.1754180343229368	0.0004	0.001	-0.0535	-0.0159	0.1504477493968	0.3664803309705	0.2032854396269	0.1772626408553264	0.013	-0.2978	0.1436	-0.0263	0.1544607385282	0.4411140602084	0.4006694246487999	0.1790343720397087
543	0.1576695649457036	0.0136	-0.2598	0.2485	0.0042	-0.5200755228233	-0.8200661319108	-1.570180355237	0.1616567476482371	0.031	-0.4376	0.2985	-0.0857	0.2518740825414	-0.0619259303218	-0.0190420268588	0.1663187773732171	0.0222	0.1893	-0.3779	0.1483	0.109373625346	0.2956235326797999	0.2861025192504	0.1693309421319923	0.3663	1.4825	-1.006	0.1876	-1.1187190779545	-0.4552382082296999	-1.7458469873125	0.1801801338839453	0.0827	0.6291	-0.4752	0.2582	-0.2137506857931	0.3717522970842999	-0.0356841288449	0.1814332555244654	0.2025	-0.9887	0.8142	-0.1823	0.7645137725623999	-0.3929975336623	0.2365303005683999	0.1828285356161298
545	0.104787560432361	2.7527	2.4782	5.17	2.556	2.0438311018343	3.495234847388	2.2658438240744	0.1048357351003974	2.7064	-4.3587	3.2467	-3.0305	-1.8556533859962	-3.8524302231133	-1.8752462152848	0.1205691156998366	0.0049	-0.0929	0.146	-0.1748	0.1494641736293	-0.1970692407763	0.2857877750048	0.1297567940573847	0.0034	-0.1938	-0.0343	0.0027	-1.3200373660464	2.9292853507685	-0.8862804525788999	0.1297652930698774	0.0031	-0.0078	-0.0789	0.1734	-1.6578759706673	-2.7019613193839	-1.3185029878491	0.1297764997713937	0.0032	-0.0672	0.1136	0.1414	2.9161841215454	0.0154224680343999	2.115868191046	0.1335598932280793
546	0.1456200886059901	1.4767	3.8723	0.3204	0.3379	1.5039266915382	-0.1437200911471	0.0660569485452999	0.1593794044152945	0.0108	0.3144	0.0455	0.0337	-2.2870497176217	-0.501230211118	-0.2770929652201	0.1690401187646982	0.1253	1.0519	0.001	0.0704	3.2334856641409	0.0540179811511	0.2318878229458	0.1745371688416108	0.0037	-0.0053	0.1349	-0.1166	0.5583562916943999	-0.2216192919331	-0.0159732704642	0.1795967345748521	0.1747	-0.1517	0.4941	1.0918	-1.6733377817323998	-0.4370617280463	-0.2196127973674	0.1856816313621286	0.0005	-0.0593	0.001	-0.0294	-0.9272365475376	-0.3440154604407999	-0.1462773881426	0.1870326623468518
547	0.1400907307423223	2.7928	-5.4392	0.4331	0.3608	-0.2176849888631	0.0036195588244	0.0161699856176999	0.1612609734018079	0.0007	-0.0792	-0.0152	0.0035	1.0100929701918	-0.0827777365928	-0.0625160757823	0.1639014832200701	0.0785	-0.8418	0.0845	0.052	-2.7577497369165	0.1852269885356	0.1823942903252	0.1776293908656824	0.0007	0.0069	0.0768	-0.0005	0.9116173643497	-0.0810859862727	-0.0595653484798	0.1782628453049092	0.0046	0.0145	-0.0023	0.1957	-0.4836832194258	0.0159732704642	0.0331268318494	0.1817303674333679	0.1983	0.0061	0.9157	-0.8934	1.6243557085109	-0.1236551454901	-0.1045737756005999	0.1826442135812812
548	0.1280228374868361	0.2251	-1.1473	1.1122	-0.2909	-4.121575896132	3.8964944174973	-0.3877649105792	0.1372273565823308	0.7576	-0.4436	2.8427	-0.0588	-0.4033840937671	-0.1185012084684	0.5356947060112	0.1513707732203348	0.0116	-0.3171	-0.1115	-0.0408	-0.6078891673457	2.0889575580472	-0.1851483024742	0.1658354376103461	0.5583	0.7092	-2.1219	0.2113	-0.2736307785185	1.0204008442352	0.6261443335904999	0.1688093687564289	0.0765	0.6872	-0.3924	-0.2316	1.7195264997741997	1.4263815780285	-0.3582969805848999	0.1704553537306808	0.0864	-0.4174	0.7474	-0.166	-1.2486691083566	1.5606199987768998	0.346612100467	0.1765584836871893
549	0.169734640631735	0.8172	1.9158	-1.172	1.4757	-0.1175963187622999	1.0362167425766	0.6108005516174999	0.1786552896965282	0.0733	-0.1856	0.6998	-0.3016	0.4165246660209	-0.0610603836464	1.0891724618988	0.1867372721430356	0.1983	-0.4464	-0.8274	-0.8419	1.5705737855439998	-0.4082626295739	1.989577062499	0.2054204109286515	0.0082	0.1138	-0.1896	0.1059	-0.1402972474761999	2.5022954385814	1.224748545691	0.2101917194987859	0.0022	0.0505	0.0476	0.1056	1.3823173836445	1.0501441754444	2.3443331703209	0.2245123155761092	0.0303	0.3523	0.1457	0.2383	-0.6120595285999	1.6263228600459	0.239599056963	0.228328062021199
552	0.1344677492387663	0.082	0.5764	0.7412	-0.1826	-2.322812532528	-3.5730160190819	-0.1968725256227999	0.1360119029826507	0.0268	-0.2404	0.0631	-0.4839	0.7660088077289999	5.3592682989233	-1.2466232707602	0.1463411346536676	0.1434	-0.603	1.0469	-0.0985	0.2497889019143	4.848635103467999	0.0401692343446999	0.1479114520674799	0.0343	-0.2489	0.2523	0.4716	-2.4306911227074	-1.3203127672613	-0.2845681410531	0.1522832445766307	0.0354	-0.4297	0.0851	0.3963	0.1230650000296	0.8685760887638999	-0.1109080035433	0.1525918483616805	0.0201	0.0985	-0.1809	-0.3938	-1.5300898069537	-3.6932876639318	3.9282049002415	0.1572892904549672
554	0.1384189242342013	0.0573	0.1603	0.7712	0.0124	-5.322325193096	-4.0363982346665	0.5375438284541	0.1458636626528267	0.0246	-0.4617	-0.1082	0.1666	-2.4426907470709	-0.1396677589849999	0.0059407976357	0.1548353436443639	0.0104	-0.169	0.1014	-0.2488	-4.7987481405404	-6.181340925399799	1.1512951073740998	0.1677654568847068	0.0196	-0.0282	-0.4169	-0.022	-2.523461989098	-0.0430412755857999	-0.0006294884912	0.1827206826441312	0.0773	0.0024	-0.7869	-0.123	-3.2760548233583	-2.0324216229313	-0.1057934095522999	0.1895441993657292	0.2426	-0.0045	-1.2534	-0.5907	-4.1452997436441	-1.3081951138057	0.1988790201884999	0.1934282017707935
555	0.1498680940106272	0.0171	0.2145	0.2305	0.2688	0.9660681188385	0.2249241065118999	2.0768399045916	0.1523212238841106	0.9326	-1.5696	-1.6754	-1.9782	3.4129292271636	2.7761622752841	5.123406829876799	0.1705828844872143	0.0002	-0.0102	-0.0157	-0.0391	1.0403084177694	0.3130131522491999	2.1487196216805	0.1766420563913021	0.1344	-0.0731	0.6362	-0.8549	3.8360635223421	3.3436461501009	5.5016507270266	0.1816565292534874	0.0482	-0.0485	-0.3697	0.5088	2.3443725133516	1.7115398645420998	3.7176803429658	0.2077024698328143	0.0012	-0.048	-0.0227	0.0752	2.9042631832433	2.1396707246195	4.5997510912598	0.2214398025734844
559	0.1276996519438107	0.5162	-0.3502	-2.4086	-0.3739	-0.4459532529844999	-6.2734823032992	-2.2357070625582	0.1582430900831936	0.0003	0.0412	-0.0241	0.0264	-0.4576381331024	-0.9917197748549	-0.2775257385578	0.1586043449695039	0.0011	0.0594	-0.0355	-0.0729	-1.1538524043696	-4.529602467521699	-0.7823755085001999	0.1709735042756843	0.0003	-0.0334	-0.0328	0.023	-0.247467663103	-1.6544137839656998	-0.9190531971519998	0.1759189600997236	0.0194	-0.2418	-0.2424	0.2187	-0.7572746549136	-3.5502364043066	-0.9655566594394	0.1884321450893947	0.3006	-0.4037	-1.4931	0.0197	-1.9174219441952	-5.729525560841	-0.3125016928501	0.1911221040416993
561	0.138612482840157	0.1743	-0.7367	-0.6327	-0.9711	2.6370059756982	2.1853873262929	2.9972701078181	0.1451283093645055	0.0082	-0.1367	-0.1512	-0.2075	-0.6161512037926999	-0.0348579252002	0.7336294934629	0.1623574698585427	0.0363	-0.4067	-0.3039	-0.2779	2.2301990382602	2.0397000836108	3.3255483559789	0.1738972571814512	0.1075	-0.0736	-0.3557	-0.8917	0.0706207401064999	-0.8449309273132001	0.7405538668661	0.1828181884809309	0.729	-1.3626	-1.3421	-1.5243	1.7504501219044	1.6790818642146	3.4278402357989	0.1993631742431303	0.418	1.117	1.3472	0.2867	2.6585266134911	2.4466643931716	3.0820149959459	0.20764371797891
562	0.1408376685150474	0.0003	-0.0113	0.0324	-0.0452	-0.1540279651905	-0.6825228965835999	-0.714076007205	0.1514302486681162	0.9742	1.6402	-1.773	1.9535	2.693817312029	-3.62742743054	3.3203157328957995	0.1675360136818349	0.1157	-0.0309	0.8283	0.5906	3.5642425232358	-4.4229828543247	4.3888331036771	0.1754053058325706	0.0211	0.1435	-0.3236	-0.2354	1.3847566515479	-2.0978097399546995	1.8905899972578	0.2085186080227331	0.0801	-0.0769	0.146	0.7409	1.7382144393566998	-3.5566493183107	1.265665297619	0.2120797567310245	0.0015	-0.0205	-0.0876	-0.0516	1.8671808939913	-3.7887731994407	1.2376137167299	0.2141247528307663
563	0.100876478197117	0.0008	0.0732	-0.0802	0.0176	-0.2635589626593	1.096490265609	-2.6333470738431	0.1398282330067538	0.0001	-0.0189	-0.0135	-0.0084	-1.2536263302248	1.4287815029012	-0.8618090874835	0.1426637232617035	1.3736	-2.6414	2.6254	-0.7567	-0.9525341162777	1.7119332948491	-2.6030922832348	0.1577513475910171	0.1132	-0.6576	0.3663	0.7139	0.5098069918106	0.8320657562742999	-3.991350464515	0.1749196144814719	0.0001	-0.0307	0.0069	-0.0084	4.4527655285646	-3.1200990496635	-2.8843162666784	0.1751916394751748	0.0131	0.1043	-0.0334	-0.3167	1.7565482916628998	-0.8942277447802999	-2.0540209467856	0.1889198477301277
564	0.1201430820730877	1.4684	-0.9158	3.4902	-2.3051	0.7980340347188	3.0422391919082	-1.5224966020286	0.1453215927181433	0.1843	-0.6864	0.0538	1.1953	-0.3023118478987999	4.778997939129	-1.2631866866849	0.1528858696537686	0.0783	0.2513	-0.5561	-0.629	1.0827988909254	1.2100342522092	-0.4177442999726	0.1600457663899854	0.1223	0.3514	-0.6282	-0.7926	1.0204795302966	4.0092908865142	-3.0548683047629	0.1732711184269951	0.0634	0.1378	-0.2826	0.6709	2.0427688400054	0.8001979014073	-0.5394716369584	0.1817450888387143	0.2066	0.112	0.8774	-0.9608	1.1933134641617	0.7572353118828999	0.4527989403262999	0.1866908618092829
565	0.1183416405430493	1.3268	0.8938	0.8508	-3.9109	0.6606875145451	-1.2202634401911998	3.6316764778556	0.14015797572883	0.1034	-0.6697	-0.6443	-0.4931	-0.4931255467938	-2.4442251252682	4.907807021640799	0.1642256304924894	0.0309	-0.3145	-0.3614	0.2289	2.5350681831545	0.0136913746835999	1.5925665397053	0.172911481245229	0.0327	-0.1409	-0.4578	-0.2335	0.7028239004247999	-0.9672090667288	0.3662442727862999	0.1764122324655978	0.2146	0.03	0.3731	1.2978	0.8414687406115999	-0.8086959960385	1.8454635410449	0.1803764464830528	0.0335	0.3462	-0.2524	0.3081	3.5892646907609995	1.1534196310319	-3.7479744766048	0.1867941666869066
566	0.1178983134268774	1.162	-2.8931	2.5154	-0.2944	6.3574009877823	-3.309535742484	2.5351862122466	0.1354114130403155	0.2531	1.192	0.1066	1.1711	6.355591208370099	-2.0404476011941	3.7705967192573	0.1705387180662164	0.2395	-0.55	-0.634	-1.1841	7.2417536318569	-4.908829940439	1.8630892187985	0.1750532140187511	0.0272	0.1757	0.1254	0.4322	5.5235647951265	-2.5912893740248	2.3769878858019	0.1844567217979719	0.009	-0.0269	-0.091	-0.2534	6.371249734588699	-1.8399161737162	3.9047171109136	0.1982343078933094	0.2477	0.1176	0.8071	1.0997	4.6835910896815	-1.413595093051	2.7849751141609	0.2003082918473094
567	0.124927185282343	1.4265	-3.0586	1.0975	-2.5628	-4.9307046655082	1.3084311719898998	-4.137037707197099	0.1480197912328253	0.2734	-1.2846	0.6454	0.8391	-4.9771294417342	1.5680951746099	-2.9463602260923	0.1506802625402811	0.0169	-0.1515	0.3801	0.0259	-3.6057100775936	1.0231548563842	-2.0118058748445	0.1587298251146434	0.0848	0.2866	-0.2016	0.8237	-0.8766020670267	-0.340317215555	-5.872340762282	0.165268510443639	0.0463	0.4017	0.3165	0.3989	-3.4439315353552	0.5540285583173999	-5.3316494913719	0.1797571162729152	0.0402	-0.0875	0.3096	0.482	-1.1378397908747	0.2899187932283	-4.1501389364202	0.1841648102836638
568	0.1492178370527341	0.2949	-1.3109	-1.1153	0.0492	-0.0855317487418	-0.0825416784086	2.0493391261323	0.1596045608113722	0.5902	-1.4482	-1.6543	-0.8445	-1.3682325786539	-1.4283093865327998	1.7137824172919998	0.1797778226705847	0.2042	-0.0562	-0.1985	1.2887	1.3677604622855	1.622113155761	3.3374299512503	0.1820672630407798	0.5477	0.8754	1.5309	1.1842	-0.1468281905723999	-0.3848535263073999	1.3260175067128	0.1960133821982182	0.1164	0.4451	0.5723	0.6042	0.4588971100848	0.8172334337003999	3.7801177326867	0.2033878868091052	0.0601	0.4243	0.3745	0.3509	-0.5677592760317	-0.721551183038	3.6255389650664	0.2066152624986971
569	0.1781600765996913	0.1953	-0.222	-1.0603	-0.6864	1.9601484755354	0.0370611349194	0.045244485305	0.1857579828271925	1.2813	-2.6717	-1.0652	-1.44	-0.6383406731075	-2.1941214791083	-2.102491560608	0.1883864947313343	0.2264	1.3084	-0.1951	0.2288	-0.2363335854149	-1.2713700370705	-1.2204994983753998	0.1912859846413901	0.1381	0.9885	-0.2526	-0.2053	-1.2134570958801	-1.9940621679988	-1.539492791291	0.1933093894201223	0.0641	0.6854	-0.159	-0.0496	-0.1242452909506	-4.557575362349399	-6.0557973144361	0.1978553504977767	0.0044	-0.004	0.09	-0.1597	-1.1109291578759	-0.8675531699656999	-1.8446373374002	0.1996067538023631
570	0.1800782177626761	0.1384	-0.6599	0.4336	0.7275	-1.0286235376515	0.6412127143485999	-2.1223991341422	0.1878886066523581	1.5756	2.3443	-2.3841	1.1829	1.4207555246384	-1.8689906734035	-1.3389220207824	0.1894383635632541	0.1931	-0.3953	0.6125	-0.999	0.940691864037	-1.2845106093243	-1.6038186464855	0.1905929731709177	0.0232	0.2629	0.2305	0.2464	3.8950387253614	-3.2919494077611	-3.89889434237	0.1929991528633119	0.0257	0.4163	-0.0962	0.1305	4.6249699739385	-3.7526562972581	-4.7155769736406	0.1959586297715185	0.0275	0.189	-0.0912	-0.4084	1.2009066690868	-0.2323992823448999	-1.3039460664901	0.1983976982572297
571	0.1781939734265304	0.1176	0.2884	0.4903	0.8161	0.4659395125800999	-1.2236075978007	-2.7623135284777	0.1867021199598305	1.6322	3.0635	-0.022	1.9308	2.8641332919293	-0.3319371500158999	0.0154618110650999	0.1885755625718357	0.3382	-1.5328	0.31	-0.4949	2.7195083110761	-0.7236363636651	-0.5093348754421999	0.1895994027064397	0.0397	-0.2575	0.4838	-0.1167	7.284008046828699	-1.7286147398659	1.4527414085975	0.1917586612250122	0.031	-0.3492	-0.3158	-0.1446	6.2054582032189	-1.3467512838917	1.1113619312136	0.1971774073461195	0.0473	-0.2179	-0.2683	-0.4901	2.7980370003533	-0.9581208266371	-0.4127870781043999	0.1981977533565059
572	0.1779297109891851	0.1825	-0.755	-0.8023	-0.5697	-2.8026794779759	-1.5108117219107	-0.1313663795072999	0.1868826347663562	1.2813	3.1671	-0.2418	0.4418	1.0242171182131	-1.0456590699446	0.6893685839253999	0.1880838064824151	0.0398	0.3367	-0.372	0.2565	0.8883656332059999	-1.0054898355998998	0.7293411031165999	0.1884193838921442	0.4131	-1.6528	0.7395	0.1008	0.5041809384205	-1.3171259817746	0.5399830963575	0.1975136422009712	0.0714	-0.1836	-0.45	-0.5531	1.0466033026814	-1.8849639438677	0.7608942137379999	0.1983587039338589	0.0248	0.1467	0.3418	0.2224	1.3881401521881	-0.5167313652137999	1.4455416339793998	0.1987815219961459
573	0.1292886644656583	0.1751	1.1677	-0.7348	0.3573	-4.55592295506	4.1626893632135005	-0.6100923770648999	0.140217322921526	0.5444	0.7195	-2.294	0.208	-0.2513232801116	-0.2300780435335999	0.5313276296035	0.1525017526553735	0.0111	-0.3112	-0.1001	-0.047	-0.8397769902915	2.0321855647471	-0.3149409607535	0.1569312731827037	0.0253	-0.2212	0.4343	-0.0623	-0.679454140189	0.2846861701452	0.2361762132920999	0.1676396886249916	0.5872	-1.0811	1.99	-0.354	-1.3788158539122	2.1858594426613	0.1529657033615999	0.1699533118774059	0.0684	-0.6472	0.3473	0.2535	1.4003364917051	1.4460924364092	-0.4470155148134	0.1724152237330548
574	0.147169795170334	0.0019	0.0543	-0.0166	-0.1264	1.9192710666381	-0.4321438492088	-0.0033835006402	0.1688565133413582	0.0003	0.0373	0.0011	-0.0306	1.8610433812021	-0.3616804812251	0.1961250080394999	0.1718072821335087	0.4685	1.1456	-0.1212	-1.6622	0.4070429956222	0.6248460135774	4.6769421174932	0.1800931107872916	0.0025	0.0545	-0.128	-0.0325	0.1642178101417999	0.2309042471782999	2.9293246937992	0.1862582820282756	0.0278	-0.2669	-0.1399	-0.3647	-4.0667317113362005	-0.5611103038433999	0.3699818607028	0.186605066507014	0.0878	-0.0006	0.2166	0.8117	-2.1909346936216	-0.6064334752098	0.3979154124998	0.1915382906913331
575	0.1464010033190461	0.0	0.0159	0.0054	-0.0025	0.1055180083374	-1.6421387583872995	0.5024891881003999	0.1682075437117291	0.0	0.0041	0.0115	0.0021	-0.1231830291216999	-1.6976911177357	0.5305407689895	0.1698619861717555	0.7543	-2.4308	-0.7934	0.3507	-5.122383911078599	-3.0065550630633	1.5569217538911	0.1779155342085852	0.0251	0.4167	0.1049	0.1649	-3.5088081929795	-2.5698474222933	1.2112538861609	0.1816052349366834	0.0807	-0.1613	0.1897	0.7774	-3.6754652710247	-3.7650493519286	-0.7677399010798	0.1891591125530922	1.4448	-2.7505	-1.7166	-0.9721	-1.3315648740415	-2.087934639249	0.7186397987662	0.1904424373474906
576	0.1789506887201784	0.1569	0.2764	0.6478	0.9049	-2.5900303970424	1.0281514212831	-1.7683118578422	0.1872892750482153	1.4953	3.0991	0.2128	1.5252	0.5083512996746999	1.4994022430077	0.5333734671999	0.1890474604376184	0.325	-1.5614	0.3103	-0.2108	-0.0395790888841999	1.4762291979254	0.20458375964	0.190199152517709	0.0421	0.3684	-0.1781	0.4059	0.7583762597732	1.6653511465003	0.7968144007671	0.1952462495781927	0.0442	-0.0596	0.4162	0.4032	-0.6218952862749	0.6267738220817	0.4715262229394999	0.1975897301734958	0.0848	0.1084	-0.6727	-0.4239	-0.0317498257748999	1.0409379062606	0.3588871260453999	0.1993002733923374
577	0.1428800069048247	0.0658	0.4254	0.7002	-0.139	-0.1345925080247	-4.9693395216556	0.0619652733524999	0.1448386127309988	3.1403	-5.4286	0.0756	1.7456	0.0492574744364	-4.31986477086	0.0030294133639	0.1622295293472234	0.2072	-0.0038	1.3842	-0.0062	0.0334022330643	-4.6397629534817	0.0092849552451999	0.1702696190524273	0.5111	-2.0214	-0.0175	0.6449	-0.0505164514187999	-5.2395867995339	0.0389889434237	0.1770932908561057	0.1382	-1.0203	-0.0869	0.3496	0.4505957306070999	-4.9951878928255	-0.1306582049546999	0.17766373713656	0.0832	-0.0931	0.8324	0.0283	-0.3823749153733	-5.397509724763699	0.1536345348834999	0.1787331412683503
578	0.1270918466841978	3.0989	5.886	1.3881	0.0478	-0.6856309960089	-1.0025391082974	-3.429138555812	0.1370523321224407	0.0284	0.0849	-0.5348	-0.134	-0.4258489642967999	-1.4540003855799	-3.5280469349918	0.1430517213545309	0.2301	-0.5963	1.1404	-0.8696	-0.7229281891124999	-1.0925166195082998	-3.3104012891594	0.1608607929133331	0.2293	-1.1567	-0.8946	0.0002	-0.6386554173530999	-1.6615348725224	-3.3467149064955	0.1690277140357367	0.0229	0.0043	0.4511	0.0015	-0.7017616385959	-0.3985055579602999	-3.6001627102649	0.1708919358788373	0.0618	0.3194	-0.3124	0.5854	-4.6768240884011	-4.128421583473799	-2.3558213352853	0.171178236508779
579	0.1518482187616738	0.0094	0.0397	0.3013	-0.0244	0.1336876183186	-5.372448214207799	-0.0071997746181	0.1527404614613059	2.1396	-4.0755	-0.0754	2.0969	0.1537525639755999	-6.759447418505601	-0.0175863347229	0.1645856513370324	1.3961	0.0587	-3.5665	-0.0221	0.0997345828245	-5.8044740343245	0.0032261285174	0.1702552768999408	0.5921	-2.0382	-0.0631	1.0289	0.1414381953664999	-5.7615114448001	-0.0162880147098	0.1809314154248922	0.004	-0.144	0.0124	0.1089	0.1098063986837	-4.782774870076199	0.0084194085697999	0.1819536926114212	0.0175	-0.0106	-0.3792	0.011	0.1620932864839999	-5.3174860003199	-0.0468182065329999	0.182333697729729
580	0.1117090570568337	1.86	-1.2789	-4.5837	1.5263	0.4245113012529999	-3.4606129803719994	0.8448915842825	0.1420789102067263	0.1367	0.4309	-0.0476	1.1203	0.0582670284667	-4.0329360479649	-0.0799056953517	0.1583497597274703	0.1514	0.1111	0.8326	-0.8533	0.9877461287542	-2.2225271472737	0.9782251153248	0.1681277892607317	0.117	0.2991	0.8229	-0.5268	1.4532922110273	-1.2815992250525	0.5827096276977	0.1766661510751818	0.0346	0.3631	0.4018	0.0262	1.216486509244	-0.931249536669	0.2149703197448	0.1823379444797772	0.0377	-0.5281	0.1415	-0.1053	2.8129480089886	0.9511571102032	0.0542540393352999	0.1862024903311417
581	0.1783371288864043	0.124	0.3684	0.8851	0.352	-1.09767055653	-2.1194484068397	-2.314157065774	0.1839849025757086	0.0546	-0.3042	-0.4446	0.3936	1.8099761273535	0.0350152973229999	-1.3157883187308	0.1869827685461808	1.6751	-3.4683	-0.9053	-0.7674	1.9369754304531	0.0032261285174	-1.2055491467094	0.1886587846875489	0.3343	-1.6208	0.092	-0.15	1.7317228392912	-0.4268325400643	-1.4153261864018	0.19735704494666	0.0483	0.1553	0.5287	0.2514	1.784206442245	-0.5142920973103999	-1.3022936592007	0.1980405850179463	0.0077	-0.0712	-0.2172	-0.0788	2.3463003218559	-0.4943451807454999	-1.1834777064867	0.2003060019979194
582	0.0816692310686624	0.0396	-0.3729	-0.6318	-0.4354	1.5314274699975	0.6791787389741	2.1526539247505	0.0886191220460668	0.0529	0.4654	-0.3003	0.7672	1.6399748916988	0.8468587358174999	2.2387364759221	0.1171488028350896	0.6439	-1.576	-0.9274	-2.2136	7.873681390960299	3.730899601281	11.1325826529334	0.1253196469461368	1.3587	0.6889	3.9734	0.0022	3.3981362476204	1.7757476906444998	4.7304486392452	0.1303944537199416	0.2958	0.9307	-0.4148	1.5376	2.2502246408865	0.4260456794503	3.2736155554549	0.1308442564317002	0.9918	-1.7552	0.522	-2.8313	3.7976253813482	2.1842070353719	5.161451540563699	0.1341144542525984
583	0.1291764544956869	0.3665	1.1954	1.6448	0.3484	-3.9763214267876	-0.9759825625749	-0.9258988844938	0.1435097643636531	0.4457	-1.3388	-1.634	-0.4425	1.0818546581886	3.2265612907377	0.4978073674471	0.1564039327382145	0.0045	-0.0068	-0.2063	0.019	-0.5262523786432	-0.0647979715629	-0.419396707262	0.1578618057214696	0.0406	0.3286	0.5091	0.1369	0.6227608329502999	1.0034833410342	0.2788240585709	0.1666114279161118	0.6051	-1.5393	-1.6508	-0.5944	-0.68850303725	-0.0182158232141	-0.2650539978258999	0.1696602137279382	0.2658	1.3997	0.5861	0.2166	1.8595876890662	0.5427764515372	-0.2888171883686999	0.1743270634921734
587	0.1284468495341444	0.3221	-0.1428	-1.7085	0.9069	0.3961056330875999	0.2005707705086	-0.5470648418835	0.1447246354867992	0.0011	-0.0909	0.0351	0.038	0.3051445461091999	0.2699325336327	-0.5457271788397	0.1512360451118027	0.2224	1.3117	-0.656	-0.2348	1.4386566036069	-0.4787259975576	-1.1523180261723	0.1515172842595347	0.1364	0.5389	-0.8469	0.5857	-0.3937057082149	1.5084511400687	-0.7888277655349999	0.1663714266370122	0.1633	-0.2469	0.6681	0.9825	2.2958625564985	-1.2648390939743	-1.1524753982951	0.1669072319171376	0.0036	-0.1625	0.0779	0.0087	-0.3987809591752	3.8027793183699	-2.7915454002877995	0.1670287809887857
588	0.128556210697749	0.3404	1.167	-1.541	0.4848	0.2327533696212	0.7792674090748999	0.2207930882884	0.1448280976514617	0.0006	0.0434	0.0437	0.0541	0.184518813983	0.8220332834458	0.1867613667329	0.1486238083737554	0.5061	0.4002	0.1573	2.2188	0.440248513533	1.0991655916966	2.6106461451292	0.1492557649111827	0.3281	-0.0245	-1.2885	1.2792	0.4905682497982999	2.1043013400202	-1.6566169936849	0.1607991349241414	0.542	0.4584	-0.041	-2.2009	0.1857777909653999	1.0344856492258	2.5995514104718	0.1618975081680428	0.3765	0.6785	0.9529	-1.4559	0.6975519343109999	2.0685778681446	-1.8200872862434	0.1630216412069756
591	0.1307911257519686	0.4788	-0.5001	1.4244	1.7921	-0.0081440073549	-0.0350546403537	0.0364316464282	0.14324663637745	0.2606	-1.5517	-0.5662	0.0216	-0.2084393766486	-0.2102098130301	0.0156978692492999	0.1434404691332444	0.2849	0.5374	1.3554	0.9236	-0.0218747250691999	-0.1966758104693	-0.1238125176128999	0.143952901853395	0.4309	0.565	1.6824	1.1576	0.0249828244945	-0.0718403740582	-0.0349366112616	0.144189476994497	0.3761	1.7931	0.8235	0.1385	-0.0162093286484	-0.1126390968941	0.0343858088318	0.1467590397009498	0.0003	-0.0424	-0.025	0.0201	-0.0060981697584999	-0.0348972682308999	0.0337563203406	0.1698846366078255
592	0.1375087691867972	0.0348	0.511	0.3415	-0.0478	2.3657357790217	-0.1452151263136999	-2.3450806879042	0.1382778201207075	0.0279	0.1039	-0.3908	-0.3731	-1.2558688829747	-0.5253474889370999	0.6965290155128	0.1474752124228753	0.1068	-0.7842	-0.5421	-0.4211	0.4822668703205999	-0.1516280403178	-0.5997058169601	0.1475983005555482	0.0533	-0.1173	0.4005	0.6059	0.3898107481755999	-0.261631154155	-0.6800442856494999	0.1487025011372408	1.0467	-0.565	-1.9701	-2.5214	0.4389895365505999	-0.2546280946904	-0.7236363636651	0.148988736353414	0.3941	-1.9519	-0.2585	0.3011	0.4801816896934999	-0.157765553107	-0.642471691331	0.1527304946814461
593	0.1718267041428589	0.3639	-0.6771	-0.2561	-1.6287	-1.0754024011538	0.0315924536521	-1.4507742570625	0.172696658019613	0.3451	-0.209	0.6424	-1.5941	-0.9257021693403	-0.0627521339664999	-1.424611141647	0.173592143110702	1.0782	-0.2193	2.077	2.2259	-0.4886010982632999	-1.1751369839783	-1.0924772764776	0.1757697468838964	0.6831	-0.1508	-1.3843	-1.9725	-0.7852475497413	-0.8845887022588	-1.4001791195823	0.1774572115372282	0.5766	-0.8259	0.8442	-1.8653	-1.0028145095123	-0.5023711590083	-1.5935107724420998	0.1829336077679818	0.0642	0.0189	0.4899	0.5346	-0.442215665068	-2.6589200437981	-2.799256634305	0.1907430731475503
594	0.0855260988870779	0.8592	-1.1483	3.3872	1.5089	5.1351310530254	-12.653426847672598	-6.843877562387799	0.1173466589051388	0.6707	-0.5476	2.7734	0.7631	3.1472850838772	-7.6386854685892	-4.2109632618824	0.128630801135967	0.2354	-0.4522	1.4201	0.7238	5.4617175508661004	-14.362173357035	-7.402391226205	0.1311162494535051	0.0009	0.1012	0.004	0.0111	2.8509927196755	-4.5573393041652	-4.4354152520259	0.1453240957135204	0.0485	0.7026	0.0553	-0.0645	1.7968748981303997	-6.001976048438499	-2.0599224013906	0.1488615425880361	0.0049	0.1703	0.0383	-0.1386	3.4726912907969	-9.0343794826717	-4.4050424323255	0.1499656648937023
595	0.0807946298744013	0.0628	-0.3483	-0.8347	0.5901	0.5015449553636	1.3988414565385	-3.0135974655585995	0.0873740672461758	0.0925	0.484	0.109	1.1585	0.6049777830739	1.6231754175899	-3.2299447913779	0.1105205994989108	0.3211	0.0435	-1.0226	1.8193	0.0299007033319999	7.106964408678699	-14.2925755357267	0.1209988591692419	1.453	-2.3028	-3.5644	-0.0664	0.3903222075747	3.443695477171	-6.9222882225729	0.124164896956116	1.2237	-0.9549	0.6753	-3.6627	0.3001086381796	4.520828971675599	-8.815238801672699	0.1267995041005053	0.3789	1.2865	1.3817	0.9581	0.2611590377866	5.0671069529451	-10.1988545053303	0.1271682981073799
597	0.1319095398635692	1.3592	-1.9778	-0.3315	-3.3815	-7.4990570526349	-0.6045843527668999	-12.6378863505461	0.1447831999192319	0.0037	0.1032	-0.0287	0.1638	-1.8829181062713	1.5169492346999	-2.6586839856139	0.1567017972729476	0.6418	-0.646	2.3929	-0.0133	-3.2408821539125	0.5291244198842999	-5.2773561090059	0.163586681664203	0.1911	0.9847	-0.8818	-0.0681	-2.5960105377088	0.8948572332715	-4.1627680492749	0.1657405031226367	0.01	0.1908	-0.1569	0.1712	-2.3897743707794	1.2740060201274	-3.4955102486029	0.1658081141322534	0.0937	-0.5515	0.5214	-0.5212	-5.3776808372909	-0.6249246996387999	-9.2974663289626	0.1683307961138094
598	0.1225026669502024	0.9662	-0.7379	0.4891	3.3237	-3.2007522625985	1.3775962199605	13.4809288123857	0.1448038449455569	0.0001	-0.0092	-0.004	0.0258	-1.347105371168	-1.2397775834184	3.1212793405845	0.1568923986620776	0.5789	1.1254	1.9819	-0.5831	-2.3922136386828	0.8455210727736999	10.046242889245	0.1624820614054115	0.2068	0.006	1.1377	0.7842	-1.5995302561392	2.6127313257563	10.5227263340527	0.165652667131287	0.2539	1.0215	1.042	0.4122	-1.5344175403307	-0.1676799968434	5.7296829329638	0.1659752316110048	0.0236	0.2306	0.323	0.2358	-1.4063166323715	-1.0033653119421	3.7073724689224	0.168560631064306
599	0.1172326658587366	1.9464	-2.2298	-4.4645	0.0078	-6.3584632496112	-12.7973829970039	-0.8908049011094	0.1432510264498	0.0001	0.01	0.0215	-0.0034	-1.5638461272942998	-2.7284785220757	-1.7288901410808	0.1456183775582032	0.2274	-0.6579	-1.2987	0.4726	-5.9697541062952	-12.6763638345707	0.0888365633206	0.1530934661279395	0.6308	-0.9822	-1.0179	-2.0445	-4.938022469218399	-10.5610857889852	0.0349759542923	0.1593247945759103	0.3268	-0.6451	-1.2971	0.9889	-5.9294668428584	-12.039439510568398	-0.682601582645	0.1607090623698985	0.2816	-0.4948	0.885	-1.265	-4.2432245470564	-8.244332083184998	-1.4705638015046	0.1634125388202151
600	0.1215479364620009	1.9084	2.1286	3.6179	2.4355	-6.6821383631801	-10.051750913543	-8.204989052484999	0.143264661545598	0.0001	-0.0158	-0.032	-0.0152	-1.8614368115091	-1.1235976137613	-2.9686283814685	0.1498716208417291	0.2825	-0.3973	-1.6312	-0.095	-5.4703730176201	-8.771764752749199	-6.6913839753946	0.155350249592952	0.6047	-1.2214	0.3039	-2.0627	-5.600126332868699	-9.7650189058014	-6.6803679267986	0.1610958786049763	0.3175	0.5761	1.62	0.0013	-6.7217174520643	-10.2126245660753	-8.213565833177599	0.1622410664250199	0.3122	-0.6298	1.5392	-0.3477	-4.4825482028045	-5.5745927059444	-5.8815470314658	0.164280748207312
601	0.1164228867690978	1.4667	-2.469	-0.7995	-3.4875	-8.1670230278595	-1.8241396184055	-10.7934850713301	0.1444941706531611	0.0	-0.0032	-0.0032	-0.0053	-2.6499104897678	0.8871459992543	-2.4708603570521	0.1561847238501656	0.5415	-1.3593	1.6567	-0.7799	-6.7116062931744	-3.1891067255113	-9.5681463801786	0.158879677033446	0.3307	0.0404	-1.4805	-0.964	-5.8177326356704	-3.5127818390801995	-8.6234808700409	0.1640097183848733	0.1235	-0.2404	-1.0254	0.1417	-3.9757312813271	0.2080459463416	-4.413029067557599	0.1656952456146803	0.0	-0.004	-0.0145	0.0036	-2.771716512815	0.8163678870250001	-2.6596675613814	0.1663830585280236
602	0.140970402238627	3.117	-5.4332	1.7726	0.7101	0.3510578629361	-0.1755486029834	0.5262917216738999	0.1541369829445991	0.0927	-0.2623	-0.0811	0.909	-0.2503790473748	-0.0967051694606	0.4887191273553999	0.1689241188385787	0.1842	-0.2668	1.1813	0.4108	0.0376119373492	-0.0156191831879	-0.1023705658813999	0.171995951979003	0.0014	0.0637	-0.032	0.0843	0.0980821755350999	-0.1145669053984	0.297826742399	0.1775206323907312	0.0003	0.0488	0.0007	-0.0161	0.1388022123096	-0.1450577541909	0.3702179188869999	0.1788688333112348	0.0006	0.0192	0.0509	-0.0433	-0.0170355322930999	-0.0906463427327999	0.3653393830802	0.1807837666271124
605	0.1379975283701392	1.5979	-2.1752	-0.5746	3.5081	4.1740988421165	1.1071915699594	-6.7169962883803	0.1436305115653977	0.0015	0.066	0.0172	-0.1062	0.1103572011135	0.0332055179108	-0.1795222490840999	0.1608483738521414	0.0026	-0.0692	-0.0186	0.1385	0.9246005644807	0.2495921867607999	-1.4578953456192	0.1629246369982319	0.1246	-0.5625	-0.1477	0.8994	4.2440114076704	1.118128932494	-6.8529658024795	0.1645739940889984	0.0001	0.0166	-0.0073	0.0138	0.2168587852184	0.0593686333263	-0.3438187452873	0.1688380493864711	0.023	0.3469	-0.2266	0.18	1.8844131414379	0.5065415202625	-3.0130073200981	0.174175473698589
606	0.138172781778219	2.6081	-2.5442	-4.6413	-0.5465	1.7142151906296998	-0.8655860184306999	-1.2505182307995	0.1565299843350955	0.2042	-1.0605	0.494	0.7667	2.1324316069707	-0.9385279973485	-1.4968449460122	0.1724348978426588	0.009	-0.0987	-0.2615	0.0046	1.4598231541235	-0.7946505340786	-1.0826808618333	0.1745479826930231	0.0032	-0.1211	0.0615	0.094	1.5788751650217	-0.7176955660294	-1.1162404670204	0.1861106019935838	0.0503	0.3798	0.4929	0.1358	2.2464083669086	-1.2295090524057	-1.6741639853771	0.1883075553799913	0.1102	0.6488	-0.4671	-0.4886	0.8353312278224	0.1018591064823	-0.3708474073782	0.1892880140588193
610	0.1396969905700984	2.7011	-3.1912	1.1868	4.1727	0.4108592696001	-0.149110086353	-0.1031967695260999	0.1584494095189067	0.0016	-0.0971	-0.0704	-0.0267	0.4227408648715	-0.2443202206469999	-0.1566639482474	0.1727917045927123	0.0004	-0.0209	0.0234	-0.0495	0.3849322123688	-0.1173209175474	-0.0300187324241	0.1751732945880461	0.0072	-0.1066	0.0771	0.2108	0.2375925623972999	-0.1036295428638	0.1902235534344999	0.1861716128274592	0.0843	-0.0628	-0.543	-0.6168	0.7350064995374	-1.1026277783982	-2.1770859468152	0.1879779706799401	0.052	0.5322	0.3621	-0.0139	0.7798575545354	-0.2110360166748	-0.179010789685	0.192918781758924
615	0.1082207252651496	1.8919	-2.2255	1.7085	4.2838	-6.557735700106699	4.385134858791299	11.9668909619576	0.1431817477565801	0.0007	-0.0328	0.0324	0.0703	-2.1302283972515	-0.2600180898963	3.1190367878346	0.1453390107877208	0.2729	-0.7048	0.4781	1.4461	-6.349099608304599	8.2139199204539	12.4365680624542	0.1511576331130315	0.4403	0.9258	1.5497	-1.0537	-6.135703009787799	3.6404499737017	10.9777678271289	0.157198891566868	0.3813	0.762	-0.9084	-1.494	-8.916271704510299	5.2514683948053	16.285575441896597	0.1579888234576615	0.167	0.547	1.1261	-0.1355	-4.7903287319706	2.6867749095337	8.4737806382274	0.1610471776868475
616	0.1364709672550459	2.128	2.4758	-2.6088	-3.2333	-0.4932042328552	0.1661062756154	-0.5694510263518	0.1647575039641373	0.0087	0.1443	-0.0424	0.238	-0.8241971501343	0.4438287293267	-0.5995091018066	0.1701482320452281	0.0314	0.1739	-0.3673	-0.3345	-0.4292718079677	0.097177285829	-0.5674838748168	0.1894362019689495	0.1959	-0.3819	0.8969	0.7751	-0.9833790523465	0.8751070318601	0.5967157466269	0.1904652634452535	0.0434	0.3711	-0.4102	-0.1901	0.3114787740518999	-0.6753624649961999	-1.0702484641321	0.2001208747857294	0.0451	-0.4485	-0.2688	0.2545	-0.6518353326376	0.1561524888483	-0.9008767169686	0.2026624308444513
617	0.0369463476370714	0.0611	-0.409	1.2472	0.8701	0.6477043144141	2.7885553299546	3.0078140400457	0.0732236248754422	0.1042	-0.6575	0.2812	1.2738	0.7722643496103	2.5546216694124	5.7525805768312	0.0803811707584175	0.1485	0.9737	0.5279	1.2424	0.5515499473833	0.8130237294154999	9.5888801573575	0.0949783987227116	0.0901	0.3882	0.7594	0.8343	0.1570180355237	2.046231026707	7.3628908233822	0.1019242094244337	1.0092	2.6054	1.4128	-2.4634	0.8785692185616999	-0.7730118671936	1.8489257277465	0.1065552069311439	0.5036	2.2354	0.9723	-1.0711	-2.1350675900276	0.2814993846585	4.9658379919233	0.1093656117408665
618	0.1400251339622845	2.0452	2.9076	3.5065	-1.077	1.1522393401109	-1.2068081236918	-0.6103677782797999	0.1677097857253037	0.046	-0.4654	0.3557	0.2618	1.0335807595197	-1.1016835456613998	-0.5360094502568	0.1703981997366943	0.0588	0.5167	-0.4095	-0.2878	1.5238736081031	-1.5545218290184	-0.7823361654694999	0.193180870842186	0.0378	0.2591	-0.0566	-0.4722	-0.4760113284392999	-1.6162510441867	0.1781845860403	0.1954720049879931	0.0326	-0.1373	0.37	-0.3074	1.3946317522535998	0.11016048596	-0.4888764994781999	0.2030123125548795	0.1204	-0.5513	-0.7447	0.1761	2.0050388735641	-1.5391780470454	-1.0202041290817	0.2052395447987401
633	0.1212544928690367	1.2013	0.5767	-2.9162	-2.4545	0.7853262358027	-9.6321968341582	-5.4986999997241	0.1384116614684342	0.0526	0.4418	-0.6082	-0.0739	2.6361010859921	-4.475623829401299	-2.8154266199227	0.1537359939713453	0.0407	0.1261	-0.395	-0.4745	6.829359984059499	-10.161045852827598	-6.694413388758499	0.154683625595694	0.468	-2.0077	-0.7095	0.0609	3.2628355650431	-6.909344365472601	-4.347326206288599	0.1605115826127646	0.394	-1.8092	-0.6324	-0.0959	2.0146779160856	-6.782030318127399	-3.216292759725	0.1616806376384706	0.2232	-1.3771	0.2044	-0.3636	0.3612477078873999	-6.3542142022956	-3.0608091023986	0.164944929478058
639	0.0893391832122863	1.0986	0.7594	-3.626	-2.1729	-1.4004151777665	9.0014100229451	7.8581408938338	0.1186977769857223	0.5529	0.6202	-2.4452	-0.7893	-0.7300886206998999	5.417771385574199	5.225974110911699	0.1298962227699205	0.0018	-0.0486	-0.1344	0.0229	0.2363729284455999	2.6178065767166	5.0671069529451	0.1311994248975969	0.2804	-0.3025	1.4839	0.9552	-1.3673276889478	9.2513169539515	8.127758683220899	0.1485045186495716	0.0256	0.1118	-0.0708	0.4906	-0.2162686397578999	2.3859187537708	2.5817683605954	0.1490947746445769	0.0052	0.1366	-0.0121	-0.1822	-1.2978478967315998	7.162123337720099	5.525807347876399	0.1511361656371904
642	0.1205042373687729	2.038	-5.0349	0.1153	-0.0684	12.818116774182798	-0.2589558280674	-0.6303540378754	0.1514403988270236	0.5366	-1.9045	0.2952	-1.265	9.5140890559968	-0.4280128309853	0.0420576998182999	0.1545608674718082	0.6469	-1.3488	-0.4655	2.0597	8.935707161676099	-0.3877649105792	0.0536245508441	0.1593264126479476	0.1596	-0.1208	-0.8506	0.8746	5.0981092611367	-0.0804958408122	-1.0205582163579998	0.1650698249417051	0.0291	-0.04	0.1878	-0.4768	15.181137884086198	-0.4407599729321	-0.4134559096262999	0.1663318182327025	0.0561	0.4159	0.2616	-0.5139	8.145187645821	-0.0830531378077	-0.795909511061	0.1668271110755381
643	0.1197057572214138	1.5455	-4.3555	0.5308	0.3371	12.4055657542626	-1.8279165493527	-1.3156309466079998	0.15402094847413	0.6169	-0.3433	1.6593	1.7711	7.8576687774654	-1.273140473452	-0.9889264196752	0.1587114567079575	0.2019	1.3117	-0.1045	0.4207	11.1133439109211	0.5801129876715	1.0220532515246	0.161176447420642	0.2909	0.8712	1.2542	0.6126	6.4578830881901	-0.5159445045997999	-0.3860338172283999	0.1671095721377657	0.0297	0.3938	-0.2931	-0.1607	5.5943429073558	-1.3501347845319	-1.1323317665767	0.169366260054577	0.3238	1.5778	-0.5164	-0.3349	13.2443591687866	-3.9131758625141	-3.4129292271636	0.1721252941089346
644	0.084171862627699	0.9958	-1.073	-2.9817	-2.7757	-1.6357651874139	-8.946447809057199	-9.8583799176525	0.1144112399315039	0.6511	-1.2378	-2.1298	-1.5711	-0.3390582385726	-4.7179768985133	-5.6934873447198	0.1260338245481235	0.308	0.529	1.3502	1.2502	-1.9819445145432	-9.9900216983747	-10.8262184728725	0.1281959936119005	0.0006	0.0355	-0.0707	0.0338	1.5031791739549	-2.6321667829221	-4.6807190484404	0.134874469266624	0.9751	-2.7298	-0.8657	1.6259	-0.4346618031736	-0.5799162725179999	-0.4151476599463999	0.1405787633918424	0.4147	0.3424	1.4423	1.4925	-1.2951332276133	-4.5067048236543	-4.5801976050019	0.1453470416140279
646	0.1682896394611479	0.3794	-1.5459	0.4549	0.8861	1.8637187072897	-0.5508417728306999	-0.097177285829	0.1704228721196981	0.9307	-2.4944	1.2826	0.5694	2.2573850724739	-0.4299012964588999	-0.6303540378754	0.1780971437770003	0.0488	-0.3603	0.4731	-0.2391	3.5699472626873	-1.6754229623594998	-0.4007874537408999	0.1787077173619952	0.7745	0.879	1.4877	-1.8749	0.0619259303218	1.1046342729639	0.0960756809694	0.181423014594767	0.1123	-0.5137	0.7063	0.4066	2.2366906383257	-0.3793848450401	-0.6395209640284999	0.1835332793032248	0.1672	0.7717	-0.7454	-0.4644	1.1778909961273	-0.9357739851994998	0.8242758361957	0.1885046228098879
647	0.1725419695243665	0.0586	0.2154	0.6683	-0.1276	0.9192892553362	-0.5342390138753	-0.1730699920493	0.182541728580722	1.1676	-2.2327	1.7194	1.2858	2.4355303154835	-1.7802327961443	-0.7321344582963	0.195322534894502	0.0054	0.0881	-0.1763	0.0529	1.3054411016566998	-0.6671791146106	-0.3061281218766999	0.2082068426947042	0.0209	-0.2616	0.2652	0.1092	0.8596058777642999	-0.3481464786643	-0.1638637228655	0.2145811825452612	0.2132	0.6409	0.1677	-1.0255	1.8336606318349	-0.6949552942848	-0.8828969519387	0.2161678048921076	0.1215	0.1885	0.4111	-0.799	0.9013881763677	-0.4568119294577	-0.0973740009825	0.2175337130992437
648	0.1573091225865962	0.8792	1.6847	0.0774	-2.3536	0.846662020664	-0.5414781315241	0.8256921853008999	0.1606922142820901	0.7205	1.2496	-2.0874	0.8982	1.1974444823852	-1.0987721613896	0.8448128982211	0.1675030304427961	0.0111	0.2322	-0.1311	0.1693	0.6122562437533999	-0.350546403537	1.0893298340216	0.1675521760275534	0.0061	0.0386	0.0711	0.2199	0.7519633457691	-0.3536151599316	0.2906663108116	0.1709394361970693	0.067	0.3157	0.2506	-0.6525	0.8926540235523	-0.7902834576709	0.7591237773564999	0.177415057875837	0.7332	1.345	-2.0026	0.6162	1.7985666484505	-2.5597756064341	1.9144712168927	0.1800678265283074
651	0.1342157059463765	1.4417	-3.8992	0.1175	-0.9462	12.1488524789451	-0.3530643575018	3.1333576510094	0.1556692431423982	0.6734	-0.8497	-1.0795	2.1452	4.836674822135199	-0.5324292344631	2.1655190957894	0.1605727628609505	0.2312	0.1494	1.1632	-0.8855	4.3606241506652	-0.4308848722264	2.06157480868	0.1667531266334112	0.1218	0.9804	-0.176	0.3214	5.1889916620537	-0.5559563668217	2.2852399382095	0.1717990370587351	0.2803	-1.5372	-0.2704	0.1081	11.7281967947007	0.9914050306093	0.7405538668661	0.1728320082939319	0.1344	-1.0013	0.0806	-0.3963	10.3685016537087	0.2634802765978999	1.7332572174885	0.1788761563458672
652	0.1206450419754054	0.729	-0.0862	-2.2787	-1.9656	0.0446936828752	-4.307314344066699	-3.3111488067427	0.1557934576413655	0.0023	0.1149	0.0907	-0.0212	0.9045749618544	-1.8872458396483	-2.3671127850962	0.1568851752180702	0.0005	-0.0065	0.0528	-0.0436	0.4874208073422999	0.7627826792116	0.5419895909232	0.1684731680784339	0.0434	-0.2318	-0.5141	-0.2619	0.7808804733335999	-2.2820138096921	-2.4287239711724	0.1723002211831581	0.0158	0.1455	0.3044	0.1538	0.4425697523442999	-0.3536938459929999	-0.3608936206111	0.1789958756694632	0.2441	0.5415	-0.4078	-1.2594	1.5474400834923998	-2.447923370154	-3.6672425776084	0.1810405502127587
653	0.124616290912917	0.7846	-1.3893	-1.1851	2.4719	2.1589881526932	1.6112938223185	-3.7347552182896	0.1554852937455341	0.0059	0.0749	0.2029	-0.0997	-0.5132298354814999	0.0005901454604999	0.4299799825202999	0.1557801606392024	0.0103	-0.0094	0.2809	-0.1424	-0.1486773130153	0.6148922268103	-0.2858271180355	0.1563992743959151	0.0203	-0.2432	-0.0014	0.3687	0.2482938667477	1.4340928120457	-1.1559375849967	0.164286285593062	0.1009	-0.7576	-0.159	0.5675	-0.5362455084409999	1.1165945542967	0.6409373131337	0.1692243478237973	0.015	-0.0208	0.3369	0.1396	-0.0108586764732	0.5088627590738	-0.3298126263581	0.1716586701363626
654	0.1573950262993241	0.0666	0.5631	-0.4656	-0.3181	-0.5915618096052	3.1211219684617	2.7288719523827	0.1678148641245381	0.8289	-2.6868	0.0385	-0.4342	1.5931173421350997	0.4078691992668999	-0.0964691112764	0.1796418020888855	0.1884	1.0339	0.201	0.6812	2.4919088784766	0.5933715890174	0.5994697587759	0.1832043542532547	0.0089	0.099	-0.1612	0.1922	-1.1775762518817	1.7469092491413998	1.8093466388623	0.1905495200539908	0.0242	0.1002	0.3915	0.1643	-0.8723923627418	1.0651732131718	0.1664997059224	0.1969560908852489	0.1082	0.2555	0.4509	0.7453	-0.7762379957109999	1.9120319489893	1.5069561049021	0.2024762033579758
655	0.1410114317386823	0.1517	-0.1971	1.092	0.618	-0.0446149968138	-1.1789926009869	-1.6472140093475998	0.1534017895157683	1.2346	0.3399	3.0266	1.6721	0.2966071084473	3.7628067991787	1.0701697780707	0.163961552536671	0.4834	-0.4687	-1.8075	-0.9673	0.3337862724588	1.8708791388771	0.0203796899025999	0.1776601676762606	0.0023	0.0472	0.0954	0.0897	0.8159744567179998	3.13563954679	0.6317703869806	0.1849226313639937	0.0012	0.0984	0.0007	-0.0145	0.6397963652434	2.2302383812909	0.1662636477382	0.185470734800087	0.003	0.0762	0.0577	0.1234	1.4308273404976	0.4876568655265	-0.8356066290372999	0.1859736016753296
656	0.1407078446016862	0.1387	0.2022	0.3606	-1.1437	-0.2701292487862	1.2260075226734	-1.004034143464	0.1542365610748847	1.2354	0.3529	-0.862	3.3387	0.0886398481671	-0.1503297203047	4.1602894383408	0.164133270661308	0.4915	0.4916	-0.4716	2.0069	0.1397464450464	0.3832798050793999	2.2558900373073	0.1758099238000029	0.0019	-0.0282	-0.0003	-0.1248	0.5732673003297	0.0356447858142	3.8642331323233	0.1834809791578571	0.007	-0.2299	-0.0088	-0.0686	0.2906663108116	-0.13376630438	4.2926000505849	0.1850583428840115	0.0047	0.0037	-0.1343	0.1415	1.2404464149402998	1.0117060344505	0.7708480005050999	0.186156513271732
657	0.1367278853431601	1.439	-0.9939	-1.9768	3.3002	-0.7813525897019999	-2.5642607119339	4.4118487766366	0.1761788934685703	0.1125	-0.0687	0.9148	-0.3407	-0.6803590298951	-1.9765151763066	4.8714147182433	0.1768565565904994	0.0163	0.2416	-0.2577	-0.1143	0.2269306010776	-0.7376424825943	1.4368468241947	0.1790233814241242	0.2962	0.0088	-1.393	0.7357	-0.7243838812483999	-2.1812169650387	4.5476215755823	0.18823313986848	0.0264	-0.2518	0.3826	0.0273	-0.7022730979949999	0.6360981203575999	5.9230539288543	0.1900083736294208	0.0361	0.4656	-0.2186	0.1427	-0.1629194901287	0.1341203916563	4.122756187053	0.1933109001841798
659	0.1414671907783037	1.4045	-0.2188	-2.9359	-2.4949	-0.473296659321	2.1402215270493	1.6802621551356	0.1780656569697888	0.0245	-0.0768	-0.0238	-0.4474	-0.4520907657737	2.1934133045557	2.2192616757256	0.1811303228926473	0.0188	-0.0773	0.2448	-0.2998	-0.7664022380359999	-0.5476943303747	-0.6946405500392	0.1857444149826285	0.191	0.2775	0.1824	1.1966	-0.6973158761267999	1.687029156416	0.9814512438422	0.189791473332909	0.0491	0.3873	0.4236	-0.2428	-1.1225746949631	-0.0817548177946	-0.5127183760823999	0.1954442239810142	0.3078	0.5425	0.0386	1.4375	-1.0779596981493	0.7961062262144999	-0.8553568304487	0.2001896408261009
660	0.1393761937321019	0.4865	-0.2201	-1.4933	-1.7196	-4.5954627009135	0.8910016162629	-4.0851442497038	0.1462577486360401	0.057	-0.1397	-0.4496	-0.6026	-2.7106561291686	0.3737981346806999	-2.5164982726641	0.1628668670858411	0.1977	-0.9157	0.991	0.0022	-2.648966257031	-0.4196327654462	-3.1608584294687	0.1744735223473558	0.059	-0.1605	-0.6886	-0.0834	-0.656635182383	4.1043829917161	2.4781388177316	0.1773032933074802	0.4637	-1.4052	0.2664	-1.3703	-3.3270827341762	-0.0393036876693	-3.6404499737017	0.1827105670295734	0.1365	0.7784	-0.6765	0.2387	-3.6402926015789	1.5921731093982998	-2.5020987234279	0.1831369615345283
661	0.1265984456957451	0.5678	0.6983	-1.125	-2.2302	0.9511177671725	-4.4105897996542	-3.3965625263924	0.1566648686281872	0.0001	0.0256	0.0007	-0.0086	1.3310534146424	-2.3046360523446	-2.4410383397815	0.15986839658925	0.0008	-0.0711	0.0281	0.0351	0.4791194278646	-0.617292151683	0.7644744295317	0.1725432274531841	0.0154	0.2294	0.2013	-0.2026	0.7220232994064	-1.8787870880478	-0.9864871517718	0.1773594951268929	0.0739	-0.4712	-0.2431	0.5866	0.9637862230579	-2.1802333892712	-1.5789931941137998	0.1838606333202722	0.2314	-0.5976	0.1138	1.2318	2.4241995226419	-1.8455422271063	-4.1450636854599	0.1881288600317114
662	0.1646508909137951	1.3982	0.1747	-3.5449	0.3748	-0.2038755850873999	-5.4935460627024	-0.3778898098735	0.1757875114994496	0.0735	0.0648	0.1584	-0.7733	-0.8682220014875999	1.3033165779989	-1.7895570944202002	0.179667539466839	0.0338	-0.227	-0.0526	0.4772	-0.3530643575018	-3.5592459583369	-0.7920538940523999	0.1881506428166164	0.0414	0.1045	-0.5354	0.181	-1.5281619984494	-0.1210585054638999	-4.7671163438576	0.1915661051401825	0.0034	0.1525	0.0215	-0.0518	-0.217960390078	-4.7872993186067	-0.4277767728010999	0.1924554747789044	0.0283	-0.3977	0.1775	0.1765	-1.3619376937419	-0.9967950258152	-3.9049138260671	0.2049377638902389
663	0.1654270671710599	0.318	-1.2448	0.6736	-0.9382	0.1777518127026	0.3231636541698	-0.6165446340997	0.1757581432898522	0.4345	-1.2324	1.4696	0.1726	0.829351087156	-0.5988796133154	-1.0096208538234	0.2127212195794806	0.1586	-0.6325	0.119	-0.8393	0.1629194901287	0.1236944885207999	-0.9328626009277	0.2127498932271542	0.056	0.3799	-0.0508	0.4981	-0.6170560934988	-0.0064916000655	-2.307468750555	0.2183235211448688	0.5282	-1.401	1.2556	-0.2999	1.0779596981493	-0.51539370217	-0.5216885870819999	0.2205862234534498	0.0001	0.0036	-0.0135	0.0151	-1.078392471487	-0.0721157752731	-3.067969533986	0.2317766578884742
664	0.1559167853795274	1.9011	0.7641	0.5365	4.1734	2.3280451556111	0.1539492791290999	6.7823844054037	0.1723455867340805	0.0584	-0.5629	0.3755	0.225	2.7160461243745	-0.7584942888652999	-1.1129749954722998	0.1774329926406869	0.0252	-0.4078	0.2031	0.0763	2.3608572432149	-0.1901842104037999	4.295786836071599	0.1826695154799333	0.0355	0.1996	-0.1973	-0.4613	6.0576857799097	-1.0809497684825	-1.6788458060304	0.1833721074950369	0.0063	0.1923	-0.029	-0.1181	1.979347874517	-0.1280222218978	4.7197866779255	0.1906396102479016	0.0442	0.1392	-0.4021	0.4081	2.7715984837229	-0.1420676838577	3.4725339186741	0.1915921828167293
665	0.1899768849847439	0.1659	-0.5859	0.7603	0.6232	0.7276100097657999	-2.9694545851132	0.1967544965306999	0.2080760247125579	0.1256	-0.2563	0.889	0.2228	1.1305613301952	-2.9881818677264	-0.2141834591307999	0.2445361304938947	0.8438	1.4932	-0.5013	-1.6415	1.2143226425555	-3.1038897210151	-0.394217167614	0.2464497683966605	0.0447	-0.3859	-0.0658	0.3448	1.9837936369861	-2.4963546409457	-1.1516885376811	0.2532705050330979	1.0703	0.6653	-2.3694	-0.5309	1.1865071198506	-3.9274180396275	-0.2582476535148	0.2725382025684788	0.0123	0.1568	0.1543	-0.1383	-0.2497102158529	-1.6289588431027997	0.9718908873821	0.2816731232517728
666	0.1254668022007083	0.5175	-0.7731	2.1928	0.8839	-0.8615336862685999	6.3001175350831	2.3114817396864	0.1597681330843677	0.0018	-0.0882	-0.0273	-0.0919	-1.4775275179385	4.7099902632812	0.7173021357224	0.1660963400584484	0.0004	0.0329	0.0181	-0.0443	-0.3189932929155999	1.6131822877920998	-0.4340716577130999	0.1760865130577764	0.1597	-0.9066	0.6884	-0.2549	-1.9560568003426	5.8836322120929	1.1738780069958998	0.182197823042783	0.0122	0.2234	-0.2239	0.0215	-0.0620833024445999	2.2136749653662	0.1988003341270999	0.1874201992358622	0.2528	-0.0536	1.1867	0.7826	-1.9926064758629	5.5585800924495	0.8909622732322	0.191678537075975
668	0.14051621680438	0.0457	0.5557	-0.168	-0.3886	2.6736343372799	-2.7122298503966	-0.2352319805552999	0.1424072704198304	0.5175	1.9548	-0.5479	-1.153	-0.1373858632044	-1.7357751714533	0.8651139020623	0.1482096113316642	0.0625	-0.6035	0.0671	0.5138	3.4048639058701	-5.3763825172778	3.4499510190523	0.1527676022953371	0.0021	-0.0849	-0.1125	0.0307	-0.2718996851677	-1.7910914726175	4.3267498012325	0.1632648602554956	0.1389	-0.4688	0.7571	0.6949	0.1843220988295	-0.7025878422406	1.5806849444338995	0.1693901496773174	0.0002	-0.0065	0.0041	0.0447	0.1065409271355999	-2.8374980601454	1.2397775834184	0.1792412827717897
669	0.1553535412284818	0.0405	0.0348	0.397	0.4814	-1.1202534561517998	-0.3594379284751999	0.5198788076698	0.1691970269181562	0.7636	0.1595	1.7047	-1.9592	-0.8949752623635999	-1.2293910233135998	1.3310140716117	0.1736354363681385	0.2044	-0.9579	-0.4104	-0.8244	-1.4876780198591	-2.0563815286276	1.8499879895754	0.1779204373012768	1.2223	-1.38	-2.8318	0.618	-1.4105263366563998	-0.7337868655856999	0.2458545988443	0.1865208433401471	0.156	0.3184	1.0237	-0.3245	-0.7438980244755999	-1.3714193641405998	1.7459256733739	0.1902938668770627	0.0766	-0.4058	-0.4051	-0.5241	1.4492398788652	0.2991644054428	2.7822997880733	0.1919916077394288
671	0.0993644911226445	0.0344	-0.2612	0.2461	-0.6248	-0.4426484384056999	1.7299917459403995	2.7130167110106	0.1264634316775957	1.1115	-1.3954	1.1965	-3.1312	0.9382132531029	0.5450583473178	4.7483890612444	0.1529232532549637	0.0914	-0.6151	0.6157	-0.3735	2.87990984724	-1.172028884553	7.083673334504299	0.1636257131043749	0.0014	-0.1131	0.0121	-0.0183	-1.2187290619939	0.9297938445331	-0.4601560870671999	0.1815100281366006	0.1988	0.6919	-0.6331	0.8736	0.9267644311692	0.3710834655624	3.6434007010042	0.1905478398756228	0.2037	-0.7632	0.8835	0.4901	-1.9739185362804	3.2084634966156997	2.2892922703716	0.1956767618431243
672	0.1010449234283713	0.0128	-0.2235	-0.1331	0.3492	0.7126203150691	-0.5539105292252999	-1.8706824237236	0.1255234020151281	1.1073	1.842	0.6451	-3.0698	1.524149009318	-0.5752737948954	-3.7637116888848	0.1507900533032978	0.1869	-0.4007	-0.8799	-0.9613	2.1866463032753	-1.2044475418498	-6.6278843238448	0.1641071360233336	0.002	0.1326	-0.0181	-0.0025	0.2770929652201	1.0080077895647	1.1184830197703	0.1785360352516801	0.2734	-0.1778	-0.7466	-1.3068	0.8964309544995	-0.7727364659786999	-2.6615953698857	0.1806055229278295	0.3578	-0.9293	-1.3211	-0.602	1.3903433619073	-0.0407593798051999	-2.4107835491732	0.1813122551199878
673	0.0976662688443418	0.0211	0.2407	0.5082	0.0859	0.5529269534578	-1.7868030822711998	0.0771516832027	0.1223018231614016	0.9648	1.3154	3.1167	0.6233	0.1991150783726999	-4.0140120501982	0.0047998497454	0.1404134032650061	0.2494	0.8342	-1.1873	0.7476	0.9396296022081	-6.9547068798697	0.8216398531388	0.1567538166536012	0.0023	-0.0105	-0.0719	-0.1281	-0.6989289403854999	1.6506368530184998	-0.4648772507511999	0.1694874872022859	0.0067	-0.059	0.1855	0.1464	-3.8716689651256	-3.779684959349	-3.0116696570543	0.1708741878004727	0.1733	-0.0171	1.2302	-0.089	1.3433677832515	-4.0818000920943	0.8791200209915	0.1746371721613915
675	0.099118555197774	0.0066	-0.3097	-0.0505	-0.032	-1.6254573133705	-0.4983581698768999	-0.1370317759280999	0.1232400895920648	1.2914	-3.89	-0.6296	-0.4362	-1.2084998740119	-0.3471629028967999	-0.0536638938747999	0.1605533911981524	0.0032	0.136	-0.0912	-0.0525	-1.6179034514761	0.4498875560545	0.315137675907	0.1619785209153507	0.0181	0.4068	0.0012	-0.0416	-2.3965807150905	1.7084711081475	0.8990275945256999	0.1632284931401636	0.0054	0.1525	-0.0822	0.1413	0.9380165379494	-0.7974438892582999	-0.2167014130955999	0.1697731182598333	0.006	-0.2063	-0.1002	-0.0037	-4.1960129102164	-0.7804870430266	-0.4008267967715999	0.1723928264997178
676	0.0943515657738248	0.0149	0.2214	-0.4332	-0.0261	0.3508611477825999	-0.5926240714341	-0.6304327239367999	0.1282586423624395	0.9615	-1.715	2.8707	0.2504	1.1396102272562	-1.3903433619073	-0.8750676888294	0.1479008690017227	0.0996	-0.2914	0.9607	-0.0474	0.7824541945615999	-0.0297039881784999	-1.0265777000551	0.1654235980363719	0.0263	-0.4031	-0.1355	0.2391	-2.1367593403477	1.748404284308	0.0909217439477	0.1681064790719294	0.0484	0.4083	0.417	-0.3014	-1.1642783075051	0.2172128724947	-0.1452544693443999	0.1748091243791213	0.0111	-0.2934	-0.0906	0.028	-0.7276100097657999	1.9355197383172	-0.5443108297345	0.1836613565219704
677	0.0942908217399265	0.0414	0.3583	0.7065	0.177	0.5107905675780999	-0.2312189914238999	0.7187184848275999	0.1226573752900753	1.0536	1.7465	3.0058	0.8938	0.5807424761626999	-0.5426584224451	0.8413900545501999	0.1410244865629047	0.1169	0.2392	1.0889	-0.0009	0.0768762819877999	-1.9393753553258	0.7732479253778	0.1560714014786369	0.0109	-0.2042	-0.193	-0.1611	-2.3149045833573	-3.7659542416347	-0.8332067041646	0.1625197198914314	0.025	-0.2741	0.2342	-0.317	-0.7554648755014	-0.3649852958039	-0.3133672395255	0.168590977540486	0.0652	0.1248	0.7457	0.0903	0.4088134320036999	-2.5356976716457	1.1296957835197998	0.1714504573762943
679	0.0882658836538335	0.0635	-0.6367	-0.793	0.2105	2.3954791102309	3.6503250744074	-0.6369243240022999	0.1188425236906386	1.079	2.3969	2.7372	-0.6175	4.6836304327122	5.668937293563	-0.7372883953180001	0.1432022718776813	0.0	-0.001	-0.0106	0.0135	1.2553967666063	2.054099632847	0.1689783168565	0.1434001235378136	0.0374	-0.3261	-0.4874	0.2185	2.1286940190542	2.8839621794021	-0.0856891208646	0.1541949086740564	0.0125	-0.2565	0.1198	-0.2038	3.7646559216216	5.8202505896352	-1.7319982405061	0.1597254223034651	0.0999	0.6329	-0.053	0.7313	3.8259130204215	5.465179737567699	-1.205863890955	0.1611821964824069
680	0.1200495260519265	0.5087	0.5077	-0.1141	2.4668	1.6971403153059	-1.40454619599	5.4188336474031	0.1547697769987588	0.0021	-0.0143	-0.1013	-0.1004	1.1644356796279	0.0157765553106999	2.8845129818319	0.1588588883173262	0.0005	0.0564	0.02	-0.0366	0.1058720956136999	-0.0994985246403	-1.0528981875934	0.1667326829932948	0.0259	0.2601	0.2165	0.3443	1.2251419759979998	0.5076431251221	4.5043442418123	0.1735487326229725	0.0251	-0.0754	-0.3072	-0.3413	0.3907943239431	-0.4606282034356	0.065702861269	0.1770527126375543	0.2112	-0.0899	-1.2283	-0.5218	1.1534196310319	-0.2682014402818999	3.4261091424481	0.1809011222352091
681	0.1055868825063696	0.0435	0.3537	0.5417	0.4468	-1.3054804446874	-0.8185710967441999	-1.0932247940609	0.1090911076388366	1.1756	-1.6165	-3.2103	-1.8015	-1.1136438269942	0.2721357433519	-1.212945636481	0.1468405176944988	0.6375	0.5925	-1.2372	2.1518	-0.5028826184074	3.3587145308590003	-1.6184542539058997	0.1636258828861785	0.1258	-0.0895	0.7904	-0.7213	-1.7798000228065998	-1.5133690189062	-1.6377716819795998	0.1664718382416063	0.0058	-0.1065	-0.1851	-0.0831	-1.4074969232925	-0.0769156250185	-1.69961892624	0.1674062257827956	0.1416	-0.1913	0.7482	-0.8201	-0.2623393287075999	1.0367675450064	-0.4424123802215	0.1693441189639178
682	0.1068389883960128	0.0024	0.1825	0.0132	-0.0052	-0.901742263644	0.8040928614466	-0.5275113556255999	0.1319669367704824	1.0638	-3.247	1.0978	-0.5866	-2.1198811801774	0.9670123515753	-0.6016336254643999	0.1655880423704494	0.3126	1.0825	1.0153	-0.793	-4.585823658392	0.3214719038497	-0.0409954379893999	0.1784665125430541	0.3898	-0.9968	-1.2017	0.9158	0.4368256698621	0.8533896789136999	-0.654668030848	0.1804632972254514	0.3198	0.8245	1.0977	-0.8796	0.8861230804560999	1.0121781508189	-0.8464259624798001	0.18902246429321	0.0969	-0.2147	0.7267	-0.4415	-1.9207661018047	0.8253774410553	-0.4703459320185	0.1896666870147071
683	0.1018830454219106	0.0019	-0.0091	0.0645	0.1549	-0.880103596759	-1.4704457724125	-0.1085474217012999	0.1124542672445834	1.7556	0.0274	-2.901	-3.8731	-0.8774676137021	-2.7987058318752	-1.6506761960491998	0.1503150670256593	0.0295	-0.25	-0.4586	0.1478	-2.4724734213108	-7.2550515762335	-0.1163766848106	0.1622163863246614	0.0589	-0.2065	-0.5714	0.4188	-1.0558095718652	1.2766420031843	4.4417101369379	0.1704577420682166	0.0006	0.0707	-0.0066	0.0099	-1.2935988494159998	-1.0788252448247	2.7917421154413	0.1741310908241662	0.0545	-0.1958	-0.5717	0.3234	-1.1014081444465	-1.7796033076531	0.817154747639	0.1787088797426115
684	0.0924513347536535	0.0144	0.292	0.0828	0.3761	0.9534390059838	-0.1144882193369999	1.6775081429866	0.1241253128063497	1.0597	2.3044	0.4613	2.6987	1.9791511593635	-0.3003446963637999	2.4213274814008	0.1443063001051187	0.0909	-0.4653	-0.2892	-0.8032	1.0813431987895	-0.8151875961039999	1.0337774746732	0.1586561504691841	0.0068	0.2156	-0.1156	0.0692	-3.0093877612737	-0.1973446419912	-1.9296969697736	0.1629383308929229	0.0725	0.4514	-0.6059	-0.3108	0.9442720798307	0.5912864083902999	2.5611919555393	0.1729630004677988	0.0048	0.1217	-0.1127	-0.1198	0.3737981346806999	-0.3952007433814999	0.6784705644214999	0.1760890351627939
685	0.1015732090650658	0.0282	0.1678	0.6152	0.096	-2.0785709979424	2.8308097449264	-0.4875388364344	0.128715065829552	1.053	-0.9509	-3.348	-0.397	-0.9058339388368	5.2390753401348	-0.2228389258848	0.1598913652743285	0.0997	0.776	0.5665	0.1101	1.0283874794673	7.8944545111699	0.1193274121131	0.1712327868142839	0.001	-0.0663	-0.0519	0.0393	-1.0902347237277	0.0887185342285	0.1672865665364	0.1877991084898013	0.1931	0.8474	0.8974	0.1386	-1.3066607356084	4.2031733418038	-0.3121869486044999	0.1965600674785106	0.2057	1.2254	-0.2539	0.0585	-3.6046478157647	2.2407036274570995	-0.6094235455429999	0.2033559531303068
686	0.0954940686894159	0.0001	-0.0025	-0.0215	-0.0213	-0.7934702431576	0.5332160950771	-0.4900567903991999	0.1186741335833464	1.4555	4.2453	0.2979	-0.534	-2.3997675005772	0.2578148801770999	-0.1248354364111	0.1609064252642325	0.0284	0.0114	-0.3642	0.3631	-2.8223903363566	-0.0147536365124999	0.1704733520231	0.1623792927001935	0.061	0.2685	-0.5031	0.488	4.3166386423426	0.9971491130915	-1.2386759785588	0.1655200524754658	0.0037	-0.0086	-0.1293	-0.1294	-2.9563533558901	-0.7579828294662	0.9216891802089	0.1691632410742277	0.0	0.0022	-0.0018	-0.0023	1.2574426042026998	-0.1644145252952999	0.0947380179256	0.1713142611329021
687	0.1517616645861919	0.5109	1.5833	0.6481	1.4569	-2.7786802292489	-0.5737787597288	-2.0581126219784	0.163401360048173	0.0294	-0.2113	0.438	0.1839	-1.8441258780011	0.5773983185532	-0.1100424568679	0.1724094368195025	0.5798	-2.1934	0.1598	0.4555	-2.1934919906171	0.9667762933911	0.2870074089565	0.1813180398285816	0.0741	-0.037	-0.3278	-0.7099	0.343071227704	0.2294878980731	-0.8201448179722	0.182981700485061	0.0379	-0.0783	0.2488	0.4929	-0.4079085422975999	0.2480578085634999	-0.5219639882968999	0.1871579058264469	0.1924	-0.8745	-0.2655	-0.8408	-1.5071921630863	0.7905982019165	0.4062954780389	0.1878136803254637
688	0.1635150157359265	0.4901	-1.5982	-0.7577	-1.1693	-1.722437884046	0.4171934975428	0.7106925065648	0.1777726969977197	0.2074	1.0148	-0.5416	-0.6534	-2.949153581272	-1.0565570894485	-1.5853274220564997	0.1819865542102501	0.389	-1.541	0.458	0.7886	-0.3129738092185	0.7390981747302	1.2112932291916	0.1857522293555107	0.01	0.2753	-0.0576	0.044	-0.5334128102305999	-0.2689489578651999	-0.4141247411481999	0.190134371939805	0.0027	-0.0791	0.0023	0.1232	-1.1647897669042	0.3432285998268	0.4641297331678999	0.193429459699611	0.0154	0.1699	0.2272	0.1964	-0.7155710423716	-0.5984861830084001	-0.9463572604578	0.1949117323860034
689	0.0941849392658301	0.0019	0.0993	0.0298	0.1377	1.3622524379874998	0.1373465201737	-1.1096701808935	0.1140331619469148	1.2387	-2.2153	-1.3005	-3.1137	1.4935007884026998	0.3149409607535	-0.5176362549199001	0.1521685588057701	0.0109	-0.2677	-0.1021	-0.1597	-2.2084423422831	-1.1227714101166	-2.2745779768898	0.1547966050961778	0.0157	-0.2463	0.0268	0.302	2.1888495129945	0.872234990619	1.0765040060134	0.1551003568700743	0.0023	-0.0347	0.134	-0.0578	1.5843831893196998	1.1765926761142	2.844107689303	0.1605575284352624	0.0001	-0.0203	-0.0051	-0.009	-1.2922218433415	-0.9402197476686	-2.5620968452454	0.1635512465113253
690	0.1074241362371872	0.0248	0.4502	-0.3649	0.1038	0.6133578486129999	0.8699924378691	0.2517167104186	0.1141038187391899	1.1805	2.8844	-2.6694	-0.2704	1.8230773565766	-0.4018890586005	-0.1298713443407	0.1533651482505975	0.7584	1.071	0.6359	2.422	2.9438029290968	-2.4264027323611	-1.8502633907903	0.172906725517263	0.0173	-0.1428	-0.0053	-0.3599	2.7240327596066	-1.7554466868032998	-0.5470254988528	0.1742628698007204	0.0373	0.0817	0.2652	0.4937	0.2703259639397	0.5835358313424	-0.1142915041834999	0.1748060062003259	0.0156	-0.0264	0.2664	0.2497	1.1260368816647	-0.4572053597646999	-0.0425691592173999	0.1767204838247826
691	0.0973011743903174	0.0165	-0.4985	-0.0658	-0.0312	0.1832204939698999	-0.4201048818146	-0.4064135071309999	0.1265882988442755	1.2021	3.734	0.4732	0.2776	2.3065245178182	-0.1764928357202	-0.2488840122082	0.1603501230574939	0.0059	0.0435	-0.1737	-0.1512	1.6490237887597998	-0.2063541960214999	-0.2820501870883	0.1617058660385064	0.0029	0.0005	-0.0902	0.1381	2.9635924735389	0.8869886271315001	0.6117447843542999	0.165273627784797	0.0184	-0.2942	-0.2384	-0.1523	0.3195834383761	-3.1176991247908	-2.6357863417464995	0.1724782340967859	0.0069	0.0048	-0.2352	-0.0702	-2.54549408629	-0.6700511558516999	-0.5892799138246	0.180086207062265
692	0.105291662084357	0.0018	-0.1587	0.0261	0.0093	2.3721486930258	0.8915917617233999	0.4336388843754	0.1299738347362535	1.0754	-3.2874	-1.1361	-0.5589	3.882763699783	1.1413413206069998	0.5294785071606	0.1613130993554551	0.3036	1.105	-0.9667	-0.8172	6.503678375924899	0.5334521532613	-0.092062691838	0.1782780848755004	0.4894	-1.1333	1.2937	1.0769	1.4232341355725	0.9827495638553	0.6012795381881	0.1812843028612329	0.2215	-0.7662	0.8469	0.7271	1.113014338503	1.1829662470876	0.8288002847261999	0.1868479081401394	0.1177	0.3037	0.7807	0.4933	3.3559605187099995	0.7834771133598	0.2792568319085999	0.1875932384981267
693	0.1113396805734252	1.0863	-3.4138	1.1025	1.3285	-1.0271678455156	0.7018403246573	1.0483737390629	0.1431299176348634	0.0004	0.0098	0.0522	-0.0321	-0.4462679972301	1.8268936305545	3.1283217430798	0.152047520182012	0.2316	-1.4997	0.0472	-0.183	-0.6303933809061	0.8952113205478	1.4549839613473998	0.1655237858376794	0.0002	-0.0286	-0.0188	-0.0322	-1.1471640891506	0.8487865443217999	1.2861630166137	0.1664703142477978	0.0001	0.0001	0.0233	-0.0266	-1.0708779526233	-0.4320258201167	-0.9356166130767	0.1695251346635134	0.0182	0.2181	-0.1839	-0.2818	1.7677217123817	0.2137506857931	0.68063443111	0.1701775175688822
694	0.1733000548322219	0.7462	1.9166	1.669	0.0158	0.2103671851528999	-0.009835757675	-0.0548048417651	0.1847028238297152	0.2611	-1.3468	-0.5523	0.0402	1.1474394903655	-0.1757059751061999	-0.1313663795072999	0.2049571395954608	0.0236	0.1835	-0.3674	-0.0643	-2.7200591135059	-3.300093415116	-0.1619752573919	0.2071064452989107	0.0006	-0.015	0.004	-0.0634	1.4366107660105	-1.2166832243975	-0.2401498593928	0.214775066750087	0.1582	-0.4906	0.9225	0.1163	-0.4919452558727999	0.0591719181728	-0.002754012149	0.2172579437185347	0.0005	0.0286	-0.0513	0.0033	1.6035825883013	-1.4941302768938998	-0.2787847155402	0.2270549649267481
695	0.0955619509089267	0.0012	0.1367	-0.03	-0.0004	1.2577573484482998	0.3806438220224999	-0.7313475976823	0.1176493059948328	1.2649	3.8101	-1.1804	-0.4663	0.0507918526336999	0.8317116689979999	-0.6432978949757	0.1577891060351552	0.0129	-0.1142	-0.2429	0.2259	-0.6990469694775999	0.854530626804	-0.3867026487502999	0.1587141717468426	0.003	-0.0558	-0.0841	-0.1344	-0.3989776743286999	-0.3291044518054999	0.3937057082149	0.161595521463416	0.0001	0.0013	0.0267	0.0222	1.9933146504155	-1.0506162918128	0.0380840537176	0.1654144606883968	0.0243	0.293	0.2335	-0.2821	3.278454748231	2.5115410507959	-3.1366231225575	0.1697601130471768
696	0.1534630844217955	0.1646	-0.7961	-0.9874	-0.0052	-4.580276291063299	-0.7980733777495	0.4083413156353	0.164601678445297	0.0362	0.5187	-0.2468	0.0107	-2.4415497991806	-1.5835176426442998	0.4695590714045	0.1783848394106789	0.0055	-0.0629	0.0321	0.2027	0.0858858360180999	-0.1226322266918999	0.5751951088339999	0.2069862313296272	1.0256	2.4703	-1.1513	0.0656	-3.0828805426213	-1.1148241179152	0.4551595221682999	0.2110690680713234	0.0043	0.1708	-0.0328	0.0234	0.9895165651357	-0.5469468127914	0.6056072715651	0.2243531958492876	0.1232	-0.3167	0.8501	-0.0315	-2.2724141102013	-1.8988913767355	0.4444188747871999	0.2343687258712299
697	0.1065669678122269	0.0086	0.2924	0.1797	0.0518	0.9789332898774	1.5689213782546	0.5476943303747	0.1136807276295435	1.1683	-2.6116	-2.9058	0.3889	0.1206257321261999	0.2141047730693999	0.8560650050012999	0.153336168113694	0.7332	-1.8866	1.3225	-1.3656	-0.3024298769909	-2.3728175245477	2.0138123694102	0.1683699054625146	0.0048	0.188	0.0244	0.0846	3.7096937077337	2.6484941406626	1.0200074139282	0.1724537774322209	0.0281	-0.3302	0.186	-0.3177	-0.1652800719707	-1.0545505948828	1.2338367857827	0.1729285167545088	0.0862	0.2572	-0.6993	0.4383	-0.7768674842022	-0.0158158983414	0.2937350672062	0.1757864777414117
698	0.0981298488717209	0.0213	0.5616	-0.0869	0.0511	1.2510690332293	-0.4895846740307999	0.4712508217246	0.1275080318638592	1.1764	-3.6623	0.5631	-0.3309	-0.4513039051597	-0.3300486845422999	0.3736801055886	0.1610953857967542	0.0028	-0.0248	-0.1126	0.1125	0.1770042951193	-0.505951374802	0.5384487181602	0.1626334476078288	0.0045	-0.1121	-0.0206	-0.1686	-0.6487665762429999	-0.1508411797038	0.2496708728222	0.1643111891292139	0.0205	0.3293	-0.2622	0.1012	0.4684968095756	-2.279928629065	2.0888788719858	0.1679475394167177	0.0119	0.0344	-0.3078	0.0997	4.7787225379141	-0.970199137062	0.7902047716095	0.1790016993323236
699	0.0920250615214155	0.0028	0.1938	-0.0387	0.078	-0.9551700993346	-0.5492287085719999	-0.5216492440513	0.1124773149406744	1.4917	-4.251	0.6713	-1.1713	-0.3363042264236	-0.3633722315452	-0.2392843127173999	0.1397272525228697	0.0424	0.0791	-0.6288	-0.2314	-7.432213243475599	0.8097582578673999	-2.1720106958549	0.1526085652544588	0.0023	0.0428	0.0329	-0.1414	1.9687645992587	1.0866151649032998	1.0051750913542998	0.1532798376717029	0.0215	-0.1265	-0.4082	-0.1675	1.8360212136769	-0.1591425591815	0.5306981411123	0.1564877527651711	0.0002	0.0378	-0.0226	0.0049	-2.7442550773864	0.9807037262589	-0.5057546596485	0.1573150351827824
700	0.0983679292644842	0.0049	0.1501	0.2285	0.0039	-1.2929693609248	3.1374099831715	-0.4571266737032999	0.1267888673807582	1.025	-1.9327	-2.8888	0.213	0.6573826999662999	5.2299871000431	-0.6520713908218	0.153499087718977	0.1153	1.0003	0.3507	-0.0548	3.4876809854936	7.301476352459499	-0.8797888525134	0.1636666893179334	0.0007	0.0385	0.0034	-0.0701	-1.1968543369247	-0.1185012084684	0.1548148258045	0.1822214620352419	0.2088	1.0344	0.8011	-0.0817	0.9652812582245	4.508081829728799	-0.6145381395339999	0.1944764724779537	0.2155	-1.1448	0.5929	-0.0006	-3.0546322465787	2.7993746633971	-0.3756079140928999	0.1956126229081403
701	0.1076682541737842	0.0001	0.0184	0.034	-0.0102	-1.6289588431027997	0.2359794981385999	0.0258090281392	0.1378165034832165	1.0053	-1.5705	-2.9087	0.1201	-0.1855810758119	2.1337299269838	-0.0542146963046	0.1653155852048828	0.1194	0.9221	0.4819	-0.0297	2.4392285603693	4.0530403366526	-0.1618965713304999	0.1859127775279396	0.1712	1.0128	0.5953	-0.0349	-1.8564402466102	-0.8354099138838	0.0575981969448	0.1920624243911943	0.1466	1.058	-0.1604	-0.0112	-3.1563733239689	-1.7007598741302998	0.0986329779648999	0.1957529968128814	0.0719	0.5863	-0.4548	0.0049	-2.7848570850688	-0.2754405579306999	0.0579522842210999	0.1992077728113059
703	0.0984332136754028	0.0261	-0.0064	0.5451	-0.3173	-0.1520214706248	-0.6726871389086	2.6460155297285	0.1210455296880962	1.2511	0.1578	-3.4061	1.9692	0.0530737484142999	-2.4123179273705	3.0004962363355	0.1479342528082202	0.0753	0.1602	-0.8514	-0.1133	0.5288096756387	-6.6510573689271	4.2587257011522	0.1626066500123356	0.0072	0.0799	-0.1421	0.2003	-0.3981908137147	1.3479315748127	-0.0996952397938	0.164914284597496	0.0179	-0.0294	-0.2565	0.3098	-0.0603128660630999	0.6743002031673	0.3224948226478999	0.1850159834264947	0.2762	0.2155	-1.4582	-0.2576	-0.2258683392487	-0.2371991320903	3.1528717942366	0.1878312869189919
704	0.1019337425624574	0.0179	0.0989	-0.503	-0.0301	0.864759814786	-2.0758563288241	0.2118622203194999	0.1227138747788838	1.2224	1.4673	-3.576	-0.0366	1.2277779590548998	-3.2430853636317	0.1767288939044	0.1517331261759722	0.1891	-1.0181	-0.9115	0.0473	1.1014868305079	-6.9191801231476	0.2036395269031999	0.1678459297846783	0.004	0.0062	-0.1537	0.1081	1.6456402881196	1.0498687742295	-0.4156197763147999	0.1709838899976568	0.0545	0.1786	0.6679	-0.0209	-0.2357040969236999	-0.1256616400558	0.2254749089417	0.181202337571858	0.4947	-1.7772	-0.9614	0.1099	1.4829568561751	-1.2692848564433998	0.1229076279068	0.1824617650261613
705	0.0964170025737383	0.003	0.0527	0.0982	-0.1856	0.6719002782946	0.2019871196137999	-1.8960980215558	0.1168567479984798	1.1322	0.8728	-0.1334	-3.7086	0.8827002367851999	0.2481364946249	-2.8722379562535	0.1380293106417881	0.2335	-0.647	-1.3755	0.476	2.3885547368277	2.139474009466	-6.0930158214783	0.1573834844441177	0.0077	-0.1938	-0.0859	0.1677	-0.6794934832197	-0.7613269870757	0.7889457946271	0.1584929423818323	0.021	0.114	0.2209	-0.3694	-0.120389673942	-0.0126291128546999	0.6603727702995	0.1678489458003971	0.0088	0.1152	-0.0291	0.2536	-0.0767975959264	-4.3101863853078	-5.8612853706553	0.1732268851222564
706	0.0996971425524597	0.0339	0.4008	0.3937	-0.4401	1.3446661032646	2.1004063799809	0.3685655115976	0.1236912288761604	1.1799	2.1992	2.0151	-2.3262	2.2785122799598	2.6130854130326	-1.0715074411145	0.1515617002083348	0.1008	-0.4225	0.0077	0.9048	4.633035295231999	3.9510238580475	-4.434589048381199	0.1638399494435399	0.005	-0.1834	-0.111	0.0018	-0.9994310088721	-0.2209111173804999	1.0246105485200998	0.1667748767114319	0.0201	0.2466	0.334	-0.0929	-0.0053899952059	0.1609916816244	0.6264984208668	0.1868601195677401	0.2684	0.5306	-0.0167	-1.3686	1.4606100147375	2.3994527563316	0.7777330308775999	0.1922836155369242
708	0.092341640273824	0.0018	-0.1383	-0.0503	-0.0848	-0.7500355372648	-0.5872734192589	-0.44064194384	0.1105998618766723	1.4832	3.2286	1.667	2.6292	-1.1049096741787998	-0.4668837453169	-1.0721762726364	0.1402770225400871	0.0572	-0.419	-0.6328	0.1898	-4.9172886920395	-3.057740346004	-3.366976567306	0.1537645081270216	0.0025	0.1032	-0.1044	-0.0551	1.7995108811873	2.325959974984	-0.1248747794418	0.1538992759248065	0.0236	-0.1208	-0.3814	0.265	1.3111851841389	1.1229681252700998	0.5167707082444999	0.1567076297556419	0.0062	0.1796	0.148	0.0716	-2.832304780093	-1.3251126170067	-2.4950563209326	0.1581579559009781
709	0.1636108987232789	0.1924	-0.7291	0.8813	0.6752	-0.9970310839994	1.3955366419597	0.9509997380803998	0.1770567679237072	0.4857	1.6884	0.6865	-0.8904	0.0803384686893999	2.1960886306433	0.4722343974920999	0.2122853364031648	0.0648	0.2148	-0.5781	-0.2789	-0.4466614275371	0.7855229509562	0.4535464579096	0.2134857356487667	0.0	-0.0101	0.01	-0.0048	-2.0013406286783	3.4639571379815	2.0930885762707	0.2183098761267577	0.8461	2.0599	0.2747	-1.2228	0.3243046020601	1.5937468306263	0.1696864914091	0.2267814582009411	0.0	-0.0091	0.0042	-0.0126	-1.6527613766763	3.7502957154161	1.9447653505317	0.2369553314368241
710	0.1510451982372944	1.1973	-2.0369	-0.5989	-2.7171	-3.0911425790683	-1.2583081508781	-2.876368974477	0.1556674571260228	0.4443	-0.0806	0.3677	-2.0347	-3.2466262363947	-1.8625777593994	-0.5624479668872	0.1682905490065243	0.0035	0.0019	0.1707	-0.0463	-0.5201935519154	0.2310616193011	-3.4302795037022995	0.1760377584856577	0.0044	-0.055	0.1792	0.0525	0.271073481523	-0.3767095189525	1.9551519106365	0.1862394605026203	0.1723	-0.596	-0.4243	0.9233	-1.3820419824296	-0.7248166545861	-2.0769579336837	0.1865739843096851	0.2352	0.4278	0.4334	-1.2328	0.0549228708572	-0.0542146963046	-4.7786831948834	0.1929531412595526
711	0.1506605910031286	0.0431	0.6076	-0.1706	-0.175	-1.1225353519324	1.4235488798181	0.1969905547149	0.1607421742315158	0.7337	-1.4105	1.9601	-1.0076	-2.0855347143763	2.0832921616264	-1.536738779142	0.163585457912242	0.5349	-0.3822	0.2522	-2.1669	-1.3126802193054998	0.8945424890258998	-1.7685085729956995	0.1700108557815517	0.4674	1.2257	-1.504	0.5997	-1.805451678823	1.85699104904	-1.9516897239349	0.1736730143731737	0.4421	0.3834	0.1278	1.9119	-1.1758058155001998	1.0598225609966	-0.6665496261193999	0.1818751869019143	0.0223	-0.416	-0.0384	0.0979	-0.3435433440723999	-0.6254755020686	-1.1210403167658	0.1886585039228347
712	0.144209489932722	0.0046	-0.1203	-0.0663	-0.1696	-2.2054129289192	-0.2273633744152999	-3.9538172132272	0.1451557331682093	0.0579	0.6428	0.3626	-0.232	-2.2493590942111	-0.4154230611613	-3.9470502119468	0.1537424559696881	2.2432	-0.9099	4.5352	0.7	-2.3034557614236	-0.1832598370005999	-3.9841900329276	0.16120872691043	0.0321	0.1496	0.1019	0.5154	-2.162292967272	-0.2185111925078	-3.9752591649587	0.1638097462896616	1.1373	-0.2715	3.1938	0.3746	-2.0915935411041	0.2223668095164	-3.5677047099373995	0.1642032384040556	0.1194	-0.3157	0.6934	-0.7144	-1.9983112153144	-0.9229481571913	-3.6230603541323	0.1649036508176936
713	0.102972932515577	0.0008	-0.015	0.0008	0.1072	-0.8960768672232	-1.336089322572	-0.4420976359758999	0.1179001740443484	1.7362	0.7269	1.9062	4.234	-1.1916610568723	-2.0954491581127	-2.8494976845089	0.1518612210343856	0.0436	0.2804	0.5927	0.0277	-2.7111675885677	-6.8404547187169005	-2.0807348646309	0.1592130685943271	0.0247	0.1068	0.4471	-0.1473	-0.5332947811384999	-0.5200361797926	2.4846304177971	0.1773742885608833	0.0288	0.0036	0.2963	-0.395	-1.3701997301889	-2.5695720210784	-3.2456033175965	0.1776274582195675	0.0171	0.1581	0.2556	0.2324	-0.8797101664520001	-1.5760424668112998	0.6540778853875	0.1826764092826466
714	0.0895982441525578	0.0617	0.5146	0.6989	0.5281	1.630375192208	2.8092497641028	2.4336418500099	0.1217421010640478	1.0492	1.9469	2.3104	1.9491	3.0557338514383	3.6340370596976	3.8063595341636	0.143893677035895	0.0654	-0.3793	-0.6266	-0.3812	1.508411797038	1.7972683284373998	2.3550344746713	0.1578113136420621	0.0617	-0.4762	0.4693	-0.3735	0.9426196725413	3.0846116359721	1.9330017843524	0.1644859828034489	0.0274	-0.2432	0.3777	-0.219	-0.2501036461599	1.2368661991466	0.5653200081283	0.1694053300815225	0.0115	-0.0057	-0.2069	0.2434	0.9483244119928	1.8456995992291	1.8989307197662	0.1762635344750707
716	0.1076764022303843	0.0217	0.2303	0.3775	0.3265	-1.0850021006446	-0.4411927462698	0.6977486494645	0.1136714285846126	1.2934	-2.2668	-2.9835	-1.7402	-1.7854260761967	-1.1923298883942	0.2982988587674	0.1559808041442738	0.095	-0.5163	-0.2497	0.7647	-2.0012225995862	-3.0216234438214	-3.3423871731185	0.1662380942672031	0.0132	0.2604	0.2245	-0.0273	0.0812827014262	1.3535969712335	1.8752462152848	0.1682747622387349	0.028	-0.3587	-0.2417	0.25	-0.335596051871	0.4944632098375999	0.9504095926199	0.1718258262018875	0.0173	-0.1476	-0.2608	-0.2477	-0.7563697652075	-0.2336976023579999	0.3328813827526999	0.1722351385259412
717	0.1527755004566418	1.5535	-3.8751	-0.2746	-0.4006	-1.259763843014	1.1553080965055	-0.0580309702825	0.1744591699050631	0.1207	-0.833	-0.5718	-0.1297	-0.4208523993979	1.0557308858038	0.0202223177798	0.1840106509784545	0.0372	0.547	0.0226	0.0583	0.1406906777832	1.5932353712271998	0.1022131937585999	0.1862022617504451	0.0077	0.2125	-0.1256	-0.0308	-1.6535088942596	1.3433677832515	-0.0598407496947	0.1979488535999341	0.0822	-0.3099	-0.7229	-0.0653	-0.6695396964525999	1.0687140859348	0.0092456122145	0.2021658422210108	0.0099	-0.2085	-0.0556	-0.1639	-0.3860731602590999	-0.3543626775148999	-0.0849022602505999	0.2031717711103221
718	0.1499160772147681	1.6733	-4.0562	-0.4284	-0.3252	-2.4225864583832	0.9976999155213	-0.1438381202391999	0.1722681618217259	0.098	-0.688	-0.6098	-0.0874	-1.6543350979043	0.8405245078747999	-0.0864366384478999	0.1830646521258663	0.0274	-0.472	-0.0251	-0.0335	-0.8407999090897	1.3825140987979998	-0.0195141432272	0.1837856728165212	0.0164	0.3578	0.0745	0.0225	-1.5479121998608	1.36520316529	-0.0404052925288999	0.194226412545724	0.0624	-0.2602	-0.643	-0.0276	-1.1097882099856	1.0458557850981	-0.0314350815292999	0.1981557768267799	0.0061	-0.1433	-0.0457	-0.1526	-1.3257421054979	-0.5434452830591	-0.1393136717087	0.1996529881069298
719	0.150897393622448	1.5908	-3.9593	-0.2836	-0.2376	-3.3279089378209	0.9547766690276	-0.1799156793910999	0.1732670682857453	0.0888	0.6447	0.5914	0.0551	-2.381827078578	0.8105844615120998	-0.1208224472796999	0.1849702073858005	0.0279	-0.4756	-0.0105	-0.0129	-1.1033752959815	1.3887302976485998	-0.0503197362653	0.1866694296127776	0.0122	0.1076	0.2874	0.0634	-1.6473713814704	1.3209029127218	-0.0652700879313	0.1956081791818004	0.0407	0.068	-0.5535	0.0279	-2.1172845401512	0.9364428167214	-0.0991050943333	0.1983000513030867	0.003	-0.0419	-0.0453	-0.1387	-2.0565782437811	-0.5921126120349999	-0.1556410294492	0.2013339069734964
720	0.1530383381233106	1.6426	-3.9853	-0.3626	-0.2921	-0.2204390010120999	1.3277092570329	0.0357234718756	0.1756492058457704	0.122	0.8526	0.5539	0.0919	0.6204002511083	1.2673963909698	0.0967051694606	0.1848667705781606	0.041	0.5755	0.02	0.034	1.0904314388812	1.7774394409646	0.1424611141646999	0.1869137404832423	0.0079	-0.2175	-0.1229	-0.0328	0.3410253901075999	1.6472533523782995	0.1003640713157	0.1977452492031062	0.1117	-0.5999	-0.6963	-0.0529	0.5343963859981	1.3083131428978	0.1003640713157	0.2037346227787569	0.0215	0.3644	0.0041	0.1606	0.5062661190476	-0.1257009830865	0.0197108583806999	0.2043906431306451
721	0.154286339115235	1.4756	3.6507	-0.025	1.0089	-0.7552288173171999	1.1735632627503	0.3331961269983	0.1744892190793402	0.1175	-0.7511	-0.4899	-0.4539	0.3140754140780999	0.9916017457628	0.5508024297999999	0.1845644975964234	0.0436	0.5725	-0.0725	0.1464	0.9398263173615998	1.5157689437789	0.969805706755	0.1856441628700317	0.0218	-0.0379	-0.417	0.0263	1.2913956396967998	1.5077429655161	1.0506162918128	0.1981580541814052	0.0606	-0.0229	0.6303	0.2475	-0.6532910247735	0.9094534976612	0.2799650064612	0.2003433731043497	0.023	-0.2593	-0.1631	-0.2804	0.4075937980519999	-0.1531624185150999	0.0362742743054	0.2030562140133657
722	0.1299731467892052	0.0038	0.0585	-0.0093	-0.2018	-0.1762961205667	0.2063935390521999	-0.0581489993745999	0.1320006766777758	1.3331	3.1489	2.2172	0.5632	-1.400218462613	-0.6611989739442	-0.2852763156057	0.1441318368071639	0.0367	0.0122	0.6153	-0.0594	0.4136919678105	0.2255929380337999	0.0720370892117	0.1586460348546264	0.1905	-0.5484	-1.2242	-0.0399	1.5159263159017	0.9161024698495	0.2704439930318	0.168462328869999	1.5629	2.864	2.3406	0.4846	-0.9648484848868	-0.3727358728518	-0.2032460965961999	0.1749623814888159	0.3809	1.1895	1.3492	0.1752	-1.2483937071417	-0.5368749969322	-0.2533691177079999	0.1752162703314603
723	0.1235172304569535	1.0933	3.0085	2.021	0.3763	0.7025091561792	0.7871753582455999	0.0348972682308999	0.1276350422501895	0.0036	0.0441	-0.0179	-0.2011	-0.1679160550276	0.2220127222401	-0.0618472442603999	0.1394861127502041	0.0726	0.7522	0.4493	0.1158	-0.4133378805341999	-0.7937063013417999	-0.0168781601703	0.1516214758979638	0.4933	1.8529	1.1785	0.2421	-0.1300287164635	0.5407699569715	-0.1009935598068999	0.1583013575812166	0.2281	0.3594	1.423	-0.0847	-0.1847155291364999	-0.5404552127258999	0.0042883903462999	0.1619208083318806	0.5674	-1.8678	-1.3095	-0.2298	0.1619359143612	0.5811752495004	-0.0447723689366	0.1636458068910779
724	0.1180373944909583	0.9518	-2.5641	-2.2461	-0.6899	1.1150208330687	1.2895465172538998	0.295859590864	0.1227907135397737	0.0032	-0.0693	0.0127	0.1864	-0.1110653756660999	0.2837419374084	-0.0417822986034	0.1330763307644009	0.0753	-0.7316	-0.5095	-0.2321	-0.2394810278709	-0.8834477543684999	0.050752509603	0.1451017256499856	0.4395	-1.5234	-1.4237	-0.4421	0.0226615856831999	0.2119015633501999	-0.0155404971265	0.1521196811234691	0.4642	0.8863	1.9435	0.1201	-0.4801816896934999	-0.3768668910752999	-0.0892299936276	0.1547162453840754	0.315	1.1752	1.2557	0.3103	0.0726665777029	0.7914637485918999	-0.0260844293541	0.1562215418795084
725	0.1232769969222265	1.121	-2.9502	-2.1632	-0.5066	1.0729631332504	1.0493966578611	0.0201042886877	0.1269126599976681	0.0035	0.089	-0.1287	-0.1314	-0.0147142934818	0.2437694182172	-0.1967151535	0.135302260245288	0.2894	-1.3886	-1.1255	-0.118	-0.1375038922964999	0.0193174280737	-0.0923380930528999	0.1397077772270227	0.0025	-0.0957	0.0516	-0.1226	-0.3560544278349999	-0.3582969805848999	0.0880103596759	0.1499977587994842	0.0015	-0.0985	-0.0675	-0.0175	-0.3217473050646	-0.0146356074203999	-0.2265371707705999	0.1518807764437244	0.2921	1.3987	0.9045	0.3318	-0.6399930803969	-0.1225141975997999	-0.3394123258488999	0.1574447392933991
727	0.1196903379467058	1.6751	3.6047	2.745	0.6816	-4.4503262606612	-3.4347252661714	-0.8271085344061	0.1217080554025108	0.0047	0.1679	0.0511	-0.166	-0.3409467040462	0.1279828788671	-0.1313270364766	0.1331611669097274	0.1018	-0.4365	-0.9765	0.0455	1.2947397973063	0.9752743880223	0.2648966257030999	0.137574180750322	0.2556	1.0064	1.329	0.0854	-4.2827642929099	-3.4828811357482	-0.7636088828563	0.1456883666155495	0.1197	-0.984	-0.4492	-0.249	-0.1457265857128	-0.4560644118744	0.0521688587082	0.1509139337510541	0.0304	0.0331	-0.0118	0.5486	-0.6697757546368	-0.2728439179044999	-0.152257528809	0.1541761408023911
728	0.1171771725659849	1.2075	2.2976	3.1882	0.1152	0.688896467557	1.0416067377825	-0.1501723481818999	0.1225905128638653	0.0033	0.0909	-0.0441	-0.1723	-0.1187766096832999	0.2650146547952	-0.1403759335376	0.1316285991202192	0.3031	-0.6041	-1.7303	-0.3077	-0.1976593862367999	-1.3380171310763	0.2635589626593	0.1377898433301357	0.6868	0.206	2.6943	0.4186	-0.3028626503286	-0.2728045748738	-0.2842140537768	0.1421863265969443	0.0011	-0.1016	0.0031	0.0411	-0.3819814850663	-0.2325959974983999	-0.1485986269538999	0.1464741267248833	0.1072	-0.9483	0.3981	0.2006	-0.3613263939487999	-0.5818440810223	-0.0041703612542	0.1520607047312922
729	0.1149596307471869	1.3901	3.332	2.5767	0.6295	-0.9347117233706	-0.5080758984598001	-0.1935283680132999	0.1220463544660004	0.0032	-0.0709	0.0316	0.1825	-0.359988730905	0.110553916267	-0.1358121419763999	0.1288117312096747	0.2579	1.3346	1.0808	0.2316	-2.3211601252386	-2.8250263194135	-0.1858958200575	0.1364064689118284	0.3734	1.3858	1.4689	0.1675	-2.5466350341803	-1.622113155761	-0.5189739179637	0.14580432134002	0.1927	-0.7765	-1.1745	-0.0166	-2.1668567588332	-1.9202939854363	-0.337169773099	0.1506917577238662	0.0333	-0.1107	-0.1178	-0.5522	-0.6827982977985	-0.2788634016016	-0.1563098609710999	0.151175362816742
730	0.1372676518312096	1.5602	-4.0792	-0.4956	-0.4046	-8.2542858699521	0.3039642551881999	-0.7057352846966	0.1445544012992247	0.0001	-0.0356	-0.0046	-0.0022	-0.8433178630545	1.4364140508569998	0.0238418766042	0.1641073083775887	0.0185	0.0427	-0.4085	-0.004	-7.698486875253199	0.2038362420566999	-0.6556516066155	0.1653100977981918	0.0001	0.0113	0.0036	-0.0187	-1.1735632627503	1.3709865908029	-0.010229187982	0.1695178961522897	0.0465	0.0113	0.6264	0.1389	-4.5676471782086	0.8613369711150999	-0.3368156858227	0.1760603776848158	0.0484	-0.6172	0.1673	-0.0574	-4.8893944832732	0.5310128853578999	-0.3966170924866999	0.1862778848442218
731	0.1309384250638281	0.0663	0.8168	-0.2259	0.2031	0.5215705579899	0.2168194421877	0.064916000655	0.1336062205083956	1.2302	3.6855	-0.4783	0.0013	-1.2366694839930998	0.4472909160283	-0.0306088778845999	0.1496237033941638	0.0506	0.7074	0.0167	-0.0778	-1.863285933952	-0.0463854331953	0.0427658743709	0.1599577003479667	0.6863	2.5356	0.0735	0.036	-2.7580251381314	0.4767588460226	0.1451364402523	0.1632012905672947	0.0479	-0.6625	0.0329	0.0132	-0.1640997810497	0.3841060087240999	0.0396971179762999	0.1666344513576594	0.0252	0.4723	0.0345	0.0507	-0.2961349920789	0.2646212244881999	0.0561425048088999	0.167996897412476
732	0.1348062761479664	0.942	-3.2215	0.1723	0.2715	-0.3022725048681	0.327727445731	0.0876169293689	0.1357206577332992	0.0778	0.8797	0.0717	-0.2841	0.5290457338229	0.2131211973018999	0.0094816703987	0.141915135445043	0.4405	2.1348	-0.2158	-0.2269	-0.3514119502123999	0.3394910119102999	0.0958789658159	0.1504028563453877	0.0001	-0.0328	0.0095	0.0022	-0.1259763843013999	0.2790601167551	0.0698732225232	0.1570763017548135	0.0169	-0.3815	-0.003	0.1239	-2.3138816645591	0.1570967215851	0.3227308808321	0.1664305805283474	0.0069	0.2211	0.0953	-0.0679	-11.0599160752305	0.4302160407044999	1.1867825210655	0.1701302675134386
735	0.121588996463982	0.0668	-0.5887	-0.6647	0.1901	-0.1212945636481	0.3357534239938	-0.0378086525027	0.1217602372151063	1.6852	-2.8869	-3.5248	-0.0476	-1.6880127321835	-1.7351063399313995	-0.0280122378584	0.133060523416999	0.0824	-0.061	-0.9572	0.0952	1.5160050019631	1.8120613079806	0.0252188826787	0.1436479895363475	0.3191	-0.6326	-1.71	0.0861	1.1843432531621	0.6594678805933999	0.0992624664561	0.150368807743906	1.149	1.9258	2.7841	-0.0397	-1.1771828215747	-0.822662771937	-0.0548441847957999	0.1622133828037074	0.1901	0.5711	1.1955	-0.0461	-2.1019801012089	-1.3914449667669	-0.1042196883243	0.1636922447868116
736	0.1162275932283049	1.347	3.1536	2.6189	0.762	0.7958701680303	0.9677598691586	0.2080852893723	0.1223005619251464	0.0032	-0.0415	-0.0053	0.1946	-0.0003147442456	0.4133378805341999	0.0225042135604	0.1315717468380526	0.2335	1.2697	0.9752	0.3134	0.0145962643896999	-0.8549634001416999	-0.0048391927761	0.1418788517506404	0.8386	-2.0755	-2.0711	-0.5184	0.5355373338884	1.0206762454501	0.150683807581	0.1507253491639547	0.8882	1.5267	2.5199	0.3986	-1.1571178759177	-0.9864478087411	-0.2753618718692999	0.1527423948424069	0.0905	-0.7959	-0.467	-0.1935	0.1430512596252	0.4395403389803999	0.0570473945149999	0.1553405117612819
737	0.0949731406317034	0.0405	0.7453	0.0926	-0.2744	1.9956752322575	0.6282688572483	0.8465046485412	0.110665535462764	1.5697	-4.2873	-0.4394	1.6437	5.8858354218121	1.0056865507534	-0.5698444566587999	0.1536857657519703	0.0533	0.3046	-0.2532	-0.6025	5.9496498176075	0.8715661590971	-0.8302559768621	0.1562430938787583	0.0019	-0.0611	0.1052	0.0606	-1.2685766818908	-0.0945019597414	-0.0496902477740999	0.1688741291222135	0.0349	0.4979	0.249	0.0019	3.9586957490339993	0.6282688572483	-0.2074558008811	0.1731046385487398	0.0691	0.5515	0.2568	0.4781	8.966945528051898	1.1168699555116	-1.8106449588754	0.180453341102891
738	0.1558023098147094	0.4962	1.739	-1.0443	-0.8139	-2.3457101763954	0.6325965906253	0.3357927670245	0.1657688085422428	0.0173	-0.0226	0.2062	-0.3364	-1.7170478888401	0.185699104904	-0.1293992279723	0.1730822387429513	0.5152	1.6753	0.3352	1.2433	-1.5451581877118	-0.7371310231952	-0.8944638029644999	0.1818298257609089	0.0054	0.0766	0.1754	0.0869	-1.0413313365675998	0.5058333457099	0.8575600401679	0.1850421070396768	0.0059	0.1777	0.0142	-0.1263	-0.0705420540450999	0.0624767327516	0.3019971036532	0.1873647842191367	0.2775	1.1676	-0.5885	-0.7153	-1.7357358284226	-0.5095315905957	-1.0865758218726	0.1887727961086051
739	0.1612640015447984	0.4803	1.6773	-0.4461	-1.2062	-1.5075462503625998	-0.4217966321347	-0.6577761302733	0.1743003647523191	0.2166	-1.0396	-0.5273	-0.7109	-2.8828999175732	0.5413207594013	1.6304538782693998	0.1792828517516884	0.379	-1.4668	-0.5	-0.8773	0.088915249382	-0.5400224393881999	-1.1833203343638998	0.1833955201117576	0.0072	0.2252	0.0759	-0.0468	-0.5650839499440999	0.3295765681738999	0.7969324298591999	0.1887327955891776	0.0022	-0.0456	0.0128	-0.123	-0.8638942681106	-0.3727358728518	-0.5168887373366	0.1911550306868036	0.0198	-0.2215	0.2093	0.2493	-0.4493760966554	0.4430812117434	1.0515211815188998	0.1934493612874324
740	0.0940536093658214	0.001	0.0632	-0.066	-0.0834	1.5082937679459	0.0089308679689	1.130325272011	0.1143795921623228	1.247	-2.3013	1.3858	3.0229	1.7181494936996995	-0.2288977526125999	0.4583856506857	0.1532610290083055	0.008	0.2464	-0.1028	-0.0808	-1.9514930087814	1.0144600465995	2.0463097127684	0.1548547674911795	0.0156	-0.2334	-0.0481	-0.3074	2.2230779497035	-0.7298525625157	-0.8783725034082001	0.1550411449148322	0.0024	0.0074	0.135	-0.0685	1.7923504495999	-1.1492886128084	-2.7814342413979	0.1606335972981468	0.0001	-0.026	0.008	0.0047	-1.2180995735026998	0.9729531492109998	2.5013118628139	0.1637908942620806
741	0.1076317095592939	0.0029	0.1729	0.0841	-0.0582	0.8602747092861999	-0.6794147971583	0.6390881906908	0.114212630868131	1.2079	2.0859	3.3631	0.449	1.5848946487188	0.9701597940313	0.94029843373	0.1539046486736561	0.7732	2.3243	-1.025	-1.0405	1.3629212695094	3.6555970405212	1.9601878185661	0.1736244273779001	0.0145	-0.3059	0.0105	0.1771	1.9379590062206	2.62418014769	1.2898219184688	0.1753447753121526	0.0446	0.3948	-0.423	-0.2163	1.0949165443809998	0.4606675464663	0.4438680723574	0.1757518176314427	0.005	0.0426	-0.2001	-0.0309	0.3736014195272	-0.0404839785903	0.6814999777854	0.1773332326013261
744	0.1010656687803076	0.0093	0.0558	0.3654	0.0293	0.1288090825118	2.5153573247738	-0.4880109528027999	0.126496214265412	1.0478	-1.4689	-3.2042	-0.0105	0.5576874601724999	4.691184294606599	-0.4934009480087	0.1512586720283155	0.1873	-0.9849	0.9413	-0.0363	0.3128951231571	7.5162893000815005	-0.5128364051745	0.1661479823912005	0.0009	0.0464	0.0101	-0.0765	1.2745174795265	-0.5111839978850999	0.1821188891102999	0.1798148167291136	0.1876	0.5683	-1.11	0.101	0.636176806419	3.8545940898018	-0.4468187996598999	0.1817954802250175	0.4305	-1.748	0.7039	-0.0326	1.2648390939743	2.7822604450426	-0.4822275272899	0.1820431393249466
745	0.1303312577722044	1.4127	-3.845	-0.6638	1.0168	-1.3894778152318998	0.1827877206322	0.3548347938832999	0.1315909435741439	0.5075	2.1868	0.5657	-0.8261	0.1804271387902	0.1513132960721999	0.0622406745674	0.1411555959670646	0.2407	-0.1979	-1.2305	1.0026	-0.0772303692641	0.1148423066132999	0.1268419309768	0.1424964874501799	0.0029	0.1331	0.0854	-0.0725	-0.3100624249467	0.1714175847599	0.1887285182679	0.1508651200125493	0.0207	0.008	0.3693	-0.264	-2.2922823407048	-0.1911677861712999	0.4035808089206	0.1626521537406565	0.1227	-1.0108	-0.2071	0.2581	-2.7588119987454	-0.0308449360687999	0.6446355580195	0.1637140907805266
747	0.132348652936577	0.0125	0.2888	-0.1451	0.1914	0.5172821676435999	0.2113507609204	0.0238418766042	0.1376811829758373	0.8681	-3.0437	0.4096	0.1593	-0.5646511766064	0.3877649105792	0.0455198865198999	0.1528229570431972	0.0054	-0.213	0.0414	0.0774	-2.4229012026288	0.2104458712143	0.1840466976146	0.1655845508186834	0.0947	0.924	-0.0225	-0.0634	-0.1462773881426	0.2902728805046	0.0327727445731	0.1714346537038232	0.3926	1.8374	0.2137	-0.1174	0.2128851391177	0.0135733455915	-0.037375879165	0.1772853364930454	0.3528	-1.7104	0.219	0.1074	-1.9858788176132	0.6296458633228	0.1147242775212	0.1777153434549901
748	0.1274490947934419	0.0036	0.0143	0.0356	0.2015	-0.3176949729025	-0.0158552413721	0.0027933551797	0.1303922891856924	1.4527	1.2521	3.8796	-0.3041	0.0374152221957	1.1639242202288	-0.0940691864037	0.1376712915320593	0.0359	0.3715	0.5015	-0.0453	-0.2047804747934999	0.2462086861205999	-0.0212058935473	0.141329944239685	0.0607	0.7116	0.3671	-0.059	-0.2750077845929999	-0.8945424890258998	0.0518147714319	0.1505868663786103	0.0	0.0201	-0.0068	-0.0036	-0.170355322931	0.3154917631832999	-0.0306482209152999	0.1555122001189794	0.0577	-0.6825	-0.2996	0.0348	-0.1675226247206	-1.1406724890851	0.0722731473959	0.1615947420105905
749	0.101437221925237	0.0073	-0.2107	-0.1834	0.1718	-3.7422303941226	1.7944749732577	3.0086795867211	0.1114918256490556	1.4319	3.2815	0.6884	-2.8324	-5.6576065007214	1.6794359514909	4.7136491651363	0.1445525112823072	0.1143	0.4754	-0.9658	-0.166	-6.159544886392	-2.0882493834946	5.732436945112799	0.1598477059937829	0.0076	0.1554	0.2164	0.0281	-5.5099127634736	-4.2236317177678	5.5144372120041	0.1640894184468947	0.0072	-0.1699	-0.0068	0.1917	-6.505055381999399	0.3547954508526	5.557006371221499	0.1657729439418874	0.0091	0.0042	-0.2866	0.0199	-2.3390612042071	1.6891143370431	1.9174219441952	0.174688870720585
750	0.1059837533521536	0.0018	0.0194	0.1443	-0.0697	-0.9863691226797	1.6398568626066998	0.8186891258363	0.115679514414248	1.2668	2.2367	1.1187	-3.1895	-2.1095339631033	1.3408891723174	2.4016559660508	0.1539367227348116	0.1083	-0.4865	0.894	0.1379	-2.3140390366819	-1.9494865142157	3.9762820837569	0.1647254457051842	0.0058	0.0293	0.2045	-0.099	1.0684780277506	2.0463490557991	-1.8178053904628	0.170615682142247	0.009	0.2267	-0.1596	-0.0438	-1.2324597797082	-3.3472657089252995	3.2454459454737	0.1724623940424998	0.0067	0.1429	0.1323	-0.1427	-1.9516897239349	0.503197362653	2.5245635939576	0.1731860195241154
751	0.0950183790300197	0.0002	-0.0265	-0.0415	-0.0277	-0.4610216337425999	-1.0117453774812	0.4173508696656	0.118142194330437	1.1979	-2.0365	-3.3084	-0.3419	0.4604708313128	0.3665983600626	0.5215312149592	0.1567936690733169	0.0164	0.2907	-0.269	0.0069	0.4705033041413	1.1288695798750998	0.5823948834521	0.1578544018383593	0.0027	-0.0068	0.0058	0.1607	-0.2861812053118	2.4388351300623	0.5938830484165	0.1620655579767416	0.0	-0.015	-0.01	0.0001	-2.9929423744411	-2.3006624062439	0.2045050735786	0.1657773182120349	0.0211	-0.2478	0.3595	0.027	1.8404276331153	-3.9699871988449	0.3699031746414	0.1696255517805037
752	0.1239626181068326	0.7173	-2.0416	2.1236	0.0451	-2.0559487552899	0.6623399218345	1.3321943625327	0.1423715030532071	0.0005	-0.0097	-0.0199	-0.0653	-0.8090894263455001	1.3454136208479	-1.0894872061444	0.1645164586371935	0.6212	-1.8583	1.0377	1.0647	0.0828564226542	-0.9721269455663	0.6048597539818	0.1686799601102497	0.0724	-0.5845	0.5469	0.0533	1.9776561241969	-2.3239534804183	-0.2351926375245999	0.174354381825363	0.0682	0.0368	0.3591	-0.6756	-0.4958795589427999	-0.1667357641066	0.1973839850219	0.1758358125851059	0.0972	-0.4499	0.7536	-0.2435	-0.6335801663928	-0.730206649792	1.5293029463397	0.1847888932818228
753	0.1198172560922727	0.8837	1.9059	2.7155	0.2378	-3.1191941599574	-2.3209634100851	-1.4486497334047	0.1385950000917972	0.0246	0.2323	0.4602	0.0267	-1.4253193161995998	-2.8381668916673	0.8147154797356	0.1578474661414347	0.8366	-1.9206	-1.8033	-1.005	-2.4577197847983	-1.8780395704645	-1.1134864548714	0.1631711377599685	0.0784	0.3553	0.7597	-0.1316	0.7468094087474	1.2261255517655	0.2344451199413	0.1657197254313093	0.0566	0.5054	-0.2189	0.4572	-1.002066991929	-0.5240098258933	-0.4830537309345999	0.169068391109927	0.0557	-0.5312	-0.439	-0.1383	-2.9117383590763	0.4889551855395999	-3.3907791008795	0.1718927386071566
754	0.1162568357552685	0.5391	-1.2862	-2.1342	-0.8642	-0.3173408856262	0.2617885262777999	-0.0800630674745	0.1379783066445183	0.0766	-0.1432	-0.8303	0.3505	-0.8624385759747	-0.9272365475376	-0.3926434463859999	0.1465693636593987	0.1314	-0.5042	-0.5429	-0.8919	0.3843027238776	2.0175499573267	1.3102016083714	0.1592610756855184	0.0199	-0.0577	0.3658	0.2232	0.207731202096	1.8602565205881	0.537032369055	0.1648020816098932	0.1073	-0.6171	-0.6443	-0.4254	-2.0724334851532	-0.3920139578948	-3.0602582999688	0.1683274037851753	0.1082	-0.1794	0.531	-0.8063	-0.2209504604111999	-1.0657240156016	-0.5411633872785	0.179131139950401
755	0.1156791660308069	0.7872	-1.7763	2.5093	-0.8696	-1.4692261384608	0.8691662342244	0.0481952126074999	0.1322957254805194	0.087	0.2837	-0.6613	0.6842	-2.0356870944794	2.036395269032	-0.8402884496906	0.1455629298345936	0.1586	0.7729	-0.9859	-0.2556	-0.5842833489257	-0.8317510120286999	-0.3338256154895	0.1571721358655861	0.0112	0.3086	0.0986	-0.045	-0.5808998482854999	-0.8768774682416	0.4353699777262	0.1596428690251601	0.3516	0.9322	-1.4641	0.5396	-3.3782680171169	3.4568753924555	-0.4332454540684	0.1664797871169562	0.1533	0.7813	-0.6463	-0.5942	-2.6863814792267	2.6364551732684	0.6928307706269999	0.1683528151967656
756	0.1129558236394978	1.3909	3.0387	2.8593	-1.0303	2.6957057775026	2.7800178922927	-0.6857883681317	0.1430135094239305	0.002	0.0682	0.1254	-0.0267	1.1229681252700998	0.6065908473325999	1.834172091234	0.1443753641823792	0.2378	1.1955	0.6944	0.7479	1.3438792426506	1.6609053840311998	-0.8252594119632	0.1614803825735861	0.0677	0.0528	-0.2004	0.7656	3.6129885382731	3.3405773937063	0.0883644469522	0.1637360312199634	0.0044	0.0427	-0.0327	0.1946	3.0350787603208	2.9534419716183	-0.209304923324	0.173393497665514	0.0191	0.353	0.2019	0.0164	-0.9004046006002	0.1214125927401999	-2.39599056963	0.1819893008535402
757	0.1134410398220423	1.6068	3.2683	0.3266	3.2339	1.3952218977141	-0.2163079827885999	1.6795933236137	0.1460487123239765	0.0899	0.7593	-0.5565	0.1917	0.1881383728074	-1.0038767713412	-0.1384481250332999	0.149463810829392	0.1151	-0.873	0.6137	-0.1262	0.2672965505758	-1.0363741146994	-0.0193567711044	0.1620373499428021	0.1526	-0.5774	-0.3435	-0.9806	1.9785216708723	-0.8661761638912	1.5990974828015	0.1666182162483108	0.0078	-0.1931	0.1715	-0.0597	1.0885823164383	-0.3119508904203	1.3009166531262	0.1786972180846605	0.3071	1.256	-0.3955	0.9188	-1.9975243547004	-0.102685310127	-1.2016935297007998	0.1803929002507848
758	0.1055544868887679	0.0126	-0.0672	0.3425	-0.2402	-1.1627439293078	0.5177149409813	1.7345948805323	0.1144926036347046	0.1809	0.8259	-1.2626	0.3052	3.1207678811854	-2.3754535076046	-0.4220720333496	0.1279371741145833	0.4756	1.361	-1.8418	0.5757	-1.6959600243848998	1.1393348260413	0.9742514692241	0.144063750628993	0.007	0.1204	-0.143	0.1937	-0.6767788141014	0.9708679685839	-0.6052925273195	0.1569864647636357	0.4302	1.5482	-0.8418	-1.0024	0.3621525975935	-1.4302371950371	0.559851326861	0.1701019576839155	0.0514	0.5245	-0.4217	0.0038	-2.7358356688166	0.8546879989268	3.0155646170936	0.1753297610148203
759	0.104527178721955	0.0221	-0.1503	-0.3912	0.3761	-0.965871403685	-0.6633234976019999	-1.299106873714	0.1115893627227673	0.1983	0.9035	1.1795	-0.6764	2.784306282639	2.0471752594438	-0.6533303678042	0.1248932546461404	0.6254	1.6504	1.8448	-1.1764	-1.7912488447403	-1.2918677560652	-0.4836832194258	0.1423763774814384	0.0101	-0.1152	-0.1212	0.2802	-0.6419602319318999	-0.8619664596063	0.8389114436160999	0.1543319266319785	0.5458	-1.8979	-1.2051	-0.5008	0.0972166288596999	0.9041815315474	-0.8118040954638001	0.162141419206035	0.1513	0.8662	0.7209	-0.3605	-3.1810807472485	-2.0227432373791	-1.1550720383213	0.1695096341728344
760	0.1631506044515403	1.1279	2.3844	1.6174	1.4383	-2.1838922911263	-0.7185611127047999	-0.4458352238924	0.1890288877047792	0.0011	0.0593	0.0528	0.0488	-2.4433595785928	-0.4681427222993	-0.2490807273616999	0.1960794640691234	0.0008	-0.0571	-0.0109	-0.0532	-2.1726401843461	1.4577379734964	1.7186216100680998	0.2207912540909265	0.0015	0.0889	-0.0426	-0.0185	-4.7690048093312	-0.5523368079972999	-0.1788534175622	0.2248211835886845	0.0999	-0.7826	0.1439	-0.1829	-4.307393030128099	-1.6066120016651997	-1.3508036160538	0.231918872933553	0.2771	-1.181	0.4921	0.3937	-1.8167431286339	-0.7856016370175999	-0.5709067184877	0.2392211589065691
761	0.0980261423241593	0.0002	0.0223	0.045	-0.0184	2.5902271121959	2.7331209996983	2.1508048023076	0.1090572740208075	1.6166	4.1189	2.115	0.8926	4.7339501689775	4.0201889060181	2.8635038034381	0.1439605648191276	0.4536	-0.7829	1.1678	1.6583	7.0901255915391	3.7624920549331	1.6354504431683	0.1546519315223847	0.1319	-0.8069	0.3529	0.7098	-0.3649852958039	2.1091011897656	2.6028562250506	0.1583849563773381	0.0007	-0.081	-0.0036	0.0099	5.0366161041526	4.266672993353599	3.0104106800719	0.1606869558235889	0.0904	-0.7916	0.125	0.4487	5.556809656068	4.1925507235148	2.7348914360798	0.1663940432637187
763	0.1322347109717132	2.2011	2.9838	3.624	1.7122	4.804610252114699	4.212458297049	6.593183770767399	0.1532546548408092	0.0233	0.2569	-0.0857	0.3932	3.04121627311	2.2398380807817	6.402566787025901	0.1661805408082372	0.0155	-0.0814	0.0556	0.3603	3.7769702902306994	3.3144536213215	6.7546475687602	0.1673469307741172	0.0216	0.0064	-0.1701	-0.4057	3.4119456513961	2.9988438290461	6.7219535102485	0.1703941742174811	0.0152	0.2991	0.1147	0.1771	4.9192165005438	4.4642930365597	7.1590939243562	0.1737204930093139	0.394	0.7931	0.9524	1.3661	4.8666148684979	4.4580768377091	6.2651415807908	0.1790273172750257
764	0.1340357511993068	1.9219	3.1391	3.2525	1.0369	3.1284397721719	3.4650980858718	0.7664022380359999	0.1567118191767695	0.1948	0.116	0.1381	1.3537	0.5987222411926	1.1009360280780998	0.2222881234549999	0.1673047429358694	0.0108	-0.1064	0.0316	0.2908	1.5320569584886998	2.1060717764017	-0.4220326903188999	0.170841083288717	0.0069	0.1076	0.1096	0.1933	1.4392467490674	1.8665907485308	0.0502803932346	0.1747394726804238	0.1921	0.6893	0.7971	0.734	2.2328743643478	2.5901877691652	-0.6780771341145	0.1763100602016509	0.1184	0.1865	0.4056	0.899	3.9434699961531	4.4065374674921	0.5901848035307	0.1855338363021023
766	0.1053600264547905	0.0021	-0.0348	0.166	0.0377	-0.7389408026074	-0.7992143256398	-0.1138587308457999	0.1175584922070447	1.6832	-0.3767	4.6019	0.3964	-0.7961062262144999	-2.6196950421902	-0.3089214770564	0.1692780881745509	0.0702	-0.7876	-0.0372	-0.0062	-1.4467219249004	3.7528136693809	0.2967644805700999	0.171579962673154	0.036	0.4755	0.2885	-0.0726	-0.5298325944369	-5.027685236183699	-0.3890632305922999	0.1775058407942062	0.0008	-0.0263	-0.0263	-0.073	-2.3487002467286	1.4011233523191	0.0743976710536999	0.1816437162397125	0.0736	-0.7711	-0.1078	0.0404	-1.6608660410004998	-0.3501923162606999	-0.1022525367893	0.1987380707166844
767	0.101412868893721	0.0001	0.0105	0.0127	-0.0349	-1.4593510377550998	-0.2205176870734999	-1.1336300865898	0.1173942492591758	1.5597	-0.1013	0.2591	4.4556	-1.789321036236	-0.3608936206111	-3.5169128573037	0.153569558927246	0.0452	0.5644	0.1067	0.3335	-2.2362972080187	-0.1271566752223999	2.4846697608278	0.1588838649846013	0.0447	-0.419	-0.177	-0.4638	-1.7177167203619998	-0.6185117856347	-5.7450660579675	0.1732353106361329	0.0757	-0.7665	-0.1233	0.2289	-2.8061023216467995	-0.555130163177	-3.771816353209	0.180104444641414	0.2268	-0.9257	-0.3173	-0.965	-0.3488939962476	0.3636476327601	2.0474506606587	0.1871903731051994
768	0.1159881806731217	0.0002	-0.0481	0.0025	0.0139	2.6759949191219	-0.414675543578	1.596146755499	0.1633187597307535	1.0696	-2.1742	2.2551	0.1052	-0.0384381409938999	1.9147466181076	0.587391448351	0.1749509928782244	0.102	0.5666	0.7175	-0.1957	-0.1768075799658	1.4623411080883	-0.064129140041	0.1763141922938578	0.4976	-2.0004	0.3351	-0.3449	0.2833485071013999	0.8081451936087	-0.3007381266707999	0.1802325920513381	0.0077	-0.146	-0.2061	0.0092	-1.1835957355787998	-2.5522610875704	-2.2249270721464	0.1901127085901515	0.8666	-2.4842	-0.7964	0.1788	1.5698262679607	0.8727857930487999	0.2201635997972	0.1972861779483424
769	0.0943513662250816	0.0149	-0.1618	0.298	0.3492	-0.2257503101566	-0.8964309544995	-0.3778898098735	0.1236793121780109	1.2816	1.2966	-2.3496	-2.8882	0.6746149474129	-2.5879058733846	-2.4475692828777	0.1379123868380621	0.0002	-0.0086	0.0106	0.0428	-0.9125615970865	1.2623604830402	1.9044387440642	0.1591059653082144	0.0102	-0.2881	-0.0936	-0.0695	0.1385661541254	-2.0219957197958	-1.7169298597479998	0.1600951365130154	0.0026	-0.037	0.0993	-0.1149	-0.6135939067972	-3.2012243789668995	-2.9844442798099	0.1625119566000876	0.0268	0.3814	0.315	0.0483	-1.0390887838177	0.4151870029770999	1.3386466195675	0.1647991831919604
771	0.0976091821015893	0.0005	-0.0849	-0.005	0.0061	-1.7711838990833	0.6406619119188	2.2605325149299	0.1212057360919595	1.4101	4.1608	0.2377	-0.2876	-1.1943363829599	0.6681626903780999	2.2092292028971	0.1600409007815881	0.003	-0.0459	0.0428	0.1565	-1.0174501169327	0.8080271645166	2.6208359900805	0.1615917969210364	0.0254	0.4731	0.0557	-0.0957	-2.2618701779737	1.4341321550764	5.0544778400904	0.1618641335488723	0.0046	0.1419	-0.1485	0.0221	0.738468686239	0.4997351759514	1.0994803359421998	0.1674018423253211	0.01	0.2038	0.0906	0.1989	-4.3536210912006	0.5483631618966	2.6135181863703	0.1692826193642441
776	0.1275709169124495	0.0037	-0.103	0.0381	0.1769	-0.2206750591962999	0.0713289146590999	-0.1500936621205	0.1320597684627802	0.952	-0.8847	-3.123	0.5266	0.0403266064675	1.0963722365169	-0.3276094166389	0.1414131726027806	0.0549	0.6168	0.3986	0.207	-0.1784993302858999	-0.6856703390396	0.1239305467049999	0.1558681605324664	0.052	0.5887	0.3178	0.2296	-0.3609723066724999	-1.5141165364895	0.2958202478332999	0.1694446702158828	0.9527	-0.9632	-2.7164	0.3567	-0.2533297746773	0.2683588124047	-0.2274420604766999	0.1720205817328093	0.0	0.0064	0.0179	0.0055	0.0032261285174	0.9420688701115	-0.3086460758415	0.1742563188690519
777	0.1265166744427171	0.0036	0.0254	-0.0833	-0.1867	-0.2849222283293999	0.0118422522407	-0.0694011061548	0.1293023410881744	1.2822	1.1473	3.5651	-0.9209	0.237238475121	1.5808816595874	-0.5028432753766999	0.1399962464336376	0.0534	-0.6619	-0.3659	0.0206	-0.2437300751865	-0.9294791002875	0.2438087612479	0.1532493460357558	0.1639	0.9372	0.8503	-0.0566	-0.1730699920493	-1.3812157787849	0.4247080164064999	0.1617379658241776	1.1662	-1.3007	-2.9553	0.6246	0.4313963316255	1.8485322974395	-0.3833191481101	0.1690501186189353	0.0323	-0.2181	-0.4641	0.1548	-0.0916299185002999	0.3937450512455999	-0.1312090073845	0.1705105184846178
778	0.1055362867939132	0.0012	0.0658	0.0559	-0.0952	-1.8462504016589	-1.0842152400305998	0.5984074969469999	0.1168877526547686	1.1933	2.3156	1.3687	2.8423	-3.3947920900109	-2.0245136737606	-0.8481177127998999	0.1531117735307739	0.1176	-0.5811	-0.6482	0.6281	-3.1020799416028995	-1.1863497477278	-4.1581255716523	0.1661929223851347	0.0086	-0.0089	-0.0486	0.2744	0.4515793063746	0.4982794838154999	2.610410086945	0.1705280497420644	0.0044	0.0071	0.1972	-0.0015	-1.6101135313975	0.2896827350440999	-5.446098367678199	0.1730374115693931	0.0182	0.2334	0.1413	-0.289	-2.848828852987	-1.3812551218156	-2.3804894155342	0.1744398529987341
779	0.1419959780430543	0.0095	0.2564	-0.1133	-0.146	0.2215406058717	-1.1946511272055	-1.1136831700249	0.1436089294317152	1.8162	4.2682	0.8567	0.1356	0.2869287228950999	-1.0391674698791	-1.0088733362401	0.1621382481082359	0.0026	0.0215	-0.1071	-0.1087	0.2468775176424999	-1.130325272011	-1.0667469343998	0.1681846161858757	0.0257	-0.0185	0.4783	-0.004	3.7976647243789	-0.4703065889878	-0.8383606411862999	0.1683928002814837	0.1047	-0.1058	-0.5882	0.7589	-3.3423871731185	-1.6999336704856	-1.2088146182575	0.1756584736537894	0.0052	0.0283	-0.1444	-0.1508	0.1995871947410999	-1.0691468592725	-0.9924672924382	0.1774251198364048
780	0.0994335533624396	0.0063	0.277	-0.0411	0.1271	-0.9604027224177	0.5368356539015	-2.1908953505909	0.1037839041202649	1.7915	4.5286	-0.8312	2.1665	-3.3840120995991	1.042196883243	-3.8176903270052	0.1394377554381063	0.0006	-0.0513	0.0485	0.0363	1.7436044345625998	-0.2956235326797999	0.9976212294598998	0.1461799922449261	0.075	-0.8512	0.0515	0.2051	1.065409271356	0.4845094230705	-3.3027687412036	0.1526508607681794	0.0676	0.3957	0.042	-0.7112	-3.5834812652481	1.0974344983458	-4.045604503850299	0.1678593976711243	0.021	0.4307	0.0342	0.0341	-6.881135412460701	1.7325883859666	-6.2720266111633	0.1714794187710506
787	0.0952397950815153	0.0004	-0.0048	0.0744	0.0222	-0.8431604909317	-0.7361474474277	0.0167994741089	0.1154174407656954	1.2171	-0.2625	3.9649	-0.1677	-0.6831917281054999	-0.1771223242113999	0.0020064945657	0.1546263341592952	0.0143	0.2248	-0.2967	0.0133	1.3252306460988	-3.6610657217885	0.2039149281180999	0.1570214747270182	0.0137	-0.345	-0.1106	0.003	-0.5610709608126999	1.4229587343576	-0.0682995012952	0.1582751303349856	0.0026	0.0029	-0.0095	-0.1576	0.7817066769783	2.1255859196289	-0.0828170796234999	0.1620244219036927	0.0	0.0024	-0.0043	0.0173	0.6997551440301999	-3.0123384885762	0.1614637979927999	0.1664298620793733
788	0.1009938279253243	0.0004	-0.0003	-0.077	0.0216	-0.927708663906	-0.8478029685542999	-0.0417822986034	0.1262734770762889	1.1643	0.0233	-3.7183	-0.0649	-1.0629700034526	0.8939916865961	-0.0089308679689	0.1671145086723277	0.0121	0.3293	0.0099	0.0152	-0.966264833992	0.4009054828329999	-0.0172322474466	0.1740048687104954	0.0047	0.0055	0.0084	-0.2014	-0.1537919070063	1.1598718880667	0.0318285118363	0.1771853430955779	0.0	0.0082	-0.0053	-0.0076	0.4714868799087999	-2.8501271730001	-0.0684175303873	0.1801633556198224	0.0564	0.5766	0.3693	0.0233	-3.2929329835286	-2.2166650356994	-0.1688209447337	0.1874831022916135
789	0.1057445892222934	0.0006	0.0684	0.042	0.0477	-0.1729126199265	0.4468581426905999	0.1822369182023999	0.1315492481766252	0.9089	2.6807	-1.626	0.7307	0.9697663637243	-0.9723236607198	0.0299007033319999	0.1505233867262143	0.2579	-0.0557	1.3279	0.8963	2.2931872304109	-3.5163227118432	-0.7872147012763	0.1748271014056756	0.5841	-0.0243	1.8347	1.2826	-0.9740154110399	1.6596070640181	0.5042989675126	0.1774529111331901	0.2505	-0.7987	-0.6578	-1.0231	-0.9234202735597	0.5288490186694	-0.2323205962835	0.1785416766379722	0.0126	0.1619	-0.2268	0.1684	2.4702308685609	1.0452262966069	2.4894302675425	0.1859411513012588
790	0.0959420177660721	0.0028	0.0172	-0.21	0.0059	-0.856497778339	-0.5516679764753999	-0.1261337564242	0.1200485955594445	1.3776	0.4176	-4.1063	-0.4212	-0.8060600129815999	1.0962148643941	0.0579916272518	0.1588213389767514	0.0655	0.7862	0.0115	0.0256	-0.3046330867101	-6.0606758502429	-0.6813032626319	0.1615942991814274	0.0206	-0.4226	-0.0893	-0.0685	-0.5650839499440999	1.4766226282324	0.1378186365421	0.1656191330201192	0.0036	0.0264	0.0163	-0.1785	0.4829750448732	0.7259969455070999	0.1372284910815999	0.1681717443732078	0.0002	0.0086	0.0023	-0.0462	0.4539792312472999	-1.247960933804	-0.1393923577701	0.1724828046082388
792	0.0973800990419371	0.0028	-0.013	0.2053	0.0055	-0.3537331890237	-1.086261077627	0.0145962643896999	0.1284385478654363	1.1235	-0.2431	3.6134	0.0689	-0.6047023818589999	1.1021556620298	0.0431986477086	0.1613721396914282	0.0045	0.2034	-0.0132	-0.0042	-0.5796802143338	0.1881777158381	0.0371398209807999	0.1631273175174533	0.0031	0.0093	0.0124	-0.1689	0.5509991449535	1.9136843562787	0.0442609095375	0.166459222571616	0.0219	-0.2255	-0.3823	-0.0227	-3.8900815034932	-1.5016841387883	0.0400118622219	0.1693590255857772	0.0163	0.346	0.1424	0.0634	0.0102685310127	-4.694803853431	-0.0382020828097	0.1837947627578888
796	0.0831586941246848	0.0044	-0.0957	0.219	0.147	0.2357827829851	-0.7065614883413	-0.8729038221409	0.0902294759936286	0.0094	-0.3388	-0.1679	0.114	0.2218946931479999	-0.7029025864862	-0.8570485807687999	0.1245052451610274	1.5028	-1.1926	3.5789	1.9682	0.0512639690021	-0.7739167568997	-0.757353340975	0.1285704238601639	0.0042	-0.1183	0.1444	0.1206	0.5325472635552	-0.5522581219359	-0.9608354957554	0.1313215707780092	2.873	-4.5485	-3.0364	1.7052	0.0766402238036	-0.8339148787172	-0.8078304493631	0.1387117147919599	0.0077	-0.2561	-0.0196	0.1334	0.7279640970421	-0.3421269949672	-0.931642966976	0.140191967368884
797	0.0833727481872814	0.0035	0.2129	0.1015	-0.0822	-0.5398257242347	-0.0803384686893999	1.3298731237214	0.0905256875444817	0.0074	0.1911	0.1249	0.264	-0.539786381204	-0.0867513826935	1.3276699140022	0.1247344064967059	1.4677	3.4215	1.4232	-1.9793	-0.5705919742421	-0.1214125927401999	1.2363547397475	0.1286913320238781	0.0016	-0.0359	0.0008	0.1314	-0.4526809112342	-0.0365103324896	1.4589576074481	0.1318892998146199	2.7959	-2.2878	-1.8117	-4.8252	-0.4932042328552	-0.0884431330135999	1.2925759306178	0.138646361292342	0.0008	-0.046	-0.0344	-0.0719	0.1066589562277	0.2896827350440999	2.4038985188007	0.1400130206553365
798	0.100691983073027	0.0049	0.0114	-0.2688	0.0038	1.4078903535995	0.4089708041265	0.0144388922669	0.1170737941897449	1.4269	-0.2497	4.2642	0.1904	1.5839110729513	1.0130043544636	0.0685749025101	0.1477139131439599	0.0541	-0.5316	-0.5147	-0.042	2.4607491981622	-6.0880192565794	-0.2320058520379	0.1572488915730395	0.014	0.3606	0.0353	0.0497	1.7218083955548	2.6660017893241	0.1705913811151999	0.1583888404117151	0.0027	0.0197	0.0269	-0.1554	3.0610845036135	4.2248120086888	0.4327339946693	0.1638550067375627	0.037	-0.1863	-0.5483	-0.0559	0.3075838140126	-1.7495452321983	-0.2410154060682	0.1668440231071426
800	0.1100780305209658	0.0006	-0.0281	0.0575	0.0671	0.0903709415179	0.3453137804539	0.4167213811743999	0.1372509676453155	1.0186	2.9289	-1.5971	0.0578	1.3858582564075	-0.8809298004037	-0.060588267278	0.1633928507458739	0.1908	-0.0027	-0.9725	-0.8979	2.8920275006956	-2.6185540942999	-0.9271972045069	0.1820462247968577	0.6565	-0.2053	-1.653	-1.6231	-0.3311502894019	1.0436919184096	0.8343083090242	0.1881902629807046	0.1164	-0.8767	0.0907	-0.3881	0.7863491546008999	-0.2091475512011999	0.2240979028672	0.1912067682002638	0.0132	-0.2388	0.08	0.2007	1.7949864326568	0.7777330308775999	1.6922224364683998	0.1975351982426449
802	0.1059346989056805	0.0059	-0.053	-0.2554	0.124	0.437887931691	-0.9589863733125	1.0854348739823	0.1327779465944508	0.978	0.3406	-2.6438	1.9855	0.2859058040969	-2.3777747464159	1.8371228185365	0.163881655498358	0.3028	1.1082	1.1505	0.4687	-0.8487078582604	-4.6104523956102	2.098950687845	0.1788057902406195	0.4565	-1.3774	-1.203	-0.6963	0.7804870430266	0.1651620428786	0.7551107882250999	0.1807547104191411	0.2735	1.0412	0.827	0.7082	1.0041915155868	0.9639435951807	0.6355079748971	0.1883058039079655	0.029	-0.41	-0.0212	-0.2504	1.2380071470368998	-1.3055984737795	2.0998949205818	0.1889111925330754
805	0.1222482522249585	0.3806	1.0414	-1.8498	0.405	0.2973939690613	0.302547906083	-3.1457113626491995	0.1278296790808459	0.0097	-0.2443	0.2299	-0.0379	-0.4896633600921999	-0.3797389323163999	0.5998631890828999	0.1292383961895374	0.1048	-0.0881	0.7833	0.7714	0.6008074218196999	-0.8664909081368	-3.0086795867211	0.1387445054646241	0.3406	-0.3467	-0.0136	1.8874	-1.5740359722456	0.1505264354582	1.3910908794905998	0.1412637260288466	0.0951	0.4404	-0.6701	-0.6053	-0.1554443142957	-0.2505364194976	0.2471922618880999	0.1416378608126727	0.6724	-1.859	1.9001	0.2346	0.2187865937227	-0.4516186494052999	0.0329694597265999	0.1421778132522213
806	0.0932072970539777	0.0683	0.912	0.1728	-0.4875	-0.6225641177968	-0.5167313652137999	-1.1708092506013	0.1071192775741295	1.7874	-4.3284	-0.8116	2.3738	-3.5564132601265	-1.1608554638342	0.4970205068331	0.1439271696203446	0.0017	-0.0808	-0.0787	0.0697	2.3264320913524	0.6929487997191	-0.7332754061865999	0.1490007467622992	0.0653	-0.6721	-0.0985	0.4427	-0.237238475121	-0.5786572955356	-0.4324979364850999	0.1541045259556528	0.0424	0.3882	0.0159	0.5118	-2.9228330937337	-1.098063986837	-0.2800436925226	0.169179285087174	0.0285	0.321	0.2378	0.3058	-7.7964903647269	-2.1879839663191	2.8818376557443	0.1729503553983621
807	0.0996636227735221	0.0012	0.1215	0.0328	0.0475	-0.5828276567898	0.3535758169009	-1.0072602719814	0.1104912996430266	1.7732	4.5434	1.2872	1.3315	-2.4928531112134	-0.0041703612542	-1.7530467619305998	0.1393191176466487	0.0019	-0.0727	-0.1232	-0.0229	-3.0524683798902	2.6409009357375	-6.9089902781963	0.154450220817405	0.0539	0.0022	0.4742	-0.5468	4.8349830718151	2.3848958349726	0.0182158232141	0.1635367819836427	0.0003	-0.0025	0.0437	0.0297	2.0634632741536	2.1292054784533	-1.4536856413343	0.1656430097806017	0.0467	-0.0002	0.3122	-0.5706	-3.2234531913123994	-0.1711028405143	-2.3287926731944	0.1681256386912195
810	0.1390706221324665	1.9486	-4.5022	-0.2528	-0.8265	-3.1675860877184	-0.2153637500518	-0.4937156922542999	0.1531899602562862	0.0043	-0.0075	0.2048	0.0155	2.0044880711343	0.0733747522555	0.7076237501702	0.1580260835811813	0.0728	-0.7428	-0.0201	-0.3732	0.4754998690401999	-0.0022425527499	0.0816761317332	0.1632623116909763	0.0775	0.591	-0.0157	0.602	-6.861778641356299	-0.3093935934248	-2.4038985188007	0.1751140157490632	0.0008	-0.0007	0.0848	0.0067	0.2033247826576	-0.0289171275644999	0.2932236078071	0.1758248818708938	0.0026	-0.1413	-0.0272	-0.0367	-1.4680065045091	-0.0925741512371	-0.5239311398319	0.1775956138415878
811	0.0946360829598426	0.0143	0.1888	-0.4301	0.0742	-0.3721457273913	-1.0584848979528	-1.216093078937	0.1126125667268474	1.48	-1.7911	3.9883	-0.7744	1.3273551697566	-5.0162757572807	-0.5816080228381	0.1510062755750745	0.0008	0.0799	0.0219	-0.0382	-0.8251020398404	2.2076554816691	0.1169668302711	0.1556566678966469	0.0517	0.4987	-0.1552	0.4748	1.5074282212705	-4.9556874900027	-0.4117248162754999	0.1722532055883004	0.0095	0.0175	0.2833	-0.0438	1.4953892538762998	-4.889827256610899	-0.3966564355174	0.1755708346387313	0.0752	0.0703	0.6221	0.5001	2.5042625901164	-7.175893398465099	-0.0476837532084	0.1810583343054453
813	0.0900591995443498	0.0006	0.0672	0.0542	-0.0532	-0.9872346693551	-0.3722637564834	2.0118452178752	0.1126543683298667	1.4025	-1.8047	-1.8731	3.451	-2.0756202706399	-1.3669342586408	4.2542405956524	0.1424931722950929	0.0	-0.014	-0.007	-0.0059	0.1114194629424	0.600374648482	2.5220062969621	0.1492237996279792	0.0018	-0.1118	-0.0156	-0.0703	-1.5952812088236	-3.963023482411	5.5007458373205	0.1498384700258452	0.0333	-0.1947	0.5363	-0.0875	-1.9453948390229	-2.3502739679566	4.8539464126125	0.1562691634704573	0.0	0.0061	0.0029	0.0076	0.6195347044328999	-0.7929587837584999	-0.3893386318072	0.1626139881141843
814	0.0927767311350563	0.0065	0.108	0.2884	-0.1004	0.9420295270808	1.6225065860679997	-1.4231947925417998	0.120627308229271	1.2842	1.5265	3.5082	-1.154	2.3182487409668	4.8125182012854	-2.4392679034	0.1435991254512905	0.0	0.0039	-0.0017	-0.0056	0.2149309767141	0.1624473737603	-0.6983781379556999	0.1579827634967498	0.0159	-0.0327	0.1895	0.3373	1.6785310617848	3.6476104052891	-1.5975237615735	0.1592841498411112	0.0025	-0.1397	0.0118	-0.0626	1.942758855966	5.1220298238023	-0.7437406523528	0.1615878015362557	0.028	0.1395	-0.3014	-0.3865	0.7878835327982	1.2009853551482	-1.4485710473433	0.1643625499622656
826	0.1074899979797366	0.0119	0.1122	0.0146	0.392	-1.7962060666085	0.3023905339602	-2.7089643788485	0.1155643769943905	1.0664	-1.4768	-1.4745	-3.08	-2.6781194427797	-0.5834178022503	-4.2991703367118	0.1540021695776721	0.808	-0.9408	-1.9861	1.7438	-4.2311462366315	-2.6805587106831	-5.2241643314995	0.168729697726361	0.0087	0.101	-0.0481	0.2546	-1.2313975178793	0.4161312357139	0.1269993030995999	0.1736749312170861	0.005	0.1517	-0.0175	0.1412	-3.5734094493889	-1.6759737647892998	-5.1127842115878	0.1745859568555999	0.0521	0.3504	0.5195	-0.2347	-1.4150507851869	-0.5729918991148	-2.3955184532616	0.1772693060773431
827	0.0963341538309958	0.0025	0.0532	-0.0875	0.1686	0.3864665905660999	-0.5033153917451	0.7511764851550999	0.1074388021510784	1.8424	0.4531	-2.2438	4.5257	0.9254267681254	-1.4563609674219	2.6108428602827	0.1420283990176786	0.0346	-0.4929	0.0743	-0.3412	4.2499915483368	-1.9274937600544	4.064843245862599	0.1435722087880389	0.0438	-0.6739	0.0223	0.0526	0.6359407482348	2.446349648926	-5.205594421009099	0.1557611998336693	0.0006	0.0263	-0.0515	-0.049	1.6846292315433	0.8533109928522998	-2.2207567108922	0.1588147784902629	0.0353	0.5545	0.0676	-0.1473	1.4211489549454	-0.8874607434999	1.4873632756135	0.1671778314051779
828	0.107916327438416	1.1244	-3.7631	1.0077	-0.6731	8.5815805423454	-2.0579945928863	-0.0119602813327999	0.1313646538294032	0.0694	-0.7854	-0.3339	-0.2525	11.5532776802085	-2.9409308878557	0.6250820717615999	0.1527899565319836	0.3127	0.4676	1.4068	-0.9337	4.3446115371703	1.8953898470032	-1.8362572718611	0.1617049329735728	0.1502	-0.4725	1.0733	-0.1342	6.1197297393236	-0.5601660711066	-0.8188071549284	0.1651955575545915	0.0128	-0.1968	-0.056	0.2735	4.169377678432499	4.160840240770599	-3.211178165734	0.1733631052526988	0.1957	1.0762	0.3288	0.6533	6.776050177460999	-0.9107518176743	-0.6012008521266999	0.1834533444131245
829	0.1090135276444017	0.0875	-0.212	0.2569	-1.0455	-0.9536357211373	-0.0863972954172	-0.8768774682416	0.1163634241835742	1.0592	-0.27	1.2426	-3.4694	-0.9202728311037	-0.6762280116716	0.7457864899491999	0.1586999313899396	0.7778	-1.778	-1.9978	-0.4466	-1.7450994697292	-2.4825845802007	2.4720799910038	0.1727736830994951	0.0364	0.232	0.5037	-0.0943	-1.7602465365487	0.0758140201589	-3.1178564969136	0.1789999809346751	0.0124	-0.2719	-0.1413	-0.101	-1.3637868161848	-1.7635120080968	1.6721574908114	0.1797066679251844	0.0213	-0.2686	-0.3038	0.1148	-0.0198288874728	-0.830924808384	1.6013006925206998	0.182649809030938
830	0.1689490367069608	1.1648	0.1212	-3.2125	0.0826	0.0723911764879999	-4.0050811822293	-0.1110260326354	0.1915832409750735	0.0007	-0.061	0.008	-0.0456	0.1045737756005999	-4.1288150137808	-0.0013376630437999	0.1959254124393869	0.0006	-0.0183	-0.0316	-0.0559	-0.278548657356	-5.5496885675113	-0.1513132960721999	0.2279237784724708	0.1658	0.4517	-0.7696	0.5428	0.3632935454838	-6.5995573417408	0.1578442391683999	0.2386895243054241	0.071	0.512	0.181	0.3894	0.0240779347883999	-3.0722185813016	-0.0533491496291999	0.2415032148707871	0.0054	-0.1376	-0.0006	-0.1208	0.0792368638298	-4.9013154215753	-0.0293105578714999	0.2455660129497425
831	0.1202329363364403	1.3397	0.553	2.9492	-2.7768	-0.4194753933234	-4.2062027551677	2.8625202276706	0.1373495983784373	0.2142	0.2384	-0.8445	1.2529	-0.7674644998649	-6.3540174871421	4.9978632189131	0.1631401150965188	0.2253	-0.7141	-1.0667	0.6512	-0.3066789243064999	-3.1020012555415	1.9038485986037	0.1682723503816419	0.0364	0.5511	-0.1216	0.0799	1.7303064901859997	1.1477935776418	-1.5773801298550998	0.1735499618873297	0.1449	0.0666	-0.466	1.0154	0.640897970103	-1.625260598217	0.6421569470854	0.17772029762922	0.007	0.1473	0.1664	0.0967	1.7084711081475	-0.8583075577511999	-0.0408380658666	0.1825653888877796
833	0.0945248935181582	0.0211	0.5732	-0.0672	-0.0465	2.0844331095167	0.4039348961969	0.4029906634601	0.1240033745595284	1.2642	-3.8674	0.405	0.4131	5.0014434347068	0.0434347058928	0.0294679299942999	0.1585869335148018	0.0126	0.0179	0.2429	0.2439	3.9998879021769	-0.0717223449661	-0.0541360102432	0.1596139741466515	0.0026	0.0032	-0.1043	0.117	5.1101088855002	-1.1229287822394	-1.1005032547404	0.1659104734501787	0.0152	-0.2063	0.228	0.207	2.1959312585205	2.914138283949	2.8545729354692	0.1692817586954476	0.0223	0.0205	-0.4197	-0.1438	-0.3675425927994	0.5638249729617	0.6496321229184	0.1817037918036958
834	0.156243711267135	0.1537	-0.5505	1.0829	-0.0033	-3.7504530875389	-0.4700311877729	0.5784999234128	0.1762319598370127	0.0043	0.0055	0.0009	0.1922	0.0173109335079999	0.3425991113356	0.5413994454627	0.1819984848731367	0.0287	-0.2117	0.4373	-0.0117	-3.1835200151518994	-0.3490907114011	0.6194560183715	0.2163555545349261	1.327	-2.9966	0.4636	0.0742	-3.7197261805622	-0.3031773945741999	0.5863291865221	0.2178308209657223	0.0005	-0.047	0.0069	-0.0333	0.4865552606668999	0.5586316929092999	0.5286916465466001	0.2286569326821931	0.2722	-1.2768	0.3945	0.008	-3.4365350455836	-0.5570579716812999	0.5547367328699999	0.2367163495835323
836	0.1585464207100189	0.1654	0.5538	1.1216	-0.0232	-2.6327569283826	0.984362628114	-0.4834865042723	0.1768861475009042	0.0044	0.0038	-0.0227	-0.1916	-1.0414887086904	-0.8518946437470999	-0.5495827958482999	0.1863036857984784	0.0448	0.1818	0.572	-0.0224	-1.1957920750958	1.5486203744134	-0.5465140394536999	0.2168701176124693	1.1539	-2.7109	-0.7951	0.0083	-1.1751369839783	1.0368855740985	-0.4930468607324	0.2220431909337523	0.4956	1.827	-0.0988	0.0021	-3.250521196434	0.5053218863108	-0.4767195029918999	0.2281229604575576	0.0022	0.1197	0.0089	0.0165	-1.5224966020286	-1.7486403424922	-0.557884175326	0.2398715393421375
837	0.1907039649013243	0.0688	-0.1407	-0.6855	0.2274	-0.9897526233199	-1.9332378425366	0.2968825096622	0.2032897084599666	0.0092	-0.1146	0.2341	-0.0105	-0.7636875689177	-1.1320563653618	0.4193573642313	0.2240123375639792	0.1095	0.3614	-0.5057	-0.5886	-1.0426689996113998	-2.8738903635429	0.6706806443429	0.2522928734785449	0.0559	-0.29	0.0004	0.498	0.2754405579306999	-5.969124617804	2.512052510195	0.2596969094659574	1.0116	0.139	-2.4132	-0.0177	-1.5019201969724998	-1.6267949764143	0.7301279637306	0.2635055570471946	0.3799	0.6426	-0.1349	-1.3159	-1.7019008220206	-1.2110178279767	0.5783032082592999	0.2682980214590371
838	0.1660941803016092	1.1607	-1.0971	-0.4753	3.0088	1.253468958102	-0.1323106122440999	-1.8480995241018	0.1903092567523242	0.0009	-0.0474	-0.0086	0.0675	1.3731111144607	-0.2559264147034999	-1.4167818785377	0.1976465824556624	0.0008	0.0477	0.0447	-0.0463	2.5543856112282	-1.6950157916481	1.5842258171969	0.214549073939756	0.0015	0.0337	-0.0774	0.0572	3.594772715059	-0.8330886750725001	-2.52975687401	0.2273098878949235	0.2034	0.273	-0.724	0.8623	2.1059144042788995	0.3152163619683999	-4.076882213256799	0.2378135633867619	0.019	0.1936	-0.2084	-0.1981	0.5710640906105	-0.1817254588033	-0.3933516209386	0.2398622402972066
839	0.1050343875279539	0.187	0.2953	-0.5707	1.5024	-0.5953780835831	-1.5070741339942	-0.8079091354245	0.113680296192666	0.9068	0.1693	-1.5969	3.0638	-0.4722737405227999	-2.6629723759602	1.3982906541087	0.1399242258745375	0.0164	0.2476	-0.0817	-0.3284	-0.4053512453021	-2.9558025534603	1.3599311991762	0.1433056605437275	0.1011	0.5993	0.797	-0.2531	0.1862105643030999	-4.9872012575934	4.184131314945	0.1496527224853339	0.6098	-1.4339	-1.7508	-0.9952	-0.8312395526295999	-4.0935243152429	2.8383242637901	0.1551460164154618	0.013	-0.1246	-0.1439	-0.2988	0.0956035646009999	-3.142721292316	1.0738286799258	0.1681114608081404
840	0.14454942985282	0.1134	0.3292	-0.8887	-0.5279	2.7250950214355	-2.0023242044458	-0.2717816560755999	0.1456070315768091	0.7356	-1.0379	2.246	1.2068	4.681623938146499	-2.9746085221349	0.1640604380189999	0.165439975365543	0.0002	-0.0365	0.0144	0.0179	2.4906105584635	-1.7780295864251	-0.2456578836907999	0.1687646613856153	0.8375	-2.2714	-0.0266	-1.5111	6.227372271318799	0.1543820524668	3.5658949305252	0.1709249882065754	0.2463	1.4052	-0.4199	0.102	4.8077576945707	-1.8637187072897	1.1724616578907	0.1720922072368468	0.0313	0.3054	-0.4125	0.0963	5.1609794241953	-3.1686483495473	0.2578542232078	0.1915878074441026
841	0.1331931652673082	0.1966	0.4307	1.2266	0.724	-3.2703107408761	0.0825023353779	0.993411525175	0.1338068680558909	0.1774	0.0887	-1.0783	-0.9045	-3.1006635924977	1.1687240699742	-0.6653693351984	0.1485756866247228	0.019	-0.1883	0.1674	0.3584	-2.2178453266204	0.3831224329566	0.2218553501172999	0.1486290598498882	0.0205	0.2481	0.0325	0.3795	-2.2189075884493	0.5393142648356	-0.036589018551	0.1793264323887146	2.1578	0.8323	3.7756	-1.7611	-2.9757494700252	0.5280621580554	0.2265371707705999	0.1815594603659614	2.223	-4.1718	0.9482	0.2511	-2.9580451062102	0.6997158009994999	0.0421363858797	0.1943533656031336
842	0.1531814046498589	0.0035	0.0296	-0.1814	0.0166	-0.2063541960214999	-0.3593592424137999	-0.442215665068	0.1560210148697438	0.4326	-2.0393	-0.0131	0.02	3.4659636325472	-0.4181377302795999	-0.595653484798	0.1615511121294914	0.033	-0.041	0.551	-0.0293	0.7977192904732	0.0610997266770999	-0.6418028598090999	0.165465701718704	0.1015	0.0022	0.9426	-0.1788	0.6154823722707999	-0.3866633057196	-0.5070529796615999	0.1774258235856556	0.0007	-0.0032	-0.0743	-0.0031	0.0337956633713	-1.2712126649477	-0.4047610998415999	0.2131960129232513	0.2383	-0.031	1.2797	-0.1955	3.4494789026839	-0.5889258265483	-0.5601660711066	0.2191932221863829
843	0.0819207065842415	0.0371	0.6726	0.1971	0.4329	-2.0113731015068	0.7379572268399	-2.3482281303602	0.0890307010674464	0.0448	-0.3726	0.4371	0.6516	-2.0238448422387	0.7245412533711999	-2.340123466036	0.1243512563726078	0.8882	3.1141	0.2034	0.9877	3.0257544620449	-0.0837219693296	-3.8063595341636	0.1260272048952489	1.1615	-2.3864	-1.2072	-2.583	1.0873233394559	0.2375532193665999	-3.1161647465935	0.1302783483233078	1.9105	-2.3561	2.3898	3.2764	-1.2958020591352	0.7929194407278	-2.3402021520974	0.1310006614871298	0.8121	1.4483	-1.5746	-2.173	-1.5258407596380998	0.5042596244819	-2.6209146761419	0.1333987993284245
844	0.0968040738490146	0.0003	-0.0652	0.014	-0.0114	-1.2002771805956	1.7278278792519	-2.8310064600799	0.1080548135311982	1.6622	3.7381	0.2271	3.0083	-3.3807072850203	1.8174906462172	-4.7962695296063	0.1434241336982846	0.2033	-0.5005	-1.2148	0.6326	-2.3018426971649	1.2122374619284	-3.2779039458012	0.1524026070644447	0.4366	-1.1309	-1.6411	0.57	-0.2787453725095	1.9366213431768	-2.2009278234194	0.157493716198832	0.0014	0.0023	-0.0686	0.092	-3.4449544541534	2.0585060522854	-5.1459897294986	0.1624652937985879	0.0241	-0.3517	0.0073	-0.3138	-3.0782774080294	1.83731953369	-4.5713060800637	0.1638013931719222
845	0.0991972031271034	0.0006	0.031	-0.0159	-0.0845	-3.9447683161662	-1.1634521038603998	1.4376336848087	0.1141254684915994	1.0286	3.4688	0.4694	1.1251	-4.0284115994344	-1.1821007004122	1.2521706380889	0.1411524719083799	0.198	0.1575	-0.3105	1.4082	-8.4328638862994	-1.8316147942385	-0.2769749361279999	0.1430754121635143	0.5244	-1.0232	-0.7684	1.9648	-7.409433628700299	-0.9969917409687	-2.1074881255069	0.1549082935934667	0.0649	0.1618	-0.1696	0.757	-1.0914937007101	-1.2518165508126	3.7711868647178	0.1594763068284546	0.0823	-0.2556	0.173	-0.8238	-5.388814914978999	-1.5750195480131	1.6129068865771998	0.1652411329440633
846	0.1095867235080907	0.0002	-0.0014	-0.0148	-0.051	-1.9902458940209	-1.4955859690298	-1.380546947263	0.1224121978709247	1.0935	2.7025	0.6651	2.3777	-1.1830055901183	-1.7646529559870998	-0.4694016992817	0.1476288384956235	0.6337	-0.1614	-2.3842	0.8536	-4.1991603526724	-3.5634950056524994	-2.6781981288411	0.1598542032714615	0.0	-0.0134	0.0085	0.0118	-3.3835793262614	2.0735350900128	-4.2304774051096	0.1630420866845574	0.0611	0.5528	0.2505	0.4406	-2.1247203729535	-0.9116960504111	-1.7574531813689998	0.1674029631792193	0.1082	0.703	0.488	0.4867	1.8124547382876	1.0238236879061	1.2982413270386	0.1728224130495774
847	0.0992836143477766	0.0247	-0.5432	-0.0275	-0.2786	-3.038068830654	0.4070823386528999	-1.5959500403454998	0.1179422905889384	1.1345	3.2439	0.4521	1.9238	-3.6455645676927	0.7259576024764	-2.1438410858737	0.1486341522015166	0.4845	-0.0267	-2.1924	0.2863	-5.490162562062199	-1.1298531556426	-2.9192135349093	0.1527659070497528	0.2456	0.3428	-1.4059	0.5633	-7.0251702478534	2.1633552291009	-4.7525200794679	0.1639329160057986	0.0637	-0.369	-0.6572	-0.1219	-0.5092955324114999	3.0236299383871	-0.6128463892139	0.1667710308963354	0.0162	-0.3242	0.0384	-0.1974	-4.3881249291245	0.3106132273765	-2.426284703269	0.1727149742422814
848	0.1612460586951006	0.6447	2.218	1.035	-0.08	1.9646729240659	-1.9474406766193	0.1927808504299999	0.1858762013090442	0.0368	0.4573	0.2958	0.0034	1.776731266412	-1.5318209003044998	0.2910597411186	0.1967549597168586	0.0004	-0.0046	0.0064	-0.0539	-0.7337868655856999	-0.6868506299606	0.5421863060767	0.2158066903881543	0.1265	-0.1037	-0.9314	-0.0316	0.5113807130386	-2.8969453795331	0.2548248098439	0.2208308172935872	0.2219	-0.078	1.2249	0.035	2.0075174844982	-1.1555834977203998	0.2652113699487	0.2417341067313858	0.1029	-0.5344	-0.5933	-0.0291	2.4968661003448	-1.1754123851932	0.1978561013903	0.2521655136062942
850	0.1042134722954704	0.0027	0.1576	0.0791	0.0888	-2.5770471969114	-0.7174988508759	-1.3913662807055	0.1153703649019724	1.0756	1.756	1.3806	2.9992	-2.4277797384356	-0.777811716939	-1.4996776442226	0.1434228456350344	0.1098	-1.0371	-0.1549	0.2215	-5.692149681676	-2.0892723022928	-3.545593926684	0.1487611070963917	0.6714	1.1699	-0.8084	-2.179	-3.3262565305314995	-2.1491917380489	-4.592905403918	0.1558064301471377	0.1589	-0.3549	-0.5099	-1.0693	-2.6460155297285	0.2489233552389	1.3231848085023998	0.1667972353579953	0.0224	0.446	0.0345	-0.0348	-3.1339084534392	-1.0602553343343	-2.1227532214185	0.173342302939335
851	0.1133909578649137	0.9016	-1.4663	-3.107	-0.3518	-0.7653399762070999	-3.1350494013295	-0.5259376343976	0.1419173944250141	0.0005	-0.0142	0.0052	-0.0723	1.5061692442880998	-3.8228442640268994	-1.2217191323271	0.1534799218523045	0.2055	1.0942	0.8984	-0.061	0.0745550431765	-3.1873362891298	-0.736501534704	0.1561372161820719	0.0001	0.023	0.0014	0.026	1.9126614374805	1.3565870415667	-0.1469855626952	0.16447621887977	0.0152	0.2959	-0.202	-0.1023	-3.0252430026458	-5.494372266347099	-0.5137412948806	0.1661933284649895	0.0003	-0.048	0.0193	-0.0188	-1.6575612264217	-1.2258894935812998	0.1105932592977	0.1681918524921409
852	0.1287260667349427	0.7438	2.8509	0.4393	0.5884	3.1540127421269	0.3500349441379	-0.3627034000233	0.1463060379619178	0.9196	3.044	0.3309	-0.2304	1.8168218146953	0.0961937100614999	-0.9171647316784	0.1486207548737424	0.0205	0.4419	0.0996	-0.0403	1.3138605102265	0.4666476871326999	1.9411457917073	0.1691078903687915	0.0152	0.1549	0.068	0.3257	-1.5621150339435	-0.3575494630016	-1.1219452064719	0.1806164536420417	0.1688	1.1551	0.1036	-0.2378	0.734927813476	-0.1121669805257	-1.4315748580809	0.1895170897686098	0.0036	0.0239	0.1081	0.1259	-1.6645249428556002	-0.3176949729025	-0.8256528422701999	0.198615066372434
854	0.1096167870145981	0.0002	-0.0148	-0.0317	-0.0373	1.4341321550764	1.3116573005072998	1.9413425068608	0.1429267512897884	0.5674	0.9724	-1.836	-1.2799	1.5279652832959	-2.029706953813	-1.294779140337	0.1583478289188208	0.5866	-2.2452	0.6142	-0.3716	2.041116432716	-0.8526028182997	0.0756959910667999	0.1653436635137646	0.0003	0.0018	0.0225	-0.0464	2.2076161386384	-1.437594341778	-0.3413401343532	0.1680862471078279	0.0049	0.0024	-0.1909	-0.0856	3.1802545436037994	3.5164407409353	4.0377358977103	0.1720498433694131	0.2084	-1.2844	0.2544	-0.3197	2.9947128108225995	-0.4956828437893	0.8618090874835	0.181554269158694
855	0.139572454882178	0.9573	1.1347	0.4705	2.963	3.8787900536823	-1.1660880869173	-2.0781775676354	0.1409057036116801	0.5175	0.3632	-0.9647	2.1086	4.5104030685401	-1.0553374554967998	-0.0749878165141999	0.1447382643352147	0.1595	-0.2019	-0.0418	-1.269	4.2931115099840005	-0.87341528154	-1.3218471454585998	0.1450236050732279	0.0987	0.3264	-0.6334	0.7162	4.417042056689	-0.8979653326967999	-0.8904901568637998	0.1688303342367209	0.0144	-0.1148	-0.051	-0.3351	4.4177502312416	-0.9224760408229	-2.0943082102224	0.1701496314588819	0.009	0.0463	-0.1053	0.2575	4.7603099995465	-1.3696095847283998	-0.4367469838007	0.1838010307198846
856	0.1336857548310372	0.1711	-0.1731	0.8339	-1.0928	4.4094881947946	-0.5620545365802	-0.6926340554735	0.1337519598121246	0.1788	-1.1292	-0.7623	-0.3858	3.2311250822989	0.360775591519	-1.5303258651379	0.1480772002670101	0.0198	-0.429	0.1057	-0.073	3.2867561277087	-0.5058726887406	-0.5660675257116	0.148082253296879	0.022	0.0839	0.4134	-0.2131	3.0931884166647	-0.3880403117941	-0.6839785887194999	0.1793932231537737	1.9169	3.6186	-0.8485	1.4878	3.7253128909216	-0.1417922826428	-1.1800155197851	0.1808147146894666	2.161	1.8448	1.8569	-3.3281	3.6894320469232	-0.1134653005388	-1.1900086495829	0.193844486908573
858	0.1339831967487267	0.2778	-0.0181	-1.4816	-0.9564	1.4542364437641	-0.1727945908344	1.3984086832007998	0.1343025048722506	0.262	1.3367	-0.6006	0.8824	1.4973170623806	-0.0315924536521	1.4813044488857	0.149955943966714	0.0	0.0005	0.0099	-0.0044	1.2276599299628	0.0245107081260999	1.2735732467897	0.1500220273075915	0.0001	-0.022	0.0172	-0.0028	1.2827795159734998	0.1126390968941	1.3019002288936998	0.174947802670785	0.0075	-0.1725	-0.1769	-0.0596	3.9028679884707	0.6168200353146	3.8842587349496	0.1758941186699025	0.0075	0.0058	0.2244	0.1167	2.7475205489345	-3.3778352437792	1.0938542825521	0.1896717481294237
859	0.163181536711692	0.5182	0.1749	-2.093	0.5934	0.3658114994486	-2.6471564776188	-0.9840872268991	0.1640147692097836	0.2528	-1.1272	-0.0197	-1.0204	0.258090281392	-1.5284373996643	-1.0668256204612	0.1675104199936762	0.0145	0.3601	0.0044	-0.0101	1.5793866244208	-2.2685978362234	-1.0424722844579	0.167706272858939	0.0126	0.2754	-0.0559	-0.1841	1.5345749124535	-1.6499286784658995	-1.1198993688755	0.2114257741282725	0.2013	0.5126	-1.0373	-0.2992	1.642964962032	-1.7443912951766	-1.9538535906234	0.2121949077481261	0.6101	2.0498	0.2786	-0.1837	2.0310446168568	-2.7443337634478	-1.3142539405335	0.2152842941955818
864	0.1563850766682096	0.5455	2.2735	0.1711	0.1839	-1.0322037534452	-0.5282195301782	-0.2170555003718999	0.1770539970258736	0.6938	2.4213	0.118	0.0304	2.259076822794	0.1129538411397	0.0887578772592	0.1843584589254245	0.0496	0.5888	0.2356	0.0354	1.4933040732491998	0.0289958136259	-0.0025966400262	0.1901153012538406	0.0014	0.0607	-0.0772	0.0377	0.0026359830569	-0.0128651710389	-0.1126390968941	0.2186514010445155	0.0176	0.2539	0.2094	0.1125	-1.2517378647512	-0.0128651710389	-0.1140947890299999	0.2285241155376841	0.1253	-0.1082	-0.6725	0.5986	-2.9013911420022	-0.3452744374232	-0.2764634767289	0.2300067075755642
865	0.1038480827445017	0.156	-1.2995	0.2686	-0.7023	-1.3793666563419995	-4.910206946513499	-1.9854853873062	0.1172231114061142	0.001	-0.0501	-0.0148	-0.1002	-4.8589036344807	-3.9262377487065	-3.3375086373117	0.1250724097282651	0.0046	-0.2098	0.0989	-0.039	-3.4583704276221	-1.303434607091	0.208911493017	0.1307039747677225	0.0088	0.1463	0.1744	0.2221	-1.4405450690805	-2.4683424030873	0.295466160557	0.1350838682943589	0.0882	-0.0283	-0.5552	-0.819	-3.8063201911329	-3.0402720403732	-1.4494365940187	0.143515649030365	0.8828	-2.2857	1.8621	0.7314	-5.416355036469	-1.8875605838939	-1.4133983778975	0.148227603792928
866	0.153823255938502	0.0091	-0.0816	-0.2718	-0.0928	2.1670928170174	-0.9065814564201	1.2459150962075998	0.1569322349120977	0.2859	1.2462	1.0854	0.0376	2.2096619762348	-0.7481864148219	0.994985246403	0.1648136965962228	0.0491	0.2043	-0.3604	0.5245	-0.4026759192145	-2.5067412010505	0.3990170173594	0.1832780722628975	0.0493	-0.4506	0.0143	-0.4472	0.1741715969089	0.5290457338229	-0.9976605724906	0.1868611147390045	0.0378	0.3738	0.1596	0.372	3.5533051607011994	0.581883424053	1.0714287550531	0.1899821059589509	0.97	-2.343	-1.1246	-0.9506	2.4491823471364	-0.3893779748379	0.7942177607408999	0.1949119782388748
867	0.1416266052345766	0.2199	-0.4387	-1.4617	-0.0002	4.3762826768838	1.1231648404236	0.0176650207843	0.1642527290648162	0.034	0.5563	0.037	-0.0001	2.5349894970931	-1.519034415327	0.0156191831879	0.1853517192257419	0.8173	-2.119	-1.4575	-0.0027	3.5508658927978	0.0390282864544	0.0173502765387	0.1854216788836416	0.0025	0.1134	0.0781	-0.0379	-0.4455598226775	0.7508223978788	0.0164847298632999	0.1971054132465214	0.1519	0.9541	0.4956	-0.0003	4.959189019735	1.2649571230663998	0.0171535613851999	0.2151815368826493	0.093	-0.26	0.7619	-0.001	3.8563251831526	1.1402003727166998	0.0169961892624	0.2259572744849919
869	0.1332618883109891	1.2498	-0.9162	-3.6264	-0.2787	0.9858576632806	5.8201325605431	0.5928994726489999	0.1393819244192128	0.0221	0.1317	0.4695	0.0098	-0.366283615817	-0.2000986541402	0.038162739779	0.1771572996985388	0.0151	0.2234	0.2001	0.1954	0.5500155691859999	3.5675866808453	0.3289864227134	0.1850851481968595	0.1668	0.5861	-0.9486	0.329	0.7500355372648	3.4674586677137995	0.3538905611464999	0.1867517789324225	0.0169	-0.3236	-0.168	0.0505	0.9146074346829	6.129368781845099	0.4059413907626	0.1902391475247403	0.0782	0.2222	0.7526	0.027	1.3872746055127	5.1873392547643	0.6203215650469	0.2017018719159793
870	0.1057608886429312	0.165	-1.4451	-0.4957	0.0752	-0.1853056745969999	-0.4083413156353	5.9048774486709	0.1191833323643809	0.0014	0.088	0.0856	-0.0456	-3.6991891185368	-1.2544918769002	5.799949585794	0.1271253539683706	0.006	0.2498	0.0117	0.0914	-2.1325889790935	0.9550520702425	2.1704369746269	0.1334889042220586	0.0115	-0.3487	-0.0598	0.0677	-0.0243926790339999	0.8816379749562999	3.1658156513369	0.1380863011013533	0.0898	0.9029	0.3805	-0.1239	-1.9932753073848	-0.0385168270553	4.6721422677478	0.1498732852178946	0.1878	1.0712	-0.3097	0.7973	-6.2534960437036	-0.1806631969743999	3.1860379691167	0.1538897225746633
872	0.1430888631452785	0.1786	0.0234	-0.8095	1.103	-0.2156784942974	0.6316917009191999	0.3055773194469	0.1749861718884243	0.2342	-0.2315	-1.3613	-0.3177	-0.0554343302563	1.0497507451374	-1.5486990604748	0.1863137823033959	0.001	-0.0749	-0.0291	0.0444	-0.1509985518266	0.103472170741	-0.6350358585287	0.1902843238167258	0.3638	0.0477	-0.9344	1.4115	-1.0414887086904	0.0433560198314	-0.3743882801411999	0.1915100550954125	0.004	-0.0942	0.0924	0.1171	0.7883949921972999	-1.6244343945723	-0.4921419710262999	0.1927035487785224	0.0088	-0.0145	0.1325	-0.2252	-0.4324979364850999	0.2703653069704	-0.7752544199435	0.1962987894524791
877	0.1370692720835194	0.6478	-0.415	-0.8403	-2.4921	0.3967351215788	0.8635401808343	3.0545142174866	0.1439201475625459	0.0029	-0.094	-0.1456	-0.025	-1.2546885920537	-1.7362472878217	2.3928824702047	0.1509985288209193	0.5392	1.094	1.7645	1.0229	2.0780201955126	3.7450237493023	6.4724006665184	0.1576053084129336	1.0394	-0.842	-1.5679	-2.5934	-0.0125110837626	0.4261637085423999	4.990781473387099	0.1600816068877318	0.0353	-0.2232	-0.1258	-0.5153	0.0900561972722999	0.1796796212068999	0.5528876104271	0.1652738523230697	0.0011	0.0742	0.026	-0.063	-1.1429150418349998	-1.5490138047203998	2.5094558701688	0.1680881768139981
879	0.153877725395529	1.2158	-2.89	-1.8666	0.1246	2.482938667477	2.10878644552	-0.3086854188721999	0.1851041233346227	0.0005	0.0175	-0.0551	0.0246	4.203960202417799	2.5138229465765	-0.1432479747787	0.1875354641758189	0.0017	-0.0138	0.036	0.1118	0.8611402559615999	1.7193297846207	-0.4363928965243999	0.1945076895452434	0.0524	0.5754	-0.2097	0.1706	4.2132058146323	3.1138041647515	-0.3440941465022	0.2101638741805178	0.0041	0.0163	-0.05	-0.1635	2.4595689072412	2.0315560762559	-0.2879122986626	0.2105715471179354	0.0003	-0.0211	0.0213	-0.0309	2.6149345354755	1.7517484419174998	-0.1545787676203	0.210966478335236
880	0.1509463595030885	1.4688	3.7408	0.7586	0.1656	3.6003594254184	2.3925677259591	-0.0746337292379	0.1725084512154012	0.0042	-0.0288	0.0371	0.1845	-3.3267286468999	1.236551454901	-0.4090888332186	0.1769942183963001	0.0509	0.035	0.6498	-0.087	5.8804060835755	2.7710083382624	0.0391463155465	0.1855786803803422	0.0349	-0.0329	0.5182	-0.113	-0.9285742105814	1.5657739357986	-0.2890532465529	0.1890678610810443	0.0025	0.0153	-0.0178	-0.1396	3.6883304420636	0.9975425433985	0.124323977012	0.1994398020629914	0.0001	-0.0007	0.0101	0.0243	-1.4480202449134998	1.617391992077	-0.3195047523147	0.2019012196404458
881	0.1563186375940294	0.3329	-1.7247	0.4686	0.0007	-1.2655079254962	0.0380053676562	0.0003147442456	0.1653558429694673	0.1349	0.928	0.6021	-0.0	-0.3029806794207	-0.4060594198547	-0.0001573721228	0.1793881462368546	0.005	0.0001	-0.0002	0.2047	2.2418445753474	-2.4835288129375	-0.0018097794122	0.1994436816874514	0.4725	-1.8824	0.1023	0.0007	0.6395209640284999	-0.0843908008515	-0.0003147442456	0.2049005849826901	0.7291	-2.0607	-1.0446	0.0001	-1.9180514326864	0.7108498786876	0.0008262036447	0.2076113532307271	0.0001	-0.0003	0.0001	-0.0248	1.7075268754106998	-2.2045867252745	-0.0014163491051999	0.209260860993657
882	0.1265730541287811	1.3319	-2.6205	-2.9859	-0.0378	-0.8850608186272	-1.4603346135226	1.01898449513	0.1533616633137069	0.0386	-0.5233	-0.2043	-0.2484	0.2392843127173999	-1.6057071119590998	1.0920445031399	0.1560175512474519	0.0574	-0.4302	-0.4781	-0.3712	-0.8157777415645	-2.3985085235948	1.17242231486	0.1715082724903341	0.177	0.8704	0.0128	0.8888	0.3774570365358	0.5868406459212	0.5020564147627	0.1797848539157105	0.179	0.7879	-0.8137	0.4591	-1.4866157580302	0.5967157466269	-0.5908142920219	0.1829191777846489	0.0196	-0.3303	0.0234	-0.2263	-0.7496027639271	-0.6390881906908	0.6374751264321	0.1850227761686107
886	0.0970069704541679	1.6741	-1.286	-0.5317	4.8939	1.9470472463123	1.900661813117	-6.8975807992933	0.1304279793787685	0.0002	-0.0059	0.0443	-0.0194	0.183731953369	0.3715555819307999	-3.7819275120989	0.1443521966835437	0.0107	-0.1008	0.1132	0.2961	1.818434878954	3.1678221459026	-4.5552934665688	0.1486543095645227	0.0141	0.1904	0.275	-0.1739	2.8812081672531	2.7627069587847	-8.4297951299048	0.1519976197664656	0.0122	0.1213	0.2963	-0.1346	2.4992660252175	2.3819057646394	-5.0996042963033	0.1586034688659979	0.0112	0.1315	-0.2666	-0.1324	1.8536075483998	0.6390488476601	-7.431465725892299	0.1654923133626981
893	0.0874216432679826	2.9347	2.0634	2.992	6.0945	3.126984080036	3.8780031930683	9.9263646747021	0.1182212409897597	0.0	-0.0005	-0.0075	-0.0091	0.9282201233051	0.6123349298148	3.0132433782823	0.1434744791479526	0.0028	0.0141	0.0095	0.1689	1.6807736145347	1.1517278807118	5.820014531450999	0.1469300165920417	0.0154	0.0002	0.0169	0.3961	3.3702026958234	4.5529328847268	10.0483674129028	0.1526901729730655	0.0043	-0.004	0.2011	-0.039	1.5969729591437	3.5615278541175	4.0470601959862	0.1541655474468276	0.0391	-0.1251	-0.5669	0.2078	3.96184319149	5.4431869834064	12.496133410934	0.1590202376246725
894	0.1039955209687459	1.2311	2.8545	0.9449	2.9523	-4.244994983437899	-2.1686271952147	-4.9495499772135	0.1310422988207417	0.0001	-0.0159	0.0208	-0.0062	-4.0998192001549	0.3697064594879	-3.3177584359003	0.147867425293853	0.1732	0.3937	0.914	0.8758	-6.012834724911699	-5.0112005063204	-4.2486932283237	0.1544148488733373	0.0004	0.0608	-0.0109	-0.0025	-5.0516057988493	0.1796402781761999	-3.9031433896856	0.1591114494074677	0.0671	0.2392	-0.5388	-0.534	-5.1265542723328	-5.3818905415758	-3.7877896236732	0.1629203773859258	0.0117	0.0148	0.3205	0.0689	-6.0035891126972	-5.7534067804759	-2.5880632455074	0.1673686845270686
895	0.0952677899694676	1.5132	-3.2576	-0.318	-3.6211	3.0983423536864	1.7634333220353997	4.2249300377809	0.1150474351341316	0.0002	0.0334	0.0166	0.0371	-0.8601173371633999	-0.0790008056456	-0.8433572060852	0.13620715315926	0.1872	0.8868	0.2551	1.1001	4.9786244769008	1.0750876569082	5.9092051820479	0.1396773197679321	0.0055	0.155	0.0431	0.1829	1.1953986447888	-0.3949253421665999	1.4697769408905998	0.1450348209620712	0.0041	0.079	-0.1611	0.1031	3.8471582569994993	7.462035260746199	2.8965519492261	0.1491726026968418	0.003	-0.0445	0.1689	-0.0117	0.6545500017559	3.3568260653854	0.9951426185258	0.1523039884585946
896	0.1181003614905058	1.544	-3.0857	-0.174	3.1715	4.5660341139499	0.2239405307444	-4.5312155317804	0.1303393529098008	0.0001	-0.0258	-0.0153	0.0223	1.8547091532594	0.4108199265694	-1.6640528264871997	0.1575229381461831	0.0005	0.0123	-0.0605	-0.027	3.3870021699323	1.2907268081749	-2.3775386882317	0.1650520673085204	0.0167	0.1197	0.3497	-0.1212	3.2055521123439	4.2602600793495	-2.8382849207594	0.167129102925068	0.0092	0.0123	0.2803	0.0619	2.7513368229124	-1.4829961992058	-3.8783966233753	0.1715389827846646	0.0203	-0.2659	0.1645	0.2822	2.5002889440157	-3.9109333097642	-3.4492821875304003	0.1733346616556942
897	0.0899106764805294	1.9801	-2.1096	-4.4729	2.9286	3.7839340066646	7.1926535295433	-5.0528647758317	0.1260776811724538	0.0019	-0.0903	-0.0999	0.0673	1.8349196088173	4.9103643186363	-2.8539827900087	0.1464579279973498	0.0302	0.2592	0.403	-0.2829	2.0288414071375995	6.6846169741142	-4.1724464348271	0.1481305878244057	0.1733	0.453	1.0119	-0.7253	5.3635960323003	11.485332266189598	-7.6090601664721	0.1505021272514572	0.0142	0.2763	0.0435	-0.252	0.3197408104988999	9.6123679466854	-2.0870690925736	0.1522480295521087	0.127	-0.8356	-0.5664	0.4823	4.8646083739322	9.024110951659	-6.3112122697405	0.1583151558439426
899	0.1381871095984753	0.0261	-0.2934	-0.1732	-0.4085	2.5745292429466	2.3184061130896	1.5976024476348998	0.1437797648379708	0.6452	-2.0742	-0.9048	-1.269	-0.0667257800672	0.3050658600477999	-0.4881289818948999	0.1455759703265859	0.0157	0.1072	0.3371	-0.191	2.1256252626596	-0.7424423323396999	1.2643276345752	0.1626507712316844	0.0225	-0.2551	-0.1938	-0.3245	5.238760595889199	-1.6433190493083	2.6954697193184	0.1647293194497549	0.1641	-0.6891	-0.8582	-0.5321	1.3483250051196998	-0.7180889963363999	0.1040229731708	0.173289351228734	0.0098	-0.2674	0.0421	0.1086	3.1208465672468	-0.1531230754844	2.103278421222	0.1758054198047977
900	0.1372517533455235	0.2304	1.1576	-1.0846	-0.0454	-2.1912494378672	-3.2911625471470995	-1.7174413191471	0.1640696686337159	0.0208	-0.3767	-0.2156	-0.0415	-3.6590198841921	-0.3777717807814	-1.4438105406286	0.177414253800975	0.0021	-0.0348	0.1228	0.0388	-0.7372097092565999	1.7927832229376	-0.8520913589006	0.1815179983265493	0.6978	-0.106	2.3761	0.3309	-3.0125745467603995	-1.7626858044521	-1.5797800547277998	0.1901592993630072	0.186	-0.2753	1.1698	0.153	-2.3758862809423	-3.3368004627591	-1.7411651666592	0.2056351356661217	0.035	0.4513	-0.2272	0.0134	-1.5650264182153	-3.208424153585	-1.6631872798118	0.213086273609266
908	0.1367745643143552	0.2332	-0.8105	1.3779	0.0463	4.351811311788399	-0.17704363815	-1.9477160778342	0.1639135939545665	0.0204	-0.2517	-0.3146	0.1567	1.895547219126	1.9424834547511	-1.5470859962161	0.1761483988926785	0.0009	0.0836	-0.0253	-0.0083	-0.8629893784044999	-0.281302669505	-0.4295078661518999	0.1811543150459574	0.6904	-2.234	0.6508	0.5496	3.0316559166499	1.0346430213486	-1.7380177242032	0.1891935756867697	0.1764	-1.0314	0.5412	0.2043	4.3553128415207	0.0544507544888	-1.9673089071228	0.2024579073474268	0.0014	0.0563	0.08	-0.0239	2.0424147527291	0.782532880623	-1.4245717986162998	0.2046981124645527
910	0.1603964892920768	1.4221	-3.1101	1.9036	0.0509	2.0011439135248	-1.3904613909994	-0.0689289897864	0.1812860929200322	0.0074	-0.2184	-0.1133	-0.0288	5.181831230466299	-4.1343230380788	-0.2340516896342999	0.1851925954564963	0.0023	-0.0834	-0.104	-0.0289	3.5423284551359	-1.7823573198021	-0.0118029092099999	0.1878200408957159	0.0028	0.0118	0.019	-0.1482	1.298713443407	-1.0211090187878	-0.06294884912	0.197297837768828	0.0013	0.0127	0.0094	-0.0983	0.6021450848634999	-0.5907749489912	-0.0498476198969	0.2052942325466574	0.0044	0.0076	-0.0383	0.1755	1.5991761688629	-1.0675731380445	-0.0476837532084	0.2226881262243342
911	0.1081732506714333	2.0736	-4.963	0.0114	-2.0304	8.329863831926799	-0.6714675049569	2.9118957311991	0.1719148767578712	0.0029	-0.1322	0.0812	0.0383	6.628435126274599	-0.7449602863045	2.1940427930469	0.1751854042200633	0.0001	-0.0187	0.0129	-0.0258	11.4641263726423	-0.2346024920641	4.7079837687155	0.1755624065524032	0.1139	-0.9226	0.2577	-0.2353	9.8180926542157	0.0411134670814999	4.115477726373499	0.188587609362536	0.1051	-0.4735	0.6765	0.3926	8.4131530279187	-0.2611590377866	3.3070964745806	0.19295159889109	0.0536	-0.5418	-0.1819	-0.2998	8.256764480886199	-0.2418022666822	3.2782186900468	0.2047826127212029
913	0.1359057922953508	1.2705	-2.8332	-1.6968	-1.7654	5.170972553993099	2.4352155712379	2.3499198806803	0.181551979309304	0.0339	-0.3126	-0.1065	-0.413	3.9644398315162	1.8778821983417	1.1787171997719998	0.1886064205983849	0.0568	0.1908	0.1557	-0.6251	4.854103784735299	2.3810008749333	2.3472445545927	0.1913945446700773	0.004	-0.1356	-0.034	0.1079	5.1143579328158	2.2722567380785	1.5007792490821998	0.1920607618524942	0.0839	-0.5877	-0.4283	-0.3551	4.5132357667505	2.1168124237828	1.3517085057599	0.1943969348478743	0.0783	0.0099	0.2189	0.7458	3.5292665689435	1.5387846167383998	0.8797101664520001	0.2015350638664025
914	0.1520342709539495	0.3734	-1.9143	-0.1389	-0.0042	-1.7817671743416	0.6119021564770999	0.4625560119399	0.1704367074992253	0.1827	-1.1011	-0.6231	0.0839	-1.4972383763192	1.3112638702003	0.3514512932431	0.1908594321144103	0.1119	0.7746	0.5246	-0.0657	-0.6563991241988	-1.059114386444	0.7429931347695	0.2016498077011699	0.0061	-0.1127	-0.1329	0.1213	-2.6685984293503	-0.1622900016375	0.6571072987514	0.2084063524836196	0.087	-0.412	0.6617	-0.1376	-1.5769473565174	1.9233233988002	0.2206750591962999	0.2137343980048079	1.2102	0.8801	2.7451	-0.4275	-1.7478928249089	0.9779103710792	0.3855223578293	0.2258177193548361
922	0.1169921997008891	0.1009	-0.746	-0.8284	0.226	-5.3273611010256	-0.2282289210906999	-0.3516873514273	0.1278469953548399	0.0111	0.0034	-0.3594	0.0348	-5.156927092033199	-0.5148822427709	-0.4393829668576	0.1375990210776639	0.0629	0.0789	-0.8181	0.0983	-3.8100184360187	-0.5164166209682	-0.3559757417736	0.1481791586499837	0.0127	-0.3134	-0.1728	0.0216	-5.7554526180723	-0.6399143943355	-0.2402678884849	0.1553403228698381	0.1113	-1.0327	-0.054	-0.0711	-5.1140038455395	-1.864072794566	-0.0465428053181	0.1600246939692068	0.6671	-2.4993	-0.0154	-0.0812	-7.1790408409211	-0.094029843373	-0.8874607434999	0.1689028226145135
923	0.1174313024840907	1.3941	1.9845	-3.4182	-1.4783	4.610216337426	-1.8387752258259	-3.8039202662602	0.1445512640107891	0.001	-0.0555	-0.0782	0.0398	0.9222793256694	0.7291443879631	-1.1712026809083	0.1482258225539625	0.1721	-0.8584	-0.7364	0.6799	3.8690329820687	0.7955947668154001	-2.8584678955085	0.1527543526997815	0.0325	-0.0499	0.54	-0.1575	3.4752879308231	0.2518740825414	-2.2883873806655	0.1643608227447832	0.1727	-0.7774	-0.8761	0.452	3.2500884230963	-0.6580515314882	-2.4809321729113	0.1657377557443604	0.0001	-0.0081	-0.0229	-0.0105	1.2155029334765	0.6086760279596999	-1.3659506828733	0.1667528249215914
924	0.1210930711655534	1.2775	2.0937	-3.2426	-0.9625	-0.1585130706903	2.0229399525326	-0.4208523993979	0.1461281110416711	0.073	-0.7583	0.2681	0.3194	1.0876774267322	1.9937080807225	-0.3448416640854999	0.1489814813050017	0.0499	0.3834	-0.4055	-0.437	0.0324186572968	3.2038997050544995	-0.062555418813	0.1646641702762903	0.1928	1.1493	0.2554	-0.6088	0.7284755564411999	-0.6163872619769	-0.7996077559468	0.172015968959652	0.0788	0.3739	0.6893	0.2688	-0.8573239819837	-0.3146262165078999	-0.2526216001247	0.1740959614255322	0.2927	1.5063	0.3366	-0.3743	0.329694597266	1.7570204080313	-0.4177836430033	0.177229817475778
927	0.1202736964640669	0.0006	0.01	0.0223	0.0844	0.9972277991529	0.6140660231656	-0.0572834526992	0.1474977210066159	0.0035	-0.0538	0.0109	0.1819	0.7607761846458999	1.5259981317609	-0.2143014882228999	0.1562138035776941	1.2109	3.0935	1.4313	-0.0933	-3.136819837711	0.0662930067295	-0.1501723481818999	0.1665258391449546	0.0031	-0.0282	0.0184	0.1626	0.1691750320099999	1.481265105855	-0.2357434399543999	0.1827709828921501	0.0025	-0.042	0.132	-0.0304	-1.7864489949949	0.5030399905302	-0.1623293446682	0.1888792632641939	0.125	-0.1703	0.968	-0.1645	0.8778217009783998	1.9547584803295	-0.2746143542859999	0.1984178460654156
928	0.1586025960699296	0.7504	2.3337	-1.2376	-0.3447	6.226310009489899	-1.9822986018195	1.1682126105751	0.1818761199668479	0.0637	0.1195	0.6105	0.372	2.6966893532701	-0.7862311255087999	1.4884255374423998	0.1860309581580038	0.1044	0.0951	-0.73	-0.5479	4.1393196029777	-0.5675625608782	1.7933340253674	0.1917186691579256	0.0478	0.5466	-0.2419	0.1305	2.9971127356953	0.2000593111094999	2.6700147784555	0.1930216607120664	0.2437	1.2656	-0.4858	-0.2365	4.2960622372865	-0.7381145989627	1.9291461673438	0.1978459838341188	0.0028	0.1226	-0.0766	-0.0032	2.8699560604729	-0.6193379892794	-0.0283269821039999	0.2037605350834171
929	0.1365024298077141	0.6996	2.657	0.2759	-0.7432	-5.2438751898802	0.5949453102454	5.028668811951199	0.1519199280541339	0.1258	1.0603	0.3282	-0.1012	-0.596833775719	0.7604614404003	2.334222011431	0.158335292259843	0.2394	1.4418	0.3742	-0.2216	-2.3299729641154	0.7688021629087	3.509004908133	0.1752105547115658	0.5294	-1.9088	-0.7795	-0.5304	-1.3525347094046	0.0115275079951	0.3153343910605	0.1783869863052603	0.1802	1.1576	0.351	0.2273	-0.3152163619683999	0.7685267616938	1.7414405678741	0.1787731774346067	0.0317	-0.4698	-0.2107	-0.026	1.6419813862645	1.7164184003489	3.5331221859521	0.1802225679425576
930	0.1377041053567876	0.7095	-0.8591	2.6435	0.0439	-4.7229734634122	6.59389194532	0.6624972939573	0.1538742860277805	0.178	-0.0514	1.3158	0.0341	-2.6812668852357	3.3211812795712	0.1706700671766	0.1600210124235176	0.1566	-0.1253	1.2046	0.0358	-2.3480707582374	2.7574743357016	0.0986723209956	0.1813988971263162	0.4961	0.3646	1.991	-0.07	-3.4417283256359994	1.6025596695030997	0.5595759256460999	0.1818832089083875	0.4111	-0.2305	-1.8247	-0.088	-3.4052573361771	1.528870173002	0.5713394918253999	0.1870366081200664	0.097	-0.2077	0.8572	0.0028	-3.2567767383153	1.3003658506964	0.577555690676	0.195976079445501
938	0.0892652619789694	0.0	-0.0086	0.0048	0.0036	1.8584467411759	-0.4609036046504999	3.7843667800023	0.1217913969534754	0.0813	-0.7749	0.4006	-0.4903	4.114612179698099	0.0087734958461	6.6234385613757	0.1352898812408422	0.0	-0.0023	0.019	0.0126	1.5826127529382	-0.6469567968308	3.3200009886501998	0.156496496528056	0.0019	0.0436	-0.0491	-0.119	3.9502369974335	1.8692267315877	8.2319783715452	0.1589438913045117	0.0777	-0.53	0.6716	-0.0411	5.2665367755634	-2.9255084198213	5.404552127259	0.1768561964472797	0.4098	0.7855	0.7414	1.5197	5.231364106117599	-1.2801435329166	6.7112128628674	0.1938174732271479
939	0.0892835965762919	0.0003	0.0366	0.0349	-0.0425	-0.0757746771281999	-1.1807630373684	2.4764077243808003	0.1229774797711065	0.1088	-0.6878	0.9136	0.1413	0.383987979632	-4.7263963070831	4.2521554150253	0.1351539058607919	0.0047	0.1119	0.1545	-0.1274	-0.0574408248219999	-0.9274332626911	2.2602964567457	0.1535183943354997	0.0644	0.738	-0.2385	-0.1672	2.5136655744537	-5.0553827297965	2.8483567366186	0.1634825344924368	0.0601	-0.2027	-0.6114	0.369	-0.0952494773247	-6.0672461363698	3.117935182975	0.169111298132135	0.3275	-0.3418	-1.4228	0.8739	0.4498482130237999	-5.2938408388692	3.9318638020966	0.1909074226684128
940	0.0886007789964035	0.0	0.0038	0.002	0.0053	-1.9391786401723	1.9147466181076	0.8839985567983	0.1225325525900584	0.0906	-0.6401	0.8222	0.1541	-5.3334592707841	3.2651961468851	1.5176967522832	0.1346966753788727	0.0	-0.0076	-0.0044	0.004	-1.3811764357542	1.847155291365	0.7873327303683999	0.1566564078349749	0.0028	-0.1387	-0.0149	0.0839	-5.278615085988299	1.8204807165504	1.5268636784363	0.1587282522442551	0.0786	0.1286	0.8515	-0.0394	-3.6030740945367	6.129172066691599	1.1825334737499	0.1758346590243235	0.6246	-2.2689	0.0281	0.4235	-5.1048369193864	5.0832769385628	1.4541577577026998	0.1782718668925637
941	0.1190084108025536	0.0011	-0.0574	-0.0281	-0.1014	1.1471640891506	1.5809603456487995	0.3644738364047999	0.1257272059606992	1.2455	-2.8684	-2.5536	-0.3332	5.5510262305551	6.696931342723299	1.4016348117182	0.1455798811879578	0.0035	-0.0126	-0.1073	0.1568	0.4552382082296999	2.1297956239138	0.7871360152149001	0.1616226979442762	0.0024	0.0336	-0.0269	0.1427	1.0467606748042	2.7393371985489	0.8535077080058	0.1674177209663808	0.03	0.2023	-0.4164	-0.2327	2.7865488353889	4.0054352695056	0.9639435951807	0.1738317320625643	0.1578	0.7385	0.8868	0.1723	8.5750889422799	6.7301368606341	0.6724904237550999	0.1864187589070467
[truncated: 297 more rows]
[truncated: 111 more columns]
