# Supplementary material for: Data-Driven Recommendation of Optimal Tuning Scheme for Range-Separated Hybrid Functionals in Solution-Phase UV/Vis Absorption Energy Prediction
Source: J Chem Theory Comput. 2025 Oct 23;21(21):11106–25. doi: 10.1021/acs.jctc.5c01044 (PMC12613327; doi:10.1021/acs.jctc.5c01044)
Supplement: Supplementary file 2 [file ct5c01044_si_002.zip › SI-data/tddft_results/SV╬│T-╬▒0p05-TDDFT.csv]

	ΔE_1	f_1	Tx_1	Ty_1	Tz_1	Dx_1	Dy_1	Dz_1	ΔE_2	f_2	Tx_2	Ty_2	Tz_2	Dx_2	Dy_2	Dz_2	ΔE_3	f_3	Tx_3	Ty_3	Tz_3	Dx_3	Dy_3	Dz_3	ΔE_4	f_4	Tx_4	Ty_4	Tz_4	Dx_4	Dy_4	Dz_4	ΔE_5	f_5	Tx_5	Ty_5	Tz_5	Dx_5	Dy_5	Dz_5	ΔE_6	f_6	Tx_6	Ty_6	Tz_6	Dx_6	Dy_6	Dz_6	ΔE_7
8	0.1088471304520898	0.4142	-1.437	1.9057	-0.1066	0.0915905754695999	-1.6402109498829998	-2.0844724525474	0.1136702731863648	0.0529	0.5902	-0.3858	0.4477	-3.4879957297392	3.9754165370815	-1.8583287120838	0.1212704163442523	0.1043	-0.8036	0.6197	-0.5099	-2.9761429003322	4.2150549370752	-1.3452562487251	0.1238897063770102	0.0985	0.517	0.5996	0.752	0.9146861207443	-1.7100841724061997	-1.432479747787	0.128892054539962	0.1313	-0.8083	0.9288	-0.109	2.020658056752	0.8339542217478999	1.3586722221938	0.1314505516622418	0.3753	1.4725	-1.3982	0.399	-1.8135563431472	2.8332883558605	-0.7741528150839	0.139316562467254
9	0.0940125394415271	0.034	0.4788	0.5571	-0.0533	-6.801151031047599	0.032654715481	-4.9494319481214	0.098194494212171	0.0002	-0.0025	-0.0584	0.008	3.7555676815299	0.8200267888800998	2.0507161322068	0.1082823678196319	0.0	0.0078	-0.0183	-0.0044	-0.6352325736822	-1.7779902433943997	0.6816573499081999	0.1267837731916644	0.0196	-0.2991	0.1635	-0.3403	-4.7702637863136	0.2228389258848	-3.620739115321	0.1307728444411429	0.0014	0.086	-0.0513	-0.0795	-1.5547578872026	-2.6736736803106	0.6388914755373	0.138405360064568	0.0005	-0.0741	-0.0065	-0.02	2.294878980731	1.3910908794905998	0.6568318975365	0.1433533449759933
12	0.1229260711639541	1.6674	-0.2889	-3.089	3.2744	0.2963317072324	2.9524583958508	-2.7266687426635	0.1280716953245106	0.1402	-0.1163	1.1773	-0.4924	0.3694704013037	-2.7416977803909	1.2178635153185	0.1438403787793183	0.2034	-0.2326	-0.5809	1.3151	0.2540379492299	3.0298067942069995	-2.5802339823981	0.149848373964388	0.0677	-0.0461	0.7395	-0.3589	0.3993711046356999	3.6656688563804	-3.7120542895757	0.1521374133996313	0.0724	-0.0773	0.7762	-0.3251	0.1019771355743999	2.2624996664649	-1.5784423916839998	0.1551864362444951	0.1193	-0.0633	-0.7821	0.7331	0.1263698146084	-0.3484218798792	0.3589264690761	0.164122990777343
16	0.0910325049703489	0.1539	-0.9825	-1.1715	0.4448	-2.9068598232694995	0.4622412676943	1.145275623677	0.0971010887397435	0.0023	-0.0427	0.1726	-0.056	1.2048409721568	-1.7829081222319	0.0487066720066	0.1013825080853108	0.0004	0.0363	0.0232	-0.0634	-0.9216891802089	-3.5603475631965	0.4730999441674999	0.1061593154544218	0.0022	-0.1579	-0.074	0.0252	-0.3779684959349	1.7637087232503	0.4016530004162999	0.1200344731678206	0.0012	0.0236	0.0873	-0.083	0.7387440874539	-4.655854253038	4.4355726241487	0.1221766682476391	0.0403	-0.2916	-0.6126	0.1844	-0.5272359544107	1.5766719553025	0.2717423130449	0.1280794597183338
19	0.078346934121112	0.0002	0.0304	-0.0379	-0.0467	-10.272858746077	7.7233516706556	-0.7110465938410999	0.0853748519645383	1.8594	-3.1059	4.789	-0.2955	-10.5743837333618	11.2482511631914	-0.8360787454057	0.1200782794455988	0.0013	0.0369	-0.113	0.0408	-9.5467437714778	6.806619712314899	-0.6453437325721	0.1209231254600478	0.424	-0.8033	2.1455	-0.104	-6.6174584207093	6.198494486785	-0.4982007977541	0.1270236763501112	0.066	0.7786	-0.4131	0.0485	-10.0389250855348	16.8226471539823	-0.9742908122548	0.1343136777644034	0.0199	-0.4414	-0.163	-0.0204	-7.0726179428776	4.6381105461923	-0.4404058856557999	0.1429278850059444
20	0.0806436927485294	1.7677	-1.8754	5.4164	-0.1565	-5.3567896879892	13.7333536973569	-0.4003153373725	0.0815545203082723	0.078	0.4344	-1.1159	0.0184	-4.7251373301007	11.4423696766652	-1.8007698581696998	0.0971163771869145	0.0001	0.032	-0.0034	-0.0059	-0.0114881649644	0.0591719181728	5.020210060350699	0.1090409753351559	0.0001	0.0062	0.0438	-0.0078	0.0574801678527	1.3258994776206998	7.4889852367757	0.1113853625358907	0.4889	0.8477	-2.4216	-0.0354	-2.7800572353234	6.0687411715364	0.2136719997317	0.1168306471698688	0.0009	0.0057	-0.0889	0.0621	-4.590269420861099	11.0559424291298	-2.051345620698	0.1256066281732651
21	0.1299782744201695	0.4151	1.8332	-1.1697	-0.2478	8.6328838543782	-7.9498888414262	-0.5325079205244999	0.1338109229745507	0.0099	-0.0331	0.2853	-0.1692	8.4781870576658	-8.3951339198581	-0.0371004779501	0.1384245751753135	0.013	0.0005	-0.3681	0.0702	3.2061816008351	-4.056463180323499	0.1114588059731	0.1488118259190303	0.2457	1.1664	-0.8163	-0.671	5.8755275477687	-5.394204910184899	-0.4876568655265	0.1495183082158933	0.195	-0.1151	1.0324	-0.9366	3.9142774673737	-4.2520767289639	0.2475070061337	0.1529634614079822	0.0504	-0.0381	-0.3397	0.6143	7.307495836156599	-6.425857861200299	-0.5915618096052	0.1573579311801979
22	0.1218890935191844	0.0002	0.0178	0.0404	0.0226	8.4536763495397	-7.7157978087612	-0.1847155291364999	0.1238527453928587	0.3639	-1.7527	1.1438	0.1654	8.192163224476799	-7.234357142085299	-0.275794645207	0.1363181055679069	0.0133	-0.3523	-0.0141	0.1492	3.6846321971778	-3.7043430555585	0.0479591544232999	0.1388021423445194	0.0095	-0.2833	0.1067	0.1056	5.885678049689299	-5.0725756342124	-0.1898694661581999	0.142006934114289	0.0094	0.2778	-0.0729	-0.1283	2.676112948214	-2.5890074782442	-0.0914725463775	0.1427876422962333	0.0411	-0.2039	0.6233	0.0365	-0.0610997266770999	-0.8996570830169001	0.3596346436287	0.1445852644706771
23	0.0713726287408469	0.0022	-0.1493	0.1483	0.0517	-6.479757813259299	9.4710871234417	0.1808205690971999	0.0824889129943648	2.3636	4.6551	-4.6157	0.0668	-9.0885941789763	10.0478952965344	-0.0670405243128	0.108229304023641	0.0003	-0.004	-0.0299	-0.0507	-7.1142428693582	9.803653761948798	0.1261730994549	0.113146344915136	0.1341	1.2516	-0.4506	0.0915	-6.4728727828868	6.5826004955091	-0.1393923577701	0.1299398735981252	0.0142	-0.1381	-0.3779	-0.0485	-3.8509745309774	4.7897779295408	0.0008262036447	0.1326968059595505	0.1124	-0.4206	-1.0339	-0.1578	-8.2503515668821	9.5566975582449	0.0351333264151	0.1338058567149309
25	0.0723956489983864	0.9118	0.5081	4.1584	-1.1585	-1.5050282963978	-23.6873765226411	4.716993322745799	0.1021585145607721	0.4304	-0.2149	2.3993	-0.7192	1.1225353519324	-15.618396327286	3.2686583335867	0.1119787672116171	0.9891	-0.2872	-3.5378	0.8063	0.0947773609563	-14.488936601950398	2.188652797841	0.1167155920684615	0.03	0.4759	0.1957	0.3483	-0.0037769309471999	-16.696395368466	2.8540614760701	0.1232510412533826	0.2657	0.6014	1.6795	-0.225	1.1355185520634	-14.53724984365	2.2983411674326	0.1241033646495582	0.003	0.0284	-0.1866	-0.0138	0.5718509512245	-16.5077061932288	3.4544361245521	0.1257883862088851
26	0.0739025569509813	0.7717	-0.7083	-3.8827	0.294	-6.4405721546821	-22.717846217101	-1.6492205039133	0.0903015803411512	0.0736	-0.0624	-1.0121	0.4401	-4.2833150953397	-13.0534274407995	-1.2765239740922	0.1057807354742835	1.2923	0.8565	4.1919	-0.1412	-4.647238129314699	-13.200176945310496	-2.0718826827234	0.1083658501204467	0.1284	-0.633	-0.7652	-0.8893	-4.8821553656244	-15.9761425054411	-1.2031885648674	0.1107966033402057	0.0192	0.2253	0.0516	0.4538	-5.3839757222029	-13.4162882129456	-3.8671051735644	0.11475134301853	0.2459	0.3999	1.7348	0.2109	-4.697557865579999	-13.5653589562679	-1.6572858252068	0.1236760311997805
28	0.0708897983233867	2.6545	-2.8881	-6.5076	-2.3407	6.106628510100499	17.9926302009389	5.927657063446199	0.0959618679048621	0.0088	-0.2348	-0.2876	0.0068	9.7014405681902	15.239995058013395	-1.4280339853179	0.1013749858694283	0.3753	0.7925	2.1308	0.62	3.1101452628964	12.019531937034198	2.9775985924681	0.1096123583554745	0.0146	-0.1072	0.3661	0.2317	4.9492352329679	13.6918861429991	-1.3143326265949	0.1137586519649957	0.0024	-0.1409	0.0461	0.1008	13.4214421499673	12.488107432671198	-1.0123748659724	0.1147706444901495	0.0828	-0.7197	-0.6776	-0.3243	3.6697605315732	14.4327940971415	3.4124571107952	0.1157853965208513
29	0.1008742548639747	0.0404	-0.0039	0.7545	-0.1779	-0.7397276632214	-0.4140853981174999	1.8886228457228	0.1046350533760455	0.012	0.1895	-0.1594	-0.3317	1.7643775547722	-3.2405280666361995	-2.584443686683	0.11718586745229	0.0023	-0.153	-0.0457	-0.0651	-0.7939030164952999	-0.0051932800524	1.8231166996073	0.1295379827968497	0.2123	-0.593	1.1224	0.9204	-1.8179627625856	1.7207854767566	3.4959036789099	0.1306111952594423	0.0002	-0.008	0.0438	0.0293	3.1307610109832	-2.4085409964233	-5.5985526116407	0.1318490225729021	0.0009	-0.0522	0.0721	0.0533	2.1967574621652	-6.705429437354501	-2.6427107151497	0.1444084069552972
30	0.0790248952799301	0.0223	0.2834	0.3823	-0.4438	-0.920233488073	5.9176639336484	4.4577620934635	0.0790517983459377	0.023	0.3289	0.4544	-0.3487	-1.2094834497793998	5.5791958405363	4.804570909084	0.0821981737829864	1.6364	-2.5515	-3.2998	3.5304	-1.363629444062	7.6496621741545	6.0644921242208	0.0924306349708593	0.0028	0.0328	-0.1434	-0.1559	-1.4680458475398	7.8241878583397	6.348588148905501	0.097157339435736	0.0007	0.0316	-0.0039	-0.1021	4.905721841013699	13.4709750256186	-3.5891073186382	0.0972558466911824	0.0029	-0.0406	-0.1932	-0.0739	-7.033747028545999	-1.9083337041035	12.8141824711128	0.1006406071727588
32	0.0827306716253795	0.981	-1.897	3.2775	-1.8566	15.483371045923596	5.9479187242567	-8.6376837041236	0.0896585255126667	0.2737	-1.7422	-0.6584	1.0539	14.574743751907098	6.7176651199022	-8.9665520977449	0.1045882068280052	0.021	0.5021	-0.222	0.017	11.418055683692598	10.8903082698828	-11.167952037532698	0.1051797813881865	0.0967	-0.3859	-0.855	0.7067	15.9105183302335	2.0274250580324	-5.8962219819169	0.106714748907516	0.7288	1.564	-2.4466	1.3462	13.2027735853367	5.5262401212141	-7.5775070558507	0.1089321253544274	0.226	-1.3961	-0.5286	0.9398	12.5874485851887	6.6482246707167	-8.0741734754075	0.1147202505313948
33	0.080040216924908	0.9791	3.4184	-2.3754	1.0105	9.9381282408814	-0.2089508360476999	-7.252651651360799	0.0830007231812355	0.0006	0.0919	-0.0334	-0.0274	-0.9672877527902	-1.4045855390207	6.591373991355199	0.0868980707300566	0.7045	1.6964	0.5658	-2.9938	8.897387049774299	-0.2622606426461999	-6.196291277065799	0.1023122005348926	0.2972	-1.2495	-0.1911	1.6614	5.7580886011292	0.943445876186	-5.422256491074	0.1033264667397409	0.1037	0.8682	-0.753	0.4301	12.0472687736777	-0.8290363429104001	-8.7295890238388	0.1057944403937669	0.4941	-0.738	-0.6837	2.448	7.591080401442199	-1.1435051872955	-2.4563034356930995	0.1077530656970743
34	0.0726663183101122	0.4936	2.1418	-2.2936	0.5844	10.4761835287346	2.5705555968458995	-10.7477684696567	0.0777717148405169	0.9151	2.681	0.5044	-3.1949	11.4970958323689	-0.5060694038940999	-7.990569535169999	0.0892778633167295	0.0739	-0.5915	0.8755	-0.3536	13.1209794245114	2.2513262457461	-14.8153263846376	0.0917423325567316	0.2637	-1.3073	-0.3288	1.5792	7.7972378823102	0.8916704477848	-5.8264274454551	0.0933071452916781	0.0275	-0.6495	-0.0388	0.1365	9.0404776524302	2.2882693515734	-9.0494085203991	0.0952663714461736	0.1767	1.1864	-1.0533	0.5144	13.4774272826534	0.6081645685606	-11.7170233739819	0.098384526722011
35	0.0678675991660248	0.7353	1.7126	3.6475	-0.1185	9.1380483685662	-1.7109890621123	17.1509254021431	0.0735273759143526	0.5218	-1.048	1.1507	-2.8673	7.828712306870199	-2.6815029434199	15.732805860561598	0.0879456215182704	0.3204	-0.9346	0.2557	-2.1275	11.0667617625723	6.1524237978353	14.0708775577322	0.0901149985913452	0.2364	0.0307	1.4844	-1.3154	5.116167712227999	-8.929569648886899	16.5765564969538	0.0982874019755367	0.0977	0.2118	-0.2616	1.1737	7.235183345729999	-2.2063178186253	14.0974734464854	0.1026638230600472	0.0555	-0.1497	-0.7048	0.5401	4.7427236648236	-7.360844985785799	13.2482934718566	0.1038780451904116
37	0.1153890802221271	0.0001	-0.0099	-0.0251	0.0093	-0.0717616879968	-2.3616047607982	-0.5299899665597	0.1254690306787537	0.0772	0.4217	0.0624	0.8612	0.9787365747239	1.8217396935328	2.3433889375841	0.1383819073911014	0.0033	-0.1709	-0.0762	0.028	-0.1986429620042999	-1.4562822813605	-0.6410553422258	0.1403620126650147	0.2362	0.0604	1.537	0.3979	0.7954373946925999	-1.0054898355998998	1.4971990332885	0.1627882628881884	0.0064	-0.1232	-0.0164	-0.2085	0.9610322109089	-2.7407535476541	1.6310833667606	0.1715561752134902	0.0001	0.001	-0.0248	-0.0045	0.0101111588899	-2.4806174286657	-0.4020464307233	0.1842220219740641
38	0.1182463102652912	0.0002	0.0275	-0.0085	-0.0387	-0.8353705708531	-0.9430131028483	1.7774394409646	0.127706482170221	0.0835	-0.1273	0.701	0.6876	1.0357446262082	-0.8814019167720999	-3.1020012555415	0.1410006686013152	0.016	-0.0164	0.1514	-0.3839	-0.5997845030215	-0.4298226103974999	1.4215817282831	0.1411090176889738	0.242	0.6497	0.5989	-1.3384	-0.2124917088107	-1.8528206877858	-0.2522281698176999	0.1667751732783486	0.0157	-0.0776	0.1797	0.321	-0.8219545973843999	-3.1563733239689	0.7368556219803	0.1731536378712508	0.0006	0.0381	0.0286	-0.0553	-0.9542652096285	-1.2087359321960998	1.9474013335886	0.1845085875665174
39	0.1293858186115792	1.3667	2.1358	1.7178	-2.8866	-1.7324703568745	-0.3311896324325999	3.4464101462893	0.1421051506827081	0.0001	-0.0193	-0.0006	0.0126	0.5131118063894	-0.2927908344693999	-1.4323223756641998	0.1537081515930217	0.0599	-0.3691	-0.1697	0.6477	-0.0545294405501999	1.3037493513366	1.5039266915382	0.15565539453312	0.0255	-0.2468	-0.4226	0.0784	-0.7358327031821	0.4408386589935	2.0552012377066	0.1578599568637772	0.0068	-0.0732	-0.2141	-0.1174	3.8423977502848	4.785135451918199	-3.4113161629049	0.1722702326452394	0.0638	0.3568	0.0992	-0.6471	-1.8386571967338	0.1305401758626	4.1738627839323	0.1811725838620183
40	0.0958044268864362	0.571	2.0591	-1.926	0.9957	-0.9372690203661	0.7798968975660999	1.5040447206303	0.0976139223948458	0.0427	-0.408	-0.694	0.0881	1.401005323227	-1.1699437039259	-3.8383454181227	0.0979235018740267	0.0838	-0.0328	0.5796	0.9733	1.8854360602361	-0.138094037757	-1.3973857644026	0.1002203972088703	0.0044	0.1281	0.0423	-0.2172	-1.4381058011771	1.1175781300641998	0.1448216960066999	0.1046322207393743	0.0027	0.0186	-0.0265	-0.195	-0.5937650193244	-1.3199193369543	6.1804360356937	0.1067155551873366	0.0172	0.3521	0.2759	-0.2048	0.7580615155276	2.874401822942	3.7475023602364	0.1067649727169741
41	0.1150787775165621	0.4753	0.0324	-0.7332	2.3783	-0.3813126535443999	-2.1880233093498	4.4975378975012	0.1202288839902321	0.0363	0.1519	-0.2376	0.6114	-0.0005901454604999	2.0203433125064	-3.3828318086781	0.131383807568804	0.0133	0.0439	0.0585	-0.3827	-0.3499956011071999	-0.0851776614655	0.9901460536269	0.1343348986523869	0.0059	-0.0557	0.1784	-0.1753	-0.2305895029326999	-0.0641684830716999	0.5143707833718	0.1369175507274118	0.5693	-0.3534	-0.3146	2.4522	-0.0730600080099	0.2217373210252	0.2256716240951999	0.1377144580043827	0.2453	1.2134	-0.6166	0.9054	-0.0765615377422	-0.1958889498553	0.5436813412432999	0.1465202735660967
43	0.0986929291208523	0.0033	-0.1605	-0.0705	-0.1418	-0.4603134591899999	2.7807260668453	-3.4351580395090995	0.1017076751510309	0.0926	-0.4503	-0.1436	-1.0688	1.2906087790828	4.7206522246009	0.5207050113145	0.1063785287523877	0.0139	-0.1515	-0.2138	-0.3574	-1.9952424589198	0.6286229445246	-5.7106015630743	0.1294690245575967	0.0368	-0.2439	-0.407	-0.4492	-2.2948002946696	-2.4023641406034	-4.1846427743441	0.131219257396719	0.3353	-0.7599	-1.2567	-1.2948	1.1562523292423	3.2818382488712	1.1643176505358	0.1350495900097014	0.0043	-0.202	-0.0723	-0.0352	-0.5124823178982	1.7115398645420998	-2.8197936963304	0.1431279780063799
44	0.072352834951928	1.3911	-1.0312	5.0019	1.6607	1.9080976459193	-10.9839840259795	-1.5646329879083	0.0942767772568359	0.1365	0.3334	-1.2737	-0.6616	0.383594549325	-1.0185123787616	-0.1976593862367999	0.1075446743353685	0.4125	-0.612	1.9134	1.3105	0.0068456873417999	-0.6403078246424999	1.0050570622622	0.1112024516744744	0.0009	-0.0516	0.0759	0.0605	1.9511389215051	-9.0165570897646	-1.956922347018	0.1122120786466635	0.0254	-0.0244	0.3914	0.4314	-0.7133284896216999	3.7792128429806	1.7075662184414	0.1213766159648779	0.025	0.1718	-0.3788	-0.369	-0.0149503516659999	-1.4449908315495998	1.3314468449494	0.1277682382800654
45	0.0989044467462013	0.1635	-1.1505	-0.2097	-1.0545	10.294890843269	1.6097987871519	9.1452088001536	0.1196671766952527	0.7785	2.4047	1.1125	1.6546	4.3217532363336	5.5452034620115	1.9950457437663	0.1315337462159739	0.4285	-1.1884	-1.8505	0.2235	1.6215623533311998	6.5645420444178	-0.8803789979738998	0.1414970565735333	0.8715	0.0836	-1.974	2.3098	3.6921860590722	1.6671215828818	5.0270557476925	0.1441163017721353	0.2492	-0.2625	-1.3028	0.9095	9.4663659597577	-0.4271472843099	11.8377277921695	0.1472937899084386	0.0125	0.2346	0.017	-0.2682	1.3078410265293998	6.091678158434499	-2.3826926252534	0.1510077631870679
46	0.0996089967644424	1.7003	1.7282	-1.8299	-4.3896	3.0337804403077	-3.4863433224497995	-11.3364188949901	0.1063499083912108	0.0006	-0.0147	-0.015	-0.0886	-1.5770260425788	0.5380946308839	-1.1772615076361	0.1287490820916426	0.0712	-0.2257	0.3415	0.8135	1.5571578120752998	-2.4701128394688	-8.498015945138599	0.1327778367140195	0.0161	0.4143	0.0757	-0.0658	3.5209651894658003	-0.2277174616915999	-1.6278965812738997	0.1371598617005278	0.0059	0.0775	0.14	0.1973	3.2528424352453	-3.8903569047081	-12.3566230240718	0.1431544246459805	0.0235	0.4814	0.0724	-0.0966	3.6669671763935	-2.6244948919356	-9.2868830537043	0.1465943976555944
47	0.1187335384724562	0.6926	1.1102	-2.7235	-0.3169	13.3000295572271	-34.667465588581294	-13.9327441769445	0.1188394981200997	2.3378	2.1335	-1.658	4.7124	12.279746742084	-33.2673651550604	-16.4783169492959	0.1333255972790679	0.0	-0.017	0.0086	0.0027	19.0741701148819	-19.841870672931	-29.445897897108	0.1369493517412079	0.0	-0.0012	-0.0035	0.0008	15.3161631654486	-21.6843834866734	4.4190878942854	0.1431231711968756	0.013	0.1053	-0.2929	0.1996	14.199411239029098	-36.6387087987741	-11.6648545152737	0.143360077449244	0.016	-0.047	0.0209	-0.4065	11.6908602585664	-32.4129132143178	-19.5143792853842	0.1530948585592248
48	0.092402410032238	1.5767	3.1123	3.3267	2.2004	1.3309353855503	2.9745298360735	1.4892517410870998	0.1130557380259528	0.0099	0.2341	0.2687	0.0628	2.9316852756412	5.2408457765163	2.9954996714366	0.1208441809638017	0.007	-0.2278	0.1396	0.1261	5.169005402458099	6.4980129795041	3.9829703989759	0.1287008596495056	0.0069	-0.0652	-0.1353	-0.2409	-0.9986834912888	0.1103572011135	-0.2093836093854	0.1333176245166676	0.0011	-0.105	-0.0055	0.0274	1.876269134083	0.5717329221324	-0.0062161988506	0.1346262655419483	0.0012	0.0519	-0.0759	-0.0702	3.0477078731755	0.9819627032413	0.3674245637073	0.139306079727108
50	0.1235842814071142	0.0029	-0.1202	-0.1078	-0.0937	0.7493667057429	2.4660605073067	-0.0364316464282	0.1539416192126277	0.0185	-0.3334	-0.1377	-0.224	-3.7864126175987	5.0940569289746005	1.1089226633101998	0.1589001298608895	0.0033	-0.1434	0.0692	0.0746	-2.9422292078688	-3.4917333176557	-3.2601995819862	0.1599063986813011	0.0765	0.5222	-0.3869	-0.5429	-1.6872258715695	-0.6438880404362	-2.0624403553554003	0.1616492890086577	0.3054	-0.4736	1.4453	0.7217	-3.1132533623217	4.2752891170769	0.6771329013777	0.1700961700353771	0.0313	0.1373	-0.424	-0.2777	0.8466226776332999	1.4925565556659	0.0021638666884999	0.1701659639538971
51	0.0901637594108464	0.174	0.9215	-1.1629	0.8323	-3.4257157121411	3.4246141072815	-2.939317823597	0.0924271845783184	0.2389	-1.0312	1.3457	-1.0009	-8.353941766715199	10.7464308066129	-5.9906845986276	0.1082050987243438	0.0061	0.1242	-0.1992	0.1705	-3.600280739357	4.5184683898336	-1.0573439500625	0.1146815733545533	0.1668	0.0261	0.3725	1.4289	1.681914562425	-4.768847437208399	-3.2688550487402	0.115733631077917	1.2465	-2.2369	3.2868	-0.5905	-4.4452116666702	5.208781206495799	-3.7099297659179	0.1328543513460115	0.1562	-0.1691	0.6973	1.1174	-0.0633816224576999	-1.4271684386425	-2.5719719459511	0.1347311583571766
52	0.0922091961347926	1.1402	2.8156	-0.5034	3.2197	-7.6021751360996	0.6851588796404999	-11.7097055702717	0.1190744702563808	0.0159	0.3595	-0.1094	0.2427	-8.845493592281	0.2901548514125	-15.336700227474	0.1270489525242476	0.0308	0.2826	0.4487	-0.2881	0.3025085630523	-0.95210134294	-2.6983417605595	0.1293571629710665	0.0103	0.0907	-0.1432	-0.3014	0.1203503309113	1.3926252576879	5.056366305564	0.1346099124673206	0.0284	-0.5606	-0.0429	-0.0153	-8.3939536289371	1.0159157387354	-14.931860441571	0.1364485788415429	0.6711	1.7242	-0.3623	2.0672	-6.452571779045599	0.3549528229754	-9.0416972863819	0.1377819874305354
57	0.067521206067418	0.3446	1.8844	1.1893	1.64	12.1222172471612	11.3081312559168	10.4078840274394	0.0998716756741	0.001	-0.0884	-0.0266	-0.084	-0.045244485305	4.518940506202	-3.4124571107952	0.1051628928761392	1.2374	-2.4173	-2.0803	-2.7346	3.9300933657151	8.1151295703662	3.0355902197199	0.1187854733297011	0.3765	-1.0732	-0.813	1.7151	8.8276318563432	10.387346965414	7.558583058083999	0.1237686008695113	0.0164	-0.087	0.204	-0.3869	4.6053378016192	1.2751863110484	-1.7705150675614	0.1272749343097861	0.0447	-0.1954	0.0211	0.6983	9.3276817765402	9.9147191376149	7.586792011095899	0.1285507751075825
58	0.0709511358586114	2.4298	3.6686	5.1743	3.3372	4.166151549915099	8.547745535943399	5.5453608341343	0.0960771989935735	0.0008	-0.071	-0.0837	-0.0038	11.1326219959641	13.5661851599126	1.0937755964907	0.0997320014761858	0.5021	-1.4508	-1.8859	-1.3749	3.3414429403817	8.8337693691324	5.7742192437162	0.1082304292874562	0.0383	-0.273	-0.5037	-0.4497	5.860773911256199	12.0720942260494	2.8061023216467995	0.1124517976910766	0.133	0.743	1.0289	0.404	7.482021520341799	13.3660471627417	4.8698016539846	0.1139822020488148	0.0115	-0.1951	-0.2919	-0.1673	14.5381547333561	12.1110044834117	2.1306218275585	0.1159771132514833
60	0.0753436215356808	2.9054	-1.2528	-7.2133	-2.0593	0.7154530132795	15.9817292158005	6.2752527396807	0.095091850819298	0.0163	0.1171	-0.451	-0.198	-2.5480120402548	16.3085124287947	9.1886041630157	0.0993811176121248	0.0059	0.125	-0.2305	-0.1423	-0.5826309416363	15.1466340461623	7.2304228390153	0.1042745694902199	0.0117	0.1783	0.369	0.031	-3.6405680027938	17.1839735479311	10.765000717103298	0.1145652136527072	0.0502	0.2336	0.7724	0.0775	-1.796009351455	6.339460565783099	4.708573914176	0.1259914342211879	0.0589	-0.4312	-0.4637	0.5474	1.8808722686749	22.8038894252419	8.442109498513899	0.129956272241895
62	0.1148937204955507	0.3193	1.0829	1.591	0.6819	-5.1937521687684	-3.2095257584446	1.6650757452853997	0.1324011449133333	0.4361	0.5032	-1.1664	-1.824	-1.7187789821908996	-3.0862640432615	-1.781058999789	0.1348019224574314	0.2607	-0.5455	0.7547	1.426	-2.8961585189191	-3.7090248762118	-1.2671209897548998	0.1373700761954103	0.1715	-1.1198	-0.4418	0.6505	2.1746073358811	-0.7058533137887	-3.1164794908391	0.1385318023065946	0.3076	-1.4794	-0.99	0.4031	2.8378914904523995	-1.0859069903507	-4.227684049929899	0.1506364816195256	0.2775	-1.2572	-0.2071	1.0677	-4.2287856547895	-4.676312629001999	-0.9669336655139	0.1569504254521322
75	0.0697923985686578	2.2715	-2.8734	-5.8591	-2.4968	3.1955983255768	9.443507658921	4.2628960624064	0.1005017587317985	0.5028	-1.18	-2.268	-0.984	1.9524765845489	8.8178747847296	4.678673210844	0.1109611336676643	0.2866	0.7724	1.6941	0.6386	3.9483091889292	12.679078503689	6.345873479787199	0.1259282897224821	0.0798	-0.8299	-0.4885	0.1508	8.227414579984	22.7230394971534	11.1310876177668	0.1286962626785509	0.1228	-0.8627	-0.1748	0.81	7.020685142353599	19.0897106120084	9.4391405825133	0.133102115916455	0.0127	0.0538	0.3696	0.0595	5.8674622264752	15.629648434066198	7.140130583558799	0.1377441202084452
77	0.0655492694297174	1.1423	-3.3573	-3.8538	-0.1316	-0.4558676967209	0.7178922811828999	-4.520947000767699	0.0781435292730272	0.012	-0.0829	0.0473	-0.4707	-0.5996271308987	0.5864472156142	-4.569693015805	0.0999228685628136	0.7316	2.1973	2.4794	0.0848	-0.4930862037631	0.5238917968011999	-4.0158218296104	0.1040927140689334	1.0827	-2.5888	-2.9815	-0.107	-0.4852962836845	0.5076431251221	-3.9258836614302	0.1152406152222135	0.0041	0.0024	-0.0744	0.2173	-0.2757553021762999	0.6789426807898999	-3.5598754468281	0.1200486819203186	0.0036	0.0278	0.0905	-0.189	-0.1730699920493	0.3610509927338999	-2.0425327818212	0.1274525297512735
79	0.0966681657201982	1.1423	2.6944	3.2333	0.104	8.9026590158881	9.7914180794011	2.1100454225024	0.1268200598260116	0.0052	0.1433	0.0713	0.1894	1.7089038814852	2.9584385365172	-1.7274344489448998	0.1286877151569714	0.0195	0.2812	0.3809	-0.0605	7.540800008207599	8.5676137664469	1.1548359801370998	0.1337190291245965	0.0198	-0.2493	0.3566	0.1808	2.2629717828333	1.5922517954597	2.176849888631	0.1364585368015687	0.0031	0.0976	-0.1469	-0.0508	-0.2758733312684	-0.9392361719011	1.2016935297007998	0.1421316237818105	0.2322	0.1994	-0.1014	-1.5492	-0.0393036876693	-1.1907561671662	1.998232529253	0.1457831919578137
80	0.1092940104913723	0.5981	2.086	1.9637	-0.0318	7.6944345430911	7.2967945318062	-0.1251501806567	0.1105024008740285	0.0002	-0.0211	0.0214	0.0346	9.3993254354449	8.8938068339806	-0.1482445396776	0.1339956426369133	0.0203	0.2908	-0.3063	-0.2214	-0.4007874537408999	-0.3140360710474	-0.0083407225084	0.1397046366311493	0.2985	-1.3019	-1.2288	0.0091	7.0791488859738	6.7063736700913	-0.134159734687	0.1408677268766517	0.0014	-0.0886	-0.0828	-0.0025	-0.4996958329206999	-0.4148722587314999	-0.0009835757675	0.1419846305916879	0.0032	0.126	-0.1346	0.0019	-1.2206962135289	-1.0997557371571	0.012983200131	0.1424998158350178
87	0.1521445776772525	0.1014	0.866	0.2691	0.4206	7.0006201966966	1.0936969104293	1.7789344761312	0.152524992550346	0.785	-2.774	-0.0015	0.1579	6.082117801974399	1.0142239884153	1.6238442491118	0.155143844898844	0.0072	-0.1997	-0.0912	0.1457	-3.1773038163013	0.6703659000972999	1.6734558108245	0.1718722097086453	0.0035	0.0169	0.109	-0.1357	3.6262864826497	0.2024985790129	0.0701879667688	0.1758073987550409	0.0119	0.1322	0.0942	0.2739	3.3392790736932	0.8545699698346999	1.5306012663528	0.1814390582402202	0.0002	0.0354	-0.0018	-0.0276	-1.2823467426358	0.7237150497264999	1.6123167411167	0.1909219294577998
90	0.111079198537408	0.586	-1.029	1.3014	2.2717	1.1893004750303	-2.6053348359847	-0.6776443607767999	0.1158353138410795	0.1315	0.5753	-1.1428	-0.2567	0.6119414995078	-2.0470572303517	0.9528095174926	0.1259683677829498	0.0214	-0.2105	0.4525	-0.075	-1.6885241915826	1.5925665397053	4.1161465578954	0.1269800703560624	0.308	0.6802	-0.7588	-1.6123	-2.6771358670122	3.0293346778386	5.6640587577562	0.1315021028567098	0.0179	0.2511	-0.3674	-0.081	2.0376149029837	-4.2202875601583	-1.0377117777432	0.1338941131183658	0.0446	0.2801	-0.6323	0.1454	3.937057082149	-5.6237321512887	-7.7735533778288	0.1363953044720165
92	0.1098757174948258	0.2764	1.6569	-1.0135	0.0134	3.8416108896708	-3.7414041904779	2.3080982390462	0.1326617699041591	0.2016	0.5717	0.3677	-1.3483	4.6386613486221	-3.8254409040531	1.5532235090053	0.1352522102600575	0.4447	0.9079	0.4902	-1.9666	1.8050975915467	0.5845980931713	-3.3775598425642994	0.1397911915416174	0.1693	0.8812	0.1895	-1.0022	2.4655490479076	2.6477072800486	-7.632390583677199	0.1412023282247566	0.5465	1.7659	-1.4518	0.761	-2.6840995834461	1.4451088606416995	-0.0117635661793	0.1426193859564228	0.1863	-0.4735	0.863	-0.9954	3.2286858143955	-2.6460548727592	1.0124535520337998	0.1536339569448523
93	0.0869196219943202	3.3338	-0.5386	-7.4981	-1.0105	-0.7627039931502	14.043494808365	2.1575324605573	0.1152951534004468	0.0114	0.2182	0.3153	0.0391	-2.7158887522517	8.2754917634994	1.5427189198084	0.1299397074912524	0.0936	-0.1977	-1.0118	-0.1307	-1.5459843913565	17.565837003905298	2.6932665095992	0.1336750729096411	0.0104	0.271	0.2067	-0.0299	-1.3351844328659	24.217602547385	3.5894220628838	0.1404800411529433	0.0757	0.8853	0.1354	-0.08	-0.4742802350885	20.7559666482148	3.065608952144	0.144346326716555	0.0	0.0024	0.0041	-0.0089	-1.0734352496188	22.932265734416	3.4038803301025995	0.1489959542850251
94	0.0793794022582803	4.1503	-0.6127	-8.8343	-0.0726	-0.4459532529844999	15.709554129417898	0.5639036590231	0.1066003597035722	0.033	0.1753	0.6561	-0.0493	-1.9520831542419	12.416267058613	0.5973845781488	0.1196734806715704	0.0513	0.1045	0.7953	-0.002	-2.1239728553702	13.183692215447198	0.6435732961905999	0.1287828190589913	0.0178	0.2711	0.3604	0.0614	-1.1533016019398	28.955683734586	0.4790800848338999	0.1318569126493591	0.1178	-1.0959	-0.3706	0.0429	-0.5365602526865999	25.6065295601871	0.6187871868496	0.1401840875822334	0.0	0.0047	-0.0164	-0.0097	-0.1114981490037999	27.507860204826	0.9014275193984	0.1411643864015709
95	0.0630498504951981	1.1308	-2.4368	-4.4383	-1.1248	10.0614686421259	23.9682857618391	5.9430008454192	0.0936469606316215	0.2704	0.5428	1.7836	0.9246	4.8616576466297	15.4155436609968	5.0573498813315	0.1052946637678456	0.8746	1.6732	3.0327	0.68	4.339811687424899	12.1955919994167	2.6909452707879	0.1112754497651709	0.0206	-0.3975	-0.3198	0.1324	5.642144689656299	16.6049228220885	5.2847132557468	0.1132459653071259	0.0028	-0.0663	0.1757	0.0489	-0.3849322123688	13.9940406187751	8.6158876651158	0.1162544646899075	0.0995	-0.0422	1.0341	0.4612	6.344811217958299	19.7720761364692	5.594500279478599	0.1171481619271557
96	0.093036993777704	1.6586	1.8732	4.6299	-1.3402	-5.3916082701587	-11.2916071830228	3.7752785399106	0.1195421981781692	0.3996	0.3186	2.1463	-0.5534	-1.9296969697736	-5.887999288500599	2.1572964023731	0.1369510175873457	0.1363	1.204	0.1426	-0.1524	-2.8975748680243	-7.9093261767745	2.7765950486218	0.1400428214042907	0.001	-0.092	-0.0427	-0.0195	4.239644331262699	1.0346430213486	-0.5195640634241999	0.144269338385981	0.0004	-0.0654	0.0168	0.0027	-3.3811794013886995	-8.4466339470444	2.8430454274741	0.1497028125273103	0.0885	-0.1879	-0.9073	0.1675	-1.6299817619009995	-1.9598730743205	1.1841465380085998	0.1538587906820047
97	0.0896463398095817	0.0136	0.2408	-0.1755	-0.3727	0.0385955131167	-0.5909716641446999	1.2847860105392	0.10469522926564	1.6907	2.2779	-2.1119	-3.8176	-1.7661873341844	0.9196039995818	4.6162358211231	0.1295160386824821	0.0036	-0.123	0.0877	0.1387	3.7780718950903	-5.31917775064	-0.9485998132076998	0.1404207479817303	0.0258	0.1784	-0.1419	-0.4724	-1.7572958092462	0.9120107946567	4.9388880158938	0.1431544455930861	0.0338	-0.3461	0.4714	0.1119	0.6953880676224999	-1.3472234002601	1.9782069266267	0.1455079962338047	0.0079	0.1158	-0.2603	0.0091	1.3903040188765998	-2.1236581111246	-0.0937150991273999	0.1473539308861904
98	0.1102988089719653	0.452	-0.7267	-2.3228	0.473	1.229076279068	5.6391152762924	-0.8102303742358	0.1217673099869503	0.2025	0.7756	1.3692	-0.1352	-1.0607274507027	-1.2285254766382	0.8917491338461999	0.1262493169786406	0.5543	1.8069	1.7707	0.4312	2.2667093707498	5.1124694673422	0.1575294949228	0.1306557093288951	0.2078	-0.2556	-1.4449	0.4819	0.8747922876145	1.7949470896260995	0.8961555532846	0.1320846378220756	0.3199	-0.9013	-1.6675	0.201	2.3614080456447	2.5322748279748	1.4669835857109	0.135043269496195	0.0425	0.0832	0.6615	-0.1659	5.2933687225008	13.891552023801598	-1.0979066147142	0.1441274526147032
99	0.1075709864725012	0.374	-1.3745	-1.8031	0.2726	-0.1036688858945	4.0599647100558	-2.4726701364643	0.1098255065476256	0.047	0.2454	-0.5391	0.54	-0.2682014402818999	3.3521442447321	-1.5313094409053998	0.1213644817108243	0.1443	-0.9125	-0.6794	-0.6991	0.7049090810519	1.7256640125633995	-0.0160519565256	0.1248420838070117	0.0438	0.3931	0.4688	0.389	-4.5670963757788	-2.2525852227285	-1.6948584195253	0.1270558533093295	0.1979	0.9142	1.221	-0.0981	3.511758920282	6.9602542471984	-0.3075838140126	0.1287238117973955	0.0023	-0.153	-0.0503	-0.0253	4.980316227220899	9.120107946567	-0.469362356251	0.133274001250444
100	0.1080087695880476	0.336	0.8616	1.971	-0.1954	-1.4475087855143998	3.2811694173493	-0.7756478502505	0.1101377823235444	0.0484	-0.4739	0.612	-0.2452	-0.4369043559235	2.9312131592728	-0.0439068222612	0.1220563642425507	0.1107	-0.941	-0.4977	-0.4772	0.8256528422701999	0.7891031667499	0.5395503230198	0.125513781413751	0.0457	-0.484	-0.4003	-0.3888	-3.7375092304386	-3.5507478637057	-0.2992430915042	0.1279352705004219	0.1191	-0.4277	-1.1011	0.031	3.3299154323866	2.0488276667332	2.0318708205015	0.133954062264729	0.5336	1.0872	2.1848	0.1393	0.0668438091593	0.8294691162480999	0.4819914691057	0.140321762985278
101	0.107641406966725	0.4102	0.889	2.1571	-0.523	0.9240497620509	5.6720453929883	-1.1592817426062	0.1101959836728128	0.0421	-0.6453	0.3101	-0.2451	-0.0772303692641	3.7056807186023	-0.2758339882376999	0.1229731481301564	0.2288	-1.2099	-1.1028	-0.3335	2.1523391805049	2.8903357503755	0.1090195380697	0.1262965493944163	0.202	0.7314	1.3644	0.0464	1.4602559274612	3.0097811915807	0.3828863747723999	0.128144363038927	0.0993	-0.288	-0.9873	0.3237	-0.0352906985379	1.0396395862475	0.5293211350378	0.1318297240412272	0.0343	0.1863	0.5817	-0.1305	6.6431100767257005	11.9589830127869	-0.4572447027953999	0.1340981382947719
102	0.1080217417263268	0.3322	-0.7475	-1.9819	-0.356	-1.2575212902641	3.7995138468218	0.8725497348646	0.1101142936357558	0.0419	-0.5297	0.4943	0.2151	-0.6618678054660999	3.0756414249725	0.1724405035581	0.1213942563677697	0.108	0.9572	0.507	-0.4022	1.0924379334469	1.5257620735767	-0.3687622267511	0.1249627450153752	0.0311	0.4235	0.2839	-0.3363	-3.7818094830068	-3.6735374625204	-0.1117735502187	0.1281767957733299	0.1289	-0.4238	-1.149	-0.091	3.6819962141209	2.8631103731311	-1.6635413670881	0.1339487861665599	0.4815	0.9794	2.1051	0.0303	0.2233897283145999	1.1829269040569	-0.4352912916648	0.1397709158458392
103	0.0746743177788735	0.0	-0.0	0.0	-0.0	0.0	0.0007868606139999	-0.0	0.0766733019073628	0.0	-0.0062	0.0006	-0.0054	0.0	0.0	-0.0	0.0955388150144962	0.0001	0.0434	-0.0007	-0.0044	0.0	-0.0016524072894	-0.0	0.0972654764798866	0.0	-0.0	0.0	-0.0	0.0	0.0025179539648	-3.93430307e-05	0.1078659195149242	0.0	0.0011	-0.0	0.0001	0.0	-0.0044851054998	3.93430307e-05	0.1079683093347753	0.1943	1.6291	0.0004	0.2141	0.0	0.0051539370217	0.0	0.1169003635473487
104	0.1178363515209074	0.1143	-1.0718	-0.2294	-0.504	6.2765904027245	-1.4085985281520998	5.9359977859546	0.1469232572917961	0.02	0.066	-0.0637	-0.4421	5.3275578161791	-1.709061253608	4.1948719623261	0.1501991865347912	0.0113	-0.2535	-0.2029	-0.0875	-2.7069578842828	-8.465951375118099	3.684081394748	0.1657638150462532	0.0504	0.6439	0.1172	0.1663	3.5486626830786	-2.2601390846229	3.5762028045686	0.1701477513642777	0.0743	-0.197	-0.2224	-0.7527	3.4909464570417	-2.3528706079828	3.1356002037593	0.1768342089687285	0.053	0.6016	0.2951	0.019	-0.6154823722707999	-4.502809863615	1.5673476570265998	0.1853482162816903
110	0.0906517486961829	0.0005	0.0104	0.0542	-0.075	-2.3827713113148	-1.5405943961506	0.9216891802089	0.1056737747754864	1.7434	1.8806	3.66	-2.7954	-3.797782753471	-4.6289829630699	3.1579077021662	0.1378617257118372	0.0006	0.0347	0.059	-0.0373	0.8410753103045999	-0.3007774697015	-2.0021274892923	0.143343836092513	0.0122	-0.0288	-0.3357	0.1207	-4.226779160223799	-5.0044728480707	3.5487020261093	0.1486234846123507	0.0142	0.3075	0.0431	-0.2155	-0.7094728726130999	-0.1622900016375	-0.709354843521	0.1507648168184142	0.0573	-0.5727	0.2039	0.4478	-5.6718880208655	-5.3677663935545	5.2612254664189	0.1535235612882237
112	0.087312797329678	0.1317	-1.2717	0.3163	-0.7387	-0.3196227814068	-6.8466315745368	-1.0333053583048	0.0968623317922175	0.0016	-0.1064	0.0256	-0.1155	-0.7024304701178	-4.9879881182074	0.0436314210462999	0.1019124187764111	0.0013	-0.1081	-0.0313	-0.0847	-1.3584361640096	-4.9246851818111	-0.5432485679055999	0.1093923200355409	0.0129	0.3464	-0.2303	0.0644	-1.2251026329673	-1.4173326809675	2.7000728539103	0.1103237738794618	0.0039	-0.0837	0.1635	0.1365	1.9739185362804	-0.1381333807877	4.9715033883441	0.1183552366845806	0.055	0.704	-0.2881	0.3445	-2.2185928442037	-4.8330552633108	-0.9872346693551	0.1256977370579975
113	0.0847402630741693	0.028	0.4599	-0.5338	-0.0028	-0.9455310568131	2.9066237650853	1.7310540077692995	0.1055882907398574	1.505	2.8972	-3.5994	0.1734	-4.1812986167346	6.2462962690855	0.5987222411926	0.1336806977587445	0.0223	-0.0476	0.326	0.3771	-2.4505986962416	4.4243598603992	1.0990082195738	0.1345497358427399	0.0387	0.4673	-0.4151	0.2033	-2.4637392684954	3.4564426191178	-0.2258683392487	0.1420259180718863	0.0664	0.4903	-0.6661	-0.1324	-4.8826668250235	6.620015717704799	-2.9393571666277	0.1478061976390596	0.0035	-0.0415	0.15	0.1078	0.3751751407552	-0.1312483504152	0.5617791353653	0.1512046512803408
114	0.0954906205018334	0.0172	0.095	-0.4265	0.2812	-7.1998533041614	1.6581907149128998	4.9056038119216	0.1034645982016995	0.0021	-0.0998	-0.0994	-0.1057	0.9137812310382	-0.2288977526125999	-0.644438842866	0.1046587541073421	0.0213	-0.1084	0.4441	-0.31	5.4563668986909	-1.3153162023624	-3.7794489011648	0.1166462652336479	0.4074	-1.8507	0.4391	1.273	3.169867983499	-0.7731298962857	-2.2007311082659	0.1228914084815335	0.0001	-0.0048	-0.0373	0.0084	-5.7397154057923	0.8810084864651	4.3051898204089	0.1237766250809429	0.0002	0.0387	-0.004	-0.0288	-5.9942648144213	1.8305525324096	3.7096150216723	0.127185886326254
115	0.1066386477052405	0.0183	0.5069	-0.0266	-0.0073	-0.4587397379619999	-8.196136870577499	-1.3019002288936998	0.1133138618588669	0.0035	-0.0774	0.0146	-0.1997	0.0949347330790999	1.5868618002538	0.2364909575376999	0.1211400904353419	0.3686	0.1133	2.1087	0.3234	0.3038855691268	5.0920504344089	0.7700217968604	0.133942088605152	0.0001	-0.0165	0.0022	0.0198	-0.0145175783283	-6.4644140312863	-1.0384592953265	0.1348274275797575	0.0002	0.0013	0.0486	0.0066	-0.6578941593654	-5.6800320282204	-0.9043782467009	0.1361014647215105	0.0043	-0.0084	-0.214	-0.0336	0.2952694454035	6.343158810668899	0.9482850689621	0.1381493302072316
116	0.1005529968221611	0.0009	0.0081	0.0156	-0.1139	-1.1534589740626	-0.9199580868581	-1.6346242395236	0.1197097298216233	0.0272	-0.2721	-0.503	-0.1164	-2.4209340510938	-2.7942600694060995	-1.9515323518121	0.1226578868404446	0.3161	-1.2234	-1.4666	0.4668	4.3444541650475	2.5271602339838	-0.7805657290879999	0.1335082406055209	0.0009	0.0743	-0.0648	-0.017	-1.9969342092399	-1.7713806142367998	-1.6969829431830998	0.1360401797377964	0.0001	-0.0344	-0.015	-0.0001	-1.7241689773968	-2.071410566355	-1.1314268768706	0.1386469834581288	0.004	0.0955	0.1739	-0.0651	5.444800047665099	4.2695450345947	-1.699225495933	0.1404044349638484
117	0.0785567337163056	0.0004	0.0417	-0.001	-0.0793	-0.6211871117222999	-0.9626846181983	-1.5321749875808	0.0896044783051902	0.0009	0.0464	-0.0506	-0.0989	3.2196762603652	4.0928161406903	0.779385438167	0.1000290685509323	0.0195	0.1897	0.4675	0.1961	-3.3108734055278	-5.369300771751799	-3.2107453923963	0.1081763662777771	0.0549	-0.5353	-0.6236	-0.2927	-0.5872340762281999	-1.5653805054916	-1.5968942730823	0.1087699168482569	0.2588	-0.9733	-1.4509	-0.7189	-0.1079179332100999	-5.7268108917227	-1.7507255231193	0.1125090990497887	0.0033	-0.1849	0.1018	0.0027	0.9929000657758998	-2.1231859947562	-0.6772115874391	0.1164835451771081
118	0.0760385682247197	0.0	-0.0	-0.0	0.0	0.0046818206533	-0.0010229187981999	-0.0001967151534999	0.077660053170223	0.0	-0.0003	0.0	-0.0071	-0.0041310182235	0.0036982448858	-0.0001967151534999	0.0972281715222109	0.0	-0.0016	-0.0006	0.011	-0.1309336061695999	0.0778598577553	-0.0001967151534999	0.098742424559023	0.0	0.0002	0.0003	0.0001	0.1328220716432	-0.0764435086501	-0.0001180290920999	0.1032510836189463	0.0853	-0.5626	-0.9602	-0.0006	-0.0336776342791999	0.0193961141350999	-0.0003934303069999	0.1050467485252388	0.0	-0.0029	-0.0043	-0.0001	0.0324580003275	-0.0191600559509	-0.0003147442456	0.117876808466742
120	0.0869651665143732	0.0028	0.0043	0.2156	0.0309	1.2929693609248	0.0643258551945	-0.0217960390077999	0.095062574482971	0.0074	-0.3417	0.0012	0.0033	2.6567955201403	-0.0758140201589	-0.0243139929726	0.1132385232047352	0.0523	-0.832	0.0027	0.0059	2.2839022751657	-0.0719584031503	-0.0206550911175	0.1188254473896267	0.002	-0.0215	-0.1377	0.0768	4.752677451590699	1.9593616149214	0.0693617631241	0.1190615264150689	0.0022	0.1654	-0.0194	0.0096	4.866890269712799	-1.9778528393504	-0.1683094853346	0.1272044109174996	0.0082	0.3111	0.0071	-0.0008	0.4314356746562	0.0841940856979999	-0.0136913746835999	0.1280719988737959
125	0.1386581210709458	0.0258	-0.1201	-0.5113	0.0578	-4.7156163166713	-0.1175176327009	-1.8287820960281	0.1469420824923822	0.039	0.4194	0.4679	-0.0609	-3.85955131167	-0.6187871868496	-1.6373782516726	0.1575909390659591	0.0008	-0.0335	0.0117	-0.0819	1.9235201139537	0.9388820846248	-0.5839292616494	0.164492460236501	0.0211	-0.4313	0.0325	-0.0736	-6.935074707550399	2.4730635667713	-2.7640839648592	0.1684872794452653	0.0055	-0.047	-0.2139	0.0241	0.8535470510365001	-2.7586546266226	0.1287303964504	0.1739193482930514	0.0118	0.2461	-0.1554	0.1302	-2.8880538545949	4.838838688823699	-2.0083043451122	0.1785559949034084
126	0.121540145976169	0.0373	0.1561	0.6605	0.0023	5.001640149860299	0.241959638805	-4.463663548068499	0.1258106121904462	0.0156	-0.065	0.4227	-0.058	3.0425539361538	2.8974568389322	-2.1475786737902	0.130742303928616	0.0087	0.1501	0.1463	-0.2375	1.1935495223459	0.0847055450970999	-1.4739473021448	0.1410154234485321	0.0512	-0.4211	0.2987	0.5271	5.973255636027499	1.8360605567076	-5.238131107398	0.150771125204649	0.0029	0.1596	0.0204	0.0511	1.3229880933488998	-2.3010951795816	-1.3436825274970998	0.1853795803462126	0.1422	0.7615	-0.2221	-0.7221	2.7640839648592	0.5343570429674	-2.5271602339838	0.192330591075036
127	0.141185366214093	0.0524	0.2839	0.6863	-0.0692	-1.002853852543	-3.6396631130876993	0.3628607721460999	0.1462198402547248	0.0014	0.0687	-0.0937	0.0367	-6.807996718389401	2.0035831814282	-0.5188165458409	0.1576820104663972	0.0167	-0.3807	-0.1076	-0.0531	-0.8264397028842	0.2626934159838999	0.1598900767648	0.1582054007277548	0.0159	0.3843	0.0225	-0.0491	-1.0933034801223	0.2377105914893999	0.1215306218323	0.1741500523646855	0.0171	0.1878	-0.3321	0.0454	-1.1652225402419	0.5754311670182	-1.0635994919438	0.1767708601438694	0.0139	-0.1908	0.2839	-0.0313	-0.5825915986056	-0.5042202814512	-1.2470560440979	0.1806724658350243
128	0.1244563406517315	0.0851	0.5459	0.0008	0.8528	-1.6712132580745998	-0.0228583008367	0.8117254094024	0.1294062501244239	0.436	0.9524	0.0065	2.0362	2.8768410908454	0.0053899952059	7.005577418564799	0.150412437257512	0.3518	0.2544	0.0246	1.8554	2.631261893216	0.0057047394515	7.3653694343163	0.1575943935009239	0.1429	-0.369	-0.0563	1.1049	0.7837525145747	0.068456873418	-1.0172534017792	0.1583559446360297	0.0707	0.0339	0.0663	-0.8152	0.6475075992606	0.207731202096	-4.1009601480452	0.1606690809601112	0.0113	-0.1842	0.2093	-0.1657	0.7536157530584999	-0.0791188347377	-2.737881506413	0.1624307685585797
130	0.145254358756428	0.0201	-0.4511	-0.0594	0.0186	-2.2379496153081	-1.0142239884153	-0.1273140473452	0.1531273772870088	0.842	2.8495	0.2236	0.2806	-6.808468834757799	0.4245113012529999	-0.7092761574595999	0.1648825357677175	0.0218	-0.3701	-0.2473	-0.0073	-6.168003637992499	0.4967451056181999	-0.6499075241332999	0.1697828355118908	0.0321	0.4993	0.0829	0.1665	-7.1547661909792	0.4512645621289999	-0.7605794694924	0.1756335535804488	0.0032	-0.0022	0.0181	0.1638	-2.5775979993412	-0.9575700242073	-0.1554443142957	0.1948463311122849	0.0429	-0.5628	0.0266	-0.113	-7.9505183299174	0.3709260934396	-0.883251039215	0.1964144156381349
132	0.1261827746389045	0.3709	1.931	-0.4451	-0.6941	7.464553214711	-1.8098187552307	-2.7933945227307	0.1352685148255984	0.0268	-0.447	-0.1247	-0.2863	7.1412715314491	-1.022131937586	-1.3718127944476	0.1420408474783168	0.1181	-1.111	-0.0671	0.0906	7.198712356271099	-1.0911396134338	-1.6002777737224998	0.1476589361789875	0.011	0.0238	-0.2856	-0.171	5.3591502698312	-3.1278889697421	-4.8115346255179	0.1512481510688891	0.3644	1.4032	0.591	1.1384	5.943866392094599	-0.7149808969110999	-0.9268037741999	0.1561339127867635	0.1215	-1.0602	-0.1499	-0.1445	12.2715240486677	-0.7006993767669999	-0.7134071756831	0.1583257414821514
133	0.138057998989185	0.0361	-0.0907	-0.6136	0.0899	-4.0817214060329	-0.8144400785207	-0.5463566673308999	0.1511389380049962	0.0445	-0.5793	-0.3262	-0.0005	-3.734833904351	-0.53899952059	-0.4823848994126999	0.156808407015852	0.0008	0.0206	-0.0089	-0.084	1.8813050420126	0.8384786702784001	0.3858371020748999	0.1593649053432622	0.002	-0.1289	0.0315	-0.0343	-7.6047717761258	2.7507860204826	-1.0752056860003	0.1688504908647408	0.0039	0.137	0.1273	-0.0047	0.6955060967146	-2.220127222401	-1.1099455821084	0.1765473589366301	0.0012	0.0193	-0.0871	-0.0485	-1.521394997169	1.9122680071735	-1.0167025993494	0.177803613823162
138	0.1244285511924116	0.7228	1.3376	1.8997	1.821	0.958002797545	1.9007011561477	0.4989089723066999	0.1311605294298651	0.0221	-0.2033	-0.3666	-0.2778	0.0455592295505999	0.1775157545184	-0.5197607785777	0.1458230579747735	0.0231	-0.2101	0.1698	-0.4059	0.796302941368	1.9388638959267	0.1961250080394999	0.151886375200819	0.052	0.1429	-0.5755	0.4026	0.6217772571828	0.4657034543958999	0.3429138555812	0.1600522566852954	0.0382	0.0107	0.4077	-0.4379	2.6805980537138	6.2735609893606	2.9137055106113	0.1606619038202321	0.2726	0.0813	-1.528	0.4509	-0.5940010775086	-1.1833203343638998	-1.3438792426506	0.1619504040196954
139	0.1144880786923937	1.0229	1.5262	2.6426	2.0222	-0.0003934303069999	-0.0012589769824	-0.0005901454604999	0.1266222937917673	0.0208	0.1485	0.4271	0.2043	0.0002754012148999	-0.0007475175832999	0.0003540872762999	0.1331687578468161	0.0	0.0003	0.0003	0.0004	0.0032261285174	0.0079079491707	0.0035408727629999	0.1443139891628601	0.0	-0.0011	0.0004	-0.0017	0.0049965648989	0.0112127637494999	0.0056653964207999	0.1478446782071025	0.1054	0.406	-0.6151	0.7257	-0.0032261285174	-0.0070424024952999	-0.0038556170085999	0.1524518621621402	0.0	-0.0002	0.0018	-0.001	-0.0022032097191999	-0.0079866352321	-0.0031474424559999	0.1544581891698882
140	0.1213387149334243	0.471	2.0974	-1.193	-0.0041	1.2428856828437	2.1790530983502	0.0047998497454	0.1284348178106605	0.0032	0.0052	-0.0034	0.1922	0.997739258552	1.7524959595007998	0.0035015297323	0.132709341516049	0.6936	2.4302	-1.3904	-0.0049	0.9853068608508	1.7103202305904	0.00393430307	0.1355712335764433	0.0	-0.0073	-0.0121	-0.0003	-1.0019883058676	-1.7658332469080995	-0.0033835006402	0.1370565230135406	1.0761	-1.701	-2.9805	-0.0059	-0.8347017393312	-1.4682032196625998	-0.0023605818419999	0.142821063219532	0.3593	0.9566	1.6907	0.0033	-2.5534807215221	-4.6107671398558	-0.0086161237233	0.1438287318210905
141	0.0892450950611433	0.0616	-0.7558	0.6317	-0.2562	3.2453279163816	-4.5997510912598	-1.5065626745951	0.1116620168399396	0.0241	-0.208	-0.1621	-0.5044	-2.1204319826072	-1.7348309387165002	-4.8276259250742	0.1252502014110579	0.069	-0.763	0.4912	-0.0484	6.417517138691899	-4.0144448235359	3.9692003382309	0.1382046471033043	0.0219	-0.1873	0.3137	0.3224	0.6316917009191999	-1.6027957276873	-0.8596058777642999	0.1544051088367088	1.1314	2.6545	-1.2899	1.5102	-0.3646705515582999	-0.7692349362463999	-0.7518453166769999	0.1550404378581437	0.0632	0.5971	-0.3951	0.3135	-6.604593249670399	0.8399737054449998	-6.9898402062848	0.159077978872603
152	0.0749164802847846	0.7185	-0.2124	-3.7869	-0.0165	-14.484294124327798	0.7140366641742999	4.2331527311972	0.0816584072949369	0.5442	3.0295	-0.1694	-0.8885	-14.3208631748	0.8169580324854999	4.1873181004317	0.0979589811260742	0.4373	-0.1638	-2.5826	-0.0076	-11.3116327856491	0.4274620285555	3.2983623217652	0.1009389850953266	0.9647	3.6272	-0.2193	-1.0631	-13.6663131730441	0.8742414851847	3.9987862973173	0.1138410475887689	0.5608	-2.6043	0.1345	0.7668	-3.734047043737	0.1468675336031	1.0768580932896998	0.1164712878128722	0.0473	0.0301	0.7799	0.0007	-6.1602530609446	0.3610116497032	1.7921537344464	0.122356366117045
153	0.1237705368230639	0.511	-2.1104	1.1817	-0.5854	-0.0963117391535999	-0.2407400048533	-0.1358121419763999	0.1360555192665058	0.0443	-0.6125	0.3142	-0.1208	-0.1639424089268999	-0.3434646580109999	-0.2064328820829	0.1395216923278627	0.0005	-0.0305	-0.0456	-0.0462	-0.2646212244881999	-0.0381233967482999	-0.0561425048088999	0.1468233432728342	0.071	-0.3566	-0.2809	0.7208	0.0879316736145	-0.2502610182827	-0.0988296931183999	0.1499518681009486	0.0023	0.1356	-0.0172	-0.0638	-0.0380447106869	-0.1936857401361	-0.1148816496439999	0.1557727714558154	0.0002	-0.0203	-0.0328	0.0039	-0.0347792391388	-0.3758439722771	-0.1814107145577	0.1562094120353718
154	0.1422447719616186	0.2311	-0.8725	1.2728	-0.2365	0.801024105052	2.6646641262803	2.0380476763214	0.1453889931542243	0.027	-0.3674	0.2689	-0.2661	0.5019777287013	-1.1923692314249	-1.2871859354119	0.1524861860159399	0.1207	-0.7239	0.2858	-0.7626	-0.2776437676499	0.3554249393438	-1.0155616514591	0.1584904169693771	0.4763	0.052	-1.7688	-1.1732	1.9008978713012	1.0547079670056	2.0098387233095	0.161059243954681	0.014	0.1379	-0.1661	-0.2897	-1.7416372830276	5.041573326020799	0.4920632849648999	0.1622607401671308	0.0497	-0.1298	0.5153	0.4211	2.2138716805197	-0.7713594599042	1.2679078503689	0.1636505574741407
155	0.0975092897647192	0.4291	1.1486	-2.2067	0.6416	-4.1500995933895	13.1718499632065	-2.6816996585734	0.1254985253059712	0.2932	0.8466	-1.6028	0.468	-2.7127413097957	11.2412874467575	-1.816074297112	0.130165043591447	0.0657	0.6706	0.525	0.1772	4.9154395695966	0.8996177399862	0.9781464292634	0.1346694919156441	0.0009	-0.0693	0.0604	-0.0381	-2.5059543404365	6.2744658790667	-1.9130155247568	0.1397583780843822	0.2207	-0.4293	1.4776	-0.0231	-1.9075861865202	6.713691473801499	-1.7088251954237998	0.1408635650175052	0.0143	0.0777	-0.3792	-0.0452	-0.8151875961039999	0.0525622890152	-1.1694715875575	0.145395454785074
156	0.0948568735381138	0.3987	-0.9585	2.3196	0.0713	-5.801641336114099	12.2099128625915	-1.0335020734583	0.1249883732478836	0.3647	0.5761	-2.0001	-0.2125	-4.3987868904442	10.2466562876308	-1.0132404126478	0.1301226374623089	0.031	0.2434	-0.2231	0.4985	-3.4103719301681	4.1763413948664	-1.9404769601854	0.1313938981938322	0.0574	-0.1712	-0.3119	-0.7272	-2.5105574750284	0.1243633200427	-3.804077638383	0.1410271303081321	0.0822	-0.3968	0.8439	-0.0642	-0.5374651423927	1.183044933149	0.5336095253841	0.1435580764741018	0.2941	0.3712	-1.7064	-0.1516	-2.760700464219	5.142842287042599	-0.8858870222719	0.1451589884219241
157	0.0972784471481934	0.4104	1.459	0.064	-2.0482	-7.749475443040399	1.9813543690827	10.8353067129642	0.1274384962929753	0.403	-1.1397	-0.2261	1.8421	-6.1394405977043	1.584343846289	9.340035488179998	0.1318872157613554	0.0086	-0.0611	-0.306	-0.0124	-4.504383584843	2.3648308893156	5.1286394529599	0.1355811496422578	0.0891	0.0751	0.9866	0.0837	1.2668062455093	5.2864443490976	-2.0203039694757	0.1411837499795212	0.0383	-0.3675	0.1572	0.4969	0.1321532401212999	0.3306388300028	-0.5310915714193	0.1431195741745952	0.1676	-0.6136	0.4094	1.1011	0.2352713235859999	5.0442486521084	-0.5681920493693999	0.1450324267446461
158	0.0996913945931741	0.4587	1.4227	-2.096	0.6961	-4.5824795007825	12.7056743924422	-3.7870421060899	0.1275377958635052	0.2727	-1.4122	1.0291	-0.3921	-0.828957656849	9.0080983381641	-2.5082362362171	0.1291447810019901	0.2329	0.5653	1.4914	-0.4009	3.8179263851894	2.7132134261641	-0.9883756172454	0.1358677001674948	0.0318	-0.1223	0.5688	-0.1132	-1.8718233716139	5.1227773413856	-2.0775480791442	0.1418250544384592	0.1382	-0.5848	1.0579	-0.0113	-1.8806755535214	7.132419349541599	-2.4171571201466	0.1425863075366759	0.0102	0.0444	0.3108	0.0928	3.0882705378272	2.7231278699005	-1.2234502256779	0.143665204382251
159	0.0994244814282329	0.4238	-0.8658	2.3757	0.0302	-6.0284539080996	11.560280739673098	-3.3694945212707994	0.1132477851328649	0.0347	0.2868	0.049	0.6127	-2.1800760171484	-5.3229546815872	-7.8341809881375	0.1295993486290417	0.4229	-0.532	2.1419	0.1532	-4.6848107236332	9.4888701733181	-3.3393971027853	0.1319894931283236	0.0914	-0.318	-0.1967	-0.9482	-2.3837548870823	-2.2668273998419	-5.267874438607199	0.1344163648861573	0.0673	0.3812	-0.6199	0.471	-4.0334868503947	3.2285677853034	-3.7237785127243	0.1434487968939613	0.02	0.1203	-0.4268	-0.1129	-0.6023024569862999	-1.0606094216106	-1.0538817633609	0.1449372368492452
160	0.0959140416202669	0.3919	0.8672	0.0581	2.3181	-5.6317974725822	-2.0963147047881	-12.475281604663	0.1265449765548855	0.3554	0.5374	0.0118	1.9808	-4.3284415515526	-1.8765838783286	-10.7915572628258	0.1307568239477539	0.0042	0.0754	0.1411	0.1508	-4.176105336682199	-1.5924091675825	-6.8069344565605	0.1371429195344906	0.0628	-0.208	-0.7724	0.2169	-1.3945137231615	-4.542428295529899	3.467694725898	0.1411215271534635	0.0526	-0.3012	-0.1162	-0.6745	-0.4376125304761	0.1263304715777	-0.3232816832619	0.1437142830832675	0.2403	0.1877	-0.1645	1.5639	-3.1286364873254	-1.8801247510916	-5.2032338391671	0.1458173666094223
161	0.1071572506342272	0.4115	-1.3706	1.21	-1.555	5.5668814719272	-5.230459216411499	5.9802980385228	0.113607350285987	0.2372	0.6302	-1.5938	0.441	5.937886251428199	-7.489181951929199	6.296891406565699	0.1364469541546302	0.0711	0.2945	-0.4576	0.6971	5.6060277874737	-1.3446661032646	7.6088634513186	0.1428815419234256	0.0556	-0.1195	-0.5741	-0.4895	1.5800554559426998	-4.745556363034	1.3921531413195	0.1443702802830916	0.0122	0.049	-0.086	0.342	6.262899028040899	-11.1842007092118	6.4740137307771	0.1479140620033438	0.0344	-0.3774	0.1057	-0.4416	6.155217153014999	1.3077229974373	9.322567182549198	0.148969491475729
162	0.1346303344253452	0.3592	0.2982	1.59	-1.1767	-1.8029337248582	-2.4108228922039	-1.5280833123879998	0.1409738008146434	0.12	0.328	-0.2716	1.0464	1.0900773516049	0.2533297746773	1.1760812167151	0.1476526983514244	0.231	-0.6745	-1.3595	-0.2086	0.4052332162099999	0.8337968496250999	1.0427870287035	0.1566352556681976	0.1133	-0.4657	-0.7875	-0.4975	-2.2521524493908	-1.9959112904417	-3.9126250600843	0.1577228010959496	0.3795	-1.0581	-1.5097	-0.4586	0.1506051215195999	0.2259863683408	-0.5665002990493	0.1602925688635418	0.0123	-0.2138	-0.0122	-0.2635	0.5425010503223	0.2989283472586	1.3249552448839	0.162840797126649
163	0.0750732914200691	0.0071	-0.2549	0.2764	0.0346	-0.96783855522	-0.780959159395	-0.9786578886625	0.0822675465544351	2.1994	-4.1939	4.7287	0.3916	0.0082226934163	0.0426085022481	0.009835757675	0.0996814608876917	0.0155	-0.288	-0.2461	-0.2988	-2.4138916485985003	-1.9236381430458	-2.4511101556407	0.1018092722883055	0.1119	0.8391	-0.9697	-0.0626	-2.0864396040824	-1.679553980583	-2.1315660602953	0.1095080660239412	0.0002	-0.0177	-0.0115	-0.0524	-0.3110066576835	-0.2510872219273999	-0.3428745125505	0.1107208203869387	0.1166	0.782	0.6064	0.7745	1.9827707181879	1.6713312871667	2.0367100132776	0.1147258378962039
164	0.1095163717350732	0.3491	-1.3375	-1.7099	-0.2634	7.8893399171789	6.034434048765999	0.8048403790299	0.1429860595282178	0.5483	0.9665	-2.1101	-0.6045	1.6031498149636	-2.9970733926646	-0.8970210999599999	0.1477884183237831	0.5927	-0.8937	-2.2535	-0.3718	6.8766503069609	5.2327017691614	0.6780771341145	0.1516256410645479	0.024	0.419	-0.1351	0.2091	4.230988864508699	1.1906381380741	-0.3242259159987	0.1554193144051986	0.0062	-0.0811	0.1173	0.1978	0.523655738617	-3.1929623425199	-0.9237350178053	0.1625411344482688	0.0348	-0.2304	0.5058	0.1112	3.6583510526702	-4.8375797118413	-1.38880898371	0.1633684870570586
165	0.107177994516191	0.2568	1.2104	-1.4426	-0.2199	7.2748017776449	-7.430364121032699	-1.0744581684169998	0.1409896070595661	0.6405	0.7586	2.489	0.2084	0.5395109799890999	1.880203437153	0.2903122235353	0.1459968325906938	0.4432	1.06	-1.8304	-0.2819	6.185471943623299	-6.8170062724197	-0.930462676055	0.1512961640399696	0.0082	0.0776	0.2658	0.0654	3.9126250600843	-3.1015291391731	-0.4369436989542	0.1535577756290851	0.0017	0.0611	0.0563	0.0997	0.8088533681612999	0.1111047186967999	0.1515100112257	0.1589846683368201	0.0365	0.5651	0.1548	-0.0266	10.0031622706285	-10.092116863041198	-1.4409384993874998	0.1600411245848746
166	0.1088411120178962	0.3404	-1.3771	-0.2653	1.6506	7.6836545526793	1.0136338429548	-6.7452052413922	0.1438956501062489	0.3631	-1.0089	0.5569	-1.5676	1.4755210233728	-0.5613857050583	1.3044181828585	0.1470374737739918	0.6888	-0.8027	-0.4982	2.4767	6.307041908486299	0.7818640491011	-5.515066700495299	0.1516199949008458	0.0232	-0.3867	-0.1858	-0.2127	3.9673118727573	-0.1412021371822999	-1.932923098291	0.1564980513912833	0.0059	-0.0797	0.1899	-0.1201	0.0524442599231	-0.7023124410256999	2.1004063799809	0.1626005033230566	0.0175	0.2721	0.175	0.2375	5.958895429822	0.7075057210781	-4.864647716962899	0.1666740178677578
167	0.1048482717593751	0.3362	1.4379	-1.4151	0.8599	8.220018090212399	-3.9801377007655	3.3065850151815	0.133067492555794	0.7952	-0.5479	-2.7489	1.0525	1.9001503537179	7.355297618457099	-2.5761423072053	0.1422040710003781	0.334	1.2187	-1.1894	0.7897	7.1207738124544	-3.5705374081478	3.0104106800719	0.1494068534442041	0.0195	-0.3638	-0.0294	0.2506	3.9722690946255	0.2471135758267	1.1724616578907	0.1533812709070632	0.0129	-0.3193	0.0049	-0.1561	0.3606182193962	4.057250040937499	-1.3970316771262998	0.1564748412632504	0.0197	-0.3915	-0.1286	0.1376	0.4531136845718999	3.4197749145054	-0.8779397300705	0.1596310702922897
168	0.107772412737836	0.3547	-1.2451	-0.2546	1.8225	7.4653007322943	0.6735133425533	-6.2322508071256	0.1382551145606753	0.6786	-1.0816	0.6463	-2.4032	2.1195664359318	-1.1184436767396	3.9841506898969	0.1476552913826065	0.4544	0.935	0.2403	-1.9195	6.4448212019977	0.5395503230198	-5.239114683165499	0.1515550397637282	0.0215	-0.4019	-0.2149	-0.0702	4.0572106979068	-0.3590838411988999	-1.3127589053669	0.158853038194964	0.0031	0.029	0.1675	0.0168	0.4876962085572	-0.6541959144796	2.2173338672213	0.1619257713259445	0.0107	0.2144	0.1945	0.1228	5.4008932254039	0.3410253901075999	-3.9887538244888	0.1629199143446433
169	0.1057197569797993	0.3061	1.3634	0.679	-1.4225	7.951659277807699	2.378286205815	-5.5777794914311	0.1374683805946758	0.6875	-0.6918	1.5391	-2.1573	1.1152568912529	-1.799550224218	2.3653816917454	0.1451859043501895	0.4565	1.2956	0.7257	-1.5845	6.648932845269299	2.0005144250336	-4.7423695775473	0.1512279584265472	0.0187	0.3674	0.1087	0.1969	4.031873786136	-0.1673259095671	-1.1752156700396998	0.1556621486884624	0.0027	0.0334	0.1535	0.0385	-0.3625460279005	-1.1440166466946	1.5763572110569	0.1602033011191471	0.0131	-0.2414	-0.1079	-0.2288	5.927657063446199	1.5244637535636	-3.7999859631902	0.1623122840117371
170	0.1030600313158055	0.1105	0.5209	-0.0579	-1.155	5.5810449629792	0.0688109606943	-8.6602666037454	0.1175031091622174	0.0892	0.8112	0.5285	0.4488	5.4591602538706	2.4900597560337	2.4698767812846	0.141566758618783	0.2978	0.6373	0.35	1.6208	0.9435639052781	-0.1008361876840999	0.7972078310741	0.1446243830067093	0.3548	0.3322	0.0157	-1.8893	4.4696043457042	-0.3212751886962	-7.4324099586291	0.1516010458550913	0.0528	0.514	-0.2795	-0.4242	3.486579380634	0.1735421084177	-3.1243480969791	0.1526091253139148	0.0018	-0.1305	0.0231	-0.0109	0.1535558488221	-0.261237723848	2.1633552291009	0.1580112761824538
171	0.0771234247055953	0.0022	0.0722	0.1594	0.1083	-0.1334122171037	-0.0139667758984999	0.0655061461155	0.0853297363089113	2.5437	2.4801	5.2361	3.3387	-0.0470542647172	-0.0790401486762999	-0.0351726694458	0.1020769917330672	0.0721	0.5819	0.7994	0.2866	2.1724434691926	6.812049050551499	5.527302383043	0.1097235849139602	0.0004	-0.0578	-0.029	-0.0273	-0.1500149760590999	0.0128651710389	0.1012689610218	0.1139481093481633	0.1003	0.7928	0.8285	0.0761	-1.5619576618206998	-4.986532426071499	-4.0512699002711	0.1257856311132541	0.0358	-0.2127	-0.5151	-0.3412	1.9601091325047	4.1103631323825	2.5656377180084	0.126683130066429
172	0.1078355355544499	0.0005	0.0529	0.0199	-0.0596	-4.3038521573651	-3.8181624433736	9.8647928316566	0.1084605909393022	0.0012	0.056	-0.0723	0.0869	-5.4276071432492	8.3179428936247	-4.915321540504499	0.1197696899927791	0.2211	0.2359	-1.1091	1.2179	0.7141940362970999	0.1513526391028999	0.5125216609289	0.1199791048227165	0.1122	0.862	-0.5356	-0.6109	0.6972371900654	0.1638243798348	0.5173215106743	0.1269355970783416	0.0	-0.0041	0.0022	0.0013	2.5603657518946	-17.1665052423003	22.089105243484298	0.1269526998388553	0.0	0.0002	0.0011	-0.0015	-1.166520860255	17.6867774802771	-21.2104966818919	0.1279302148981015
173	0.1092348929818521	0.0105	0.0404	-0.1767	0.3327	-1.7329424732429	6.8082327765736	-12.5463351181072	0.110186834197566	0.0088	0.0368	-0.1301	0.3185	1.7982125611742	-7.844606891273	11.90126678675	0.1159596926094542	0.2761	-0.1788	0.9367	-1.6315	0.1344351359018999	-0.7905588588857999	-0.3483431938178	0.1176194923836207	0.126	-0.2691	1.0387	0.6748	-0.0123537116397999	-0.7346917552918	-0.4363535534937	0.1385508887947615	0.0001	-0.0261	0.0053	0.0178	0.0930069245747999	-0.3817060838514	-0.1718503580976	0.1386495735493663	0.0001	0.023	0.0209	0.002	-0.0599981218174999	-0.3667163891547	-0.2347598641868999	0.1491223730074944
174	0.1104054054851188	0.3974	-1.4091	1.11	1.477	-1.3569804718737	1.8643875388116	6.262938371071599	0.1246986975614826	0.0006	-0.0778	0.0045	0.0391	2.640704220584	-1.9315854352472	-0.3669131043081999	0.1301238226274963	0.0009	-0.0405	0.075	0.0514	-10.1102146571632	8.998774039888199	10.8573388101562	0.1339706641321729	0.0001	-0.0357	0.0095	0.0064	5.4045914702897	-4.627684643056799	-2.7927256912088	0.1411154987969567	0.2285	1.422	-0.3079	-0.5586	4.686541816984	0.7330000049716999	-0.3605788763654999	0.1431933270960808	0.0002	0.0255	0.0168	-0.0276	10.6153004852898	-5.6963200429302	-5.5566916269759	0.1452040254340317
175	0.0872855668273349	0.2409	1.0812	-0.6581	-1.593	8.516192425322	-5.2667334907168994	-12.941103088151	0.1050464350536404	0.0127	-0.0167	-0.1662	-0.3914	9.9792810509936	-5.8659278482779	-13.0867116447717	0.1195057619741379	0.6701	2.073	-1.2003	-1.6348	7.9913170527533	-5.5422920777397	-5.768396475172599	0.1277749123219161	0.3726	0.1571	-0.1736	2.0782	6.5082815105168	-3.7769702902306994	-9.021002852233698	0.1302242452568828	0.0551	0.504	-0.2778	-0.5504	7.475451234214899	-4.9264949612233	-6.271633180856299	0.1365597690182135	0.0168	0.209	-0.3412	0.1579	1.7769279815654997	-2.8679889089379	-2.0239628713308	0.1405393993704318
176	0.0945299748449943	1.4756	-0.0014	4.8389	-0.0052	9.214491877216298	0.0047998497454	-0.0016524072894	0.1070305529845091	0.2188	1.7513	-0.0003	-0.0004	9.3767031927924	0.0013376630437999	-0.0016917503201	0.1231135411445378	0.6094	0.0006	-2.7248	0.0028	9.2783849590731	0.0022818957806	-0.0016917503201	0.1256193132994478	0.2394	1.6906	0.0005	-0.0004	10.3297487684692	0.0021638666884999	-0.001967151535	0.1370686025111251	0.0031	-0.0001	-0.0005	-0.1851	1.7786197318856	0.0007475175832999	0.0004721163683999	0.1507717525153389	0.3337	0.0005	-1.8221	0.0023	6.824048674914999	0.0024786109341	-0.0009442327367999	0.1518083428224009
177	0.1359775692065379	0.3985	-1.9392	-0.2057	-0.7699	0.2006887996007	1.1279253471383	1.8142645176998	0.1413615593019819	0.0087	-0.1694	-0.1224	-0.2198	2.4635818963726	-0.0663323497602	0.0117635661793	0.1483202418163719	0.0907	-0.3564	-0.3378	-0.8226	0.8840378998289999	-0.4655854253038	-0.7517272875849	0.1544716070772751	0.4454	1.6685	-0.7863	-0.9608	0.9943164148811	2.1346348166899	3.3300334614787	0.1579260622542396	0.1555	-1.0211	0.2932	0.5898	4.0190479581278	0.9332560312347	2.0120419330287	0.1614322395099548	0.0351	-0.4416	0.3213	0.1659	4.5267697693113	0.216780099157	1.0279547061296	0.1635896010292414
178	0.1202227306860777	0.4577	-1.5075	-1.7946	0.4665	5.022137868855	9.5460749399559	0.08262036447	0.1237191252759669	0.023	-0.3163	-0.3315	0.2616	-1.5568430678296998	0.283663251347	-0.1063048689514	0.1420056298813433	0.3034	-0.8436	-1.528	0.3985	3.9321785463422	8.8874726060379	0.6110366098016999	0.1535244458440705	0.0517	-0.0676	-0.7001	-0.1015	3.2943493326338	6.9645426375447	0.3283569342221999	0.1542058000665089	0.0658	-0.1451	0.665	0.4208	0.6815786638468	2.5055609101295	0.5444288588266	0.155093291448092	0.0865	0.2774	0.87	0.0511	1.8221724668705	3.4079720052954	0.0329301166959	0.1585802866674391
180	0.1228126488343074	0.5311	2.265	-1.1124	0.3456	-0.0298613603012999	-0.1644932113567	0.3034527957891	0.1366042103240362	0.0109	0.0379	0.213	-0.2703	-0.1007181585919999	-0.1863679364259	0.3030987085127999	0.1419438388596562	0.0002	0.0323	-0.0183	-0.031	-0.1571754076465	-0.0234484462972	0.33048145788	0.1467544122280692	0.0637	0.6963	0.0019	-0.4083	0.1265271867312	-0.0469362356251	0.0723911764879999	0.1512927544391607	0.0001	0.0182	0.008	-0.0259	0.2364516145069999	-0.3335108712439	0.2202029428278999	0.1589153793537939	0.1518	-0.3767	-0.5624	0.987	-0.6611596309135	-0.2072197426968999	0.6794147971583	0.1599647374729818
182	0.1358695288130677	0.404	-1.9659	0.4136	0.6514	0.5199968367619	-1.2594490987684	-1.7827507501090998	0.1413326144444142	0.0076	-0.1974	0.1254	0.1628	2.7172657583262	-0.1945512868115	0.0208911493017	0.1483416593131539	0.0921	-0.4452	0.398	0.7579	1.1535770031547	0.4015349713241999	0.6989289403854999	0.1543218132223793	0.4458	-1.6572	-0.7164	-1.0359	1.1736812918424	-2.3804894155342	-3.1488194620745	0.1576470457046636	0.1631	-1.0161	-0.2684	-0.6689	4.2531389907928	-1.3690587822986	-1.729913059879	0.1610608476944881	0.0335	-0.4273	-0.3143	-0.1751	5.0239476482672	-0.7818247060704	-0.9805856971668	0.1636923712044317
183	0.1363371836037329	0.3446	0.144	1.9	0.4013	-1.6432010202161995	-1.3698456429125998	-0.3800536765619999	0.14133207128964	0.0082	0.067	-0.2868	-0.0056	1.3737406029519	-2.0404869442248	0.0364709894589	0.1486483234697203	0.1398	1.0065	0.5392	0.3273	2.1930198742487	-1.3811764357542	0.2385367951340999	0.1534745928351316	1.0098	-2.4427	1.9755	-0.0147	0.3053412612627	-3.6546921508151	-0.4150689738849999	0.1617120116253061	0.0056	0.2042	-0.0784	0.0662	-1.1396102272562	-1.8432996743564	-0.2933416368992	0.1628883224344106	0.0759	0.7636	-0.3357	-0.0566	1.9938261098146	0.5391568927128	0.517360853705	0.1651678217492616
184	0.1092506352829786	0.3874	0.0578	2.2318	0.5787	-0.3715162389001	9.8258038882329	2.6831160076786	0.1164210779681513	0.1799	-0.8639	1.2438	0.1549	-0.9624879030448	10.8907017001898	2.641491081198	0.1388432747426375	0.0684	-0.2194	-0.8313	0.0056	4.3210057187503	7.965114594307099	3.1219088290757	0.1433033688568721	0.0397	0.1598	-0.6209	-0.0705	2.1768105456003	2.6495564024915	1.1906381380741	0.1466227978884156	0.0304	0.3986	0.3623	0.1433	-3.8167067512377	4.986689798194299	0.8158957706565999	0.1477650229792371	0.0043	0.0684	0.1305	0.1497	-2.8953323152744	13.2689879060048	2.8488681960177	0.1514947848631211
186	0.1069048497710692	0.2301	-0.1358	-1.7456	-0.4044	-0.3517660374887	-11.778555873996698	-2.4550444587107	0.1202857116503622	0.0642	0.527	-0.7235	0.0012	2.4725914504029	-12.5475547520589	-2.0771546488372	0.1269092750188956	0.0961	-0.5043	0.92	0.187	3.0178858559049	-12.0276759443891	-1.9345755055804	0.1351440772583308	0.003	-0.0545	0.1627	0.06	0.0531917775063999	-0.3573134048174	0.1864859655179999	0.1376786682206815	0.0039	-0.0585	0.0928	-0.1758	-3.5744323681871	-10.6189200441142	-2.6662378475083	0.143821417238799	0.1697	-0.5719	1.1952	0.1201	-2.0511095625138	-1.4654492075136	-0.627127909358	0.1474339657344089
187	0.1379080133029007	0.3593	0.0056	1.931	0.4232	-1.9990980759284	1.9989407038056	0.2709161094002	0.1419610213661686	0.0193	0.4232	0.1394	0.0725	1.497395748442	0.1719290441589999	0.5205869822224	0.1481484310834784	0.1818	-1.3007	-0.1963	-0.3321	1.3136244520423	1.8949570736655	0.8208923355555	0.1556053375655209	0.9517	2.268	-2.0074	-0.0265	-0.1131898993239	-1.846761861058	-0.0918659766845	0.1612169021615181	0.0617	-0.6402	0.404	0.0262	1.9578665797548	2.4363565191282	0.9480096677472	0.1622609779351544	0.0135	-0.331	0.1008	0.0735	0.2446743079233	1.6357651874139	0.6827982977985	0.1654324233827209
188	0.0728609481584001	1.2594	-3.5266	3.6622	0.2806	15.3493293403287	-15.9857422049319	-1.6048415652837	0.1040103526220168	0.1514	-1.0239	1.0644	0.0467	2.7306423887642	-4.0555189475867	1.7979371599592997	0.1046529609464074	0.6393	-2.0416	2.2331	0.0891	8.0371123404881	-8.528388764838999	-0.8240397780115	0.1101730980411707	0.7161	-2.2553	1.9811	0.8596	8.1716655054821	-8.267151040991001	-1.6881307612755998	0.1211047067314956	0.0302	-0.411	0.4535	0.0038	0.1515100112257	-1.8119039358578	2.6211507343261	0.1239277499957794	0.1112	0.7256	-0.8724	0.241	10.4000547643301	-10.838060725113198	-1.1681732675444	0.1267372952391847
189	0.0834093269786283	1.2977	-0.5161	-4.718	0.901	-1.6999730135162998	-20.683300070511898	3.475169901731	0.0989273687596584	0.0603	-0.7838	-0.5263	0.1533	-0.0843514578208	-13.104612723740198	2.1071340382306	0.1108329638406623	0.896	0.3798	3.3917	-0.6912	-1.0062373531831998	-15.9533235476351	2.6698574063327	0.1239355445240352	0.3571	-0.4408	-1.9972	0.372	-0.8678679142113	-12.294303663443	1.9874525388412	0.1307721675188871	0.0161	-0.0582	0.0353	0.4241	0.3904795796975	-5.5911167788384	0.6960175561137	0.1387608717690027	0.0019	0.1412	0.0152	-0.0245	3.4980282025677	-2.9174430985278	-0.97570716136	0.1408786542834261
190	0.0680478853918539	1.1873	-0.6037	5.025	-0.747	-2.2612406894825	23.7335258976522	-3.5566886613414	0.0846622464979537	0.0322	-0.6141	0.4158	-0.1426	-1.0244531763973	14.061317201272098	-2.7180526189402	0.0929038477268872	1.2438	-0.7029	4.3435	-0.8493	-1.3398269104885	15.0678692987009	-2.6774112682271	0.1040180387398136	0.0176	-0.1427	0.4556	-0.1606	-0.5152756730779	-0.5166526791524	-2.0019307741388	0.1147959243392167	0.4035	0.2578	-2.2771	0.1437	-1.1549933522599	12.9756856121363	-2.2635225852631	0.1187165514722631	0.049	0.0824	-0.7815	0.0414	-0.7200561478713999	1.5442139549749998	-1.8738298661796	0.1205928226785156
191	0.0972302342608766	0.3231	0.7102	0.2166	-2.1054	-4.8534349532134	-0.5922306411271	0.729813219485	0.1101578055515758	0.1533	-0.6629	-0.0653	-1.2821	-6.439273834669	0.5498975400938999	-3.4819369030114	0.1269103521411171	0.0441	-0.6836	-0.2313	-0.0022	-5.8699014943786	0.0366283615817	-0.9557602447951	0.1324625890215516	0.0108	0.2159	0.0361	0.2734	4.500449281773	0.1985642759429	2.9284591471237995	0.1412449221428593	0.0893	0.2217	-0.2144	-0.9237	-2.6888207471301	-0.6626940091107999	1.3367974971246	0.1447044274097479	0.0645	-0.5444	-0.0285	-0.6095	2.3343006974924	0.3727358728518	0.8288396277569	0.1494747470560004
192	0.1030345993246027	0.2223	-1.1323	1.3227	-0.4526	8.28957656849	-6.6779680019259	1.4281126713793	0.1399570455791551	0.4944	0.8582	1.7528	-1.2207	1.1112439021215	1.1121881348583	-1.0570292058169	0.1429861991755887	0.3511	-0.7966	1.5883	-0.7254	7.3909424042713	-6.2564074279754	1.3556821518606	0.1496496289285749	0.035	-0.1816	-0.5635	-0.0259	4.9020235961279	-1.6694034786624	-0.4540972603393999	0.1564068462233636	0.0175	0.3908	0.0329	-0.1181	1.4475874715758	2.5267668036768	-1.905382976801	0.156554393593053	0.0438	0.6289	0.1325	-0.0822	2.6908272416958	3.4508165657277	-2.7719525709992	0.1581464948942495
193	0.070316405483406	0.634	0.6633	0.69	-3.5508	0.3230849681084	6.7628309191458	-4.3015702615845	0.0902125003857211	0.8324	1.1216	-1.4106	-3.2546	-2.7061316806381	5.5254139175694	8.9628538528591	0.1241454040206011	0.018	-0.2247	-0.4	-0.0835	0.6414487725328	6.509186400222899	-4.337687163767099	0.1285078170038362	0.105	0.6185	0.8938	-0.2091	1.9834395497098	5.3421540805688	-3.5886745453005	0.1340825194713207	0.0656	-0.2661	0.2751	0.7663	-3.1860773121474	5.0009713183384	8.9937381319586	0.1364795592432883	0.1349	0.1902	-0.4844	-1.1009	-1.447036669146	5.356317571620799	8.239296175255399	0.1436974335254868
194	0.1031996147429286	0.8853	1.0368	3.0446	-1.5883	-2.4385990718781	-12.884567153035098	4.637205656486199	0.1383415717179837	0.3308	-0.0965	-1.6704	0.8874	0.5521400928438	-3.8987369702472	-0.4479204045195	0.1399635435918198	0.2699	1.0058	0.5512	-1.2558	1.9886328297622	-3.3802351686518994	-1.2240403711384	0.1417927694362749	0.0182	-0.3509	-0.0316	0.2614	1.2509116611065	-2.5116984229187	-2.9835000470731	0.1458384504224865	0.0159	0.1774	-0.3021	-0.2027	-0.6063547891483999	0.8815986319256	0.1731093350799999	0.1492447180691568	0.1391	0.6998	-0.8056	-0.5095	3.8778458209455	-2.8189674926857	-2.2320875037338	0.1506938987385583
196	0.077594419273384	0.0659	-0.2043	0.5421	-0.9689	-0.7312295685901999	-0.8048010359991999	-1.3129556205204	0.0825401977563487	0.0953	-0.5693	1.005	0.6311	-0.5268818671344	-1.174782896702	-0.8539404813435	0.0923927497416082	0.0545	0.3409	-0.8222	-0.3041	-0.109767055653	-2.2266581654972	4.9283047406355	0.0929707494748568	0.01	0.1114	-0.2701	-0.2743	0.1436020620549999	-2.5413630680665	0.413888682964	0.0930484132577144	0.0875	-0.1439	0.2476	-1.1524	1.2228600802174	-4.9827161520936	-1.3311321007038	0.0933552075068315	0.0106	0.062	-0.084	-0.4	1.2720782116231	-5.2952965310051	0.4721950544613999	0.0945377675357847
197	0.081084981748072	0.0457	-0.5849	0.2863	-0.6493	-0.6215018559679	-0.8272659065289	-0.5735033585139	0.1041846895023516	0.0184	0.1414	-0.3565	0.3429	-5.8486562578006	-4.5117800746146	-6.2442110884584	0.1105229753416819	0.016	0.2514	-0.0195	0.3915	-5.2496979584238	-4.0223921157373	-7.5236464468224	0.1224471207384469	0.0699	0.1556	-0.8997	0.1497	1.1491312406855998	1.4759537967105	1.3524166803125	0.1286146329103592	0.0865	0.4763	-0.4926	0.7341	1.2539410744703998	-3.3962477821468	6.544673813914299	0.1339501969724992	0.1061	-0.4873	0.785	-0.5782	-1.4575412583429	0.2771716512815	-1.6673182980353	0.1385261877472975
198	0.1287640791168001	0.2555	-0.9065	-1.4665	0.0633	-4.6661621270814	-3.2568947674074	-0.9804676680747	0.1347666651712051	0.0997	0.78	0.5678	0.4233	-3.8998779181375	-2.7238753874838	-0.5572546868348001	0.1364099479688297	0.0848	-0.4377	-0.5418	0.6687	-3.9497255380344	-4.1309395374386	-0.5217279301127	0.1448283912784337	0.0158	-0.1931	-0.212	-0.2858	-4.7758898397037	-4.2467260767887	-0.4101117520168	0.1486549545148805	0.2195	-0.8968	-0.5173	-1.069	-2.7719919140299	-1.6068874028801	-0.5014662693022	0.1534277308523819	0.069	0.4604	0.591	-0.3362	-1.2452462646857	0.5244819422617	-0.3032167376049	0.1552769707375413
199	0.1114656557317453	0.6137	1.0526	-0.2755	2.6597	0.1365990025904	-1.7135857021385	0.993018094868	0.1161491305154885	0.4283	-0.8068	0.0356	-2.2089	0.6928307706269999	-4.3771088805285	0.8345443672084	0.1205059972931396	0.5617	-0.4925	2.5743	0.3494	-1.6689707053246998	3.7034775088831	-0.5922699841578	0.1225366288233169	0.0069	-0.1611	0.1847	-0.1561	2.6390518132946	3.7873961933662	10.8797643376552	0.1243418841965537	0.2411	-0.2703	1.6819	0.0845	-4.3994557219661	4.393829668575999	-6.745362613515	0.1248742626036954	0.02	0.1592	-0.3144	0.3409	1.241666048892	-11.7859523637683	-2.481364946249	0.1265582691471316
200	0.1331236796754834	0.6974	-1.7534	1.3695	-1.7052	2.2388938480449	-0.9509997380803998	4.0980881068041	0.1445382981198923	0.2013	-0.9687	0.9563	-0.4857	3.1328461916103	-1.8612400963556	4.4288843089297	0.1567209998889282	0.0048	0.0411	-0.2068	0.0432	-0.9872740123858	0.7473208681464999	-0.8542158825583999	0.1653884958322259	0.0021	0.0694	0.0768	0.0909	-1.7135463591078	1.9268642715632	-0.121176534556	0.1700738319684262	0.0005	0.0045	0.0353	0.0556	-1.1679765523909	1.9968948662092	1.5307192954448998	0.1741092576927091	0.2429	-0.9268	1.1066	0.0971	2.7356389536631	-1.5904420160475	4.0403325377365	0.1827764585390625
201	0.1095688144677565	0.4048	-0.3554	1.8753	1.3781	2.3028262729324	3.153737340912	-4.7613329183447	0.1160678785301846	0.8045	-0.4883	2.5673	1.8886	0.9909722572716	0.7843033170045	-1.9887508588543	0.1218569782988037	0.7999	1.075	1.8277	-2.3132	-0.3480677926029	-1.3844025642716	0.8815199458642	0.1261209038712187	0.5101	-0.8372	-1.4569	1.8009	-0.8106631475735	-2.4499692077504	1.7907373853412	0.1281006475319399	0.5396	-0.3925	1.9771	1.502	-1.9819445145432	-4.1746496445463	4.355981673042599	0.1292707153685782	0.0033	-0.1714	0.0616	-0.0683	1.2964708906571	1.4266176362127	-2.6289799974354	0.1356411847820021
202	0.1502057764207263	0.0002	0.0098	0.0022	0.0389	0.7794247811977	1.2385972924974	1.4425122206155	0.1576869267888397	0.5454	0.5367	1.3567	1.7493	-1.7961273805471	-1.2527214405187	0.0695584782776	0.1735165516213303	0.0058	-0.1124	-0.1453	-0.1266	-1.3139391962879	-1.5796226826049995	-1.0634814628517	0.1831213581457866	0.196	0.7604	0.8357	0.5734	-1.2035426521436998	-0.7783231763380999	0.2376319054279999	0.1952995044705859	0.001	0.0467	0.0458	0.0611	1.9011732725161	3.3112668358347994	3.8118675584616	0.2015175748706602	0.139	-0.3016	0.2914	0.9269	-0.541753532739	1.5767506413639	3.6000840242034995	0.205367434228521
203	0.0777609939648542	0.0813	-0.4007	-1.1672	0.213	1.0324791546601	-1.4654885505442998	-1.3413219456551	0.0835281091948668	0.1343	-0.5935	0.043	-1.4345	1.0394035280633	-1.4107623948405998	-1.4050969984198	0.1036222964652824	0.0106	-0.0128	-0.2401	0.3092	4.0472569111397	5.0080137208337	-1.2507936320143995	0.1043490118287262	0.2736	-0.7789	-1.8079	0.2413	4.0710201016825	5.478084251637299	-1.9153367635681	0.1050791261356795	0.0297	-0.0097	0.404	-0.5101	-0.4052725592407	-0.6323605324410999	-5.2341574612973	0.1053951172666509	0.0511	-0.4404	-0.6936	-0.2293	-2.7551137538596	-4.210333773391199	-6.648893502238599	0.1060742216964452
204	0.0776226842687511	0.0823	-0.0433	-0.5848	1.1165	-0.0433560198314	0.2348778932789999	0.1005607864692	0.0834197178455039	0.1283	0.5309	1.2884	0.604	0.0101898449512999	0.1642964962032	0.1391956426166	0.1050636785640042	0.0823	0.0789	-0.1207	1.0743	-1.3702784162503	-3.4938184982828	0.1655554731856	0.1055161003989538	0.14	-0.1367	-0.8402	1.1248	-2.6986958478358	-7.152759696413499	-1.1049096741787998	0.1063890008352343	0.2091	-0.268	-1.2228	1.1754	2.4001609308842	7.5728645782281	-0.6248066705467	0.1065734603124954	0.0079	-0.0094	0.0581	0.3276	-0.1377399504807	0.1815680866805	-1.3668162295487	0.1070485020815892
205	0.0772755455266823	0.0831	-0.5044	-1.1445	-0.2224	1.0545112518520998	0.4961156171269999	-1.3991955438147998	0.0823463569157065	0.1344	0.2301	0.4258	-1.4879	1.6675543562195	1.8448340525537	-2.3897350277487	0.090424875739922	0.0317	-0.3013	-0.5825	0.3084	4.4752303990943	7.8828876601441	-6.5976295332365	0.092126622276875	0.0303	-0.2545	-0.6482	0.0919	3.6445023058638	6.0350241942265	-6.1988092310306	0.1048579294775534	0.2175	-0.639	-1.576	-0.469	-1.7431716612248995	-5.056366305564	6.1803180066016	0.1050929615152068	0.0234	-0.2023	-0.3736	0.3913	0.3125016928501	-0.9906181699953	1.4838224028505	0.1056287171837662
206	0.0822121161030003	0.045	-0.6128	-0.026	-0.6676	0.5954567696445	-1.8824459899029	-0.4653887101503	0.1014212745629711	0.0313	0.3497	0.002	0.5835	-3.398450991866	-7.937771187970599	-5.022137868855	0.120922466912446	0.0837	0.331	-0.8442	0.4653	1.8976323997531	1.3724816259695	0.7819820781932	0.1218991959039911	0.0366	0.3638	0.0047	0.5644	2.9773625342839	-1.737388235712	7.828554934747399	0.1307794075000831	0.1458	-0.7405	0.6042	-0.8714	-1.4620657068734	-1.9625090573774	-3.2492622194516003	0.133370537273002	0.0066	0.131	0.2388	-0.0124	2.0016553729239	-2.7547596665833	1.5045168369987	0.1372931477662086
207	0.0828945077584074	1.2482	0.104	2.6644	-3.934	-1.3699636720047	-11.9278233324725	16.9093591936451	0.0907155502725181	0.0706	0.3385	0.1778	1.0106	-3.0045879115283	-10.5887439395673	7.4481865139398	0.110698957488542	0.8491	0.0241	2.0097	-2.7323	-1.2671996758162998	-9.5026795770938	12.87697394811	0.121223601400617	0.0291	0.1087	-0.1263	0.5768	-3.6436761022191	-11.4258062607405	6.318962846788399	0.1230473718102793	0.3821	-0.0154	0.8736	-1.9735	-1.1663241451015	-7.240730713058699	10.0186240816936	0.1308956900283821	0.0171	-0.4048	0.1734	-0.0401	-1.2380071470368998	-3.6840420517173	3.7165787381062	0.1383983328618662
208	0.0779758576147091	0.0701	0.27	0.961	-0.594	0.1353006825773	-0.5744475912507	-0.5812145925311	0.083670452495031	0.1135	-0.6955	-0.573	-1.1054	0.0988296931183999	-0.7693529653385	-0.5862898434914	0.1018007207243021	0.0433	-0.3289	-0.1806	-0.7054	-2.6844930137531	-6.3668039721196	-0.2753225288386	0.1022930739899798	0.1052	0.4457	1.0803	-0.4202	-4.1323558865438	-7.340937412251599	-3.5868647658883	0.1029587410352539	0.2144	-0.4859	-1.4843	0.8271	4.0475323123546	4.3046390179791	3.1940246043488	0.1030379288119198	0.0151	0.1975	0.4217	0.0548	1.8137530583007	-0.1370711189587999	4.843205765231399	0.1039066662865746
210	0.1301524576883964	0.446	-1.079	0.4384	-1.9453	-3.2047652517299	2.4076754497479	-3.9408733561269	0.135930114457448	0.0866	-0.3645	0.8696	-0.2588	-2.7638872497057	1.3415186608086	-3.4682848713585	0.1461129067504158	0.0273	-0.0894	0.4717	0.2234	-1.5395321343217	-0.4719983393079	-1.6628725355662	0.1516422098576144	0.0381	-0.0788	0.5481	0.2644	-2.3973675757045	3.4277615497375	-2.899187932283	0.1537796062127765	0.1504	0.501	-0.9464	0.5662	-1.1746255245792	2.312189914239	-0.4400911414102	0.1598501773847551	0.0067	0.0243	0.13	0.2126	-0.0200649456569999	-0.9883362742147	0.7136432338673	0.1609920588695456
211	0.1332521563592084	0.7622	0.657	-2.353	-1.6161	0.9289676408884	0.3916205275877999	1.2701504031188	0.146493622967836	0.1001	0.2695	-0.7407	-0.6353	1.9364246280233	-2.7291866966283	-1.7280639374360998	0.1560324269998926	0.0022	-0.0499	0.1232	0.0603	-0.2774077094657	2.802404076761	2.3933545865731	0.1598376278635195	0.0122	0.1075	-0.2813	-0.1549	-1.4167031924763	0.2977480563376	-1.4421581333392	0.1665438907726044	0.0035	-0.1204	0.1311	0.0087	1.308942631389	-0.7363048195505	0.3708080643474999	0.1751551591719737	0.148	0.8369	-0.6729	0.3384	-0.2635196196286	2.4908466166477	2.0705056766489	0.1830821396516362
212	0.0841977958794649	0.7018	0.0057	-3.4906	0.5649	-15.0401324620574	-0.0047211636839999	0.2593492583744	0.0931580897303828	0.6284	3.1805	-0.0033	-0.0531	-13.902646758459	0.0119602813327999	0.2384581090727	0.110436412346366	0.4337	0.0021	-2.3957	0.3898	-10.1926383064797	0.0021638666884999	0.1787747315008	0.1169879705905088	1.8598	4.8826	-0.0018	-0.0831	-13.5645327526232	0.0099931297978	0.2328713987132999	0.1253175581154623	0.062	-0.8615	0.0005	0.0117	-7.084420852087599	-0.0012589769824	0.1275894485601	0.1298016164535328	0.0585	-0.0018	0.8118	-0.129	-7.479031450008599	0.0049572218682	0.132979443766	0.1415126048383128
213	0.1160876283433634	0.0011	-0.0923	0.0697	-0.0241	-0.2113901039511	-0.1606769373787999	0.0042883903462999	0.1433439422980135	0.0023	-0.1226	0.0882	-0.0392	-0.4777817648207999	-0.8341902799320999	-1.0295677703883	0.1443859505555741	0.079	0.0177	-0.2659	-0.8661	-0.8452456715588	-2.518347395107	-4.9008826482376	0.1449346357332153	0.0021	0.0982	-0.054	0.0935	-0.9260169135859	-1.2694815715969	-0.5298325944369	0.1712304807951984	0.0959	0.045	-0.2113	-0.8909	-0.7956734528768	-2.705226790932	-5.7245683389728	0.1742310665819658	0.0011	-0.0769	0.061	-0.0008	-1.6109397350422	-2.7624709006004995	-2.4092491709759	0.1782902047973239
215	0.1287474019132746	0.0023	-0.0254	0.0573	-0.153	-0.7756871932812	0.6994010567539	1.1958707611572	0.135793810538583	0.005	0.0183	0.1754	-0.1553	-2.0516997079743	-1.7153167954892998	4.398000029830199	0.1440170246186834	0.0372	0.1083	-0.49	0.3688	-1.3280633443091998	-0.4858470861143	5.096889627185	0.1516093368665001	0.12	-0.1285	0.9142	-0.5785	-1.2860449875216	2.5406548935139	0.3271373002705	0.1603545987557318	0.0062	-0.0356	0.2378	-0.0221	-0.8423736303176999	0.3102984831308999	0.6525041641595	0.1628622917969781	0.0226	0.159	0.1959	-0.3798	-1.1231648404236	1.3445480741725	0.9638649091193	0.1662418371842368
216	0.1466325364550717	0.0002	0.025	-0.0267	-0.0207	-0.9667369503604	2.2301203521988	-1.4413712727252	0.1573286651336771	0.3462	-0.0837	1.7949	-0.2689	0.7755691641890999	2.8642513210214	0.2744963251939	0.1760242994190457	0.0861	0.1853	0.829	0.1106	0.7862704685394999	-1.976593862368	0.78292631093	0.1928027785253668	0.2501	0.7156	-0.8686	0.8243	0.5046137117581999	-0.5650839499440999	0.3501136301993	0.2034857990932529	0.0	-0.0042	0.0147	-0.0005	-0.9499374762515	13.3994887388367	-1.563885470325	0.2161603300828325	0.0	0.0007	-0.0112	-0.0059	1.2069261527839	15.7676244427311	-2.3658538081138	0.2180951050851593
217	0.0924875681015039	0.696	3.3415	0.1148	0.3295	-1.0761105757063998	7.597099885139299	-2.340123466036	0.1036072843729086	0.0929	0.0619	-1.0257	0.5374	-0.505164514188	8.1068675339192	-2.731980051808	0.1269343314321694	0.6786	-2.8171	-0.096	-0.2718	-1.2396595543263	6.2066778371706	-2.0775087361135	0.1294770572213692	0.0421	-0.6441	-0.0568	-0.2628	-0.752238746984	6.503757061986299	-1.3515511336370998	0.1334812724932379	0.055	0.1157	0.1592	-0.7613	1.0026964804202	5.9172311603107	0.0766402238036	0.1346886067007782	0.0845	-0.0155	0.736	0.6316	1.574901518921	5.085873578588999	1.0440853487166	0.1359814837428406
218	0.0961115875261555	0.3973	-2.1944	1.0379	-0.5554	-12.1469246704408	6.244525832703999	-0.8102697172664999	0.1274443677299363	0.4009	-1.8933	0.7342	-0.7709	-9.0716373327446	4.5031639508913	0.2036395269031999	0.1300600159062579	0.0486	-0.5853	0.2464	0.3971	-3.3755926910293	2.7125445946422	2.8934438498008	0.1310791877762493	0.0262	0.1549	-0.1024	-0.5152	-2.5327076013125	2.4188882134974	3.6116115321986	0.1406470487512634	0.0119	-0.3048	0.182	-0.0283	0.8049190650913	-0.2021444917366	0.1025279380042	0.144327321076866	0.3658	1.8082	-0.5729	0.4515	-5.0041187607944	2.9829099016126	1.4484530182512	0.1463420258243899
219	0.0964390925828592	0.4057	2.2864	-0.9457	0.4337	-12.2250205863803	5.5712485483349	-0.0231337020515999	0.1280981643811891	0.4462	2.1029	-0.702	0.5563	-10.1764289778313	4.3195893696451	0.1785386733165999	0.1308059309457376	0.0074	0.0941	-0.0393	-0.2728	-5.6632325541115	3.6696031594504	1.3889663558328	0.1346915844972165	0.0936	0.2165	-0.1762	-0.9823	1.9936687376918	0.3098263667624999	5.528836761240299	0.1412568381060226	0.0209	0.4194	-0.2117	-0.028	0.8798281955441	-0.1838893254917999	0.2588377989753	0.1438640879629557	0.2176	-1.4305	0.4662	0.0703	-0.8000798723152	1.3993529159376	4.6214684442062	0.1457561624741861
220	0.076114189848524	0.0159	0.1239	-0.5247	-0.1489	0.1467888475417	-0.0324186572968	0.3062461509688	0.0871591800767637	2.425	0.8823	-6.2793	-1.2351	0.2536445189229	0.0690863619091999	0.2630475032602	0.10868345748599	0.0021	0.0605	0.1148	0.1107	0.257696851085	-0.0129438571002999	0.189633407974	0.1261665270347911	0.0007	0.0051	0.0691	0.0625	0.1231436860909999	0.8328132738576	0.4439861014495	0.1292663183138596	0.1483	-0.489	1.1165	0.4854	0.0223861844683	1.078392471487	0.4523268239578999	0.1315111218719127	0.0019	-0.0824	-0.1055	-0.0574	-0.8657433905534999	6.091678158434499	2.075344869425	0.131695930467601
221	0.1567513459976151	0.0017	-0.0201	-0.0488	-0.1175	-4.293347568168199	-2.3781681767229	2.0476473758122	0.1655899287124361	0.063	-0.6142	-0.3412	0.2775	0.9057552527754	0.3878042536099	0.6691069231149	0.1746971297600957	0.003	-0.0372	-0.1457	0.0532	2.4159768292256	1.2725896710222	0.243139929726	0.1761088941214178	0.0068	-0.2234	-0.0887	-0.0037	-1.1559375849967	-0.6118628134463999	2.1248777450763	0.197692612801569	0.0122	0.1092	0.2831	0.0113	-0.5488746212957	-0.0997345828245	2.3974856047966	0.200819419599528	0.0399	-0.1954	-0.2158	-0.4619	2.6704868948239	2.1167730807521	3.5034575408043	0.2034063610537986
222	0.1430626483938123	0.0023	-0.008	0.1555	0.0113	0.8804183410045999	-2.6886240319766	0.2707980803081	0.1503330084053847	0.8536	-0.4313	2.8376	0.5283	0.6966077015741999	2.6279570786372	-0.8816379749562999	0.1651521999858657	0.0669	-0.1256	0.7607	0.1164	0.6785099074522	1.9857214454904	-0.6331080500244	0.1688795757371724	0.0075	0.1001	0.2125	0.1086	-0.0175076486614999	7.2305015250767	0.2127671100255999	0.1700846156854058	0.0755	0.0574	0.6224	-0.5246	0.6931848579033	1.2797107595789	-0.5459238939932	0.1946509052739828	0.0004	-0.0178	0.0532	0.0006	4.1697711087395	-12.4779962737813	-4.976499953243	0.197345410115704
223	0.1298583518728995	0.0005	0.0252	0.0141	-0.0662	1.1230861543622	0.4054692743941999	1.4901172877625	0.1348126183435646	0.0001	0.0096	-0.0057	0.0226	0.7946898771092998	-2.1480114471279	-0.5188165458409	0.1365701800972086	0.0028	0.0776	-0.0748	-0.1373	1.2402103567560998	2.1591061817853	3.1367804946803	0.1398514236576534	0.0012	0.0208	0.1057	0.0411	1.1643569935665	1.8481388671325	6.0522957847038	0.1418051565255686	0.0027	-0.0141	0.12	0.1164	0.5353406187349	-5.879343821746599	-3.9066842624486	0.1467226384087612	0.1141	-0.051	-0.1331	1.0704	0.9565471054090998	-2.8237279994004	0.1172028884553	0.1485749681757487
224	0.1464476499508501	0.0003	0.0148	-0.0447	0.0225	-0.9794840923072	1.0951919455959	-2.2693453538067	0.1633642358970934	0.231	-0.0684	1.1437	-0.899	0.4767195029918999	2.8160561084139	-1.4766619712631	0.1741431717917231	0.0583	0.2397	0.6454	-0.1684	0.6355473179278	-1.1573145910712	1.6280932964274	0.1995565013284448	0.3022	0.4764	-0.762	1.21	0.4454417935854	-0.6637562709397	0.9908542281795	0.2025529877298896	0.0025	0.058	-0.0266	0.1205	-1.9021568482836	3.0249282584002	-4.9342848813019	0.2028549226179918	0.0022	0.0358	-0.0488	0.1132	-1.4484136752205	10.3458007249948	-7.560982982956699	0.2090627344486998
225	0.1477747519910732	0.0009	-0.0133	-0.0593	0.0743	0.3874895093643	-1.6557121039788	1.264485006698	0.1653740360819534	0.2461	-0.255	1.4704	0.0698	1.5204114214015	-1.1431117569885	-0.4303734128273	0.168835478772367	0.0338	-0.1303	0.3275	-0.4193	1.2259681796426998	1.1821007004122	-1.1938249235608	0.1932133344460078	0.1818	0.0684	1.092	-0.4628	0.9092961255384	-0.7466126935938999	0.0288777845338	0.1975139677998413	0.0212	-0.0736	-0.3289	0.2172	0.6614743751591	-4.8149968122195	2.2057670161955	0.2012282699847783	0.0267	0.0486	0.4299	-0.1072	2.9645760493063995	-9.796965446729798	1.7075268754106998	0.2026934094087313
226	0.1503797505853899	0.0022	0.0051	-0.1359	-0.0555	0.1872728261319999	-0.8455210727736999	-1.7031991420337	0.1659216198828297	0.1167	-0.0874	0.095	-1.019	1.5353617730674998	1.4602559274612	1.3362860377255	0.1718604267779774	0.102	0.2311	-0.3721	-0.8356	1.1635307899218	0.2628507881067	-3.2388363163161	0.1882953064680963	0.0671	0.0713	0.2618	0.679	0.0502017071731999	-1.7513550116105	-2.9465569412458	0.1911156119089239	0.0492	-0.1609	-0.3147	-0.5108	0.9028832115343	-0.9098469279682	-3.7775210926605	0.1945619495312141	0.0152	-0.0236	0.295	0.171	0.8944244599338	-2.0570503601495	-6.344221072497799	0.1980803654090181
227	0.1317481585843249	0.1242	0.0853	-1.0669	-0.5178	0.6635988988169	-3.2941526174803	-0.0180977941219999	0.1544412278942109	0.0083	0.0299	-0.1446	-0.2423	-0.5789326967505	1.4359812775193	2.2073407374235	0.1740953469771002	0.1602	0.0566	0.2531	1.1457	0.7073483489553	-0.3684868255362	2.4094458861294	0.1896581876347212	0.0251	0.0297	-0.2757	0.349	0.2419202957743	-1.174782896702	1.4844912343724	0.1953611573148744	0.0883	0.2941	-0.4601	-0.6162	0.2970005387543	-1.9125434083884	-1.0537637342688	0.1986167531656775	0.1133	-0.2108	0.4777	0.7636	0.1775550975490999	-2.9383342478295	-2.8503632311843	0.2094541851390268
228	0.1474154334258086	0.0001	-0.0269	-0.0026	-0.001	0.8705038972682	1.4018315268717	0.5074857529993	0.1543221042768998	0.1566	-0.0038	-1.2336	0.0002	0.909610869784	-3.9298966505616	0.4910403661667	0.1690491980487665	0.2197	-0.3777	-0.8002	-1.0802	1.6702296823071	1.0757171453994	2.6939353411211	0.1964845976293489	0.2845	-0.1529	-1.3831	-0.4857	0.6854342808553999	-2.430612436646	-0.1697651774705	0.2015788242075454	0.0001	-0.0249	0.0125	0.0114	3.7042643694971	8.5664334755259	7.197492722319399	0.2068578498266103	0.0001	-0.0054	-0.0271	0.0035	1.1180502464326	4.2881542881158	1.3072508810689	0.2108037145470195
229	0.137312728900063	0.165	0.1519	0.9449	0.9415	1.0780383842107	2.5936892988975	1.7269623325764998	0.1458245117774033	0.0031	-0.0035	0.1784	0.0173	0.6526221932516	-1.468675336031	0.6813032626319	0.1614385434862726	0.1488	0.0719	-1.1496	-0.2355	0.6400324234276	-1.9133302690024	-1.8532534611235	0.1858327981711764	0.0721	0.1392	0.1917	0.725	0.8920638780917999	-0.8897819823112	0.8806543991888	0.1929088594457272	0.0129	-0.045	0.2034	-0.2385	2.7610152084646	-11.8728217755539	-2.15993238543	0.1961761871456598	0.0096	0.0147	-0.1843	0.1983	0.6248066705467	-4.2553815435427	1.439561493313	0.1994251361491002
230	0.1242380130120916	0.0007	0.0726	-0.0503	0.0133	-1.6696788798773	3.1128992750454	-5.0552647007044	0.1321408558111838	0.0124	-0.0273	-0.0491	0.3709	-0.288777845338	3.5682161693364995	-6.4760595683735	0.1388806513614641	0.0219	-0.0262	-0.4838	0.0468	0.0353693845992999	0.5710247475797999	-0.4290750928142	0.1553371256800302	0.0369	-0.1071	-0.0249	-0.5864	0.0048785358068	4.6443660880736	-0.8174301488539	0.1604873324793114	0.0078	0.0495	-0.0487	0.2602	-0.0422937580024999	0.9888870766445	-0.5443501727651999	0.1658329173427941	0.009	-0.0957	-0.1719	-0.207	-0.954461924782	1.1320563653618	-2.0703876475568	0.175720637313461
231	0.1322566425913161	0.0002	0.035	-0.0198	0.0245	-0.6360194342962	-0.8353705708531	-0.4166033520823	0.1541644063808099	0.1541	0.0423	0.3231	1.1805	-0.6956634688373999	-1.4761898548947	-3.111640298063	0.1569776129577848	0.0008	-0.0609	0.0277	-0.055	0.1753125447992	0.52326230831	0.2837812804391	0.1714094605831232	0.0016	-0.0983	0.0677	0.003	-1.2857302432759998	-2.2015573119106	-2.2742238896135	0.1807509395726332	0.0054	0.1025	0.1356	-0.1247	-0.917872906231	-1.7365226890366	-2.7656576860872	0.1876036539870388	0.0003	-0.027	-0.0225	-0.0367	-1.9607779640266	-4.9844079024137	-11.5565431517566	0.1896464675453703
232	0.132803556084812	0.0003	0.0177	-0.0329	-0.0379	-0.1604408791945999	-0.4112920429378	-0.1640997810497	0.1533145246086669	0.001	-0.0274	0.0147	-0.0945	-0.3394516688796	-0.6418422028398	-0.3033741097277	0.1596729152594926	0.1808	-0.105	0.1579	1.2895	0.7537337821505999	-0.6213444838451	-5.3004111249961	0.1700163722201961	0.0033	-0.1061	0.1141	-0.0701	-0.6323211894103999	-1.1667175754085	-1.3933334322405	0.1829976585046263	0.0199	-0.0749	-0.169	-0.3592	0.9867625529867	0.4142034272095999	-1.5195065316954	0.1919740988990602	0.0248	0.0721	-0.1583	-0.4042	-0.8852968768113999	-1.9515716948428	-3.664842652735699	0.1924236083513399
233	0.1511518303972767	0.0014	0.0041	0.0934	-0.0738	-1.1439773036639	-0.5453337485327	2.0447359915404	0.1634355582193388	0.3888	0.4974	1.4141	-1.1496	0.0136520316529	-2.0944262393145	0.2186292215998999	0.1935711661342652	0.3199	0.7006	0.4288	-1.3433	0.4446549329714	0.2126490809335	-0.9366788749056	0.2034756746588613	0.001	0.044	0.0172	-0.0711	-2.8350981352727	-10.1131653844657	7.0606970045755	0.2134387865701567	0.1119	-0.1616	-0.7524	0.4407	0.8129843863847999	2.0059437632702	-1.9174612872259	0.216099656975099	0.0	-0.0032	-0.0057	0.0112	-2.7880438705555	-12.2014147679603	9.1938367860988	0.2177198979565218
234	0.1358472484425306	0.0005	-0.0401	0.0155	0.0599	-0.7356359880286	1.0523867281943	-1.3241290412392	0.1459970100898521	0.0031	0.0898	-0.1481	-0.0392	0.0880103596759	-0.7965783425829001	0.5121675736526	0.1581199993780691	0.1439	-0.0282	1.0702	-0.468	-0.4669230883476	4.8962795136457	-2.6658444172013	0.1734489865483488	0.0764	0.444	0.6729	0.1025	0.3428351695198	-0.6955454397452999	0.7905195158550999	0.1793706763507527	0.0	0.0001	0.0093	-0.0062	0.0812433583955	-0.3180884032095	0.2925547762852	0.1870765318334399	0.0008	0.0215	-0.0615	0.0455	-1.9241889454756	13.5305797171291	-6.6228484159152	0.1976844912044708
235	0.0733470944659336	0.0718	-1.1425	-0.1175	0.3865	13.1957311828414	-0.2184325064464	-3.1957163546689	0.091815949138284	0.0271	0.5955	0.2345	-0.1802	13.503433025946098	-1.6330898613263	-3.5846222131384	0.0964349108790864	0.0013	-0.1172	-0.0572	0.0524	-1.5731310825395	-5.2272330878941	1.700405786854	0.1054580519268073	0.7409	2.538	1.1632	-1.6562	3.7257456642593	-1.9787970720872	-2.5506873663424	0.1148258595906387	0.2721	-0.4035	1.7868	-0.4467	8.3675151123067	-3.6942712396993	-2.8283311339923	0.1182188544896893	0.1937	0.3713	1.3726	-0.6602	5.194460343321	-3.4857138339586	2.5473432087329	0.1184944246891481
236	0.1452900669566652	0.0649	0.1793	-0.1649	-0.7814	3.7412074753244	-1.0741434241714	-2.778011397727	0.1551174993198408	0.0007	0.0282	-0.0697	-0.0326	5.3684745681071	-1.6935207564814998	1.5965401858059998	0.1699124260671454	0.0037	-0.1542	0.0408	0.083	8.3287622270672	-2.7714411116001	0.7264690618755	0.1810871152610987	0.0203	-0.3653	0.0792	-0.1692	-2.2589587937019	1.218060230472	-3.1468129675088	0.1922277768006759	0.0277	-0.4081	0.1211	-0.1865	1.8669054927764	-0.2848435422679999	-0.8151089100426	0.1957228528253893	0.0374	0.4864	-0.1796	0.1325	5.02017071732	-1.5819832644469998	3.1608584294687	0.2007101819135987
238	0.0774133686619456	0.001	0.1144	-0.0392	0.0682	-11.864677768199	10.3466269286395	-4.6305173412672	0.0960167283745278	0.001	0.1144	0.0164	0.0501	5.2990734619522994	4.9918830782467	1.0672977368296	0.1090998943984121	1.393	4.14	-1.0107	0.9956	-0.9879428439077	5.6308925828761	-0.3864272475354	0.1116307321539228	0.0129	0.3909	-0.0574	0.1332	-12.8459322968877	14.1189153982169	-5.5089685307368	0.1187474763825532	0.0093	0.2608	-0.0237	0.2206	4.986532426071499	1.0840972109385	-3.7381387189298	0.1354573000639203	0.0598	-0.0461	-0.811	-0.043	-10.5019925568738	9.1026002979055	-3.9123103158387	0.1358540665416692
239	0.1026524958208003	0.0203	0.311	0.3497	-0.2797	-6.210690826302	-10.132404126478	5.176362549198999	0.1274608038580004	0.8263	2.1954	1.8695	-1.1872	2.8196756672383	-1.8801640941223	2.0751088112408	0.1353945076235865	0.4427	-1.1991	1.3091	-1.324	2.3048721105288	-3.8234737525180993	3.3001721011774	0.1370102218252331	0.0051	-0.0386	-0.2312	0.0365	-5.458845509625	-13.2031670156437	7.3149316689588995	0.1397888303985696	0.1095	-0.2557	0.7452	-0.7447	5.2099221543861	0.6692642952377	1.3763372429781	0.1469431482223182	0.0174	-0.3163	-0.2773	0.0179	0.576375399755	-7.839413611220599	5.387634624058	0.1491630699263111
240	0.1106601858659786	0.7368	1.0172	-2.9752	-0.3166	-0.7702185120138999	10.7459980332752	-0.4411927462698	0.1364005438208775	0.0229	0.251	-0.4338	0.0263	-2.3969348023668	11.7385440117748	-0.4142821132709999	0.139105356843531	0.131	-0.8309	-0.1247	0.8407	4.1891672228746	-0.3203702989901	-3.0908278348227	0.1443713864372665	0.0019	-0.1285	0.0246	0.0508	0.1589851870587	-1.0883069152234	0.7523567760761	0.1489423811436235	0.1265	0.3779	0.9839	-0.4038	4.5514378495602	0.8591337613958999	-3.4091916392471	0.153249093935502	0.1196	-0.3708	0.8186	0.6026	1.7506468370578998	4.6123802041144994	-0.8843526440745999	0.1583543526560012
242	0.0941612892485788	0.0134	0.3823	-0.2384	0.099	-12.450495495322	6.4896722569957	-1.6129068865771998	0.1319654609182677	0.2012	1.2514	-0.841	0.1157	-12.617034544275098	9.2633559213457	-1.8023435793977	0.1333167050489781	0.7501	2.3058	-1.7131	0.4339	-5.8621509173307	5.5551179057479	-1.4907861192844	0.1407957276321503	0.3153	0.7188	1.6478	-0.356	-1.8167824716646	4.1052091953608	-2.1791711274423	0.1460200445561922	0.3685	1.6521	1.0146	0.1633	-2.4935219427353	3.2765269397267	-1.8859081766045	0.1509097781392901	0.0066	-0.1424	0.2047	0.0558	-5.273657864120099	8.3175494633177	-1.3016248276787998	0.1536647870419274
243	0.1375816324075328	0.3524	-1.8519	0.3134	-0.5612	1.6710165429211	1.1642389644744	-1.5689607212852998	0.1420652372591409	0.0288	0.1332	-0.2919	0.4479	-1.5788751650217	-0.2620639274927	0.7108105356569	0.1489165063232576	0.0869	0.0667	-0.4533	0.8154	0.4651133089353999	-0.5596546117075	0.9850314596359	0.156413157917036	0.4653	-1.7598	-0.6728	0.9554	-0.3249340905512999	2.2633652131403	-2.8934438498008	0.1601325528210948	0.1236	-0.907	-0.2508	0.522	-3.213932177883	1.0598619040273	-1.3383712183526	0.1626471440749713	0.0029	0.0006	-0.1565	0.0467	-2.6685590863196	-0.1828664066936	0.4679066641150999	0.1632562513625715
244	0.109152104875468	0.791	2.7423	-1.6955	-0.6892	9.9120044684966	-8.6475588048293	0.1056753804602	0.1245712722754634	0.0377	0.5142	-0.4223	-0.1055	9.6544649895344	-7.921522516291499	0.0639324248875	0.1378690333117602	0.0922	0.2388	-0.0216	-0.9726	-2.0731810027365	-0.8782938173468	4.656719799713399	0.1389532330824994	0.1179	-0.2941	1.0003	-0.431	1.8030124109196	-3.8530203685738	2.0575618195486	0.143128890859194	0.0012	0.0283	-0.0703	-0.0825	-0.758533631896	0.4823062133513	-0.7415767856643	0.1460406087340393	0.1033	0.5383	-0.5772	0.6618	-1.9311133188788	-1.4765045991403	5.715755500096	0.1488892938280755
245	0.1001280877242411	1.6362	-0.1086	4.9335	-0.4003	-0.7628220222423	0.1340417055949	1.3363253807562	0.1049632864365435	0.045	-0.4	-0.0085	0.695	0.7489339324051999	0.0833678820533	-1.3057558459023	0.10551744285118	0.2533	-0.4566	1.8049	-0.3679	0.9055585376219	-0.262811445076	-1.3369155262166998	0.1117822796858029	0.0379	-0.3556	0.0263	0.618	-1.02685310127	0.0973346579518	1.8008485442311	0.1192869345439074	0.0158	-0.116	0.4115	-0.1278	0.5753524809567999	0.9205482323186	-1.122456665871	0.1193868842096982	0.0016	0.0236	-0.0119	-0.1401	1.0121781508189	-1.7567450068164	-1.1507049619135998	0.1194017301951993
246	0.1025185975116459	1.4915	-2.5985	3.881	-0.0927	0.3977186973462999	0.6884243511886	-0.7259576024764	0.1111584671625518	0.0468	0.2437	-0.7156	0.2463	1.7843244713371	0.7514125433393	-1.8264215141861	0.1111920692599397	0.0628	0.3549	0.5512	-0.6466	1.08980195039	1.3765733011622998	-1.8142251746691	0.115014457407489	0.0279	0.0499	-0.5145	0.31	1.306582049547	-0.4263604236959	-0.6888571245262999	0.1223909321487852	1.5767	3.3437	-2.8433	-0.2427	1.0003752416089	0.3439367743793999	-0.9577667393608	0.1230517005112847	0.0507	-0.5028	0.5811	0.1652	2.23861844683	-0.4326159655771999	-1.4499480534178	0.1231963380707558
247	0.1330900992601874	0.257	0.5747	-1.1815	1.0819	2.8870309357967	-2.698538475713	1.3100835792793	0.1427438459407684	0.1701	0.2802	-0.832	1.0085	-1.1027064644596	-2.8561073136665	5.452275223498099	0.1459706237191169	0.1321	0.702	0.012	-0.93	-0.4721557114306999	-0.5644151184222	2.3978396920729	0.1530617860193672	0.0904	0.5707	-0.1483	-0.7338	5.0549106134281	-3.8324833065484	-0.1980528165437999	0.1565474597335938	0.4299	1.3005	0.157	-1.5502	0.9354592409539	-2.6799685652226	3.2666911820517	0.1604165419195546	0.1117	-0.6119	-0.2869	0.7667	-0.6457371628791	-2.6191048967297	4.3230515563467	0.1616346624165262
248	0.0994928090493583	0.0028	-0.0915	0.1821	0.0317	-0.51539370217	-1.2292729942215	0.5371110551164	0.1097173647260649	0.0596	-0.1921	0.8812	-0.0314	-4.850759627125799	3.1330429067638	1.3432104111287	0.1120364140138257	0.0558	-0.2982	0.8103	0.0432	-5.1615695696558	3.5127818390801995	1.5936681445649	0.1211610739227948	0.7219	1.5356	-2.5519	-0.2604	0.7322918304191	-5.0096661281231	0.4189639339243	0.1317235233181224	0.9001	2.3882	-2.0688	-0.5165	0.8394622460459	-3.6354140657721	0.3426384543662999	0.1336728128271908	0.0156	0.0629	-0.4141	-0.0017	-2.5403401492683	-0.6313769566735999	1.0527014724399	0.1466576498297731
250	0.1007923516809305	1.2044	-0.7582	2.783	3.099	-0.4246686733757999	6.7498870620455005	6.731749924892799	0.1339176793471945	0.0284	-0.4607	0.3092	-0.1034	1.1853268289296	0.9071716018806	0.3680540521984999	0.1415434654373137	0.4097	0.3482	-1.373	-1.528	2.2508541293777	0.4369830419849	-0.8185710967441999	0.1418850936206274	0.1955	-1.3412	-0.5073	-0.1023	1.9826133460651	-1.1630193305227	-2.0154254336689	0.1494211004159825	0.0098	0.0932	0.1657	0.2487	-1.9403195880626	8.383999842169999	9.1953711642961	0.1510792725632917	0.0155	0.3489	-0.0658	0.1654	0.1773977254263	2.2735157150609	1.9023929064678	0.1530673708117247
251	0.1014885842282611	1.2665	-1.6389	-2.2909	-3.284	-1.2204601553447	-4.363417505844899	-4.4675585081078	0.1300491068741375	0.1741	0.5657	0.6646	1.1162	3.4154078380977	0.2689883008959	3.825716305268	0.1323232180054295	0.0217	-0.1582	-0.256	0.3938	1.5121887279852	0.1500936621205	1.4504988558476	0.1397801582968356	0.2062	0.5953	-1.2971	0.4194	2.704439930318	1.9273757309623	3.7903469206687	0.1501790758434066	0.0233	-0.0504	-0.4767	0.0543	0.5964010023813	0.4806931490925999	-0.1515100112257	0.1520025155092955	0.0233	0.1697	0.2964	0.3372	-0.4257702782354	-2.73040633058	-2.4673588273198	0.152303434646521
252	0.0990373745061278	1.3519	1.2894	-1.6102	-4.0274	-0.4003546804032	3.3775204995335995	7.301987811858599	0.1297437770849496	0.3033	-0.7501	0.617	1.6009	5.1396948445866	-1.2041721406349	-4.9408551674288	0.1326368524032702	0.0225	-0.3311	0.3695	-0.0903	1.7485616564308	0.166027589554	-0.4418615777917	0.1404384648231829	0.2059	1.3803	0.2522	0.48	2.7403994603778	-0.9948278742802	-3.4129292271636	0.1424796158428143	0.0038	-0.1136	0.1647	0.016	8.4132710570108	-3.2542587843505	-10.743283364156898	0.1473895391283094	0.0966	0.5138	-0.2469	-0.8114	-3.0794970419811	4.886797843247	11.8515371959452	0.1495436262842409
254	0.1004782568142589	1.4761	-0.6226	-3.8398	2.6277	1.7344375084094998	-5.4689173254842	3.2004768613836	0.1231234428781221	0.1253	-0.5159	-0.9232	0.6386	5.6299090071086	6.3240380977487005	-4.6582935209414	0.1338137412789916	0.0286	-0.0195	-0.5057	-0.2545	2.1058357182175	0.4714868799087999	-0.83407225084	0.141480122859837	0.2108	-1.0829	-0.3964	-0.9512	2.6212687634182	3.0591173520785	-2.676506378521	0.1503759668766241	0.0587	-0.1738	-0.5274	0.5262	2.7611725805874	0.3961843191489999	-0.7948865922627999	0.1510861068321259	0.1685	-0.0774	0.8713	-0.9527	2.3111276524101	-0.2033641256883	-0.3522381538571	0.1518400934896448
255	0.1001246788584184	1.4921	-1.6908	-0.3646	-4.4002	-0.7542452415497	-0.8478816546157	-7.9525641675138	0.1266804955085287	0.1727	0.972	-0.0057	1.0486	7.625348181181899	0.009835757675	6.6329989178358	0.1341884919812221	0.0377	-0.2209	0.4804	-0.376	1.3889663558328	-0.2060001087451999	-0.6438093543748	0.1374062088501564	0.1177	0.8914	0.0803	0.6958	-5.395896660505	-0.9640616242728	-12.6440238633353	0.1412181462294579	0.1608	-0.2359	-0.11	-1.2808	4.1861771525414	-0.1489920572608999	2.178423609859	0.1420176391877493	0.2141	0.9753	-1.0653	-0.4192	2.8934831928315	0.0717616879968	2.8974568389322	0.1509090670401776
256	0.0993383223078135	1.3723	-2.2451	-3.8862	-0.7602	-5.3580093219409	-6.084163639570799	-2.3261960331682	0.1321640460945903	0.3465	-0.7781	-1.805	-0.2624	0.0514606841556	5.7482921864849	-0.8741627991233001	0.1329109386656665	0.022	0.3971	-0.1493	-0.2607	-0.8221906555685999	1.4223685888970998	-0.6594678805933999	0.1405676853129046	0.1981	-1.2203	0.6428	-0.4603	0.7326065746647	4.1841706579757	-0.1376219213886	0.1459645523659197	0.0914	0.276	0.9288	-0.0313	-7.356635281500899	-11.8783691428826	-2.5376648231807	0.1497052971480334	0.0001	-0.0031	0.0003	0.0347	-1.6424141596022	0.7029812725475999	-1.0529375306241	0.1504044722124665
257	0.1029427010647315	1.1467	1.4265	-1.9986	-3.2678	-1.4695015396757	4.9165805174869	6.846159458168399	0.1342015052787263	0.0307	0.0498	-0.244	0.5305	1.4746161336667	0.6370816961250999	-0.1146455914598	0.1418699620930021	0.2092	0.6345	1.2955	-0.362	2.7657363721486	-0.91669261531	-2.5629230488901	0.1452037340120182	0.43	-0.6861	1.0916	1.6672	2.1712238352409	0.9862904366183	-0.1279041928057	0.1517909526822975	0.0181	0.025	-0.3445	0.2431	0.7347310983224999	0.911971451626	1.6170772478314	0.1525217681660501	0.0018	-0.1133	-0.0391	-0.0572	3.5839533816165	-0.2555329843964999	-2.5646934852716	0.1538676509401964
259	0.1154305150670512	0.0073	0.3074	-0.0054	0.0001	0.0182551662448	1.0538030772995	0.0011409478903	0.146668100598021	0.1626	-0.022	-1.2893	-0.0014	-0.0167994741089	-0.9838905117456	-0.0010622618289	0.1549041879607617	0.139	-1.1602	0.0195	-0.0003	-0.0076325479558	-0.4236064115469	-0.0004327733377	0.181417766426072	0.0277	-0.0082	-0.4787	-0.0005	0.0388709143316	2.3007017492746	0.0025572969955	0.1976388375389726	0.0	-0.0	-0.0	0.0143	-0.0015737212279999	-0.1962823801622999	-0.0001967151534999	0.2065736869039229	0.0	-0.0001	0.0	0.0	-0.0246287372182	-1.3027264325383998	-0.0014163491051999	0.2097236237164231
261	0.1040677649636394	1.0739	-2.1554	2.2416	2.41	-6.8982102877845	6.7250616096738	6.117329814450899	0.1320019529812474	0.0066	-0.0765	0.1013	0.2422	-7.798103428985599	6.8109867887226	5.6546557734189	0.1375621075001198	0.0017	-0.0386	-0.0345	-0.1278	-12.5636460516152	9.9770384982437	5.4953558421146	0.1595470393243044	0.0295	0.2584	-0.0414	-0.4571	-4.4333694144295	3.9787213516603	3.5600721619816	0.1614167140297463	0.3523	-0.4389	0.2917	1.7308	-4.4899446925761	4.1001339444005	3.8479844606442	0.1686774049308549	0.0059	0.0643	-0.0147	0.219	-6.895652990789	6.3037370939075	7.523056301361899	0.175684152600343
262	0.142158016032435	0.3956	1.0866	1.73	-0.0287	0.3002266672717	-3.0587632648022	-1.5501547526107	0.1572217885907956	0.1172	0.0607	-0.9511	-0.4582	0.1463954172346999	-2.8107841423001	-1.3233815236559	0.1679962524621182	0.0223	0.1742	0.4069	0.0579	0.0321039130512	-2.6353142253781	-1.1717141403074	0.1773932100446567	0.0009	-0.061	0.0073	-0.0634	-0.9689795031103	-1.4816191931313	0.0571654236071	0.1793871198286784	0.2189	-0.7516	-1.1238	0.0536	0.8391868448309999	-2.0751481542715	-1.5031004878935	0.1843616733874072	0.0397	0.3324	0.4597	-0.0403	2.1235007390018	1.7443519521459	-0.7592024634179	0.1911961112683973
264	0.1007626049534593	1.233	1.6798	-3.8701	-0.7453	-2.5689818756179	9.3311046202111	1.2665701873250998	0.1341129008593435	0.0333	0.0195	-0.2214	-0.5688	0.7853262358027	1.1726583730442	-0.1881383728074	0.1406438280418983	0.4094	-0.8348	1.8883	0.3219	2.5106361610898	0.1238912036743	-0.9726777479961	0.1419042253104434	0.1919	0.6683	0.5599	-1.1263	2.1448246616412	-1.6617315876759	-0.6165839771303999	0.1483094305374112	0.0099	0.0274	-0.301	-0.0962	-4.955648146972	12.13339066788	2.2812269490781	0.1510249350362809	0.0153	-0.0695	0.0642	-0.378	-0.2024198929514999	3.3836580123228	0.6383406731075	0.1528378243432969
265	0.1614578982443889	0.1589	0.039	-1.2145	-0.0053	-0.0541753532738999	0.6517959896069	0.0033048145788	0.161537177159339	0.0119	-0.291	-0.1597	-0.002	0.0548835278265	0.3789127286716999	0.0014556921359	0.1974935153398909	0.0015	0.1054	-0.0001	0.0017	-0.0010229187981999	0.3616804812251	0.0016524072894	0.2211125077228231	1.6385	3.334	0.001	0.0041	0.0047998497454	0.6630480963870999	0.0030294133639	0.2232871513392471	0.0656	-0.0042	-0.6636	-0.003	-0.0052326230831	0.1990363923113	0.0009442327367999	0.2341576900293105	0.2414	-0.0	1.2434	0.0056	-0.0004721163683999	0.4204196260602	0.0019278085042999	0.2370294419290779
266	0.1447092772159427	0.3089	1.7784	-0.0831	-0.18	0.570080514843	-0.5983288108856	1.468675336031	0.1650137510098848	0.2073	1.2464	-0.2927	0.4955	0.5856210119694999	-0.4226228357794	0.9888870766445	0.1744847441160884	0.0269	0.368	-0.1347	0.2794	-1.8890949620912	-0.2868106938029999	1.1871366083417998	0.178332439307193	0.001	-0.0041	-0.084	-0.0316	1.1311514756557	0.0914725463775	-0.5093742184729	0.1835304058748216	0.0415	0.5792	-0.0587	0.0088	-4.473499305743499	0.1670505083521999	0.5644544614529	0.18835783651837	0.1874	1.2162	-0.0826	-0.0781	-3.4596687476352	-0.0902529124258	1.0212663909106	0.1909858376071287
267	0.1226788416634372	0.1078	0.8802	0.2719	-0.6848	-9.0703783557622	-5.842440058949999	2.353106666167	0.128132566143522	0.6401	2.2317	1.117	-1.1251	-4.649559368126	-3.0156039601243	1.3212963430288	0.1416065184302422	0.2247	-1.2017	-0.465	0.8482	-5.698444566588	-4.4257368664737	0.3936663651841999	0.1433634223712706	0.8841	2.4195	0.9199	-1.5971	4.1798429245987	1.3233421806252	-3.2320693150357	0.1479124454012788	0.1269	0.9024	0.1917	-0.6604	-3.9697511406607	-3.2773531433714	-0.2467594885503999	0.1536553347523816	0.0534	0.5097	0.2638	-0.438	1.3834976745655	-0.0042490473156	-1.8051369345774	0.1541244995721182
268	0.1276782792811846	0.2572	-1.5498	-0.6738	-0.4073	-6.1523844548046	-0.738075255932	1.1701797621101	0.1340297368075371	0.6986	2.7053	0.7058	0.0432	-2.4594902211798	0.3431892567960999	1.4123754590993	0.1464794417773191	0.6278	-2.4813	-0.4892	0.1823	-4.5259042226359	-0.7653006331764	0.5329406938622	0.1559637539352707	0.4355	1.9956	0.4502	-0.0627	1.6591349476497	1.1115979893978	1.0348397365021	0.1563281174455563	0.0016	-0.1091	-0.0537	0.0257	3.2430853636317	-0.3486579380633999	-1.6570497670226	0.1617720125881938	0.0123	0.3086	-0.0164	-0.1357	-7.358445060913099	-1.0064734113674	1.2398169264491	0.1630212057276742
269	0.1457791260143615	0.0474	0.517	0.3985	-0.2478	1.7903046120035	1.3692948404827998	-0.8531536207294999	0.1533434268370372	0.1706	-0.9611	-0.7325	0.4572	-3.8553022643544	-2.9406948296715	1.835352382155	0.1567995886518715	0.0041	0.1103	-0.1622	-0.0249	-4.3304480461183	-3.3061128988131	2.0663353153947	0.1666771816156953	0.0664	-0.3759	0.0728	-0.6713	0.9016242345519	0.691650479706	-0.4313569885948	0.172218390396251	0.0019	-0.0619	0.0079	-0.1132	-4.141247411482	-3.1628255810037	1.9749807981093	0.1780080535317639	0.0007	-0.0588	-0.0433	0.0235	-5.7147325812978	-4.3633388197835	2.7238360444531	0.1895230130220953
270	0.1035268467522729	1.0772	2.0126	1.3624	3.1146	0.6535664259884	0.0212058935473	0.1986823050349999	0.1161817550812799	0.0156	0.044	-0.3921	0.2126	0.0548441847957999	-0.1601654779797	-0.8061780420737	0.1247265355298892	0.0274	0.1034	-0.4371	0.3582	-0.4871454061274	-0.7813919327326999	-1.7185822670373998	0.1276934413107356	0.0036	-0.0847	-0.1356	-0.1305	0.4490613524097999	-0.5101217360561999	-0.0046818206533	0.1301639653667463	0.5347	-0.2234	2.3157	-0.8659	1.7594596759347	0.9151975801434	1.7648890141712998	0.1353562299117244	0.0109	-0.0548	0.334	-0.0781	0.1946693159036	-0.2328320556826	-0.5455698067169	0.1422546450307426
271	0.1486009043674593	0.0665	-0.046	-0.6625	0.4793	0.995772107017	4.360545464603799	-5.6543410291733	0.1586039359497043	0.0016	0.0605	-0.0669	0.0843	1.7689413463333998	0.7035320749774	1.256222970251	0.169077112823227	0.0144	0.3268	-0.0731	-0.1241	1.7514336976718998	1.4009659801963	-2.5612706416007	0.1764007049426215	0.0395	-0.2329	-0.4543	0.2739	1.6692461065395998	1.8135956861779	-2.7556252132587	0.185877794759045	0.0077	-0.015	-0.2483	-0.0032	1.639817519576	0.5939617344779	0.2712308536457999	0.1873874251003867	0.0135	-0.0027	0.3266	-0.0353	1.4398762375586	0.5880209368421999	-0.5575694310804	0.1961208665746563
272	0.1283888477336192	0.0512	0.7732	0.0062	0.0034	6.8154325511917	0.2983775448287999	-0.3793061589786999	0.1341203436967204	0.8247	-2.759	-0.658	1.0857	3.4556951015345	-0.1570573785544	0.3501136301993	0.1533292151445946	0.8409	2.3872	0.8159	-1.3645	0.4884043831098	-0.9729531492109998	1.6851406909423998	0.1577216923693231	0.0001	-0.012	0.0159	0.0197	-4.0815246908794	-0.0440248513533	0.0014950351665999	0.1588817658641205	0.1624	-1.0624	-0.3261	0.5464	2.5523004306011	-0.5910896932367999	1.0761892617678	0.1650568436160989	0.0494	0.6645	0.0488	-0.0692	5.9745932990713	0.3656147842950999	-0.5150396148937	0.1684161239648788
273	0.0879651743551575	0.0043	0.141	-0.2297	0.0306	2.5810208430121	-7.2089415442531	-0.1234584303366	0.1070580947534921	1.0395	1.8138	-3.3534	-0.1714	4.0784952775155	-10.700163402509698	-0.1518247554713	0.1121201682595207	0.2388	0.9172	-1.5291	-0.1254	0.6297245493842	-5.4128928497674	0.3573527478481	0.1154789128033879	0.0433	0.4861	-0.5678	-0.0618	-3.5590099001527	0.269499760295	0.9946705021574	0.1219055810962799	0.2083	-1.3339	0.8161	0.3426	0.1935283680132999	-4.882076679563	0.3983481858375	0.1301540930326085	0.0003	0.0291	-0.0448	-0.0157	2.0533914582944	-5.978173514865	-0.1133079284159999	0.1309686451223881
274	0.1259872815493685	1.6137	3.4861	-2.6266	-0.4008	2.373958472438	-1.5637674412329	-0.5661855548037	0.1299616685103018	0.1692	1.3447	-0.3165	-0.2106	-3.1062503028571	0.6299606075684	0.2281502350292999	0.1469317919511178	0.162	0.6942	-1.0824	0.0053	2.8402127292637	-1.6505581669570997	-0.6094628885736999	0.1517275189665367	0.0608	-0.6832	0.2323	0.2833	3.4595507185431	-2.6039184868795	-0.8651532450929998	0.1544559739215938	0.0697	-0.8079	0.1173	0.1003	1.094523114074	-0.5253474889370999	-0.4298226103974999	0.1570468890785532	0.0969	0.7589	-0.5799	-0.115	0.6357440330812999	-0.3865452766275	-0.3255635790425	0.1651467327912942
275	0.1246839813010393	0.0663	-0.7088	-0.5193	-0.1614	-0.6503009544403	-0.5858964131844	0.7689988780621999	0.1302632814744648	0.0742	-0.4388	0.6188	0.5281	-0.0750665025755999	-1.2604326745359	0.3136032977096999	0.1332656224081889	0.0814	0.3272	0.8482	0.2993	0.5161412197533	-0.091275831224	1.63667007712	0.142505128315002	0.0537	0.1262	-0.6228	-0.4013	-1.08586764732	-3.0493602804649	-0.5545400177165	0.1464457489091402	0.1165	0.2655	-0.9627	-0.4427	-1.8854360602361	-2.9047352996117	0.4142427702403	0.1490025077891451	0.0437	0.1326	0.5363	0.3674	-1.5988220815865997	-3.8292965210617	-0.0905283136406999	0.1506798358808136
276	0.096868499061109	0.0303	-0.2409	-0.0258	0.6409	0.2292518398889	-3.1034569476774	-0.1168881442096999	0.1478172092017496	0.0182	-0.0827	-0.2818	0.3132	-3.4135587156547995	2.0582699941012	0.9904214548418	0.1647630475972697	0.2489	-0.3762	-1.0268	1.0344	2.8768017478147	-1.9748234259865	-2.8341932455666	0.1715388119003818	0.4155	0.0164	1.5591	-1.0964	2.4877385172224	-1.7926258508148	-2.6850438161829	0.1791565252699825	0.0192	0.1501	0.3562	-0.1082	1.2646423788208	0.2694604172643	-4.154545355858599	0.1805336331962664	0.0045	0.0649	0.1547	-0.0954	0.9623698739527	2.0817971264598	-4.6527854966434	0.2047646448819756
277	0.0974014088632463	0.033	-0.6772	-0.182	0.126	-2.0399754848257	1.6373782516726	-1.4711146039344	0.1466443961917936	0.0007	0.0781	-0.0175	0.0284	-5.918057363955399	2.2270909388349	-2.3825745961613	0.1470864686865857	0.0401	-0.5844	0.1603	-0.2054	-2.5613099846314	-1.1542064916458998	4.077708416901499	0.1600728440152066	0.4916	-1.9625	0.606	-0.6229	0.8462292473263	0.4413107753618999	-0.7952800225697999	0.1686089446447271	0.1975	-1.018	0.4372	-0.7273	2.0112550724147	0.9414393816203	-4.0820361502785	0.1786410052404555	0.0034	-0.0487	-0.1004	-0.1254	0.2327140265905	0.6566745254137	-0.5017416705171001	0.1791767013751357
278	0.0949896263713336	0.0026	0.1689	0.0707	-0.0891	-1.8324409978832	-0.1147242775212	2.3927250980819	0.1118867825908719	0.0029	0.1235	-0.0073	-0.1548	1.0346036783179	0.4927714595174999	-2.6406648775533	0.1171646020976437	0.6137	1.8621	0.7379	-1.9608	-0.3860338172283999	-0.0358415009676999	0.2784699712946	0.1194948569844414	0.9252	2.267	0.8112	-2.4117	0.9453736846903	0.9539111223522	-0.5610709608126999	0.1242418658095567	0.0769	0.6995	0.4195	-0.513	4.137116393258499	2.0608666341274	-5.200991286417199	0.1339551698888763	0.0003	-0.0344	-0.0478	-0.0134	1.0434165171947	0.5744869342814	-2.4776273583325	0.1417019663057863
279	0.0969383800754893	1.4783	-3.6824	0.1198	3.0496	7.2035908920779	-1.1513344504048	-5.722050385008	0.0997783890253675	0.1644	1.2205	0.0103	-0.9907	0.3944532257981999	-1.2528394696108	-0.2678866960362999	0.1060106850826216	0.0576	-0.6906	0.2782	0.5107	12.011309243617898	0.3665983600626	-8.9005344922303	0.1116073250495983	0.0002	0.0364	-0.0431	0.0099	4.2574667241698	0.7688808489700999	-2.7802539504769	0.1225777351294262	0.0004	0.006	0.0351	-0.0553	-0.8788839628073001	-0.8243151792264001	0.6140660231656	0.1333614065399024	0.0001	-0.0229	0.0248	0.0097	4.0565025233542	0.7370523371337999	-2.6911813289721	0.1373138052872984
280	0.0948884794130836	1.0734	2.1442	-3.2376	-1.3745	-9.0063279017826	12.976511815781	5.0710805990458	0.1241469948981504	0.1632	1.0848	-0.8742	0.1765	-4.0396637062146	4.7554314637397	1.0830742921402998	0.1412759168768348	0.6964	1.4124	-2.1359	-0.9149	-6.3126679618764	8.9907480616254	3.4348826382942	0.1423366492743842	0.0001	0.0115	-0.0333	-0.0067	-0.4769949042067999	1.1582194807773	0.8272659065289	0.1461448819559324	0.0766	-0.4188	0.7017	0.3448	-7.4440161526856	10.5397225233151	3.9920586390676	0.1500064849227013	0.0227	-0.1043	0.3595	0.2939	-5.8778094435493	8.7001210938445	3.5822616312964	0.1602656183909267
282	0.1167156876166627	0.112	0.2174	0.282	1.1454	-1.5797800547277998	0.6817360359696	3.4643112252578	0.157047877267449	0.2171	-0.4212	-0.341	-1.3342	-3.4978708304449	-0.0703453388916	0.8393442169537999	0.1602197637067131	0.0	0.0025	0.0031	0.0131	3.0757201110339	1.2693241994741	4.5195699946932	0.1771082489269966	0.1523	0.6479	-0.1643	-0.9182	-2.2399167668431	0.4305307849501	2.5872370418627	0.1860666406337253	0.0043	0.0133	-0.1808	0.0401	-2.6753260876	-0.3259176663188	-0.5266064659195	0.192767595840236	0.0002	0.0048	-0.0349	0.0097	2.2337399110232	1.0062766962139	3.6592165993456	0.2014187148218557
283	0.1095172794429842	0.6325	1.9157	-1.573	-1.5869	1.2627145703165	-1.7876686289466	-5.1284820808371	0.1191335532215513	0.0277	-0.1147	0.1135	-0.5684	-1.5384305294621	0.4046824137802	-0.2631655323523	0.1303103496208331	0.083	0.6453	-0.3738	0.632	-5.792946526329399	4.2550667992971	-4.6656113246516	0.1326637062252049	0.0216	-0.143	0.2935	-0.3712	-6.794659430982099	4.733556738670499	-5.2506028481299	0.143382421028591	0.0451	0.1211	-0.1032	0.668	1.8259493978177	-2.2646635331534	-5.793300613605699	0.1517859536739117	0.0302	0.3987	-0.3161	-0.2001	3.0649401206221	-3.2270727501368	-2.5540315239519	0.1544830916035609
284	0.1141131787879723	0.134	-0.3915	-0.7764	1.0028	-0.8952900066091999	2.1875511929814	-2.1877872511656	0.1551014659641939	0.0495	0.4867	0.3239	-0.3698	1.237731745822	2.245700192356	-1.7678790845044998	0.1570500447416429	0.1132	0.4551	0.5656	-0.7444	0.1650440137865	1.5297357196774	-1.0177648611783	0.1618599084809159	0.0515	0.2861	-0.3153	0.5437	-0.4799062884785999	0.8562223771240999	-0.5847554652940999	0.1673234369414254	0.1113	0.4084	-0.4741	0.7787	-1.4781963494604	0.4946599249911	-0.3991350464514999	0.1828987150348922	0.0047	0.0439	-0.1759	-0.0771	-2.384974521034	-0.2095409815081999	0.8075943911789001	0.184701047735653
285	0.0981845436020068	0.0341	-0.2864	0.0946	-0.6554	-0.6520320477910999	-2.7089643788485	-1.3558001809526998	0.1397435317313881	0.0014	0.0868	-0.0525	0.0681	-1.6232934466820002	-2.1678403346007	-4.5037540963518	0.1567342344172675	0.0878	0.5714	0.0595	0.7143	2.3703389136136	-3.9832064571601	2.0659418850877	0.1636475991548357	0.7167	-0.6567	-1.4489	-2.0096	0.4806538060619	-1.2638555182068	1.4778816052148	0.1769232988464718	0.0004	0.0405	0.0013	-0.0402	-1.0783137854256	-1.0475081923875	-2.9603270019908	0.1796948702947933	0.0084	-0.0774	-0.1179	-0.2241	-2.2582506191493	-4.1094582426764	-5.7966841142459	0.1845249619557439
291	0.0968883411150512	0.0308	0.6852	0.0704	-0.0482	0.4979253965392	-3.0940146203094	-0.0189239977666999	0.1484655158738599	0.0157	-0.2991	-0.2613	0.0222	-2.4838042141524	2.0951344138671	-2.4696013800697	0.163802810592737	0.2096	0.978	0.9812	0.0042	4.3058979949615	-1.9714399253463	1.5084511400687	0.1709253281376756	0.4554	0.9502	1.7249	-0.3435	3.4914579164408	-1.5153755134719	0.8247086095334	0.179019189063052	0.0152	0.1159	0.3159	0.1172	4.3833250793791	0.6741034880137999	-0.5800343016101	0.1802616747188112	0.0078	0.1393	0.211	0.0349	4.5794894304493	2.3547590734564	-0.8821494343553999	0.2030230900244767
293	0.1409255952771883	0.0424	-0.0013	-0.6718	0.0026	-0.0015343781972999	2.1663059564034	-0.0083800655391	0.1600101669677003	0.0829	-0.8813	0.0013	-0.0067	0.0017310933508	2.3808828458412	-0.0095210134294	0.1733767252812804	0.0	0.0094	-0.0014	0.0006	-0.0465428053181	5.103341884219799	-0.0179797650298999	0.1768283720761171	0.0013	0.0294	-0.0003	0.102	0.0591719181728	5.1045221751408	-0.0170355322930999	0.1806428591224171	0.7908	2.5624	-0.0044	0.0182	-0.0047211636839999	1.2871465923811998	-0.0051932800524	0.1893231408850017	0.0002	-0.033	-0.0222	0.0178	-0.0690863619091999	5.2947063855446	-0.0269893190601999	0.1897280227124664
294	0.1246093456611722	0.0811	0.6316	0.3639	-0.6667	-0.4333634831604999	1.4373582835938	-1.2815598820218	0.131233443732139	0.0555	0.6172	-0.4009	0.3035	-1.2312794887871998	0.5555629365146999	0.3864665905660999	0.1316200063969907	0.1168	-0.1248	-0.5479	1.0078	0.5696083984746	2.19927541613	-1.5746654607367998	0.1432168823001172	0.0085	-0.1109	0.0899	-0.2615	-3.1770677581171	0.9168106444021	-0.3647492376197	0.1457057732928415	0.1855	-0.3157	0.6989	-1.1494	-2.4166850037782	0.1432479747787	0.8480390267385	0.1500749022121385	0.0022	-0.0894	-0.1159	-0.032	-1.6566563367155998	3.3033982296948	-1.3385679335060998	0.1512598053769784
295	0.1256384629964247	0.0762	-0.7363	0.6037	-0.0537	-0.97570716136	-0.9726777479961	-0.2960169629867999	0.1314289070547355	0.074	0.5044	0.7483	-0.1735	-0.5735820445752999	-0.1022525367893	-0.6033253757845	0.1341002201430778	0.0812	-0.2644	0.8704	-0.2839	-0.0357234718756	-1.8587614854215	-0.7066401744027	0.1446870277148245	0.0138	0.0416	0.372	-0.0548	-2.2953117540687	1.9823772878809	-0.610603836464	0.1475113549999346	0.172	0.1971	1.2301	-0.4437	-2.7278096905538	-0.6288590027088	-0.2706013651546	0.1509909220816281	0.0139	0.0668	-0.3648	-0.0285	-1.7763771791357	1.835745812462	-1.939217983203	0.1519008614105934
296	0.1296026913461098	0.0095	-0.2224	0.0448	0.2423	1.1319776793004	-2.0302577562428	1.0671797077374998	0.1488618736993024	0.1583	-0.223	0.8587	-0.8991	-0.5432092248749	-0.4497301839317	1.1273352016778	0.1625851024230027	0.1987	0.3322	-1.0042	0.845	1.2354891930721	-0.6930668288112	-0.9945131300346	0.1627765394913997	0.0908	-0.2719	0.6287	-0.6065	2.8769984629682	-2.0084223742043	-1.3269223964189	0.1673233380857865	0.0008	0.0355	-0.0479	0.0612	3.3688650327795995	-3.072297267363	-0.5218459592048	0.1677137983822592	0.0005	-0.0179	0.0095	-0.0649	-0.2185111925078	-3.2409214969432	4.6951579407073	0.1702303149323891
297	0.1363245230995868	0.0905	-0.054	0.0419	-0.9955	-0.7040041913458001	-0.1616998561769999	3.3590292751046	0.1524233200769897	0.001	-0.0137	0.0964	-0.0209	-5.1126661824957	0.1075638459337999	1.4544331589176	0.1601606561195061	0.0001	-0.0097	0.0288	0.0069	3.2053947402211	-0.3008954987936	5.154802568375399	0.1630449127063531	0.1046	-0.7959	-0.0028	0.5739	1.5492498629046	-0.1612670828393	1.9657351858948	0.1701020418398312	0.0002	-0.0304	0.019	-0.0127	-2.5103607598749	0.1460413299584	-0.7284362134104999	0.1785656033775138	0.3157	-1.2221	0.068	-1.0742	-1.0699337198865	0.0272647202750999	-1.0505376057514	0.1885447243899128
298	0.1274072399039258	0.0659	-0.8787	0.0503	0.0417	-6.628631841428099	0.4275407146168999	0.4182557593716999	0.1324282151886929	0.8064	2.7794	-0.6512	-0.9921	-2.8782967829813	-0.2434940170023	-0.5587890650320999	0.149374790040348	0.9194	-2.6584	0.7906	1.2412	1.6427682468785	-1.1439379606332	-1.903022394959	0.15513613526149	0.1457	-1.0564	0.2932	0.4551	-1.8665120624694	-0.7640809992247	-1.4132410057746998	0.155484209273451	0.0001	-0.0137	0.0265	-0.0076	4.7392221350913	-0.1473789930021999	-0.0241959638804999	0.1611341993135289	0.0366	0.5827	0.0008	0.0288	-5.309027248719399	0.3333534991211	0.3201342408058999	0.1653033954593739
299	0.0998879747272448	0.0058	0.2909	-0.0418	0.0118	-0.4822668703205999	-0.9598912630186	0.5894372859474	0.1082341225929239	0.0981	-1.162	-0.0198	0.0943	4.9560022342483	-3.6781405971123	1.0072996150121	0.1114696669187284	0.0335	-0.6657	0.0839	-0.0097	5.3895230895316	-4.060672884608399	1.2415873628306	0.1208149751861463	0.9542	-3.302	0.9646	-0.1175	-3.737194486193	-0.7928014116357	0.72391176488	0.1313474055416293	0.7377	-2.4232	1.5609	-0.341	-4.090967018247399	-0.1008361876840999	0.5307768271737	0.1333765906190383	0.0071	0.0986	0.2559	-0.0705	0.9525734593084	-3.0349607312287	1.0770941514739	0.1468929567522513
300	0.1114387453158761	0.6061	2.1619	-1.4501	-1.1755	2.2551031766933	-4.1647352008099	-2.8238066854618	0.1215368043615802	0.0071	-0.1829	-0.2255	-0.06	-0.102685310127	0.8452456715588	0.4957221868199999	0.1406253232952792	0.0843	-0.8844	-0.3387	-0.0483	-3.5599541328895	-3.2943493326338	-1.4311027417125	0.1462529837207472	0.0855	-0.6909	-0.5843	-0.2414	0.2937744102369	-3.9590498363103	-2.4143244219362	0.1532917235004336	0.0031	-0.0814	0.116	-0.1018	-8.2480303280708	-4.557457333257299	-1.4215030422217	0.1549098547040763	0.0231	-0.4141	-0.2239	-0.0504	2.9426226381758	-2.4664539376137	-2.0123566772743	0.1552482059515835
301	0.1042526191284699	0.9891	-0.9605	-2.7175	-2.434	0.8215218240466999	-0.9395509161467	0.1052819501532	0.1155021677655768	0.1821	1.1437	0.4194	-0.9388	0.9859363493419998	0.2638737069049	1.5297357196774	0.117018272967519	0.0017	-0.0724	-0.0484	0.1171	0.1474970220943	-2.4902958142179	-1.0955460328722	0.1179707062564689	0.0003	-0.0543	0.0147	0.0339	1.0826808618333	-1.0403084177694	-0.3570773466331999	0.1252119431763291	0.2839	1.3601	0.459	-1.1576	0.9077617473411	-0.963510821843	-0.0548048417651	0.1324627712981199	0.2159	-0.5065	-1.1475	-0.9338	0.7914637485918999	-0.953281633861	0.0590145460499999	0.1338131870994249
302	0.0991653804312155	0.0037	0.2272	0.0313	0.0511	2.4371433797422	-0.4446549329714	-0.3374845173446	0.1099973202204638	0.1377	-1.3662	-0.0719	-0.0796	-3.2467049224561	-3.2285677853034	-1.7643382117415	0.1132048233541877	0.0296	0.6103	0.0962	0.0993	-4.0725151368491	-3.8330341089782	-2.2113930695856	0.1187616645554386	0.8578	-3.1423	-0.8207	-0.5356	5.5843891205887	-0.4603921452513999	-0.1721651023431999	0.1290471667547314	0.7963	2.5232	1.4965	0.8061	5.4234761250257	0.4417435486996	0.2074164578504	0.1337533018968578	0.0486	0.402	0.5618	0.2603	0.0405626646517	-3.023511909295	-1.5267063063135	0.1449111253633348
303	0.1296577539369702	0.0965	-0.4655	0.1411	-0.9378	-4.669584970752299	-1.3858582564075	-5.8088017677015	0.1309481628954981	0.5314	-1.5427	-0.1851	-1.9165	-5.196427494856	0.1053606362145999	-5.5416232462178	0.1408355510199126	0.0072	-0.1276	-0.1632	-0.184	-7.1349373035064	6.2002255801358	-1.3661473980268	0.1427537906710433	0.0305	0.3433	0.3004	0.3356	-4.7832863294753	-6.0589840999228	-2.2665126555963	0.1443284029764975	0.0043	-0.0532	-0.1724	-0.1112	-6.945225209470999	7.367848045250399	-1.810172842507	0.1472854147411142	0.0055	-0.0074	0.2352	-0.0166	-4.6871319624445	-7.006600337363	-2.5015872640287995	0.1487592968254729
304	0.1184621150649275	0.017	0.0414	0.4377	0.1496	2.2330710795013	7.0902042776005	8.6221038639664	0.130218582188499	0.7608	-0.5491	-2.2748	-1.8133	0.7004633185828	3.6007921987561	3.3949888051644	0.1401918615308766	0.076	-0.1325	-0.8688	-0.2025	2.022625208287	6.554155484312999	6.947034988883199	0.1484478321067846	0.7577	-0.4684	-2.2132	-1.5931	0.8714481300049999	2.1997081894677	4.2447589252537	0.1530577568252231	0.3046	0.3154	1.3036	1.089	1.2164471662132998	4.4882922852867	5.292778577040299	0.1564717017698562	0.0003	0.0289	0.0423	0.0132	-1.2134964389108	-1.095309974688	-3.545593926684	0.1569017447461229
305	0.1369394481701581	0.0945	-0.225	0.2869	-0.9497	-0.2042690153943999	-0.1025672810349	3.360681682394	0.1511530313646666	0.0011	-0.0255	-0.0722	-0.0737	-4.932671817043199	0.4753424969173999	2.1810595929159	0.1577572227029089	0.004	-0.1329	-0.0117	0.1418	0.7322131443576999	-0.9671697236981	4.610649110763699	0.159476593105565	0.0028	0.1159	-0.0089	-0.1141	3.5854877598138	-0.6896833281709999	4.334343006157599	0.1672579235823171	0.006	-0.1919	-0.055	0.1179	-2.2585653633949	1.0208729606036	-0.4516973354666999	0.1731459032443672	0.3566	1.4894	0.1798	-0.9158	0.3082133025037999	-1.0013981604071	4.1060747420362	0.1772284382742436
306	0.1296806134766036	0.0095	0.3039	0.0165	-0.1292	-1.2649571230663998	-0.0933216688204	-2.1917608972663	0.1490038476689198	0.1564	-0.1265	-0.0222	-1.2483	0.7263510327834	0.0398544900991	-1.0322824395066	0.1626887582565191	0.2302	0.3374	0.0683	1.4157	-1.3779109642060998	-0.1085080786705999	0.5171641385515	0.1632785699523891	0.0566	0.157	-0.0395	0.7026	-4.135031212631399	-0.3093542503940999	-0.8056272396438999	0.167779097492901	0.0183	-0.0233	0.0201	-0.4031	-5.134186820288599	-0.4056266465169999	-1.2528001265801	0.1688206790909941	0.0042	-0.0018	-0.0326	0.1909	1.9846985266922	0.0753025607597999	-6.1541155481554	0.1704287453941245
307	0.0667921394832397	0.4815	-2.4723	-0.3393	-2.1415	-21.7587024716657	-2.3141177227433	-18.7703238887858	0.0924154115699637	1.4407	-3.3741	-1.0615	-3.2973	-12.1352397903229	-2.7400847161322	-12.0323184220117	0.1001800031043527	0.364	1.8728	-0.585	1.2651	-12.7454895395106	-0.3461793271293	-10.8753185751861	0.1118014870791936	0.7702	1.8927	2.4232	-0.9379	0.3952400864121999	-1.6067693737879998	-0.997345828245	0.1148703626352991	0.0401	-0.1774	-0.3442	0.611	-24.6256684618054	-0.0747911013607	-22.065538768095	0.1192913176338889	0.2702	-1.148	-0.8961	-1.13	-12.5768259668997	-2.7915454002877995	-10.4253129900395	0.119934809044154
309	0.0864664802404243	1.0856	1.6804	-3.5217	1.8989	1.0037980852798	0.5655167232818	0.5679953342159	0.1068596532669643	0.2701	-0.7005	-1.815	-0.0842	3.951614003508	1.4730817554694	2.3492903921891	0.1184268232343515	0.1138	0.8092	0.8014	0.3793	-0.1251895236874	1.3556821518606	-0.367070476431	0.1210880828144669	0.0822	0.3046	0.9619	0.0133	0.1965577813771999	2.358614690465	-0.3224948226478999	0.1242582934852799	0.2562	0.0517	-1.7111	0.4032	4.635002446767	1.3214537151516	2.8411176189698	0.1271365849244302	0.3422	0.2165	1.9794	-0.2697	4.6693882555988	1.6970222862137998	2.7733295770737	0.1317154307529776
310	0.0778458260677569	0.0001	0.0405	-0.0055	-0.0184	0.6213444838451	0.7676218719876999	2.5416778123121	0.098465625095207	0.0008	-0.0095	-0.1117	-0.0057	-0.2025772650743	2.1747647080039	2.6095838833003	0.1057322083803821	0.0021	0.0507	-0.1617	-0.0228	-0.2019477765830999	2.2600997415922	2.876368974477	0.1135761640881161	0.0001	0.0014	0.0305	-0.012	-3.7936910782782	7.956419784522399	3.3923528221075	0.1176139476480091	0.5977	1.4642	-2.3383	-0.1049	0.8153449682267999	-0.044457624691	0.3436220301337999	0.124697190839849	0.0056	0.0812	-0.2451	-0.0154	-1.5493678919967	5.1736872231114	2.5506086802809995	0.1255218324521776
311	0.0856535274805348	0.119	1.3002	-0.357	-0.5155	-4.7617263486517	2.6164295706421	-1.2122768049591	0.0934291335175585	0.9124	3.4785	-1.5913	0.1296	2.2082062840989	-1.1119127336434	0.3180097171481	0.1247735265027105	0.0084	0.2815	-0.1426	0.0436	-1.0515605245496	0.7975619183504	-0.7891818528112999	0.1260612384295142	0.0027	-0.0494	-0.0479	0.1645	2.3191142876422	-0.8624779190054	-0.3873714802722	0.1311661256145082	0.0263	0.508	-0.1949	-0.0682	4.1692596493404	-1.5125821582922	-0.7856016370175999	0.1345888047672061	0.0954	-0.7783	0.5247	-0.4269	3.5560985158809	-1.6283686976422995	0.1308549201082	0.1358868546418818
314	0.1164242927976271	1.3131	0.7811	-3.9487	-0.8462	0.3075838140126	7.9361581237119	1.679160550276	0.1513652424494602	0.0166	-0.1342	-0.3262	-0.2003	-2.1754728825565	11.9957294034607	2.5835387969769	0.1522843488933402	0.0156	-0.2208	-0.3214	0.0378	0.6469174538001	4.379705520554699	0.9750383298381	0.1543209474086796	0.0569	0.1039	-0.7275	-0.1124	3.034921388198	0.4106625544466	0.1092949392845999	0.1667591887992814	0.1004	0.3053	0.8993	-0.0324	0.1418316256735	8.509425424041599	1.7996682533100998	0.1679897923012409	0.0622	0.6824	-0.286	-0.0902	0.1484805978617999	9.7004569924227	2.1940821360776	0.1694472070206235
317	0.1325758169473583	0.4524	-1.8801	1.2578	-0.0422	-7.3670611846364	4.115438383342799	-0.6468781107694	0.1515927934304562	0.0513	-0.6372	0.3176	-0.0332	-5.322246507034599	2.8496550566317	-0.6611989739442	0.1563621153329927	0.0002	0.0096	-0.0188	0.0417	-1.7432503472863	-2.0465064279219	-0.7614056731371	0.1749926658586652	0.0672	-0.658	-0.366	-0.0934	-3.8736361166606	2.0710958221094	-0.4876962085572	0.1963264657239299	0.1293	-0.7855	0.6087	-0.0143	-3.7431746268594	2.7105381000765	-0.4747916944876	0.2112813250927521	0.1225	0.8243	0.4289	0.0809	-5.1085745073029	2.8939946522306	-0.5619365074881	0.2208312174935528
319	0.089588863891656	0.1891	-1.0986	0.2562	1.3763	0.8029519135563	-3.6491447834864	-5.140678420354099	0.0998009137788037	0.0004	-0.0599	-0.0003	0.0463	-0.7756478502505	-0.9605994375712	-0.8344263381162998	0.1053916282873364	0.0057	-0.205	-0.0517	0.19	0.7075057210781	-9.4401635013115	-6.7475658232342	0.1117382297601118	0.0001	-0.0119	-0.0111	0.0302	-1.1972871102624	-1.8818558444424	-1.3061492762093	0.1304980786840392	0.0016	0.0767	0.1061	0.026	-0.4726278277991	-1.3931760601177	-1.6511483124176	0.1365794148308503	0.0846	-0.2668	0.5034	0.7778	2.5247603091111	-1.9390999541109	-5.2174366732498	0.1393321901105391
320	0.1424060077136028	0.4785	-1.9755	1.0575	-0.1363	-6.355551865339399	3.8785146524674	-0.0029113842718	0.1603214369150555	0.0111	0.2688	-0.1783	0.0096	-3.947679700438	2.7223410092865	0.2106032433370999	0.1648823968553327	0.0002	0.0236	-0.016	-0.0347	-0.3394516688796	-1.384481250333	0.4590938252383	0.17885469768986	0.1157	-0.912	-0.3692	-0.0472	-3.7409320741095	2.5126819986862	0.1497789178749	0.1988265108666599	0.0843	-0.5958	0.5286	-0.0398	-2.0120419330287	2.9816902676609	0.2892499617064	0.2157379177329074	0.145	-0.6272	-0.7818	-0.06	-4.296613039716299	3.0836280602046	0.1266058727926	0.2174765602077365
322	0.1123023948488194	0.8283	-2.2991	2.3743	-0.3746	3.7975466952868	-7.0906370509382	-1.7450994697292	0.1146694861396141	0.0017	0.1201	-0.0767	0.043	0.0605095812165999	-0.4540972603393999	-0.2340123466035999	0.1275976465217227	0.0479	-0.2666	-0.2619	-0.6511	-4.2918131899709	0.1742502829702999	-4.3429197868502	0.1344761380033346	0.0363	-0.4889	0.3974	-0.0915	6.0211361043894	-8.729470994746698	-0.9856609481271	0.1404561963643589	0.2038	-0.86	1.1757	0.2329	7.185178353710299	-9.0098294315149	0.2240192168058	0.1509711428690028	0.0097	-0.218	0.1971	-0.1009	3.4139128029311	-2.7774605952972	1.3453742778172	0.1529477650434909
323	0.0834168870462982	1.809	0.5542	-5.1061	-2.4799	0.4472122299669	-0.7475569263306999	2.1287727051156	0.0961527688008534	0.0053	-0.0038	-0.0396	-0.2858	0.1404939626297	0.6857096820702999	3.2742450439461	0.1094187100812069	0.1243	-0.4798	-1.2068	0.1301	0.1802304236367	-0.2586804268525	2.0182187888486	0.1114212787372118	0.0048	0.1128	0.2234	-0.0489	1.2832516323419	1.1375643896598	0.9766907371275	0.1178141714759816	0.0081	-0.0261	0.1231	-0.2956	0.3307568590949	0.0718010310274999	1.9928031910164	0.1196336760259553	0.0191	0.041	-0.4861	-0.0369	0.1035901998330999	1.8894883923982	2.9751986675954	0.1246032610782241
324	0.0943152166656538	1.4796	1.0331	4.1069	-2.3661	-0.9551700993346	1.0997163941264	1.2712913510091	0.1095216353384776	0.0107	0.2045	-0.1415	-0.2903	-1.2606687327200998	1.3143719696256	1.6581907149128998	0.1134531597438658	0.0004	0.0425	-0.0201	-0.0547	-0.5698051136280999	0.5495041097869	0.6509697859622	0.118986809926724	0.0971	-0.9524	-0.2697	-0.4945	-0.8359607163135999	0.7509797700016	1.2509510041372	0.1225120766105508	0.0015	0.0604	-0.0714	-0.096	-0.2613557529401	0.6297245493842	0.3230456250777	0.1262433235339766	0.0291	0.2245	-0.338	0.4251	-0.4535071148789	0.6453437325721	0.6383406731075	0.1292981413772405
325	0.1009167580112863	1.3187	0.6795	-3.6555	-2.4033	-0.2883057289696	0.1362449153141	-0.5365209096558999	0.1135618307554636	0.0002	-0.0247	0.0244	-0.0284	-0.3078198721967999	0.0544900975195	-0.171535613852	0.1206273493884961	0.0027	-0.0128	0.0974	-0.154	-0.1198388715121999	-0.0489427301908	-0.25179539648	0.1268096741040391	0.0294	0.1394	0.5516	0.1541	-0.0893480227197	0.1090982241310999	-0.1186192375605	0.128479732815065	0.0076	-0.2472	0.1637	0.0244	-0.2810272682901	1.0675337950138	-0.0701879667688	0.1296722070723673	0.2209	-0.9529	0.6658	1.0972	-0.1026066240655999	-0.9238530468974	-1.5574725563209	0.1336224460629241
326	0.0895332129443723	0.0	-0.0033	-0.0131	-0.0053	0.1164947139026999	1.5184442698665	1.3825534418287	0.1014904341884327	2.2063	-0.165	4.4606	3.5616	-0.2683588124047	-2.2204813096773	-2.0230579816247	0.1055488760044016	0.055	-0.3547	0.7394	0.3299	0.9042602176088	-8.4090220096952	-6.2194249791174	0.1100349324023555	0.0001	0.0257	0.0099	-0.0328	0.4115674441526999	-4.6331926673548	-3.49759542923	0.1123711142175695	0.0333	0.3142	0.3198	0.4941	1.1146667457924	2.1898724317927	2.7534613465702	0.1131501425886389	0.0002	0.0363	-0.0414	0.0166	-0.6360981203575999	1.8891736481526	1.0965296086397	0.1264448934891061
327	0.0893874471811414	0.0001	-0.0198	0.012	-0.022	0.5298325944369	-0.4616904652644999	0.9579241114836	0.0994721868076044	2.2507	3.9071	-1.277	4.1284	-2.4022461115113	0.9674844679437	-2.7422485828207	0.1081057341075385	0.0001	-0.0339	-0.0008	0.024	1.5777735601621	0.1511165809186999	0.7737593847768999	0.1122298476721338	0.0261	-0.066	0.3554	-0.4672	1.2671603327856	-1.5368568082341	2.8237279994004	0.1200399881364927	0.0171	-0.4023	-0.2206	0.06	-5.9154213808985	1.5101428903888	-5.637620241125799	0.1250683720817801	0.3695	1.7338	1.1229	-0.4059	-6.988895973547999	2.6639952947584	-7.8397283554662	0.1267652596252113
328	0.0816988918027525	0.0116	0.3212	-0.2091	0.2567	5.5820678817774	3.9592858944945	-1.7127988415245	0.0893561206009134	0.115	0.4679	1.26	-0.3526	9.5824672433534	-1.7139791324454998	2.8118857471597	0.0919782079910066	0.1462	1.2109	0.9031	0.3202	10.056472077227	3.0038010509143	3.2232958191896	0.0970921531454701	0.0439	-0.8205	0.0419	-0.0496	8.1849634498587	-1.7486403424922	3.435826871031	0.1053683340033879	0.0682	-0.9746	0.0141	0.1444	7.6981327879769	-0.4773096484524	4.1482111279159	0.1141246963886354	0.0585	-0.8261	0.2676	-0.1218	8.854267088127099	-1.7225559131381	3.5922154180635	0.1160080730736161
329	0.0969438127257111	0.1923	0.6947	0.0514	1.5781	0.8012995062669	-9.9406068518155	0.9358920142916	0.1013172743884374	0.1124	-0.0018	-1.2901	0.0102	-0.0399725191912	-10.2482300088588	0.367070476431	0.1173259356027875	0.0639	0.0236	-0.8843	0.1839	1.7965601538847995	-9.7243775550883	1.5981925930953995	0.1185147742510357	0.0652	0.0129	0.1609	0.8936	-1.0741434241714	-10.0558819317665	-0.35015297323	0.1293701979506626	0.1575	-0.0066	-1.3397	0.1758	1.1745861815485	-4.8544578720116	1.0975918704686	0.1314624018441436	0.2098	0.4576	-0.1703	-1.4682	-0.6311408984894	-5.3211842452057	-0.2936563811447999	0.1347166372355595
330	0.0715139963468801	1.8493	-2.5765	4.9402	-2.7828	0.0833285390225999	1.1187190779545	1.2367875130852	0.0797701532417803	0.0009	0.0165	0.0319	-0.1266	0.5375438284541	0.1544607385282	0.8504782946419001	0.0901033725802231	0.4328	1.0548	-1.8944	1.582	0.0203010038412	0.8252987549939	0.9947885312495	0.1047287762390657	0.0002	0.0265	0.0017	-0.041	-0.0865546675399999	1.1320957083924998	1.3292042921994998	0.1098447190859194	0.0002	0.0155	-0.0412	0.0311	-0.3302453996958	1.6160936720639	1.2742420783116	0.1106042291644512	0.1172	0.5291	-1.1391	0.1112	0.2046624457014	0.4420976359758999	0.4725884847684	0.1132180068009887
331	0.0946596014145709	0.0102	-0.347	0.0511	0.1956	-8.8486016917063	-2.8832933478802	2.8876210812572	0.097745692551566	0.1736	0.7737	-1.087	-0.9397	3.7590692112622	-7.689359292130799	-2.4271895929751	0.110358601933769	0.2347	1.3917	-0.0246	-1.1191	-1.840073545839	-4.4894725762077	0.2377105914893999	0.1130285578701618	0.1322	0.9876	0.6946	-0.5442	0.1876269134082999	-5.2485176675028	-0.6531729956814	0.13576360444476	0.0223	0.1407	-0.3966	-0.263	-5.5720747519796	-1.1593210856368998	2.0425327818212	0.1384133927283405	0.0628	0.0901	0.6884	0.4453	-6.949828344062899	-0.8603533953475999	2.685161845275	0.1423828358048503
332	0.0976534999297367	0.4592	-1.4874	2.0987	0.66	0.8883262901752998	0.3212751886962	-0.3231636541698	0.1146416044395308	0.178	0.9513	1.1523	-0.3101	3.1530685093901	1.0228401121386	-1.1659700578252	0.1324915831231922	0.0529	-0.1366	-0.7615	0.0023	4.7404811120737	2.1704369746269	-1.725585326502	0.1358808589922593	0.0285	0.5117	-0.0772	-0.2153	4.6522346942136	2.5949876189106	-1.666964210759	0.1373568534268496	0.0003	-0.0191	-0.0489	-0.0093	-0.4853749697459	1.2062573212619998	0.1535165057914	0.1381507134511898	0.4314	1.6133	1.3251	-0.5698	-0.3904008936361	0.6071416497623999	0.1926628213379	0.1395316789523489
333	0.1162309153657605	0.3849	-1.007	1.9871	0.0709	-2.9050107008266	3.3010376478528	0.0932429827589999	0.1434610391909808	0.1898	1.3479	-0.4092	-0.0092	-3.6087788339882	4.248260454986	0.127864849775	0.1547755701596934	0.5116	2.1183	-0.6858	-0.0165	1.6658626058994002	-1.9046354592177	-0.0799056953517	0.1593501596833724	0.4243	-1.3053	1.5126	0.05	-1.7069367299501998	2.6928337362615	0.0741222698388	0.165117433302903	0.0001	-0.0028	0.0023	0.0244	-0.2532904316466	-4.822668703205999	-0.1759420332903999	0.1695432175280751	0.0036	-0.1223	-0.129	-0.0017	2.8467043293292	-1.355760837922	-0.0579522842210999	0.1834575474314961
334	0.1144830054504055	0.3815	-1.3402	1.7462	-0.391	-4.8323470887582	2.5484841566232	-0.9948278742802	0.1392472635619146	0.1361	-1.1985	-0.1721	-0.0121	-6.3991832863857	3.6790848298491	-1.2068474667225	0.1543378473130124	0.1578	-1.196	-0.3214	-0.0136	-1.1827301889034	-0.1251501806567	-0.2981808296753	0.1570429943868769	0.7015	2.3095	-1.1099	0.3673	0.4324192504236999	0.0218747250691999	-0.2147342615605999	0.1612572683365615	0.1048	-0.9101	0.3703	-0.0958	-6.9846862692631	1.8464864598431	-0.8177842361301999	0.1651102727002126	0.0192	-0.3374	0.2436	-0.0413	-1.5146279958886	-4.6259928927367	0.5215705579899	0.1710189359753613
335	0.1141981446583566	0.4641	-1.2882	1.9553	0.7834	-1.419103117349	2.7734082631351	1.7283786816816995	0.1350070093213496	0.3095	-1.3532	1.1219	-0.5904	5.6986019387108	-5.2557567851516	1.628408040673	0.1411966012125766	0.3176	-1.3386	1.1123	-0.5872	-1.936070540747	3.6321092511933	2.1680763927849	0.1553439816309562	0.0839	0.2251	-0.6422	-0.5888	-2.2991280280466	3.8478664315521	1.8663153473159	0.1622467045038742	0.0002	0.0349	0.0245	-0.0156	1.6668855246975998	-3.8374405284166	-3.006987836401	0.1633042970405363	0.0031	0.0242	-0.1098	-0.1241	-1.5179328104674	2.0203433125064	0.4315537037483	0.1719758607647516
336	0.1148535670990014	0.4115	1.1747	-1.9973	-0.0678	-4.2854002759668	3.6244373602068	0.0653881170233999	0.1408547054942996	0.1761	-1.358	0.1758	-0.0147	-5.2414752650075	4.7535429982661	0.1008755307148	0.1528836029564428	0.6346	2.3798	-0.75	0.0054	1.6349389837692	-2.1740171904206	-0.0857284638953	0.1570617596860907	0.3915	1.3015	-1.4295	-0.0392	-2.5355796425536	2.9529305122192	0.063735709734	0.1645285950962056	0.0	0.0022	-0.0004	-0.0105	-1.8021862072749	-4.4109832299612	-0.2087934639248999	0.1675151356648963	0.0062	-0.1578	0.1752	0.0051	-5.365995957172999	2.4417071713034	0.0024786109341	0.1797191538701169
337	0.1166166835105703	0.4087	1.1363	-1.7305	-0.9857	-2.1412837888782	2.9382555617681	1.1926052896091	0.1444311540420476	0.2537	-1.2094	1.0218	-0.3586	-2.652507129794	3.6639377630296	1.5643969297241	0.1509216441233943	0.653	-1.8958	1.6215	-0.5162	3.7151230459703	-3.856797299521	-0.2299206714108	0.1593835045356033	0.1663	0.561	-0.9344	-0.614	-2.919646308247	3.8195394494480994	1.3437612135585	0.1654178511795654	0.0001	-0.0254	-0.0148	0.0176	1.0574226361239	-3.2330922338339	-3.6844354820243	0.1684632832495313	0.0042	-0.1334	0.0513	-0.1286	2.6473138497416	-2.323599393142	0.5278654429019	0.1835020129918622
338	0.1204846463126053	0.2666	-0.1384	1.8159	-0.0512	-1.5801341420041	3.0566780841751	-0.0500443350504	0.1510110952468366	0.1682	0.7227	-1.0707	0.0441	-0.1756666320754999	2.078098881574	0.0011409478903	0.1690688817131906	0.0012	-0.0151	0.0117	-0.0994	1.5582200739041998	-6.2842229506803	0.2064328820829	0.1773650251627813	1.0214	-2.0112	2.1397	-0.1243	0.3971285518858	-1.5686459770397	0.1030393974033	0.1849805140967605	0.0003	-0.0012	0.0017	0.0514	-2.8485141087414	5.9554332431204	-0.1319958679985	0.1895602874778452	0.0758	0.0244	-0.774	0.0138	-4.149076674591299	5.2061452234389	-0.1791288187771	0.2029967929545603
339	0.141362467744879	0.4164	-1.7394	1.0535	-0.5322	-4.5958954742512	-1.0675337950138	-3.2531965225216	0.1511683139319483	0.8561	-2.5075	0.9762	-1.1201	1.8198512280592	-3.5307616041101	-0.1006394725306	0.1568918705745196	0.0398	-0.3038	-0.3528	-0.4044	-0.3767488619831999	-10.585714526203398	-2.5253504545716	0.1623958034293531	0.1306	-0.6714	-0.4233	-0.7593	-0.1914431873861999	-8.744303317320599	-2.0694040717893	0.1676320047121532	0.0046	-0.0544	0.1171	0.1571	3.8158412045623	-4.2895312941903	1.0990082195738	0.16827613556038	0.0018	-0.0541	-0.1148	0.0191	-0.3885517711932	4.0550468312183	0.6970404749119	0.1687270712533085
340	0.0945366110350576	0.2802	0.6967	1.8221	-0.8004	3.2832152549457	6.3596041975015	-2.5519070002941	0.1186496919859978	0.0519	0.6033	0.5291	0.1108	2.5857813497268	4.6442480589815	-1.4363353647956	0.1349740084426429	0.0257	-0.4286	-0.3057	-0.0943	1.2398956125104998	3.7189786629789	-1.4037199923453	0.137833510328036	0.3952	0.1022	1.5508	-1.3731	0.5808211622241	-0.1336482752879	0.2636769917513999	0.1402694444652562	0.0078	0.048	-0.004	0.2847	1.1939036096222	1.5818652353549	-0.6505370126244999	0.142170300591159	0.064	0.6657	-0.4674	0.1172	-0.2246487052969999	-0.046424776226	-0.1965971244078999	0.1445368340274561
341	0.1550793921247686	0.0	-0.0006	0.0001	-0.0001	0.0027933551797	-0.0005508024297999	-0.0013376630437999	0.1582226846623576	0.0065	-0.1059	0.0191	-0.2239	-0.0021638666884999	0.0008262036447	-0.0014950351665999	0.1655984810114256	0.6066	2.307	-0.4105	-0.0626	0.0001180290920999	0.0001967151534999	-0.0032261285174	0.1675788104561185	0.0575	-0.7116	0.0893	-0.0078	0.0034621867016	-0.0005901454604999	-0.0018097794122	0.1692168557423475	0.0	-0.0001	-0.0	0.0	0.0007475175832999	3.93430307e-05	-0.0032261285174	0.1711892873932287	0.0	0.0005	-0.0	-0.0	-0.0046424776225999	0.0012983200131	-0.0014556921359	0.1727374317444837
342	0.1066736690609086	0.1936	-1.0976	0.3067	1.1931	-1.0986541322975	-3.0618320211968	0.1324679843669	0.1106503796805954	0.0822	-0.2701	-1.0204	0.0036	-0.5689789099834	-3.2828611676694	0.0475263810856	0.1252912125364591	0.0569	-0.2556	-0.7809	0.0806	-0.7201741769635	-0.6010041369732	0.1515100112257	0.1266917224221644	0.1372	0.4304	-0.1299	-1.1924	0.0980428325043999	-0.71997746181	0.0513819980941999	0.1288076571813746	0.1467	-0.3458	-1.2604	-0.0252	0.4958008728813999	1.6288801570414	0.0120783104249	0.1326621785564656	0.0064	-0.1121	-0.0896	0.2271	-0.8427670606247	-1.0280727352217	0.1517067263792	0.1340894375285774
343	0.1157422296810348	0.3882	0.8764	-2.0637	-0.0618	-2.689096148345	3.1516521602849	0.0850596323734	0.1420190915204068	0.1676	-1.2783	0.369	0.0053	-3.7254309200137	4.494154396861	0.1212945636481	0.1540158149632763	0.3956	1.8739	-0.5844	-0.0115	1.5417746870716	-2.075344869425	-0.0643258551945	0.157820039030293	0.4341	1.3187	-1.5442	-0.0443	-0.579522842211	1.8745380407322	0.0500836780810999	0.1652659545292581	0.0005	-0.0392	0.0489	0.016	-0.8069649026876999	-5.0704904535853	-0.1488346851381	0.1663079014154741	0.2029	-0.7856	1.1012	0.0214	3.2808940161344	-2.6111182614976	-0.0664503788523	0.1819694918739753
344	0.1096350069540792	0.2597	-0.5565	-1.6209	0.7853	-3.0561666247759995	-8.3633054080218	2.9685890384378	0.1287052052551928	0.0127	-0.1144	0.2109	-0.301	-1.9511782645358	-4.0376572116489005	3.0107254243175	0.1310809407182474	0.0595	-0.0177	-0.3303	0.7558	-0.3381140058358	0.0851383184347999	-0.288777845338	0.1331119099745665	0.001	-0.0922	0.0088	0.0537	-1.7172446039935998	-3.027839642672	3.4278795788296	0.137175006457904	0.045	0.1126	0.5616	-0.4047	-1.7762198070129	-3.9114447691633	2.6677328826749	0.1448557437884798	0.0419	0.2315	0.2859	0.5461	-2.0114124445375	1.1324497956688	-0.7208036654547	0.1509594352744166
345	0.1414255982788477	0.3008	-1.6865	-0.2954	-0.5087	-3.1348133431453	-4.1508471109728	-2.7905224814896	0.1488886341779944	0.0454	-0.6493	0.0109	-0.1896	0.0123537116397999	-7.586634638973099	-3.106919134379	0.1522679700941968	1.0932	3.2457	-0.1248	0.4685	2.1815317092843	-1.5526727065755	-0.3036495109426	0.1599643571176426	0.007	-0.2464	0.0412	-0.0588	2.0105468978621	-9.0565296089558	-3.2885659071209	0.1683487716703913	0.0125	0.149	-0.2683	-0.1308	2.8296294540054	-2.4780207886395	-1.0493179717997	0.1689123090809159	0.0001	-0.016	0.0195	0.0193	0.8512651552559	-2.556116704579	-1.4790225531051	0.1706867824986714
346	0.1338391306409971	0.1186	-0.9713	-0.3842	-0.488	-4.5864138038525	-3.7854683848619	-3.9707740594589	0.1432990552230831	0.0915	-0.9108	-0.0978	-0.3438	-1.5067593897486	-5.9424893860201	-3.6924221172563993	0.1506840686661248	0.727	-2.6058	-0.2256	-0.6288	-0.8284855404806	-2.6764276924596	-1.6817571903022002	0.151699893041638	0.3083	1.6558	0.2587	0.4894	1.1831236192104	-5.7234273910825	-2.7468910604433	0.1595362104056758	0.0751	-0.8271	0.0283	0.1458	4.2824102056336	-0.5665789851106999	-1.631555483129	0.1635447330639511	0.0088	-0.0507	-0.2362	-0.1505	-2.9524977388815	-2.9886146410641	-3.6193621092465	0.1668509169098559
347	0.1386593525402614	0.1433	1.0322	0.3751	0.587	-3.4066736852822994	-3.1510620148244	-4.6174554550748	0.1485209239082168	0.1661	-1.2022	-0.0956	-0.4728	0.64916000655	-5.8245389799815	-4.054377999696399	0.154186122281974	1.0342	-3.0437	-0.2197	-0.8651	0.0449690840900999	-0.7593991785713999	-1.3319189613178	0.1569627008235291	0.0543	-0.6675	-0.1225	-0.2423	2.5847584309286	-7.362654765197999	-4.0384047292322	0.1668064686216646	0.0084	0.0507	-0.2031	-0.1789	-2.0845117955781	-2.4494184053206	-4.180236354905699	0.1694622294028036	0.0055	0.0119	-0.0326	0.2178	3.3425445452413003	-0.2288190665512	0.8380458969407	0.1701049564274595
348	0.1372058696293564	0.1471	1.0636	0.3863	0.5723	-7.2262524777611	-4.1868066410326	-2.6708409821002	0.1503879048893723	1.0024	3.0082	0.7574	0.6126	-0.0184518813982999	-1.7801147670522	0.2825616464873999	0.1548247300766809	0.1051	-0.9718	-0.2563	0.0882	-4.5678045503314	-3.8180444142815	5.8628197488526	0.1586563011413475	0.0107	0.2651	-0.0463	-0.1693	4.0542206275736	-0.9196433426125	-3.2941526174803	0.1600284684906455	0.1493	-1.1434	-0.2784	0.1192	2.3368186514572	-0.8772315555178999	-5.2910868267202	0.1650634496717296	0.0053	-0.0108	0.0438	0.2147	-4.646923385069099	-3.3190174128827	-1.6234508188048	0.1665117369654502
349	0.1416589835800035	0.1859	-1.1602	-0.4322	-0.6602	-7.277398417671099	-3.128164370957	-3.2032308735326	0.1527682843624961	1.0352	-3.0121	-0.8378	-0.6244	-0.4732179732596	-0.7327246037567999	0.6428651216379999	0.1538585418891886	0.1716	-1.2429	-0.3198	-0.1602	-4.0892752679273	-2.861812053118	5.1660153321249	0.1642841835326366	0.0136	0.337	0.0963	-0.0347	-2.4250257262866	-1.9814723981748	6.0868389656584	0.1644959686929488	0.041	0.5793	0.1936	-0.0215	1.0194566114984	0.3595166145365999	-7.205321985428699	0.1648664087013348	0.1147	-0.9873	-0.2394	0.109	-3.0575829738812	-2.4131834740459	4.6957087431371	0.1682274658791631
350	0.14139849125418	0.2176	1.3633	0.2483	0.6228	-6.0434436027963	-2.4267568196374	-3.6886845293399	0.1535810511708865	0.8945	2.8762	-0.0632	0.678	-0.2851582865136	-2.0101928105858	-1.3388826777516998	0.1562273004960934	0.3021	1.6535	-0.1228	0.3895	1.68388171396	-6.9574608920187	-3.4409808080527	0.1613948367991195	0.0279	-0.4869	0.0587	-0.1365	1.5794653104821998	-8.4665808636093	-3.903615506054	0.1681654753087328	0.0087	0.1371	0.1767	0.1669	-3.1720318501875	-2.2349202019442	-2.9142563130411	0.1694573454197522	0.0083	-0.0602	0.2209	0.146	4.5856269432385	-1.2249059178138	0.1613851119313999	0.1703343342165629
351	0.0866148015505431	0.0	0.0171	-0.0015	0.0037	-2.7502745610835	-0.0316317966828	-0.0147142934818	0.0988850489913944	2.2288	-5.7922	0.5093	-0.0013	3.3806679419896	-0.034228436709	-0.0057047394515	0.1037234573882694	0.045	0.6793	-0.4356	-0.0004	10.4171296396539	-1.6211295799935	-0.0089702109996	0.1097721649268652	0.0001	0.0183	-0.0238	-0.0315	3.4278795788296	-0.4182164163409999	-0.0069637164339	0.1106585086275552	0.0004	0.0386	-0.0536	0.0292	-1.1196633106913	0.5330587229543	-0.0083013794777	0.1123884426188352	0.0298	-0.5882	-0.227	-0.0182	-2.9799591743101	-0.978067743202	-0.0222681553762	0.1251447977804465
352	0.0648224151538889	1.0042	1.1429	-4.6806	0.1526	-1.092555962539	1.9794265605784	0.4317897619324999	0.0697383348239926	0.0009	0.1158	-0.035	-0.0637	-0.1249534655032	-2.033247826576	0.2676506378520999	0.0862915682334171	0.7453	1.9378	-3.0329	0.039	-1.1451969376156	0.0498476198969	0.6628120382029	0.100490966562478	0.004	0.1481	0.1869	-0.0544	-1.4350370447824998	9.1402909213161	-0.3527496132561999	0.1019800911573724	0.0526	-0.2696	-0.8371	0.0301	-0.3420483089057999	-4.6881548812427	0.5386454333137	0.1022026710594568	0.0108	0.0578	0.3937	0.0169	-0.5831030580047	-2.6681263129819	1.0028931955737	0.1062588090612986
353	0.0779682751299613	0.5214	-1.1056	2.8836	-0.7023	-0.0540179811511	-2.8515041790746	6.5429033775328005	0.0797706184880213	0.4826	-0.9313	2.7551	-0.7855	-1.8450701107379	3.9752591649587	4.6569952009283	0.0929610480250019	0.6341	1.3977	-2.3873	1.6058	0.1163766848106	0.5903815186842	0.8719595894040999	0.1044957080844391	0.0318	0.3856	-0.4673	0.2986	0.94816703987	-7.430993609523899	7.060106859115	0.1073525111006427	0.0551	-0.1639	0.8282	-0.2377	-1.7600891644259	6.515127197858599	-0.2390089115025	0.1096951563841718	0.0055	0.0474	-0.2362	0.1317	-0.0471329507786	0.6736313716454	-0.1338449904414	0.1111575021257202
354	0.1103324290765141	0.0001	-0.0257	-0.0365	0.0019	-6.5204385070031	5.7137096624996	6.489318169719399	0.1142049105734776	0.0075	0.0272	-0.2908	0.1169	12.7203099998626	-6.3487061779976	-9.6186628315974	0.1199862261036473	0.3734	1.4622	-1.2126	-1.0293	3.473596180503	-0.2530937164931	-2.3042032790069	0.1218103456317368	0.9004	-0.8223	-2.4988	2.0415	1.3189357611867998	-0.5652413220669	0.7908342601006999	0.1255971843360602	0.023	-0.1933	-0.0183	0.4865	7.1092463044593	-6.796115123118	-1.7257033555941	0.1257155520201029	0.6313	1.0372	1.198	-2.2408	0.3920139578948	-2.4762503522579995	3.3287351414656	0.1318508887027693
355	0.0900609359491592	0.9157	-3.8401	0.6961	0.1437	-0.7924079813286999	0.1949447171184999	0.060588267278	0.0910940053050087	0.0011	0.1301	-0.023	-0.003	-2.4323435299968	-0.2857484319740999	0.0843121147900999	0.1043576523260553	0.0159	0.2343	0.4159	0.0171	11.0788400729972	-0.9430131028483	-0.3830830899259	0.110168257789796	0.0001	-0.0083	-0.0044	0.0424	6.2892982016406	-0.5474189291598	-0.1964397522851	0.1119308637534749	0.9755	3.6147	-0.0167	-0.083	3.6269946572023	-0.1661849616768	-0.0833678820533	0.1145563974936852	0.0002	0.0374	0.0293	-0.0077	-2.6371240047903	0.5478910455282	0.1382120668490999	0.1189037116561792
357	0.0899669672332677	0.0021	0.0042	-0.1513	-0.1096	0.108193334425	1.2544131908388	1.1304433011031	0.0911468339054275	3.0442	-0.328	5.6792	4.2116	0.5367569678401	-4.523661669886	-3.0876803923667	0.1006521266108874	0.0229	0.3362	-0.4675	-0.1007	1.3192898484631	-11.5881749484394	-8.0603640716318	0.1076182839345523	0.0178	-0.3966	0.0293	-0.2997	1.0913363285873	2.2467624541849	2.7340258894044	0.1102481070540084	0.0001	0.0223	0.0175	-0.0271	0.4478023754274	-5.5005884651977	-3.9701445709677	0.1142829874185586	0.0	-0.0169	-0.0059	0.0089	-0.6423536622389	1.5806456014031998	0.7958308249996	0.1258669918765102
358	0.1043149290503879	1.2126	-1.5757	-1.9139	3.3601	0.1415562244586	0.1242452909506	-0.1808205690971999	0.1060629128318523	0.8303	-1.9637	-1.207	2.5357	-4.0495388069203	2.0570503601495	-1.319565249678	0.125446986606268	0.0019	0.0371	0.1026	0.1058	-0.6930274857805	-2.0316347623173	3.2006735765371004	0.1298572350614253	0.0313	0.5371	0.0365	-0.267	1.2607080757508	4.4837678367562	-6.8866827797894	0.1380014583411513	0.0638	0.7008	0.1167	-0.435	0.5118921724376999	2.3935513017266	-3.5896187780373	0.1387365374796339	0.4001	0.8869	-1.2133	1.4379	3.5255683240577	4.129955961671099	-7.2705527303293	0.1436698627245504
359	0.1008643222609715	1.3538	-0.5477	-2.0358	3.9609	0.84194085698	2.3528706079828	-4.637284342547599	0.1035938124440388	0.1203	-0.7833	-0.3813	0.9918	-3.0525864089823	-0.6525041641595	2.1734270449601	0.1173402130764916	0.5495	-0.997	-1.0288	2.2298	0.2165046979421	2.6266981016548	-4.954231797866799	0.121937030419197	0.0018	-0.0302	-0.1203	-0.0845	0.2678866960362999	-1.8216216644407	3.3187026686371	0.1372612828086164	0.1394	-0.3246	-0.5191	1.0719	-0.0313170524372	1.1054998196392998	-2.043477014558	0.1401053503520852	0.2974	1.2897	-0.7402	0.9866	1.5624297781891	3.3608783975475	-6.727500877577199	0.1413862224976586
360	0.0869828697585819	2.2514	-0.2903	4.5998	-4.1931	-2.1278284723788	-2.103278421222	-4.4655126705114	0.09085458613495	0.2702	0.4765	-0.7019	1.934	-0.9290463269498	-11.1148782891184	2.5891255073363	0.096786104539815	0.5778	0.4519	2.8079	-0.9307	-1.798763363604	-3.0953129403225	-2.7948108718359	0.1002609291232935	0.0332	0.2947	0.3212	0.5533	-3.6616165242183	10.0126832840579	-13.6011611142049	0.1057759779088521	0.0252	-0.1086	0.3408	0.4792	0.4675132338080999	4.1730365802876	-5.7294862178103	0.1060122811050739	0.0246	-0.4304	-0.297	-0.2727	-1.6229787024364002	-3.9687282218625	2.2944068643626	0.1204878633470396
361	0.0807977818625602	1.8001	0.6682	4.192	-3.9241	-8.0204308954713	-1.6258507436775	-1.7938454847665	0.0881400503478428	0.2514	1.9428	-0.0916	0.7044	-8.3842752433849	-1.2655079254962	-2.2251237872999	0.1040571881452646	0.842	1.0281	2.3438	-2.3636	-6.4783414641541	-3.6689343279285	0.6138299649814	0.1047184114641988	0.2453	1.6253	-0.4299	0.8292	-6.482157738131999	1.6166838175244	-3.8008908528963	0.1064248258982713	0.0271	0.3502	-0.4866	-0.1491	1.4164277912614	1.2116079734372	-4.1372737653813	0.1071035374779616	0.0301	-0.6435	0.0674	-0.0511	-4.09560949587	-3.9010582090585	3.4390136565176994	0.1203485331226495
362	0.084939182669196	1.2171	-1.3791	3.0413	3.216	2.9283411180317	0.3619165394093	0.7447242281202999	0.0922768332364182	0.0126	-0.4318	-0.1058	-0.0851	3.4595900615738	0.4291537788755999	0.7802116418117	0.1089554696174351	0.3331	-0.5381	0.4513	2.023	1.6574825403603	0.0170748753238	0.4859257721757	0.1130915921209432	0.0	0.002	-0.0131	-0.0187	0.9522587150628	-0.1544607385282	0.3391762676647	0.1202775757210339	0.0015	0.1316	0.0324	0.0265	1.2695602576583	-0.0836826262989	0.4015349713241999	0.1253862006781584	0.0055	0.2365	0.0644	0.0763	1.5084511400687	-0.0384774840245999	0.3998432210040999	0.1260911799283186
363	0.0853464002826859	1.3284	-0.158	-2.3605	4.2132	-1.037082289252	6.113238139258099	-12.0521866525152	0.1068253826996614	0.028	0.622	0.066	0.0394	-2.8946634837525	-1.8460930295361	2.5240914775892	0.1122450335887351	0.0028	-0.0895	0.1721	-0.0129	1.1181682755246998	0.3350452494412	0.1272747043145	0.1139228074495113	0.8134	0.4901	1.482	-2.8763	-1.1900479926135998	2.6376748072201	-6.0099233406399	0.1248512288723415	0.1746	0.0439	0.8516	-1.1706	-0.8499274922121	2.8840408654635	-6.1794524599262	0.1338772911225662	0.1669	0.5696	-0.7188	1.0146	-1.165733999641	1.1242664452832	-3.3851530474894	0.1392147231520388
364	0.1473909051000928	0.4804	0.8541	-0.4276	1.9941	0.3805651359611	-3.8275654277109	4.7589723365027	0.158525618029162	0.7325	0.8726	-1.1524	2.2004	-0.9179122492617	-2.1302283972515	1.298713443407	0.1678332295912794	0.0082	0.0207	0.0886	0.2545	-0.1677586829048	3.8690723250994	5.851488956010999	0.1704340534641917	0.004	0.0715	-0.0798	0.1544	-0.0644438842866	4.0790460799453	4.5644603927219	0.1732421724669481	0.0061	0.1436	0.1786	-0.0127	-2.3365432502423	-0.625947618437	-2.5220456399928	0.1748916361307082	0.0001	-0.01	-0.0189	0.0053	0.471722938093	2.7101840128002	1.4451875467031	0.1771296649538062
366	0.0986308591719164	0.2751	-1.1072	-0.4984	1.6461	4.4393495550959	1.3604033155446	-5.27590041687	0.1220824963080736	0.0509	-0.6683	0.1933	0.3757	2.8478452772195	0.4388715074584999	-3.2176697657995	0.1380602576016631	0.0429	0.4479	-0.4245	0.2918	0.4910797091973999	0.5944731938769999	-1.7192510985593	0.1386001420549917	0.3758	-0.5546	-1.0934	1.6011	0.4943451807454999	-0.3394123258488999	0.1732667072028	0.1422220362671537	0.0132	0.0083	-0.3425	0.1465	2.0404869442248	0.4316717328403999	-2.1506867732155	0.1453095848817096	0.022	-0.0961	-0.1056	-0.4541	-0.3351239355026	0.3078985582581999	0.6582089036109999	0.1464333588799019
367	0.1454973738462879	0.0019	0.0144	0.1368	-0.021	-0.312383663758	-2.3300516501768	-3.5518101255345997	0.1531428050140576	0.0605	-0.1536	-0.7385	0.1536	-0.8501635503962999	-1.6502827657422	1.6501647366501	0.1583168029479333	0.3573	-1.7121	-0.5875	-0.3302	2.7746278970868	2.3313106271592	-0.2652507129794	0.1593462425746181	0.0585	-0.6664	-0.2471	-0.2134	-4.9157936568729	-5.6105915790349	-1.8017927769679	0.1641492301508456	0.0211	-0.4328	-0.0146	-0.072	0.7583762597732	-1.2589376393693	-2.6543955952676	0.167760746725883	0.0149	0.1503	-0.3088	-0.1238	0.7313869407129999	0.2400318303006999	0.3517660374887	0.1707555658112176
368	0.1033495412628268	0.5118	-0.3548	-1.5122	2.2396	-1.8250445081116	-0.7486191881595999	1.4916123229291	0.1051556598773118	0.8186	-1.4089	-1.6095	2.6647	-3.7461646971926	2.436120460944	-2.6329536435361	0.1082089897410893	0.0006	-0.01	-0.0621	-0.0636	-0.2934596659912999	-2.7858406608363	4.044070125653	0.1116889125560855	0.6858	1.2837	1.4249	-2.352	-0.5898700592851	4.2743055413094	-6.002290792684099	0.1295545559998332	0.005	0.0308	0.1948	0.1383	0.9884149602761	1.0500261463523	-1.7506074940272	0.1358192480421821	0.089	-0.1493	-0.5441	0.8153	-2.0659812281184	0.4286029764457999	-0.1336482752879	0.1410718917004287
370	0.1100001164753199	0.0	-0.0101	0.0124	-0.0196	12.9187955897441	-7.7282695494931	12.0144173430432	0.1102335631478202	0.0001	-0.0231	0.0025	-0.0159	-12.5746621002112	8.0886123676744	-12.2597604824884	0.1162152337009924	0.35	-1.6619	0.6618	-1.1476	-0.0742796419615999	0.1773190393648999	-0.1513919821335999	0.1175101389373708	0.2054	-0.8047	-1.1109	0.8604	0.1666177350144999	0.0590932321113999	-0.0393823737307	0.1213438576316049	0.0054	-0.0161	-0.2455	-0.0751	9.6097319636285	-0.3550315090368	3.3561178908328	0.1215291465407506	0.0042	0.1507	-0.0515	-0.1617	-1.8165857565111	6.7996166528503	-7.3943259049115	0.1291789472012578
372	0.1030758327833181	0.0175	-0.4074	-0.1155	-0.2743	4.883217627453299	1.4055297717575	4.4678339093227	0.1033164084541039	0.0015	-0.0805	-0.0329	-0.1197	-5.8724194483434	-0.8067288445034999	-3.4269353460928	0.1161224126659939	0.3513	-1.4596	-0.4727	-1.4776	-0.6259869614676999	0.0580309702825	0.2224848386085	0.1184809913470519	0.1243	1.0949	-0.4203	-0.4456	-0.3705326631325999	0.3232423402311999	0.462280610725	0.1259462079501434	0.0019	0.0759	-0.0369	-0.1229	2.3510214855399	-1.0304333170637	-1.3631573276936	0.127911794307398	0.0054	0.0067	0.2403	-0.0744	1.2375743736992	-1.2048803151874998	-2.0330511114225	0.1361014529617319
373	0.0928563176417155	1.4129	3.6511	-2.9842	0.7673	-4.7996923732772	-0.8395015890765999	0.3133672395255	0.0931447592863493	1.4713	2.9653	3.8443	0.35	5.4367740694023	6.4819216799478	1.7109103760509	0.1081713573470781	0.0003	0.0535	0.0186	0.0246	-0.1240092327663999	-0.4171541545121	-0.3800143335313	0.1082431654951771	0.0003	0.0577	0.0189	0.0231	3.0578583750961	0.7835951424519	2.7380782215665	0.1082669974215037	0.0002	-0.0196	-0.0411	0.0192	-1.5715967043422	5.3470719594063	-0.7603827543389	0.1094592159036213	0.0012	-0.0807	-0.0501	-0.0859	0.7370129941031	2.9726807136305995	1.1535770031547	0.1131516390204662
374	0.116094175600101	0.1073	-0.3687	-1.1177	-0.0292	3.3153978540583	-0.5006400656575	0.0463854331953	0.117055344567088	0.3911	0.2446	0.0453	2.2249	1.9610533652415	0.0256516560163999	-9.6874737922917	0.1203457177581532	0.3757	-0.2206	-1.8724	1.0621	2.0478834339964	-7.307181091911	5.5687699374008	0.1245317061328581	0.0085	0.2728	-0.1547	0.0644	2.3904432023013	-12.142832995248	8.393835599845	0.1250394404539634	0.0092	-0.2203	-0.0843	0.2327	2.0544143770926	0.2350746084325	-14.6056280310066	0.1333575768945015	0.7921	-0.2871	0.1149	-2.9689	2.9973487938795	0.1008361876840999	-2.3459068915489	0.1393219363185828
375	0.1096626053169967	0.2471	1.2558	-1.0664	0.8162	-7.1212065857921	7.8182864037346995	-4.072672508971899	0.1209568690422719	0.0241	-0.4974	0.1954	-0.1144	-1.613851119314	1.6532728360754	-0.5063841481396999	0.1228611259491496	0.0061	-0.1863	0.0501	-0.1925	-9.1055903682387	-5.3011192995487	-3.2997393278397	0.1250950495070358	0.0589	-0.5929	0.4912	-0.3371	-6.790607098820001	6.736431745546099	-4.3716795422919	0.1327228542366508	0.0108	-0.2442	0.1818	-0.1703	-8.407881061804899	2.5054035380067	-3.9387488324691	0.1328805389029897	0.0067	-0.1225	0.1413	-0.2003	-8.3359620016853	3.747423674175	-4.105917369913399	0.1380811014417451
384	0.0888057835418715	0.004	0.2067	-0.1042	0.115	0.5179903421962	-0.5785392664435	0.4874208073422999	0.0894083707672221	3.0648	5.752	-2.8151	3.2261	-5.2526093426956	2.2340939982995	-2.7252917365889995	0.1066826237648222	0.0178	0.1336	0.414	-0.2459	1.7946323453804998	-2.3111669954408	2.0217990046423	0.1080638766455708	0.0001	-0.0028	0.0191	0.0212	1.5114018673712	0.0339530354940999	0.2908236829344	0.1144740919057169	0.0229	-0.4812	-0.2544	0.0628	-10.7184185687545	4.5166192673907	-5.5123126883463	0.1236883194334352	0.3093	-1.619	-0.99	0.3874	-10.7106286486759	6.0202312146833	-6.622612357730999	0.1259658798547889
393	0.1250818065263556	0.4776	-1.9103	-1.433	0.157	7.3935390442974995	5.3287381071001	-0.5923880132499	0.14900685192486	0.036	-0.563	-0.2041	-0.06	4.7383172453852	2.5662278634689	-0.1599687628262	0.1612210728404985	0.179	-0.1682	-1.2446	0.2975	5.1068040709214	3.1844642478886995	-0.3928795045702	0.1647206455105554	0.0096	-0.0947	-0.2676	0.085	-0.4626346980012999	1.3814518369690998	-0.5549334480235	0.1848642594979356	0.1912	-0.9401	-0.7987	0.1719	4.9137871623072	1.9542076778997	-0.0507918526336999	0.1974208105086733	0.0894	0.2139	-0.7223	0.3341	5.3805135355013	3.2325807744348	-0.3142721292316	0.2071866576462875
394	0.115737226262732	0.4651	2.1017	0.5699	1.1343	8.0380959162556	2.720570572905	5.264923711304699	0.14030329057805	0.1011	-0.8539	-0.2284	-0.5469	5.9587380576992	1.5998450003848	3.4521542287715	0.155519045412606	0.0008	-0.0773	-0.0078	0.0427	-0.4836438763951	1.6002384306918	2.6117477499888	0.1575158888938963	0.0988	0.06	-0.482	-0.8398	4.7777389621466	1.7556827449875	2.8996207056207	0.1804299935324456	0.2575	1.2024	0.4234	0.7184	5.0389373429639	1.4125328312221	2.6501858909827	0.191944740979269	0.0701	0.0234	0.4771	0.5651	5.7519904313707	2.0771153058065	3.9817901080548994	0.1960326120086869
395	0.114461066480941	0.464	-0.2633	-2.4505	-0.0828	1.5339454239622998	9.955753918635	-0.3789127286716999	0.1381860644481519	0.1035	0.1252	1.0509	-0.0611	0.7034140458853	7.2565859544308	0.0931249536668999	0.1533354606895124	0.0012	-0.0057	0.084	0.0684	1.7122480390947	1.220420812314	-2.3935119586959	0.1573569338039751	0.0921	-0.4948	-0.3634	0.7077	1.0369642601598998	5.7322008869286	0.0434740489235	0.1790276674959322	0.2383	-0.1595	-1.4019	-0.0787	0.6484518319974	5.7895630256892	0.303728197004	0.1904112147678047	0.0936	-0.5291	-0.5007	0.4543	1.2410365604007998	7.162988884395499	-0.531917775064	0.1938758065064325
397	0.1192561059168047	0.0128	-0.3624	0.1607	0.0574	1.2887989996706	10.383530691436098	-4.0233363484741	0.1375257385473224	0.002	-0.0699	0.1255	-0.0372	0.9039061303325	11.7376784650994	-1.9566076027724	0.1400792131416592	0.0017	0.0759	-0.1089	0.0283	0.3943745397368	3.2887626222744	-1.7223198549538998	0.1409630703841606	0.0128	-0.1826	0.3143	-0.0652	0.9075650321876	7.451294613365099	-3.4850450024367	0.147778459261278	0.0699	0.1619	0.8	-0.2069	1.8500666756368	10.2659343726738	-4.076331410827	0.1479304411699803	0.2723	-0.7007	-1.4871	0.2422	-0.5469468127914	3.1304462667376	-2.2809122048325	0.1516304272944397
398	0.1256699001920702	0.1015	0.3643	-0.9501	0.4197	-1.5222605438444	5.945518799384	-1.0009653870694	0.1336421297273482	0.0207	-0.0382	-0.3671	-0.3095	-1.638637228655	5.757459112638	-1.4275618689494998	0.1407053669633316	0.1214	0.3482	-0.9701	0.4816	3.8224901767506	-3.0141876110191	1.8053729927616	0.147043942754703	0.002	0.1394	0.0076	-0.0279	0.8949752623635999	-0.8827395798159	-1.2197126377614	0.1489153946566864	0.0157	0.3103	0.172	0.1785	1.3275125418794	2.1250351171991	1.7751182021533	0.1512695792229705	0.0721	-0.1125	-0.8157	-0.1922	2.0841577083018	-0.7550321021637	0.7554255324706999	0.1567437675552912
399	0.1383052295921812	0.1432	0.9529	0.6698	-0.4427	-4.7878501210365	-4.1186251688295	0.7891818528112999	0.1430022079091992	0.0579	0.2696	0.6916	0.2378	-2.8648808095125995	-2.0193597367389	0.6965683585435	0.1482275034673167	0.0424	-0.4236	-0.4282	0.2567	-1.4664721263118	-0.1786960454394	1.3191324763402998	0.1512112815905148	0.0154	0.1419	-0.1093	-0.3477	-3.5882417719628	-3.7332995261537	-0.0108980195038999	0.1572054483784258	0.1148	-0.5103	-0.0106	0.9136	-1.0668649634919	-0.0605095812165999	1.0833890363858998	0.1609654905897352	0.3012	-0.6257	-1.4243	-0.6217	-0.0562211908702999	-0.1164553708719999	-0.3808011941452999	0.1645846183139807
407	0.089226874386676	0.9932	-1.7773	-3.6784	-0.089	0.1980921595744999	0.0871054699698	0.0214812947622	0.091097759981821	0.0	-0.0014	0.0012	-0.0008	-0.0393036876693	1.466708184496	-0.0287990984724	0.1096516194788223	0.1181	0.2909	1.237	0.0203	0.8197907306958999	0.7786772636144	0.1149996787361	0.1098260875541872	0.7775	0.8268	3.152	0.0012	-0.6929487997191	-3.2803432137046	-0.0070030594646	0.1186579028839148	0.0005	0.0559	0.0567	0.0101	1.6431223341548	3.4657669173937	0.1044950895391999	0.1193948896789827	0.0324	-0.6123	-0.1624	-0.0782	-3.6937597803002	-8.565095812482099	-0.2381040217963999	0.1269420928860478
408	0.0852747994006847	1.7328	2.5595	-4.8917	0.0107	-0.131405722538	0.0079079491707	-0.9089813812928	0.0960416238258319	0.0001	-0.0115	-0.0021	-0.0369	-0.0451657992435999	-0.2752438427772	-0.9018996357668	0.1045913275792522	0.1279	1.2824	-0.4067	-0.1553	-0.1256616400558	-0.0189239977666999	-0.8862804525788999	0.109053681040951	0.0005	-0.0497	0.0412	0.0484	-0.08262036447	-0.0709748273828	-0.8912376744470999	0.1195503888639667	0.0	-0.0012	-0.0029	0.0171	-0.1040229731708	-0.0306875639459999	-0.8875394295612999	0.1253936277133328	0.0001	0.0108	0.0292	-0.0049	-0.0887185342285	-0.0562211908702999	-0.8892705229121	0.1262809235885966
409	0.0956336058124108	2.6871	-2.1258	-4.7757	-3.8498	0.0925741512371	0.4704639611105999	-0.2527396292168	0.1120518733452795	0.003	-0.0104	-0.078	0.1853	-0.0190420268588	0.2402678884849	-0.5069742936002	0.1362512196221397	0.0073	-0.0779	-0.1548	0.2251	-0.0935577270046	0.0300187324241	0.1754699169219999	0.1411955773768519	0.0138	0.1246	0.1802	-0.3139	0.1099637708065	0.4350552334805999	-0.2774470524964	0.1466161385462881	0.1532	-0.4073	-0.9185	-0.7469	0.0254942838935999	0.2754012148999999	-0.2619852414313	0.1490854480376649	0.4793	-0.7252	-1.6266	-1.285	-0.1096490265608999	-0.0570473945149999	0.1208224472796999	0.1496503304728673
410	0.0986242648760643	1.074	3.382	1.4601	1.663	-3.9071170357863	5.4044340981669	0.3522774968877999	0.0990579993203333	1.1459	1.1391	-3.8543	1.0949	0.7768674842022	-4.5966823348652	4.1343623811095	0.1111342839128394	0.0024	0.0369	0.0693	-0.1625	-1.0917297588943	-0.2184718494771	2.3693946808768	0.1173191472705885	0.1471	0.9993	0.826	0.4474	-2.4492610331977995	7.769343673543899	0.1006394725306	0.1173976022660501	0.1685	0.6946	-1.1743	0.5403	-0.0363136173360999	-6.915245820077599	3.2998966999624995	0.1229683879922735	0.0025	-0.1441	0.0803	0.0532	-4.5604474035905	-3.637656618522	-0.3462186701599999	0.1231221052033059
411	0.1217424843593317	0.8317	-1.3856	2.8458	0.4788	1.7347129096244	-2.9459274527546	-1.5466532228784	0.1308710507197558	0.0347	-0.2869	0.5463	0.1292	-0.0299007033319999	0.7516092584928	-0.2105639003064	0.1373481721377885	0.0255	0.2123	-0.4081	0.259	1.0043882307403	-1.1668749475312998	-1.0316136079847	0.1451415839495906	0.1321	0.1457	0.1228	-1.1526	-0.4191999921084999	1.9548765094216	1.2001591515035	0.1519137357957129	0.0163	-0.0901	0.1125	0.375	0.0956429076317	0.2718209991063	-0.5557596516682	0.1527215495323526	0.0374	0.2024	0.0722	-0.5666	2.2056096440726995	-3.931942488158	-1.6707411417062	0.1571131535935198
412	0.1387960709913222	0.1563	0.9723	-0.6237	-0.5959	-6.1914520842897	3.6634656466612	1.4377517139007998	0.1493569791206665	0.1453	0.6305	-0.6965	-0.7596	-7.285070308657599	-0.1928595364914	-2.5850731751742	0.1542364772864621	0.942	-1.5102	1.5314	2.1297	-1.7777541852102	1.3054804446874	0.2525035710326	0.1580381182446099	0.0172	0.2559	-0.1948	-0.2453	-8.062488595289599	-1.4098575051345	-3.9994551288392	0.1676736335934243	0.0182	0.3453	-0.0687	0.1983	-5.477730164361	3.5468135606357	0.7452356875194	0.1697415947033137	0.0035	-0.0221	0.0783	-0.1555	0.355660997528	-0.8689695190708999	-0.8230168592132999	0.1700142947818071
413	0.1357626915919459	0.113	1.0766	-0.1387	0.2645	-0.9806250401975	-6.3516569053001	-0.8926540235523	0.1368632727342801	0.0314	0.061	0.5793	0.0688	-0.5880996229036	-7.1744770493599	-0.7534977239663999	0.1399472342488688	0.027	-0.4812	-0.109	-0.2134	1.4926352417273	1.7698462360395	0.8751070318601	0.1400487295905598	0.0233	-0.4109	0.2303	-0.1665	-0.8500061782734999	2.0727088863681	-0.3487366241247999	0.1409017159442542	0.1476	1.0591	-0.3301	0.5838	0.5629200832556	-4.155332216472599	0.1076818750259	0.1409541031854822	0.1285	-0.2343	-1.1287	-0.1969	-1.4682425626933	-2.158358664202	-0.932036397283	0.1456883563257432
414	0.1256770324977933	0.0348	-0.4083	-0.4177	-0.2721	8.797731153011199	1.4228800482962	8.013152434791799	0.1264164495246084	0.016	-0.0234	0.427	-0.0847	1.8890556190605	-11.674768959010098	1.9784823278416	0.1335739373436767	0.1791	-0.8726	-0.8068	-0.774	5.33884926599	1.9797806478547	5.532810407341	0.1350828694481638	0.1574	-0.241	1.2777	-0.2388	0.8082632227007999	-7.6755105453244	0.0592899472649	0.1365763289914461	0.0502	-0.5415	-0.1968	-0.4682	-1.5781276474383998	-0.204190329333	-1.4141458954808	0.1375491371993061	0.0428	-0.0107	-0.6832	0.0007	-0.3507431186904999	2.2726501683855	-0.4312389595027	0.138164191259949
415	0.1324196588472795	0.1105	-0.5242	-0.3144	0.9372	-3.1324134182726	-1.9106942859455	7.4182071245464	0.1340750244499262	0.0128	0.2166	-0.0418	-0.3075	-2.8107841423001	-1.6922617794991	7.301673067613	0.1365520876778268	0.0157	0.119	0.039	0.3955	-3.3308203220927	-1.5673083139959	-8.043918684799198	0.1385867043029784	0.0158	-0.0074	0.129	0.3926	-2.892893047371	-1.3614262343428	-7.6413214516461	0.1406801150437386	0.0573	0.3775	0.3114	-0.6099	1.5696688958379	1.2743994504343998	-1.640997810497	0.1452797933200824	0.0362	0.407	0.2992	0.3445	1.7459650164046	0.7438586814449	-0.4222687485030999	0.1472796300325205
416	0.1356596627016263	0.0607	0.059	-0.3125	0.7547	1.6662560362063998	-3.0406654706802	7.7154043784542	0.1461333985321258	0.0343	-0.3412	0.2987	-0.3827	-1.1900873356443	0.1090982241310999	-0.830924808384	0.1505681404011562	0.1222	-0.3071	0.3398	-1.0038	1.9924097607094	-3.0776479195382	7.0348879764363	0.1522471894629247	0.0015	-0.0379	-0.1106	0.0348	1.1691568433119	-2.377892775508	5.1829721783566	0.1537451632912185	0.0324	0.0037	-0.108	-0.5521	0.25179539648	-0.6862604845000999	-7.3795329253683	0.1616993768456756	0.3579	0.3943	-0.4121	1.7304	-1.0569898627862	0.3889845445309	-2.3533820673819	0.1632868150271626
417	0.1024239974426405	0.0187	0.2469	0.1236	-0.4441	1.7756296615524	-0.94816703987	8.533896789137	0.1145874668287562	0.1055	1.1392	0.1636	0.2363	1.1747042106405998	-0.6425503773924	3.9271426384126	0.1184256998080018	0.0995	-1.0539	-0.1018	-0.3737	1.3132310217352998	-0.6840572747809	4.1174448779085	0.1351566649988468	0.0111	0.0395	-0.0194	0.3489	-0.1936857401361	0.1880990297767	-0.6957028118680999	0.142001811995721	0.0315	0.2994	-0.2476	0.426	-1.864466224873	2.2839416181964	-6.902538021161499	0.1421992590459706	0.0004	0.0248	-0.0331	0.049	3.6944286118221	0.9048110200386	-0.4494547827168	0.1441302216750713
418	0.0912873831043684	0.686	0.3302	-3.3038	-0.4977	-0.7595565506942	0.6635595557862	-0.5393536078662999	0.0924736099792874	0.1102	0.3005	1.0819	0.7256	2.0290381222911	-0.7957914819688999	2.5929024382835	0.0980767001848283	1.2508	0.2887	-4.2781	-0.8626	-0.7708480005050999	-0.8078697923938	-1.0368462310678	0.1122080542299295	0.1254	-0.6111	-0.2551	-1.1128	3.297339402967	-2.3459462345796	4.3056619367773	0.1128248575576396	0.0906	-0.4296	-0.6481	-0.7742	2.9201971106768	-0.5836932034651999	4.1099697020755	0.1141767183417406	0.02	0.1178	-0.4429	-0.2306	-0.0630668782121	-0.9687041018954	-0.1018591064823	0.1157506709971138
420	0.0979020314582409	0.0	-0.0015	0.0006	-0.0012	5.094292987158799	0.72391176488	0.6776443607767999	0.0979777232732238	0.0	0.0014	-0.0003	0.0007	-5.1616482557172	-1.1850907707454	-1.1419708090982	0.114997569997921	0.6004	2.7336	0.4313	0.4156	0.0306482209152999	-0.2201635997972	-0.2240585598365	0.1210170754337922	0.0007	0.0794	-0.0397	-0.0342	0.6767394710707	-0.1281402509898999	-0.1519034415327	0.1233028673326754	0.0009	-0.1024	-0.0127	-0.0167	9.8993753556419	1.0050570622622	0.9794054062458	0.1282443700336385	0.0006	-0.073	0.0384	-0.0263	-11.3351599180077	-1.5920157372755	-1.539886221598	0.1369235144051362
421	0.113939426956623	0.9231	-0.9248	-2.4803	-2.2684	-0.0358415009676999	-0.3069149824907	0.5234983664942	0.1208138561697135	0.1452	-1.1867	-0.1847	0.6002	0.9231448723448	2.8170790272121	3.4309089921934994	0.1278431344725271	0.5397	2.2187	0.4096	-1.1145	0.7475569263306999	-0.8779790731011998	-0.5848341513555	0.1323980436392196	0.0041	0.1672	0.124	0.0603	-0.7409472971730999	-0.0702273097995	1.485986269539	0.1334039942106227	0.1074	0.9584	0.1866	-0.5044	-1.0190631811914	-3.2966312284144004	-2.174095876482	0.1427405340931191	0.0441	0.022	-0.4844	-0.4779	-0.4877355515879	-1.3775175338991	-0.0236451614507	0.1461385408628134
422	0.1163013428423528	0.4358	-2.2755	-0.6334	-0.2028	0.5609922747513	-0.1332941880115999	-0.0668044661286	0.1256566645612517	0.0028	-0.1674	-0.0753	-0.0126	8.8900299030334	2.1034751363755	0.5703165730272	0.1284653605281459	0.002	-0.1391	0.018	0.0567	-9.9275843086538	-2.9134694524271	-0.8622418608212	0.1370596628744278	0.0021	0.062	-0.0137	0.1387	0.5750377367112	-0.0942659015572	-0.0442215665067999	0.1390493354632214	0.0058	0.2359	0.0728	0.0371	7.4491700897073	2.0681844378376	0.8918671629383	0.1466391862423791	0.0014	-0.0035	-0.0748	-0.0929	3.5828517767569	0.8029519135563	0.2079279172494999	0.1481521853927976
424	0.1049918950379417	0.0128	0.0546	0.2417	-0.3475	-1.1091980645251	2.408973769761	-1.1880021550172	0.1147056099745263	0.0022	-0.0322	0.1629	-0.033	1.0857496182279	-0.2041116432716	-0.0033048145788	0.1226260861941416	0.9463	-2.174	2.4959	-0.7873	3.7719737253318	-5.1651104424188	1.9739972223418	0.1339161972475974	0.0439	-0.2773	0.3578	-0.5353	5.360881363181999	-6.850015075177001	1.6623610761671	0.1509842469372982	0.0015	0.0738	-0.0847	0.0521	-1.2782944104737	4.768060576594399	-3.9119955715931	0.1549159844886735	0.1967	-0.7967	0.8768	-0.7078	7.5333641754053	-5.3151254184779	4.4732632475593	0.1611670146082295
425	0.1185342796813154	0.5024	-2.1773	-0.9784	0.8124	8.5395621855578	3.7460466681005	-3.7120936326064	0.147619838957554	0.0693	0.7245	0.3328	-0.2617	5.6492264351823	2.490807273617	-2.3360317908432	0.15327551999549	0.0005	0.0355	0.0579	0.0233	0.2317697938536999	-0.230943590209	-3.0983423536864	0.1608347824880201	0.079	-0.3485	-0.0651	0.7815	5.1335966748281	2.2481001172287	-2.4144424510283	0.1831714331205466	0.2336	-1.2422	-0.5595	0.2387	5.4191483916487	2.4448546137594	-1.7545811401279	0.1951093657552453	0.2767	0.7077	0.2351	-1.2534	6.4578437451594	2.8272688721634	-2.7267867717556	0.2137928022102572
426	0.1203246875990789	0.4974	2.0464	-0.0523	-1.4176	7.908893403436799	-0.6687134928078999	-5.8235160611833	0.1491950274921598	0.0641	-0.6588	-0.0152	0.4588	5.082332705826	-0.350546403537	-3.7147296156633	0.1553541784614849	0.0002	-0.0105	0.0236	-0.0376	0.2361368702613999	-2.7690018436967	-1.1300892138268	0.162225182639057	0.0904	0.409	-0.6233	-0.5295	4.8642542866559	-0.6078104812842999	-3.6194801383386	0.1849132371383547	0.2528	-1.1919	-0.0695	0.7906	5.0172199900175	0.1173209175474	-3.4286270964129	0.195500594112258	0.2174	-0.6321	0.8945	0.6841	6.0664592757558	-0.4290750928142	-4.360781522788	0.2180735405911447
428	0.0899037021968312	0.1951	-0.5447	1.6152	0.5911	-4.916816575671099	3.7822815993752	1.3701210441274998	0.1001475101010844	0.0	0.0015	-0.0026	-0.0125	-1.2047622860954	0.3072690697669999	0.1199175575736	0.1118209884670494	0.0	0.0004	-0.0046	0.0126	-1.9997275644196	0.1754699169219999	0.062555418813	0.1309860841390712	0.0015	0.1156	0.0536	0.02	-1.9646335810352	1.0540391354837	0.3924860742632	0.1371919431115449	0.0853	-0.7053	0.6197	0.2252	-3.175376007797	5.2233381278548	1.9114418035288	0.1398372307073579	0.1112	-0.4156	0.9494	0.3445	-1.3879434370346	-3.0206398680539	-1.0972377831923	0.1513515162153781
429	0.1271450060283898	0.1757	-1.0333	-0.6781	0.7385	0.0423331010331999	3.9593645805559	0.7269018352132	0.1443687386496152	0.1203	-0.383	-1.0437	-0.1188	0.3470448738047	4.0890392097431	0.4887584703861	0.1669846888013903	0.4042	0.9241	1.6614	-0.1296	0.415462404192	3.3774024704415	0.2892893047370999	0.1682793334851741	0.1378	0.4549	1.0092	-0.0513	1.0931854510302	3.0330329227244	-0.7862704685394999	0.1708476055559251	0.0132	-0.0083	0.2811	0.1917	-1.132292423546	1.6399748916988	0.8649958729701999	0.1736928398899272	0.0083	0.205	0.1713	-0.0099	-2.4034264024323	-2.1275530711639	1.3528494536502	0.1847067677654644
430	0.1300998705309321	0.1617	-1.0561	0.4486	0.74	-0.6355473179278	1.5750588910438	-2.2384610747072	0.1501069681884462	0.0607	-0.2237	-0.4009	0.6293	-0.5224361046653	1.4291749332082	-2.192980531218	0.1679437678352236	0.0357	-0.3039	-0.1782	0.441	-0.3024298769909	-0.4735720605358999	-0.2458152558136	0.1709613770039992	0.2782	-0.6925	-0.4619	1.3223	-0.6028532594161	0.6216592280907	-0.7912276904076999	0.1718264979792403	0.0476	0.1684	0.3585	-0.5085	-1.118522362801	1.3005232228192	-1.4755997094342	0.175375742484147	0.1398	-0.5615	-0.3624	0.8654	-1.5160443449938	0.959183088466	-0.0423331010331999	0.1893525506213173
432	0.1235427789434632	0.1429	-0.9514	-0.4348	0.8008	-0.4572053597646999	2.9981749975242	1.0534883330539	0.144938690284382	0.0866	-0.0136	-0.8005	-0.5055	-0.3177736589639	2.3999248727	0.5513925752605	0.1540352637996215	0.031	0.2753	-0.0103	-0.4753	0.9138205740689	-1.048491768155	-3.1102239489578	0.1578701397295688	0.0552	-0.5596	-0.4218	0.1836	0.4173902126962999	-1.5885928936046	-2.6258718980101	0.1621748077899426	0.5403	-0.3161	-2.0577	-0.8144	-1.23537116398	2.787453725095	1.7407323933215	0.1635405362929619	0.0042	0.1366	-0.0343	-0.1359	-1.5760031237805998	1.6597644361409	1.6680264725879	0.1651293801354852
434	0.1217524162273487	0.0481	0.5964	0.4406	0.2057	-0.9498587901901	-1.0614356252553	0.0954855355088999	0.133946754297313	0.0001	0.0007	0.0245	0.0082	2.5590280888508	2.0642501347676	3.703359479791	0.1382970885179497	0.05	0.4571	0.3939	0.4219	-1.389595844324	-1.3893991291705	1.3139785393186	0.1516282554103288	0.2393	0.7863	0.8156	1.041	-3.1645960173852	-2.8307704018957	-1.4778422621841	0.1573851264032052	0.0144	0.043	0.0225	0.3679	1.5392173900761	1.0402690747387	-0.2786273434174	0.1584695341750285	0.0044	-0.1001	-0.0815	-0.1593	4.3956001049575	3.6851829996076	5.9472892357655	0.1624050620500451
435	0.100277936335606	1.3706	-3.661	2.3857	-1.1866	0.0431593046779	-0.0559851326861	-0.4751064387331999	0.1149469772254093	0.081	0.2566	-0.1717	-0.9806	0.1728732768957999	-0.1065015841048999	-0.8152269391346999	0.1179869876699457	0.0019	-0.0979	-0.1196	0.0219	-0.1614244549620999	0.1541066512518999	1.0262629558094998	0.1189817602042929	0.0118	-0.0371	0.0579	0.3797	-0.7167119902619	0.5975812933022999	2.1319201475716	0.1222814938116335	0.9603	0.7941	-0.6122	-3.2824	2.0417459212072	-1.4356665332736998	-0.9727957770882	0.12298400865319	0.045	0.2318	0.1676	-0.6832	-1.464347602654	0.8302166338313999	-1.4597838110928	0.1281524037875473
436	0.1084974806297959	1.046	-3.5084	-1.1815	-0.8698	8.1934222014592	2.4555952611405	2.0355297223566	0.1293089769107447	0.9575	-2.8208	-1.639	-0.6811	8.0194866627345	2.9151218597165	1.9739185362804	0.1297046001175174	0.0034	-0.1056	-0.0273	0.1644	-0.9884149602761	0.497295908048	-0.265958887532	0.1434040898906407	0.0184	-0.3849	-0.1886	-0.0939	-1.4671803008644	-1.6552399876104	-0.3404352446470999	0.1510838224951321	0.0028	-0.0377	0.007	0.1616	1.410054220288	1.408087068753	0.3213538747575999	0.1672276520747257	0.1829	-1.1164	-0.5662	-0.2721	1.4929499859729	0.7435045941685999	0.3669524473389	0.1829486580796361
437	0.1059224760857942	0.0001	-0.0301	-0.0124	-0.013	2.5337698631414	-1.26291128547	-0.0729419789178	0.1084842993879535	0.0056	0.0817	0.1454	0.223	2.5328649734353	-1.8138317443621	-0.0354874136914	0.120434019363237	0.3508	-1.09	-1.7805	0.1022	5.1799821080234	-3.1446097577896	-0.1087047938240999	0.1223929085265768	0.0782	0.845	-0.4937	-0.016	5.3781136106286	-3.3268466759919995	-0.1065015841048999	0.1359712281134189	0.008	-0.2281	0.1907	0.0047	0.8489045734139	-0.4793161430180999	-0.0217566959771	0.1393943952969289	0.0008	-0.0934	0.017	0.0042	6.9968826087801	-3.863092184433	-0.1235764594286999	0.1401094173980167
438	0.0952832004243417	2.6198	-5.0755	-0.0002	3.9348	-5.9559053594888	0.065702861269	2.4854566214418	0.1007452034210705	0.0398	0.0532	-0.0517	0.7663	1.0423542553657998	0.1550902270193999	-5.0562482764719	0.122239121859352	0.0589	-0.2501	-0.022	0.8124	-3.2918707216997003	0.0863186093558	-0.0844301438822	0.1237849300570887	0.0018	0.0013	-0.1482	-0.0072	4.1201202039961	-0.0688503037249999	-1.386054971561	0.1295708256535315	0.0304	-0.4064	-0.0031	0.4325	-11.4100297054298	0.1402185614148	4.7496086951961	0.1361319140957533	0.3176	-1.7543	0.0709	-0.6457	-8.972965011748999	-0.0231337020515999	7.179119526982499	0.138403264251525
439	0.1075541743990149	1.528	-0.0151	4.6155	-0.0871	2.605688923261	-0.0078292631093	-0.5740541609437	0.1196460829598753	0.0905	-1.0373	-0.0003	0.2407	2.6420812266585	-0.0003934303069999	-0.5837325464959	0.1244528829093289	0.0022	-0.0238	0.009	-0.162	-1.5334339645632	0.0032654715480999	0.4119608744596999	0.1304345053209074	0.7572	0.0107	-2.9503	0.0558	3.7798816745025	-0.0243926790339999	-0.8542945686198	0.1320536147911328	0.0369	0.6317	0.0025	-0.1429	5.2487930687177	0.0146356074203999	-1.2079884146128	0.1424798958725423	0.0	0.0018	0.0209	-0.0008	0.2883450720002999	-0.0012983200131	-0.0252188826787	0.1515191830962861
441	0.1068116520556623	1.0402	1.5472	-3.4948	0.0072	-3.9859604693091	9.3830767637658	-0.6338162245769999	0.112663312376481	0.0236	0.5451	0.1284	0.021	-6.4759021962507	-11.6475829247964	-1.382120668491	0.1198378224750783	0.7053	2.4185	1.7229	0.1003	2.4393465894614	-2.7549563817368	-0.513426550635	0.1220867581253382	0.2151	-1.0541	1.2345	-0.0865	-5.7355057015074	12.0199253673412	-0.9252693960026	0.1258590474110772	0.0038	-0.1173	0.0308	0.1754	0.8096008857445999	-2.4425333749481	-0.8537831092207	0.1302082596753365	0.0064	0.1685	-0.0677	-0.203	1.5579053296585998	0.4783719102813	0.8528782195146	0.1303350065691274
442	0.1087018971863337	0.2428	1.7501	-0.2798	0.4575	-9.054011654991	0.7886703934121999	-1.2426102816287998	0.1289833398213735	0.0124	0.1604	-0.1887	0.2885	-4.743903955744599	-0.4799062884785999	-1.8220150947477	0.1312011223481398	0.0405	0.3573	-0.1057	0.5689	-1.5754916643815	-0.8431211479009999	-0.4719983393079	0.1326511467816561	0.0055	-0.1514	0.1494	-0.1316	-2.1482868483428	-0.950134191405	-1.4747341627588	0.1370163912990831	0.0502	-0.6424	0.1809	-0.3229	-4.584525338378899	-0.3452744374232	-1.7317228392912	0.1446149906185358	0.0377	-0.4085	-0.0481	0.471	-0.7962242553066	-2.9902670483535	-0.0668438091593	0.1475732062904871
443	0.1518600777634095	0.0019	0.0071	-0.0273	-0.1349	-0.2471529188573999	1.0899986655435	-0.0770729971412999	0.1520066755309766	0.0098	0.1134	0.2881	-0.0212	-1.0087159641172998	0.4100330659554	-0.0913938603161	0.1616184074625512	0.1202	-0.8451	-0.5119	-0.3727	-1.8576205375312	-1.707880962687	-0.1700405786853999	0.1625181062293111	0.0169	0.2648	0.293	-0.0096	5.410060151557	3.8174149257903	-0.267926039067	0.1631155242969792	0.0292	0.0622	0.4401	0.2657	3.6277815178163	2.9892441295553	-2.1918395833277	0.1632357371637835	0.0057	0.2052	0.0826	-0.0588	-8.222536044177199	-3.4678914410515	-0.2650539978258999	0.1690028623161093
444	0.1071771239250813	1.3399	-0.7025	4.2668	-0.2307	0.0566146211773	0.1137407017537	0.2941284975132	0.1161871326075396	0.3389	-1.5685	-1.3656	0.2225	-2.5805880696744	0.764435086501	0.7505469966638999	0.1311320902427774	0.0709	0.6013	-0.6507	0.1606	3.3236598905053	3.4667898361919	0.7481864148219	0.1324193336159024	0.5212	-1.7453	-1.6521	0.3578	3.8596693407621	0.0791188347377	-0.1707880962686999	0.1364677638178557	0.3161	-0.7741	-1.6855	0.184	1.2309254015109	-2.9126825918131	0.4284062612923	0.1411357693478318	0.0041	0.1071	-0.0166	0.1782	3.444088907478	1.7369554623743	0.6051351551967	0.1480569605855539
445	0.0969116096744841	2.3982	-0.2799	6.048	-0.6803	1.2874613366268	0.0151864098502	0.1326646995204	0.112620175303604	0.207	1.5091	0.6414	-0.2626	-3.6519774816968	2.603328341419	0.6146168255954	0.1168111068277464	0.0184	-0.0054	0.4684	-0.1288	2.603721771726	0.5148035567095	0.0640897970102999	0.1239997720248518	0.4679	-1.6666	-1.6542	0.3814	3.7294439091451	-3.5071951287208	0.2998332369647	0.1261815677916253	0.1091	-0.2694	-1.0763	0.2575	1.3216110872744	0.2834271931628	0.3514906362737999	0.1325669034026698	0.1593	-0.1709	1.3285	-0.089	1.4576592874349998	3.1763595835644995	-0.2627721020453	0.1377425524829601
446	0.0996660937970012	0.0292	0.078	0.6536	-0.0745	5.644269213314099	1.8106056158447	-0.3555036254052	0.1053360809731017	0.0231	-0.5682	-0.0061	0.0773	-3.5108146875452	-1.0713500689917	0.4089708041265	0.1179687070941062	0.0261	-0.3782	0.4015	0.1653	1.1260368816647	-0.1100817998986	0.204977189947	0.119369115184228	0.1705	0.9129	-1.1429	0.0568	-2.009642008156	-0.7958701680303	0.4409173450549	0.1200147990582166	0.1606	-0.7162	1.2205	-0.0706	-4.1111893360272	-0.4628707561855	0.5351832466121	0.1272136603508645	0.4728	-1.8488	-1.4241	0.3579	-0.1487953421073999	0.3851289275223	0.0926921803292	0.1432031461437219
448	0.1141272269459937	0.2995	0.6006	-1.6904	0.8474	-3.0378721155005	7.493430999244799	-2.6883486307617	0.1322774941487528	0.0085	0.0854	0.2252	-0.1968	-1.5907567602931	2.9765756736699	-2.1221237329273	0.1329484108326942	0.0584	0.0437	0.3113	-0.7487	-0.4633035295232	-0.0258877142005999	0.2334615441738	0.1364917104020237	0.0074	0.1509	-0.1479	0.1908	-1.571360646158	3.0831559438362	-3.9139233800974	0.1410494757249446	0.0302	-0.069	0.4343	-0.3568	-1.7666594505528	3.901451639365499	-3.1775398744854995	0.1484986666897439	0.0495	0.2806	-0.3789	-0.5272	-2.1153960746776	-1.0263809849016	0.491394453443	0.155463953054806
449	0.0823877318592583	2.3192	5.244	-3.262	2.0213	0.7649858889307999	0.9002865715081	-0.3574314339095	0.0934669088663783	0.0016	0.0836	0.1285	-0.0448	0.5705919742421	0.6968437597584	-0.2672572075451	0.1013697130786969	0.0296	-0.6034	-0.2285	0.1464	-4.0222740866452	5.3679237656773	-3.2083061244929	0.1022595751581479	0.0306	0.0378	0.5854	-0.323	7.0952401855301	-1.5728950243553	1.1682519536057998	0.1077508225193056	1.5513	3.7644	-2.3064	1.4508	0.6722543655709	0.7617597604133999	-0.3368943718841	0.11525940587845	0.0997	0.5327	0.8483	-0.5423	1.3821993545523998	0.9897526233199	-0.4775457066365999	0.1158760162722924
451	0.0981670851081903	0.4713	0.1625	-2.6587	-0.3257	0.8769168112722999	0.1827090345707999	-0.0810073002113	0.116201637191968	0.1734	1.4664	0.2511	-0.1587	-2.110753597055	0.7517666306156	0.3671098194617	0.1344244184970354	0.1175	-0.9635	-0.6162	0.0592	-0.7699037677682999	0.7913457194998	0.1875088843162	0.1368537219565885	0.7444	-2.8197	-0.3103	0.3347	3.0052174000195	-0.7432685359843999	-0.4406026008092999	0.1381322921255002	0.0	-0.0111	0.0031	0.0188	1.2407611591859	-1.6728263223333	-0.2094229524160999	0.1404520021658212	0.0012	0.0888	0.0085	-0.0725	2.0975343387398	2.0943475532531	0.1540673082212	0.141247165320628
452	0.0983692074054212	0.4681	0.1261	-2.6553	-0.2662	-0.9633141066895	0.2473102909802	0.1299893734328	0.1167432977393589	0.1791	1.4498	0.4305	-0.1154	-3.0551437059777995	0.9164172140951	0.4187278757401	0.1338420066418519	0.0656	-0.562	-0.6475	0.0022	-3.7666624161873	0.9207842905028	0.4886797843246999	0.1390149190011652	0.0328	-0.5851	0.0914	0.0578	-0.5404158696952	-1.4673770160178998	0.0703453388916	0.1390567823430222	0.0966	-0.9998	0.1585	0.1312	-0.8139679621523	-0.3032167376049	0.0422937580024999	0.1403844848669402	0.2765	-1.701	-0.1679	0.1812	-5.234629577665699	0.0695584782776	0.5651626360055	0.1413572548555198
453	0.0877354044509363	1.0212	0.4156	4.1407	0.3754	1.173602605781	0.1531230754844	-0.1149209926747	0.1083661389700086	0.1293	-1.3045	-0.266	0.1305	-2.6242194907207	1.4248471998312	0.4669230883476	0.1196203635890828	0.1336	1.2461	0.3295	-0.1206	0.5860144422765	-1.7642201826494002	-0.2375532193665999	0.1227734718668752	0.4109	-1.7192	-1.4351	0.067	3.5969759247782	3.7428598826138	-0.0331661748801	0.1250226449176657	0.5311	-1.9577	-1.5918	0.074	0.42097042849	-4.5156750346539	-0.5011515250566	0.1323633941865499	0.1189	0.1333	-1.145	-0.1371	3.959876039955	0.1139767599379	-0.4320651631474	0.135152252876912
454	0.0881078381092887	1.0339	0.4644	4.1565	0.3305	-0.5368749969322	0.1930562516449	0.0727059207336	0.10910512860237	0.1656	-1.3813	-0.6026	0.0719	-3.6875042384189	1.7686266020878	0.4939124074078	0.1202896133244071	0.048	-0.7651	0.0822	0.0797	-1.0953886607494	-1.4288995319932998	-0.0200649456569999	0.1242893194561674	0.1338	-0.9281	-0.8678	0.0105	1.4650951202373	3.2931296986821	0.175076486615	0.126425824273114	0.6345	2.0067	1.8711	-0.0174	-1.7333359035499	-4.0268772212371	-0.1964397522851	0.1307244386199584	0.1588	-1.1052	-0.7743	0.0335	-7.112551119038099	0.4987516001838999	0.6973945621882	0.1342545970041913
456	0.112146455774617	0.6711	-2.4849	0.6224	1.5538	-6.461305931860999	3.9396143791445	4.4063014093079	0.1176364801188	0.0012	0.061	-0.0156	0.1036	1.3609934610050998	-1.3559968961062	-0.9739367249785	0.1217113845223349	1.2343	-3.3273	0.3476	2.0051	-5.8763537514134	3.315043766782	3.9655020933451	0.1316028172756029	0.0046	-0.1135	0.0304	-0.1952	-2.3840302882971995	-0.0754599328826	1.4029724747619998	0.1437859945806861	0.0179	-0.3666	0.0447	0.2232	3.0793396698583	2.1103208237173	-1.4576592874349998	0.1714140288896176	0.2442	1.2623	0.1208	-0.7275	-0.1215306218323	1.5264702481293	0.3242259159987	0.1838553226777533
457	0.1146237450107626	1.8224	0.1578	-4.881	0.0099	0.0839580275138	7.039137023751899	1.5680558315792	0.1344078754284846	0.0025	-0.1629	-0.0082	0.0332	-0.1605195652559999	-1.0850021006446	-0.9468687198569	0.1385405361471663	0.1667	0.1031	-1.3041	0.3053	0.1380546947263	11.1367923572183	2.5023741246428	0.1448869836403406	0.0141	-0.0113	0.382	-0.0053	0.4681033792685999	-1.6348602977078	2.0954491581127	0.1639742420727706	0.0009	0.089	0.0039	-0.0184	-0.1238518606436	2.8540221330394	-0.1382120668490999	0.1711668559830352	0.2365	0.1168	-1.3873	0.3666	0.1493854875679	1.7772427258111	1.0635601489131	0.1817991015018412
459	0.1377298508195888	0.1539	0.9334	-0.7533	-0.487	4.4015015595625	-3.2762121954810994	-0.5467500976379	0.1432156096715764	0.0445	-0.2646	0.6255	-0.0705	2.3106555360417	-1.0981033298677	0.2074951439118	0.1470760469502912	0.0492	-0.425	0.4653	0.3244	1.16848801179	1.4715080342414	-0.9091387534156	0.150545656439452	0.034	-0.0402	-0.3347	0.4749	3.7847602103093	-3.2051980250676	-0.1709454683915	0.1560518986208088	0.1132	-0.5878	0.4742	0.7197	-0.0486279859452	2.6617920850392	-0.5454911206555	0.1595464138510799	0.3666	-0.4846	1.5455	-0.9071	0.1076031889645	0.4749490666104	1.7431323181942	0.162564657312914
460	0.1460598014277067	0.4292	0.0216	-2.0984	0.0618	1.8850032868984	0.0468968925944	3.6432826719121	0.1495346759902442	0.0826	0.4197	0.0406	0.8065	1.9944555983058	0.175863347229	3.8244179852549	0.1525305788126758	0.0043	0.1013	0.0158	0.1779	0.7732872684084999	0.2527789722474999	1.56978692493	0.1527575961937176	0.0068	0.1515	0.185	-0.0987	0.819908759788	-0.2484905819012	1.5291455742168998	0.1563212137205298	0.0025	-0.0724	-0.0043	-0.1366	1.5562135793385	-0.4428451535591999	3.0115122849315	0.1572575173706454	0.0007	0.0213	-0.0797	-0.0005	1.6514630566632	0.7296165043314999	3.1488194620745	0.1644101866204309
461	0.1123081134086585	0.0276	0.399	0.4094	-0.2033	-2.4069279321646	-3.7893240018705	-0.4578741912865999	0.1271523235506259	0.0033	-0.1444	-0.0921	0.0995	1.959676359167	1.7100841724061997	-0.1026066240655999	0.1363209947985126	0.0321	0.4134	0.405	-0.1339	-1.6406830662514	-0.7872147012763	2.3734863560696	0.1427881310620316	0.1988	0.6722	1.2433	0.3009	-0.6914931075831999	-1.1458264261068	-0.054293382366	0.1504572684734941	0.3926	-1.0129	-1.6973	-0.088	-1.3964808746965	-1.5000317314989	0.0589358599885999	0.1546127211130821	0.6782	-1.1023	-2.236	-0.6045	-2.3997675005772	-2.4543362841581	0.1116555211265999	0.1576782686518427
462	0.1189530505422973	0.0212	-0.4379	0.1625	0.2226	-3.0813068213933	0.6088727431132	1.7724822190964	0.129977535759076	0.0056	0.1955	0.0211	-0.1622	-5.7604491829712	0.7586123179573999	4.5053278175798	0.1333937135916715	0.0009	-0.0574	-0.0427	0.0684	1.6088545544150998	3.7037922531287	-0.3921319869869	0.136535038938796	0.0811	0.6061	0.541	-0.4806	1.6614955294916998	2.285436653363	-1.6735738399166	0.1431109164050913	0.2023	1.0373	0.8122	-0.6202	-4.5269271414341	0.9526521453698	3.4266599448779	0.1524253589286052	0.0795	-0.3649	-0.4119	0.6922	-6.2540861891641	0.0156585262186	4.6280780733638	0.1540388005530366
463	0.0889991510514249	0.0673	-0.7161	-0.0886	0.7833	-0.7287903006868	1.8080876618799	1.6856521503415	0.0947222108433502	0.0081	0.1814	0.2698	-0.1499	1.5492105198739	1.4270504095504	-1.9082943610728	0.1297040437329922	0.4197	-1.9474	0.5833	0.8491	-0.6518353326376	0.9773989116801	1.2216797892964	0.1362418665557259	0.024	-0.3631	-0.363	0.0237	0.3721457273913	0.8908442441401	-0.3641197491285	0.1473417845048651	0.1996	0.7553	1.1455	-0.3864	0.1313270364766	0.785680323079	-0.8319477271821999	0.147908046876588	0.2095	-0.9552	0.7969	0.7596	0.9114599922269	0.7975225753197	-0.5159838476305	0.1513922829578802
464	0.1019340711012722	0.165	-1.231	-0.9538	0.0552	-1.3627638973866	-0.9498194471594	-2.4707816709907	0.1091628746277105	0.0118	-0.2636	-0.1422	-0.269	-0.1125997538634	1.3405350850411	-2.7747459261789	0.1220216034394773	0.3103	1.7814	0.5643	-0.5686	-4.1615484153232	-2.8349801061806	-4.1764987669892	0.1259651191441105	0.0445	-0.2728	-0.1277	0.6626	1.2608261048429	3.4162340417423995	-5.7843697456368	0.1394929760509917	0.4374	-1.9533	-0.0696	-0.9398	-5.2317575364246	-1.162586557185	-4.4404905029862	0.1416832013740655	0.6683	-1.9335	-0.2783	1.8054	2.3537361546582	1.8759150468067	-6.6518048865104	0.1509422461530288
465	0.0906174630616637	0.0928	-1.0685	0.3295	0.5344	-2.0047241293185	0.4267538540029	4.1501389364202	0.0963269076024174	0.0133	0.403	0.1981	-0.0714	0.9531242617382	-0.7654186622685	1.2900973196837	0.1245402433646313	0.679	2.293	-1.7051	-0.1107	-3.1674680586263	-1.0107618017137	3.6158605795142	0.1310184224277523	0.0255	0.4391	-0.3041	0.0796	-1.0935001952758	-2.0355297223566	1.8572271072242	0.1372380245389898	0.4408	1.2722	1.7561	0.3392	-1.7707904687763	-2.8633070882846	1.8004157708934	0.140932020893716	0.8712	2.3518	-1.8778	0.4637	-0.8308461223226	-3.0596288114776	1.4933040732491998	0.146069784377262
466	0.089103875922315	1.6553	-1.7664	4.6519	1.7622	0.6077317952229	3.3488394301533	0.1709454683915	0.1021753736733729	0.0005	-0.0371	0.0447	-0.064	1.5400042506901	-1.7992354799724	-2.9824377852442	0.1077364531723311	0.0656	-0.8051	0.3978	-0.3275	0.3877649105792	3.1369378668031	-0.3795028741321999	0.1099566104393892	0.0017	-0.0921	0.0492	-0.1082	1.0006899858545	1.9971702674241	-0.6500255532253999	0.1206756471667147	0.0089	-0.0203	-0.2382	-0.2324	0.913938603161	1.5722655358641	-1.0187484369458	0.1235568870028568	0.0773	-0.0423	-0.7081	-0.6596	3.049478309557	-6.1403454874104	-4.901354764605999	0.1264343416602608
467	0.0881765560080665	1.1515	0.1004	-3.7959	-2.2735	-0.2143014882228999	3.7480925056969	0.9731498643645	0.095986943060283	0.0094	-0.1671	-0.1757	0.2973	1.1198993688755	-2.1035538224369	-2.140654300387	0.1084606637029323	0.2847	0.6416	1.3688	1.2855	0.3268225560248999	-1.279435358364	-0.5892405707939	0.1134882590080671	0.0001	0.0316	-0.0004	0.013	-0.7550714451944	0.7294984752394	0.9297151584717	0.1182212457671697	0.0257	-0.5229	0.1522	-0.1731	0.9171253886477	-2.1876298790428	-1.148423066133	0.1228688671909086	0.0202	-0.4144	0.2717	-0.0354	-0.3829257178031	-1.8541976938603	-1.4029724747619998	0.1245851021425945
468	0.115097186347487	2.6266	1.3841	2.5058	5.1026	-0.110553916267	-1.1151388621608	0.5759032833866	0.1359959196060629	0.001	0.0412	0.0812	-0.0541	-0.143995492362	-1.0954673468108	0.5779884640137	0.1448949648550817	0.028	0.0095	-0.4844	0.2341	-0.0238812196348999	-1.1007393129246	0.548835278265	0.1602940935923364	0.006	0.0597	0.0984	0.2081	-0.0583850575587999	-0.9312888796997	0.5392355787742	0.1604935949289109	0.0087	0.0079	0.2564	-0.1248	-0.0746730722686	-1.0818940012193	0.5215312149592	0.1664117983244519	0.004	0.044	0.0824	0.1639	-0.6756772092418	-2.231143270997	-1.8041140157792	0.1664908809980965
470	0.1171823946426711	2.6021	3.5026	-3.5701	-2.88	0.1973052989604999	0.4790013987725	-0.6677692600710999	0.1257200016263321	0.0004	0.0063	-0.0506	0.0441	-0.0905676566713999	0.7850901776185	-0.4428451535591999	0.1407096026885874	0.0008	0.007	0.0576	-0.0737	0.0882070748294	0.574014817913	-0.5586316929092999	0.143968136279083	0.0204	-0.1112	-0.341	0.2889	0.0300187324241	0.6254755020686	-0.4727851999219	0.1458232634034059	0.9437	1.942	-1.8983	-1.5271	0.1415562244586	0.524442599231	-0.618472442604	0.1537562395326909	0.4541	1.2627	-1.3134	-1.054	-0.0041703612542	0.6340916257918999	-0.4491793815018999	0.156450626409133
471	0.1111928101259917	0.0131	-0.1573	0.0367	0.3883	4.588184240234	0.1340023625642	10.4528531115295	0.1165107639196726	0.0764	0.4733	-0.235	-0.8393	3.6054346763787	-5.3190990645786	-18.2790868074656	0.1200586593574777	0.8364	1.5804	-1.309	-2.4977	5.743216935524599	-2.9301115544132	-6.9085181618279	0.1235094285788361	0.0693	-0.2396	0.8515	0.2428	6.978076640105499	7.0064823082709005	4.1700858529851	0.1236893700961548	0.8306	-0.7154	-3.0729	0.3435	2.4267568196374	-3.4907890849189	-3.2463901782105	0.1267006679387511	0.0219	0.1393	0.4857	-0.0625	3.2805792718888	2.8562253427586	-10.4308603573682	0.1317965375785144
472	0.1090803371516079	0.0107	-0.0082	0.0619	0.3782	3.2286071283341	-4.7077477105313	8.860837374253999	0.1120168652193624	0.0697	0.6921	0.2745	-0.6154	6.756732749387299	-3.2218794700844	-4.5478182907358	0.1221321056690996	0.7806	-1.6852	-1.0448	2.3782	7.4803297700217	0.3267832129942	-8.090658205270799	0.1248074034849231	0.626	-1.5564	-1.1865	1.9219	4.9851947630277	-1.0219352224325	0.2950727302499999	0.126247046973877	0.2775	0.9745	1.2519	-0.8833	1.6432403632469	-2.7426420131277	10.5242213692193	0.1278734511817675	0.51	-0.5961	1.2784	1.9983	2.7969747385244	-1.8616728696933	3.2456033175965	0.1357781961250488
473	0.1029180077346222	0.2197	-1.4623	-0.1482	-1.0206	0.3152950480297999	-1.1730124603205	-0.4699918447422	0.1072422991905547	0.0006	0.0492	0.0615	0.0515	-1.4824847398066998	-1.1077030293585	-0.7909129461621	0.1209004298223287	0.729	2.1017	1.2118	1.7772	0.9362854445986	-0.8842346149825	-0.2001379971709	0.1272776306065241	0.0109	-0.2295	-0.1411	-0.2373	-1.3216110872744	-0.8467407067254	-0.7036107610387999	0.1315544562885743	0.0024	-0.0503	0.1312	-0.0859	-0.3414581634453	-0.8023224250650999	-0.5351439035814	0.1360604076594741	0.6038	1.3562	1.3249	1.75	0.3098657097932	-0.8259675865158	0.005508024298	0.1363068753468334
474	0.1106596107393062	0.0042	-0.2065	0.0266	-0.114	-1.6784523757234	-7.1211278997307	-10.877049668536898	0.1114639810657735	0.0165	-0.2761	-0.2131	-0.3168	7.562202616908399	4.7747882348441	6.696970685753999	0.1139730033294951	0.0931	-0.5535	-0.6355	0.7175	6.8746831554259	3.418122507216	-4.0690529501475	0.1194434413949205	0.1132	0.7268	0.5519	0.7674	-1.6930092970824	-6.6432674488485	-7.7341316610674	0.1233755276972301	0.3093	-0.7353	0.1084	-1.7912	-0.5391962357435	-5.067539726282799	-3.558577126815	0.1257756187642523	1.3687	2.6125	2.2578	-2.0976	-0.0041703612542	-3.4117095932119	-1.574901518921	0.1309291701180669
477	0.1565227711808945	0.7484	-0.7875	-2.4079	-0.8685	0.0003934303069999	0.0033441576095	0.0024392679034	0.15809163038216	0.0	0.001	0.0028	0.001	0.0010622618289	0.0015343781972999	0.0008262036447	0.1608894706034306	0.0	0.0001	-0.0004	0.0005	-0.0008262036447	0.0001573721228	-0.0	0.1613380635279654	0.0158	-0.1852	-0.186	-0.2798	-0.0005114593990999	-0.0038949600393	-0.0024392679034	0.1691462985406975	0.6358	-0.9644	-2.1015	-0.5405	-7.86860614e-05	0.0022425527499	0.0014163491051999	0.1698588297736797	0.0	-0.0003	0.0005	-0.0001	-0.0	0.0020851806271	0.0013376630437999	0.1705783371278255
478	0.1484566761952808	1.2025	-1.696	0.2912	-3.0313	0.1264878437005	-0.8860443943947	0.0062948849119999	0.1621180242289821	0.0167	-0.0308	0.3887	0.0495	0.1103572011135	-0.8845887022588	-0.0979248034123	0.1626295804781336	0.0014	0.0253	0.096	0.0565	0.0686142455407999	-0.812040153648	-0.066489721883	0.1730628516454438	0.0122	0.1214	0.3017	-0.02	0.2477824073486	-0.9799562086756	0.2883450720002999	0.1733454560299731	0.0138	0.2894	-0.119	-0.1466	-0.0831711668998	-0.8685760887638999	-0.5890438556404	0.1884695404503684	0.0417	-0.0484	0.5645	0.1025	0.1369924328973999	-0.8038568032624	0.0434740489235	0.1908154803093719
479	0.1069536293327175	1.0026	1.8184	-2.0717	2.5422	0.7905982019165	0.4302947267658999	-0.1691750320099999	0.119903654083195	0.0485	0.661	0.3816	-0.155	0.9272365475376	0.2912957993028	-0.0004721163683999	0.1243812992995026	0.0006	0.0149	-0.056	-0.0615	0.0723518334573	0.4225834927487	-0.4025578901224	0.1250424814592117	0.0008	-0.0554	-0.0734	0.0389	-0.5054399154029	-0.0273827493671999	-0.163667007712	0.1289968701816432	0.4211	1.8761	1.0887	-0.4373	1.4770160585394	0.6943258057935999	-0.210485214245	0.1358151538017626	0.0007	-0.0707	0.0297	0.044	0.4565365282428	0.1882957449302	-0.0474870380548999	0.1408782243165209
480	0.1373533567301804	0.1027	0.6354	-0.0532	-0.8455	-5.4040013248292	1.5827307820302998	6.8308943622568	0.1524053279832191	1.3302	2.1542	-1.6141	-2.4179	0.2419989818356999	-1.2075162982444	0.8999324842318	0.1571045443331027	0.1885	0.8591	-0.6923	-0.7633	1.4325584338484	-6.4868002157546	4.956356321524599	0.1673790037327934	0.0022	0.0114	-0.0757	0.1159	-5.4348856039287	1.1264696550023998	6.893135036824201	0.1691751129382212	0.0085	0.1794	-0.0633	-0.1986	1.3598918561455	-6.745362613515	5.381261053084599	0.1720322507406219	0.0088	0.0161	0.2711	-0.0502	1.5381944712779	-2.5766144235737	-0.7952013365083999	0.1742448446325724
481	0.1239310239916413	0.048	0.4882	-0.1989	-0.5504	-7.945010305619399	5.9236440743148	6.0150772776616	0.1428580925573967	0.0084	0.1273	-0.1681	-0.2091	-0.4721557114306999	-1.9242282885063	7.7635209050003	0.1496957390204802	1.1111	-2.1012	2.137	1.4667	-1.9579846088469	1.8548665253822	2.2897250437092995	0.1531908179851381	0.0719	0.5379	-0.303	-0.5686	-7.087765009697099	4.6303599691444	5.3398721847882	0.1541797907436752	0.0578	-0.4667	0.3806	0.4468	0.134159734687	-2.6261079561943	7.322446187822599	0.161248110776467	0.0365	-0.1408	0.538	0.1741	0.2858271180355	-2.909023689958	-0.1074458168417	0.1680899102788629
482	0.1289508809949618	0.0464	-0.4193	-0.4591	0.3919	-4.7704998444978	-4.275407146169	8.5071828712917	0.1504083330947793	0.02	0.2987	0.1006	-0.3161	-4.7899353016636	-6.007444729705799	-2.1724434691926	0.1530757650886893	1.2939	1.8484	0.6954	-2.9629	-0.9962835664161	-1.3134277368888	1.2173127128887	0.1579495277899641	0.0695	0.4963	0.3678	-0.5276	-4.2339789348419	-4.5023770902773	7.5824642777189	0.1606904271632355	0.0181	-0.2092	-0.0811	0.3439	-4.674188105344199	-6.2097859365959	-3.1337904243471	0.1709191083172735	0.0303	-0.0095	-0.2114	0.4699	0.6370816961250999	0.1749978005535999	-0.7490126184665999	0.1714197724389863
483	0.0901720324150941	1.7596	1.4655	-3.822	3.5378	0.3008168127321999	0.5666970142027999	0.5326652926473	0.1082089360870994	0.0007	0.0354	0.0696	0.0593	0.3162786237973	0.7004633185828	0.5624086238564999	0.1115150879611061	0.0	0.002	0.0132	0.0179	0.2589164850367	0.5212164707136	0.4534284288175	0.1141327217025463	0.1099	-1.122	0.4089	0.1333	0.2844894549917	0.6159151456084999	0.5141740682182999	0.1218684811997436	0.0001	-0.009	-0.0174	-0.0164	0.2445956218619	0.5143314403410999	0.4472515729976	0.1278845851196537	0.0007	-0.0522	0.061	-0.0421	0.2286616944284	0.5000499201969999	0.447330259059	0.1330076209504709
485	0.109233298061879	2.541	1.992	-3.0276	-4.6647	-0.1194060981744999	0.6721756795095	-0.4925354013333	0.1283641602833992	0.001	0.033	0.0975	-0.0354	-0.1439561493313	0.5937650193244	-0.4390288795812999	0.1372249888244076	0.0252	0.0212	0.4424	-0.2811	-0.0189239977666999	1.3624098101103	-0.8900180404953999	0.1524645822001656	0.004	0.0497	-0.1431	0.128	-0.0878923305837999	0.7741921581146	-0.5049677990345	0.1546417405717453	0.0094	0.1429	-0.1475	-0.2212	-0.0635783376111999	0.5273539835027999	-0.4649559368125999	0.1572132686311972	0.0002	0.0343	-0.0053	0.0187	-0.1080753053329	0.5966764035962	-0.4761687005620999	0.1639374832098138
486	0.1223185418916453	0.0347	0.5565	0.3383	-0.0301	-4.4983641011459	-2.4834501268761	1.3613475482814	0.1342107392773818	0.0028	0.1059	0.0311	0.14	-7.016632810191499	-4.4762926609232	1.6892323661351998	0.1374452200782089	0.0002	-0.0218	-0.0376	-0.0042	0.1231436860909999	0.0007868606139999	3.3641438690956003	0.1509620117684101	0.6066	-1.9683	-0.8046	-1.2269	-5.7290141014419	-3.3737829116171	1.1179322173405	0.161945456460341	0.247	-1.2479	-0.8475	-0.1103	-8.0454137199658	-4.7413860017798	0.3280421899765999	0.1655066202358488	0.0306	0.312	0.3027	-0.2972	-4.1795675233838	-1.7818065173723	0.0718797170889	0.1666794582353343
487	0.1094130973593752	0.1209	0.4544	0.5821	1.0544	3.7924321012958	2.4258125869006	-0.5354586478269999	0.1157207629401798	0.0195	0.4627	0.1703	-0.0997	-0.0721157752731	0.5984861830084001	-6.4639025718872	0.1201771538266335	0.0729	0.7563	0.1272	0.5675	9.6574157168369	3.911484112194	-0.0339923785248	0.1247879807405868	0.1621	-0.9173	-0.1691	1.0387	3.9817901080548994	1.2585442090623	-8.6865084052223	0.13612164633906	0.1141	1.0609	0.3628	-0.0214	8.187560089884899	3.0165481928611	-4.2580175265996	0.1365955183776758	0.6325	2.1729	0.3142	-1.4578	4.269702406717499	1.3356565492342998	-8.8892823854501	0.1403128920697869
488	0.0789068903115587	0.5763	-3.0247	-1.1057	0.7641	13.302508168161198	4.6899253176242	-5.1243117195829	0.0894533853622517	0.0749	0.9351	0.4689	-0.4024	24.065345018576	5.6059491014123	0.0812827014262	0.0946463845258995	0.0008	-0.0721	-0.0899	0.0071	29.219282040276	2.5784635460166	-4.7017675698649	0.0995995815916978	0.0017	0.1349	0.0841	-0.0166	-4.0128317592772	-1.2411545894929	-0.8116860663716999	0.1095026782078753	0.5367	2.5615	0.6644	-0.5904	12.4458530176994	3.2301415065314	-4.4801089349011	0.1129045245452837	0.4768	2.2734	0.7642	-0.7626	16.2086991599088	3.2933657568663	-2.6591561019823	0.115897883213113
489	0.1220927225380488	0.0514	0.6286	0.4382	0.2114	-1.8106843019061	-1.8094253249237	-0.1688209447337	0.1348576472708244	0.0001	0.0005	0.0245	0.0088	1.7746460857848998	1.1170666706651	3.3384922130792	0.1395099266693697	0.0421	-0.4205	-0.3304	-0.4078	-2.0429262121282	-2.0207760858441	1.0678091962287	0.1534244539165754	0.1959	-0.6801	-0.6612	-1.0077	-3.8935436901948	-3.3388069573248	-2.0088944905726995	0.1597267019143745	0.1195	-0.3953	-0.3297	-0.9261	-1.1180895894632998	-1.1722649427372	-1.0601766482729	0.1605667385468676	0.0062	-0.0777	-0.0809	-0.2121	3.29301166959	2.3464576939787	5.1904080111589	0.1637019774735786
490	0.1229656475963657	0.0453	0.5728	0.3704	0.2945	-1.7239329192126	-1.7801147670522	-0.3621525975935	0.1353176997321155	0.0008	-0.068	-0.0235	-0.0602	-3.2833726270685	-3.3367611197284	-0.5631954844704999	0.1365362332913105	0.0009	-0.0523	-0.0413	-0.0717	1.2406824731245	-0.4145181714552	2.6561660316491	0.1504593984633937	0.3315	-1.0626	-0.384	-1.4243	-2.4234126620279	-2.2181994138967	-0.7449209432738	0.1603876282988989	0.2643	0.9819	0.3991	1.1613	-3.6939958384844	-2.2216616005983	-2.7729361467667	0.162663365587076	0.0113	-0.1768	-0.2584	-0.0787	-5.9648362274577	-5.626918936775399	-3.0504225422938	0.1637262004125438
491	0.1114449497015688	0.0227	0.5044	-0.2182	0.06	-3.8719050233098	3.7086707889355	0.3763947747068999	0.1267008263282691	0.0018	-0.088	-0.0266	-0.1145	1.0076930453191	-1.1737993209345	-0.6037581491221999	0.1279639606852842	0.0075	0.1463	-0.2205	-0.1354	-5.9520497424802	2.943645556974	-2.2366119522643	0.1404896808639607	0.3802	-1.3662	1.3777	0.5427	-2.4608278842236	1.5175787231911	-1.0065127543981	0.1480697386874861	0.0431	-0.5319	0.3804	-0.0964	-1.0863791067191	0.9984080900739	-0.180191080606	0.1500664568536356	0.2622	-1.0539	1.1175	0.5111	-5.5229353066353	3.9242312541407993	-0.6654086782291	0.1527021966117017
492	0.1206824615909225	0.1711	-0.8657	-0.277	-1.1403	0.5680740202772999	-2.1534801283952	2.8274262442862	0.1444067084022751	0.197	0.2037	-0.6966	1.2328	0.6593498515013	-1.9967374940864	2.8129873520193	0.1533146591111347	0.0007	-0.0567	0.018	-0.0582	-2.1645355200219	0.428052174016	-4.1408146381443	0.1599444040807898	0.0017	-0.1015	0.0703	-0.0161	1.5578266435972	0.1891219485749	1.7032384850644	0.1672404114345107	0.1153	0.3855	-0.1857	0.9224	0.1500149760590999	-2.4505986962416	2.5081575501557	0.1778675653366745	0.4867	0.3819	-0.8655	1.7916	0.6440847555897	-1.1496820431154	1.6837243418372	0.1868257556571947
493	0.1220612379357958	0.1838	1.2272	-0.0477	-0.8662	0.5552088492384	3.5937497962607994	-2.5239341054664	0.144698659973329	0.175	-0.6047	-0.8114	0.8889	0.6162692328848	3.6185359056018	-2.5872370418627	0.1551020344759908	0.0001	0.0357	-0.0038	-0.0081	-3.3800384534984	-1.1805269791842	3.0531765544428	0.1585287295930819	0.0011	-0.0666	-0.0413	-0.0625	1.1854448580217	0.9726384049654	-1.507231506117	0.1692073652335212	0.1975	0.8497	0.4861	-0.8901	-0.2132785694247	3.5858811901208	-1.9547978233602	0.1788173265834297	0.6403	-1.1375	-1.3002	1.545	0.4667657162247999	2.6642706959733	-1.9353230231637	0.1898589785045183
494	0.1232751028628851	0.231	1.2571	0.8023	0.7663	0.9028832115343	-0.8799462246362	4.7372156405256005	0.1418607802783642	0.2079	-0.6312	0.0274	-1.3414	1.361662292527	-0.5937256762937	5.0236722470523	0.1563924610741866	0.0009	0.0263	-0.0443	-0.0747	-3.2107060493656	-1.7171265749014997	-2.9863720883142	0.1621481505768064	0.0011	0.0954	-0.0362	0.0028	1.7913275308016998	0.8869886271315001	2.6701328075476	0.168605173063233	0.3139	1.0267	0.3527	1.2706	0.6625366369879999	-0.9989982355344	4.472515729976	0.1775522323858117	0.7043	-1.1067	-0.022	-2.1736	0.8317903550593999	-0.4498088699931	3.6178277310492	0.1874436034002421
495	0.1235306722513906	0.2062	1.2213	0.5294	0.8553	-0.4692049841282	-1.1913856556573998	3.8770589603315	0.1456446911653083	0.1619	-0.3088	0.1392	-1.2459	-0.2532904316466	-1.0956247189336	4.0287656867107	0.1510737304001316	0.0006	-0.0647	0.042	0.0183	-3.0188694316724	-0.7346917552918	-4.326041626679899	0.1591871992863574	0.0008	0.0427	-0.072	-0.0164	1.2249452608445	0.2406613187919	2.3964626859984	0.1680629752409573	0.1434	-0.6322	-0.1454	-0.927	-1.076818750259	-1.3819632963681998	3.1400853092591	0.1781688130127146	0.6714	-0.7296	0.1468	-2.2581	-0.1561524888483	-0.7108105356569	2.7691592158195	0.1882732726854168
496	0.1172581617937357	0.1601	-1.2142	-0.7536	0.0761	0.8897426392804999	2.7541695211228	4.5427430397755	0.1345453222508327	0.239	-0.3824	-0.7328	-1.4077	0.8788839628073001	1.7811770288811	1.799550224218	0.1413630226594319	0.0464	0.5837	0.3708	0.119	0.6693429812991	1.0910215843417	0.1635489786199	0.1472093425707921	0.0026	-0.0276	0.1471	-0.0619	1.2311221166644	0.3587690969533	-3.585330387691	0.1561480432632352	0.011	-0.2444	-0.2135	0.0217	-0.9739760680092	-0.5303047108053001	-0.5180296852269	0.1610086482422247	0.1928	0.8588	0.8	0.6469	0.2390875975639	1.5338667379009	2.4202652195719	0.1645366343748536
497	0.1224922216943507	0.1688	-1.1863	-0.6091	-0.5372	0.2210291464725999	-2.1014292987791	3.2656682632535	0.1397862991062252	0.1224	0.0668	-0.7452	0.8684	-0.2047804747934999	1.5840291020434	-1.0442427208393998	0.1479940784769082	0.0615	-0.4479	0.2512	-0.5993	0.3104951982844	-1.0080077895647	2.2200878793703	0.1504860637613776	0.0055	-0.0472	-0.087	-0.2133	0.8315149538445	3.2373806241802	-1.3812551218156	0.1585370514739095	0.0062	-0.1621	-0.1417	-0.1117	-1.0451476105455	0.5778704349216001	-1.2166045383361	0.1651961749429682	0.0512	-0.4946	-0.106	-0.4576	0.053113091445	0.1698045205011999	0.5303047108053001	0.1704827764319054
498	0.1169099558517585	0.1058	0.7747	-0.2761	-0.8252	-2.7373307039832	3.4591572882360992	4.1993177247952	0.125886421235722	0.0217	0.0148	-0.3135	-0.4005	-3.2061029147737	3.6066543103304	4.4445428351483	0.132179342259116	0.3979	-1.0623	1.234	1.3654	1.2544131908388	2.3708897160434	1.8922030615165	0.1398007562840461	0.056	-0.7638	-0.0434	-0.1234	-0.6441240986204	1.260944133935	0.4202622539373999	0.1522457764520269	0.3515	-0.7514	-1.0561	-1.3355	0.8040928614466	-0.6484124889666999	-1.7426208587950998	0.1545723468531908	0.137	-0.5976	-0.7056	-0.6886	3.0497537107718995	1.4554560777158	0.9582388557292	0.1603011906187238
499	0.0954730065584436	0.0496	0.4124	0.4741	-0.6204	-1.0426689996113998	5.3398328417575	-2.7016072321076	0.1013566461272027	0.0321	0.5925	-0.2812	-0.2118	-8.314756108137999	-0.3510972059668	1.5908747893851998	0.1261243840306993	0.1146	0.9105	0.6053	-0.4097	-0.4828963588118	3.4955495916336	-2.0313987041331	0.1303257494184078	0.0099	-0.1568	0.2973	-0.0315	-2.7420518676672	4.101747008659199	-1.2438299155805	0.1327985703061771	0.1511	-1.0974	0.7085	-0.0173	-3.8887831834801	1.714175847599	-0.484706138224	0.1350923470947322	0.0031	0.1324	0.1281	-0.0212	-5.043068361187399	2.7707722800782	0.0963117391535999	0.1444023186974182
500	0.1051960572892671	0.0003	0.0203	0.0546	0.0177	-4.2710400697613	-12.1525113808002	-4.2630534345292	0.1116545585678532	1.9017	1.5882	4.5352	1.5677	3.2050013099141	9.2753948887399	3.1440196123291	0.1487833088234094	0.0174	0.2604	-0.1982	0.2606	0.5277474138098	1.6117265956561997	0.5019777287013	0.1526417884664797	0.0339	0.3589	-0.2742	0.3588	0.3482251647257	1.0474688493567998	0.3220620493102	0.1543197335790319	1.6321	-1.2591	-3.5662	-1.2495	0.159339274335	0.541360102432	0.1335695892265	0.15528811570022	0.0436	0.4609	-0.0023	-0.4569	-0.4155410902533999	-0.9890444487673	-0.4347011462042999	0.1576941671375288
501	0.0881535016971	1.0841	2.0687	1.242	3.553	-9.0690800357491	-5.539892152866999	-18.0878009922022	0.1348052695844165	0.7011	1.1089	0.8605	2.4147	-6.2972061508113	-3.9031827327163	-13.2573030258869	0.1413166141631446	0.2531	-1.0331	-0.434	-1.1964	-5.6497378945814	-3.4208371763343	-12.4045428354644	0.1427738311712494	0.1788	-0.7234	-0.2703	-1.1324	-5.600086989838	-3.4070671155893	-11.653208978186498	0.1442295311679144	0.0014	0.0746	0.0117	0.0964	-5.7520691174321	-3.7867273618443	-12.9339426565636	0.1454976049994361	0.0857	-0.6274	-0.2693	-0.6461	-4.8122428000705	-1.1495640140233	-4.730291267122399	0.1491779291415631
502	0.1047756668862757	2.426	4.4645	2.825	-2.6112	0.1698832065626	0.1602441640410999	0.2274814035074	0.1105174280336186	0.0004	0.0209	0.0306	0.0623	0.1602835070717999	0.1627621180059	0.2621819565848	0.1297804826614095	0.0057	-0.2062	-0.1448	0.0502	2.1510802035225	1.4013200674726	-0.9554455005495	0.1323815446698386	0.8035	2.2825	1.4454	-1.3437	-2.1947116245688	-1.3413612886858	1.5977598197577	0.1443316505128575	0.0038	-0.1106	0.0007	-0.165	8.0980153520117	5.178447729826099	-4.3786432587258	0.1445736737388908	0.004	0.0916	-0.1789	-0.0296	-7.841302076694199	-4.901826880974399	4.92574744364	0.1457847703405982
503	0.0835703470121737	1.2505	2.4815	3.3918	-2.1871	-10.895658922058	-14.4621833410744	9.9194009582682	0.126329464279742	0.7972	-1.5864	-2.2843	1.3157	-7.388463793337199	-10.1713143838403	6.807918032327999	0.1378650603440575	0.2529	1.0284	0.892	-0.9475	-9.091741621432298	-11.0775417529841	8.073740702069799	0.1393209396773461	0.0182	0.0017	-0.4325	0.0927	0.291531857487	-3.7223228205884	1.9337886449664	0.1430155688551584	0.0001	0.0281	-0.0228	-0.0104	-10.5697805987699	-13.9965192297092	9.671697236980998	0.14376786467701	0.0018	-0.0278	-0.1324	0.0259	-7.4495241769836	-10.773341439611698	6.9567920604968005	0.1482803555872927
504	0.0692253148498981	0.0553	-0.3035	-0.3519	0.9913	-3.654574121723	5.096732255062199	12.014181284859	0.1101353491518527	0.8542	1.3908	-0.0715	-3.1137	-3.6614198090648	1.8671808939913	10.2928843487033	0.1205974563987785	0.0198	0.4366	-0.1802	-0.1537	-2.7629823599996	2.9716577948324	11.4638903144581	0.1268311746542575	0.1071	-0.9047	-0.3935	-0.542	3.7416402486621	-2.2190256175414	9.3800080073712	0.1316822237106522	0.055	-0.4901	0.0555	-0.6189	2.789814306937	-1.7931766532446	8.403828729642798	0.1333026168342108	0.0556	-0.1158	-0.7401	0.2538	-1.8177267044014	4.6398809825738	8.8346742588385	0.1367341951993671
506	0.127204814792396	1.2728	1.8064	3.4101	0.3408	-0.0697551934311	-0.4135345956876999	-0.1474576790636	0.1391631278584011	0.0004	-0.0445	-0.046	0.0152	0.2897220780748	0.2573821068394	-0.0808892711192	0.1540749471725198	0.0013	0.0092	0.0015	-0.1106	-0.0317891688055999	-0.3462973562213999	-0.1308549201082	0.1557629954048649	0.0343	-0.1916	0.0392	0.5405	-0.1677193398741	-0.6218166002134999	-0.1489527142301999	0.1560684214772401	0.0382	0.5163	-0.2767	0.1558	0.3442121755943	0.3333534991211	-0.0663716927909	0.167239884081939	0.0	-0.0052	0.0129	-0.0098	0.1615818270849	0.0240385917576999	-0.1111047186967999	0.1736324497518663
507	0.0739925122749313	1.6273	2.9238	3.7234	3.2524	-0.8225447428449	-0.4258489642967999	0.1783813011938	0.0828085783211638	0.0011	-0.0306	0.0475	0.1313	-0.293499009022	0.1772403533035	0.8723530197110999	0.1023718549518047	0.4088	0.6187	2.2338	0.786	-0.3372484591603999	-0.0583850575587999	0.3356747379324	0.1109958893258346	0.0002	0.0385	0.0227	-0.0271	-0.3135246116483	-0.0575588539141	0.2552575831816	0.1201999255354204	0.0004	0.0583	0.0151	-0.0415	-0.3892992887765	-0.1272747043145	0.2464447443047999	0.1249130963325895	0.0007	0.0774	0.0248	-0.0451	-0.4878142376493	-0.1952594613641	0.2088721499863	0.1273136390486087
508	0.0748083013464228	1.2153	0.4692	3.6819	-3.2545	0.0020064945657	0.7143120653892	-0.5278654429019	0.0823271171829247	0.004	-0.0362	-0.2034	0.1745	-0.3048691448943	-0.5593792104926	0.5594185535232999	0.1086541833546214	0.4823	0.9707	-1.674	1.7069	-0.1609523385937	-0.0030687563945999	0.1435627190242999	0.1158935813391025	0.0036	-0.2116	-0.0185	-0.0447	-0.1869580818864	0.0803778117201	0.0727452637643	0.1177608688094878	0.0	0.0042	-0.0013	-0.0009	-0.1748010854000999	-0.0242746499418999	0.127471419468	0.124223074050841	0.0	-0.001	-0.0155	0.0152	-0.1297533152485999	0.1358514850070999	0.0268319469373999	0.1259242608958311
509	0.0916625461338361	0.6941	1.5567	-2.9689	0.3484	-0.3730899601281	0.1047311477233999	-0.066489721883	0.1052735292407362	0.0	0.0049	0.0209	-0.0033	-0.5166133361216999	2.9111875566464995	-0.297826742399	0.1168575998474424	0.9394	-1.0096	3.3063	-0.3282	1.214912788016	-3.6928548905941	0.3697064594879	0.1310108726498887	0.0001	0.0183	-0.025	-0.0064	-1.3881008091574	3.8619512365427	-0.4498482130237999	0.1311263110465798	0.0027	0.1306	0.1177	-0.0095	-1.2078703855207	2.416055515287	-0.3256422651039	0.133936185563786	0.0001	0.0369	-0.0148	-0.0007	-1.9349295928567	3.758833153078	-0.4864372315747999	0.1368911845687961
510	0.079605217569453	0.0	-0.0002	-0.0002	0.0014	0.9978966306748	-2.916105435484	-3.6735374625204	0.0897604883055573	2.986	-1.332	4.4649	5.3095	-1.1920544871793	3.8344898011141	4.323405643623	0.1064439829451099	0.0111	-0.1471	0.1815	-0.3189	-0.5436813412432999	0.3902041784826	-1.3166538654062	0.1158249365714479	0.0014	0.0084	0.0678	0.1151	0.0335596051871	-0.5946305659998	-1.7638267523423998	0.1158833418793764	0.0036	-0.0021	-0.1054	-0.1882	0.7037287901309	-2.1571390302503	-2.8470977596362	0.1197413500288234	0.34	1.063	-1.6666	0.5932	-2.5377041662114	9.641796533649	12.7197985404635	0.1234473799444989
511	0.1132589752971925	1.2987	-2.588	-3.0509	-1.0928	-8.304212175910399	-11.544425498301	-4.6643916906999	0.148625730362571	0.0044	0.1698	0.0524	-0.1152	-8.005008427436898	-10.9781219144052	-4.329307098228	0.1532540356149671	0.0343	-0.3161	0.1076	0.4733	-2.2789057102668	-4.411534032391	-2.0649189662895	0.1596672290390446	0.1037	-0.6021	-0.7533	-0.2092	-1.0327152128442998	-2.0339953441593	-0.8823854925396	0.1623353864642972	0.1838	-0.8162	-0.9649	-0.3183	-3.856010438907	-6.173314947137	-2.7167542989271	0.1651768492168053	0.3973	1.1922	1.3749	0.5442	-3.0730447849463	-4.9633593809892	-2.1163796504451	0.1736790511820213
512	0.0921885808754072	1.6911	0.1134	-1.0418	5.1398	-0.0402085773754	-0.1104752302055999	-0.0175469916922	0.1094720708116075	0.0003	-0.0137	-0.0563	0.0166	0.0046031345918999	-0.0218353820385	0.0045244485304999	0.1158263683244929	0.0001	-0.0181	-0.0292	-0.0075	-0.0814794165797	-0.2386154811955	-0.025572969955	0.1190097764068439	0.2371	-0.9688	-0.021	1.4315	-0.0686535885714999	-0.184125383676	-0.0277761796741999	0.1212713420593243	0.0001	-0.0069	-0.0306	-0.0072	-0.025572969955	-0.0609423545543	-0.0447723689366	0.1261386034404966	0.0028	-0.025	-0.0268	0.1791	-0.0210878644552	-0.0077899200786	-0.0181764801834	0.1323887265871277
513	0.1095148977203238	1.8404	-4.8201	1.4049	0.0143	0.3445269198398999	0.2416448945593999	1.4580133747113	0.1244849738751661	0.0697	0.1022	0.159	0.897	-0.4154230611613	0.7055385695430999	2.8639365767758	0.1296491619487279	0.068	0.0664	0.2077	0.8597	1.7515910697946997	-0.9494653598831	-1.7310933508000002	0.1325835056376067	0.0313	-0.3501	0.4613	-0.1371	-0.8327345877962	0.0604308951551999	-0.5616611062732	0.1426546123732302	0.0027	0.0905	0.0768	0.1192	-7.107829955354099	1.3613082052507	-0.1698832065626	0.143349685112396	0.0035	0.1465	0.0982	-0.0738	7.046572856554199	-1.9697481750262	-0.3354386797482	0.1443483541758849
514	0.099017381045036	1.2731	2.9797	2.3319	2.2292	0.1522968718397	-3.7535611869642	3.5894220628838	0.1043957540087313	0.0341	0.0329	0.5535	-0.4266	0.2523461989098	-4.5733519176601	4.5152422613162	0.1156483612907544	0.0681	0.0373	-0.6691	0.6593	0.1657521883391	-3.9736461007	3.830044038645	0.1186134696629398	0.0002	0.0437	-0.0003	0.0329	0.3192293510998	-4.7297011216619	4.7609394880377	0.1342844539795869	0.0007	-0.0607	-0.0353	-0.0556	-2.0220744058572	-3.2075586069096	-0.065702861269	0.1343662987312312	0.0003	0.0365	0.0314	0.0273	2.2266581654972	0.0883251039215	3.0771364601391	0.1454332863603353
515	0.106330284995652	0.6414	-2.8136	0.8268	-0.6698	-7.016475438068699	1.3802322030174	-1.2956053439817	0.1235680698173228	0.5242	2.379	-0.5488	0.6344	3.3691010909638	-0.922594069915	1.4923991835431	0.1363308645601989	0.0316	0.5516	-0.0711	0.1949	-3.5262371555795995	1.6379290541024	-0.5762180276322	0.1446289344085221	0.4063	-1.9434	0.5605	-0.3506	-5.7370400797047	2.1449426907333	-1.3798781157411	0.1467972633913289	0.0806	0.7388	0.3242	0.4155	-0.4069249665300999	1.3582001058254	-0.6475469422912999	0.1497432415436707	0.0061	-0.1038	-0.2066	-0.086	1.4270110665197	0.4133378805341999	0.9695303055401	0.1550125296985585
517	0.09993930138344	0.4975	1.896	1.9423	0.3163	2.783519422025	4.118782540952299	0.2091868942318999	0.1046171215511402	0.0028	-0.1961	-0.0395	0.026	-1.437200911471	1.6394240892689995	-0.7552288173171999	0.1311065553535118	0.3152	-1.4151	-1.2508	-0.1994	3.7216933320972	5.522974649666	0.7968144007671	0.1351067370213193	0.1237	0.859	0.7719	0.1994	1.7274344489448998	0.0699125655538999	-0.1139767599379	0.1371206542311699	0.0072	-0.0358	0.2754	-0.0466	-0.8572452959223	-0.6923193112279	-0.9372690203661	0.1433635623861346	0.2245	1.0494	1.0185	0.4581	-0.0326153724503	-0.6518746756682999	-0.9786578886625	0.1445712600443324
521	0.0999230864862109	0.2091	-1.512	-0.9012	-0.2005	-6.1881472697109	-1.7718527306051997	-0.867120396628	0.121664535401843	0.6916	-1.2689	-2.6204	-0.2231	1.6153461544806	5.855816689388	0.5259376343976	0.1321850847060055	0.0026	0.1677	-0.0287	-0.0229	-0.3958302318727	1.5945730342709998	-0.8982800769423999	0.1403348207494451	0.0452	0.3955	0.5696	-0.0521	-6.4598502397251	-1.6800260969513998	-0.4205376551522999	0.1472025501961693	0.04	0.5997	-0.0843	-0.2034	1.1201354270597	-1.0193385824063	-1.3078410265293998	0.1489275432429702	0.0613	-0.2527	0.7186	0.1926	-3.0141089249577	-2.0627944426317	-0.9994310088721	0.1503838554831087
522	0.1122843825429293	0.8089	-1.2461	-0.1659	3.0374	-1.9256052945808	1.6310440237298998	9.0455922464212	0.1252312090011197	0.0018	-0.0422	-0.1064	-0.092	2.0096026651253	2.1528112968733	0.4158558344989999	0.1288294072593953	0.6972	-0.8934	0.4656	2.665	-1.1475575194576	0.3726571867904	6.0954550893817	0.1365011601191179	0.0874	-0.1165	-0.9125	-0.3375	3.2901789713796	5.7773273431415	-0.7484618160368	0.1422767471671353	0.0628	0.311	0.4769	-0.5817	-5.180690282575999	0.8823854925396	6.3115270139861	0.144558932488918	0.0378	0.1446	-0.5753	0.2	2.2251631303306	0.2836239083162999	-3.0686777085386	0.1453470941655385
523	0.1067599222595568	1.071	0.5107	3.7452	0.8721	1.3183456157263	0.2971972539077999	-5.8285519691129	0.1157796926607355	0.2656	-0.5434	-0.1071	-1.7704	0.7300886206998999	-1.539886221598	-7.1478024745453	0.1228374064757059	0.0195	0.0928	-0.0048	0.4785	2.6263833574092	-2.0963540478188	-1.8899211657359	0.1262336926427932	0.7436	-0.2826	2.6254	-1.3649	2.8155446490148	3.669524473389	-1.9275331030851	0.1274720160719129	0.8243	0.8959	0.8853	2.8484	0.8002765874687	-8.073347271762799	-5.4245777298853	0.1385064052272344	0.0127	-0.1693	-0.1622	-0.2878	3.2945460477873003	-2.5473038657022	0.6340129397305	0.1398607844414219
524	0.0841988094253833	0.0014	-0.1195	-0.0798	0.0641	-2.1991573870378995	-1.4451088606416995	1.2601966163517	0.0863461350761107	3.6636	6.9112	2.1862	-3.3315	8.8693748119159	1.9889475740078	-3.8529416825124	0.1146043762879091	0.0014	-0.1032	0.0681	0.0534	1.1740747221494	0.3656934703564999	-0.2818141289041	0.1161370752724474	0.0059	0.0996	0.2242	-0.128	-0.1688602877644	-1.3480102608740998	0.3767488619831999	0.1248143630688981	0.0018	-0.1203	0.004	0.0828	3.7372731722544	-1.1947691562976	-1.098850847451	0.1263621131000768	0.0062	0.2277	-0.1061	-0.1026	6.2346113889676	0.6856309960089	-2.4954104082089	0.1327122950579439
525	0.097620097013599	1.3487	3.6879	-1.9395	1.8336	0.6318884160727	2.1707517188725	2.6481400533863	0.110222966484819	0.1014	0.3217	0.6574	0.9189	0.7413800705108	2.4059050133664	2.9776379354988	0.1192993422128136	0.1301	0.9307	-0.8665	0.1386	-4.294488516058499	4.9429796910866	0.2477824073486	0.1292299434811729	0.0001	-0.0272	-0.0154	-0.0073	1.9485029384482	-2.0902165350296	0.0157765553106999	0.1316062570108445	0.0644	-0.6078	0.0064	-0.6039	5.252019197235099	-0.2359008120771999	5.0839457700847	0.1341253632847187	0.1374	-0.9702	0.2484	-0.7301	-1.5715180182808	2.0519357661585	0.3143901583237	0.1399213292940702
526	0.0963167897829012	1.2458	2.2873	-3.1474	2.0649	8.695321244099098	-6.0557579714054	3.9637316569636	0.106201379080008	0.0058	0.2488	-0.1391	0.014	1.4963334866131	1.8226445832389	-0.4563398130892999	0.1168044908498026	0.3808	-1.4103	1.4979	-0.8111	8.0903434610252	-6.8076032880824	5.3285807349773	0.1273717929912696	0.0804	-0.5973	-0.3271	0.6951	3.7738621908054	2.9842869076871	-3.832404620487	0.1299823444060457	0.0082	-0.2508	0.1754	-0.026	6.5075339929335	-3.4321679691758997	2.7413830361453	0.1318381106008371	0.0192	0.1733	0.2899	-0.3223	1.5332765924404	0.679454140189	0.8642090123562	0.1381201262670416
527	0.1290304998410122	0.0126	0.0937	-0.0883	-0.3604	-2.1659518691271	0.7013288652581999	0.6903128166621999	0.1316372848191973	0.5502	-1.3759	0.6961	1.9727	2.8269934709485	-1.9317034643393	-9.314265803071498	0.1322120568607124	0.2307	-0.2136	0.3888	1.556	1.7257426986248	-1.7297950307869	-9.352546571942598	0.1580853936570761	0.0029	0.1498	-0.0704	0.0135	-0.1304614898012	-0.4097183217098	-4.8259735177848	0.1730890156828648	0.0115	0.1379	-0.0679	0.276	1.7391193290627998	-1.6797113527058	-9.113340945286598	0.1773818831729028	0.0443	-0.3916	0.3199	-0.3449	0.6371997252171999	-0.8635401808343	-6.7510280099358	0.1821960803905912
529	0.1084286506456283	0.0079	0.0775	-0.3215	-0.012	2.9403407423952	-6.2216281888366	-0.1794042199919999	0.1128823187758421	0.0108	0.0073	-0.3777	-0.0246	2.4521724174696	-8.362243146192899	-0.2984955739209	0.1211389313621632	0.1679	0.1981	-1.4248	-0.1007	1.2568918017729	-0.3375238603752999	0.0993018094868	0.1404051343031822	0.0026	-0.0453	-0.0157	0.1601	1.1785991706799	-0.1059901247057999	0.1799943654525	0.1575845990753194	0.0005	0.0021	-0.0714	0.0029	1.0361380565152	2.0859281446833	0.1936463971054	0.1589912288233086	0.0027	0.0266	0.1312	-0.0848	0.670011812821	4.8856962383874	0.7129744023454	0.1601314573242192
530	0.0818816527269915	0.8029	-0.9978	3.7031	-0.0121	-0.9722056316277	-1.5437024955759	-3.4884678461075995	0.1005209312133464	0.0137	0.0534	0.1125	-0.4343	-0.9526914884005	-2.515986813265	-3.0744217910208	0.1055071464300263	0.0049	0.1689	-0.0687	0.1907	-3.890632305923	10.781564133028	-3.311502894019	0.109927270159266	0.0008	-0.0802	-0.0646	0.0081	0.8079878214859	-9.985654621967	-2.6603363929033	0.1210082100306973	1.0818	-0.9653	3.5321	-0.0508	-0.7255641721694	-1.9608173070573	-2.2097406622962	0.1253810539375539	0.5602	-0.7256	2.4849	0.0237	-0.4155017472227	-2.4182587250062	-2.8651168676968	0.1387916221200792
531	0.1212525256785721	0.0154	-0.4304	-0.0744	0.0036	-0.0998919549473	0.0670405243128	4.3134125138252	0.1219026580563107	0.0111	0.006	0.0001	0.3703	0.1093342823152999	-0.0767975959264	4.2802463389451	0.1226996039200551	0.0055	-0.2348	-0.111	-0.0053	-0.0627127909358	0.0402085773754	3.9985108961024	0.123555609596906	0.0388	-0.0003	0.0012	-0.6864	0.0767582528957	-0.0541360102432	3.9903668887475	0.1291592657417921	0.0398	-0.6282	0.26	0.0058	-0.0243926790339999	0.0169568462317	4.1300739907632	0.1300488775584547	0.0723	-0.0043	0.0029	-0.913	0.0312777094065	-0.0271860342136999	4.1171301336629	0.1365047395017304
535	0.1158546109027821	1.0762	-3.7186	-0.3043	-0.116	8.2577873996844	1.2020869600078	0.0293892439329	0.1353853614557774	1.2211	3.6706	0.1601	0.1744	-2.3706930008899	0.181764801834	-0.2427464994189999	0.1358035461652945	0.0012	-0.1092	-0.0264	-0.0256	12.253780341822	1.6955665940779	0.0863186093558	0.1398696774064979	0.0007	-0.0606	-0.0595	0.0228	-5.0611661553094	-0.2928695205307999	-0.2079672602801999	0.146233715690998	0.0049	0.0238	-0.1891	0.1168	3.3591866472274	0.7483831299753999	-0.0986723209956	0.1528147024136036	0.0003	0.0396	0.0303	-0.0079	2.5469891214566	0.523655738617	-0.0512246259714	0.1570539210586652
536	0.1165784476929195	0.7334	3.0707	0.0507	0.0695	9.6196464073649	-0.0375332512877999	0.6523861350674	0.1357372566607984	0.0001	-0.0166	0.0279	0.0023	12.3320336298843	-0.1019771355743999	0.9287315827042	0.1373703407904289	0.2953	1.7707	0.1546	-0.2549	-4.406694839614899	-0.1425398002261	0.0468575495636999	0.1403360727983733	0.3604	1.9534	0.1131	-0.1544	-0.7533403518435999	0.0540966672125	-0.1650833568172	0.1416189125019044	0.1978	1.3922	0.1886	-0.348	0.0300580754547999	0.0485886429145	-0.1000886701008	0.1469719729096482	0.0045	-0.0177	-0.0628	0.2031	4.1053272244529	-0.1151570508589	0.4998925480741999	0.1523547627726885
537	0.113246318100484	1.0536	0.3166	-3.7133	0.2583	-0.0453231713663999	-0.0113701358723	-0.0049572218682	0.1203917694186584	0.0	-0.0128	-0.0051	-0.0024	-0.0597620636333	0.0020458375963999	-0.006688315219	0.1344260148869809	0.0001	-0.0203	-0.006	0.0214	0.9659894327771	-12.303745990811	0.8476455964315	0.1344291742250014	0.0001	-0.0349	-0.0029	-0.0041	-1.1160830948976	12.2852154233513	-0.8638942681106	0.1403967477435724	0.1425	0.1012	-1.2268	0.083	0.0080259782628	0.3488153101862	-0.0156978692492999	0.1405359522853286	0.0004	0.0172	-0.0616	0.0063	0.0677093558347	-0.340710645862	0.0317104827442	0.1461721411227358
538	0.1020599235169031	0.335	-2.1682	0.0412	-0.4701	-2.5204325757341	3.736801055886	-0.6086366849289999	0.1036847923386996	0.117	-0.9176	0.9225	0.0022	2.9636318165696	3.2782580330774995	0.3234783984154	0.1310626388278092	0.1927	1.4479	-0.2478	0.2188	-5.0906340853037	1.9133302690024	-0.8710153566673	0.1351995106497103	0.0637	0.8293	-0.0718	0.1173	1.3052443865032	1.6297063606860998	-1.405726486911	0.1357259356689338	0.0205	-0.4003	0.254	-0.0385	2.2100160635111	1.1225746949631	0.15343781973	0.138704506782662	0.1636	-1.3193	0.0038	-0.1706	6.946484186453399	4.099622485001399	0.8211677367704	0.144678593381114
539	0.074569916301895	1.3628	-4.9281	-0.9089	1.5168	-8.5086779064583	3.3563146059863	6.229182050731	0.0746436379864687	1.6359	0.5325	-3.9299	-4.1408	8.3310834658785	-0.260450863234	-4.4631914317001	0.0810902041922513	0.0186	-0.1837	-0.5231	-0.1929	0.4950926983288	1.8097007261386	0.7388227735152999	0.098716174528221	0.8959	2.35	-1.1932	-2.5822	-9.1633459373063	0.6425503773924	4.7903680750013	0.0989086244075503	0.6995	2.5894	1.9409	-0.3689	3.7460073250698	6.6024293829819	3.4775698266037	0.0991088199385555	0.6979	0.561	-2.1282	-2.3914	5.5938314479567	-3.5086508208567	-6.8021346068151	0.1016389278528066
540	0.0938534373543734	2.7117	0.2492	-6.3319	1.7848	-0.4220720333496	0.3270586142091	1.9370541165145	0.104214039337295	0.0015	0.0244	-0.1147	-0.088	-0.4982401407847999	0.4931648898245	2.2405069123036	0.1064353384053569	0.0075	0.0639	-0.0886	-0.3052	-0.2848435422679999	0.2729226039658999	1.1808417234298	0.1130124807828382	0.0013	-0.0144	0.1236	-0.0346	-0.3293405099897	0.3779684959349	1.3397875674578	0.1192947029801544	0.0305	-0.1181	0.1599	0.5867	-0.3730899601281	0.6508910999008	1.4758751106491	0.1243646632552022	0.0005	-0.0029	0.0737	-0.0094	0.0630275351814	-0.2864566065266999	-0.3978760694691	0.125352212345542
541	0.1071302692921932	1.7188	0.2219	-4.767	1.137	-0.7499568512033999	8.041400730834399	-0.2119802494115999	0.1167773731678355	0.1062	-0.0827	1.1646	0.0381	-1.0974344983458	12.2878514064082	-1.9882787424859	0.1305049254476381	0.0036	-0.0038	0.1952	-0.0609	0.3287503645292	-4.085380307888	0.7110072508104	0.1327535035271299	0.5356	0.0287	-2.4438	0.2797	-0.5755098530796	2.6372026908517	1.0717828423294	0.1379168926707327	0.0021	-0.082	-0.0555	-0.1132	0.1207044181876	-0.8304526920155999	-0.4585430228084999	0.1393107211647257	0.0127	0.1092	-0.1827	-0.3027	-0.1120489514336	-1.7965601538847995	3.0471964137764	0.1462370793551718
542	0.1314941440590466	0.0064	0.1064	0.1251	0.2147	-0.150290377274	-0.4084593447274	-0.8210497076783	0.1319208185937294	0.3664	1.8329	-0.884	0.1591	0.0818728468867	0.0544507544888	-0.2523461989098	0.1380352067007856	0.5764	-2.2492	1.0783	-0.206	-0.0959576518773	-0.3484218798792	-0.7614843591985	0.138938150798947	0.0011	-0.0644	-0.079	0.0392	0.2740242088255	0.6663529109659	0.8076730772403	0.1474437006261343	0.007	-0.0221	-0.11	-0.2427	-0.1168094581482999	-0.3159638795517	-0.8422162581948999	0.1497929402055154	0.0542	-0.6626	0.3162	-0.0644	-0.0454018574278	0.1644932113567	0.0745550431765	0.1514681827739472
543	0.1368070789997153	0.0273	0.4066	-0.3644	0.0421	0.5120495445605	-0.0803384686893999	0.2299206714108	0.1382598508115079	0.0041	-0.1879	-0.0159	-0.0937	-1.6120019968711	1.0695009465488	-0.6847654493334999	0.1407908215995141	0.0022	-0.1284	0.0255	0.08	-0.0867120396628	0.1520608136555	0.0154224680343999	0.1464183802293985	0.3087	-1.4034	1.081	-0.1579	-3.3218107680624	1.0422755693044	-2.2989313128931	0.1546462136975317	0.0058	0.2358	0.0112	-0.0281	1.4837830598198	-0.7010534640432999	0.5399830963575	0.1548798213320016	0.0276	-0.3326	0.1185	-0.3782	-1.3969136480342	1.1343776041731	-0.3329994118448	0.1578079205784419
545	0.0847419888216794	1.5255	2.5159	-4.3109	1.4451	2.0930098902093	-8.892941287305199	0.677093558347	0.0847976699033957	1.6479	3.403	2.886	3.0398	-1.8070647430817	8.136335463913499	-0.1435627190242999	0.093753141877593	0.0004	0.0351	-0.0015	0.0699	0.1852663315662999	-0.1828270636629	0.3833584911408	0.1141145539470828	0.7117	1.7737	-2.2161	1.1392	0.0211665505165999	-9.0031411162959	-0.8105451184814	0.1142315997585119	0.7822	1.8229	2.0668	1.636	0.3252488347969	8.077871720293299	1.5065233315644	0.1153028046064009	1.1131	-2.5587	2.1985	-1.7606	-0.9923099203154	-6.3123925606615	-1.4069854638933998	0.1154092320727369
546	0.1195677646718399	0.6894	-2.9179	-0.2592	-0.2592	8.321365737295599	0.5460025800545999	0.6923193112279	0.1389097450537297	0.0001	-0.0028	0.0078	0.0299	11.2386121206699	0.8567731795539	0.9674057818823	0.1408019650922204	0.1264	1.1514	0.0993	0.1027	-4.2232382874608	-0.6923586542586	-0.4538218591244999	0.1458405954796024	0.8613	2.9597	0.1959	0.2453	-2.0413131478695	-0.4980040826006	-0.2565952462254	0.1472894858294696	0.0052	0.0366	-0.227	0.0031	3.5249388355665	0.0915512324389	0.2585623977603999	0.1638395440986711	0.0397	-0.0758	0.2476	0.5443	-2.5770865399421	-0.5188558888716	-0.2988496611972	0.1669571617321306
547	0.1129490400847088	1.4718	-4.3981	0.3428	0.2924	-8.7080290430152	0.6360587773269	0.5807818191934	0.1302318317840546	1.343	3.9109	-0.327	-0.2583	-0.1553262852035999	-0.0194354571658	0.0086554667539999	0.1347164141672591	0.0001	-0.0113	-0.0201	0.0265	-13.709826564998298	0.9909329142409	0.9054798515605	0.1417636316448396	0.0194	-0.4515	0.025	0.0265	3.9459879501179	-0.2879122986626	-0.2566739322867999	0.1479473186572351	0.0041	-0.0173	-0.1881	-0.0771	-4.0403325377365	0.2605295492954	0.268319469374	0.1510371681459734	0.0003	0.0518	0.0046	-0.0035	-7.6652420143116995	0.5868406459212	0.5086660439202999	0.1566479632114582
548	0.1018864726623874	0.0916	-0.9718	0.5833	-0.2534	-5.629318861648099	6.4398246370988	-0.5493467376641	0.1183047313754222	0.798	0.757	-3.0854	0.1573	0.1402185614148	-3.3206698201721	0.7231642472967	0.1356833862174939	0.0036	-0.1981	-0.01	-0.0202	-0.7228888460817999	2.1334938687996	-0.2774863955271	0.1411180870507288	0.0099	-0.266	0.1708	-0.0703	-5.8883140327462	4.2706466394543	-0.0286810693803	0.1476264159812312	0.0638	-0.0928	0.7954	0.0812	0.6098563188807	-3.0849263802177	0.8890738077585999	0.1508533109898727	0.0825	-0.657	0.5866	0.2106	2.4129474158617	1.4076542954153	-0.4900567903991999	0.1543620107180984
549	0.1536168053077588	0.5483	-1.7262	0.851	-1.2844	0.5770835743076	0.872234990619	1.1618783826324	0.1580098124575107	0.2905	0.9156	-1.1324	0.7979	0.9694516194787	-0.4919845989034999	1.6409191244355998	0.1634341566007265	0.1084	-0.4586	-0.4923	-0.7361	3.1162040896242	-1.1058539069156	3.3277122226674	0.1736529323462493	0.0176	-0.1178	0.3721	-0.0094	4.7131377057372	-3.1452392462808	4.6493626529725	0.1814918545012478	0.0035	0.096	-0.1386	0.0237	-1.0249646357964	2.7675854945915	0.3565265442033999	0.1880672873009147	0.0035	0.0673	-0.0855	0.1281	-0.5036694790214	2.2091505168357	0.5720870094086999	0.1960443681123598
552	0.1046875174233276	0.0086	0.0299	0.0983	-0.3363	0.9449409113526	6.7939512564295	-1.7380570672339	0.105912868346675	0.0246	0.3853	0.4467	-0.0008	-3.1185253284355	-4.761490290467499	3.3828711517088	0.1142165979559443	0.0118	0.2354	0.2881	-0.1278	-6.4242841399723	-4.3003899706635	-1.1905987950433998	0.1148556864316016	0.0164	0.1236	0.4454	-0.0265	-2.5704769107845	-2.0200679112915	3.1804119157266	0.1154108192753554	0.0239	-0.331	0.4032	-0.1955	-0.615325000148	5.0108464190441	-1.6063366004503	0.1178511581846488	0.017	-0.217	0.3495	-0.2175	-4.256522491433	7.398496266165699	-8.6542471200483	0.1309219610062898
554	0.0974889655598542	0.0237	0.1836	0.5751	-0.006	-6.2171430833368	-4.8878994481066	0.8475669103701	0.1029798174984564	0.0027	0.0971	-0.1496	0.0907	-5.481664467431	-7.1062562341261	1.0980246438063	0.1386077032251408	0.0333	-0.5494	0.0077	0.2426	-2.3121505712083	-0.0484706138224	-0.1155898241966	0.1523187385284014	0.0529	0.0049	0.6884	0.2167	-3.4853204036516	-3.5574755219553995	-0.3246586893364	0.1546423983843609	0.0672	0.1578	0.7539	0.2422	-4.2003013005627	-1.8493978441149	0.3485792520019999	0.1579957444548629	0.0856	-0.455	0.742	-0.234	-2.0568929880267	-6.2953176853377	-0.3272553293626	0.1654652449248039
555	0.1171145866567628	0.6938	-1.549	-1.6442	-1.9452	5.932102825915299	5.469861558221	8.2256048005718	0.1177318188488989	0.0209	0.0241	0.36	-0.3697	7.101574413472799	6.711291548928799	9.6466357264251	0.1372298511253671	0.0005	-0.0397	-0.0448	-0.0465	0.4048791289336999	-0.3854830147986	1.4046248820513998	0.1501647083338975	0.0122	-0.0966	-0.2409	0.2344	3.1963458431601	2.643458232733	4.711721356632	0.1590719835904736	0.0004	0.0314	0.041	0.0325	0.5821588252679	-0.1963217231929999	1.6195558587655	0.1670364803363335	0.0545	-0.0754	0.1412	-0.6809	4.406734182645599	3.5367417447765	6.9192981522397	0.1704634951724054
559	0.1102136788321736	0.3253	-0.2921	-2.0582	-0.3246	0.0155798401572	-7.336727707966699	-3.1215153987687	0.1288835132657649	0.0001	0.0331	-0.0067	0.0172	0.5887291113948	-0.0977280882588	-1.1801728919078998	0.1439970440198495	0.0019	-0.0754	0.0118	0.1178	-0.1031967695260999	-0.3816667408206999	-0.7256428582308	0.1469764504453516	0.0023	0.102	-0.0249	-0.1114	-0.8258102143930001	-4.436988973253899	-1.1099849251391	0.151263994798106	0.0019	0.029	0.1353	0.0075	-0.0381233967482999	-1.6509122542334	-1.2348597045809	0.1631323018261159	0.3427	-0.3696	-1.7332	-0.1042	-2.8989125310681	-5.9078281759734	0.9055585376219	0.1634302615415571
561	0.1118355062812288	0.1407	0.7183	0.6018	1.0046	4.5666242594104	3.9781705492305	4.3436673044335	0.1333690055618389	0.0025	0.0786	0.0851	0.1221	-1.2274632148093	-0.4896633600921999	-0.1096490265608999	0.139407741910658	0.0049	0.1862	0.1074	0.0837	2.6310258350318	2.343270908492	3.7207097563297	0.1516528098280534	0.034	-0.4494	-0.1536	0.3328	0.6580515314882	-0.2757553021762999	1.2140078983099	0.1565839484891357	0.6088	-1.2509	-1.3755	-1.5413	3.4697405634944	3.2196369173345	5.124429748675	0.1649985937577438	0.1292	-0.6228	-0.8629	-0.2052	1.8917702881788	1.1365808138923	1.7143725627525	0.1787700691781245
562	0.1270416346345183	0.0423	0.2851	0.0776	0.642	3.6652754260734	-4.5066261375929	4.3616470694634	0.1280442531461527	0.0135	-0.0767	0.3709	0.1205	1.3086672301740998	-2.264978277399	1.1294203823048998	0.1290140912749291	0.77	1.584	-1.7681	1.8212	4.3401264316705	-5.4214302874293	5.2907720824746	0.1570274700091476	0.0062	-0.1037	0.1974	0.0987	2.0740072063812	-2.9276329434791	2.5654803458856	0.1726573134753358	0.01	-0.1341	0.1894	0.1816	4.709911577219799	-6.0459615567611	5.2372655607226	0.1765634345539814	0.0512	-0.1569	0.2819	0.575	3.8576628461964	-4.7924139125977	4.4662995311254	0.1812974477212603
563	0.0915771605863529	0.001	0.0864	-0.0935	0.0225	-0.2327140265905	1.0467213317734998	-2.5803520114902	0.1196976973631532	0.0005	0.0475	-0.0583	-0.0194	5.0668708947609	-3.4217814090711	-3.6482005507496	0.1243708062695503	0.0005	0.0512	-0.0522	0.0168	-5.0857555494969	4.2467260767887	1.2312794887871998	0.1266160379570431	1.3642	2.8133	-2.7742	0.7425	-0.9526128023391	1.7153167954892998	-2.591525432209	0.1307505273212977	0.0002	-0.0376	0.0166	-0.0181	-4.2176515771014	3.9842293759583	-0.4271472843099	0.1364567353504839	0.0523	-0.3445	0.0995	0.668	1.9396507565407	-0.4983581698768999	-3.9339883257544	0.1511794563221754
564	0.0986969902868944	1.1162	0.7772	-3.2326	2.431	-0.3449203501469	7.955711609969799	-5.515814218078599	0.1155719253022818	0.1619	-0.7826	1.2123	-0.1402	-0.0883644469522	3.8019137716945	-0.2971579108771	0.119231262282025	0.2439	0.2885	-1.4177	0.9875	0.3308355451563	5.4995655463995	-3.0579370611575	0.1301333844299804	0.1704	-0.5802	1.1571	0.5374	1.5651444473074	-0.4296652382747	0.9840478838684	0.1359555633533326	0.0168	-0.0428	-0.0404	0.427	0.9079584624946	4.6312255158198	-3.4577015961002	0.1439118833781321	0.0011	0.0158	-0.035	0.102	0.3320158360772999	3.2275448665052	-1.2327351809231	0.145166521295106
565	0.1033353163406333	1.1539	0.806	0.6984	-3.9513	-0.1236551454901	-1.7232640876906995	7.2522582210538	0.1176816740504534	0.1367	-0.7869	-0.7151	0.7826	-0.5037481650828	-2.5575330536842	4.4790466730722	0.1341986888117507	0.1226	-0.3212	-0.3218	1.0786	2.1244056287079	-0.2407006618226	3.1467736244781	0.1492658522287731	0.0062	-0.1352	-0.2066	0.0316	-0.1242059479198999	-1.8808329256442	5.4648256502914	0.1509442556051977	0.0089	0.1966	-0.2226	0.0228	4.2700958370245	1.426578293182	-4.801816896935	0.1517834466361106	0.0306	-0.2271	-0.4578	-0.2037	0.5196820925162999	-1.0640322652815	1.5635707260794	0.1577792403158928
566	0.1025686926985255	0.9133	2.5393	-2.6246	-0.1381	9.0258027019791	-5.7990840391186	2.7022367205988	0.1165417568161828	0.2866	1.6082	-0.6642	0.8136	7.273739515816	-3.1989031401556	3.5717570420995	0.1385421457668627	0.296	-1.454	0.5382	-0.8948	7.0096297507269	-4.018103725391	2.7981943724761	0.1431054256909626	0.0335	-0.5131	0.1112	-0.2755	9.3133215703347	-7.032606080655699	1.4709572318116	0.1555082095116088	0.0235	-0.2053	-0.0552	-0.4265	8.258652946359799	-3.3868054547788	4.256797892647899	0.1664968009441443	0.0453	-0.2436	-0.0137	-0.5906	4.2608108817793	-0.0577555690676	3.6362796124475	0.1693130411765059
567	0.1041210606477646	1.0294	2.7435	-0.9703	2.5221	-6.6367365057523	1.6612201282768	-8.2164772174494	0.1140299394000843	0.0875	0.4502	-0.2945	-0.9283	0.4325372795157999	-0.3887484863466999	-5.943748363002499	0.1232802841478393	0.0886	-0.5946	0.2725	-0.806	-2.8516615511974	0.7538124682119999	-1.5897338414949	0.1257949746248479	0.185	1.2634	-0.6437	0.4424	-4.543451214328099	1.2987921294684	-3.1508259566402	0.1342557226354996	0.1738	1.2525	-0.1189	0.5987	-2.8742444508192	1.1102996693846998	-3.2389936884388995	0.1396472485440701	0.0579	-0.3692	-0.0202	-0.697	-2.3310352259443	0.5894372859474	-6.6126979139946	0.1440804270975323
568	0.1278503807011055	0.1809	1.1085	0.9452	-0.0165	1.5018415109111	1.8912588287797	3.4542394093986	0.1417806432670691	0.2665	1.0117	1.0774	0.7967	0.3445662628706	0.4778604508821999	2.8225477084794	0.1431624334227027	0.3483	-1.2361	-1.4348	-0.2517	1.6889176218895998	2.1223597911115	3.4709208544154	0.1574351473564823	0.1745	0.4487	0.8538	0.8559	0.0980034894737	0.0372578500729	2.0506374461454	0.1639426935267214	0.0906	-0.0821	0.0445	-0.9059	2.7185247353086	3.6383647930746	5.3194531518549	0.1670273433558514	0.356	-0.7907	-1.1897	-1.0754	-0.1873121691627	-0.1960463219780999	2.3249763992165	0.1753461651709863
569	0.1394741508504056	0.0188	0.1257	0.3051	0.3062	0.1395890729235999	-7.962360582158099	-10.4991992016941	0.1482229715426373	0.0658	0.022	-0.7283	-0.367	3.4020312076597	2.2041539519368	0.7928407546664	0.1556678955452689	0.0317	0.3916	0.1105	0.374	-2.1777547783371	4.786000998593599	-0.8716055021277999	0.1634771801182413	0.0012	0.0649	0.0538	0.061	-4.0463913644643	5.2191284235699	-1.6276998661204	0.165382647547329	0.0642	-0.5023	-0.3678	-0.4412	0.7887490794736	-7.044566361988499	-9.7721793373888	0.171424016616583	0.6879	-2.1681	-0.6044	-0.9761	-3.3605243102712	-5.654380372204	-6.7391070716337005	0.1728209676992884
570	0.1366111364661408	0.0028	0.0544	-0.0926	-0.1385	8.937871028364599	-6.315343287964	-8.6612501795129	0.1482489742505956	0.0641	0.5122	-0.31	-0.5386	-3.579428933086	3.5812387124982	-3.4475904372103	0.1621920259432838	0.0425	-0.2914	0.282	-0.4777	-2.0910427386743	0.2427858424496999	-10.4580857346126	0.1674957489348819	0.338	-0.9807	1.0249	-1.0075	-1.2754223692326	-0.1497789178749	-7.983881219950999	0.1703401622893403	0.001	-0.0229	0.078	0.0494	12.787468553267498	-10.4547415770031	-9.1009478906161	0.1718731266038833	0.0513	-0.4608	0.2891	-0.39	0.9319577112216	0.9441933937693	6.064570810282199	0.1730832155395616
571	0.1389115773742334	0.002	0.1091	-0.0791	0.0591	12.938742506309	-3.2038997050544995	3.8185165306499	0.1474531066115519	0.0452	0.0362	0.4256	0.5268	-0.7060893719728999	-2.7651855697188	-4.1733513245332	0.1555866773693283	0.013	0.2236	-0.1013	0.2558	3.5527543582714003	-5.6734617420935	-3.2008702916906	0.1640491492900248	0.0002	0.0413	-0.0147	0.0048	6.1109169004468	-7.2560744950317	-2.6271702180232	0.172519840928472	1.6721	-3.3048	0.2067	-1.8903	3.8942912077781	-0.8461899042955999	0.2071410566354999	0.1750007297593496	0.0607	0.6887	-0.138	0.1631	3.4780419429721	-0.5053218863108	0.0083407225084	0.1769817004794695
572	0.1440996705052449	0.0018	0.0079	-0.1356	-0.0261	5.9796292070009	6.6287498705202	7.7814219839688	0.1454394271697249	0.0654	-0.3989	-0.6118	-0.376	-4.809685503074999	-3.123049776966	-0.4811259224303	0.1528553089291222	0.0261	0.4484	-0.0323	0.2328	-1.3074475962224	-6.9544314786548	-0.6831130420441	0.1608524508203861	0.0035	-0.1643	0.0652	-0.0374	0.9458851440894	-9.0498806367675	-0.8428850897167999	0.1711613303570638	1.177	-3.1443	0.5871	-0.2894	2.1155927898311	-2.2931872304109	0.4111740138456999	0.1741758636087483	0.0571	0.6322	-0.2715	-0.1361	1.6341914661858998	-1.3839304479032	0.4243145860994999	0.1769713610616252
573	0.1015906671913892	0.0811	0.9689	-0.4167	0.2908	-6.0642167230059	6.4746432192683	-0.7841852879123999	0.1208027806632273	0.5121	-0.942	2.3197	-0.3015	0.3216292759724999	-3.2230204179747	0.7481470717912	0.134776284670103	0.1014	0.3154	-1.0142	0.0005	-2.154817791439	0.3241865729679999	-0.1024099089120999	0.1361505779668767	0.0198	0.335	-0.3236	0.0325	-0.8617304014221	1.7418733412117997	-0.3726965298211	0.1418128569755955	0.0013	-0.0795	0.0727	0.0508	-7.276886958271999	13.7838701487757	-1.0189451520993	0.143846298725366	0.0008	-0.0448	-0.0808	-0.0108	-4.570440533388299	3.150983328763	-0.1627621180059	0.1513042904144778
574	0.1214971658228378	0.0004	0.0249	-0.036	-0.0545	-6.8117343063059	-0.4930862037631	0.7972078310741	0.1339846560637528	0.0063	0.2534	0.0224	-0.0741	-6.5786268494084	-0.7458258329798999	1.04652461662	0.1375595008716937	0.0069	0.2284	0.0181	-0.1494	-14.120174375199298	-2.7960698488183	6.919927640730899	0.1389147091502728	0.0064	-0.144	0.0212	0.2199	1.7415192539354998	-0.5173215106743	-0.4544513476157	0.1479984692842444	0.2589	-1.0424	0.01	1.2397	-2.4478446840926	0.2076918590653	5.0683265868968	0.1491914613392982	0.1066	-0.3538	0.171	0.958	-3.6253815929436	-0.9714187710137	-1.2732191595134	0.1518290958916918
575	0.1392032705976511	0.0001	-0.0345	-0.0118	0.0045	0.4951713843902	-1.5195852177568	0.3218653341567	0.1488169759670726	0.1077	0.8606	0.4571	0.3689	-8.3489452018163	-5.7931432414829	-1.5149427401342	0.1502469937097462	0.4394	1.9474	0.5746	-0.5142	-9.7887427533135	-4.9559628912176	1.1431117569885	0.1513553447582998	0.0987	-0.8913	-0.2042	0.3766	-17.0816816681111	-8.8483656335221	-0.5613070189969	0.1580516919690632	0.0606	-0.7209	-0.1719	-0.161	-4.9116232956187	-2.9534026285876	1.5814324620171998	0.1593535376797763	0.0036	-0.1232	-0.1232	0.0631	-8.5129269537739	-7.0195441944633	5.0143872918071	0.1617843603557278
576	0.1467322454128942	0.0635	-0.1392	-0.438	-0.6621	-6.1868882927285	0.7027452143634	-3.5379220356975	0.1613697168095427	0.0818	0.7367	0.315	0.3438	4.3360740995084	8.6848559979329	5.3724088711771	0.1616329837081305	0.0583	-0.6507	0.339	-0.0511	-7.1794342712281	7.2842441050129	1.0635994919438	0.1682155693931331	0.2983	-1.5353	0.2824	-0.4723	-5.4296136378149	5.096653569000799	0.4151476599463999	0.1692336123243785	0.0034	-0.0011	0.1725	0.0214	2.5607198391709	-4.7204161664167	-2.8766443756919	0.1737947365340631	0.8852	-2.362	-0.361	-1.3895	-0.6440847555897	1.0510490651505	-0.2799256634305	0.1749660200378145
577	0.1180691006915393	0.0271	-0.2034	-0.5466	0.0667	-0.255336269243	-4.028214884280899	0.0957215936930999	0.122246122602552	2.4321	-5.201	0.0378	1.6705	-0.0330088027573	-3.9856457250635	0.0278155227048999	0.1310655409206728	0.0805	-0.9115	0.0233	0.2996	0.2697751615099	-3.1577503300434	-0.0749878165141999	0.1380168379266065	0.0986	0.0354	1.0347	-0.0168	0.0318285118363	-2.8011057567479	0.001967151535	0.141530572310047	0.0546	0.0158	-0.7607	-0.0009	0.0246680802489	-6.1244902460383	0.0191600559509	0.144679379081322	0.0183	-0.3214	-0.2788	0.0932	8.7896658317177	-7.354786159057999	-2.8060236355854	0.1448488709328721
578	0.1068662369055169	2.4963	-5.7758	-1.2945	-0.0537	-0.3671885055231	-0.9809004414123998	-3.357140809631	0.1120180448721536	0.0224	-0.3219	0.44	0.0501	0.2101311269686999	-0.4929681746709999	-3.918172427413	0.1232763861487252	0.0134	0.3782	-0.1159	0.0787	-0.1708667823301	-0.91275831224	-3.4338203764653	0.1248208353570471	0.0585	0.8054	0.2338	0.0094	-2.802797507068	-0.5339242696297	-4.2577814684154	0.1263051123507053	0.1658	0.3762	-1.0757	0.8186	-0.7702578550446	-1.60126134949	-2.8262852963959	0.1373315757827409	0.0182	0.3523	-0.2421	0.1247	-5.6575671576907	-4.7874960337602	-1.6859275515563998	0.1381054063316674
579	0.1194170818511803	1.0327	3.2031	0.0671	-1.6453	0.2977480563376	-10.2633770756783	-0.0792762068605	0.1274906630383545	0.2288	-0.0243	1.6405	0.0047	0.1564278900632	-10.9926001497028	-0.0060981697584999	0.1313465544276528	0.0487	-0.0131	0.7458	0.0019	0.1290057976653	-5.6575671576907	-0.0042490473156	0.1403820880770636	0.6805	-2.4	0.0225	1.2292	0.5298325944369	-7.863373516916899	-0.2150096627755	0.1415944234979483	0.594	0.0202	2.5083	-0.0116	-0.2245306762048999	-7.301437009428799	0.1711028405143	0.1482983476810633	0.0117	-0.3334	-0.035	0.0778	-0.5249540586301	-7.7220926936732	0.2790207737244	0.1487605481394149
580	0.0930267973146684	1.7223	1.3357	4.7922	-1.7385	-0.9317609960681	-8.0943957931873	2.5829093084857	0.1116524825994366	0.2029	0.7403	1.4653	0.1747	0.2351532944939	-3.1580650742889995	-0.5771229173383	0.1241748394814324	0.199	-0.3216	-1.3537	0.6838	1.0715074411145	-2.6594708462278995	1.1968149938939998	0.1377160455744942	0.1619	-0.0442	0.7588	-1.0889	-0.7107318495955	-6.5946394629033	2.1262547511508	0.1438783316272964	0.0703	-0.1276	0.6103	-0.5866	2.5847977739593	1.4846486064952	-0.5212951567749999	0.1483497114540597	0.0111	0.0492	-0.3306	-0.0287	2.5748833302229	0.7491699905893999	0.1319958679985	0.150088689082579
581	0.1448705221552539	0.0484	0.1102	0.6669	0.2113	-3.1332396219172995	-4.1870820422475	-2.5064264568049	0.1469994654345583	0.0044	-0.1775	0.0176	-0.1164	12.625453952844898	-0.8911983314164	2.4043706351691	0.1520892357916503	0.0096	-0.2516	0.0091	-0.1782	2.739455227641	-6.9236258856166994	-1.3572165300579	0.1608579937185323	0.0003	-0.02	-0.0453	-0.0013	5.0180461936622	-7.8305614293131	-0.9596158618036998	0.1718962114167755	1.6766	-3.6798	-0.7282	-0.7477	2.7335931160667	-0.5530449825499	-1.1534589740626	0.1743512441694343	0.055	-0.3855	-0.411	0.3949	1.7965601538847995	-0.052326230831	-1.2561049411588998	0.1744275919595674
582	0.0767269294377404	0.1408	0.9022	0.6195	1.2469	5.984035626439299	2.7344586627421	8.4753937024861	0.0812349813990933	0.0431	0.4154	-0.3369	0.7137	4.3640863373668	2.4056689551822	6.1100906968021	0.0871971854762524	0.0024	-0.0154	0.1956	-0.0602	3.6856157729453	1.5930386560737	5.183444294725	0.0927421481986343	0.0476	-0.0268	-0.8667	0.1346	8.783488975897798	4.391075656427	12.3586295186375	0.112631638147798	0.007	0.1516	0.1587	0.2137	4.2907902711727	5.356711001927799	4.9894044673126	0.1158987387370064	0.2115	-0.6593	-1.3675	-0.6579	4.263328835744099	-1.1239517010376	6.791079215188399	0.1185811853957418
583	0.1020215322496789	0.2027	-1.0557	-1.3335	-0.2948	-6.8371105611074	-2.6720212730212	-1.5613281733295	0.1222989365032475	0.4615	1.4677	1.8067	0.492	3.3939658863662	5.7106802491357	1.2901366627144	0.1356847859986409	0.1798	-1.136	-0.7855	-0.2823	-3.0390917494522	-1.2374170015764	-0.5663822699572	0.1383283640166394	0.0758	-0.4612	-0.765	-0.1535	-2.295665841345	-1.4406237551419	-0.7533796948743	0.1420472157659238	0.0051	0.2176	0.032	-0.0735	-5.641908631472099	-3.6315584487634993	-1.3921137982888	0.1444058609632295	0.1937	-1.1493	-0.7719	-0.3082	-2.7810801541216	-1.6528007197069998	-0.9218858953624	0.1516553113534582
587	0.11787053499235	0.2326	0.0946	1.5149	-0.8103	0.8753037470136	-0.0831318238691	-0.4971385359252	0.1192146464498441	0.0065	0.1194	0.2273	-0.1237	13.072351438566198	-8.3747542299555	1.9296576267429	0.1266381992598219	0.0	0.014	0.0084	-0.0049	-7.336570335843899	14.0182365826556	-13.3060490409242	0.1316893754935087	0.0007	-0.0797	0.0334	0.0049	12.4187063265164	-8.3402897350623	2.0734564039514	0.133106316362375	0.002	-0.1139	0.0958	0.0142	-4.4311268616796	5.22082017389	-3.9145135255579	0.1358005345594927	0.1682	1.2298	-0.5371	-0.239	3.0287051893474	-1.5649083891231998	-2.248454204505	0.1364035550591862
588	0.1168378860485856	0.2448	-1.0131	1.3455	-0.5539	0.4584643367470999	0.6719396213252999	0.9712613988909	0.1181143912738731	0.0104	-0.1978	0.3019	0.047	4.9483696862925	-3.1675467446877	16.729089426977698	0.1196496241232074	0.0035	0.1282	-0.1141	0.1182	-3.6245947323296	5.8654950749402	-10.309841194934998	0.1224952443249449	0.0004	-0.041	-0.0129	0.0512	-1.5701410122063	17.5110321621402	-13.8337571117033	0.1232792977964089	0.1882	0.3531	0.2329	1.4527	0.9213350929326	1.9252512073045	9.0883187777614	0.1244037920810407	0.161	-0.075	0.9268	-1.0374	1.2026771054683	5.614014422705799	-6.604081790271301	0.1258393582342568
591	0.1156226522097682	0.0082	0.1015	-0.1943	-0.2403	10.6646366457876	-9.1124360555805	-10.540391354837	0.11738804450599	0.0463	0.2125	-0.4532	-0.5838	-9.3251638225754	7.8317417202341	9.2892042925156	0.1177745487394417	0.2443	-0.3308	1.0849	1.3511	-1.1125028791039	2.2992460571387	2.4010658205903	0.1182847698862286	0.0236	0.1325	-0.3174	-0.4255	3.2843168598052994	13.6889747587273	11.3287470040036	0.1194313104483046	0.0	-0.0136	-0.0163	-0.0054	-3.6075198570058	-15.1735840221918	-12.4325157302921	0.1329026116399358	0.2361	1.371	-0.458	-0.7584	-0.1067376422890999	-0.3563691720806	-0.0839580275138	0.132989202932219
592	0.110682851736758	0.0279	-0.5157	-0.32	-0.0998	3.7888912285328	1.214125927402	-1.1507049619135998	0.1119824535347163	0.0158	0.0037	0.2603	0.3796	-3.6687769558057	-1.8748921280085	0.3053412612627	0.1138414294140804	0.0003	0.0069	0.0131	0.0592	5.4371281566786	5.9904878834741	16.7110309758864	0.1146543292549662	0.0003	0.0133	-0.0344	-0.0545	6.268643110523099	-9.2802734245467	-18.092482812855497	0.115587576097631	0.0007	0.0149	0.0509	0.0782	-4.8536710113976	-6.426959466059899	-17.6837874099439	0.1172629851404286	0.0001	0.0076	0.0311	-0.0011	-6.029004710529399	8.4035533284279	16.790661270023197	0.1202589000901319
593	0.1404455115030181	0.0044	-0.0929	0.1154	-0.1584	0.6107612085867999	-7.4994898259726	-5.2239282733153	0.1459004435653684	0.116	-0.3079	1.0276	0.2051	-0.3892206027150999	-0.6808311462634999	0.0936757560967	0.1482252136179267	0.6351	-0.0504	-1.333	-2.1558	-1.0123748659724	-1.5917796790912997	-3.4367711037678	0.1504849146105122	0.224	0.107	0.6916	1.3203	-1.869580818864	1.9152974205374	-2.0900591629068	0.1536017358864643	0.6951	-0.8263	0.3885	-2.4401	-1.6140871774981995	2.0352543211417	-1.0234696006298	0.1551529241829122	0.401	0.0022	-1.2975	-1.4809	1.9320182085849	-7.702067091046899	-0.3630968303303	0.158929254790067
594	0.0507439874623661	0.5099	-1.2537	3.2833	1.6492	6.945933384023601	-17.1072152950354	-9.0488577179693	0.0792866778739623	0.0591	0.2636	-0.959	-0.3592	8.1267357644227	-22.6892044907514	-10.5319719462672	0.0936422581901523	0.6904	-0.7673	3.0555	1.0651	4.351732625727	-9.0362679481453	-5.4680124357781	0.0994097787650336	0.0116	-0.2844	0.2043	-0.2299	7.7508917921456	-21.1518362231182	-11.5026038566669	0.1096673456102532	0.0739	0.2001	-0.9717	-0.1641	3.7699672307661	-7.174949165728299	-5.6729109396637	0.1130430117405451	0.0135	-0.0148	0.4071	-0.1121	4.9903487000494	-10.454190774573298	-5.8828846945096	0.1142311962511085
595	0.073440195163167	0.162	-0.0175	-0.911	1.5743	0.1194454412051999	6.5530932224841	-13.046070294058598	0.0789803793730118	0.0448	0.5659	0.5675	0.4567	0.4727065138605	3.1060535877036	-5.9461089448445	0.0844425675862537	0.0408	-0.3701	-0.185	-0.7442	0.4573233888568	2.7660511163942	-5.640807026612499	0.0902444649339383	0.0655	-0.6027	-0.7895	-0.3184	0.1344744789325999	7.759625944960999	-15.121965965913398	0.0985612115156427	0.009	-0.1755	-0.1293	-0.2997	-0.7079384944158	2.060394517759	-7.6345544503657	0.0999398901073564	0.052	-0.0999	-0.5914	0.6488	0.0054293382366	5.1007059011629	-10.5692691393708	0.1020112700053817
597	0.0798439385026571	0.3592	-1.2694	-0.3696	-2.2361	-12.4248044962749	-3.2123977996857	-21.8327460554431	0.1032657550452337	0.0446	0.4596	-0.1517	0.6437	-13.7194656075198	-3.4473937220568	-24.2265727583846	0.1180383271883988	0.319	1.0584	-0.2228	1.6981	-8.148335088277	-2.4089344267303	-14.8877175611256	0.1201784771692195	0.5283	1.242	0.4813	2.1954	-11.4885977377377	-0.6241771820555	-18.826033620257	0.1346140210399703	0.2193	0.1737	-1.5234	-0.3048	-5.1251379232276	-0.7904408297937	-9.1107443052604	0.1364365107362439	0.0018	0.0693	0.02	0.1211	-1.6628331925354998	1.5654985345836998	-2.2977510219721	0.1377655718820838
598	0.079714508174386	0.4803	-0.5701	0.5742	2.8953	-3.4553803572889	3.8809145773401	18.595601489447105	0.0981400773066546	0.0774	0.441	0.3037	-0.9468	-4.9484483723539	2.1672895321709	20.6569008969122	0.1265680650427085	0.4504	0.2673	-0.8147	-2.1453	-3.9198641777331	1.605589082867	16.2064566071589	0.1324916154625833	0.2084	0.7095	1.0536	-0.8639	-2.0947016405294	2.5064657998356	12.1628585978743	0.1363424512495613	0.001	-0.0322	-0.0973	-0.0171	-1.2527214405187	-1.2915530118196	2.6984597896516	0.1367940410801746	0.1821	-0.6302	-0.8764	0.9117	-2.4031903442481	2.4841976444594	12.421775082911	0.1416680393445145
599	0.0732972014002488	0.6154	-1.5402	-3.1944	0.1338	-11.4808078176591	-24.1781808306236	0.8847460743816	0.0953730840871407	0.1161	0.6599	1.1473	0.2725	-12.3596917804664	-26.448706475351297	1.2860843305523	0.1078940900645695	0.4165	1.0591	2.1555	0.1483	-9.6090237890759	-20.754628985171	1.1126995942573998	0.108588574447312	0.7581	-1.4397	-2.8882	0.2403	-9.8055815704531	-18.8580981902775	-2.0551618946759	0.1285423150493564	0.0979	-0.4926	-0.9413	-0.1188	-10.6472076831875	-22.882260742396294	0.8493373467515999	0.1328743782489737	0.3027	0.3526	0.0173	1.8146	-3.3192534710669	-7.518649881923499	0.4715655659702	0.1339858743033176
600	0.0742815521983015	0.5556	-1.4347	-2.562	-1.6115	-12.0789005703605	-21.1599015444117	-13.865192193232598	0.0957403926869804	0.0714	-0.5513	-0.5677	-0.702	-13.0919442678548	-23.127839940025694	-15.076996881823298	0.1080756287068199	0.4803	-1.1782	-1.787	-1.4437	-9.1459563177369	-16.4197745196143	-10.5948027662951	0.1108847087039841	0.7388	1.3016	2.5425	1.3549	-10.3157819925707	-15.052289458543695	-12.4782716749962	0.127477838264801	0.0884	0.5244	0.5468	0.6831	-10.5354734759995	-17.880620592535998	-12.4454595873924	0.132498506325352	0.1733	0.3725	-0.9576	0.9521	-5.0935454695755	-8.713694439435999	-6.1869276357592	0.1332416570818737
601	0.0836264966475687	0.8366	2.1521	0.849	3.107	-11.2667423876204	-4.2160778558734	-15.8762898935245	0.1063166116805736	0.1109	-0.8205	0.2105	-0.9207	-12.4102082318852	-5.6593375940722	-17.9137867674161	0.1238757427423975	0.4212	-1.0854	-0.7875	-1.817	-11.292236671514	-1.6367487631813995	-14.622506191176898	0.1295543976103151	0.448	-1.4353	-0.0644	-1.767	-10.0535606929552	-4.1268478622458	-14.2459933873779	0.1362307072608171	0.0	-0.0002	0.0019	-0.0002	-2.2938954049635	1.0362560856073	-1.9610927082722	0.1401843382125149	0.3649	0.8921	-1.7583	-0.1325	-3.3871988850858004	-0.5717722651631	-4.243893378578299	0.1441951238931852
602	0.1095194972637302	2.0406	-5.0147	1.546	0.6411	0.8833297252764	-0.4538612021552	0.9973064852143	0.1194370925844468	0.028	0.1177	0.069	-0.5767	-1.1887496726005	-0.0727059207336	1.7336899908262	0.1312763724364389	0.0222	-0.0793	0.1145	-0.4836	0.2595459735279	0.0219927541612999	-0.5443501727651999	0.1343291664953037	0.262	-1.3239	1.0127	0.3834	0.4563004700585999	-0.1426184862874999	-0.4901354764605999	0.1412341828925425	0.0001	-0.0176	0.0247	-0.0061	0.8844706731666999	-0.4204983121216	0.368644197659	0.1431825764534785	0.0152	-0.1352	0.3341	0.1707	-1.6691280774474997	0.1275107624987	0.6494747507956	0.1451706577972298
605	0.1000053314378207	0.5791	1.5372	0.4061	-2.4815	9.4952437442915	2.5089837538004	-15.3171860842468	0.1210747586178158	0.0001	-0.0099	0.0319	0.0192	11.0399691586656	2.9087876317738	-17.862916228720998	0.1276543352694681	0.6402	-1.4374	-0.38	2.3048	6.3941473784561005	1.6883668194598	-10.2760848745944	0.1335214501443306	0.0002	-0.0272	-0.0075	0.0448	-0.283663251347	-0.0714862867819	0.4521301088043999	0.1376114654958782	0.329	0.9837	0.2606	-1.5969	7.794523213191899	2.0569716740881	-12.594097557377	0.143425286891574	0.0355	-0.3082	-0.0822	0.5195	-0.1713782417292	-0.044457624691	0.3310322603098	0.1464004914011837
606	0.1139741870247102	1.9788	-2.4508	-4.4431	-0.5429	2.1474999877288	-1.2030705357753	-1.6231754175899	0.1263010794816303	0.0579	0.6347	-0.2813	-0.4539	2.7647134533504	-1.1728550881977	-1.9262741261027	0.1436978701072675	0.0768	-0.6619	0.3486	0.4921	1.8080876618799	-1.0214631060641	-1.3591049955315	0.1478417974288377	0.0016	0.0195	-0.1154	0.0518	2.1318414615102	-1.0967263237932	-1.5575512423823	0.1530706844968394	0.0109	0.1816	0.2422	-0.1222	3.1601502549161	-0.0462280610724999	-1.6633839949653	0.1533094311545592	0.0406	0.4377	-0.3046	-0.3366	1.8536075483998	-2.2601784276536	-1.9051862616475	0.1583425465732692
610	0.1148863313121637	1.9915	-3.071	1.0785	3.9252	2.1021374733317	-0.5919552399121999	-2.0838823070869	0.1274528465303096	0.0359	0.3514	-0.1777	-0.5175	-0.7717135471805	0.0967051694606	1.3445480741725	0.1435363591029654	0.0016	-0.1253	0.034	0.004	1.933316528598	-0.770729971413	-1.8579746248075	0.150797971676722	0.0007	0.0334	-0.0188	0.0717	1.7120119809105	-0.7371703662258999	-2.2756402387187	0.1517574678152027	0.0047	-0.153	0.0338	0.1496	0.5817653949609	-0.089308679689	0.0382020828097	0.1545769967431494	0.0287	0.2418	0.3593	0.3018	-1.2173127128887	0.3277667887616999	2.2968067892353	0.1586730257514805
615	0.0723421048889383	0.8948	-1.8195	1.6414	3.5425	-9.999031252405	9.2054036371246	19.103401986692	0.0928141753726098	0.1441	-0.749	0.0981	1.3261	-10.8807479134227	10.3382468631004	20.792988440103496	0.1076062206066634	0.2968	-0.7658	0.9477	1.6286	-9.6852705825725	5.8326436443057	17.7433921014544	0.1110907510499138	0.7884	-1.4431	1.0381	2.736	-9.173929212564598	8.4842458843936	17.472830079330496	0.1305636423896996	0.111	0.5292	-0.2055	-0.9764	-10.5767049721731	9.7587633639201	20.113770358098694	0.1341618318281412	0.2199	0.6785	1.3245	-0.4933	-2.0650369953816	1.2180995735026998	3.4853597466823	0.1341752368732703
616	0.1160075229364733	1.8376	2.5265	-2.5981	-3.26	-0.7299312485770999	0.3281208760379999	-0.5704739451499999	0.1333743437663388	0.0052	0.058	0.0216	0.2346	-0.8175088349153	0.3384287500813999	-0.9154336383276	0.1480830632516303	0.0476	0.1846	-0.5235	-0.4175	-0.5423436781995	0.2180784191700999	-0.7383506571469	0.1651954866284268	0.112	-0.2725	0.5252	0.8166	-2.539199201378	2.9123678475675	2.7078627739889	0.166024891686076	0.3548	0.9296	-1.0981	-1.0655	1.5807636304953	-2.5326682582818	-3.4647046555648	0.1698931256980051	0.0001	0.0291	0.001	-0.0156	-1.1224173228403	0.7068762325868999	-0.4898994182764	0.1715473719167261
617	0.0328639199151748	0.0667	0.3053	-1.444	-0.9309	0.8884443192674	3.5194308112684998	2.9165775518524	0.052721354177837	0.1145	0.0985	0.3786	1.7617	1.6136544041605	3.9195100904568	15.9383338529384	0.068068490361433	0.0416	0.9526	-0.0239	-0.0893	0.2272453453231999	0.216780099157	2.8079514440897	0.082831713113115	0.1029	0.5592	0.86	0.9005	-0.6746542904436	1.1757664724695	5.5702649725674	0.0894305927063592	0.1219	0.7706	0.4223	-1.1282	1.2880121390566	0.8975719023898	7.806483494524699	0.093186016264622	0.0837	1.0408	0.4231	0.2928	0.107406473811	0.4466220845063999	9.8219089281936	0.0965308195909545
618	0.1195858802432859	1.7474	-2.8994	-3.5157	1.0733	1.2340728439668998	-1.9064058955992	-0.704633679837	0.1364706449636136	0.0428	0.5614	-0.2661	-0.2902	2.1995901603756	-1.6986353504724998	-1.0701697780707	0.145971454988467	0.0002	0.0201	0.0343	-0.0134	1.2937562215388	-1.4367681381333	-0.7139579781129	0.1668420941359585	0.1345	0.7631	0.6389	-0.4677	-0.2877549265398	-3.3520655586707	0.0514606841556	0.1680268929327633	0.1329	-0.8441	-0.4444	0.5256	-0.1874301982547999	-2.8801852484549	0.1443495796383	0.1690512710772384	0.2164	-0.4134	-1.3072	0.2011	3.7158705635536	1.9705743786709	-1.8929505790998	0.1739802782784489
633	0.0815800059534651	0.0861	-0.4725	0.8823	0.7622	12.776373818610098	-14.2459540443472	-11.0248614348768	0.097178810954001	0.7572	0.3076	-2.5923	-2.2074	2.1652830376052	-12.894678311925	-8.9065933189581	0.1069363747975611	0.0267	0.3713	-0.4703	-0.1262	6.0738557655274	-3.3643799272798	-4.3123109089656	0.1216850337984286	0.0306	-0.0863	-0.2499	-0.554	5.1463438167749	-14.0584058170003	-10.0303483048422	0.1240825226469416	0.1078	-0.9367	-0.5975	-0.2626	-2.0475686897508	-5.051409083695799	-3.3331809039347	0.1266172234897236	0.0791	-0.5885	0.4376	0.632	6.417359766569099	-14.3849136287796	-8.766414100574	0.1298384660872806
639	0.057549699879158	0.6148	-0.6463	3.2654	2.2233	-2.3576311146975	13.7396485822689	11.1636243041557	0.0864610994067269	0.0393	-0.1499	0.7087	0.3962	-3.1980375934802	17.386472126944	12.6455582415326	0.097228285077573	0.8275	-0.7513	3.2089	1.38	-0.0544507544888	3.1766349847794	4.924252408473399	0.1096478140879648	0.0056	0.1125	-0.2322	-0.0975	-0.1489133711995	4.5408939173326	6.477987376877799	0.1136219404963034	0.0008	0.0841	0.0553	0.0116	-1.8442439070932	11.391774539185	9.4427601413377	0.1173115085593992	0.0918	0.1648	-0.8532	-0.6472	-1.3677211192548	8.6438999029742	7.368044760403899	0.1210423280883714
642	0.0813672230494369	0.7363	-3.6776	0.1263	-0.1834	22.4619591454282	-0.9910902863637	1.3549346342773	0.1013696182654819	0.1226	1.3138	0.0604	-0.2916	24.6537593857252	-1.0014375034377998	1.1585342250229	0.1198084120037765	1.1752	-3.8091	0.1664	-0.4202	17.2938586326762	-0.1187766096832999	-1.3282600594627	0.1239770969667453	0.3953	-2.0711	-0.1173	0.6925	17.984014077215598	-1.0963722365169	1.8045861321476	0.1327929439871013	0.1282	0.6218	-0.1499	1.0194	12.1709239191678	-0.4160132066217999	0.1122850096177999	0.134725148742817	0.0158	-0.0699	0.206	0.3587	7.603748857327599	-0.7994110407932998	1.6440272238609	0.1372535694963316
643	0.0866234979068205	0.757	-3.603	0.3163	0.1634	18.2415535561778	-0.987903500877	-0.2336189162965999	0.1038569238930532	0.14	-1.2652	0.4869	0.4292	20.1323402685891	-2.2579752179344	-1.487953421074	0.1294248772462391	0.9692	3.3447	-0.0025	0.2121	14.6122376601642	-2.4103114328048	-1.8128481685946	0.1339227705963438	0.3064	-0.7738	1.0874	1.2847	9.3195377691853	-0.8284461974499	-0.3638443479136	0.1342148316803359	0.0772	0.236	-0.5528	-0.7083	14.9433879495661	-1.2868318481355998	-0.5869193319825999	0.1378053996797631	0.2968	-0.2502	1.4836	0.9833	4.3743942114102	1.4116672845466998	1.3481282899662	0.1475305991426334
644	0.051258788675426	0.5895	-0.8765	-2.8916	-2.8497	-2.939711253904	-12.9154120891039	-13.716554223247998	0.0796110066879638	0.0286	0.2466	0.5274	0.4461	-4.4678339093227	-16.0293342829475	-16.2471766439334	0.0917055659764201	0.7189	1.1046	2.4729	2.1033	-1.6930486401131	-7.3723331507502	-7.837918576054	0.0945933273447841	0.0435	-0.625	-0.5334	-0.1218	-2.9197249943084	-16.0309473472062	-17.5599355493003	0.1055592668712772	0.1396	0.6805	1.012	0.7046	0.0394217167613999	-6.3165629219157	-8.0493480230358	0.1095201855782716	0.0022	0.1358	0.1001	-0.0349	-0.7114006811174	-6.6635684526897	-7.8066408666475	0.1119884043501829
646	0.132656268165238	0.0021	-0.1329	0.075	0.0025	7.1552383073476005	-5.2548125524148	0.4885617552326	0.1385982755576314	0.1876	-1.1882	0.7199	0.3168	8.308421880195299	-6.702085279745	0.460706889497	0.1426653350863583	0.2552	1.4361	-0.6193	-0.4875	7.187814336767199	-3.9489386774204	-0.6280721420948	0.1467467624920875	0.1576	1.0624	-0.5739	-0.3904	9.17086045617	-4.927321164867999	-1.7918389902008	0.1500864657494368	0.1167	0.9459	-0.2232	-0.4711	8.228201440598	-4.6355532491968	-1.076818750259	0.1545845071992533	0.141	-0.728	-0.5528	0.7299	0.462280610725	-0.6544319726637999	1.0426689996113998	0.1561996396593521
647	0.1588226211601123	0.054	-0.5426	-0.3453	0.3104	0.7273739515816	-0.5334521532613	-0.0636963667032999	0.1622355007423025	0.9201	-2.0449	1.715	1.1764	4.3480737238719	-2.9730741439376	-2.1144518419408	0.1665438900376182	0.0016	-0.0029	-0.0996	0.0696	6.0190509237623	-4.8111805382416	-2.4604737969473	0.1765819705375125	0.0074	0.0298	0.1627	-0.1894	0.3132098674027	1.4634427129479	-1.268025879461	0.1823260818031107	0.006	0.1505	-0.1597	-0.0396	-3.3290498857112003	2.4311238960451	2.5800766102753	0.185837087550422	0.0006	-0.0037	-0.0465	0.0517	-5.6797566270055	6.882237017320299	1.2721568976845	0.1921004636000465
648	0.1191254139847852	0.0056	0.1964	-0.1003	-0.148	7.4162399730114	-10.0964052533875	3.6808552662306	0.1246827825386079	0.1319	0.4938	-1.0056	0.5758	6.3727054267246	-10.3372632873329	5.6845564767509	0.1356116839074024	0.5281	1.4989	-0.1157	-1.8925	1.6202640333180998	-0.6339735966997999	-0.3963023482411	0.1405769652481952	0.3547	-1.0247	1.5575	-0.5559	2.4421792876718	-1.6884848485518995	-0.2673752366372	0.1416366535979004	0.1648	0.3101	0.5794	-1.1459	5.2308526467185	-0.6465240234931	-4.422038621587899	0.1421120551427209	0.0451	-0.5236	0.3749	0.2468	-4.4651585832351	-1.6420994153566	9.2052069219711	0.153415405869419
651	0.0928781695153198	0.5268	2.8719	0.0085	0.5096	20.427294969747	0.4151476599463999	3.176556298718	0.11309342003153	0.0795	0.9266	-0.1393	0.4206	22.0269039119476	0.2206750591962999	3.8472762860916	0.1281188435843707	0.1734	-0.1965	0.6106	-1.2723	14.3172829590063	0.8072009608718999	1.4567543977289	0.1323063893947545	0.0023	-0.0744	0.0423	-0.1373	17.7317859073979	-0.1216486509243999	3.4445610238464	0.1352785701712908	0.0996	-0.8208	-0.0163	-0.6564	9.870772972323	0.3667163891547	1.4766619712631	0.1361533562145718	0.6957	-2.6726	0.3392	-0.6376	13.484548371210098	0.2689489578651999	2.3480707582374	0.1368833893055541
652	0.1011491231516482	0.5012	-0.1296	-2.0966	-1.738	-0.7005026616134999	-6.556634095247099	-4.337765849828499	0.1273806014329368	0.0002	0.0201	-0.0076	0.0412	-0.2921613459782	1.0407411911071	1.7749214869998	0.1383713643820901	0.0046	-0.0862	-0.1355	0.1555	-1.2663734721715998	-9.3444025645877	-7.0387042504142	0.142371850334169	0.0029	0.1084	0.0898	-0.1059	0.6224854317353999	-0.9547766690276	-0.243139929726	0.1435280842612523	0.0153	-0.0951	-0.3027	-0.2433	0.3784012692726	-1.6485516723914	-0.6028139163853999	0.1473919010063433	0.0108	0.2684	0.048	-0.1892	0.1701979508082	-4.4730665324058	-4.0514666154246	0.1498205815651235
653	0.1049127076287688	0.5342	1.2599	1.011	-2.2422	3.6171195564966	1.6570891100532998	-5.863685295528	0.1253611273602029	0.0002	0.0147	-0.0049	0.0436	-1.0255547812569	-1.7398668466460998	1.7735444809253	0.1274223306398191	0.0048	0.1462	0.0605	-0.1771	5.160231906611999	2.9527731400964	-9.6766544588492	0.1328457865522572	0.0857	-0.5598	-0.4223	0.69	-2.5691785907714	0.1367957177439	4.3515752536042	0.1400930621184304	0.0032	-0.0342	0.1817	-0.0243	-0.2993217775656	-1.6013400355513998	3.1153385429488	0.1436703456104593	0.0209	-0.2689	0.0563	0.3773	0.6101710631263	1.137407017537	-1.2291156220986998	0.1464863962163909
654	0.1229144113434685	0.0154	-0.1513	0.3195	0.2515	-1.7580826698602	3.8582923346876	3.4006935446159003	0.1472398000298827	0.5108	2.2709	-0.2128	0.0362	1.642178101418	1.0619470846544	1.1302072429188998	0.1493434561102583	0.1644	1.252	-0.0369	0.287	-0.3399631282786999	1.6465845208563998	1.8313787360543	0.1524838774244027	0.193	1.1922	0.1417	0.6763	5.714575209175	0.4419009208223999	0.997739258552	0.1633975693570387	0.0052	-0.0159	-0.0065	-0.2188	-4.2467654198194	1.5233228056733	0.5332160950771	0.1668422903772639	0.046	-0.4587	-0.2633	-0.3655	0.5391568927128	3.8289424337854	3.9686495358011	0.1790057685832136
655	0.1241082930992724	0.1092	0.0992	-0.998	-0.5602	0.009835757675	-1.1180502464326	-1.5955566100385	0.1332547221959025	0.5585	0.3427	2.178	1.194	-0.3795028741321999	5.5103455368113	2.1552899078074	0.1447212008964607	1.0192	-0.1466	-2.8391	-1.5752	0.5476943303747	5.2221184939031	1.8976717427838	0.1522814703200338	0.0009	-0.0251	-0.0768	-0.0438	2.9757888130559	-3.8144248554571	-3.142327862009	0.1551060375781261	0.0043	0.1275	-0.1482	-0.0617	-0.6774476456233	-2.3805287585649	-1.5940615748719	0.1592862754210938	0.001	-0.0535	-0.0764	-0.0339	-6.3100713218502	-2.7583005393463	-2.0272283428789	0.1610605794245387
656	0.1234985202817019	0.077	-0.1223	-0.2798	0.9178	-0.1874301982547999	1.3987627704771	-1.6381257692559	0.1346310326621998	0.5836	0.3582	-0.6076	2.4503	-0.5736607306367	-0.8085779669464	5.8584920154756	0.1456814978023657	1.047	-0.199	0.8484	-3.1656	0.3928008185087999	-0.4255342200511999	5.2280986345695	0.1511505794508278	0.0011	-0.0163	-0.0243	0.1014	3.2045291935456994	2.6553398280044	-4.0361228334516	0.1544768883203474	0.0022	0.097	0.0213	-0.1079	-1.5302865221072	0.6587990490715	-2.3023934995947	0.1554084351400178	0.0077	0.2677	0.0218	0.0446	-0.3836338923556999	-2.1284973039007	11.0017277328252	0.1580103442199994
657	0.1047231741745333	0.5537	0.778	1.1835	-2.4341	-2.6466843612504	-3.0501471410789	10.9057700809479	0.1168583910600466	0.3135	0.4896	1.174	-1.5513	-2.5013118628139	0.3134459255869	13.0928098145302	0.1321685816942006	0.0002	-0.0077	0.0271	-0.0362	-1.4082050978451	-7.2586317920272	8.6361493259263	0.1428590980184673	0.92	0.4779	2.0274	-2.3068	-0.8705038972682	-3.8819374961383	5.7011198926756	0.1497499159530144	0.0022	0.0165	0.0682	-0.1315	-3.2643699432404	2.1479327610665	14.490470980147698	0.1526383090419854	0.0029	0.06	0.08	-0.1369	-1.3351450898352	-3.8043923826286	6.4026454730873	0.1598130264066805
659	0.1141741528725396	0.7347	0.1111	2.494	1.8494	-0.8554748595407999	7.3955061958325	4.107805835387	0.1279238767449272	0.2093	-0.1675	-1.0413	-1.1582	-3.725391576983	11.7201708164379	2.0555159819522	0.1401452659806109	0.0044	0.0686	0.0935	0.1829	-0.5292424489763999	6.2887867422415	5.5996542165003	0.1507940905822897	0.7735	-0.2986	-1.7229	-2.1532	-0.5307768271737	2.1882987105647	1.9313887200937	0.1563864933540383	0.0142	-0.0101	0.3432	0.1343	-0.3206457002049999	3.0173743965058	2.8557925694209	0.1632149576349907	0.0037	-0.0389	0.181	-0.0084	-4.431323576833099	13.953399268062	1.1539704334617	0.1652183619702626
660	0.1157273638509073	0.0653	0.1829	0.4676	0.7708	-3.4108047035058	7.336294934628999	1.1534983170933	0.1167208751489993	0.1708	0.2351	0.9357	1.1242	-5.2661826882871	3.6275848026628	-3.1580257312583	0.1317898021653191	0.0326	0.2451	0.2384	0.5045	-3.5595213595518	0.7389801456381	-3.1357182328514	0.1404480857920531	0.008	0.1184	-0.2627	-0.0527	-1.0371609753134	8.216083787142399	3.7158312205229	0.141633323008104	0.0574	-0.2152	0.7487	0.0315	1.7477354527861	1.7747247718463	4.0961996413305	0.1429705487477326	0.173	0.6925	-1.0641	-0.4513	-2.3006230632132	-0.2739455227641	-2.719390281984	0.1508377366330844
661	0.1093899188357473	0.3577	0.5898	-0.9712	-1.9009	0.7142333793278	-5.8063624997981	-4.1297592465176	0.130024083167748	0.0003	0.0494	-0.0205	-0.0207	-0.3647492376197	-1.0517572397031	1.9548765094216	0.1394518175608648	0.0038	0.0748	-0.0281	-0.1852	5.1252952953504	-4.2925213645235	-12.0601339447166	0.1447185678085328	0.0019	0.0651	0.0244	-0.1207	0.5785786094741999	-1.8331885154665	-1.2737699619432	0.1467207528017607	0.0015	-0.0478	0.0029	0.1132	-0.0005901454604999	-1.5828488111224	-0.3392156106953999	0.1481155547849262	0.001	-0.0375	0.0112	0.0946	5.1636547502829	-4.194360502926999	-12.9010912259291	0.1528528268808507
662	0.1297234378128683	0.0067	-0.0113	0.0412	-0.2755	-2.6708016390695	2.6806373967445	-9.648288133714498	0.14537349560349	1.0567	0.1987	-3.2915	0.1723	-0.2403859175769999	-7.0765129029169	-0.2174489306788999	0.1511604528874449	0.1688	0.0621	1.1148	-0.6546	-0.6305507530289	2.1224778202036	-1.3602852864525	0.16035343453765	0.0002	-0.0274	0.031	-0.0014	-0.5878242216887	5.0028991268427	-0.6374751264321	0.1635540695931763	0.0121	0.1643	0.0334	-0.2879	-0.2421170109277999	-5.0381898253806	-0.4904502207061999	0.165613947325248	0.0097	0.2769	0.0106	-0.1038	-0.0623587036595	-11.065227384375	-0.1342384207484	0.1660492370002373
663	0.1465517107617422	0.1709	-0.9208	0.367	-0.8758	-0.9653992873166	1.3704357883730998	-0.7121481987007	0.1593990586802721	0.4482	1.4117	-1.49	0.0689	0.8139679621523	-0.7354392728750999	-1.1694715875575	0.1873275310779855	0.0	-0.0135	0.0012	0.0039	-3.6254996220357	2.0178253585416	-3.7373125152851	0.1882605464000091	0.0463	-0.4293	0.4286	-0.0264	-0.3593198993831	0.8145581076127999	-0.6499075241332999	0.1883141783403037	0.007	-0.1604	0.1728	-0.0218	-1.9780102114732	0.627914769972	-3.3322366711978995	0.1900154361114585	0.2221	-0.9837	0.7143	-0.5248	-0.6045450097362	0.8019289947581	-1.1903233938285	0.1946179959010533
664	0.1178539118103074	0.0025	0.1555	-0.0656	-0.0604	9.716941722286	-1.5079003376389	-3.9256082602153	0.1300537497817275	1.2827	0.7463	0.4537	3.7459	3.5490167703549	0.9178335632003	12.164117574856698	0.1439016475933368	0.039	-0.4046	0.3297	0.3667	0.9514718544488	-0.9286922396735	-3.1042044652607	0.152571395166744	0.0001	0.0193	0.0029	0.0184	-0.3350845924719	-1.0661567889393	-4.7643229886779	0.1544429848786329	0.0008	-0.0243	-0.0602	0.0585	8.5338181030756	-1.8578172526847	-3.800930195927	0.156572464330343	0.0028	0.1232	0.0661	-0.0851	3.2844348888974	0.7383900001775999	10.9539652935554	0.15969077101333
665	0.1777358808058423	0.1623	0.5864	-0.7956	-0.6267	1.2839204638637998	-3.5762421475993	-0.4399731123181	0.1906244199213833	0.0869	-0.2267	0.7704	0.1978	1.5136444201211	-3.4725339186741	-0.6094628885736999	0.2145758752101801	0.0013	-0.0178	0.0593	0.0734	2.7509433926054	-3.0163121346768995	-2.0094846360332	0.2186011651077858	0.3083	-0.9673	-0.168	1.073	2.2219763448439	-4.203409399988	-1.4951531956921	0.23305232449455	0.981	1.1485	-1.9422	-1.1058	1.6750688750832	-4.6928760449267	-0.8231348883053999	0.2388753839313252	0.1029	-0.2862	0.7227	0.2049	-0.7292230740244999	-0.262024584462	0.9735432946715	0.2423598522682448
666	0.1089957112123239	0.3179	-0.628	1.8437	0.7619	-0.4026759192145	7.231091670537199	3.3284990832814	0.1377355546797047	0.0002	-0.0187	-0.0214	0.0332	1.0257908394411	0.8850608186272	0.1565459191552999	0.1482846732635057	0.0048	-0.1825	0.0546	-0.1119	-1.2508723180758	5.0545565261518	1.1482656940102	0.1544251081776898	0.022	0.3294	-0.32	0.0573	-0.1061081537978999	2.326353405291	0.5712214627333	0.1591567315374606	0.0622	-0.561	0.5146	-0.0791	-0.4284849473536999	3.0368491967023	0.4764834448077	0.1626757886906915	0.3571	0.6019	-1.5969	-0.6171	-3.3739796267706	5.5918642964217	-0.2198881985822999	0.1702172997974194
668	0.0877363103213819	0.0056	-0.2254	0.2051	-0.0472	5.1571238071867	-7.1020858728719	3.9997305300541	0.1136814504884345	0.0027	0.0684	-0.0774	-0.1596	-1.2876580517802998	-2.3741945306222	5.8743865998784	0.1202392645673014	0.0021	0.0165	-0.0359	-0.1558	3.39923785248	-1.7816884882802	-0.7332360631559	0.1262481597429274	0.0671	0.7866	-0.1895	-0.3781	-2.0543750340619	-0.3222981074944	5.8518037002566	0.126651347427287	0.2825	1.5526	-0.242	-0.9362	-1.9173826011645	-0.7372097092565999	3.431892567961	0.1386717289722557	0.0714	-0.524	0.4842	0.5136	4.9006859330841	-6.5082421674861	0.5437206842739999	0.1421854754829678
669	0.1280115896260947	0.0102	0.0952	-0.3262	-0.0598	1.0214631060641	1.2578360345097	1.4610034450444995	0.1333222119328024	0.0671	-0.3373	-0.1372	-0.7891	0.7105744774727	-0.5853456107546	3.1041651222299995	0.1365897627010354	0.1868	-0.1532	-1.058	0.9532	0.7866638988465	-1.8678103824825	4.7082985129611	0.1406044746777871	0.0687	-0.4169	0.0047	-0.7478	-0.5148822427709	-4.378839973879299	6.063508548453299	0.146169675979146	0.0585	-0.4774	-0.552	-0.2604	-0.8042895766000999	-1.122063235564	1.1961855054028	0.1479707478111446	0.6073	-0.8426	-1.9756	1.2425	-1.100424568679	-1.0049390331701	0.7697070526147999	0.1505392694096979
671	0.0904221474712859	0.0234	-0.2316	0.2189	-0.5352	-0.3841453517548	1.5424828616242	2.5694539919863	0.1168036459832085	0.9895	1.3975	-1.2153	3.0458	1.9479127929877	-0.4771129332988999	5.539656094682799	0.1250295618724431	0.0748	-0.6023	0.5991	-0.4198	3.4668685222533	-1.7592629607811998	7.643288603181099	0.1396131043943872	0.0013	0.0884	0.0155	-0.0742	-1.5894190972493	1.1961461623721	-1.5311520687826	0.1556172873380477	0.3534	-0.7221	0.5883	-1.5935	1.2402890428175	-0.1133472714467	3.1361510061891	0.1629026899439196	0.0238	-0.2022	0.3753	-0.1924	-1.2193192074544	2.2905905903847	2.7173051013569	0.1695778938077397
672	0.0891576820543302	0.0083	0.2078	0.1391	-0.2786	0.5971091769339	-0.5465927255151	-1.7565876346936	0.1156050103369041	0.9957	1.8393	0.6714	-3.0141	1.5832028983987	-0.8858870222719	-4.653533014226699	0.1205937311214127	0.1238	0.2452	0.7133	0.9854	2.4370253506501	-1.3559182100448	-7.610279800423799	0.1363806760424196	0.0021	0.1367	-0.0591	-0.0226	-0.0472116368399999	0.9732285504259	1.9408310474617	0.1433649654747192	0.0014	-0.0787	0.0775	-0.0481	5.916837730003699	4.6777683211379	-2.9513961340219	0.1473435609664204	0.012	0.0126	-0.0871	-0.338	-0.9472228071332	-0.9443114228614	1.0291743400812998	0.1486065924253727
673	0.0874928079356961	0.0143	-0.2323	-0.4263	-0.0968	0.6927520845655999	-1.500936621205	0.2285043223055999	0.1112248286956919	0.5777	-1.4588	-2.2324	-0.8242	-0.3487366241247999	-6.0372667469764	-0.1710241544528999	0.1150681577014968	0.4144	0.0303	-2.3063	0.2876	1.8800460650302	-6.8113802190296	1.5538136544658	0.1323556863866613	0.0026	-0.0213	0.119	0.1217	-0.5306981411123	2.2577391597502	-0.4731786302289	0.1374262228908607	0.0059	0.0034	-0.2319	-0.1041	-5.2740119513964	-4.5678438933621	-3.9111693679484	0.1414671407992447	0.0147	-0.133	0.3181	-0.1935	1.2830155741576998	1.3521806221283	0.4002366513111	0.1439782996677413
675	0.0909314535603002	0.0067	-0.3263	-0.0513	-0.0315	-2.0308085586726	-0.4201048818146	-0.1245206921654999	0.112716196468355	1.2888	4.0655	0.6498	0.4473	-1.7788557900698	-0.3584936957384	-0.0781352589701999	0.1377802374284819	0.0095	-0.3217	0.0042	0.0017	-4.567175061840199	1.7200379591733	0.8713694439435999	0.1405921375675526	0.0136	-0.3732	0.0546	-0.0551	-1.4351550738746	0.539786381204	0.2786666864481	0.142921433664901	0.0032	0.1545	0.0137	-0.0982	-0.1984069038200999	-0.5159445045997999	-0.1537132209448999	0.147963528042068	0.0005	0.0219	-0.0522	-0.0422	-0.031080994253	-0.4921026279955999	-0.0577949120983	0.1487039949966165
676	0.0825766552749788	0.0146	0.2351	-0.4566	-0.028	-0.3873714802722	0.0519721435546999	-0.4206163412136999	0.1103640683933543	0.0021	-0.0409	0.1631	-0.0156	-2.4400154209833	3.9687282218625	-0.3631755163917	0.1142525652388038	0.777	1.6689	-2.7107	-0.2618	1.1003458826176	-0.8517372716242999	-0.9909722572716	0.1259558947002751	0.152	-0.4824	1.2556	-0.0212	1.4396401793743998	-0.2543133504447999	-1.3669736016715	0.1373127990912416	0.0022	0.11	-0.033	-0.1025	-3.3220074832159	1.6081463798625	0.7081745526	0.1410370989254573	0.04	0.5868	-0.011	-0.2841	0.7083712677535	-2.3429955072771	-0.4389501935198999	0.146311164857896
677	0.0838642657736921	0.0403	0.3832	0.7311	0.1966	-0.4024398610302999	-1.113014338503	0.1569393494622999	0.1067652292271449	0.0721	-0.5792	-0.7432	-0.3539	-2.1316447463567	-4.6673424180024	-0.4629887852776	0.109624044635462	0.8285	1.6177	2.8336	0.8306	-0.5132691785122	-2.3179733397519	0.3437794022566	0.1224285961472014	0.2264	0.5674	1.5555	0.1785	0.1584343846289	-2.4301403202776	1.0747335696319	0.1329910723695239	0.0135	-0.091	-0.3701	-0.0826	-1.9623516852546	-2.5524971457546	-0.9216498371782	0.1381647873337269	0.0132	-0.2139	-0.2674	-0.162	-2.1521818083821	-3.2823497082703	-0.7933128710348	0.1436125312314057
679	0.0721111494520365	0.0603	-0.6769	-0.8603	0.2346	4.040253851675099	5.9097559844777	-1.5970516452051	0.0984760618987178	0.7836	2.2313	2.5636	-0.6208	8.3668069377541	9.683106715884	-1.7425421727336998	0.1054486720333985	0.0017	-0.147	-0.0422	-0.0272	2.2895676715865	4.4321497804778	-1.6940322158805998	0.1186911749725155	0.0027	0.0233	0.1239	-0.1352	1.4951925387227998	2.3185241421817	-0.256516560164	0.1235991913364114	0.005	0.0271	0.2048	-0.135	3.6170408704352	4.734500971407299	-0.7629400513344	0.1280399130528617	0.1622	1.1204	0.7858	0.1649	5.8442104953315	6.909619766687499	-1.0733959065881	0.132781985343415
680	0.0973780307908752	0.3037	0.3914	-0.1743	2.1202	1.9095139950245	-2.3992166981474	7.810378454564	0.1291468683626923	0.0002	-0.052	-0.0031	-0.0049	-0.1218060230472	-0.974133440132	-2.0363559260013	0.1359451989459588	0.0247	-0.2604	-0.1953	-0.408	1.1038474123498998	-1.322712692134	8.000247920722199	0.1397309046691123	0.0062	-0.001	0.2499	-0.0648	1.3225946630419	-1.0282301073445	4.8621297629981	0.145587469920088	0.013	-0.0621	-0.0696	-0.3535	-1.3125621902134	-0.6973552191575	-1.4458563782249998	0.149581813592805	0.0279	-0.1114	0.3142	-0.4111	0.0134159734686999	-0.5335308393227	0.1078392471487	0.1512024522017419
681	0.0962389367411068	0.0285	0.2992	0.4595	0.3784	-1.4613968753515	-1.4747341627588	-1.0123748659724	0.0981530817843249	1.1573	1.5884	3.5848	1.5207	-1.441528644848	0.1277468206829	-1.8869704384334	0.1183904329669554	0.1931	0.5116	-0.4083	1.4208	-0.7658120925754999	2.1666993867104	-1.4876386768284	0.1303920054810335	0.5139	-0.7301	0.722	-2.2039	-2.1584766932941	-9.9403707936313	2.5126426556555	0.1354350068311254	0.0068	-0.0662	0.0773	-0.255	1.2665701873250998	9.0922530808314	-3.322518942615	0.135879524992374	0.02	0.1974	-0.0106	0.4261	-0.8001979014073	0.8389507866468	-1.4117459706081	0.1412914177350069
682	0.0943664856254352	0.0021	-0.1768	-0.0373	0.0209	-0.9008767169686	0.4326946516386	-0.2413301503137999	0.1177912457875936	0.9993	-3.3447	1.0971	-0.579	-2.4677916006575	0.4786866545268999	-0.244713650954	0.1303501377292596	0.1173	-0.6791	-0.7437	0.5789	-6.321559486814599	0.2717816560755999	0.0759713922817	0.1429332588572733	0.0045	-0.1201	0.1566	-0.0928	2.7746278970868	-0.131405722538	-0.0193961141350999	0.1509113646069223	0.1121	-0.4298	-0.7861	0.5584	1.611490537472	-0.2808305531366	0.0684962164486999	0.1527807137134941	0.1866	0.3525	1.0334	-0.7999	1.6739279271928995	-0.1202323018191999	-0.0729026358871	0.1563389390143233
683	0.0854452250521546	0.0116	-0.0881	0.1024	0.4315	-1.6427682468785	-4.122087355531099	-0.0787647474614	0.0950680828367676	0.1276	0.13	-0.6788	-1.2394	-2.2451100468955	-6.8074459159596	-0.0808105850577999	0.0990830843980674	1.7816	-0.0374	-3.2098	-4.0826	-1.3011133682797	-4.4215271621888	-1.6957633092314	0.1135967661177506	0.0212	-0.1463	-0.4399	0.2562	-1.2808910504999	2.3732109548547	7.207328479994399	0.1269242279448834	0.0466	0.0271	-0.1733	-0.7213	-2.5590674318815	-7.6543046517771	-0.6356260039891999	0.1293358858566415	0.0467	-0.0266	0.4541	0.5786	-1.6026776985951998	-5.049284560037999	-0.457559447041	0.1334740982933034
684	0.0820396339602471	0.014	0.3055	0.0875	0.3932	0.2868106938029999	0.0017310933508	1.2321450354626	0.1108633731581592	0.0577	0.5477	0.145	0.6777	-2.362155563228	-0.8354492569144999	-2.0350182629575	0.1120228156673359	0.871	2.2192	0.4113	2.563	1.6123560841474	-0.5738574457901999	1.762174345053	0.1245621224327236	0.1122	0.5872	0.3224	0.95	1.3031592058761	-1.1231648404236	0.959183088466	0.137396609563378	0.0182	-0.356	0.2517	-0.095	-0.3359107961165999	0.6519927047603999	1.3712226489871	0.1394761378854965	0.031	-0.5038	0.2705	-0.0799	-0.2572247347166	0.6382226440154	1.568606634009	0.1437678705568993
685	0.0897943311109134	0.0163	0.1442	0.495	0.0792	-1.8009665733232	2.7812375262444	-0.3855617008599999	0.1169439140499422	0.8865	0.9711	3.2056	0.3894	0.6428257786073	6.737139920098699	0.062161988506	0.1238133534419739	0.089	0.7599	0.6973	0.1223	1.8904719681657	8.8737418883236	0.2989283472586	0.1408007490576141	0.0015	0.0519	-0.0908	-0.073	-1.312876934459	-1.4683999348161	0.0278942087663	0.1571958575439883	0.4169	-0.602	-1.8903	-0.2074	0.5142920973103999	5.0184789669999	-0.0396971179762999	0.1605943339698405	0.0177	0.2136	0.2955	0.179	-1.8002583987706	4.846313864656699	-0.1516280403178	0.16901049404493
686	0.0815896853537352	0.0	-0.0017	-0.0188	-0.0187	-0.8559863189399	0.5738181027595	-0.5270785822878999	0.1023122100897128	1.5664	4.7459	0.319	-0.5831	-0.631062212428	0.1489527142301999	-0.1147242775212	0.114165302536661	0.0002	-0.0034	-0.0404	-0.0403	-7.9999725195073	-2.6580938401534	3.1010570228047	0.1161407035316397	0.0491	0.5131	0.4162	-0.4446	6.862211414693999	1.036295428638	-1.4198112919016	0.1298982822011485	0.0166	0.0417	0.3069	-0.309	-4.0214085399698	-0.8605107674703999	1.082326774557	0.1331384297452902	0.0093	-0.025	0.2293	-0.2276	0.0367463906738	0.0269893190601999	-0.0309236221301999	0.1360644883026496
687	0.1265032767474497	0.2578	-1.2292	-0.4789	-1.1472	-2.8080694731818	-1.709848114222	-4.0710987877439	0.1408647648824158	0.0729	0.7172	0.386	0.3365	-1.6836849988064997	1.3508429590845	1.2286041626995998	0.1441635136082984	0.1537	1.1618	-0.1935	-0.4599	0.3921713300175999	-0.3671885055231	-2.6310651780625	0.1459875052487957	0.1149	1.0648	-0.2077	0.0609	0.7582975737118	-0.9372690203661	-1.8273657469229	0.1543318737129748	0.0262	0.1919	-0.1913	-0.426	0.0523655738616999	-1.7635906941581998	-3.9957962269841	0.1548913815618622	0.0014	-0.0499	-0.0983	0.0391	2.3245436258788	-1.4736325578992	-3.3299547754173	0.1572763918153043
688	0.1369150242124774	0.2399	-1.1331	-0.6453	-0.9631	-1.4078510105687998	-1.9589288415837	-3.0260692062904995	0.1432223965338031	0.1696	1.3152	0.0741	0.2036	-2.1838136050649	0.5971485199645999	1.0159157387354	0.1535251992048873	0.1263	-0.7747	0.4589	0.6504	0.3606969054575999	-1.6453648869047	-2.5207473199797	0.1540591706945367	0.172	-0.8963	0.49	0.7947	-0.0869874408777	-1.4323617186948998	-2.147736045913	0.1609770699292359	0.0748	-0.3075	-0.3988	-0.666	-1.2329318960765998	-0.0725092055800999	-0.0860825511715999	0.1625809861329983	0.0028	0.1103	0.0861	-0.0763	5.2956899613121	-1.7741346263858	-2.814600416278	0.166202539679074
689	0.0845477301414037	0.0018	-0.1041	-0.0327	-0.1386	1.2230567953709	0.071604315874	-1.2101522813013	0.1001780954477673	1.049	2.2726	1.2917	2.979	-1.6449714565976998	-1.0418821389974	-2.6130067269712	0.1184083644243676	0.0003	0.0014	-0.0646	-0.0067	2.3390612042071	2.3761223391265	6.973473505513599	0.1205222235826543	0.2643	-0.9456	-0.5746	-1.4369	-1.703946659617	-0.505951374802	-0.0123537116397999	0.1334885282766364	0.0186	-0.0807	0.0997	0.4385	2.255142519724	1.1417740939447	2.2158781750854	0.13516889222865	0.0094	-0.3044	-0.0873	0.0607	1.6680658156186	-0.8278560519893999	-4.8924238966371	0.1362985836004386
690	0.0947792126952009	0.0057	0.222	-0.1371	0.1467	0.5166526791524	1.1893791610917	0.5713001487946999	0.1007053179269774	1.1076	-2.6855	2.9042	0.9228	2.1791317844116	-1.6395814613917998	-1.5641215285091998	0.1207496029443812	0.4009	-1.5954	0.4242	-1.5016	2.8384029498515	-1.9406343323082	-1.190520108982	0.1348539043537907	0.0082	0.1855	-0.0718	0.2273	4.286187136580799	-8.692173801643099	-7.123921254910399	0.1382100690962268	0.2474	-0.7029	-0.4173	-1.4203	1.6004351458453	2.2793384836045	3.5392596987413	0.1396374533834793	0.2476	0.8471	0.0625	1.3922	2.5633164791971	-0.9618977575843	0.2279535198758	0.1435337521070462
691	0.0868963975340571	0.0166	0.5291	0.0716	0.0368	-0.0809679571806	-0.5772802894611	-0.5164559639988999	0.1132002021286895	1.2183	-3.9713	-0.5205	-0.3177	2.8816409405908	-0.0392250016079	-0.15343781973	0.1271315080075112	0.0019	-0.1295	-0.0633	0.0444	6.876768336052999	3.0812281353319	2.3049901396209	0.130784325659991	0.0005	-0.0676	0.0299	-0.0217	-3.1980769365109	-3.3007229036072	-2.7332390287904	0.1378266257126497	0.0006	0.013	0.065	0.0487	-0.7961849122758999	-2.8589006688462	-2.2732796568767	0.1408017725258457	0.0162	0.0878	0.3113	0.2613	3.7748851096036	0.7616417313213	0.4465040554143	0.1464055260563985
692	0.0915084210054833	0.0016	0.1472	-0.0588	-0.0304	2.5166163017562	0.5004826935347	0.1039836301400999	0.1138173123131226	0.9659	3.3302	1.1495	0.5639	4.6769421174932	0.6858277111624	0.1395103868622	0.1211343843702675	0.1246	-0.8971	0.6459	0.5661	8.2162018162345	0.3884730851318	-0.3312683184939999	0.1369191540997258	0.0038	0.1588	0.1161	0.0507	-0.9928213797145	-0.2016330323374999	-0.1545394245896	0.1448010369309222	0.1366	-0.2374	-0.9478	-0.6786	1.5588102193647	-0.9608748387861	-0.845481729743	0.1473629928980838	0.0024	-0.0268	0.0021	-0.1555	5.4429902682529	6.5731581681411	4.4821547724975	0.1497119811121973
693	0.1006337093276216	1.1768	-3.8844	1.0534	1.1589	-0.9108305037357	0.6855523099474999	1.0403084177694	0.1164638556327947	0.0002	0.0102	0.0377	-0.026	0.2176849888631	1.9437817747642	3.451170653004	0.1288236159359261	0.0772	0.9436	-0.055	0.0722	0.9048110200386	0.5267638380423	1.0813431987895	0.1346618576143717	0.228	1.5631	0.0171	0.31	-5.0575072534543	1.5008579351436	1.7332572174885	0.1379754615130824	0.0001	-0.0041	-0.0156	0.0247	-1.7138217603226995	-0.5741328470051	-1.2941496518458	0.1385001346927871	0.0217	-0.4514	0.1202	0.1301	5.2513503657132	-0.2190619949375999	0.5330587229543	0.1404878654481387
694	0.1594861666678277	0.6401	-1.7981	-1.6694	-0.0232	0.5216885870819999	0.353300415686	-0.0437887931691	0.1664762430136795	0.3087	1.5034	0.7211	-0.035	2.2253991885148	0.7712807738427999	-0.1198782145429	0.1776414045820053	0.0278	0.258	-0.4045	-0.0662	-3.7546234487931	-4.2906722420806	-0.1781452430096	0.1904463415939871	0.0003	0.0084	0.0012	0.0504	1.4605313286761	-1.2601572733209998	-0.2446349648926	0.193961559546997	0.0644	0.462	-0.5278	-0.0764	-1.1920151441485998	-1.1724616578907	-0.0598407496947	0.1956651898534851	0.0003	-0.0155	0.0325	-0.0262	1.4307093114054998	-2.750864706544	-0.3755685710622	0.2021927603542347
695	0.0850272446687908	0.0009	-0.1235	0.0266	0.0009	1.4448728024575	0.2989676902893	-0.7383113141162	0.1076873619765499	1.3525	-4.1202	1.2635	0.5167	-0.3752931698473	0.8990669375564	-0.5470648418835	0.1215135582192252	0.0004	-0.0455	-0.0333	-0.0473	-6.4601649839707	0.3289077366519999	2.1290087632998	0.1329784056179953	0.0007	0.0833	-0.0226	-0.0287	3.2097618166288	1.3391187359359	-2.2626570385877	0.1353517711181682	0.001	-0.0618	-0.0742	0.0401	5.504994884636099	1.0117060344505	-2.7354028954789	0.1365650120420053	0.0194	-0.1844	-0.2948	0.3036	-1.6541777257815	1.0194959545291	-0.1486379699846	0.1384710318131944
696	0.128272433642797	0.081	-0.5322	-0.8147	-0.0047	-5.691480850154099	-0.6423930052696	0.3572740617867	0.1511370696701706	0.049	-0.657	0.2326	-0.0136	-3.2643699432404	-1.5944550051788997	0.4273046564327	0.1589419704181754	0.0037	-0.0552	0.0231	0.1757	0.8448128982211	-0.0371004779501	0.5893585998859999	0.1842822919418874	0.0011	-0.0783	0.0513	-0.0074	1.4156409306473998	-0.7210003806081999	0.6076924521921999	0.1897291663509356	0.6677	-2.1954	0.6751	-0.0529	-3.5439415193946	-1.3298731237214	0.4121575896132	0.200982506781656	0.1515	-0.3387	1.0075	-0.0262	-1.4562822813605	-2.7146297752693	0.4716442520316	0.216508930344886
697	0.0965443679583852	0.0025	0.1771	0.028	0.0784	0.9929394088066	1.8891343051219	0.4048791289336999	0.1038850033044142	1.1434	2.3901	3.2245	-0.632	0.2220520652708	-0.4986335710918	1.2293910233135998	0.1282585457117591	0.4	1.887	-0.4516	0.9557	-0.5181083712883	-2.8194002660234	2.1222811050501	0.1437378044779403	0.0157	-0.3628	0.0457	-0.1738	4.5224420359343	3.5745897403099	0.8809298004037	0.1465651327115529	0.0308	-0.1333	0.5196	-0.1644	0.0028326982103999	-2.5824371921173	2.2993640862308	0.1467906731379007	0.4654	1.4797	-1.1449	1.1204	-0.8463472764183999	4.4264056979956	-1.6538629815359	0.1489410041470476
698	0.0877733863308678	0.0213	-0.5928	0.0954	-0.0606	1.6592529767417998	-0.7024304701178	0.6309441833359	0.1140794951071204	1.1716	3.8592	-0.6108	0.3723	-0.9902247396883	-0.2610410086945	0.3319764930466	0.1284738238938098	0.0001	0.0274	0.0172	-0.0012	4.189009850751799	-3.1929229994892	2.8255771218433	0.1306028241345418	0.0021	-0.1207	0.0825	0.0471	-4.8934074724046	2.7482287234871	-2.2131241629364	0.1367435809726652	0.0091	-0.2309	0.1773	-0.1229	2.7690411867274	-3.0745004770822	2.5841682854681	0.1404345433045117	0.0073	0.0015	0.2671	-0.0802	6.5885806361755	-1.5285160857257	1.1798581476622998	0.1424899740028057
699	0.0826104370764834	0.0028	-0.2083	0.0389	-0.0787	-1.1041228135648	-0.5722837245621999	-0.5791294119039999	0.1007425710681286	1.5549	-4.5864	0.7286	-1.2592	-2.2685584931927	0.1649259846944	-0.6852375657019	0.1060395979682911	0.0172	-0.082	0.459	0.1606	-9.3099774127252	1.4582887759262	-2.5486808717767	0.1162294299587256	0.0004	0.0146	-0.0199	0.0653	6.5285431713273	1.8918096312095	2.7450025949697	0.1279898435904979	0.0155	0.4031	-0.0396	0.1341	-1.9463784147904	0.1245600351961999	-0.5816080228381	0.1330789252655553	0.0265	-0.2042	-0.4555	-0.2216	3.3107553764357003	0.3955941736885	1.2020082739464	0.1344135796560936
700	0.0882477177358354	0.0029	-0.1262	-0.1839	-0.0022	-1.0536457051767	2.9919981417043	-0.4076331410827	0.115114471017076	0.7564	1.7492	2.6001	-0.1873	2.8082661883353	6.5576176710146	-0.7765133969258999	0.1202856252894881	0.1398	1.1406	0.6609	-0.0737	4.5427036967448	7.7909823404289	-0.9203515171651	0.1371169826077939	0.0013	-0.0062	-0.0817	-0.0835	-1.7948684035647	-1.3458070511548998	0.2384581090727	0.1543554164222464	0.4919	1.2873	1.7603	-0.1555	1.3079983986522	4.200616044808299	-0.5613070189969	0.1570206860868656	0.0204	-0.2598	-0.3423	-0.1031	-0.5962829732892	4.8044528799919	-0.5185804876567	0.1669177212721591
701	0.1006963812302248	0.0001	0.0194	0.0356	-0.0072	-1.5579446726893	0.0968231985527	0.0281696099811999	0.1246574196361043	0.8341	1.5159	2.7795	-0.1138	1.0853561879209	2.3517296600925	-0.0847055450970999	0.1321045225052153	0.0786	0.8424	0.4268	-0.0266	3.492480835239	4.731117470767099	-0.2012396020304999	0.1478860318360556	0.0313	0.2401	0.5089	-0.0199	-1.1912676265653	-4.5633194448316	0.1328614146739	0.1629133211512705	0.0007	0.0526	-0.0128	-0.0571	-6.873030748136499	-3.4465675184121003	0.2211865185954	0.1663157095409739	0.0	-0.0087	0.0029	-0.0124	-2.9840901925336	-4.0549288021262	0.1646899265102	0.1688638150613919
703	0.0896168672319492	0.022	-0.013	0.5269	-0.3011	-0.1625654028524	-0.7147448387269	2.3870203586304	0.1086225921793748	1.0993	0.1746	-3.3879	1.9161	0.1008361876840999	-1.3417940620234998	1.7547385122506998	0.1188208522561373	0.0275	-0.1312	0.5334	0.2142	0.6459338780325999	-7.651196552351799	4.3459885432448	0.1283801473349179	0.0207	0.0263	-0.4855	-0.0705	0.1530837324537	0.7341802958927	0.5015056123328999	0.1393292475934366	0.0067	0.0917	0.1795	-0.1764	-0.4991450304909	1.9715579544384	-1.1938249235608	0.1562191561144242	0.0457	-0.0472	-0.6489	0.1231	-0.4610216337425999	-0.1399825032306	3.1634944125256004	0.157865140721183
704	0.0887343531766601	0.0118	-0.0357	0.444	0.0206	0.7625072779966999	-1.8955078760953	0.1562705179403999	0.1073553753417189	1.0428	-1.3303	3.5777	0.0229	0.1371498050202	-0.5049677990345	0.1547361397431	0.1163512719223596	0.0874	-0.9285	-0.5126	0.0464	1.398251311078	-8.0465153248254	0.1529657033615999	0.1278795019553522	0.0452	0.2534	-0.6787	-0.0747	-1.3236962679015	-0.5675232178474999	0.3142721292316	0.135971644115587	0.0024	-0.0189	-0.0553	-0.1523	5.0686413311424	-0.8339148787172	-0.2604902062647	0.1385651982403637	0.0015	0.0314	-0.1213	0.0302	4.7075509953778	-0.6429438076994	-0.262811445076	0.1427799117117737
705	0.0863648033571511	0.0022	0.058	0.1165	-0.1432	0.6187478438188999	0.301761045469	-1.6238835921425	0.104649079484482	0.9713	-0.877	0.0839	3.6257	0.2401892024235	0.1204290169726999	-0.5947485950919	0.1119493247684173	0.1337	0.5441	1.1701	-0.355	2.5383336547026	2.2902758461391	-6.537828126572499	0.1253476793183834	0.0283	0.1172	0.0252	-0.5695	0.7402784656511999	1.9374868898522	0.4629887852776	0.1337399310285854	0.0057	0.0903	-0.0965	0.2158	-0.9512751392953	-3.4380694237809	-1.9146679320462	0.1363860348265321	0.0007	-0.0116	0.0254	-0.0823	-0.6084399697755	-3.923011620189099	-3.7440795165655	0.1413534424822937
706	0.0907844905046102	0.0306	0.4035	0.3836	-0.4424	1.1951232435739	1.9073894713667	0.2420776678970999	0.1098746466199867	1.0078	-2.1645	-1.9471	2.2984	1.3048902992269	1.3794846854341	-0.5376225145155	0.119951736877961	0.0374	0.232	-0.1277	-0.6309	5.1092039957941	4.1596206068188994	-5.2847525987775	0.1286841291594834	0.0226	-0.1405	-0.0105	0.4929	0.217960390078	0.0990657513026	0.6309048403051999	0.1395071476866884	0.0086	0.1085	0.2516	-0.1328	-1.8108416740289	-1.0971590971309	1.2727863861757	0.1578827252651264	0.0855	-0.376	-0.3406	0.7451	1.5421287743479	2.7911913130115	0.4114100720299	0.1595717524990402
708	0.0828332749587108	0.0021	-0.1541	-0.0616	-0.1025	-0.9142533474066	-0.7457864899491999	-0.4887191273553999	0.093818581738085	1.1059	2.9956	1.4383	2.5767	-5.3052503177722	-2.6663558766004	-4.419520667623099	0.1102472430777741	0.482	1.8926	1.3055	1.1279	-3.557396835894	-2.3034164183929	-2.3288320162251	0.1174502162505094	0.0004	-0.0673	0.018	0.0138	5.073008407550099	5.186985167487999	1.2776255789517998	0.1277015765050778	0.0168	-0.29	-0.0703	-0.329	-2.8088169907651	-1.4805962743331	-2.3439397400139	0.1335847971317242	0.0211	0.1649	0.4054	-0.2139	2.6156820530588	2.4186128122825	0.8972571581442	0.1349167004690554
709	0.1420264784988354	0.1164	-0.5487	0.797	0.5412	-2.4187701844053	0.9785005165397	1.7418733412117997	0.1618012286556556	0.3895	1.601	0.5345	-0.8731	0.5001286062584	2.2671814871182	0.2273240313845999	0.1843356104105836	0.0003	-0.0429	-0.0033	0.0237	-4.456503116481099	3.091575352406	3.5452791824384	0.1844949348310516	0.1824	1.0389	0.0884	-0.6295	-0.5558383377296	0.9104764164594	0.5532810407341	0.193103475696771	0.0198	0.1445	0.3648	0.0004	-0.5321931762789	0.5361274793488999	0.4457958808616999	0.1945968628439162	0.0	0.0073	-0.007	0.0143	-3.5123490657425	3.7292865370223	3.109279716221	0.1962325319198811
710	0.1213291942901653	0.0161	-0.2381	-0.1531	0.3451	3.4829598218096	1.6382437983479998	-11.3625426673749	0.1278436214008599	0.119	-0.2948	0.0444	-1.1432	-0.0396184319149	0.7505469966638999	-13.9277869550763	0.1329105392006871	0.0798	-0.4238	-0.3998	0.749	-1.7792098773461	-1.450577541909	-0.3326846675992	0.1338179369475016	1.1062	-1.9803	-0.529	-2.8633	-4.4765287191074	-1.4295290204845	-6.6236352765292	0.1481389747515086	0.0019	-0.0177	0.1278	0.0517	1.6625971343513	-0.0059407976357	4.0307328382457	0.1504368332857185	0.0016	-0.0662	0.1001	0.0357	-0.7390981747302	1.2090506764417	-8.1441647270228	0.1571426621854743
711	0.1279637828186328	0.0094	-0.3203	-0.076	0.0382	0.6812245765705	-1.1114012742443	1.9029043658669	0.1317357314382854	0.0903	0.6774	-0.7528	-0.0482	-0.8711333857593999	0.5068169214774	-3.9096349897511	0.1388359292909272	0.493	-0.9181	1.1055	-1.8059	-2.0115698166603	1.8279952354141	-1.8694627897719	0.1400773183473316	0.0788	-0.2835	0.6085	0.627	-3.5591672722755	4.0746396605069	-6.539991993261	0.1434710463950796	0.0777	0.4426	-0.4303	0.6566	0.0899775112108999	-1.7749608300304998	-2.8937585940464	0.1458688990617431	0.1001	-0.0135	0.0476	-1.0134	0.0908037148556	-0.5969911478418	2.1394346664353	0.1523692725020201
712	0.1198687587776539	0.0014	-0.0184	-0.0593	-0.1159	-2.0460343115535	-0.6325965906253	-3.508611477826	0.1214516532746829	0.0135	0.3462	0.1715	-0.1344	-2.0814823822142	-0.7862704685394999	-3.5272994174085	0.1265672506780402	0.0796	-0.3686	0.8574	0.2697	-1.4696589117985	0.1890826055442	-2.3909546617004	0.1274520266532451	1.0014	0.4028	-3.3869	-0.3898	-2.70680051216	-0.5764934288471	-3.6749144685949	0.1278164945315658	0.0705	-0.2447	0.8535	0.1972	-1.0432591450719	0.6242165250862	-1.8415685810056	0.1281416314628532	0.0316	-0.1963	-0.0863	-0.5688	-2.3776173742931	-1.6868717842932	-6.4668532991897	0.1282802498531446
713	0.0910868017056278	0.0058	-0.0148	0.0032	0.3084	-1.2248272317523998	-2.2818564375693	-1.097277126223	0.1033168472408431	1.3255	0.6281	1.6867	4.0005	-1.9873345097491	-4.6362614237494	-5.1660546751556	0.1073543224740408	0.4221	-0.5062	-1.2382	-2.027	-2.9384522769216	-7.5957228790648	-2.007674856621	0.1300369108812462	0.0246	0.1423	0.4937	0.1411	-0.2554542983350999	0.1810566272813999	4.1083172947861	0.1380205907659534	0.2085	-0.2304	-0.417	-1.4281	-1.7160643130726	-3.7390436086359	-1.8722168019209	0.1412781097080513	0.0498	0.0875	0.4723	0.5459	-2.7337898312202	-6.8537526630935	-3.899681202984	0.1441523249139431
714	0.078455551846213	0.0562	0.5269	0.7108	0.5399	1.6775474860172996	3.2194008591503	2.464840873355	0.1080594354916825	0.9156	1.9415	2.2839	1.9297	4.4275073028552	4.5210650298598	5.090398027119499	0.1129079925774925	0.0258	0.1994	0.4979	0.2357	-1.4649377481144998	-0.297826742399	-0.514606841556	0.1256079842227354	0.0151	-0.275	-0.2147	-0.2419	2.3273369810585	2.7320980809001	3.0861460141694	0.1339600266774396	0.0557	-0.5989	0.1038	-0.5038	2.6873257119635	3.6489087253022	3.4755633320379995	0.1387957101131163	0.0185	0.054	-0.4334	0.0952	1.1520426249573998	3.2267973489219	1.8090318946167	0.1425873067503641
716	0.0991446181745975	0.0288	-0.2537	-0.4379	-0.424	-1.0537637342688	-0.4477630323966999	0.6362554924803999	0.1052634727925646	1.3428	-2.4087	-3.1609	-1.8281	-1.4114312263625	-0.5832997731581999	0.8024404541572	0.1285961447009288	0.056	0.5232	0.3957	-0.4715	-1.6646429719476998	-3.562511429885	-5.3526980127964	0.137816370083228	0.0001	-0.007	0.0325	0.0054	-0.0583457145280999	0.2612770668787	-0.2967251375394	0.138997741639556	0.0164	-0.2397	0.0453	0.3432	-0.4959975880348999	-1.7154741676120997	-3.7330241249388	0.1458801932266127	0.0558	-0.5701	-0.3363	0.3687	0.1575688379535	1.1246205325594998	1.4594690668472	0.1470683465002643
717	0.1349349685501301	1.4411	3.9687	0.3137	0.4135	-3.6888812444934	1.0660387598472	-0.2933416368992	0.1505997723681348	0.0314	0.0987	0.5471	0.0581	-2.97433312092	0.4766801599612	-0.2665883760231999	0.1580204477072855	0.0113	-0.2967	-0.1079	-0.0888	-8.771922124871999	0.5213738428364	-0.7948472492321	0.1625331826329742	0.0464	-0.6497	0.0618	-0.0525	-0.0477624392697999	1.558770876334	0.0893873657504	0.1655195265928664	0.1469	1.1353	-0.1856	0.0906	0.6578941593654	1.2194372365464998	0.1393923577701	0.1749213670559769	0.1793	1.225	0.1035	0.1621	-5.4638027314932	1.2594884417991	-0.4126297059816	0.1757591836627655
718	0.1308912804788988	1.4568	4.0447	0.4776	0.3277	-5.9939500701757	0.7703758841367	-0.4109379556615	0.1464404235668981	0.0339	-0.3361	0.4844	0.0038	-5.3053683468643	0.1811746563735	-0.3802503917155	0.1563267856506294	0.022	0.4395	0.1108	0.0778	-9.1702309676788	0.2172128724947	-0.6538418272033	0.1614089459609924	0.0072	0.2576	-0.0082	0.0137	-3.371304300683	1.2725896710222	-0.2076918590653	0.1637034614106411	0.2903	1.6267	-0.0383	0.1123	0.6562810951067	1.2319876633398	0.1080359623022	0.1716782494327516	0.2037	-1.2977	-0.2762	-0.1414	-4.8094101018601	1.2588982963386	-0.2932236078071	0.1722479666069325
719	0.1282828733862525	1.2738	3.8362	0.3506	0.2329	-8.1238243801509	0.8106238045427999	-0.4453237644932999	0.142668120316422	0.0556	0.6187	-0.4489	0.0233	-6.8717717711541	0.1929775655835	-0.3779684959349	0.1583958635719931	0.0673	0.7944	0.0399	0.067	-8.9805582166741	0.349759542923	-0.5212164707136	0.1602848118195803	0.0016	0.1168	-0.0295	0.0009	-6.5761088954436	1.2866351329821	-0.3751357977245	0.1649672230783461	0.2906	1.6195	-0.1137	0.0824	-1.3502921566547	0.9258988844938	-0.0414675543577999	0.1686011633462223	0.0041	-0.1471	-0.0154	-0.1208	-2.5416384692814	-0.9245218784193	-0.1797189642375999	0.1700061481951794
720	0.1341486935829893	1.5265	-4.1007	-0.4015	-0.3026	-2.6152492797211	1.1789926009869	-0.1231830291216999	0.1505694244219825	0.0275	0.0876	0.5146	0.0361	-1.9475587057114	0.6086760279596999	-0.0976887452280999	0.161804789663614	0.1117	1.0129	-0.0605	0.0772	0.1683094853346	1.6300997909931	0.0825810214393	0.1624178644065206	0.0049	0.2051	-0.0444	0.0272	-1.8132415989016	1.1537343752775	-0.0503197362653	0.1654252370555148	0.0789	-0.8361	0.1197	-0.0408	-0.7373277383487	1.125997538634	-0.0064916000655	0.1746425471151995	0.1586	1.1402	0.2021	0.1455	-3.73365361343	1.4394828072516	-0.1744076550931	0.1752372233169876
721	0.1344675202905766	1.2642	-3.6111	-0.0425	-1.0297	-4.6571525730511	1.2730224443599	-0.6853162517632999	0.1486285295573717	0.0321	0.2601	-0.4792	-0.1641	-3.2994639266248	0.6156397443935999	-0.6042302654906	0.1627470033374642	0.0098	-0.2921	0.0388	-0.0615	-1.5575118993516	1.5123854431387	0.2621426135541	0.1645060629929078	0.0227	-0.354	0.271	-0.091	-0.6570679557207	1.2653112103427	0.4374551583533	0.1667074189464301	0.2771	1.5364	-0.1805	0.3171	1.479691384627	1.1129356524416	0.9224366977921998	0.1722095573325473	0.0099	-0.24	-0.0082	-0.1698	0.5667757002642	-0.5975419502716	-0.0648373145936	0.1731363524666756
722	0.1039983282483945	0.8086	2.7778	1.9215	0.5042	-4.9573792403228	-4.1260610016318	-0.863972954172	0.1082612586495451	0.0022	0.0439	-0.0134	-0.1697	0.1977380722982	0.5990763284688999	0.0002360581841999	0.1111145859161851	0.1206	-0.6097	-1.1197	-0.0491	4.0775117017480005	3.2862840113403	0.6780377910838	0.1214614194033202	0.0484	-0.6734	-0.361	-0.117	0.9207842905028	-1.4060805741873	0.319858839591	0.1313128042305532	0.0016	0.0824	-0.1016	0.027	-5.7052509108991	-2.5090624398618	-1.1807630373684	0.1346928269913246	0.0222	-0.2381	-0.4357	-0.0206	-5.9943435004827	-4.942507574718199	-1.0168993145029	0.1387044189518156
723	0.0960157346732357	0.6082	2.5391	1.7188	0.3174	2.5482087554083	1.8792198613855	0.26753260876	0.1083210255193401	0.1654	-1.3108	-0.7377	-0.1651	-2.6691885748108	-3.4263058576016	-0.2206357161656	0.1084887133473538	0.006	-0.1649	-0.1299	-0.1982	0.1236551454901	0.4657034543958999	-0.0190026838281	0.1163417362118843	0.0614	-0.579	-0.6737	-0.0453	1.879810006846	1.3282994024933998	0.1896727510047	0.128417765764192	0.1302	-0.8465	-0.8935	-0.0799	-4.0140907362596	-2.3374874829791	-0.5609922747513	0.1298854816821383	0.5728	-1.3018	-2.218	-0.0274	-6.2115170299467	-3.551495381289	-0.874595572461	0.1340998287629461
724	0.0958713462740738	0.6138	-2.2638	-2.0251	-0.6144	1.1504295606987	0.9379771949187	0.2683981554354	0.1048325232108662	0.0657	-0.6722	-0.6602	-0.229	-5.6350236010996	-7.5434359912644995	-1.7170085458094	0.1085517927997842	0.0025	-0.1084	-0.029	0.1483	0.1325073273976	0.5690182530140999	0.0020458375963999	0.113711148706819	0.0107	-0.3264	0.1428	-0.1172	0.6465633665238	0.0266352317838999	0.0084980946312	0.1225178348596427	0.0411	-0.6289	-0.2761	-0.1758	-3.4641145101043	-4.2645091266651	-1.1743107803336	0.1283645516635309	0.2976	1.0098	1.5519	0.2236	-4.9654445616163	-4.191055688348199	-1.3614655773735	0.1317229764884173
725	0.0917595010985068	0.1512	-1.2507	-0.9394	-0.1574	-12.9189529618669	-10.5374406275345	-1.1595571438211	0.0981768413145145	0.3715	-1.906	-1.3837	-0.3594	3.0594714393548	2.3045967093139	0.5839292616494	0.1087276408116696	0.0022	-0.0694	0.1144	0.1147	0.2843320828689	0.5184624585646	-0.198288874728	0.112195171024976	0.1251	-1.0873	-0.5913	-0.3758	0.2700899057554999	-0.2395597139323	0.5004826935347	0.1179854357466631	0.34	1.5687	1.3627	0.0692	0.5258589483362	0.6879522348202	-0.0905676566713999	0.1209051726880369	0.0325	0.5274	0.3148	0.1626	-1.6148346950814998	-1.4311027417125	-0.0105832752582999	0.1253938096224081
727	0.0828955451913761	0.4764	-2.2343	-1.8643	-0.3915	-15.8008693036726	-13.6910599393544	-2.6668279929688	0.1084217774225275	0.0028	-0.0252	-0.0622	-0.1846	-0.1267239018846999	0.366677046124	-0.1051639210611	0.1088549455599581	0.3406	-1.8849	-0.9768	-0.4317	-2.2218583157518	-2.029706953813	-0.3493267695853	0.1122349925752729	0.2704	-1.2712	-1.4055	-0.1487	0.5923093271885	0.9747235855925	0.0200649456569999	0.1156642682287814	0.803	-2.3261	-2.2075	-0.3608	-11.6907422294743	-9.8432721938637	-2.0380476763214	0.1218995075381241	0.0312	0.5378	0.2804	0.1269	-0.2805551519216999	-1.9835969218326	0.3152163619683999	0.1306488915972496
728	0.0919876885775198	0.6476	1.7739	2.7208	0.1012	-5.8464923911121	-10.2849370565019	-0.1678767119969	0.0988910869027213	0.0808	0.8444	0.7143	-0.0405	0.3748210534789	-1.5929206269816	-0.0245107081260999	0.1083159860867153	0.0021	0.0794	-0.0318	-0.1486	0.1308549201082	0.6668250273343	-0.173896195694	0.1118335798824963	0.0858	0.8107	0.6828	0.1656	0.3579428933086	-0.4506350736378	0.1755879460141	0.1194488593454191	0.095	-0.7242	-0.8178	-0.0176	-1.9463784147904	-3.3892840657128995	0.1282189370513	0.1212150215396464	0.916	-0.8738	-3.2477	-0.155	-3.7186639187333	-5.1696348909493	-0.2489233552389	0.1275132730501856
729	0.0827279275545409	0.5339	-2.3695	-1.9732	-0.4149	-15.2162318674706	-13.2640700271673	-2.5084329513706	0.0986291786260553	0.2815	-1.655	-1.1959	-0.3334	2.5284192109662	1.8594303169434	0.5518646916289	0.1088173142684262	0.0022	0.0564	-0.0301	-0.1641	-0.1647686125716	0.3276094166389	-0.1129538411397	0.1119517248657317	0.2304	1.4404	0.959	0.3039	-3.4036836149491	-3.4391710286405	-0.4437893862959999	0.1128668241650524	0.2576	1.1705	1.4288	0.1066	-13.281420303706	-11.047404991467898	-2.3206093228088	0.1200457026539079	0.2891	1.4073	1.2569	0.2269	-1.5560562072156998	-1.6360405886288	-0.1665390489530999	0.1252611857792599
730	0.1088517358753854	0.9715	-3.6071	-0.4956	-0.3617	-13.971221660969098	-0.3032954236662999	-1.2506362598916	0.1245243540662723	0.0764	0.9361	-0.1974	0.0746	-13.6405434879356	-0.634209654884	-1.2338761288134	0.1363068981314045	0.0003	0.0583	0.0048	0.0017	-0.0404052925288999	1.5397288494752	0.1031180834647	0.1494204558331178	0.0204	-0.2548	0.3569	0.1124	-6.260656475291	0.2138293718545	-0.5338455835682999	0.1517308036196979	0.004	-0.054	0.1887	-0.0379	-8.0683900498946	-1.2251026329673	-0.8091287693761999	0.1540003232924314	0.4272	2.0277	0.0868	0.2038	-7.366707097360099	0.3621132545627999	-0.641684830717	0.1576523467923624
731	0.1099765939781678	0.7227	3.1178	-0.367	0.038	-10.1225290257723	0.7618384464747999	-0.0277761796741999	0.1174571526824202	0.0047	0.1052	0.1308	-0.1779	1.5352437439754	0.0662143206681	0.1164160278413	0.122657252179893	0.1641	-1.3847	0.2948	-0.0464	-3.1803725726959	-0.4248653885293	0.3663623018783999	0.1315057039214141	0.0089	-0.3	0.0995	0.0341	-4.8784571207386005	-0.287990984724	0.1581196403832999	0.136148488401216	0.457	2.2382	0.1559	-0.0201	-4.289019834791199	0.4814800097066	-0.0409954379893999	0.1383507630874418	0.1602	-1.3161	-0.0713	-0.0171	5.0349636968632	-1.6396994904839	0.2141047730693999	0.1421489657803202
732	0.1047004833142243	0.1444	-1.4281	0.0355	0.1691	-15.680440286699898	0.2331074568975	1.5405550531199	0.1175932339004779	0.6018	-2.7548	0.2424	0.1698	-0.3222587644637	0.3352813076254	0.1116948641572999	0.118449399069326	0.2611	-1.7896	-0.0164	0.3218	1.0068274986437	0.1866039946101	-0.0331268318494	0.1209953885645815	0.0429	-0.7094	0.1483	0.0826	0.0865940105706999	0.2645818814575	0.042490473156	0.1315933161094772	0.0003	0.0209	-0.0378	-0.0459	-1.0525441003171	-0.9477736095629998	0.1439168063006	0.1331804169323156	0.0007	0.0659	-0.0514	-0.0239	8.7811283940558	0.2098950687844999	-0.8645237566017999	0.1349089250504398
735	0.0992046816113092	1.1521	-2.5981	-3.2666	0.0013	-5.605201583829	-7.833905586922599	0.0928102094213	0.1072172508621288	0.0022	-0.0049	0.0452	0.1698	0.3667557321854	1.1278466610768998	-0.0589358599885999	0.1092379479518375	0.0658	-0.036	-0.945	0.0939	3.8148969718255	4.8817225922867	0.0144782352976	0.1195088808879195	0.0898	-0.7427	-0.7586	-0.0109	1.7359718866068	-0.3947286270131	0.2723718015361	0.1262642000809429	0.0913	0.6515	0.8128	0.0044	-3.4187913387379	-1.5254866723618	-0.2648966257030999	0.1299374147019178	1.6545	2.2687	3.7342	-0.0884	-2.5031216422261	-2.9493502964255	-0.0071997746181	0.1364197361470519
736	0.0934704606870097	0.9137	2.8741	2.4323	0.6973	0.6329900209323	0.5482844758351999	0.1563098609710999	0.1040981731786571	0.2037	1.2979	1.0706	0.3223	-3.1297774352157	-4.4311268616796	-0.8052338093368999	0.1074547994924033	0.0021	0.0366	0.006	-0.1683	0.5583169486637	1.0104864004988	0.1629194901287	0.1134381862382655	0.0158	0.0758	0.4503	0.0279	2.8949782279981	2.6339372193036	0.7167513332926	0.1248295625827434	0.9893	-2.0407	-2.7296	-0.5223	-5.048891129731	-3.6572101047799	-1.2174307419808	0.1277628030573919	0.1071	-0.2343	-1.0937	-0.0797	-2.3577098007589	-0.941478724651	-0.5317997459718999	0.1328919003190932
737	0.083240665293949	0.0228	0.5991	0.0679	-0.2165	1.4617116195970998	0.5635102287160999	0.8826215507237999	0.0979886892667718	1.5749	4.5676	0.4756	-1.7377	8.7691287696923	1.0774875817809	-2.1201565813923	0.1240970683905951	0.0182	0.4633	0.0159	-0.0675	12.5942549294998	1.3417153759621	-3.431105707347	0.1285905205868115	0.0009	-0.0344	-0.0828	0.0476	-2.7737230073806995	-0.3005020684866	0.4728638859833	0.1319147703925963	0.234	1.3909	-0.021	-0.8522	5.189345749329999	0.5704346021193	-1.040623162015	0.1358982785318092	0.1037	1.0209	0.3162	0.0529	3.2843168598052994	0.8444981539755	0.5263704077353	0.1516242350360186
738	0.1312025338890653	0.2581	-1.3584	0.7865	0.6982	-2.4464676780181	2.3296582198698	2.5990399510727	0.1410027985912148	0.0985	-0.9277	0.3686	-0.2259	-2.0472539455052	-1.2574426042026998	-2.3097899893663	0.1472959085060527	0.1742	-0.8409	-0.3832	-0.9591	0.1263304715777	0.4131805084113999	1.7813737440346	0.1495916579974686	0.0042	-0.1967	-0.0367	0.0476	0.4943845237761999	2.3552311898248	3.2222729003914004	0.1514451086183544	0.0468	-0.5333	-0.3395	-0.2528	0.0959183088465999	2.1489556798647	2.7476385780266	0.1579019095064529	0.0955	0.3663	-0.5104	-0.7162	-0.1807812260665	-0.3471629028967999	-0.1918759607239	0.1601452886613226
739	0.1366931469571647	0.23	1.1869	-0.3945	-0.9794	-1.3687833810836998	1.5646723309389998	3.5527543582714003	0.1433730348877999	0.1909	-1.3975	-0.0714	0.1979	-1.7826720640477	-0.7276100097657999	-1.2611015060578	0.1531139520297603	0.1975	-0.9153	-0.5399	-0.8974	0.8458358170193	0.8814019167720999	1.6739672702236	0.1537646260923008	0.1069	0.6838	0.3519	0.6719	-0.6024204860783999	1.7914849029244997	3.8097823778345	0.1608145681635865	0.0703	-0.2044	0.2873	0.729	-0.6754804940883	-0.0610210406156999	-0.0062948849119999	0.1614194867650453	0.0045	0.1425	-0.1345	-0.0577	4.8854601802032	1.8820132165652	3.1876510333754	0.1659611478061545
740	0.0855985078863649	0.001	0.0705	-0.0684	-0.0892	1.4059625450951998	0.044064194384	1.1809990955526	0.1038314757321547	1.1855	-2.4292	1.413	3.0378	0.0770336541106	0.4134165665955999	1.4661180390355	0.1252161425197699	0.0005	0.0044	-0.0804	-0.0068	2.4332090766722	-2.2859481127621	-6.283593462189099	0.127886772438474	0.1144	-0.6055	0.4065	0.8999	-2.6692672608722	0.8156990555031001	0.9386853694713	0.1377409678527932	0.0192	0.2016	0.0633	0.4052	2.6865388513495	-1.4331879223395998	-2.9820050119065	0.1412371037275532	0.0087	-0.2912	0.0422	-0.076	2.526216001247	0.8348591114539999	5.1778575843656	0.1424021898279805
741	0.0945179953055279	0.0036	0.0776	-0.1931	-0.1174	0.9909722572716	-1.0248466067043	0.4943845237761999	0.1004481058443982	1.1041	1.5088	3.6963	0.741	0.8818346901098	2.6479039952021	1.7102022014982998	0.1205006421839579	0.4311	2.2119	0.4064	-0.5552	1.5730523964780998	3.0049026557739	1.6460730614573	0.1342916377343415	0.006	0.2382	0.0481	-0.0893	-1.1086079190646	11.6916077761497	4.0457618759731	0.138131803727195	0.0541	-0.5714	0.4659	0.211	1.5513350435317	3.5172276015493	1.9578272367241	0.1397580951147096	0.4418	-1.9628	0.5137	0.7911	4.478889300949399	-4.6495987111567	-1.8002190557399	0.1432033343001795
744	0.0878215282920199	0.0046	0.0133	-0.2784	-0.023	0.0856104348031999	2.4110196073574	-0.4255342200511999	0.1150006168830586	0.7276	-1.5976	-2.6338	-0.0317	0.9369936191512	6.4412803292347	-0.4365109256164999	0.1168276329916155	0.2664	-0.2858	1.8271	-0.0233	-0.3570773466331999	8.4889277050469	-0.4943058377147999	0.1348605218017069	0.0021	-0.0599	0.0253	0.1384	2.6469597624653	-0.2494741576687	0.0769943110799	0.1381101576497164	0.0012	-0.014	-0.0844	0.0773	5.934581436849399	2.8558319124516	-0.1371891480509	0.1430556494880777	0.0106	0.3139	0.1103	-0.0217	-0.7460225481334	0.2155604652053	-0.4222294054723999	0.1447875874191304
745	0.1020030697647641	0.592	2.8171	0.4958	-0.7234	-15.0657054320124	-2.3431528793999	3.2578783431748994	0.1170349108492848	0.0793	1.0032	-0.0937	-0.0232	1.0015948755606	0.2790994597858	-0.0006294884912	0.1182562226561749	0.5818	2.656	0.1866	-0.5394	-1.1487378103786	-0.1324286413362	0.3733260183122999	0.1244035366733492	0.5568	-2.0082	-1.2062	1.1068	-1.4955466259991	0.1051245780304	0.1996265377717999	0.1285986359365273	0.0166	0.3493	0.2288	-0.1403	-3.3485246859077	-1.2767206892457	0.6659201376282	0.1314356740723358	0.0199	0.4692	-0.0831	0.0021	-2.8651955537582	-0.3037675400346999	0.6060007018721	0.1352716763685774
747	0.1177317666648813	0.2464	-1.7371	0.342	-0.0671	0.1869187388557	0.3306781730335	0.0430806186165	0.1187420672518886	0.4004	2.2268	-0.2283	-0.2159	0.3629788012382	0.2272846883538999	-0.0162880147098	0.1306281962243724	0.0002	-0.0074	0.03	0.0427	-2.0391886242117	-1.0334627304275998	0.1897120940354	0.1392210227184396	0.0007	0.0757	0.0395	-0.027	5.1318655814773	-1.4232734786032	-0.1196814993894	0.1427791267465519	0.0399	0.6388	0.0929	-0.0507	0.3052232321706	1.3440759578041	-0.0561818478396	0.1429309884850166	0.0149	0.2568	0.3001	0.029	-4.1248807107108005	0.2013576311226	0.1598900767648	0.1447772814431565
748	0.0931362970231647	0.0794	-0.4045	-1.0542	0.0595	6.996017062104699	16.3782676222258	-1.3868024891443	0.1084743866295767	0.0117	-0.0679	-0.3436	0.199	-0.5165346500603	-0.3762374025841	0.0341497506476	0.108809192671328	0.4829	-0.4784	-2.5297	0.1677	0.3457465537915999	0.5979353805786	-0.0841547426673	0.1124579612850373	0.4309	-1.1711	-2.0832	0.1899	-1.5681345176406	-2.897614211055	0.2256322810644999	0.1190455257663062	0.1182	0.534	1.0936	-0.0939	-0.3499562580764999	-0.0829351087155999	0.0387135422088	0.1226712746133987	0.0276	-0.1115	-0.5689	0.0433	1.5835176426442998	0.1928988795221	-0.1051245780304	0.1296472917764368
749	0.0904988256376992	0.0086	-0.2093	-0.2569	0.1825	-4.4085046190271	1.5915042778764	3.5726619318056	0.1046049145334565	1.4402	3.3791	0.7922	-2.9337	-6.614350321284	1.4414106157559	5.5580686330504	0.1171311425875714	0.1529	-1.0765	0.5384	0.7134	-7.227196710497901	-3.3818875759413	6.8047312468413	0.1256194786713344	0.0224	0.1165	-0.4874	-0.1282	-6.0941567693686	-4.9514777857178	6.0952977172589	0.1356193369508218	0.0086	0.0609	-0.2971	0.0516	-9.24954651757	-0.2012396020304999	7.6573734081717	0.1435157320838014	0.0233	0.2911	0.2088	-0.339	-5.5451641189808	1.0510097221198	4.6250880030306	0.1435512558025117
750	0.0972639436662442	0.0044	0.033	0.2264	-0.1255	-1.0545505948828	1.5521612471764	0.9101616722138	0.1083707179338024	1.2956	-2.3271	-1.2008	3.3281	-2.2644668179999	1.5102215764501998	2.5444711674918	0.1271235804467599	0.0741	-0.6227	0.5533	0.4253	-2.3845417476963	-3.8981861678174	4.8122428000705	0.136468908191311	0.0173	-0.045	0.4327	0.024	-1.376612644193	-5.1188430383156	4.055204203341099	0.1402630489831612	0.0059	0.0048	-0.2396	0.0744	1.6775474860172996	2.5684704162188	-2.7769491358981	0.1444885524189331	0.0083	0.0333	-0.2593	0.1333	-4.5549000362618	-0.8374557514802	5.809195198008499	0.1471444818793963
751	0.0848147546567484	0.0001	0.0231	0.0376	0.0255	-0.5860931283379	-1.1321743944539	0.3959089179341	0.108286356222044	1.264	2.1881	3.5469	0.375	0.4956828437893	0.8060206699509	0.50752509603	0.1200439857262318	0.0004	-0.0068	-0.0102	-0.0657	0.7285148994719	7.240258596690299	0.9027258394115	0.1316972486652839	0.0017	0.04	0.1271	-0.0413	-7.052710369343401	-3.2330922338339	-2.8895488897615	0.1342369220569499	0.0126	-0.1355	0.3494	-0.0106	-0.3243046020601	0.7708480005050999	0.0692437340319999	0.1361200010725347	0.0027	-0.151	0.08	0.0313	-0.2930662356843	-5.503067076131799	0.1999019389867	0.136649839367498
752	0.109033356468593	0.595	2.0377	-1.9988	-0.1968	-3.0924802421121	1.3374663286465	1.9007404991784	0.1188991973711677	0.0075	0.216	-0.1572	-0.1533	-1.6507942251413	1.3511970463608	0.1655161301549	0.1343429658605091	0.132	0.9886	-0.5869	-0.39	-3.5178964330712	1.014656761753	3.0811494492705	0.1403739234832749	0.0163	-0.2729	0.0651	0.3094	3.7027693343305	-3.47005530774	-1.0494360008918	0.1431362980497421	0.3368	-1.3224	1.3268	0.1447	1.8760724189295	-1.8635219921362	-0.667651230979	0.1466295406514724	0.0176	-0.193	0.2003	0.3198	-5.909362554170699	3.5834025791867	2.7730935188895	0.1524274330595564
753	0.1055296528088084	0.84	2.0929	2.7116	0.4549	-4.3872987254798	-3.4981855746905	-2.0449327066939	0.1201143441141248	0.0617	0.4685	0.7348	0.1042	-1.5696688958379	-2.3483461594523	0.3143901583237	0.1280717430986112	0.1157	-0.8199	-0.5654	-0.6024	-7.825053405015099	-6.8995086077976	-3.6412368343157	0.1342215494538633	0.0611	-0.4522	-0.6815	-0.1162	-1.8111170752438	0.0289564705952	-1.8258707117563	0.1367920231756648	0.2247	0.9764	1.1806	0.3418	-1.1382725642124	0.313957384986	-1.1831236192104	0.1385885267011689	0.0271	-0.1512	-0.4816	0.1975	2.5967973983228	3.0687957376307	0.9735039516408	0.1436926186311348
754	0.0997496690735656	0.4729	1.3294	2.0402	1.0866	0.4222687485030999	1.6285260697651	1.0431411159798	0.1165243082446795	0.0382	-0.2244	-0.635	0.196	-1.3378597589535	0.2916498865790999	-1.0707205805004998	0.1199609010529311	0.0415	0.2207	0.6471	0.2272	-0.6770542153163001	0.1667357641066	-0.4990663444294999	0.1310199508314777	0.0432	-0.222	-0.5117	-0.4285	-0.9331773451733	1.3666588574259	-1.3574525882420998	0.1362420958714086	0.0159	-0.4039	-0.0623	-0.09	-0.0289958136259	2.1116978297918	0.8144400785207	0.1399294424388275	0.083	-0.0608	0.6385	-0.6918	-0.3911877542500999	-1.4093460457354	-0.7519240027384	0.1462299599117064
755	0.1001370902022554	0.7246	-1.8994	2.6071	-0.6707	-0.4295078661518999	-0.9116960504111	0.2219340361787	0.1124008256657049	0.1368	-0.668	1.0252	-0.5726	-3.5447677230393	3.1691598089464	-0.040916751928	0.1211953529424385	0.0416	-0.3682	0.6149	0.0315	-0.6098563188807	-0.3047904588329	-0.8813625737414	0.1284004476527326	0.1105	-0.7579	0.8332	0.1495	-7.471792332359799	7.677005580491	0.0262811445076	0.1324368795730723	0.0089	0.3062	0.0766	-0.0245	-0.6949552942848	-1.702766368696	1.8578959387461	0.1350119877501229	0.0539	-0.0943	0.4196	-0.643	1.109866896047	-1.7343981653788	0.2160325815737	0.1370533912375012
756	0.1015860757328306	1.3949	3.2691	3.0112	-0.918	4.999554969233199	4.667263731941	-0.6742215171059	0.1208389853466173	0.0408	-0.464	-0.1911	-0.505	1.3775962199605	1.6364733619665002	-0.7741528150839	0.1231516222476013	0.0049	0.1136	0.1834	-0.115	1.076031889645	0.6488846053351	1.5001104175603	0.1346862948018033	0.162	-1.042	-0.6456	-0.5488	6.6382708839496	5.9043659892718	-0.2048198178241999	0.1426709242886329	0.0079	-0.1705	-0.1373	0.1887	-1.881777158381	-0.7551894742865	-2.1199992092695	0.1446049892943264	0.0001	0.0042	0.0219	-0.0147	3.8504630715783	3.8740295469676	-1.0086372780559	0.1474597483140114
757	0.0992452730596115	1.6391	3.6135	0.1782	3.4181	4.033644222517499	-0.6680053182553	3.6373025312457	0.1204607070782989	0.0205	-0.2794	0.4093	0.0993	0.4138493399333	-0.3242652590294	0.6669430564264	0.1256061449198632	0.0072	0.133	-0.2199	-0.1428	0.7884736782587001	-1.965971244079	-0.4168000672357999	0.1301417132931765	0.1295	-1.0436	0.4641	-0.4331	6.2822164561146	-0.7908736031314001	5.5597603833705	0.1397709768496907	0.0849	0.6314	0.0171	0.7158	-5.8400007910466	0.5124823178982	-4.2148582219217	0.1447797175547929	0.0012	0.0527	0.0491	0.0836	0.1144882193369999	1.4727276681931	1.8039173006257	0.1452488390103459
758	0.0802322188301711	0.0734	-0.7245	0.9193	-0.049	5.6039426068466	-4.1310182235	-1.6615348725224	0.0964871257660592	0.0105	-0.3133	0.2292	0.1152	-2.6169016870105	1.4857502113548	2.6684410572275	0.1121411385172227	0.5156	1.6121	-2.033	0.4056	-2.5079214919715	1.7593809898732995	1.2841958650787	0.1205799810002803	0.0054	-0.0869	-0.0451	0.2402	-1.6053923677134998	1.4129656045598	0.4985155419996999	0.1292292452443183	0.0679	-0.7168	0.3826	0.3576	4.3854889460676	-3.6583117096395	-1.5412238846418	0.1360494537931978	0.0354	0.4991	-0.226	-0.3011	-3.9397717512673	2.2581719330879	2.999119230261	0.1371762669591731
759	0.0792702450533359	0.0899	-0.8176	-0.9428	0.3804	6.0028022520832	4.4150355621233	-0.0821089050708999	0.0961439394120805	0.0114	-0.3377	-0.2509	-0.0104	-3.0654909230519	-2.1649289503289	-1.8911801427183	0.1085845790625314	0.7279	-2.0571	-2.1589	1.0786	-2.7854078874986	-2.0503227018998	-0.4979253965392	0.1197188888516902	0.011	-0.0301	0.1133	-0.3517	-1.9106155998841	-1.5924878536438998	-0.3328813827526999	0.1251816834285163	0.0344	-0.553	-0.2419	-0.2187	5.8675409125366	4.8590610066035	-0.254155978322	0.1312632547708995	0.1363	-1.0403	-0.6761	-0.1338	-4.417396143965299	-3.8534924849422	0.4783325672505999	0.1355050668146363
760	0.1495445347271381	1.0273	-2.3431	-1.6484	-1.4481	-3.1212793405845	-1.4087952433056	-1.0830349491096	0.1641407259934497	0.0436	0.5605	0.1839	0.2247	-5.160271249642699	-1.647292695409	-1.4674557020793	0.1719319640836755	0.0025	-0.1214	-0.0414	-0.075	-1.6198706030111	2.4445005264831	2.6579758110613	0.1833090680993523	0.1106	0.9221	0.045	0.2292	0.0260844293541	0.7905195158550999	0.8291150289718	0.1962313408748044	0.0243	0.155	0.3468	0.2029	-1.6475287535931995	-0.5324685774937999	-0.311596803144	0.2019114609376374	0.0028	-0.0757	0.1015	0.0713	-6.5611978868083	-1.0492392857383	-0.6037188060915	0.2085206270297221
761	0.0895034816516105	0.0002	-0.0366	-0.0487	0.0179	2.8675561356002	2.8183773472252	2.1420313064615	0.0972805400212918	1.3329	4.1468	1.7688	0.4774	7.5277381220152	4.42215665068	2.2572277003511	0.1083530867182377	0.3922	-1.5897	-1.3791	-1.0002	13.7815882529951	7.1888372555654	3.0527044380744	0.1151378053577705	0.0	0.0138	-0.0009	0.0082	13.3819417471445	5.398335928408399	1.0750876569082	0.1224915969561124	0.1095	0.8845	0.6296	0.4027	-2.1832628026351	2.4780207886395	3.7515546923985	0.1399773091476616	0.1851	-1.0749	0.3692	0.8315	5.2544584651385	4.589049786909399	3.3147683655671	0.1411030775308066
763	0.0982794839696055	0.8008	-2.128	-2.5748	-1.0315	11.9588256406641	12.6701869787508	9.8738417287176	0.1192269927474057	0.2263	0.9916	1.1652	0.7114	12.875400226881998	14.9439780950266	11.990182036132	0.1285509382745106	0.3703	-1.2254	-1.5849	-0.5545	10.8147303079081	11.4040102217327	8.2763966532055	0.1322350913270524	0.8659	-1.8042	-2.1053	-1.461	8.1742228024776	8.176583384319601	9.1107443052604	0.1353149258943373	0.0118	-0.0548	-0.3412	0.108	6.8105540153849	6.759368732444199	7.8443708330888	0.1432124789980162	0.0097	-0.2066	0.0354	-0.2397	6.8412809223616	7.0385468782914	6.5942066895656	0.1486813904971817
764	0.0942632762960127	0.7348	-2.354	-2.3849	-0.6809	10.6121923858645	11.091980645251	3.8172182106368	0.1150127235751311	0.003	0.1308	0.0779	0.1245	14.651738062987	15.3498407997278	1.8835475947625	0.1241988301647702	0.1222	-0.8641	-0.8488	0.0909	10.9980294879394	11.1629554726338	2.5602477228025	0.1303506790465685	1.0969	2.2846	2.4906	1.0952	4.8019349260271	5.4507801883315	2.6908272416958	0.1341137538107853	0.0981	-0.0252	-0.0227	-1.0471	3.9860784984012	4.4895512622691	1.1716747972767	0.1407332159565306	0.0899	-0.0605	-0.1313	-0.9683	4.6619524227965	4.8764112831422	0.1484412548311	0.1448854625864769
766	0.0898954067755055	0.0001	-0.0252	0.002	0.0191	-0.5269212101651	-1.1090013493716	-0.1116161780958999	0.101120126477556	1.7079	-0.3452	5.0039	0.4194	-1.5423254895013998	-4.778525822760599	-0.4522087948657999	0.1147527913087637	0.0218	-0.532	-0.0481	-0.0107	-2.4214455104929	7.0293012660769	0.6126496740603999	0.1246733541361123	0.2211	-0.0759	1.6275	0.0781	-2.1368773694398	-4.4172387718425	-0.2742209239789999	0.1316567523976896	0.0234	-0.4801	0.1328	0.1362	-0.6942077767014999	-7.1957222859379	-0.4800636606013999	0.133020981161444	0.0132	-0.3503	0.1297	-0.0981	-1.7835376107230998	-11.3436186696082	-0.6104464643412	0.1378462215462274
767	0.0925748359485498	0.0	0.0102	0.0194	-0.0154	-1.1242271022525	-0.2117441912273999	-1.7317228392912	0.1055822116693054	1.4576	-0.0699	0.2705	4.5421	-2.3138423215284	-0.6285836014938999	-6.4697253404308	0.128133979521913	0.0232	-0.4746	-0.0477	0.2098	-2.7765163625604	-0.1609523385937	3.5536592479775	0.134101006945765	0.2114	0.3137	0.2216	1.4888	-2.1064652067087	-0.7287903006868	-5.915224665745	0.1379961329989092	0.1397	-0.307	0.0067	1.1933	-2.1192910347169	-0.5890831986711	-5.6293582046788	0.1439024105089737	0.0044	0.1163	-0.1382	-0.1163	-4.2211531068337	-1.7981338751128	-12.9877639225612	0.1511853674483892
768	0.100335051742819	0.0004	-0.0744	0.0044	0.0049	4.7437072405911	-1.9621156270704	1.6373389086419	0.1247705876605388	0.0223	-0.1997	-0.451	-0.1569	-1.9612107373643	-5.5701469434753	-3.9066055763872	0.1288996318798067	0.0039	0.0516	-0.1789	-0.1024	9.2886534900858	4.7002725346983	5.8817437466193	0.1428709617976131	0.1578	-0.8318	0.9751	0.1186	3.2818775919019	8.245866461382299	4.2662402200159	0.1485323764626046	0.4117	1.5167	-1.3267	-0.3122	-0.7643170574089	4.1918425489622	1.3516298196985	0.150516560909721	0.007	-0.161	0.188	-0.0911	-4.6632900858403	-6.3083795715301	-3.629788012382	0.1508399772384015
769	0.0816530448358936	0.0146	-0.1741	0.3191	0.3693	0.1877055994697	-1.3001691355429	-0.9196826856432	0.1091206327679798	1.2385	-1.3295	2.4638	3.0311	1.4193391755332	-4.0837672436293	-4.2748956867699	0.1101741986829494	0.0248	0.1884	-0.347	-0.4262	-2.8384816359129	4.226621788101	5.5965067740443	0.1225753710464338	0.0006	-0.0268	0.0804	0.0057	-0.8569698947073999	-6.691069231149	-6.985748531092	0.1269487143763879	0.0007	0.0198	-0.0058	-0.0904	1.5538923405272	0.8055485535824999	1.3574919312728	0.1357167178399739	0.0204	-0.0881	0.2782	0.3748	1.2313975178793	-1.6927338958675	-1.5023529703102	0.1375252435341418
771	0.0866581433170664	0.0005	-0.0918	-0.0061	0.0068	-2.103278421222	0.6885423802806999	2.4953317221475	0.1072981566689501	1.4354	-4.4616	-0.2552	0.3104	-2.2553392348775	0.6065908473325999	2.2912594219066	0.1284034633009583	0.0005	-0.0717	-0.0048	0.0141	-5.1776215261814	1.1117160184899	4.7444154151437	0.1301105447349735	0.003	0.1658	-0.0813	-0.0154	3.1846609630422	0.1217273369858	-0.5891225417018	0.1305935258245971	0.0218	-0.4803	-0.0161	0.1378	-3.4503051063286	1.1136438269942	4.1057206547599	0.1311458131694218	0.001	-0.0995	-0.0149	0.0281	-11.5595725651205	-0.7990962965476999	0.2894860198905999	0.1400357493674329
776	0.1094899706646147	0.0026	-0.0945	-0.0027	0.1618	-0.3696671164571999	-0.2107606154598999	-0.143208631748	0.1107202614299619	0.424	0.4177	2.3035	-0.5128	0.3768275480445999	0.9859756923727	-0.095996994908	0.1148677618867622	0.3066	-0.9646	-1.7527	0.0372	-1.4841371470961	-3.1585371906574	0.2041509863023	0.1246270621351318	0.0208	-0.0629	-0.4796	0.1289	1.3515904766678	0.4555136094445999	0.6069449346089	0.1384163907368983	0.0038	-0.1768	-0.0235	-0.0941	3.8212705427989	9.0505101252587	-0.7870179861227999	0.1432838237373397	0.0014	0.0793	0.0878	0.0129	-1.6399355486681	0.6148922268103	-1.0999524523106	0.1448393245650975
777	0.1014106808399145	0.6467	-0.9887	-2.8481	0.6905	4.5058392769789	10.1361417143945	-2.1315267172646	0.1082720772783675	0.0025	-0.0332	-0.0095	0.1835	-0.5131118063894	-0.4057446756091	0.0348185821695	0.11054954215152	0.0393	0.6816	0.258	0.0415	-1.4285454447169998	-4.3728204901822	1.2418627640454998	0.1166376581781892	0.2521	-0.5304	-1.6551	0.4711	2.6178459197473	5.8452334141297	-0.7765920829873	0.1225244953042494	0.0081	-0.0547	-0.2978	0.0887	1.8240609323441	1.8413718658521	-0.1772010102728	0.1343419049079831	0.093	0.6037	0.8119	-0.1204	3.9882423650897	8.877440133209399	-2.2285859740015	0.1350508997550434
778	0.0966680190904588	0.0029	0.0579	0.0704	-0.1908	-1.8918489742402	-1.1205288573667	0.4802603757548999	0.1100215008977246	1.203	2.3681	1.386	2.9786	-3.7551349081922	-2.2773713320695	-0.9609141818168	0.1268946017551429	0.0841	-0.7061	-0.6844	0.1636	-2.9481306624738	-0.706600831372	-6.1699314464968	0.1360584496563366	0.0173	-0.2419	-0.1255	0.342	-1.6190837423971	0.4628707561855	-6.797610158284599	0.1416258728208654	0.0084	0.013	0.0708	-0.2899	1.1762385888379	0.9226727559764	3.5422891121052	0.1439238026487331	0.0101	0.0746	-0.0581	0.3106	-5.3512423206605	-3.3026900551422	-5.283218220580199	0.1497832718300377
779	0.1189842323302513	1.5107	4.2721	0.8871	0.0811	0.154618110651	-1.0037193992184	-0.9257021693403	0.1224747510732626	0.0053	-0.0486	-0.1919	-0.1609	0.3571560326946	-1.1253287071121	-1.0931461079995	0.1238417606571636	0.0307	0.25	-0.3466	0.4352	-0.8707006124216999	-1.2245124875068	-1.0223286527395	0.1241072225919264	0.002	0.0427	-0.1288	-0.0782	1.2398562694798	-0.8803789979738998	-0.9441540507386	0.1387939116019761	0.1645	-1.3141	-0.1079	-0.1979	0.1459233008662999	-0.8815986319256	-0.8050764372140999	0.1404277648946258	0.0007	0.003	0.0598	0.0583	0.2047017887321	-0.9858576632806	-0.9230268432527	0.1431637710975188
780	0.0892439848645444	0.0375	0.7194	-0.1132	0.3164	-0.9440360216465	0.4824242424433999	-1.7989207357268	0.090768496838216	1.8353	4.9549	-0.8876	2.2339	-3.6048838739489	1.1680552384523	-4.6059672901104	0.1118617636618924	0.0019	0.1066	-0.0428	-0.1099	3.0940146203094	-0.4896240170614999	1.1486197812865	0.1134952402741338	0.0217	-0.4868	-0.0016	0.2233	3.104558552537	0.184518813983	-2.6440090351628	0.1233786675581173	0.0079	0.2809	-0.0033	0.1313	-10.5038810223474	2.4779027595474	-8.5719021567932	0.1323551796137021	0.0195	-0.2712	0.1114	-0.368	8.9235895082205	-0.6936963173024	-1.2906087790828	0.1331300211360954
787	0.0846685328346035	0.0003	0.0064	-0.0749	-0.0208	-0.7988995813942	-0.9090207243235	0.0256516560163999	0.1004381342871284	1.0536	-0.3692	3.9458	-0.1718	0.6787066226057	-3.5655801862795995	0.1848335582285999	0.1190809973009989	0.0003	-0.0003	0.0002	0.0614	2.3968561163054	7.018993392033499	-0.2774077094657	0.1215901830991417	0.2327	-0.082	1.6909	-0.069	1.9078222447044	-1.2749109098335	0.1256616400558	0.1296242367304842	0.0011	-0.1041	-0.0463	-0.0046	5.8687605464883	-9.5986372289711	0.5941584496314	0.1340621912240318	0.0178	-0.287	-0.3417	0.0155	-0.1610703676858	2.2195764199712	-0.0840367135752	0.1354900561922348
788	0.0859457061623129	0.0003	0.0009	0.0753	-0.0208	-0.8699530948383999	-0.8835264404298999	-0.0433166768007	0.1105995237830374	1.2369	0.0177	4.095	0.0746	-0.9498194471594	1.718503580976	0.0086554667539999	0.1264064022637638	0.0005	0.0037	0.0199	-0.0756	2.0583880231933	6.3420572058093	0.2313763635466999	0.1383197367490612	0.0148	0.3544	0.1869	0.0216	-0.2607262644488999	3.1780906769153	0.0605489242473	0.141172692847689	0.0109	-0.3394	0.013	-0.0029	-3.6000053381421	-2.3036524765771	-0.2406613187919	0.1420400893400899	0.0002	0.0373	0.0069	-0.0258	0.3786766704875	-4.678397809629099	-0.105439322276	0.1424726948456129
789	0.0968988911064311	0.001	-0.0922	-0.0472	-0.0739	-0.6940504045786999	0.5019383856706	-0.1530050463923	0.1195475231529182	0.7615	-2.599	1.4829	-0.7753	0.6276787117878	-1.0605700785799	-0.2499856170677999	0.1235554071082181	0.1617	-0.2506	1.2013	0.6759	2.3201372064404	-3.9991403845936	-1.0971590971309	0.1416181098970146	0.0098	0.2729	-0.1388	0.098	-3.0356689057813	3.3074505618569	0.3289470796827	0.1438110410716466	0.0031	0.0889	-0.1456	-0.0545	-2.8435175438425	2.8897062618843	-0.0371791640114999	0.1490166040887602	0.0041	0.0541	-0.1583	0.1145	5.5655044658527	1.1554654686283	4.751575846731099	0.1526920942268949
790	0.0822074188064343	0.0029	0.0174	-0.2299	-0.0004	-0.9189745110906	-0.5593792104926	-0.1341990777177	0.1042633293468332	1.4966	0.4383	-4.5947	-0.4781	-0.4825422715354999	0.4588971100848	0.0117242231486	0.1116595950605334	0.0221	0.5129	0.1805	0.0345	0.4446155899407	-8.802373630633799	-0.9395509161467	0.1154391210200306	0.0005	-0.0103	-0.0596	0.0529	2.0786103409731	7.448737316369599	1.1634914468911	0.1311323537353168	0.0134	0.3527	0.1522	0.072	0.2490807273616999	3.3635143806044003	0.4474089451203999	0.1344491077847209	0.0118	0.3606	0.026	0.0265	-1.186585805912	-1.7870784834861	-0.3887484863466999	0.1354901249134411
792	0.0865870194410848	0.0026	-0.0114	0.2133	0.0045	-0.4985155419996999	-1.4903140029159998	0.0060981697584999	0.115417899764554	1.1166	-0.2221	3.8023	0.0705	-0.6384980452303	2.0633059020308	0.0594079763569999	0.1290658703151075	0.0006	0.0053	-0.0497	-0.0681	1.8781575995566	5.061362870462899	0.0861218942023	0.1306081344095676	0.0002	-0.0087	-0.0004	-0.0524	-2.6264620434706	-4.2598273060118	-0.0007475175832999	0.1372197116237591	0.006	-0.1511	-0.2066	-0.0083	-3.6557937556747	-2.3906792604855	-0.0207337771788999	0.1408656766327507	0.0123	-0.3323	-0.1309	-0.0547	-0.0244320220647	-6.514773110582301	-0.0743583280229999	0.1422614403453102
796	0.081008147029606	0.0109	-0.143	0.3599	0.2257	0.2116261621353	-0.7263510327834	-0.8590944183652001	0.0872842806015501	0.0172	-0.4591	-0.242	0.1616	0.1949840601491999	-0.7593598355407	-0.8494947188743999	0.1057611701426315	0.0008	-0.0104	-0.1029	-0.0314	5.857744497892299	13.8017318847135	0.8408785951511001	0.1066049643918817	0.0052	0.0935	0.2529	0.0181	5.2826280751197	13.0046027397008	0.8291150289718	0.1066779459453895	0.0778	-0.349	-0.9732	-0.1594	-4.7740407172608	-13.4291927270152	-2.5263340303390995	0.1077011955186118	0.0075	0.2096	-0.1705	-0.1786	-5.372605586330599	-15.775689764024598	-3.0484947337895	0.1093686288590645
797	0.0814014215880958	0.0086	-0.3367	-0.1532	0.1498	-0.5700018287816	-0.0815187596103999	1.2734158746669	0.0878282773024592	0.0127	-0.2497	-0.1681	-0.355	-0.5479303885589	-0.0791975207991	1.2972577512711	0.1078913669408365	0.0432	-0.5844	-0.3316	-0.3857	11.3817420663565	5.539656094682799	6.257902463142	0.1079894886960406	0.0316	0.4099	0.1184	-0.5065	-3.6315191057328	0.3953581155042999	15.2339362312856	0.1091887314409155	0.0013	0.1004	0.0597	-0.0642	-4.490613524097999	0.1932923098291	16.220069295781098	0.1096796489111243	0.006	0.1923	0.0823	-0.1948	12.6920223607893	6.0408076197394	5.8785176181019	0.1107632489331547
798	0.0910534267189642	0.0046	-0.0106	0.2746	-0.0008	1.2703077752416	0.1207437612183	-0.0107406473811	0.1047554874736848	1.3947	0.3389	-4.4515	-0.2002	1.8794952626004	-0.6378685567390999	0.0009835757675	0.1108868118668888	0.1293	-0.3234	-1.2805	-0.0728	2.5420712426191	-7.7772909657452995	-0.3077805291661	0.1218497541198102	0.0005	-0.0095	-0.0447	0.0638	4.6604180445992	7.9999725195073	0.8205775913099	0.1326037714110717	0.0098	0.0209	0.333	0.0075	-0.0023999248727	-1.3230274363796	-0.2682407833126	0.1371079849071897	0.0202	-0.4401	-0.152	-0.0609	2.3671521281269	4.2514865835034	0.3245406602442999	0.1400412580887226
800	0.0989533317783639	0.001	-0.003	-0.0772	-0.0975	-0.3505857465677	0.3585723817998	0.2060787948066	0.1221120842785336	0.8723	2.8192	-1.6623	-0.0588	0.3281995620994	-1.0298431716032	-0.7992143256398	0.1271118680747637	0.0898	0.4776	0.537	0.737	3.9801770437962	-3.3899528972348	-1.1115193033364	0.1438160963064739	0.0058	0.22	-0.0048	0.1109	-3.0728874128235	2.3693946808768	0.5585530068479	0.1446106101010059	0.003	-0.1358	-0.027	-0.1096	-2.934596659913	2.6382256096499	0.8411146533353	0.150295369029005	0.2971	-0.0706	-1.2578	-1.1738	-2.0700335602805	0.3837125784170999	-0.6747723195356999	0.1512027274540598
802	0.0934923235854064	0.0051	-0.0756	-0.2576	0.1024	0.1041410022628999	-1.0529768736548	0.7529862645672999	0.1186608200439947	0.8814	0.3503	-2.6492	2.0002	-0.2711915106151	-3.1597174815784	1.7471453073256	0.1282018249921156	0.1279	0.7957	0.8749	0.3122	-1.3362466946948	-6.1320441079327	2.547854668132	0.1417189683731957	0.0068	0.1747	-0.0464	0.1979	0.3697064594879	2.1010358684721	-0.9717335152593	0.1505510391106148	0.0447	0.5249	0.3069	0.2751	0.3205276711129	1.965184383465	-0.7382719710855	0.15303637975268	0.2638	-1.1658	-0.5631	-0.9537	-0.2221700943628999	0.4535464579096	-0.4665296580406	0.1558375428463924
805	0.089442705278321	0.0914	-0.5625	1.0699	-0.2682	0.1594179603964	0.6616317472819	-4.4999771654046	0.0927139901437539	0.0131	-0.1132	0.3498	0.2778	1.8980258300601	-2.7844636547618	-3.5119949784662	0.1153383077454986	0.003	0.1027	0.1288	0.1113	-0.7492093336201	-0.2327927126519	0.6924373403199999	0.1166943443534831	0.1191	0.6211	-1.0419	0.2442	-1.3826321278901	3.8327193647326	-3.1685696634858997	0.118807630957549	0.0394	0.3003	-0.5732	0.2807	4.9313734970301	-9.1248684532817	2.288584095819	0.1200450738732457	0.1313	0.7884	-0.1099	-1.0037	-2.0924590877795	1.1918577720258	0.3780078389656	0.1218225258224256
806	0.084034849447187	0.0497	-0.8183	-0.1595	0.4387	-0.2745356682245999	-0.3774963795665	-1.1863104046970998	0.0975837163010229	1.8471	4.6199	0.8634	-2.5109	-4.2422409712889	-1.2784124395658	1.1932347781003	0.1243115516851108	0.0018	-0.1074	-0.0808	0.0595	3.2485147018683	0.7718709193033	-1.4013594105033	0.1272090913093838	0.0395	-0.6374	-0.0986	0.2238	1.8615154975705	-0.1898694661581999	-1.497002318135	0.1353487437101639	0.0177	-0.206	-0.1166	0.3744	-7.523095644392599	-2.0535881734479	2.6453073551759	0.1406185434154211	0.0385	0.0324	0.0786	0.6356	-7.8942577960164	-2.1083143291516	2.8962765480112	0.1424912341365817
807	0.0875813649484715	0.0001	0.0334	0.0231	0.027	-1.1738386639652	0.6421176040547	-1.8752068722541	0.0941726139153742	0.0068	-0.2599	-0.1001	-0.1738	-2.8834113769723	2.1584766932941	-6.913475383696099	0.0986043342562895	1.8865	4.9673	1.3804	1.4554	-3.8335062253466	0.0878136445224	-2.632442184137	0.1130340294746503	0.0207	0.0385	-0.3324	0.4036	7.018403246573	3.4146603205144	0.1629588331594	0.1194963122570437	0.001	0.0923	0.0173	0.0575	-2.0477260618736	-2.9983717126777	3.8754852391035	0.1213188963990392	0.0059	-0.2306	-0.1335	0.0412	-3.4119456513961	2.7324128251457	-7.8656554126975	0.1283102769778369
810	0.110701482166011	0.7027	2.9927	0.1502	0.7372	-16.0853194156336	-0.7418521868792	-4.988617606698599	0.1266343677769555	0.9429	-3.3048	-0.2	-0.4553	-8.6276905743258	-0.4726278277991	-2.0453261370009	0.1319953807349802	0.0025	0.0268	0.1659	0.0178	4.577915709221299	0.2523068558790999	0.7971291450126999	0.1330047519319847	0.0	-0.0074	0.0075	-0.0061	-20.1895056921962	-0.8937556284118999	-6.6235959334985	0.1381356925389821	0.2631	-1.5942	-0.0615	-0.5585	-13.03434607091	-0.5945912229691	-4.0473749402318	0.1403329145628321	0.0596	0.7406	0.0274	0.2965	1.7761017779208	0.044457624691	0.6024204860783999	0.1481871255324947
811	0.0826392790359883	0.0065	0.1467	-0.3076	0.0485	-0.5738181027595	-0.3972859240085999	-1.1364234417695	0.1001058202159619	1.4392	-1.8671	4.1751	-0.8044	2.9482486915659	-7.946111910478999	0.3691950000887999	0.1236353423658116	0.0014	-0.0412	-0.1205	0.0347	-1.2611015060578	3.2406067526976	-0.0873808711846999	0.127337478324797	0.0169	-0.219	0.388	0.0166	4.4640569783755	-11.1116128175703	0.8527995334532	0.1352732826808361	0.128	0.7056	-0.7457	0.6041	2.3198618052255	-6.7558672027119	-0.0278155227048999	0.1410965420338475	0.3471	0.7009	-1.7774	0.1987	0.2559657577342	-2.4417071713034	-0.8651532450929998	0.1528649196081861
813	0.0792103344937461	0.0005	-0.0678	-0.0526	0.0456	-1.4137524651737998	-0.8547666849882	2.4362778330668	0.0984972085530989	0.8383	1.6966	1.7369	-2.6213	-8.387029255533898	-6.615137181898	8.4001698277877	0.1069700768530671	0.0023	-0.0608	-0.0741	0.1524	-11.467942646620198	-8.9175306814927	8.4030418690288	0.1092096700942125	0.0015	0.0087	0.0349	-0.1411	-2.8296294540054	-6.483849488452099	8.571548069516899	0.1100577761397863	0.6719	-1.0558	-1.1562	2.5895	-7.0497596420409	-5.4476327458755	7.1213639579149	0.1262896614715923	0.0311	-0.0967	0.5794	-0.1575	-2.6994827084498	-4.4094095087332	6.9713489818558	0.1323245883871299
814	0.0796322095687863	0.0067	-0.1133	-0.3162	0.1148	1.6064939725731	2.9807460349241	-2.0789250852187	0.1061606277722153	1.2005	1.5725	3.6223	-1.1696	3.6385221651974	7.7815793560916	-3.4903169685504998	0.1235731327695048	0.0002	0.0034	0.0488	-0.0218	3.0075779818615	5.9370600477835	-3.3207485062335	0.1262288057197972	0.0006	0.0752	-0.0312	0.025	3.4135980586855	9.22987500222	-0.9197220286739	0.1333706967649993	0.0004	0.0323	0.0533	-0.0212	-0.4308455291956999	-1.1835170495174	-0.0985542919035	0.1370971030695574	0.0464	0.1699	0.6647	0.1912	2.8663758446792	6.6410642391293	-2.1396313815888	0.140073842230275
826	0.0945889883539724	0.0032	0.0453	0.1637	-0.1502	-1.5324897318264	0.6328326488095	-2.6635625214207	0.1018809220468865	0.9365	1.7579	2.085	2.5201	-4.0279788260967	-2.5901090831038	-4.6658473828358	0.1215211160819366	0.4107	0.0917	0.7126	-2.1338	-3.3423478300878	-1.3976611656175	-5.133872076043	0.1324981285424644	0.0081	-0.1993	-0.2252	0.0305	-7.0992925176922	-10.1977922435014	-2.3918202083758	0.1330347279751386	0.022	0.2079	0.0981	0.4421	-0.408380658666	0.9507636798962	2.0739678633505	0.1383100691085697	0.0152	0.301	0.2716	-0.0315	-5.4828841013827	-4.419796068838	-5.8453907862525	0.1399391607933642
827	0.0878537596402143	0.0003	-0.0665	-0.0052	0.0002	0.4989089723066999	-0.5691362821062	0.9314069087918	0.0983329152586778	1.8235	-0.4755	2.3354	-4.705	1.7611120832241	-2.1620175660571	4.0355326879911	0.1130611890508287	0.0193	0.4113	0.0815	-0.2825	1.3196439357394	2.8873456800423	-6.0993107063903	0.1138722506913215	0.115	-0.5173	0.4336	-1.0292	5.3162270233375	-1.430906026559	3.1883985509587003	0.1290050064784647	0.0715	0.2388	0.385	-0.791	2.4662965654909	-1.0318890091995998	1.9554273118514	0.1314307720821234	0.0072	-0.2513	0.0774	0.1127	4.4544966219154	-4.2326806148288	9.1535101796313	0.136459486403691
828	0.0855900022589967	0.0158	-0.2341	0.4632	0.0843	14.2818348883456	-3.8363782665876993	1.304221467705	0.0896999949019404	0.9895	-3.8329	1.0452	-0.8743	12.8657611843605	-2.6697787202713	1.3122867889985	0.1262974982615524	0.3044	-1.8845	-0.204	0.1496	9.5725134565863	-0.5762967136936	0.7248166545861	0.1301561487889056	0.0373	-0.2078	0.6109	-0.114	3.542053053921	5.1958373493955	-3.6641738212138	0.1314006056775533	0.1854	0.1241	-1.2759	0.6878	5.631167984091	3.342583888272	-2.3049114535595	0.1398459946823624	0.0669	0.6852	-0.0533	0.495	6.288865428302899	-2.1100847655331	-0.3104558552537	0.1410804259922573
829	0.0943422604815115	0.029	-0.1562	0.1383	-0.6464	-0.7928014116357	0.3427564834584	-1.2044475418498	0.1024407349150314	1.0752	0.1792	1.827	-3.5176	-1.5606593418076	-1.905776407108	1.6951731637709	0.124677011059765	0.3975	-1.3592	-1.0317	-1.3674	-1.5766719553025	-2.4010264775596	2.8382849207594	0.1348653253037734	0.0199	-0.2202	-0.3572	-0.2138	-2.094229524161	0.6525041641595	-5.2457636553538	0.141402528900665	0.0198	-0.328	-0.0852	-0.3081	-3.2766449688188	-5.613935736644399	4.6651785513139	0.1427265399565807	0.0141	-0.1612	-0.3125	0.1562	-3.097083376704	-6.5168582912094	5.577740148400399	0.147775094127132
830	0.1530152584553216	0.943	-0.0798	3.0392	-0.0286	0.0945806458028	-6.1104054410477	-0.0989870652411999	0.1644016868729519	0.1278	0.2017	-1.0434	0.1921	0.7346130692303999	-7.644862324409099	0.4779391369436	0.174085247164745	0.0062	0.0524	-0.2077	0.0881	-0.1811746563735	-6.960765706597499	-0.0795516080753999	0.1854043740019331	0.1178	0.3041	-0.8672	0.3291	-0.0579522842210999	-0.8620058026369999	-0.1088621659469	0.1969567714824356	0.0344	0.2157	0.4201	0.1968	-0.0919053197152	-3.1923328540287	-0.1620932864839999	0.2150302465959262	0.0661	0.2107	0.6347	0.1166	0.1915612164783	-2.4008691054368	0.2940498114518	0.2202357225171795
831	0.1020746346324433	0.1494	0.5588	1.1529	-0.7444	-1.0820907163728	-7.327324723629399	5.7538788968443	0.1049149456616344	1.2162	-0.3748	-2.8812	2.9911	-0.1932136237677	-6.503009544403	6.001149844793799	0.1320198010177301	0.0159	-0.4233	-0.0186	0.0402	3.4511313099733	3.4025033240281	-3.4861466072963	0.1372826698034727	0.3502	0.4806	1.4285	-1.2469	2.0189663064319	-1.8717053425218	2.0363165829706	0.1457670347569984	0.0413	0.5167	0.3935	0.0571	-0.4683000944220999	-1.7338867059796998	0.103078740434	0.1531033792538093	0.0572	-0.1561	0.3268	-0.6551	1.2875793657189	-1.7479715109702998	0.8892311798814	0.1555286145649517
833	0.0826690790499563	0.0204	0.6028	-0.0718	-0.047	2.5988432359192	0.4637756458916	0.4393829668576	0.1102568001028481	1.259	-4.0877	0.4513	0.464	7.107043094740099	-0.2741815809483	-0.2905876247502	0.121250004676034	0.0013	0.1112	-0.0548	0.0314	9.507833514115498	-3.008561557629	-2.9382949047988	0.1304786959964486	0.0017	-0.1303	-0.0124	0.0501	-0.7524748051682	2.7887127020774	2.7397306288559	0.1357597281277378	0.0225	0.2569	-0.3034	-0.3012	6.985394443815699	-1.0747729126625998	-1.0458951281287998	0.1395419871332812	0.0197	-0.3522	-0.2157	-0.2031	1.8728856334428	2.5570609373157995	2.4382056415711	0.1446984438873971
834	0.1339871719213879	0.1114	-0.5414	0.9765	-0.0046	-5.6653570777693	-0.0749484734834999	0.5661855548037	0.1538811239715455	0.0025	0.0069	-0.0024	0.1548	0.8051157802448	0.2488446691774999	0.5005613795960999	0.1633691448696742	0.0058	-0.1728	0.1524	-0.0069	-3.8581349625648	-0.0099144437364	0.6063547891483999	0.1896863523044772	0.0003	0.0172	-0.0024	-0.0492	0.9073683170341	0.4840373067020999	0.5023711590083	0.1954616354357162	0.489	1.9358	-0.049	-0.0518	-4.8519005750161	0.1343564498405	0.5504483425237	0.2012608287693082	0.4154	1.7141	-0.3968	-0.018	-4.2533357059463	-0.3731293031588	0.5562711110673	0.2097920777551685
836	0.1393243426632796	0.1187	-0.4563	-1.0339	0.0264	-3.7921173570502	0.9089026952314	-0.4239211557924999	0.1566747097254132	0.0027	0.001	-0.0404	-0.1562	-1.7122480390947	-1.5955172670077995	-0.53506521752	0.167323963559011	0.009	-0.0197	0.2823	-0.0203	-0.6277573978491999	1.850302733821	-0.5247180004459	0.1884797942423246	0.2021	-1.2407	-0.2629	0.0082	-3.2231777900975	0.7890244806885	-0.46424776226	0.1948751047180767	0.0005	0.0579	-0.0184	-0.0035	-2.0620075820177	-2.2340153122381	-0.5437993703354	0.1975452297012869	0.0887	-0.6832	-0.4545	0.0131	-3.1522816487761	0.625160757823	-0.4236064115469	0.2049574901838604
837	0.1754438363796726	0.0247	0.1835	0.342	-0.2464	-0.5178329700734	-4.8567791108229	2.0168811258048	0.1816315154694111	0.046	-0.0466	0.6094	-0.0804	-1.6178641084453995	-1.799156793911	1.2537837023476	0.1834739526901414	0.0042	0.0234	0.1685	0.0732	-0.7832410551755999	-4.5205929134914	2.3009771504895	0.1944763184983526	0.0056	-0.1342	0.1578	-0.0201	-3.6619312684639	3.942565106447	-0.8940703726574999	0.204793791493245	0.015	0.1261	-0.2339	-0.1982	-3.4006542015851995	2.6484547976319	-0.302547906083	0.2101703034719763	0.047	0.0399	0.5131	-0.2655	0.2168194421877	-6.7708568974086	3.1836773872747	0.2153261204206375
838	0.1518396664626842	1.0397	1.0881	0.4501	-2.9806	1.7905800132183998	0.0880497027066	-3.3120930394795	0.1654807884121734	0.0582	-0.116	-0.2229	0.6816	2.045444166093	0.5340422987218	-4.3406772341003	0.1679228751185617	0.0048	-0.0685	-0.0748	0.1805	2.7489762410703995	-2.2090324877436	3.0335050390928	0.1832943852807794	0.1269	-0.0066	0.4942	-0.8911	0.3803290777769	-0.4718803102157999	0.6877161766359999	0.1957418970518518	0.0036	-0.0534	0.103	-0.1199	4.3423689844204	-0.7294984752394	-3.7605249033981	0.1970557355317822	0.0202	0.2992	-0.1724	-0.1851	1.255436109637	-0.3315437197089	-1.1880414980479	0.2066560656230143
839	0.0929482952800923	0.176	-0.2491	0.7442	-1.4913	-0.3356747379324	-2.101311269687	-0.0342677797396999	0.0968921608381389	0.4178	0.0103	-1.4245	2.1068	0.2696964754485	-5.190565383281699	4.592905403918	0.1110823089988487	0.4474	0.5374	1.5851	-1.8002	-0.5415568175855	-5.425207218376499	4.2071469879045	0.1137371341426024	0.0055	0.1026	-0.0868	-0.2332	0.3728145589132	-4.6391728080212005	3.1245841551633	0.1257108877979142	0.4207	1.1595	0.7338	1.771	-0.5063448051089999	-3.7300733976363	3.0599828987539	0.1361636191938551	0.0314	0.1104	0.4257	0.3898	-1.0132797556784998	-0.3443695477171	-1.4944450211395	0.1404774268071625
840	0.1163117939780938	0.3305	0.0629	1.5871	1.3187	9.9615373441479	-1.1498394152382	4.8310881117758	0.1249806139989636	0.2048	-1.3317	0.8128	-0.1547	8.054816704303098	-1.6792785793681	3.271766433012	0.1345309426140519	0.0027	0.1447	-0.0926	0.0148	1.7701216372544	-2.4646835012322	-1.2135751249722	0.1378573819436154	0.029	0.5036	-0.2457	0.0411	12.8665873880052	-6.0018186763157	2.7103807279537	0.1415407518684008	0.2729	-1.5208	0.4886	-0.5833	10.1903170676684	1.7764165221664	7.315128384112399	0.1447184961473819	0.0294	-0.5306	0.0997	0.1165	3.3876316584235	-4.0140120501982	-1.4501054255405998	0.1454169185859843
841	0.1103399770169123	0.1679	0.3632	1.3833	0.4873	-4.9091840277153	1.9090025356254	0.1836532673075999	0.1105693169542283	0.0231	-0.5508	0.0501	0.087	-3.7122903477599	8.0103984226428	-3.059707497539	0.1119417569833927	0.0583	0.2345	-0.716	-0.4624	-2.5940433861738	11.3995251162329	-5.195601291211299	0.1123473466025321	0.0246	0.1736	0.471	0.2764	-7.1799063875965	-17.836949828459	9.193679413976	0.130967551830471	0.0499	0.1729	-0.2294	0.699	-3.6387975664123	1.6929699540516998	-0.2874401822942	0.1311006798741268	0.0398	-0.6357	0.1177	0.1938	-3.7407747019867	0.0475657241162999	0.5752737948954	0.1391437414958798
842	0.115662929451486	0.0224	-0.0153	0.5338	-0.0732	-3.1326494764568	-0.2314943926388	-0.3170654844112999	0.1295645643064112	0.0017	0.046	-0.1167	0.0632	-1.8025402945512	0.6274426536036	-0.6740248019524	0.1379693346684299	0.316	1.8533	0.0067	-0.0199	3.6074018279137	-0.3072297267363	-0.5969124617804	0.1478569929002591	0.0472	0.0317	-0.6825	0.1103	1.3542658027554	-1.1196633106913	-0.4400911414102	0.1484164338654058	0.0398	-0.0209	-0.6275	0.0873	0.6312589275814999	-1.0366495159143	-0.4365896116778999	0.1737572504022984	0.0004	0.0574	-0.0209	0.001	3.2461147769956	-0.6954667536839	-0.5375438284541	0.176799836238349
843	0.0796649954640404	0.0452	-0.7554	-0.2159	-0.4829	-1.9803314502845	0.7599499810011999	-2.3294615047163	0.0859705994086585	0.0545	0.4121	-0.491	-0.7343	-1.9280052194535	0.7334327783094	-2.3290680744093	0.098519976954448	0.0114	0.4106	-0.0509	-0.0426	8.0526921806453	-0.9118927655646	-4.8152722134344	0.0997395089923451	0.0011	-0.0194	0.0229	0.1229	8.241892815281599	-1.2572852320799	-5.2375016189068	0.1165148974818519	0.4747	-2.035	-0.5165	-1.3052	-4.0392309328769	3.0103713370412	0.8832116961843	0.1166039869921021	0.3666	1.7966	0.4425	1.1365	0.1674045956285	-1.6148740381121998	-5.5667634428351	0.1209530030150559
844	0.0883843630557729	0.0156	-0.4253	-0.0209	-0.2879	-1.4163491052	1.7003271007925995	-2.9792116567268	0.0932220225017481	1.5939	4.0151	0.4278	3.0567	-5.0790672342779	1.4549446183167	-5.894294173412599	0.1115689933162533	0.0928	0.3032	-0.6611	0.8478	-13.6144197155508	-0.7549140730716	-11.2906236072553	0.1166150228093356	0.0025	0.1626	0.0614	0.044	2.3121112281776	3.3894414378357	-1.2350170767037	0.1183451431196078	0.0004	0.0177	0.0479	-0.0434	-10.4170116105618	-1.4064346614636	-8.0010347813362	0.1359992939275359	0.1649	-1.1239	-0.5782	-0.4706	3.2085028396464	4.444188747872	-1.4294896774538	0.1384820716728517
845	0.0908374304554326	0.0008	-0.0751	0.0051	0.0881	-4.0050418391986	-1.0816972860658	1.0828775769868	0.1011199074516795	0.7718	-3.0199	-0.2677	-1.5025	-4.347326206288599	-0.9144894055907998	-0.0227402717446	0.1133694025582261	0.0002	-0.0461	-0.0091	0.0319	-11.7985421335923	-0.9905788269646	-5.4881560674965	0.1144108599436578	0.2079	1.4999	0.4768	-0.4982	-9.8718745771826	-1.2586228951237	-3.2483966727762	0.1177707565783351	0.0989	-0.1784	-0.3021	1.0659	-9.4178953459353	-1.9693547447192	-0.6449109592344	0.1249392302355779	0.1401	-1.251	-0.2155	-0.2665	-1.6252212551862997	-1.5350470288218998	4.2275266778071	0.1395344241256667
846	0.100643769450724	0.0004	-0.0322	-0.0281	-0.0686	-2.0884854416788	-1.4835076586049	-1.4801635009954	0.1053526052995054	0.7487	2.4157	1.0315	1.939	-1.2559082260054	-2.437300751865	-0.2557690425807	0.1187952379883661	0.1444	-0.4107	0.9879	-0.8241	-4.799062884786	-3.4480232105479995	-3.3303088626936	0.1203146943597173	0.0003	0.0213	-0.0526	0.0292	-9.7982244237122	-6.0952977172589	-7.097286023126499	0.1255285788901653	0.0	-0.0077	0.0043	0.0163	-4.051151871179	2.3906399174548	-5.0167478736491	0.1328501321579444	0.4638	-1.653	-0.1161	-1.5782	2.0727875724295	2.1873151347972	1.0658813877244	0.141331990073669
847	0.0901625496236225	0.0283	-0.6052	-0.0923	-0.3092	-3.253275208583	0.3085673897801	-1.7356571423612	0.1017899454596634	0.8231	2.9161	0.9102	1.6725	-4.9344422534247	-0.5851488956011	-2.7530679162632	0.1127752599563923	0.1788	1.1818	-0.5654	0.8137	-10.0842482569012	-3.0583304914645	-5.3517537800596	0.1167161113361855	0.0851	-0.7052	0.5593	-0.5319	-11.0319825234335	-3.893386318072	-6.015116620692299	0.1184696126587735	0.0187	0.083	-0.4187	0.2339	-7.993048146104098	2.8961585189191	-5.6175552954688	0.1249381582582595	0.0795	-0.7248	0.3675	-0.5424	-0.6098563188807	4.7920204822907	-1.1442527048787998	0.1412989730252667
848	0.1475127551485746	0.5064	-2.0803	-0.9028	0.0774	1.7854260761967	-2.4552805168949	0.1414775383971999	0.162472384945086	0.0154	0.3406	0.1624	0.0053	2.5622148743375	-1.1207649155509	0.2242946180207	0.1773699275204867	0.0004	-0.0175	-0.0263	-0.0514	-1.8506568210973	-0.6893685839253999	0.6124136158761999	0.1816140158163695	0.0638	0.2254	0.69	0.0054	1.0949165443809998	-2.1244449717386	0.2473102909802	0.1873865251098304	0.2673	0.5992	1.3343	0.0266	-0.411528101122	-3.5771470373054	0.2611196947558999	0.2065839899399521	0.0158	-0.1281	0.3128	-0.0148	2.5739390974861	-1.3770847605613998	0.1373465201737	0.2242079989653466
850	0.0946538920420587	0.0028	-0.1896	-0.0765	-0.0578	-2.8419831656452	-0.7016436095038	-1.2382825482518	0.0999486768669318	0.8675	1.5995	1.3529	2.9378	-1.206650751569	0.0608243254621999	0.3097870237318	0.1131669980263088	0.0884	-0.739	0.1378	0.7787	-6.9289371947612	-2.6322454689835	-4.4762139748618	0.1173487249512423	0.1033	-0.7043	0.303	0.856	-6.9255930371517005	-4.9123314701713	-10.2725440018314	0.1216000381611047	0.256	1.0086	0.6598	1.306	-4.0151136550578	0.3673458776459	2.1269629257034	0.1245010392027112	0.0004	0.0649	-0.005	-0.0336	-6.956477316251199	-5.335701823534	-11.5549300874979	0.1372745272592688
851	0.1037615043144764	0.8886	-1.7554	-3.1118	-0.2837	-1.4539216995185	-3.5798617064237	-0.463854331953	0.1127848952574926	0.0002	0.0171	0.0086	0.0518	3.2947821059715	0.8191612422047	-0.5973058920873999	0.1206873246268682	0.0001	0.0056	0.0132	0.0235	2.6846897289066	-0.8052731523676	-0.8208529925247999	0.1320444796481162	0.0974	0.5287	0.9071	0.0636	-4.1057599977906	-6.618756740722399	-0.4985155419996999	0.135020551808891	0.0604	-0.6021	-0.5551	0.0126	-0.6831917281054999	-3.4337810334346	-0.6120595285999	0.1377686099473875	0.0001	-0.0041	0.0108	0.0291	-2.3371333957028	-1.4420007612164	0.2209111173804999	0.1409854330731479
852	0.1051509919801923	0.2198	-1.6719	-0.2827	-0.5107	6.209235134166099	0.7832017121449	-0.0268319469373999	0.1221371381193558	1.1693	-3.7634	-0.4439	0.0117	-1.1466526297514998	-0.2799650064612	-0.9474982083481	0.1239348778915856	0.1569	-1.3621	-0.209	0.0131	1.7486796855229	0.5739361318516	2.2468017972156	0.1445159813675402	0.0071	0.0607	0.0319	0.2636	-2.7572382775174	-0.4675132338080999	-0.944626167107	0.1449286125216116	0.005	-0.1546	-0.0362	-0.1622	-0.7822968224387999	-0.3605395333348	-1.8101334994763	0.1480566820257982	0.0056	0.0156	0.157	0.1788	-10.9510539092836	-1.4339747829536	-0.8149515379198	0.1690283667034492
854	0.1019604956912878	0.0005	-0.0096	-0.0572	-0.0663	1.565459191553	1.60519565256	2.2664733125656	0.1150023984895171	0.2363	0.3725	-1.3476	-1.0615	4.0595319367181	-4.5688274691296	-2.7018432902918	0.1209442008207711	0.0022	-0.145	0.0195	0.0757	3.5206504452202	3.2988344381336	4.4497361152007	0.1400780518635221	0.3213	1.2709	-1.2167	-0.587	5.2543797790771	-4.7466186248629	-2.1849938959859	0.1415004536795774	0.3878	1.7237	-1.0411	-0.2376	3.0731628140384	-2.0195171088617	-0.5772802894611	0.1443003959612735	0.0023	-0.1346	0.0592	-0.0437	2.170948434026	-2.0125533924278	-1.0373576904669	0.1449563707440196
855	0.125704649235365	0.8263	1.0081	0.398	2.947	3.5259617543647	-1.4964121726745	-3.0668679291264	0.1272312595945311	0.4618	0.4657	-1.0491	2.0314	4.6700964301514	-1.4041921087137	0.7578254573433999	0.1331803684232288	0.0815	0.0334	0.0151	0.9576	4.161312357139	-1.0267744152085998	-1.7206281046338	0.1335228995370435	0.0622	0.3229	-0.5301	0.56	4.4704305493489	-1.0875987406708	-0.6281114851255	0.1490970020201431	0.039	0.2745	0.1353	0.5468	4.7287568889251	-0.951707912633	-2.8795951029944	0.1503751168651269	0.0271	-0.0388	0.1093	-0.5067	5.1711692691466	-2.0362378969092	-0.1579622682605	0.1547983878051155
856	0.1127048504869609	0.1214	0.8727	0.8495	-0.3637	5.8500332638751	0.1358908280377999	-1.8612794393863	0.1127509241970511	0.1311	0.6504	-0.2061	1.1304	3.7032021076682	1.2503608586767	-3.0828411995906	0.1163844999117906	0.0002	-0.0336	-0.0289	-0.0157	-17.0947828973342	10.9272513757101	-4.336782274061	0.1183312456337497	0.0001	-0.021	0.025	-0.015	26.0143200733926	-10.518752687952	1.1175781300641998	0.1316957382687195	0.0505	0.7192	-0.2318	0.063	4.975713092628999	-0.1199175575736	-1.2500461144311	0.1319757966611811	0.0421	-0.1839	-0.5087	0.4314	2.7900897081519	0.3809585662681	-1.9259987248878	0.1425648624779127
858	0.1139238375326184	0.1889	0.1295	-1.4088	-0.6973	2.1984492124853	-1.4703277433204	1.5166738334849998	0.1142819606428892	0.1734	-1.178	0.3421	-0.8785	2.69106329988	0.1468675336031	2.4078721649014	0.1165789118366812	0.0034	-0.1342	-0.0376	-0.1547	8.4216117795192	20.9792383474373	6.6325661444980994	0.1175180319537724	0.0008	0.0494	-0.0876	-0.0176	-5.2030371240136	-21.9803611066295	-3.7394370389429	0.1287277189838366	0.0014	0.1024	-0.0711	-0.0246	3.0529798392893	-7.3631662245971	0.5072103517843999	0.1294739776293474	0.0016	-0.0226	-0.0051	-0.1362	6.885266430684199	2.7665625757933	5.626840250713999	0.1362357143540507
859	0.1393428389575579	0.3096	-0.0409	-1.794	0.3354	-1.1457083970147	-4.5420348652229	-0.9866051808639	0.1404710816716196	0.1944	0.9992	-0.3614	0.9734	-1.6332865764798	-0.4576381331024	-1.5714393322194	0.1475869336270484	0.0003	-0.0298	0.0258	-0.0318	-3.5525183000872	18.5861591620791	-6.855837843720599	0.1498293782470122	0.0001	0.0022	0.0315	0.0032	3.1889100103577994	-23.5403516169152	4.122992245237199	0.153942139950324	0.0156	-0.3834	0.0713	0.0202	0.6663922539966	-3.4107653604751	-1.0667862774305	0.154192431770688	0.0125	-0.2388	0.0151	0.2535	0.288777845338	-0.8803003119124999	-1.5027070575865	0.1624101264721994
864	0.1408958187827775	0.5539	2.4155	0.1772	0.1767	-2.056853644996	-0.5675232178474999	-0.2499462740370999	0.1614300117668956	0.6239	-2.405	-0.1041	-0.0446	3.7437254292891993	0.1867613667329	0.1227502557839999	0.1684049301256204	0.0084	-0.2555	-0.06	0.0767	-3.2280563259043	-0.357628149063	-0.2885417871538	0.1692154449364081	0.009	-0.2599	-0.1089	-0.018	1.7878653441000998	0.0963117391535999	-0.0042097042848999	0.1883224910338042	0.0022	-0.1063	-0.0747	-0.0298	-1.5880420911748	-0.2691850160494	-0.1724405035581	0.1916035967843435	0.041	0.3989	0.3787	0.1372	-4.5322384505786	-0.9120894807181	-0.3210391305119999	0.1928029295650233
865	0.0913731115228965	0.1261	-1.2453	0.26	-0.6717	-0.6966077015741999	-5.351911152182399	-2.1257432917517	0.1011574082831676	0.002	0.11	-0.0163	0.1309	-3.2351380714302995	-4.2833937814011	-2.5543462681974995	0.1066986802725333	0.0005	-0.0412	-0.053	-0.051	-0.3155704492447	-3.0030928763617	0.5368749969322	0.1120038938160694	0.0085	0.3086	-0.1339	0.0077	-3.1337510813164	-1.3764552720702	1.4670229287416	0.1171536574186944	0.0003	-0.006	0.041	-0.042	0.4884830691712	-0.0681421291723999	5.4462163967703	0.1217993631010002	0.0457	0.1942	0.3328	0.6433	-3.3112274928041	-3.0326788354481	-1.3796420575569	0.1290369456696593
866	0.1345272559234596	0.0058	-0.043	-0.2431	-0.0654	2.3558213352853	-0.6677299170404	1.2575212902641	0.137604400808882	0.1853	-1.0165	-0.9914	0.0645	3.1523603348374998	-1.0312201776777	2.1156714758925	0.145412387028798	0.0638	-0.6428	-0.0651	-0.4907	0.0661749776373999	-2.2756795817494	0.5790113828119	0.1542375963028949	0.0093	-0.0143	-0.1389	0.2671	7.762340614079299	2.0269922846947	3.2491048473288	0.1600403102202064	0.0167	-0.1895	0.1698	-0.3033	-0.1591032161507999	1.3873926346048	-1.9839510091089	0.1674844408052752	0.0332	0.4505	0.23	0.2047	1.5208441947392	-1.0298431716032	0.8880902319910999	0.1692694502496734
867	0.1224811612550808	0.1438	0.3049	1.2916	0.0002	5.6640981007869	1.476150511864	0.0182551662448	0.1435921169907357	0.0525	-0.7064	-0.2211	-0.0	2.1972295785336	-2.4670834261049	0.0159339274335	0.1589462575924626	0.0001	-0.0009	-0.0006	-0.0362	-1.6887602497667995	0.1881777158381	0.0164847298632999	0.1681528063522457	0.226	-1.1566	-0.8238	-0.0008	4.233074045135799	0.2674932657293	0.0170748753238	0.1692608182046852	0.4649	1.5072	1.3597	0.0	4.3179763053864	0.8313575817217	0.0164847298632999	0.1814537164367567	0.0339	-0.3264	-0.4163	0.0003	4.915557598688699	3.7803144478401993	0.0172715904772999	0.1908595478747309
869	0.1156548357838619	1.0098	0.9159	3.4913	0.2628	2.0012619426169	9.9368299208683	0.9260169135859	0.1261159666016706	0.0094	-0.0885	-0.3228	-0.0119	-0.6582089036109999	-1.6889176218895998	-0.0634603085190999	0.1530915114322397	0.397	0.4986	1.9021	0.1528	0.5013482402100999	3.1023159997871	0.0980821755350999	0.1544098329602697	0.0026	0.14	0.0174	0.0749	4.7932794592731	12.8615908231063	-1.6186903120901	0.1571918426820743	0.0491	-0.4039	-0.5528	0.0086	3.3216140529089	10.9678533833925	-0.4312783025334	0.1624926363863209	0.0158	-0.0792	0.3687	-0.0599	3.0494389665263	10.2684129836079	-0.4298619534282	0.1663245201875997
870	0.0906988734364857	0.1303	-1.3948	-0.4556	0.0376	0.5569005995584999	-0.5624479668872	6.322779120766301	0.0994271876472841	0.0039	-0.2123	-0.1172	0.01	-1.1287122077523	-0.3429138555812	5.462268353295899	0.1043967984240686	0.0007	0.0629	0.0409	-0.0705	0.6576187581505	0.7848541194343	3.9370177391183	0.1111722062588918	0.009	-0.3247	0.0311	-0.1227	-1.404152765683	2.442021915549	1.6025596695030997	0.1139598713317256	0.0017	-0.0068	-0.1293	0.0751	2.7807260668453	5.1103842867151	-1.3322337055634	0.1211497294113731	0.0572	0.8046	0.2472	0.0056	-1.9371721456066	-0.1738175096326	4.650503600862799	0.1284661925324821
872	0.1277007768401327	0.1305	-0.0099	-0.6805	1.0345	-0.1383300959412	1.304221467705	0.3560150848043	0.1484530758655626	0.1145	-0.1732	-1.0216	-0.2885	0.1480478245241	1.7465158188343997	-3.5627474880692	0.1533144430252029	0.0408	0.0603	-0.3984	0.4871	-0.7194660024109	2.0923017156567	-0.2999512660567999	0.1554308507480088	0.0773	-0.1221	0.804	-0.2905	0.5209804125294	-2.2309858988742	0.2416055515286999	0.1602222435500261	0.0291	0.0026	0.0289	0.521	0.0311203372837	3.4038016440412	-1.8191430535066	0.1608944222052089	0.0117	0.1502	0.282	0.0853	-0.2979841145217999	2.9169709821594	-0.0181764801834	0.1631362115850086
877	0.114218204635696	0.6731	-0.9857	-1.6981	-2.2327	4.374315525348799	7.4846968464294	8.775108910358698	0.122174142835184	0.0844	-0.257	-0.3081	0.9353	2.0827807022273	3.8057300456724	7.0509005899312	0.1308169678654503	0.0506	-0.3582	-0.527	0.4171	3.8817801240155	6.934996021488999	11.3410613726127	0.1340220154104045	0.0463	0.2959	0.5825	0.303	3.4252829388034	5.6513116158094	4.1571813389155	0.1366418732199732	0.0001	-0.0194	-0.0048	0.0333	-1.4060018881259	-1.9896164055297	2.1307791996813	0.1409101296983521	0.733	0.4829	0.9538	2.5807	0.5727558409306	1.643751822646	8.9724928953806	0.143973849694019
879	0.1384534685838497	1.119	-2.9393	-1.8631	0.1148	1.3956153280211	1.4734751857764	-0.2830731058865	0.1597406541567016	0.0009	-0.0115	0.0286	0.0855	-1.8446766804309	-0.0078292631093	-0.3225341656786	0.1661235374864141	0.0021	0.1295	0.0426	0.0108	3.7373125152851	2.3864302131699	-0.1810959703120999	0.1733025695873777	0.0211	-0.2474	-0.3399	0.0746	4.3815152999669	3.9208084104699	-0.5772802894611	0.1759895301636315	0.101	0.881	0.2851	0.0553	3.662442727863	1.9382344074355	-0.0533098065985	0.185893502883315	0.0008	-0.0087	0.025	0.0754	-0.2946006138815999	-0.960756809694	0.2453824824759	0.1892666086893089
880	0.1342297677016419	1.2898	-3.7374	-0.6415	-0.1825	6.334031227546499	2.7692379018809	0.0713289146590999	0.1424893308899133	0.1157	-0.8879	-0.6549	0.0264	9.0836763001388	3.4796550072308	0.1742896260009999	0.1452962985368459	0.002	0.0413	-0.0234	-0.1367	-5.587103789707	0.7359113892435	-0.4964303613726	0.1603089833095141	0.0014	-0.021	0.0134	0.1113	5.319767896100499	1.2549639932686	0.2054099632847	0.1662269268874465	0.0172	0.0932	-0.3723	0.0868	-1.2365121118703	1.4944843641702	-0.3015249872848	0.1827814917243048	0.234	-1.3602	-0.2574	-0.0645	0.1480871675548	1.7827900931397995	-0.2400318303006999	0.1830007851357625
881	0.1478727826079931	0.2904	1.6543	-0.4576	-0.0007	-1.8477847798562	0.0337563203406	0.0004721163683999	0.1570918445071968	0.1204	-0.8976	-0.5865	-0.0	-0.7610515858607999	-0.4611003198039999	-7.86860614e-05	0.1681775132795991	0.004	0.0001	-0.0002	0.1878	2.3139996936512	-2.7783261419726	-0.001967151535	0.1922762145937585	0.7036	-2.3055	-0.4168	0.0005	-0.8566944934925	0.6170954365294999	0.0004721163683999	0.193082094581804	0.1068	0.4578	0.7875	0.0018	-1.9283986497605	-0.0466608344102	0.0018884654735999	0.1931041548239854	0.0007	-0.009	-0.0166	0.0725	-1.7825933779863	1.4248865428619	-0.0001967151534999	0.1946226626956936
882	0.1114812484631877	1.2136	2.7132	2.9931	0.0896	-1.0447148372078	-1.9240709163835	1.1420101521289	0.1316823159514157	0.084	-0.6042	-0.7148	-0.2847	-1.2495739980627	-3.2720811772576	1.3727176841537	0.1336655592487507	0.0253	-0.4764	-0.1346	-0.1981	0.9242071341737	-0.9288102687656	1.222781394156	0.145612175377469	0.0612	-0.5541	0.2392	-0.5158	-1.8759937328681	1.2839991499252	-0.904102845486	0.1529018107686522	0.0332	0.03	0.5412	0.1784	0.2708374233388	2.4318320705977	-0.5578448322952999	0.1545124076291407	0.0032	-0.0074	0.0824	0.1572	-3.8383454181227	0.7724610647637999	-1.897120940354	0.1576719970149161
886	0.0953459050338291	1.7191	-1.3391	-0.5185	4.9983	1.6655872046845	1.9230086545546	-5.9878912434479	0.1149789325862995	0.0001	0.0058	-0.0355	-0.0075	-1.0056865507534	-0.3540479332693	-0.596046915105	0.1257898098770823	0.0233	-0.1251	0.0831	0.5054	1.4561642522684	3.0664351557887	-3.3860579371955	0.1311824081304643	0.0254	-0.1636	-0.3576	0.3685	2.329500847747	2.6711557263458	-6.726950075147399	0.1347140137024516	0.0033	0.0705	0.0906	-0.1528	2.4925383669678	2.5979383462131	-4.0635449258495	0.1419412461959671	0.0234	0.293	0.0463	-0.3994	1.6852980630652	0.8901754126181999	-7.0290652078927	0.1450354677498944
893	0.0876113446665563	3.3834	2.2183	3.2752	6.5023	3.2074405778175	3.96971179763	10.0924709503175	0.0889471305682921	0.0235	-0.1852	-0.2677	-0.5387	-0.4011808840479	-1.5130542746606	-1.0194172684677	0.1179060837005898	0.0016	-0.0082	-0.1314	-0.0567	0.7765527399566	0.1138193878151	2.7713624255387	0.1216328273637966	0.0125	-0.0836	-0.2715	-0.2714	1.3081164277442998	0.6163479189462	4.5591490835774	0.1266087983433402	0.0055	0.0885	0.0633	0.2317	1.2112538861609	2.4247896681024	3.226915378014	0.1275264208501577	0.0073	0.0662	0.2217	0.1789	1.0929887358767	1.5883568354204	3.1451605602194	0.135333049183138
894	0.0961567781503711	1.1482	-2.8951	-0.9189	-2.947	-3.004627254559	-1.9958326043803	-3.785586413954	0.1048905782978882	0.0001	-0.0009	0.0238	0.0128	-1.2316729190942	2.3015672959499995	0.3006594406094	0.1248802990450499	0.1261	0.696	0.5781	0.8345	-5.8879206024392	-5.4731270297691	-2.1800760171484	0.1314426637907434	0.0006	-0.0381	0.0392	0.0594	-3.3836973553535	1.0139485872004	-1.9298936849271	0.1321173770457084	0.081	0.2771	0.3844	0.8336	-4.5709126497567	-5.126672301424899	-2.6595495322893	0.1322882988128381	0.0168	0.2437	-0.0631	0.356	1.7655971887239	2.582083104841	-2.7647527963811	0.1349314064396924
895	0.0826785508166354	0.0004	-0.0536	-0.0255	-0.0607	-3.8117888724002	-0.3199768686831	-4.1974686023523	0.0906283768711941	1.5792	3.4111	0.3414	3.7929	2.3263927483217	1.8745773837629	3.4228830139307003	0.1117458074674496	0.0006	0.0333	-0.0324	0.08	1.4130049475905	4.9495499772135	0.7001485743372	0.1140389716450381	0.0025	-0.0417	0.1763	-0.027	0.6684774346237	3.3952642063792995	0.0950527621712	0.1176070836122353	0.0233	-0.2956	-0.2205	-0.4007	-2.5591854609736	-0.2028920093199	-2.6710770402844	0.1187506195508781	0.0017	-0.0615	0.1047	-0.0821	3.0543175023331	8.063157426811498	1.543820524668	0.1224595056227821
896	0.1071043805070902	0.0013	-0.0898	0.0101	0.0994	-0.6658414515668	0.3724604716369	0.9615043272773	0.1115175564121336	1.5809	3.2051	0.1571	-3.3115	4.2141500473691	0.201042886877	-4.1710300857219	0.1345818429782727	0.009	0.0733	0.3025	-0.0598	2.4465070210488	2.9483273776273	-2.2864202291305	0.137277431924584	0.0006	-0.05	0.0302	0.0589	2.0118845609059	1.0326758698136	-1.1341808890196	0.1393783590013373	0.0244	0.3447	-0.0548	-0.3757	1.5856815093328	-2.4670440830742	-2.2514049318075	0.1416460066643143	0.011	0.1926	-0.1021	-0.2635	3.0830379147441	5.5256106327229	-2.5257045418479	0.1434914470385054
897	0.0849314557596672	2.0386	-2.2554	-4.6339	3.0731	2.9765756736699	5.604336037153599	-3.9664463260819	0.0954544966669213	0.0037	0.1224	0.1701	-0.1182	-0.2597033456506999	0.3034527957891	0.3650246388345999	0.1207485838860666	0.0091	-0.0185	-0.3294	0.061	-0.4826603006275999	8.028968333133198	-0.9016242345519	0.1222808121119676	0.0011	-0.0056	-0.1024	0.059	0.1746437132773	2.820108440576	-1.5882388063283	0.1242641131057165	0.1953	0.5773	1.1897	-0.7805	2.9369178987243	6.262230196519	-3.9179757122595	0.1266982321946078	0.0187	-0.1989	-0.3326	0.2679	-0.5990763284688999	6.866578491101699	-0.5009154668724	0.1282254544297544
899	0.1022297519921157	0.0003	-0.0648	0.0146	-0.0016	9.801096464953298	-0.2939711253904	5.4591209108399	0.1191123701853552	0.0024	0.0157	0.1407	0.1	3.8919699689668	0.8222299985993	2.3075474366164	0.1204002750460267	0.0155	0.1423	-0.0473	0.4126	4.4526474994725005	-0.431199616472	2.4713324734205	0.1257117017950895	0.3331	-1.6564	-0.5891	-0.9403	-1.5295783475546	-1.501723481819	-1.7298343738176	0.1318199218982679	0.027	-0.138	0.3211	-0.4299	0.9017816066747	-2.5716572017055	2.40385917577	0.1402846697036172	0.0136	-0.3002	-0.2047	-0.118	8.7380084324086	3.8832751591821	3.4021098937211	0.1462294321916416
900	0.1178337496698914	0.1466	1.0353	-0.8906	-0.0212	-2.3211207822079	-4.7724669960328	-1.9437424317335	0.1451061392418928	0.0287	0.3438	0.4166	0.0727	-4.3014522324924	-0.0982395476579	-1.4756390524649	0.1531346804770147	0.0045	0.1659	-0.1259	0.0334	-2.1486015925884	1.8630105327371	-1.5785997638068	0.1586209376496206	0.0299	-0.3523	0.3704	-0.146	-8.749299882219498	-2.2411757438255	-5.338101748406699	0.1638212524980392	0.5534	-0.3408	2.2029	0.3137	-2.7034563545505	-3.4940938994977	-1.9943375692137	0.1653910484391691	0.0269	-0.4082	0.2781	0.015	-2.9421111787767	-2.1884167396568	-1.6513843706018	0.169655262861146
908	0.1178567312172277	0.1497	0.6601	-1.2116	-0.0347	5.730548479639199	-0.4655067392424	-2.3383530296545	0.1454605554494519	0.0268	0.4208	0.2505	-0.191	1.7549352274042	2.5369566486281	-1.6141658635596	0.1529321638597076	0.0012	-0.0845	0.0673	0.0214	-1.5706524716054	0.0713289146590999	-0.1373071771429999	0.161665911455714	0.0846	0.665	-0.522	-0.2647	6.1429421274366	8.2241097654052	4.020070876926	0.1637567640771348	0.505	1.9559	-0.8096	-0.3802	4.6926006437118	1.4160737039851	-0.902922554565	0.1651829010928692	0.0167	0.2133	0.3044	-0.1179	3.2494195915744	0.8074370190560999	-1.8058057660993	0.1693541706346793
910	0.1466760061091873	1.3788	3.2334	-1.9088	-0.0425	1.6078316356169	-1.1974838254159	-0.0695191352469	0.1547827895612769	0.0113	0.1483	-0.2949	-0.0293	7.1583857498036	-5.4686025812386	-0.283663251347	0.1667390696555559	0.0026	0.1054	0.1063	0.0296	4.2194220134829	-2.0999342636125	-0.0084194085697999	0.1695769504529999	0.0022	-0.0155	-0.0144	0.137	-2.2898037297707	1.2040934545735	0.0031080994253	0.1736557873999984	0.0007	-0.005	-0.0113	0.0792	0.8397376472607999	-0.6921225960744	-0.0481952126074999	0.1856520404517239	0.0712	0.6994	-0.2936	0.0065	2.7486614968248	-1.5075462503625998	-0.0295859590864	0.1883725950405177
911	0.1075242248153628	2.2282	-5.1497	-0.032	-2.1364	8.9964921441076	-0.6429438076994	3.1917427085682	0.150243144587212	0.0059	-0.1988	-0.0382	-0.133	8.1407812263826	-0.5030399905302	2.9857032567923	0.1553212661486108	0.1378	-1.0451	-0.0123	-0.4886	8.787698680182698	-0.2259076822794	3.4787894605554	0.1578870727082789	0.0004	-0.0644	0.0032	-0.0049	13.2640306841366	-0.4506350736378	5.255009267568299	0.1605450288930859	0.0769	-0.7594	0.3746	0.0396	9.0037312617564	-0.3285143063449999	3.4780419429721	0.1747616931495886	0.0503	-0.3385	0.5105	0.237	8.6516898230528	-0.2877942695705	3.4021098937211	0.1801377931685757
913	0.1204317908851916	1.0881	2.7836	1.6908	1.7164	7.8126996933753	3.994891337278	3.9509058289554	0.1559446832493063	0.1184	0.8571	0.4373	0.4612	8.159508508995799	8.7158189630938	4.1067829165888	0.157210630030873	0.2041	0.9856	0.6592	0.7355	4.117956337307599	3.3362496603293	1.8498306174526	0.162130814458186	0.0407	-0.4637	-0.3945	0.0742	7.527069290493299	4.6693095695374	3.1984310237872	0.1659629352925023	0.0083	0.2097	0.1752	-0.0141	8.626352911281998	6.0972648687939	4.0952554085937	0.1666842889318889	0.0016	-0.1085	0.0058	-0.0497	9.2294028858516	9.109878758585	4.9665068234452	0.1700108969407768
914	0.1367962276640087	0.3091	-1.8333	-0.1691	0.0004	-2.9707529051263	-0.3006594406094	0.5676412469396	0.1527120204367527	0.0454	-0.5381	-0.392	0.0535	-1.9164383684277	0.4075937980519999	0.4695197283737999	0.1605597870477405	0.0913	0.8029	0.4523	-0.0653	-0.6649365618606999	1.0796514484694	0.3620345685014	0.178892505378071	0.1544	1.1	0.2899	-0.0192	-1.3901466467538	0.7617597604133999	0.3958695749033999	0.1819033357694677	0.005	0.0031	-0.1767	0.1015	-4.003546804032	-0.9861330644955	0.755779619747	0.1880162234022726	0.6872	0.9241	2.1271	-0.3229	-2.5151212665896	-0.2811059543515	0.5353799617656	0.2002495723327963
922	0.0968607438546129	0.055	-0.8215	-0.3906	0.1542	-8.226903120584899	-0.8361574314671	0.0145569213589999	0.1084803616995866	0.0322	0.5043	0.428	-0.0884	-3.5351286805178	-0.9075650321876	-0.2160719246044	0.1195912603419971	0.0491	-0.4584	-0.6323	0.0799	-6.0602824199359	-1.5051856685206	0.1065409271355999	0.1250090171717293	0.1191	-1.1029	-0.461	-0.0112	-6.9762275176626	-0.1348679092396	-0.9415967537431	0.1289561254887259	0.0351	-0.5522	0.3214	-0.0242	-3.4789074896474994	-0.6879128917895	-0.3855223578293	0.1304612573472586	0.0898	0.9087	-0.3712	0.2629	-10.6542500856828	-0.5487959352343	-1.4110377960554998	0.1380509045352492
923	0.089527800873763	0.917	2.1006	-2.9217	-1.5541	9.0321762729525	-6.2872523640442	-6.9667065042332	0.1172663840839382	0.133	0.9363	-0.6983	-0.5799	9.3772933382529	-6.1624562706638	-6.590744502863999	0.1194723443582769	0.3525	0.2946	-2.0749	-0.1832	3.2978902053968	2.2792204545124	-2.503003613134	0.1305250802381926	0.0607	-0.045	0.8318	-0.0596	7.947843003829799	-10.0701241088799	-6.2472011587916	0.1345377838652546	0.0045	0.1615	-0.0924	-0.124	0.0973346579518	1.1876874107716	-0.5789720397811999	0.1360174532306586	0.1862	-0.9626	0.7231	0.7769	7.3058434288672	-2.2399954529045	-5.088942334983599	0.1375458503411863
924	0.1075838792322748	1.1427	2.1583	-3.2123	-0.9772	-0.1173209175474	2.5737423823326	-0.3752538268165999	0.1253688994713807	0.0596	-0.4254	0.6121	0.3966	0.3535758169009	3.3453772434517	-0.2242946180207	0.1280491080972506	0.0895	-0.8767	0.3962	0.3509	2.114687900125	1.266452158233	-0.8168006603626999	0.1405003517605643	0.0438	0.2653	0.6292	-0.028	-1.3840091339646	-0.3480284495722	-0.2767782209745	0.14634693112204	0.0686	0.4395	-0.4718	-0.5362	1.5049102673057	-3.1247808703168	-1.1777729670352	0.1488304015918141	0.0772	-0.7751	0.1873	0.377	-4.1054059105143	0.5848341513555	0.8377311526951	0.1503240783235075
927	0.1008233258352935	0.0004	0.0104	0.0213	0.078	1.5531054799132	1.442708935769	-0.1674045956285	0.1256921360959444	0.0009	-0.0615	-0.0108	0.0842	2.0978884260161	2.2804400884641	-0.2759126742991	0.1337004038402466	0.8707	2.8594	1.2597	-0.0749	-5.712332656425099	-1.4527807516282	-0.0164453868326	0.1391807318794778	0.0028	0.0481	-0.0121	-0.1651	-0.1158652254114999	-0.5546580468086	0.0825810214393	0.1565844210852384	0.0154	-0.1422	-0.3519	0.0602	-5.640610311459	-0.9343576360943	-0.0988296931183999	0.1601299506025856	0.0008	-0.0407	-0.0335	-0.0691	1.5018415109111	0.2902728805046	0.01967151535	0.1650230261677654
928	0.1306730318502715	0.3103	1.6321	-0.8798	-0.3529	9.2391599574652	-3.782832401805	-0.2113114178897	0.1532280457692667	0.1441	0.9155	-0.6761	-0.3399	6.679581066184599	-2.8503632311843	-1.4424335345541	0.1572665970222067	0.2442	-1.3584	0.6953	0.0283	8.4382538815053	-3.4273287763998	0.7475175833	0.1676279678006544	0.0679	-0.5065	-0.4608	-0.3719	1.330974728581	-0.0528770332608	1.7075662184414	0.1698011866464019	0.2186	1.1851	-0.7072	-0.1616	1.4899992586703998	1.0855135600437	2.6207573040191	0.1732683251120836	0.0288	0.3601	-0.1869	-0.2908	0.3337075863973999	2.0547684643689	4.2810725425898	0.178656765548743
929	0.1147123847094812	0.4337	-2.2754	-0.1999	0.6733	-9.0453955312677	-0.3034527957891	5.3503767739851	0.1274056060296861	0.0383	-0.643	-0.1835	0.059	2.1903445481611	0.7249740267089	0.5225541337574	0.1321000442345257	0.0129	-0.2245	-0.1494	-0.2723	-0.856104348032	-1.0111158889899998	-4.9537596814984	0.1368241909475561	0.2733	-1.6645	-0.3987	0.2576	-6.1783115120359	0.7658120925754999	5.570186286506	0.1497337249428356	0.071	0.7929	0.2757	0.0799	-0.9363247876293	-0.9011127751528	-4.621232386022	0.1504468272600663	0.0062	-0.064	-0.0157	0.2388	3.365402846078	1.3793666563419995	2.1795645577493	0.1558516310611596
930	0.1150482689759332	0.4378	-0.7785	2.2585	0.0336	-5.1364687160692	10.5068317496499	0.714862867819	0.1284009026091673	0.0529	-0.0536	0.7841	0.0126	-0.0874202142154	-0.2017904044603	-0.3911877542500999	0.1366338445986245	0.2716	-0.2156	1.7127	0.0394	-5.1924145057246	7.1804571900263	0.5561924250058999	0.1517726879086605	0.0045	-0.1492	0.08	0.127	-1.6721181477807	-1.9381557213741	0.3970498658244	0.1579015556106156	0.3198	-0.2965	1.7175	0.0126	-4.4152322772768	8.3096021711163	0.6955060967146	0.161656580071392	0.6902	-0.3665	-2.5041	-0.0088	-3.5654228141568	6.0703542357951	0.6359014052041	0.1658976637438415
938	0.0738317553664321	0.0	-0.0069	0.0074	-0.0026	1.4888189677494	-0.1168488011789999	3.6481612077189	0.1047162917641055	0.052	0.6619	-0.2854	0.4753	4.1264544319388	0.3953974585349999	6.9465628725148	0.1134769868927823	0.0003	0.0372	-0.0246	-0.05	4.304481645856299	2.9424259230223	9.635029532368598	0.1186379509495412	0.0	0.0058	0.0093	-0.0144	1.9535388463778	-0.4312783025334	3.9300933657151	0.1340135818116803	0.001	0.0659	-0.085	-0.008	8.7794366437357	-0.1458446148049	12.749502528642	0.1357483553193487	0.0776	-0.4235	0.7972	0.2064	6.0554432271598	-3.1361903492198	6.0735803643125	0.14824349345878
939	0.0745769541618963	0.0004	0.0554	0.0513	-0.0549	-0.2629294741681	-0.7961062262144999	2.3792304385518	0.1026464814290306	0.0656	-0.5428	0.8124	0.0643	-0.1942758855966	-5.9845864288691	4.5585589381169	0.1167894493579823	0.0119	0.1401	0.3147	-0.1847	-0.3381140058358	-2.2783155648063	2.7290686675362	0.1212194432164014	0.0018	-0.1061	0.0686	0.0798	-0.793155498912	-6.8855024888684	4.0976946764971	0.1281841055782114	0.0709	-0.8176	-0.0803	0.3928	2.0542176619391	-6.0569776053571	3.5031427965587	0.1405390212200511	0.2356	0.2494	1.3015	-0.8707	0.7004239755521	-6.4637451997644	4.741622059964	0.1457944401860482
940	0.0736522342611985	0.0	-0.0025	0.0025	-0.0004	-1.7188970112829998	1.4629705965795	0.8256921853008999	0.1058082823881697	0.0623	0.6439	-0.6674	-0.1503	-5.7138276915917	3.0894901717789	1.5733671407236998	0.1171437384129353	0.0	-0.0022	0.0005	-0.0075	-2.5404581783604	1.3558395239834	0.9949065603416	0.121224129855668	0.0001	0.0148	-0.013	-0.0288	-8.1398369936458	1.6555940748867	2.0142451427479	0.1359255207939309	0.0896	0.4628	0.8739	-0.1061	-4.1278314380133	6.899626636889699	1.265665297619	0.1425275336331868	0.0085	-0.2822	0.0994	0.0118	-12.1272924981215	4.1018256947206	1.9397687856328	0.1465599098998805
941	0.102203733481955	0.7748	-2.521	-2.2202	-0.2944	9.3393273136274	8.9690700517097	1.4156409306473998	0.1025690646015238	0.0073	-0.2317	-0.2209	0.0635	1.0602159913035998	1.6312013958527	0.4139280259946999	0.1281132047705302	0.3182	1.3551	1.363	0.1772	10.6475617704638	8.5685579991837	0.8681826584569	0.1284044728044528	0.0154	0.319	0.2539	0.1195	-0.1295566000950999	1.9468111881281	0.8770741833950999	0.1351038727802431	0.0035	-0.1056	-0.0758	-0.1493	3.9503156834949	2.4599623375482	-0.0056260533901	0.1485447117353737	0.003	-0.0899	-0.1453	-0.0385	5.852118444502199	6.764168582189599	1.3550526633694	0.1547601552949025
[truncated: 297 more rows]
[truncated: 111 more columns]
