# Supplementary material for: Data-Driven Recommendation of Optimal Tuning Scheme for Range-Separated Hybrid Functionals in Solution-Phase UV/Vis Absorption Energy Prediction
Source: J Chem Theory Comput. 2025 Oct 23;21(21):11106–25. doi: 10.1021/acs.jctc.5c01044 (PMC12613327; doi:10.1021/acs.jctc.5c01044)
Supplement: Supplementary file 2 [file ct5c01044_si_002.zip › SI-data/tddft_results/fixed-╬│0p05-TDDFT.csv]

	ΔE_1	f_1	Tx_1	Ty_1	Tz_1	Dx_1	Dy_1	Dz_1	ΔE_2	f_2	Tx_2	Ty_2	Tz_2	Dx_2	Dy_2	Dz_2	ΔE_3	f_3	Tx_3	Ty_3	Tz_3	Dx_3	Dy_3	Dz_3	ΔE_4	f_4	Tx_4	Ty_4	Tz_4	Dx_4	Dy_4	Dz_4	ΔE_5	f_5	Tx_5	Ty_5	Tz_5	Dx_5	Dy_5	Dz_5	ΔE_6	f_6	Tx_6	Ty_6	Tz_6	Dx_6	Dy_6	Dz_6	ΔE_7
8	0.1182296918606587	0.5184	-1.4716	2.1004	0.0018	1.0669043065226	-2.8035056816206	-1.9949670577049	0.1258926098192122	0.2274	-1.1502	1.0321	-0.567	-2.1533227562724	2.0140877706251	-2.1408903585712	0.1361108967989369	0.218	1.1886	-0.3761	0.9207	0.2997545509033	0.4487466081642	-0.7055385695430999	0.1379754949549528	0.0723	0.3058	0.6499	0.5199	-2.794535470621	2.261830834943	-2.6063577547829	0.1433637373128413	0.5753	1.6214	-1.836	0.1407	-2.0989900308757	2.1344381015364	-1.5430730070847	0.1538830070060944	0.0018	0.0923	0.03	0.0884	3.4700159647093	-0.3509398338439999	1.8588008284522	0.1568196328270085
9	0.1077655509070207	0.0548	-0.5552	-0.6702	0.0765	-5.715322726758299	0.0273040633058	-4.1778757730637	0.1200862356708103	0.0001	0.0127	-0.0329	0.0106	2.3621162201973	0.3243046020601	1.3964021886351	0.1289446420649194	0.0	-0.0064	0.0222	0.001	-0.4443008456951	-1.4319682883879	0.5849915234783	0.1382749481622766	0.125	0.8748	-0.1596	0.752	-3.1988244540942	-0.1158258823808	-2.286223513977	0.1532170437613967	0.0038	-0.1682	0.0699	0.0662	-0.9714581140444	-2.0873838368192	0.6522681059752999	0.1604494810594237	1.404	2.9723	0.0978	2.0691	-6.271475808733499	0.0842334287287	-4.597429852448499	0.1625423714299807
12	0.1307724508560528	1.8741	-0.283	-3.1997	3.3433	0.2924367471931	2.6288226253126	-2.4954497512396	0.1380144992006367	0.0879	-0.1609	0.9481	-0.174	0.359595300598	-2.2974362777265	0.9075650321876	0.1560149626261868	0.1978	-0.2252	-0.5348	1.2511	0.3088034479643	3.5242700040446	-3.1534619396971	0.1616025519735557	0.0616	-0.0376	0.6745	-0.3402	0.3482251647257	3.1023946858485	-3.115574601133	0.1641094923889713	0.1801	-0.1139	1.1864	-0.4751	0.1356547698536	1.1427576697122	-0.8799068816054999	0.1671783245808931	0.0763	-0.0422	-0.6332	0.5313	0.1330581298274	1.1628226153691998	-0.8210103646476	0.1766122662996472
16	0.0979066471713429	0.1787	1.0263	1.216	-0.4543	-2.7356782966938	0.3799749905005999	1.0781957563334998	0.1100666095709831	0.0018	-0.1511	0.0465	0.0019	2.2397200516896	-1.9295789406815	-0.3328813827526999	0.1183307399632698	0.0014	0.077	0.0868	-0.0641	0.2487266400854	1.9262741261027	0.001967151535	0.1237347731313715	0.0025	0.1618	-0.0489	0.0445	-1.2611408490885	-3.018790745611	0.7687234768472999	0.1310775009830058	0.0495	0.1853	0.7119	-0.1597	-0.2840173386233	1.5529481077904	0.1329007577046	0.1376767543167137	0.1651	1.2136	-0.5326	-0.2067	-0.2120982785037	3.1060929307343	-0.6180396692662999	0.1397505096900171
19	0.0896117366610402	1.9496	-3.0739	4.8061	-0.2941	-9.9042932344794	10.4089069462376	-0.7743888732680999	0.0957270126313809	0.0002	0.0177	-0.0351	0.0482	-8.7862823310775	6.232919638647499	-0.5938830484165	0.1302326887779203	0.3266	0.5021	-1.8714	0.0839	-7.408882826270499	7.1350159895678	-0.5571760007733999	0.1388649307424294	0.0003	0.025	-0.0166	-0.048	-10.5084448139086	8.207703721603298	-0.7413407274801	0.1395111092621055	0.0883	-0.8993	0.3709	-0.0531	-9.6825559134542	16.264684292594897	-0.9397476313002	0.1453127603894257	0.0329	0.5433	0.2104	0.0235	-7.0551496372468	4.824950598986599	-0.4472515729976	0.1510286242993247
20	0.0850863158741827	1.9204	1.908	-5.4959	0.1016	-5.2586288263927	13.2705616272328	-0.3417335646602	0.0979691481896632	0.0002	-0.0522	0.0243	0.0094	-3.8487713212582	8.951287001833299	-1.5514530726237998	0.108478109701984	0.0001	-0.0348	-0.0003	0.0056	-0.3118722043588999	0.3528676423483	3.9499222531879	0.1190794725722043	0.4592	0.7777	-2.2671	-0.2012	-3.3914872754321	7.7456591690625	-0.0331268318494	0.1225467253282343	0.0002	0.0324	-0.029	-0.0214	0.031867854867	1.5914649348456995	7.8942184529857	0.1315515306761535	0.5179	0.2498	-0.0297	2.4171	-3.5520461837187995	8.2354405582468	0.2315337356695	0.1346143422289234
21	0.1408421067289911	0.4807	-1.904	1.1933	0.2665	8.0443121151062	-7.4809592585129	-0.4939517504385	0.145509813119599	0.0383	0.0895	-0.5505	0.2891	5.8560920906029	-6.313651537643899	0.2680834111898	0.1483438789713654	0.0124	-0.1329	0.3054	0.1195	4.7313535289513	-5.1355638263631	-0.1420676838577	0.1593561417357509	0.3014	1.0351	-0.0468	-1.328	2.854730307592	-3.1404787395661	0.0237238475120999	0.1607271228173822	0.3497	0.9111	-1.4703	0.5213	6.359250110225199	-5.8965367261625	-0.3976400112848999	0.1664943802672173	0.033	-0.269	0.2915	-0.3737	9.527190285219898	-8.4243264486375	-0.3153343910605	0.1713069531654861
22	0.134057210222807	0.0144	0.3738	-0.1333	-0.0598	8.273445925903	-7.0647493367376	-0.7038074761922999	0.1348290651289281	0.4239	1.8037	-1.1983	-0.1646	7.553901237430699	-7.1199476088097	0.2524248849711999	0.1460315015204968	0.0117	0.2535	0.1901	-0.1419	2.5768898247886	-2.8970634086252	0.0859645220794999	0.1522551107762936	0.0494	0.5797	-0.1665	-0.3504	8.3067301298752	-6.5236252924898	-0.6926733985042	0.1552213624194551	0.1745	-0.7747	1.0322	0.1436	4.9325144449204	-4.955648146972	0.3579822363393	0.1582255566207885	0.2731	0.4937	0.8149	-1.2967	0.2418022666822	-0.683781873566	0.0730600080099	0.159720887071348
23	0.0848124651748515	2.4064	4.6717	-4.5531	0.0692	-8.6808823518322	9.5813262954631	-0.0458739737961999	0.0886912366833957	0.0169	-0.377	0.3739	-0.0596	-5.830637149739999	8.490029309906499	0.1398251311077999	0.1194183056031412	0.1088	1.1468	-0.2007	0.1079	-6.9342878469364	7.190529005885499	-0.1203503309113	0.1283368235755556	0.0006	0.0498	-0.0417	-0.0562	-8.2893405103058	10.9980688309701	0.1092949392845999	0.1383383723232173	0.072	-0.2805	-0.83	-0.1131	-6.8718111141848	7.878953357074099	0.0005901454604999	0.1410149008733704	0.1442	-0.2804	-1.1955	-0.1611	-5.9662919195936	7.0652607961367	0.0132192583152	0.1438558586903847
25	0.0810182611741914	1.0196	-0.4691	-4.164	1.1481	-1.277861637136	-22.6286162234734	4.4027998795756	0.1116184431852819	0.661	-0.1836	2.881	-0.7407	1.0258695255025	-15.146279958885998	2.9302295835053	0.122475042127783	0.8128	-0.331	-3.071	0.643	0.2432973018487999	-14.100227458634398	2.1153567316469	0.1275248744392713	0.0405	-0.3544	0.2618	-0.5308	-0.1917972746625	-14.6180997717385	2.0622042971712	0.1367519271080362	0.236	0.7503	1.4224	-0.0451	1.5704950994826	-13.769273884385996	2.1406149573563	0.1383254237044954	0.0097	-0.119	0.2991	0.0416	0.2654867711636	-16.6870317271594	3.2787694924766	0.1415345371929018
26	0.0848601014655237	0.9455	-0.7482	-4.0088	0.2864	-6.1818523847989	-21.103562324449296	-1.7447453824529	0.1033850583666616	0.1328	0.2005	1.3369	-0.3152	-4.307314344066699	-13.3340612787826	-1.1074276281436	0.1161883817165231	1.2734	1.0116	3.9159	0.2879	-4.6574673172967	-11.7082498781358	-2.8377734613603	0.12040475258173	0.1757	-0.4368	0.7643	-1.1891	-4.5870432923437	-13.1044946946481	-1.9375655759136	0.1264038981659074	0.0042	0.0362	-0.1446	0.1653	-5.1849393298916	-14.6328927512817	-2.6491629721845	0.1290747081562213	0.2389	0.4894	1.5048	0.5218	-4.611396628346999	-12.7135036555515	-1.7480501970317	0.1411960418881067
28	0.0725939012259774	2.5582	-2.7986	-6.3107	-2.2812	5.7395186906388	16.9901697787029	5.4970869354654	0.110698876272571	0.1351	0.5775	1.1966	0.2543	6.9802011637633	14.7635116132057	0.9556815587337	0.1130831324302102	0.2086	-0.5166	-1.5104	-0.4683	6.148686209918799	13.8443403869616	1.4124148021299998	0.125200515978964	0.0403	0.1962	-0.568	-0.3484	4.7444154151437	13.5144097315114	-0.7357933601514	0.1291021532745239	0.0329	-0.5931	0.1522	0.0829	4.9643429567567	16.660593210529	3.3881037747919	0.1309462578113643	0.095	0.345	-0.6714	-0.7196	7.3545894439045	12.6041693732362	1.7020581941434	0.131480126770444
29	0.1096854806588325	0.0438	0.0534	-0.7677	0.0838	-2.2019113991869	1.6914355758544	4.3730172053357	0.1208320805191116	0.0197	-0.2097	-0.1072	0.4353	3.1440982983905	-5.0964568538473	-4.9897192115582	0.130642936004373	0.003	0.1709	0.0307	0.065	-0.7287903006868	0.01573721228	1.6774294569252	0.136619845317183	0.2962	-0.68	1.2917	1.059	-1.7238935761819	1.626440889138	3.3143749352601	0.1540815642529429	0.0312	-0.2192	0.2708	0.4275	0.4486679221028	-1.4899992586703998	-0.3779291529042	0.1549815867811075	0.0028	0.0962	-0.0643	-0.1157	1.403365905069	-6.0029989672367	-1.186585805912	0.1562239801961033
30	0.0911979433732116	0.4848	1.3192	1.7378	-1.7926	-0.9785398595704	5.565622494944799	4.5248026177763	0.0914360046563346	0.0024	-0.11	-0.1605	0.0274	-0.9343182930636	5.0767459954666	4.0839246157521	0.0923603177421914	1.4541	-2.2676	-2.9177	3.156	-1.2826614868814	6.774319084110199	5.4021522023863	0.1063072016527322	0.0002	0.0066	-0.0231	-0.0458	-1.4283093865327998	7.752937629741999	6.206363092925	0.1119725914903848	0.8474	-0.4963	2.592	2.0945	-1.5517678168693998	8.257393969377398	6.6494443046684	0.1149279348364121	0.2398	0.8209	1.0782	-1.1374	-1.5208048517085	8.0003659498143	6.4596141815409	0.1294587207865814
32	0.0936620877493298	1.2514	1.9877	-3.4864	1.9837	14.844518913417	6.1128053659204	-8.563246690039199	0.1028932140789016	0.511	2.2738	0.7616	-1.3038	13.977437859819698	6.245824152717099	-8.4223986401332	0.1200155575639365	0.077	0.7312	0.4098	-0.5102	10.7415129277754	13.524560233431998	-12.95172570644	0.1206186015831873	0.1383	-1.0279	-0.5037	0.6397	17.4952556068295	-0.5378979157303999	-4.4998591363125	0.1223703091720451	0.6665	1.5941	-2.1188	1.0676	12.3336860371737	4.5048950442421	-6.5288579155729	0.1232092275230917	0.206	0.9828	0.7552	-0.9859	12.5117919371526	7.1318685471118	-8.4777936273588	0.1305529788429576
33	0.0904255809591451	1.2081	3.5407	-2.5018	1.1158	9.421632933851798	-0.3588871260453999	-6.372902141878099	0.0994163025022141	1.1132	2.0984	0.5897	-3.4705	8.3524467315486	-0.6816180068775	-4.7673917450725	0.1052026295355343	0.0	-0.0148	0.0097	0.0056	-0.3894173178686	-1.2962348324729	5.794166160281099	0.1172194798394841	0.3324	1.4112	0.0522	-1.5032	5.8372861219283	1.4075756093539	-6.4608338154926	0.1188727485266087	0.0697	0.5556	-0.6166	0.436	12.1734418731326	-0.9813332147501	-8.580124850209499	0.1212448998296407	0.4454	0.3228	0.754	-2.1995	8.150971071333899	-1.1361873835853	-3.0462128380089	0.1243095999293557
34	0.0836625569061778	0.6371	-2.2186	2.4557	-0.6856	10.027318891478298	1.7280639374360998	-9.2008398455634	0.0880441409009885	1.3198	3.1462	0.5265	-3.5086	9.6657564393453	-0.9954967058021	-5.2838083660407	0.1050514586840626	0.084	0.9996	-0.3352	0.2963	9.2748440863101	1.815287436498	-8.7296283668695	0.1071391438826152	0.2484	-0.381	-0.7074	1.6829	7.218974017081599	1.7678003984430997	-7.5897820814290995	0.1081088989579552	0.0966	-0.912	0.6635	0.2615	13.6242161301951	1.2708192346407	-13.786034015464198	0.1108106985373415	0.0982	0.7473	-0.7878	0.3869	12.8800427045046	1.2800255038245	-11.7794607637028	0.1171128576018149
35	0.0783209942544707	0.9166	1.784	3.7898	-0.0968	8.5418440813384	-1.6020088670733	16.1659332855379	0.0843939379617826	0.86	-1.1968	1.3682	-3.4615	6.888099128894599	-1.8395227434092	13.5171637436604	0.1006542099291656	0.3016	-0.5259	0.6669	-1.9426	8.9748534772226	2.1922723566654	13.8347406874708	0.1043097224084111	0.0961	-0.2739	-1.0443	0.465	7.616417313213001	-4.4072456420447	17.1707936326466	0.1124886873815703	0.0274	0.1263	0.1331	-0.5756	7.6522588141806995	-2.6975155569148	15.3755711418056	0.1190094537479185	0.8956	1.5856	2.954	-0.2173	7.432685359843999	-1.0414887086904	12.938034331756398	0.1205455976126015
37	0.1308267343615807	0.0103	-0.1379	0.0066	-0.3152	0.1494248305986	-1.7203527034189	0.0487066720066	0.1315554040532311	0.083	-0.4312	-0.087	-0.8679	0.8869886271315001	1.1075456572357	2.0285660059227	0.1458685209113624	0.2728	0.0648	1.624	0.4041	0.8395409321073	-0.9291643560419	1.5990974828015	0.1557789795164389	0.004	0.1854	0.0136	-0.0633	-0.0869874408777	-1.4175687391517	-0.4075937980519999	0.1731857846960364	0.0078	-0.1219	-0.0857	-0.2125	1.0006112997930998	-2.3504313400794	1.7766525803505997	0.1897398603996034	0.0001	0.0141	-0.0116	-0.0081	0.0920233488073	-2.3265894634752	-0.2129244821483999	0.1950264604185683
38	0.1332456524666543	0.0439	0.1166	-0.4728	-0.5068	-0.0648373145936	-1.1020376329377	-0.2986529460436999	0.1338295787608262	0.0565	-0.0846	0.5713	0.547	0.2153637500518	-1.0380265219888	-1.0541965076065	0.1466248977438825	0.2864	0.6554	0.6578	-1.4379	-0.1483625687697	-1.966364674386	-0.4802997187856	0.1581999118510915	0.0043	-0.1886	0.0205	-0.071	-0.5516679764753999	-0.5031580196222999	1.2478429047119	0.176741482746945	0.0219	0.1158	-0.1222	-0.3969	-0.6749296916584999	-3.0434588258599	0.3976400112848999	0.190827431184378	0.0055	-0.103	-0.0854	0.1595	-0.8889951216971999	-1.3028051185998	1.7297556877562	0.1944989847366251
39	0.1355797469211662	1.4644	2.158	1.7255	-2.927	-1.4077723245074	-0.0469362356251	3.0323640912025	0.1594567848609862	0.0	0.0078	-0.0103	0.0008	0.3924073882017999	-0.2753618718692999	-1.1568031316721	0.1637952784545413	0.0447	0.2795	0.0558	-0.5726	-0.4754998690401999	0.9600092921107	2.0688926123902	0.1655937631352471	0.0277	0.2476	0.429	-0.0768	-0.3120295764817	0.9263316578314998	1.6312407388834	0.1683655503020073	0.0094	0.0749	0.2392	0.1458	3.4186733096457997	4.4448969224246	-2.8365144843779	0.1797016648743747	0.0504	0.2878	0.0147	-0.5813	-1.2990675306833	0.4439074153881	3.3137847897996	0.1944477143068713
40	0.112073663112553	1.2593	-2.7606	2.6481	-1.4904	-0.3553069102516999	0.2022625208287	0.6287803166474	0.1178110610145409	0.1988	0.6017	1.2282	0.8132	5.4567603289979	-4.8172787080001	4.3947739013128	0.1184640433011254	0.1289	0.5615	0.0579	-1.1461	-3.1845429339501	4.2285495966053	-7.4205283633576995	0.1213098755463709	0.0088	-0.2081	-0.0475	0.2512	-1.0811858266667	1.0196533266519	-0.9537930932601	0.1263369185094044	0.0143	0.1973	-0.0342	-0.3603	0.2577361941157	-0.9682319855269998	1.9840296951703	0.1274791799820411	0.1107	-0.5579	0.615	-0.7832	-0.3916205275877999	-0.0455985725813	0.4939517504385	0.1282728974190657
41	0.1234524686211966	0.6656	0.0663	-0.8033	2.7273	-0.3241472299373	-1.341990777177	2.8968666934717	0.1301958600912781	0.0257	0.1839	-0.1992	0.4714	-0.087341528154	1.0960181492406	-1.6481188990537	0.1383447589854784	0.0308	-0.0436	-0.1068	0.5664	-0.3112820588984	-0.0115275079951	0.7765133969258999	0.1410600587907018	0.0065	-0.0521	0.1754	-0.1887	-0.2102884990915	-0.0156978692492999	0.3961843191489999	0.1440005726884168	0.2216	-1.212	0.3093	0.8624	-0.0981215185658	-0.0136126886222	0.5184231155339	0.1451241353780873	0.5476	0.5751	-0.5298	2.247	-0.0546081266116	0.2346811781255	-0.1267632449153999	0.1576174257623055
43	0.1096541323965127	0.0782	0.3726	0.0566	0.9633	1.9968555231785	5.530449825499	1.873908552241	0.1160316088005191	0.0265	0.3265	0.1527	0.4612	-0.6393635919056999	2.1088651315814	-3.305994869721	0.1221981607130098	0.0507	0.2728	0.3253	0.6649	-2.0787283700652	0.2979841145217999	-5.6870744307157	0.1377053217588869	0.4865	-0.8961	-1.5241	-1.4744	1.4591149795709	3.7286963915618	1.658308744005	0.1517545859344586	0.0009	0.0559	0.0531	-0.052	-1.5894977833106998	-0.7520420318305	-3.7129198362511	0.1539206122056176	0.0027	0.135	-0.0129	-0.0897	-1.1099455821084	-0.0423724440639	-2.9243281289003	0.1558006167740836
44	0.0764091750749646	1.486	-1.0551	5.0035	1.7389	1.8671415509606	-10.4415223186879	-1.6096807580598	0.1036405498466339	0.218	-0.419	1.488	0.8747	0.2860631762196999	-0.155798401572	-0.188059686746	0.1150267485810884	0.3927	-0.5826	1.7497	1.3115	0.2228389258848	-1.8887802178456	0.7976012613810999	0.1222789147451885	0.0	-0.0134	-0.0065	0.0088	1.734634223563	-8.0554068497636	-1.7166938015638	0.1226770828415497	0.0107	-0.0532	-0.1864	-0.3056	-0.5576087741111	3.4305155618865	1.3532428839572	0.137444321925118	0.0579	0.235	-0.4774	-0.5903	0.0767975959264	-1.6703477113991998	1.1258401665112	0.1423004923650947
45	0.1097973264431602	0.2786	-1.4473	-0.3593	-1.2581	9.4975256400721	1.7005631589768	8.4689414454513	0.1281033831504376	0.8309	2.4053	1.2843	1.5145	5.5238795393721	4.721163684	3.5230110270621995	0.1422172787017224	0.6329	-0.8931	-2.2154	0.9846	1.0528588445626998	5.9570856504098	-0.914725463775	0.1501319937323011	0.8933	-0.0501	1.9283	-2.2814	1.6914355758544	3.1475998281228	1.8412144937293	0.1573564200486473	0.0266	-0.2811	-0.4129	0.06	9.277007952998598	-0.9510390811111	12.221912486955	0.1594065489242565	0.0211	0.2588	-0.3607	0.0415	2.5862534660952	4.4881742561946	0.6026565442626	0.1611140867846788
46	0.1034933967970208	1.7324	-1.6953	1.8162	4.3516	2.7525171138334	-3.3373906082196	-11.065227384375	0.1161888370404509	0.0002	-0.0364	0.0142	-0.0322	-1.2596851569526	0.2471529188573999	-2.043870444865	0.1396307392848828	0.0716	-0.1616	0.3472	0.7889	1.4136737791124	-2.6240621185979	-8.986066240972098	0.1479124215142286	0.0056	0.1079	0.1313	0.1655	2.9908965368447	-3.7035955379752	-11.9901033500706	0.1501129612656171	0.0634	0.7591	0.0562	-0.232	2.6397599878472	-2.7978796282305	-9.3359831560179	0.1583069857377577	0.0068	0.0814	-0.0927	-0.2228	3.4047852198087	-0.8528782195146	-4.293347568168199	0.159972619832084
47	0.1215327740649568	0.6678	1.0132	-2.6313	-0.5398	13.2609225847113	-34.651374289025	-14.107545262344598	0.1216345112170954	2.4252	-2.1854	1.7967	-4.6802	12.3263682334635	-33.433432087645095	-16.306938707566697	0.1252159301087688	0.0003	-0.0333	0.041	-0.0208	19.6368541399533	-19.5758330993376	-29.652409465252298	0.1284638611563739	0.0	0.0026	-0.0044	0.0109	15.1270412168737	-20.831308552005297	5.1361539718236	0.1404100447457354	0.0	0.0002	0.0004	0.0	-5.113728444324599	-5.1620416860242	10.0823204483969	0.1415125261947934	0.0	-0.0007	0.0006	0.0004	40.9102996709652	-31.186433575276	-33.536825572324695	0.1479103433408534
48	0.0983903048157293	1.6911	3.1259	3.3396	2.2039	1.395890729236	2.9967193053883	1.5514530726237998	0.1225818334122696	0.0235	-0.3442	-0.3902	-0.1308	2.4992660252175	4.9257867866707	2.7975255409542	0.1337190390469097	0.0071	0.2019	-0.1521	-0.124	5.2921097455184	6.5543915424972	4.0355720310218	0.1393729924998701	0.0076	-0.0573	-0.1221	-0.2512	-0.8311608665682	0.4273439994634	0.0023999248727	0.1451130455393709	0.0024	-0.1536	-0.0225	0.0164	-1.3148047429633	0.0363136173360999	-0.4631855004310999	0.1514313368151301	0.1482	-0.0064	-1.0614	-0.584	1.6980058619813	4.9942830031194	2.9699660445123	0.1589920097461066
50	0.1318635036377733	0.0026	0.1235	0.0896	0.0813	0.5735033585139	2.2261467060981	-0.2218553501172999	0.1603565148646581	0.0199	0.3186	0.1595	0.2428	-3.7792128429806	5.7478594131472	1.4597051250314	0.1660724100114691	0.2996	0.7776	-1.1802	-0.8417	-2.8557925694209	3.9289524178248	0.4290357497835	0.167627171075654	0.0759	-0.0116	-0.8095	-0.155	-2.0259300228658	1.1862710616664	-1.0791006460396	0.1716764924483296	0.0042	-0.0451	0.1041	0.1557	-2.9100859517869	-3.4119849944267995	-3.2832152549457	0.1808071858587086	0.2633	-0.3596	-1.1994	-0.785	-1.6843931733590998	-2.4190455856202	-4.565011195151699	0.1818203014427191
51	0.0991877453251613	0.4897	1.4485	-1.8611	1.3581	-5.9381616526431	7.045156507449	-4.5756731564714	0.1021136355706894	0.0167	-0.2472	0.3474	-0.2508	-4.2889411487298	4.7519692770381	-3.6222341504876	0.123032348693113	0.3129	-0.6874	1.3831	1.1956	1.7455322430669	-4.9609987991472	-3.5457119557761	0.123255419565954	1.1694	-2.0975	3.0342	-0.7908	-4.9722509059274	6.2689971977994	-3.1306036388604	0.1270770389179772	0.0832	0.0999	0.211	0.9632	-4.2979507027601	5.5208501260082	-1.8203626874583	0.1432557898951207	0.2194	0.3919	-1.017	-1.0533	0.5643757753915	-2.5610345834165	-2.7434288737417	0.1472954160653236
52	0.1013294512716885	1.2495	2.8306	-0.5149	3.1968	-6.859536088606399	0.5214131858671	-10.9489293856258	0.133862638438426	0.0105	0.2944	-0.1061	0.1403	-8.4408111785008	0.2047804747934999	-14.916123229290998	0.1396396193877009	0.042	-0.3442	-0.492	0.3015	0.5982894678548999	-1.0175288029941	-2.5560380185176	0.1464794491271807	0.0262	0.0744	0.1057	0.5012	0.1329401007353	1.2990675306833	4.7119180717855	0.1470583896427177	0.6471	-1.7435	0.3607	-1.8522	-4.8629559666428	0.1862105643030999	-9.1604738960652	0.1509068095301788	0.0174	0.1789	0.1191	-0.3563	-9.3149346345934	1.0611602240404	-14.032085329461998	0.1536923964296374
57	0.0764035616181467	0.4199	1.9422	1.2671	1.6932	11.5771982428741	11.0674305940942	10.2224603237503	0.1105656012316826	0.0051	0.1681	0.099	0.1759	0.26359830569	4.8166098764782	-2.3827713113148	0.1118898283735302	1.2427	-2.2666	-2.0144	-2.7321	3.9431552519075	8.1846487056131	3.4682455283278	0.1261643577231318	0.5398	1.3955	1.0809	-1.8171	7.0270193702963	9.8466163514732	5.6706290438831	0.1395210602397628	0.1969	0.8428	0.9822	-0.6644	9.6246823152945	10.6745117464933	9.0486610028158	0.1403266704878866	0.0178	-0.1786	0.2044	0.342	7.64435086501	9.5879359246207	7.074034291982799	0.1430019683037102
58	0.0734682154081419	2.433	3.6532	5.0701	3.2595	5.069624906909899	9.8393378907937	6.3166022649464	0.1113045585246529	0.2555	0.9486	1.2882	0.9403	6.957775636264299	11.7602613647212	4.8776309170939	0.1119137349009524	0.1546	-0.7179	-0.9748	-0.7787	9.0896170977745	12.784006366565896	3.3253516408254	0.1242039291312741	0.0378	0.2491	0.5053	0.3732	4.661322934305299	10.6802164859448	3.6434007010042	0.1272698805449311	0.0991	0.6889	0.8174	0.1594	7.176168799679999	13.731465231883298	4.0856163660722	0.1313308562256961	0.0008	-0.0558	-0.0552	-0.0524	14.7572560713244	12.649295829449098	1.8732790637498	0.1334041871444904
60	0.0771993208467314	2.8237	-1.2262	-7.0289	-1.989	0.6839392456887999	15.850520208416	6.1988485740613	0.1071116201207931	0.0183	-0.1339	0.4588	0.1682	-1.183831793763	15.8262062154434	7.862901400548499	0.1112204264960702	0.0009	0.0425	-0.0966	-0.0271	-1.7797213367451998	16.5667994253402	8.834870973991999	0.1195606856526135	0.0072	0.1613	0.2527	-0.0092	-3.6767635910378	17.2078941105967	10.8138647612327	0.1306435982269056	0.015	-0.2043	-0.3444	0.1085	-1.6703477113991998	6.7062949840299	4.770342472375	0.1365670729432057	0.077	-0.473	-0.3436	0.71	1.2571278599571	18.907867124113	7.0791095429431	0.1445420259697097
62	0.1252275586923426	0.4619	-1.1371	-1.8459	-0.9123	-3.9299359935923	-2.138293718545	1.5820226074776995	0.1418266912526436	0.8118	1.2103	-1.0658	-2.4465	0.4268325400643	-2.1337692700145	-2.9058369044713	0.1489073241411265	0.3442	-1.4328	-1.1822	0.1297	0.6977093064338	0.6766607850092999	-0.0351333264151	0.1497516633826164	0.0179	0.2913	0.0079	-0.3077	-3.3903463275418	-4.4305367162191	-1.5757277225656998	0.151429963125992	0.1516	-0.9631	-0.7405	0.1608	1.0876774267322	-3.2605536692625	-4.8710212879363	0.1632840099524725	0.3501	-1.1922	0.0843	1.337	-3.0294527069307	-4.3429984729116	-1.8233134147608	0.1708080743251625
75	0.0727187389932107	2.2881	2.8623	5.757	2.421	3.857584160135	10.8414048827227	4.8306159954074	0.1120635022963463	0.4769	1.0348	2.1051	0.939	3.5630228892841	11.453149667077	5.676648527580199	0.1252650168946331	0.1736	0.5769	1.2546	0.414	2.8879751685335	10.8589912174456	5.6195617900345	0.1349727692559725	0.2143	-1.2917	-0.56	0.6319	6.740444734677499	17.392373581549	8.0850321518807	0.1409049300387438	0.0367	-0.233	0.1226	0.5665	8.383606411863	23.7935633625004	12.0306266716916	0.1464589261085588	0.0222	0.2075	0.4151	-0.1085	6.8002461413415	18.5716022407201	8.853873657820099	0.1506505540320903
77	0.0764582820729483	1.3942	-3.4304	-3.9454	-0.1369	-0.4330487389149	0.6210297395994999	-4.0894719830808	0.0920646489786195	0.0148	-0.0814	0.0534	-0.4812	-0.5139773530648	0.5984861830084001	-4.2458605301132994	0.1137179546786859	0.6512	1.9478	2.1885	0.0747	-0.5269998962264999	0.4944632098375999	-4.0748363756604	0.1172459040620067	1.0766	2.429	2.8041	0.1029	-0.4704246180799	0.4632248434618	-3.6823109583665	0.1297164367021752	0.0132	0.0019	-0.1213	0.3718	-0.2968038236008	0.3946892839824	-2.6563627468026	0.1372801796703533	0.0025	0.0128	0.0539	-0.1552	-0.1004427573771	0.6585236478565999	-2.8270328139792	0.1419803368025252
79	0.1046034011969474	1.228	-2.679	-3.229	-0.0735	8.537595034022798	9.3189476237248	2.1554472799302	0.1401631232044207	0.0036	-0.056	0.0409	-0.1823	9.965983106617	10.6487420613848	2.8448552068863	0.1436333243574424	0.0484	-0.4505	-0.5504	-0.002	-0.5183837725032	0.8744382003382	-2.9376260732769	0.1452843020926977	0.0266	0.2885	-0.3585	-0.2509	2.3112456815022	1.6367487631813995	2.2244156127473	0.1523242270375716	0.0062	-0.0412	0.2421	0.0299	0.1866039946101	-0.4234096963934	1.2693635425048	0.1526932705722483	0.2597	-0.1971	0.092	1.5823	0.0386348561474	-1.1106144136303	2.0567749589346	0.1551572271594019
80	0.1197173637554026	0.6814	2.1273	2.0027	-0.0325	7.198751699301799	6.8344352350198	-0.1170455163324999	0.1230431107280008	0.0001	-0.0238	0.0246	0.0134	9.272719562652298	8.776800660678798	-0.147142934818	0.146059635688327	0.0297	0.3105	-0.3288	-0.3174	-0.3730112740667	-0.2848041992373	-0.006688315219	0.1519024148038483	0.3345	1.3226	1.2464	0.0053	6.4399820092216	6.109815295587199	-0.1552475991422	0.1531352963954191	0.2512	0.0566	-0.0825	1.5653	-2.7833227068715	-2.5709883701836	0.0783319741237	0.1555818235207097	0.3123	0.0164	0.0115	1.7351	-0.9716941722286	-0.8385966993705	0.0143602062054999	0.1585689752303947
87	0.1570575834947141	0.8994	-2.9289	-0.107	-0.0059	5.797510317890599	1.0499474602908998	1.7547778552814	0.1598210061514493	0.0401	-0.2799	0.2438	0.4881	7.7640323643994	1.0715074411145	1.6489451026984	0.1671952487397693	0.0034	-0.0551	-0.146	0.076	-3.4038016440412	0.6800836286801999	1.6924978376832998	0.1827050208239895	0.0214	0.0818	0.0757	0.4042	2.3169504209537	0.8535863940671999	1.6116479095948	0.1893833160396101	0.0029	-0.0357	-0.1405	0.0483	3.6728686309985	0.2190619949375999	0.1076818750259	0.1976748110692145	0.0021	-0.1142	0.0034	0.054	-0.8336001344715999	0.7496814499885	1.6201853472567	0.2017792310470724
90	0.1200539289865343	0.7467	1.1475	-1.507	-2.3962	1.9193890957302	-3.4380300807502	-2.4783748759158	0.1250330967883928	0.103	-0.4543	1.0119	-0.0717	-0.2895253629213	-0.6214625129371999	2.1727975564689	0.1355844335604329	0.0279	-0.2629	0.4568	0.1744	-1.3945530661922	1.3225159769805	3.1859199400246	0.1358526333186519	0.4018	0.7515	-0.8562	-1.7717	-2.5013512058446	2.8941913673841	5.0486157285161	0.1423100854044907	0.0529	0.1705	-0.54	0.4867	3.0470390416535995	-4.4185370918556	-6.063783949668199	0.1447985004936746	0.0035	-0.088	0.1616	0.0503	-1.7069760729809	3.3457313307279994	-0.0256123129857	0.1462783414783476
92	0.1214288617212696	0.3934	1.913	-1.0874	-0.1341	2.6066331559978	-2.7177772177253	1.7749608300304998	0.1428565093972022	0.8426	0.9793	0.8571	-2.6746	0.5897913732237	1.3908548213064	-3.497988859537	0.1490854329704485	0.1688	1.0186	-0.7532	0.3061	2.4832534117226	-2.0401328569485	0.7077417792623	0.1516544800841082	0.1143	-0.0872	-0.6098	0.8665	1.50290377274	2.4506380392723	-6.342883409453999	0.1524175971072336	0.4879	-1.8362	1.166	-0.2645	-0.5147642136788	0.5468287836993	-0.7444488269054	0.157181200449931	0.0806	0.0869	-0.4739	0.7326	4.749884096411	-3.4012050040149995	0.7206462933319	0.1678886978945016
93	0.0888369855419449	3.29	-0.5403	-7.3668	-0.9943	-0.6979847076487	14.3352233810055	2.187865937227	0.1267297432563626	0.0034	-0.1586	0.1198	0.014	-2.2624209804035	10.4863340306552	1.8033664981959	0.1417115273732842	0.052	-0.2996	-0.6746	-0.0747	-1.848729012593	16.2015387283214	2.5331797176809	0.1463505645261354	0.0078	0.2722	0.0532	-0.0518	-1.363236013755	24.5579984490014	3.6369877870001	0.1503812988337416	0.0912	0.9363	0.1599	-0.0849	-0.4712508217246	19.2289455976557	2.8526057839342	0.1571685862499131	0.0	-0.0012	-0.0039	0.0105	-1.2471347301593	21.668567588332	3.2410001830046	0.1621881272091836
94	0.080533379777844	3.9891	-0.6184	-8.5972	-0.0722	-0.3427958264890999	16.267241589590398	0.5741721900358	0.1183631447681985	0.0055	-0.1085	-0.2331	0.0574	-1.5408697973655	14.601260954598898	0.5896340011008999	0.134268185795861	0.0162	0.1447	0.3993	-0.0127	-2.3968561163054	12.6720361011937	0.6299212645376999	0.1402523920512946	0.1214	-1.0762	-0.3738	-0.0127	-0.2383400799806	22.4360320881969	0.5868406459212	0.1445374256913171	0.0361	-0.6061	0.0334	0.0775	-1.4556527928693	29.2430452308188	0.5372290842084999	0.1544112228191034	0.0002	0.033	-0.0275	-0.0168	-0.4601560870671999	25.6061754729108	0.8955260647933999	0.1546487699794057
95	0.0705948366165033	1.1926	2.3486	4.3115	1.112	9.5648809086305	23.0692188242827	5.754351013212699	0.1036705005327653	0.4008	0.716	2.0755	0.9893	4.6536510433188	15.2997571216467	4.9925519097686	0.1153455815360581	0.784	-1.6241	-2.7051	-0.4905	4.9394388183236	12.8514796642164	2.9113842718	0.1248876992532294	0.03	0.3911	0.4487	-0.078	5.3739039063437	15.8989908222384	4.962926607651499	0.1276526249566675	0.1479	0.0951	1.2155	0.5011	5.378979157304	18.0601821846508	5.4799727171109	0.1281451910008393	0.0315	-0.04	0.5716	0.1996	-0.05114593991	14.2540193656407	8.446909348259299	0.1312076030886297
96	0.098891379059721	1.7974	1.8477	4.6936	-1.3486	-4.7387106756922	-9.8733696123492	3.3750418885995	0.1300230946113592	0.2913	-0.1105	-1.7765	0.4383	-2.6327962714133	-6.8142522602707	2.4489069459215	0.1450033234975604	0.1648	1.2927	0.1043	-0.1504	-2.8875423951958	-7.2410061142736	2.6132821281861	0.155314758948619	0.0005	0.0396	-0.0503	0.0172	-2.8709789792711	-7.143081310861299	2.4933645706125	0.1599557158853273	0.0003	-0.0254	-0.0305	-0.0354	3.2927756114058	0.0280515808890999	-0.1556016864185	0.1619968518377424	0.0959	0.1042	0.924	-0.1538	-1.7571384371233998	-2.4563821217545	1.2993429318982	0.1677020441160517
97	0.0985813527089532	0.0298	0.329	-0.2552	-0.5292	0.0644438842866	-0.6071023067317	1.1226927240552	0.1098336854736445	1.7091	-2.2206	2.0473	3.7708	-1.660669325847	0.8659007626762999	4.3490966426701	0.1401471747396755	0.0003	-0.045	0.0244	-0.0113	3.3909364730023	-4.9066267307198	-1.0689108010883	0.1509963271698688	0.0141	-0.1075	0.0705	0.3519	-1.8244543626511	1.0114306332356	4.7442186999902	0.1552274135605329	0.0702	-0.4645	0.6773	0.0645	-2.7433501876803	2.7027875230286	5.4280792596176	0.1590364922111544	0.0216	0.0831	-0.2501	0.3665	1.9333558716287	-2.8764870035691	0.7773396005705999	0.1619090265036921
98	0.1186542503701791	0.5784	-0.7933	-2.5328	0.5171	0.9995883809949	5.5369020825338	-0.8837624986141001	0.1312059434898742	0.4988	1.2654	2.0219	-0.1172	-0.5904208617148999	0.8194759864503	0.4134165665955999	0.1379374461912804	0.6048	1.8533	1.6993	0.5042	2.0081469729894	4.9506909251038	0.0913938603161	0.1439136881366547	0.2975	-0.3444	-1.64	0.5405	-2.3647522032542	-1.9264314982255	0.5993123866531	0.1465800459482878	0.0826	0.0201	0.8795	-0.2677	4.347011462043	12.8039139401001	-1.2111358570687998	0.1554146420981621	0.0532	0.2842	0.6549	-0.064	4.5084752600358	3.6554003253677	2.0699548742191	0.1582991901070227
99	0.1169258852068635	0.5041	1.3463	2.1046	-0.4751	1.5773014437937	4.8727130382564	-1.9674662792456	0.1206903972365215	0.08	-0.8575	-0.2846	-0.4223	-1.8101334994763	2.2792204545124	-1.94354571658	0.1338157036920461	0.194	-0.9885	-0.6493	-0.8808	1.2403677288789	2.8325014952464995	-0.4577561621945	0.1393003049408274	0.2363	-0.9231	-1.2522	-0.3524	-3.2402526654213	-1.0541178215451	-1.4110771390861998	0.1416846772262803	0.4875	-1.3241	-1.837	0.1821	0.2246487052969999	4.6049837143429	-2.099344118152	0.1438322185954465	0.1304	-0.5773	-1.0127	0.0266	2.3610146153377	7.3049385391611	-2.0123173342436	0.1514860205206236
100	0.1172396081705367	0.4578	0.6814	2.3033	-0.2961	0.4431598978048	4.7127442754302	-0.6785492504828999	0.1206749232053444	0.0762	-0.8832	-0.3755	-0.16	-2.0850625980079	1.4629312535488	-0.195534862579	0.1343772338553603	0.1589	-1.0929	-0.4697	-0.5991	0.9888870766445	2.1428181670755	0.2475463491644	0.1395503968449552	0.1628	-0.7249	-1.0277	-0.4099	-3.3077653061025	-3.2772351142793	-0.243139929726	0.1427667543569815	0.5935	-0.9374	-2.3144	-0.017	-1.7532828201148	-0.5429731666907001	0.0646799424707999	0.1528853408312246	0.0152	-0.2057	-0.3185	-0.0716	4.222176025631899	2.7627856448461	2.2033277482921	0.1565332421612619
101	0.1168193180931565	0.5379	0.7901	2.4301	-0.6139	1.9898524637139	6.2926423592501	-1.2309647445416	0.1210907122274641	0.0929	-0.9748	-0.4395	-0.0834	-0.9960475082319	2.7119544491817	-0.2048591608549	0.1350561600510101	0.3053	-1.3784	-1.1408	-0.4357	2.3294221616856	4.0990323395409	-0.2469955467346	0.1397565692834357	0.6176	1.0934	2.3293	-0.0876	1.4074575802618	4.360506121573099	-0.207731202096	0.1432424458538432	0.1887	0.3442	1.298	-0.4162	-2.3435463097069	-0.7290657019017	0.0225828996217999	0.1451964153873028	0.1026	0.547	0.8725	0.001	4.017710295084	10.2167162412681	-1.0429444008263	0.154130889541817
102	0.117315247434009	0.4457	0.5519	2.2774	0.4557	0.4624379828477999	5.2504454760071	0.974526870439	0.120869135948985	0.0791	-0.8803	-0.4504	0.0653	-2.0223498070721	1.9448440365931	0.1675619677513	0.1340072660755839	0.1588	-1.1194	-0.5155	0.509	1.1412626345455998	2.8376554322682	0.0032654715480999	0.1394645464187241	0.1277	-0.642	-0.9321	0.3042	-3.1933164297962	-3.2365544205355	-0.1487953421073999	0.142847006026118	0.594	0.8605	2.3401	0.1445	-1.4005332068586	0.1970298977456	-0.1640997810497	0.1534337551664647	0.017	-0.1919	-0.3588	0.0305	4.4687781420595	3.3984903348966995	-1.7692167475483	0.1563221203259615
103	0.0849573063254897	0.0	-0.0	0.0	-0.0	0.0	0.0008655466754	-0.0	0.08638214645814	0.0	0.0092	-0.0001	0.0072	0.0	-3.93430307e-05	-0.0	0.1138610678768555	0.0393	0.7145	0.0004	0.084	0.0	-0.0062948849119999	0.0	0.1143926528664345	0.0	-0.0002	0.0	-0.0	0.0	0.0033441576095	0.0	0.1146533770803924	0.1938	-1.5783	-0.0003	-0.2114	3.93430307e-05	-0.0004327733377	3.93430307e-05	0.1152050411569511	0.0	-0.0002	-0.0	-0.0	-0.0	0.0049572218682	-3.93430307e-05	0.1291904717842895
104	0.1290453098121912	0.142	1.1457	0.2412	0.5293	5.9587774007299	-1.5101822334195	5.7280305256744	0.1574058581578974	0.0151	0.036	-0.058	-0.3736	4.4473755333587	-1.9107729720069	3.6642918503059	0.1702669966217987	0.0301	-0.4361	-0.2278	-0.1512	-1.5116772685860995	-7.3084007258626995	3.476350192652	0.1759627998193721	0.0302	-0.4969	-0.0189	-0.1012	2.9168136100366	-3.3022572818045	3.7241326000006	0.181819754245521	0.1334	0.0477	0.1983	1.0291	4.8137771782678	-1.9491324269394	3.7556070245606	0.1932495769811852	0.13	0.9104	0.3593	0.2265	0.9493079877603	-3.9825769686689	1.7229100004144	0.1986215658550711
110	0.0990377846284066	0.0015	0.0327	0.0981	-0.1077	-2.3698274542145	-1.3769667314693	0.8182956955292999	0.1086958993317527	1.7943	1.8621	3.6784	-2.7863	-3.8215459440138	-4.626346980013	3.1278102836807	0.1412975265724984	0.0019	0.0928	0.0632	-0.0847	0.4516579924359999	-0.3857977590442	-1.8244937056818	0.1511048680889158	0.0127	-0.131	-0.2664	0.1947	-3.9661315818363	-4.8077576945707	3.2827431385773	0.1512511733319902	0.0567	0.5746	-0.2175	-0.4296	-7.748688582426399	-7.466441680184599	7.7078898595905	0.1601836689037543	0.0218	0.0882	0.4119	-0.1628	2.3160455312476	0.9108698467664	-3.3840120995991	0.1632794265787617
112	0.0944083893915311	0.1541	1.3226	-0.3286	0.7685	-0.5247573434766	-6.803118182582599	-0.9678778982507	0.1134207644937572	0.0006	0.002	-0.0404	-0.0757	-3.9477190434687	-5.204296100995999	-2.1029243339457	0.1211556287778082	0.0238	0.4435	-0.3013	0.085	-1.9286740509754	-2.4752667764905	1.0403084177694	0.1216196979384786	0.0045	0.2219	-0.0607	0.0471	0.5679953342159	-3.7223621636191	2.3363071920581	0.127036963062468	0.0346	0.5535	-0.1702	0.2704	-1.9468505311588	-4.1273986646756	0.2950727302499999	0.1316964240108093	0.021	0.3194	-0.0079	0.3705	0.5253474889370999	-1.3737406029519	5.349747285493899	0.1388707419105251
113	0.0930258054508418	0.0505	-0.5869	0.6855	-0.0098	-0.8817166610176999	2.8275442733783	1.8047828473011	0.109513796711052	1.5745	2.9209	-3.6056	0.1817	-4.0051992113214	6.0173985164729	0.7937456443725	0.1388807116303294	0.0107	0.1663	-0.2763	-0.107	0.2717423130449	-1.5877666899599	-0.6192199601873	0.1429407994478098	0.0224	-0.2839	0.0659	-0.3874	-3.7165787381062	6.5482933727387005	2.0225858652563	0.1540390537557696	0.1208	0.4244	-0.9376	-0.3424	-2.676506378521	3.4244960781894	-1.2489445095715	0.1555330560863331	0.0308	-0.4504	0.0047	-0.307	-7.559960064158499	13.4481954108433	1.0359806843924	0.1598408074136595
114	0.1101555509815216	0.0372	0.1333	-0.5817	0.3882	-4.4117307475445	1.0043095446789	2.9915653683666	0.1129798374748997	0.0081	-0.067	0.259	-0.189	2.7860767190205	-0.6873620893597	-1.9466538160053	0.116507536227939	0.0028	0.1093	0.107	0.1119	0.8475669103701	-0.2129244821483999	-0.5999025321135999	0.1234957633486054	0.4749	-1.9419	0.4608	1.3361	3.1202170787556	-0.7609335567686999	-2.1657944970043	0.1354259723812131	0.0089	-0.0594	0.2538	-0.175	2.0286840350148	-0.5004040074732999	-1.4188670591647998	0.1463242104947914	0.0001	0.0307	0.0036	0.0237	-4.931766927337099	-0.6784312213907999	4.9364094049597	0.1464859287651914
115	0.118263968675344	0.0206	0.5103	-0.0244	-0.0083	-0.4538612021552	-8.110369063651499	-1.2882481972408	0.1250776244550897	0.0049	-0.0633	-0.0658	-0.2257	0.0954068494475	1.4773701458157	0.2209111173804999	0.1268694567760365	0.4168	0.1152	2.1923	0.3281	0.3026659351751	5.3144959299867	0.801417535359	0.1432950513859616	0.006	0.0016	-0.2485	-0.0373	0.2767388779438	7.4635302959128	1.1066407675296	0.1445060755915319	0.0239	0.4943	-0.0416	0.0505	0.4668444022862	5.0993288950884	0.7988602383635	0.1497185640157638	0.1675	0.0639	1.2788	0.1973	-0.3797782753471	-6.759447418505601	-1.0747729126625998	0.1516976167894921
116	0.117118706621698	0.0018	0.0278	0.0719	0.1322	0.0131799152845	-0.6498288380719	-1.0694616035181	0.1301505059326412	0.4059	-1.3325	-1.6354	0.4776	4.4255401513202	2.4473725677242	-0.6702478710052	0.1381158846618964	0.0088	0.0121	0.2504	0.1803	-2.6514055249344	-2.8753067126481	-1.9989013607749	0.1475557794010756	0.0033	-0.1547	-0.0439	0.0901	1.443102366076	-0.0322219421433	-1.039049440787	0.1492719618012508	0.0032	-0.0753	-0.1571	0.0368	5.9973729138466	4.2017569926986	-0.8758545494433999	0.1525297997273433	0.0057	0.1538	-0.0971	0.1522	0.66096291576	0.4695984144351999	-1.695291192863	0.1552529940189407
117	0.09755248931142	0.0009	-0.0537	0.0151	0.1051	-0.2007281426314	-1.54224680344	-1.4028937887006	0.1115923493390395	0.023	-0.1541	-0.4429	-0.2981	1.7450207836677998	0.859251790488	-0.2391269405946	0.1150007366858031	0.2793	0.9778	1.4981	0.6648	0.7252100848930999	-4.5239370711009	-1.3041034386129	0.1201832931660508	0.1347	-0.7316	-0.9537	-0.4867	-1.3134277368888	-4.095058693440199	-2.091475512012	0.1251851793901994	0.0345	0.3275	-0.5208	0.1877	0.9243645062965	-6.0873504250575	-1.2664915012637	0.1278781150364631	0.0007	0.0587	-0.0066	-0.0696	0.4492974105939999	-1.1480689788567	-0.9532422908303	0.1334549243417832
118	0.086070122782475	0.0	-0.0	-0.0	0.0	0.0143602062054999	-0.0071604315874	-0.0001967151534999	0.0872952024959284	0.0	-0.0004	-0.0001	-0.0081	-0.012983200131	0.0084980946312	-0.0001967151534999	0.1103137427883128	0.0969	-0.5803	-0.9907	-0.0006	-0.0329694597265999	0.0189633407974	-0.0003934303069999	0.1118326640897375	0.0	-0.003	-0.0046	-0.0001	0.032261285174	-0.0191600559509	-0.0003147442456	0.1167714822537412	0.0	0.0002	0.0012	0.0128	-0.1299500304021	0.0771516832027	-0.0002360581841999	0.1178367458409837	0.0	-0.0001	-0.0001	0.0001	0.1320352110292	-0.0757746771281999	-0.0001180290920999	0.1301177641365569
120	0.0993645282394457	0.0034	0.0052	0.2228	0.0376	1.3558001809526998	0.0843121147900999	-0.0239205626655999	0.1066410066433298	0.0125	-0.4187	0.0018	0.0041	2.8240820866767	-0.0967445124912999	-0.0275794645207	0.1248527583785462	0.0568	0.8264	-0.0023	-0.0057	2.0379296472293	-0.0562605339009999	-0.0190420268588	0.1325428443656189	0.0024	-0.014	-0.1358	0.093	4.565050538182399	1.0337774746732	0.0124717407319	0.1329607843247438	0.0038	-0.2071	0.0108	-0.0058	4.8640575715024	-1.0514424954575	-0.1111047186967999	0.1410103568214193	0.0001	-0.0008	0.005	-0.0272	0.2049378469163	-0.0080653212935	-0.0237631905428	0.1414152382813909
125	0.1494100980406195	0.0449	-0.1894	-0.64	0.0718	-3.7282636182241	-1.0947985152889	-1.5335519936553	0.1585086038344809	0.0362	-0.4219	-0.4019	0.0533	-5.0733624948264	0.5217279301127	-2.0401328569485	0.1711416643323075	0.0007	-0.0079	-0.0319	-0.0707	1.7103989166518	0.4991843735215999	-0.6006500496969	0.1787627979600165	0.0219	0.4141	-0.0695	0.0842	-7.2646119326936	2.6691885748108	-2.8819556848364	0.1795960124509472	0.0049	-0.0813	-0.186	0.0069	0.7562123930846999	-3.1229317478739	0.1413595093051	0.1941864436307015	0.0037	0.0212	-0.0111	0.1685	-2.3644768020393	2.7757688449771	-1.6970222862137998	0.194625243599604
126	0.1305993013458638	0.0521	0.1164	0.7641	0.0244	5.4322102778411	0.2569886765324	-4.921852483600699	0.1381849175022449	0.0115	-0.0995	0.327	-0.0903	2.366483296605	2.1507261162462	-1.7474993946019	0.141068397208718	0.0106	-0.2023	-0.0327	0.2665	1.5457483331723	1.0762679478292	-1.6296276746247	0.1496522021151307	0.0606	-0.4592	0.2805	0.5641	5.7552952459495	1.7820032325258	-5.0617956438006	0.165202898963878	0.0035	0.163	0.0344	0.0664	1.4652131493294	-2.0353723502338	-1.4198112919016	0.1936734784130761	0.1487	0.7571	-0.2249	-0.7266	2.8057088913398	0.6883456651272	-2.5590280888508	0.2106962900719537
127	0.1508755538761154	0.0671	0.3137	0.751	-0.071	-0.7952406795391	-3.7864519606294	0.4140460550868	0.1590902906258149	0.0019	0.0313	-0.1235	0.0389	-7.093233690964399	2.1171665110591	-0.5776737197680999	0.1705463880143176	0.0278	0.4883	0.0671	0.0343	-4.5372350154775	0.9835757675	-0.3336682433667	0.1711460749842701	0.0057	0.2044	-0.0616	-0.0655	1.6006318609987995	-0.2928695205307999	0.5085873578589	0.187115884462565	0.0063	-0.0349	-0.2217	0.0191	-0.2193767391831999	-1.9666007325702	-1.4098575051345	0.1929456058139191	0.0014	-0.0363	-0.0973	-0.0018	0.2060787948066	-2.5018626652437	-1.4888189677494	0.1970156931181435
128	0.1304809777609909	0.3703	0.9931	0.0063	1.8086	2.1250744602298	0.0256909990470999	6.4061470028196	0.1346597140272281	0.1372	-0.4672	-0.0044	-1.1448	-0.6368456379409	-0.0685749025101	2.1777154353064	0.1558701464650781	0.3696	0.2844	0.0236	1.8642	2.759520173298	-0.0077899200786	7.813565240050699	0.1650701762650909	0.1701	-0.3786	-0.0692	1.1823	0.5600086989838	0.0902922554564999	-2.041509863023	0.1659628915608256	0.0507	-0.025	-0.0715	0.6729	0.3466514434977	0.1372678341122999	-4.2070289588124	0.1682904064192087	0.0152	-0.2299	0.2095	-0.1976	0.5494254237255	-0.0864759814786	-2.9990012011689	0.1723375871446853
130	0.1585570136980893	0.7701	-2.6792	-0.2409	-0.2213	-5.540285583174	0.2182357912928999	-0.5943158217542	0.1614420872220562	0.1776	-1.2672	-0.079	-0.1938	-2.7983910876296	-0.6499862101946999	-0.1758240041983	0.1734084645562388	0.0147	0.2698	0.2325	-0.0037	-5.6418299454107	0.5239311398319	-0.5918372108201	0.1794177132602091	0.0278	-0.4465	-0.0894	-0.1581	-6.4512341160018005	0.5428157945679	-0.6890931827105	0.1873348441903047	0.004	-0.0036	0.0252	0.178	-2.6431828315181	-0.699519085846	-0.1816074297112	0.2047077918648228	0.0648	0.6511	0.0014	0.2259	-2.940498114518	0.720764322424	-0.3935483360921	0.2089456765099991
132	0.1376143988256536	0.4935	-2.1429	0.4677	0.7537	6.7884432321315	-1.7500960346280998	-2.6643887250654	0.1507869263046685	0.0894	-0.9208	-0.0753	-0.1878	7.3575795142377	-1.2976118385474	-1.6080283507704	0.1599919925973614	0.0273	-0.3273	0.0415	0.3839	4.7421728623938	-0.5127970621437999	-0.9210596917177	0.1625625864894005	0.4827	-1.5417	-0.8153	-1.1883	3.9001926623831	-1.5885928936046	-2.2680863768243	0.1647200553166668	0.1481	-0.9893	-0.1496	-0.5894	6.4853838666494	-2.1021374733317	-3.1595207664249	0.170904422926249	0.1107	-0.9826	-0.0761	-0.0061	10.0771665113752	-0.7047123658983999	-0.8062960711657999	0.1726590359154081
133	0.148881215962654	0.0534	0.1633	0.7088	-0.0951	-3.3042244333395	-1.5597937951321998	-0.3142327862008999	0.1628676373513397	0.0425	0.5674	0.2634	0.0102	-4.9355438582843	0.5124823178982	-0.8155023403495999	0.1704166534017752	0.0009	-0.0147	0.0315	0.083	1.7731117075876	0.3431892567960999	0.4267538540029	0.1735695617633313	0.0019	0.1159	-0.0447	0.0356	-7.977271590793399	2.9421898648381	-1.1578260504703	0.1810687769888454	0.0063	0.1809	0.1385	0.0089	0.7181676823977999	-2.8761722593235	-1.1413413206069998	0.1927998705526139	0.0014	-0.1041	-0.0153	0.0004	0.5052432002494	-2.7727000885825	-0.9093748115998	0.1952411756012183
138	0.1311178991299474	0.8233	1.4032	1.9322	1.9276	0.6003353054513	1.2046442570033	0.075932049251	0.1380655697141542	0.0105	-0.1244	-0.2672	-0.165	0.0905283136406999	0.1710634974836	-0.4464647123835999	0.1571416784064955	0.0266	0.1463	-0.3457	0.3366	1.0525834433478	2.2475886578296	0.5159051615690999	0.1627422005703837	0.1142	0.1065	-0.9312	0.4172	0.570867375457	0.6115087261701	0.1885711461450999	0.1705965600072512	0.3454	-0.061	1.6648	-0.5117	-0.4189245908935999	-0.8248659816562	-1.1647897669042	0.171548645280253	0.0275	-0.1534	0.2206	-0.4107	-0.2703259639397	-0.5159838476305	-0.8464259624798001	0.1749787459557292
139	0.122083397033616	1.149	1.5892	2.6651	2.1187	-0.0003540872762999	-0.0014163491051999	-0.0005508024297999	0.1344674394420987	0.0119	0.0948	0.3266	0.1313	0.0002360581841999	-0.0006688315218999	0.0001967151534999	0.146750540688457	0.0	-0.0002	-0.0001	-0.0001	0.0029900703331999	0.0070030594646	0.0032654715480999	0.1556364271127114	0.0	-0.0005	0.0003	-0.0007	0.0029113842718	0.0073964897716	0.0028326982103999	0.1607006331810912	0.2223	0.3605	-1.1863	0.7331	-0.0015737212279999	-0.0046424776225999	-0.0016917503201	0.1652702214914258	0.0	0.0001	-0.0018	0.0007	-0.0007868606139999	-0.0036982448858	-0.0014556921359	0.1687238376816855
140	0.1301080836338075	0.7315	2.5236	-1.4367	-0.0048	0.5535170989183	0.9692942473559	0.0023999248727	0.1427462004689407	0.6857	-2.3269	1.3384	0.0031	1.5130542746606	2.6153279657825	0.0057047394515	0.1438570581878023	0.0044	0.0156	-0.0053	-0.2123	0.8278953950200999	1.4514037455537	0.0028326982103999	0.1452570837176263	1.4181	-1.9017	-3.3207	-0.0068	-0.2525035710326	-0.4318684479938999	-0.0001967151534999	0.1544086047983918	0.1254	0.5335	0.9661	0.0018	-3.5693571172268	-6.533539736226199	-0.0124717407319	0.1546280929811826	0.3806	-1.676	0.9396	0.003	-2.5387664280402995	-4.1891672228746	-0.0076718909864999	0.1587608297709321
141	0.1012510907219488	0.0827	0.8297	-0.6726	0.2907	3.1044011804142	-4.499229647821299	-1.5682525467327	0.121760416184237	0.0386	0.3382	0.1057	0.5921	-2.06550911175	-1.7044974620468	-4.7488611776128	0.1362479911954199	0.1081	-0.9196	0.5783	-0.1011	5.9601150637737	-3.9742362461605	3.2836086852527	0.1453362145328647	0.0261	-0.3425	0.3405	0.1902	0.6443994998353	-1.5456303040802	-0.7724610647637999	0.1610858783832462	1.2282	2.7075	-1.3209	1.5367	-0.2049378469163	-0.7809985024257	-0.5406125848487	0.1651754321634836	0.0079	-0.2194	0.0584	-0.1415	0.3374058312832	-1.1863104046970998	-1.0958607771178	0.1661103834390597
152	0.0861119416576691	0.8929	-0.2184	-3.9377	-0.0173	-13.725563777278298	0.6920439100129999	4.0116514683562	0.0945950957214917	0.939	3.6975	-0.2046	-1.0847	-13.6858273162713	0.7616417313213	4.0011075361286	0.1139553643965757	0.3528	-0.1528	-2.1495	0.0	-10.6539353414372	0.3028233072979	3.1040470931379	0.1151959747351407	0.9028	-3.2841	0.2066	0.9634	-12.6308046050201	0.9124042249637	3.6964744494185	0.1261598610777882	0.564	2.4807	-0.1293	-0.7313	-4.856149622331699	0.2170555003718999	1.4075756093539	0.1325798207844798	0.0938	-0.0468	-1.0292	0.0018	-10.2475218343062	0.5844013780178	2.997152078726	0.1355162966682167
153	0.1322835092755086	0.6094	2.1987	-1.2709	0.6783	-0.1014263331445999	-0.2833878501321	-0.1589065009972999	0.1459297430537595	0.0413	-0.5884	0.2718	-0.0646	-0.1559164306641	-0.3462186701599999	-0.2078885742187999	0.1514712348039879	0.0007	-0.0307	-0.0581	-0.0552	-0.3228489099241999	-0.0670011812821	-0.0847842311584999	0.1578072160942049	0.1602	-0.5153	-0.4074	1.0446	0.1057147234909	-0.2842533968075	-0.1063835550127999	0.1644985433494769	0.0242	0.2629	0.1117	-0.3725	-0.0519721435546999	-0.2268519150162	-0.1212552206173999	0.1655872596101861	0.8358	-1.0839	-0.9387	2.3484	-0.1705913811151999	-0.3945319118595999	-0.2373565042130999	0.169366720523408
154	0.1534515359517136	0.3213	0.9663	-1.4649	0.247	1.025672810349	2.1229105935413	1.8545517811366	0.1594279840607065	0.11	0.7057	-0.4535	0.5753	1.1096308378628	-1.8294115845193	-1.0087159641172998	0.1678046489193553	0.2961	0.3713	0.9908	1.2358	0.1963217231929999	0.6374357834014	-0.4184918175559	0.171647593159904	0.5913	-0.1445	1.9556	1.1496	1.704733520231	0.0101111588899	0.866333536014	0.176127710869663	0.0074	0.0953	0.0448	-0.2273	2.1818464535299	0.1060294677365	1.7425815157643998	0.1771363746424858	0.0544	-0.2475	0.5801	0.2509	-0.4919845989034999	2.241765889286	0.0773090553255	0.1794391913933495
155	0.1078703066473296	0.522	1.1851	-2.3234	0.6756	-3.9808458753181	12.7236935005028	-2.7612906096795	0.137428758225629	0.3366	-0.7801	1.6853	-0.4749	-2.5149638944668	10.9981868600622	-1.673259095671	0.1412330201444331	0.0989	-0.8584	-0.5053	-0.2414	4.755156062524799	0.9561930181328	0.8638942681106	0.1459157558995897	0.0015	-0.0156	-0.1229	-0.012	-2.0857707725605	5.7438070809851	-1.8229199844538	0.1515350745996037	0.3391	0.4992	-1.759	0.1146	-1.8757576746839	7.792713433779699	-1.8485716404702	0.1559222996132133	0.051	-0.0396	0.5963	-0.3658	-1.7357358284226	9.341845267592198	-2.3199011482562	0.1595076547232813
156	0.1045971280900485	0.4755	1.0019	-2.4111	-0.0495	-5.8014839639913	11.8487831837962	-1.179110630079	0.1363137496724135	0.4109	0.637	-2.0265	-0.0925	-4.2000652423785	10.070242137972	-0.9694909625094	0.1412236994174104	0.0315	0.2249	-0.1301	0.5169	-3.5235224864612995	4.5322384505786	-1.6742820144692	0.1424856239872016	0.1052	0.2425	0.3989	0.9434	-2.2969641613581	-0.5689789099834	-3.9835998874671	0.1524895004360407	0.3467	-0.7036	1.7034	-0.1188	-4.3507490499595	7.9550034354172	-1.743289690317	0.1564940089673883	0.0578	0.2801	0.497	0.4778	-3.8121429596765	7.0523169390364	-1.4932253871877998	0.1585067127150842
157	0.1070607587108389	0.4939	1.5206	0.0453	-2.1461	-7.593322954192099	2.2144224829495	10.5183199146143	0.13858499546015	0.4489	-1.151	-0.0722	1.8785	-5.756357507778399	1.5954385809464	8.8964821600682	0.1429128879807869	0.0138	-0.1139	-0.3576	0.0609	-4.3566111615338	2.5485628426846	4.8760571958659	0.1456862590427279	0.1579	0.1274	1.2685	0.0044	0.8311215235374999	5.1767166364753	-1.4717440924256	0.1533590085436871	0.2252	0.7992	-0.2175	-1.2317	-2.2516409899917	4.6474741874989	3.0132040352516	0.1567817942693787	0.1237	-0.2313	-0.9742	0.4257	-2.0448933636632	4.0292378030791	1.3169686096517998	0.1581187631313434
158	0.1094639054828326	0.5502	-1.4615	2.2041	-0.7385	-4.5429004118983	12.3593770362208	-3.8610463468366	0.1391457873298637	0.362	-0.4056	1.8418	-0.5875	-1.8567156478251	9.1613787857713	-2.543526934755	0.1393675745493716	0.2352	-1.5732	-0.2342	-0.0375	4.523386268671099	2.707587372774	-1.0140272732618	0.1466331714831164	0.0347	0.1981	-0.5486	0.1215	-1.8460143434747	5.1432357173496	-2.1445099173956	0.1536865654169154	0.2257	-0.7649	1.2698	-0.0763	-2.6794571058235	8.2356372734003	-2.7792310316787	0.1561234182868389	0.01	0.2571	-0.0052	0.1739	4.439939700556399	2.8030729082829	-1.2230567953709	0.1586302128075013
159	0.1091066555361231	0.5097	0.9165	-2.4835	0.0073	-6.1125299647055	11.3202095663417	-3.4870908400331	0.1278569077457236	0.0578	-0.3454	-0.0496	-0.7455	-2.4078721649014	-4.8533169241213	-7.8612883362898	0.1405704220338815	0.4523	-0.6339	2.1004	-0.1144	-4.4551654534373	9.2048134916641	-3.1716384198805	0.1434726582197344	0.1446	-0.2317	-0.6327	-1.0283	-2.6779227276262	-1.6468205790406	-5.3900345489307	0.145022092471705	0.0488	-0.3396	0.3692	-0.5032	-4.178190517309299	3.4063982840674	-3.7461253541619	0.1563983064191388	0.1641	-0.0097	1.1469	0.5078	-4.2886657475149	2.9057975614405995	-3.3142175631373	0.1586173839915238
160	0.1061382841928682	0.4732	-0.9085	-0.0812	-2.4199	-5.6428135211782	-2.2604931718992	-12.0100109236048	0.1381895931167192	0.41	-0.595	-0.1096	-2.021	-4.0640957282793	-1.9366213431768	-10.1379908368374	0.1420677207773848	0.0022	-0.0437	-0.1284	-0.0716	-4.1724070917964	-1.7368767763128998	-6.381006806202301	0.1480114054082015	0.1096	-0.3253	-0.9841	0.1898	-1.5723048788948	-4.3771875665899	2.8695232871352	0.1537600938001282	0.3478	-0.5421	-0.0673	-1.7593	-4.1098516729834	-2.7080594891424	-6.8950235022978	0.156905796724838	0.0572	0.4863	0.5554	0.0472	-3.8224114906892	-2.294878980731	-4.806774118803199	0.1586758043666687
161	0.1192089514095622	0.5816	-1.5101	1.4661	-1.6994	4.915557598688699	-5.283375592703	5.1505928640905	0.1283478994495349	0.2216	-0.4055	1.5498	-0.1546	5.4086044594211	-6.1068645682847	5.9082216062804	0.152791263704874	0.0828	0.208	-0.5083	0.7148	4.3644010816124	-0.9465146325806	5.888471404869	0.1568566845819511	0.1269	0.1571	0.804	0.7366	1.7442339230537998	-4.941287940766499	1.0966082947011	0.1610666636399938	0.0148	-0.0342	-0.3411	0.1414	5.09885677872	-9.1688146185736	5.313197609973599	0.1634346453665247	0.1887	0.3448	0.8004	0.9861	2.109966736441	-0.2565952462254	2.4005543611912	0.1645075675095829
162	0.1447103183238422	0.49	-0.3175	-1.7774	1.3488	-1.2092473915951998	-1.5807242874646	-1.3213750290902	0.1523631375725197	0.1231	-0.5012	-0.168	-0.9658	0.6388127894758999	-0.1292811988801999	0.7228888460817999	0.1631435305772171	0.5117	-1.0365	-1.8438	-0.4806	0.4424123802215	1.2714093801012	-0.1742109399396	0.1707382576220714	0.3307	-0.9914	-1.3075	-0.4618	-0.1504084063660999	-0.3104558552537	-0.273827493672	0.1712006866611196	0.0813	-0.385	-0.6491	-0.3784	-0.9471047780411	-0.6028532594161	-2.2410183717027	0.175496373925571	0.0186	0.275	0.2874	0.0282	0.7710053726278999	1.3929793449641998	-0.4513432481903999	0.1776387865612936
163	0.084879659447314	2.2756	4.1952	-4.74	-0.384	0.1638243798348	0.1499362899976999	0.1560344597562	0.0949569970281321	0.0053	0.1868	-0.2221	-0.0055	-0.724698625494	-0.5884930532106	-0.7387047444231999	0.1139789695796711	0.0098	0.215	0.1833	0.2229	-1.7946716884112	-1.3960481013588	-1.8077729176343	0.116328600906677	0.0627	0.5822	-0.6838	-0.0381	-2.0062191644851	-1.6109790780728996	-2.0481588352113	0.1212857566079478	0.1737	-0.9065	-0.7126	-0.9048	1.4715473772721	1.1883168992628	1.4711932899957998	0.1267959412550815	0.097	-0.6793	0.8282	0.0224	1.3095327768495	0.9857396341885	1.2675537630926	0.1321172373983374
164	0.113515750797991	0.3528	1.3164	1.6909	0.2653	7.829223766269299	6.2634498304707	0.8724317057724998	0.1480787242608186	0.7515	0.932	-2.5061	-0.6811	2.0277791453087	-3.9124283449308	-1.1125422221346	0.1534007634750851	0.5255	-1.0718	-1.9729	-0.3118	6.8284944373841	5.5252958884773	0.7618384464747999	0.1609975683258215	0.0207	0.3331	-0.212	0.1919	4.0796755684365	0.9220432674852	-0.2507331346511	0.1662088800372068	0.0125	0.0569	-0.2347	-0.2326	2.5184654241991	-5.5367840534417	-1.4787864949209	0.1708258874498025	0.0108	0.0616	-0.2903	0.081	2.1863709020604	-2.5135475453616	-0.8218365682923	0.1724232126651506
165	0.1172947446275065	0.3015	-1.2381	1.507	0.2278	6.9925942184338	-7.176129456649299	-1.0389707547256	0.1487679979591604	0.7925	0.8206	2.6956	0.2271	0.9799562086756	2.308255611169	0.283663251347	0.1574041408627282	0.4744	1.1307	-1.7788	-0.2805	5.7022214975352	-6.4368739097963	-0.8688514899788	0.1633051621192498	0.0086	0.1019	0.262	-0.0011	4.4957674611197	-3.6705473921872	-0.533098065985	0.1679234998568001	0.0093	0.153	0.1966	0.1439	0.0430806186165	2.0477260618736	0.3317797778931	0.1725049464338842	0.087	0.5073	0.7061	0.0291	2.6166262857956	1.4067887487398998	0.1479691384627	0.1733338737505277
166	0.1127028957912611	0.3424	1.3585	0.2652	-1.6251	7.613978045309599	1.1032966099201	-7.029576667291799	0.1497870338567117	0.521	0.9915	-0.641	1.9554	1.5972877033892998	-0.7741921581146	2.1803514183633	0.1522734435361507	0.6539	0.9385	0.4557	-2.3137	6.4464342662564	0.9454917137824	-6.144791249879499	0.1608921198610542	0.02	-0.3139	-0.1722	-0.242	3.827683456803	-0.0419396707262	-1.7868424253018995	0.1692455870864349	0.0117	0.0683	-0.2539	0.1862	0.8160137997487	-0.6646218176151	1.9243856606291	0.1715283012307616	0.0358	-0.3341	-0.16	-0.4194	5.4756843267646	0.6439667264976	-4.4264056979956	0.1733585369462044
167	0.1152627544754074	0.3971	1.4677	-1.4904	0.8901	7.806876924831699	-3.7435680571664	3.0935031609103	0.1408851750806619	0.8639	-0.6285	-2.7744	1.0512	1.8091105806781	6.7941873146137	-2.3492117061277	0.15441125699596	0.3989	1.2293	-1.2955	0.8279	6.5190615009286	-3.238718287224	2.7137642285939	0.1612981159275416	0.021	-0.3549	-0.0312	0.2616	3.4966511964932003	0.4749884096411	0.8305313780770001	0.1657298917599122	0.021	-0.4172	-0.1003	-0.0754	1.3308173564582	4.462679972300999	-1.4575019153122	0.1711370805911037	0.0194	-0.2928	-0.1825	0.2265	0.1103572011135	3.1264332776062	-0.8070042457184	0.1731708427948411
168	0.1113780795580041	0.3589	-1.2315	-0.2565	1.8031	7.414233478445699	0.724305195187	-6.405320799174899	0.1425380222532221	0.8093	-1.0909	0.6871	-2.6181	2.4574443835834	-1.2320270063705	4.4317956932015	0.1536777529328242	0.4459	-1.0872	-0.2162	1.7673	6.360430401146199	0.5655167232818	-5.252058540265799	0.1607151572426529	0.0163	0.3108	0.1853	0.1463	3.9664069830512	-0.2461300000592	-1.1723436287986	0.170187967969637	0.0154	0.1594	0.3112	0.1168	5.217161272034899	0.2833878501321	-3.5552329692055	0.1708761979876277	0.1588	0.9837	-0.1384	0.6384	2.497495588836	-0.9831429941623	2.8537073887938	0.1727516577691565
169	0.1089145779272853	0.3001	1.3325	0.6646	-1.384	7.917942300497799	2.5689818756179	-5.848931659015499	0.1419582357686118	0.8327	-0.6486	1.6625	-2.3694	1.454905275286	-2.1042619969895	2.7785622001568	0.1507409723973228	0.4445	-1.4404	-0.6076	1.4068	6.5023407128811	2.030493814427	-4.7171506948686	0.1602667634993683	0.0131	-0.2704	-0.0758	-0.208	4.082193522401299	0.0450871131821999	-1.2483937071417	0.1681465578673832	0.0199	0.2472	0.1922	0.2819	4.6013641555185	0.9039848163939	-2.5368779625667	0.1695799929282205	0.0815	0.5363	-0.4106	0.5148	1.8440865349704	-1.3496233251328	0.9277873499674	0.169836528456037
170	0.1069277049007855	0.1107	0.5237	-0.0487	-1.1295	5.4686025812386	-0.0188453117053	-8.9760337681436	0.1251919034111091	0.1139	-0.843	-0.5616	-0.5823	5.2938014958385	2.3811189040254	2.7417371234216	0.1481667193766725	0.3851	-0.6732	-0.3627	-1.8204	1.4130049475905	0.1027246531576999	1.3013887694945998	0.1507597035196801	0.3751	0.4192	0.0024	-1.8858	4.520868314706299	-0.3267438699634999	-7.802195104178399	0.1613239720057604	0.0403	-0.5034	0.2439	0.2496	3.3044998345544	0.0941872154957999	-2.9085515735896	0.1648360291507775	0.0072	-0.1658	-0.1907	-0.0416	1.5983893082489	0.2329500847746999	1.4007299220121	0.1665508981306799
171	0.0875615673611921	2.5753	-2.5412	-5.2094	-3.2436	-0.0958002797544999	-0.2862205483425	-0.2103278421222	0.0967803176262627	0.0025	-0.0773	-0.1551	-0.0916	-0.1358908280377999	-0.0702273097995	0.0105439322276	0.1159456110095624	0.0301	-0.4134	-0.461	-0.0808	1.783419581631	5.7417612433887	4.722462004013099	0.12448987843783	0.0987	-0.8147	-0.721	0.0715	-1.2048409721568	-3.8397224241972	-3.1162434326549	0.1320828613605202	0.0001	0.0015	-0.0258	0.0302	-0.1489133711995	-0.0603128660630999	0.0313563954679	0.1375721966551757	0.0198	0.0877	0.3553	0.287	1.9442145481019	4.0008714779444	2.4607491981622	0.1448532970195441
172	0.1267209822213028	0.2686	0.2562	-1.19	1.3028	0.6883063220965	0.2328713987132999	0.5443895157958999	0.1269601680332548	0.1371	-0.926	0.5718	0.6601	0.6850015075177	0.2356254108623	0.5428551375985999	0.1282528080422797	0.0004	0.0416	-0.0456	0.0302	-4.292442678462099	-3.8564825552754	9.9214074528339	0.1288779865373142	0.0005	-0.0166	-0.0006	0.0711	-5.476943303747	8.3570105231098	-4.880502958335	0.1413663209098372	0.0	0.0	0.0001	-0.0001	-1.1331973132521	17.792098773461	-21.2621147381703	0.1413785356448756	0.0	-0.0022	0.0017	0.0014	2.5841289424374	-17.3448078574327	22.3069869475009	0.1461863156983772
173	0.121330615753404	0.2225	0.1503	-0.76	1.4665	-0.3643558073127	1.1754123851932	-3.1966999304364	0.1228934462306697	0.0399	0.0599	-0.3053	0.6244	-0.5157871324769999	1.8131629128402	-4.1526175473543	0.1239297520980867	0.0939	-0.1993	0.932	-0.478	0.915118894082	-3.7620986246261	5.0217050955173	0.1243484259408951	0.1307	-0.2305	0.8123	0.9291	0.0965477973378	-1.4540397286106	1.0758745175222	0.1449365687468232	0.0002	-0.0334	0.0073	0.0245	0.0722338043652	-0.344644948932	-0.1685455435188	0.1450264097804249	0.0002	-0.0301	-0.0272	-0.0012	-0.0545294405501999	-0.3389402094805	-0.2126884239641999	0.1646495208995878
174	0.1185762848755018	0.4853	-1.5091	1.1918	1.5625	-1.4008872941349	1.8568336769172	5.7137490055303	0.1399903404523269	0.001	-0.0411	0.0766	0.0551	-10.3867961629842	9.1107443052604	10.9557357299369	0.140966766629573	0.0003	-0.0489	-0.0076	0.0247	4.2137172740314	-3.2513474000786995	-2.0316347623173	0.1468796365980241	0.0003	0.0566	0.0002	-0.0069	4.6737159889758	-3.6869140929584	-2.2868136594375	0.1521752468123579	0.0003	-0.0381	0.0424	-0.0004	9.8480720436091	-5.1065680127372	-5.1550779695903	0.1529570578410394	0.0037	0.1691	-0.0882	0.0089	-0.9139779461917	1.4913762647449	2.5657164040698	0.1534259235214077
175	0.0964660191684241	0.297	-1.1419	0.7069	1.6777	8.3651545304647	-5.147366735573099	-12.6087331647974	0.114739730972145	0.0173	-0.0174	0.1949	0.4333	10.1615573122267	-5.886110823027	-13.117084464472098	0.1288647057048468	0.7901	2.0713	-1.2024	-1.8604	7.339088289808699	-5.0654545456557	-6.099507421543799	0.1369451586451495	0.4323	0.5924	-0.4362	2.0479	6.471967893180699	-3.8719443663405	-8.377429556043099	0.1404760193086608	0.0387	-0.417	0.1897	0.4504	7.2401799106289	-4.726081562837499	-6.426802093937099	0.1505410679208381	0.0857	0.3703	-0.3301	0.7793	6.5287005434501	-3.718309831457	-9.4565695451134	0.1528572797945176
176	0.1035407016089336	1.6772	-0.0015	4.9293	-0.0054	8.8400642540444	0.0038949600393	-0.0014950351665999	0.117479495159288	0.3172	-2.0126	0.0001	0.0004	9.0881614056386	0.0020458375963999	-0.0015737212279999	0.136283522998978	0.5691	0.0004	-2.5027	0.0026	8.7646436641925	0.0037769309471999	-0.0014950351665999	0.138297532449592	0.2162	1.5313	0.0003	-0.0003	9.5704282759592	0.0002360581841999	-0.0016917503201	0.1526607496395059	0.004	-0.0001	-0.001	-0.1983	2.1019407581782	0.0004327733377	0.0004327733377	0.1632162254861214	0.0036	-0.0049	0.1809	-0.001	6.083219406834	-0.0560638187474999	-0.0006294884912	0.1632374698936621
177	0.1466553974646774	0.5094	2.1148	0.2093	0.8331	0.5840079477107999	1.0931067649688	1.8056483939765	0.1550409277264212	0.0456	-0.3129	-0.2681	-0.5211	2.6161541694272	-0.0173896195694	0.0982002046271999	0.1640754294552594	0.3084	1.0017	-0.6822	-1.1623	1.2396595543263	-0.0973346579518	-0.1015837052673999	0.16820882589509	0.5094	-1.835	0.7317	0.8001	1.951807753027	1.2253386911514998	1.9785216708723	0.1723571734234429	0.0516	-0.5439	0.1411	0.3647	3.0030928763617	0.9799562086756	1.9578272367241	0.1753596617218926	0.0929	0.7827	-0.3934	-0.165	4.0921866521991	0.1974233280526	0.945413027721	0.1790204756563299
178	0.1289595571391198	0.5257	1.5716	1.8479	-0.4791	4.766840942642699	9.2513562969822	0.1227109127533	0.1336232527102377	0.0284	-0.345	-0.3548	0.2717	-1.3940809498238	0.6408192840415999	0.0585030866508999	0.1529950029716628	0.3269	0.8183	1.5464	-0.3793	3.7099691089486	8.6698663032362	0.6941684336708	0.1644364807504026	0.0451	0.3467	-0.2928	-0.4531	0.8323805005198999	3.8063201911329	0.81833503856	0.1664077570030361	0.17	-0.1193	-1.2147	-0.2068	-1.4794946694734998	-4.186885327093999	-0.1071310725960999	0.1683468474766173	0.2367	-0.9542	-0.8581	0.6799	1.7740559403243998	5.4767859316242	1.1377611048133	0.1700977583404747
180	0.1321460837677593	0.6206	-2.3413	1.1832	-0.4027	-0.0254549408628999	-0.1686635726109	0.3055379764161999	0.1478048463669994	0.0173	-0.1894	-0.1892	0.3217	-0.0124717407319	-0.2241372458979	0.2831911349786	0.1561259168722991	0.0006	0.058	-0.0262	-0.037	-0.4287996915993	0.0941478724651	0.3500742871686	0.1595155242201257	0.0789	0.7679	-0.0376	-0.3887	0.3358714530859	-0.1137013587229999	0.0603128660630999	0.165451831427334	0.0001	0.0104	0.018	-0.0202	0.4613757210189	-0.4230162660864	0.2178817040165999	0.1703903886712499	0.3127	-0.5991	-0.7316	1.3632	-0.7877261606754	-0.0757353340975	0.5235770525555999	0.1749019659937324
182	0.1465151312354091	0.5159	-2.1437	0.4357	0.7045	0.8731398803250999	-1.263698146084	-1.76256777536	0.1550086713886973	0.0435	0.3737	-0.2963	-0.4405	2.9325508223166	-0.2623786717383	-0.0408774088973	0.1640150889287644	0.3138	-0.9786	-0.6795	-1.2045	1.3963235025737	-0.0031474424559999	0.1242452909506	0.1679455391518758	0.5166	-1.8548	-0.6343	-0.8784	2.120982785037	-1.469462196645	-1.7888882628982998	0.1720453882507877	0.0505	-0.5201	-0.1188	-0.3941	3.231243111391	-1.3768487023772	-1.8087171503711	0.1751128912202342	0.0931	-0.8047	-0.3408	-0.1844	4.4277827040701	-0.6209903965688	-0.7503896245410999	0.178700449451325
183	0.1458355336298997	0.4531	-0.1318	-2.1067	-0.4529	-1.5504694968563	-1.5671509418730998	-0.3798569614085	0.1539953147292254	0.0545	0.1902	0.6899	0.1351	1.777518127026	-3.1031422034318	-0.0677880418961	0.1614006226101925	0.7682	-2.4131	1.1235	-0.2315	0.4727851999219	-1.2485904222952	0.010229187982	0.1656264115880887	0.4957	1.4716	-1.5199	-0.1185	1.2412332755543	-2.1187402322871	-0.0207337771788999	0.1731675004452661	0.0006	-0.0037	0.0062	0.0697	-0.5772802894611	-1.9649089822501	-0.2044657305479	0.1757434737010302	0.0497	-0.4978	0.4089	0.0944	0.8571666098609	-2.4731815958634	-0.1456872426821	0.177671510350217
184	0.1216931719327154	0.5333	-0.0256	2.4862	0.6255	-0.8584649298739999	9.1607492972801	2.3993740702702	0.1314448757316001	0.1776	1.0118	-0.9993	-0.0644	-0.3028626503286	9.6324328923424	2.4764864104422	0.1553358534189825	0.0782	0.2377	0.8304	-0.0964	3.4502657632979	6.313061392183399	2.5640246537497	0.1594585131809479	0.0699	0.7918	-0.1447	0.1002	-2.4482774574303	3.8357881211272	0.8902540986795999	0.1600723144576764	0.1367	0.0964	-1.1162	-0.1608	1.3012707404025	2.2841776763806	1.0054504925692	0.1644006803094021	0.0058	-0.0928	0.1321	0.1631	-3.7488400232802	12.3972250317542	2.441628485242	0.1671726545301407
186	0.1202565632016275	0.3251	0.1092	1.9595	0.4516	0.0657422042997	-11.2602901305856	-2.2561260954915	0.1372262166187924	0.1622	0.7755	-1.0811	-0.0487	1.5112444952484	-13.5150392200026	-2.3456708333647	0.1441818544530033	0.0016	-0.0101	0.1301	0.0114	0.313957384986	-0.9524160871856	0.1031574264954	0.1491510352628825	0.0253	0.3127	-0.3316	-0.2152	2.4292354305715	-8.103720091463199	-1.2823467426358	0.1544860513928382	0.0123	-0.1744	0.2072	-0.2141	-2.0683418099604	-9.4243869460008	-2.167407561263	0.1559270615885617	0.2723	0.8772	-1.353	-0.1377	-1.329007577046	-2.079279172495	-0.6453830756028	0.1606320677919421
187	0.1471889209802606	0.4659	-0.0018	2.1263	0.4759	-1.9490143978473	1.7671315669212	0.25179539648	0.1538189757465833	0.0941	-0.8759	-0.3307	-0.2021	1.7002484147312	-0.1804271387902	0.4927714595174999	0.1617075230648103	0.5828	2.0624	-1.0536	0.2069	0.4354093207569	0.7433078790151	0.4694803853431	0.1674315592858527	0.65	-1.7604	1.648	0.0929	0.2617491832471	-0.3082919885651999	0.2493167855459	0.1734995984305007	0.0047	0.135	-0.1445	0.0366	0.155011540958	0.8491406315981	0.4933616049779999	0.1759064021261472	0.0498	0.5786	-0.2955	-0.0502	0.0555523593483999	0.2693817312029	0.2803190937374999	0.1770870589084319
188	0.0781421963756211	1.3614	3.5402	-3.6766	-0.2894	15.0528009179428	-15.6448741869471	-1.6484336432993	0.1103076743750602	1.1669	2.7583	-2.851	-0.3617	9.4203739568694	-9.7305150678775	-1.4139885233579998	0.1191290845056819	0.2573	-1.2941	0.9349	0.8315	8.459499118083299	-8.4896752226302	-1.9382737504662	0.1256736776534535	0.0011	0.0523	-0.0966	-0.0311	1.4176080821824	-2.7947715288052	2.2116684708005	0.1326515976956669	0.1591	-0.8526	1.0069	-0.2414	10.3263259247983	-10.683993416892	-1.3321156764712998	0.1383919267224718	0.0176	-0.2555	0.3375	-0.1068	1.6065333156038	-3.1048732967826	1.8053336497309	0.1420152313730802
189	0.0880171878559218	1.393	-0.5316	-4.7575	0.9078	-1.6564989645928	-20.4268228533786	3.4443643086929	0.1096414274257037	0.0487	-0.8046	-0.1136	0.0752	-0.1901448673731	-12.9071893956876	2.0904132501831	0.1153468813590869	0.8601	0.4043	3.2528	-0.6641	-1.071704156268	-16.1452388513897	2.7181706480323	0.1320321991318161	0.3931	-0.4609	-2.0274	0.3775	-0.7955947668154001	-11.6592284618836	1.8917702881788	0.1422026374098677	0.02	0.0936	-0.0598	-0.4458	0.3791881298866	-5.5553933069628	0.7155316993409	0.1511956936364825	0.2731	-1.6129	0.3183	0.0796	1.0604127064571	-1.4999530454375	-0.0986329779648999	0.1542313364257469
190	0.0770402330918079	1.5934	-0.6821	5.4622	-0.8497	-1.8126121104104	20.4573530452018	-3.1633763834335	0.0976065493811544	0.0539	0.7216	-0.5239	0.1831	-0.9944344439732	13.4409562931945	-2.5946335316343	0.1002874676361644	0.7868	-0.562	3.3091	-0.7088	-1.5315454990895998	17.328323127569398	-2.8294720818826	0.1262168636646251	0.4333	0.2823	-2.2441	0.1845	-0.9742121261934	9.4054629482341	-2.0744006366882	0.1275926791177419	0.0827	-0.0114	0.9845	0.0508	-0.5698051136280999	2.4477659980312	-1.9393360122951	0.1337575526893299	0.0152	0.0821	0.3978	0.075	-0.3651820109574	4.7672343729497	-1.5809603456487995	0.1420168586324444
191	0.1045382013094375	0.4218	0.6282	0.184	-2.3714	-3.9202969510708	-0.4599987149444	0.4269505691563999	0.1215862516581573	0.1479	-0.8718	-0.1421	-1.022	-6.219149577902499	0.4074364259292	-2.8624415416092	0.1396218136129225	0.0367	-0.5807	-0.2105	0.1134	-6.591688735600799	0.1597720476727	-1.2868318481355998	0.1461219886069356	0.0041	-0.1635	0.0185	-0.1242	3.6574068199334	0.2796109191849	2.3382350005624	0.1528952726992415	0.1502	-0.0712	0.2789	1.1791	-1.915218734476	-0.4845094230705	1.217666800165	0.1588539168709215	0.103	-0.7223	-0.0181	-0.6712	2.6287439392512	0.4861618303598999	0.7784412054301999	0.1639373417249775
192	0.1130514100599335	0.2585	1.1399	-1.3768	0.4846	7.9938350067181	-6.4296741351782	1.3884548964337	0.1472807372891746	0.6833	0.8742	2.0602	-1.3966	1.3708292186801	1.6188083411822	-1.3802322030174	0.1552048546302402	0.3226	-0.9148	1.3929	-0.5841	7.1842734640042	-6.1076907719294	1.3626458682944995	0.1615008379734812	0.0356	0.1755	0.5456	0.0436	4.4293170822674	-1.300287164635	-0.4821094981977999	0.1658534976903368	0.0695	0.7837	-0.0689	-0.0959	3.8158412045623	4.6398022965124	-3.6280175760005	0.1713149160055731	0.0082	0.0152	-0.2358	-0.1251	4.1096943008606	-2.5841682854681	0.1194847842359	0.1719305569526669
193	0.0784262045837212	0.7042	0.7041	0.6436	-3.5439	0.4408386589935	6.575243348768199	-3.4849663163753	0.0963504855910248	0.8487	-1.0892	1.4924	3.1304	-2.3091998439058	5.319964611254	7.967121088872799	0.1371182030523172	0.0539	0.3871	0.6577	0.0837	0.3788340426102999	5.9704622808478	-3.2006342335063995	0.1409790978599183	0.0905	0.5071	0.8352	-0.093	1.7674069681361	5.492247742689299	-3.7130378653432	0.1465281033736883	0.0858	-0.34	0.2202	0.8453	-2.605688923261	4.9367241492053	7.7000212534505	0.1489636079114963	0.0684	0.1784	-0.2849	-0.759	-1.4270110665197	5.6302237513542	8.3534303073161	0.1583859960152653
194	0.1111551806719252	0.9767	1.0091	3.1181	-1.5619	-2.1874331638893	-12.446600535282698	4.3912330285498	0.1485734305846963	0.286	0.2816	-1.6135	0.4526	1.4574232292508	-3.3101258879445004	-0.8523274170847999	0.1504711553020527	0.4193	1.1672	0.7206	-1.5159	0.8485504861376	-4.7077083675006	-0.26359830569	0.1540220755754105	0.0213	0.3512	0.0367	-0.288	0.9484817841156	-3.4099391568303994	-1.7537942795139	0.1594635698857475	0.1479	-0.5935	0.9137	0.4516	2.9296787810755	-4.0323459025044	-1.0893298340216	0.1631339948667418	0.0101	0.243	-0.0111	-0.1831	0.4227408648715	-3.7039889682822	-0.3553855963130999	0.1643562761203806
196	0.0818818232437813	0.0434	-0.1594	0.4244	-0.7673	-0.8741234560926	-0.5131118063894	-1.4741440172983	0.0878802562588739	0.0642	-0.4621	0.8287	0.4427	-0.8229381731518999	-0.5694903693825	-1.4040347365909	0.1095221840056481	0.1899	-0.6911	1.4536	0.1035	0.7746249314523	-4.3327692849296	3.5752192288011	0.1100899211271065	0.3456	0.0073	0.1467	-2.1652	-0.3739555068035	-1.4653705214522	2.3065245178182	0.1106522384606009	0.0707	0.3085	-0.55	-0.749	1.3085885441127	-5.0535729503843	-5.4453901931256	0.1124163687855813	0.0068	0.1684	-0.1407	0.2052	-1.7109890621123	1.5850520208416	4.5375891027538	0.1129737525244584
197	0.0834718992906064	0.0559	0.6423	-0.2883	0.7138	-0.509098817258	-0.3850895844915999	-0.4686935247291	0.1120617912485594	0.0285	0.2054	-0.3878	0.4338	-5.8919729346012994	-4.4986001593301	-6.2007370395349	0.1192878775311542	0.0117	-0.209	-0.0347	-0.3204	-5.2876246400186	-4.0085433689309005	-7.420685735480499	0.1294479532392973	0.0857	-0.2349	0.9429	-0.2225	0.9178335632003	1.5038480054768	1.1936282084073	0.13314184779844	0.072	0.4401	-0.41	0.6706	1.4350370447824998	-3.559363987429	7.0983482849554	0.1402540593674048	0.2763	0.8665	-1.0593	1.0402	-1.8776854831882	2.0536668595093	-2.3275730392427	0.1487034738914271
198	0.1417568796944556	0.4133	1.1607	1.7332	-0.1483	-3.2915166344234	-1.3840091339646	-1.4826421119295	0.1495569618731776	0.0919	0.5675	0.1519	0.7595	-2.492774425152	-1.2539017314397	0.0117635661793	0.1534874907398083	0.0883	0.4886	0.4327	-0.6608	-3.6840027086866	-2.9739003475823	-0.4927321164867999	0.1631276104094392	0.495	1.2854	0.857	1.4713	-1.5547578872026	0.4285636334150999	-0.4927321164867999	0.167236442509232	0.0899	0.585	0.2778	0.6223	-4.226621788101	-3.5206504452202	0.1384087820025999	0.1691378557546461	0.0478	-0.0661	-0.2387	0.6022	-1.3538723724484	0.0270286620908999	-0.2981808296753	0.1720877708603686
199	0.1215582244308138	0.9089	1.2274	-0.3418	3.0971	-0.2401498593928	0.2502610182827	1.3025297173849	0.1283887437330772	0.3603	0.6841	0.0568	1.9335	0.8265183889455999	-6.172685458645799	0.1573721228	0.1316209118999432	0.8882	0.5776	-3.1031	-0.399	-1.3065033634856	2.3667980408505995	-0.2506544485897	0.1365879491226788	0.012	-0.1844	0.2872	-0.1256	2.4763290383194	3.6170015274045	10.4056808177202	0.1383322572383434	0.2251	-0.1826	1.5397	0.1933	-4.2399590755083	4.8344322693853	-6.227214899196	0.1397819277760223	0.141	-0.2888	-0.4233	-1.1183	1.7226345991994998	1.2529968417336	7.091187853368	0.1402911761686228
200	0.1391211245016801	0.8656	-1.928	1.5423	-1.7992	1.8031304400117	-0.6804770589872	3.5397318151096995	0.1529867788439949	0.1122	-0.7006	0.7383	-0.2525	3.2728286948409	-1.9129368386954	4.695512027983599	0.1670889660657073	0.0047	-0.0334	-0.201	-0.0271	-2.524642280019	2.9040664680898	-0.0831711668998	0.1763158952567968	0.0028	0.0688	0.0107	0.137	-0.9859363493419998	1.6652331174081998	1.209798194025	0.1772898063113941	0.0	-0.0136	-0.0021	-0.0119	-0.3693130291809	0.2568313044096	-0.1991150783726999	0.1831877318061983	0.2597	0.9092	-1.1198	-0.2137	2.6996794236033	-1.4955466259991	4.1611943280469	0.1906949660982409
201	0.1219803773306235	0.9381	0.5142	-2.703	-1.9915	0.8773102415793	0.6314949857657	-1.7498206334132	0.1304241710479663	0.6375	-0.4123	2.1522	1.5906	2.2084423422831	2.9479339473203	-4.5504936168234	0.1339978806697789	1.3963	1.3522	2.3107	-2.909	0.5117348003148999	0.0534671787212999	-0.9527701744619	0.1424823202244001	0.1514	-0.4266	-0.7479	0.9233	-1.6852980630652	-4.0011468791593	3.6362796124475	0.1433652374195994	0.3772	-0.3078	1.5674	1.1814	-1.5770260425788	-3.4848482872832	3.4959823649712995	0.1458133715921348	0.0046	0.1827	-0.0707	0.096	1.1622324699087	1.1677798372374	-2.3345367556766	0.1476580729377394
202	0.157137530144593	0.0001	0.008	-0.0107	0.0265	0.6358620621734	1.0178828902704	1.2249452608445	0.1663846938722357	0.5958	0.5684	1.3881	1.7666	-1.8335426027428	-1.3378597589535	-0.0320252269897999	0.1814426005060315	0.0097	0.1338	0.1833	0.1698	-1.2609047909043	-1.5147460249807	-1.0093061095778	0.1917693468213391	0.1864	0.7589	0.7929	0.5033	-1.1222992937482	-0.4561824409664999	0.7127383441612	0.215562562161751	0.2092	-0.5173	0.2094	1.0696	-0.9824741626404	0.278548657356	1.8530174029393	0.2176162865896683	0.0001	-0.0179	-0.0147	0.0156	-0.0073178037101999	5.2052403337328	11.7568385210503	0.2177805850289925
203	0.0815408627953964	0.0609	0.3346	0.9891	-0.1727	1.0924772764776	-1.572147506772	-1.2564196854044998	0.087702360208046	0.0978	-0.4857	0.0575	-1.1973	1.1010147141395	-1.5522399332378	-1.2766420031843	0.1183690566293984	1.369	-1.6114	-3.8102	0.4835	1.3866451170215	0.1464347602653999	-2.4019707102964	0.1201524751962474	0.3909	-0.8914	-0.0769	-2.0197	3.8699772148055	4.8715720903661	-1.6663347222678	0.1206503353457494	0.6145	1.1788	0.1559	2.4951	-1.4953105678149	-3.3368791488205	-5.055933532226299	0.1218385962948738	0.5196	-0.5431	0.9755	-2.2695	3.597133296901	0.0498082768661999	2.8065350949845	0.1227942238336869
204	0.0813798949458686	0.0627	0.0339	0.5006	-0.9511	-0.0126291128546999	0.2796502622155999	0.0764041656194	0.0875484978372464	0.0948	-0.4505	-1.0796	-0.5051	0.026753260876	0.2303927877792	0.0980821755350999	0.1190163243985677	1.4338	-0.2992	-2.1067	3.6801	-0.4492580675632999	-1.08980195039	0.1816861157726	0.1210485504812251	0.8094	-1.0306	-2.6001	-1.4854	-1.2972184082404	-3.9759673395113	1.4977104926876	0.1212939833080672	0.4831	0.8108	2.1179	0.9115	1.1718715124302	4.9050136664611	-3.362648833929	0.1222567810043909	0.1486	0.4198	0.8674	0.9457	-0.1613851119313999	-0.9478129525937	1.5633740109259	0.1230720945398351
205	0.0815748981671272	0.0585	0.4074	0.9321	0.2004	0.6905488748464	-0.3486972810941	-0.7752150769127999	0.0876350358430327	0.0892	0.1349	0.2175	-1.2089	0.7938636734645999	-0.1075638459337999	-0.9393542009932	0.1057068513577678	0.1893	0.6347	1.3505	-0.6782	4.4404905029862	7.747547634536099	-6.7616112851941	0.1082398870893983	0.038	0.0003	0.062	-0.7235	4.6974791795186	8.248502444439199	-7.612561696204399	0.1191846347598613	1.0598	1.1861	2.9249	1.8374	-0.2955055035877	-2.4050788097217	1.2055491467094	0.1206582085175246	0.7014	0.4631	0.7422	-2.8205	-1.1317022780855	-3.939024233684	4.1818100761337	0.1211523235450344
206	0.0855165473744001	0.0582	-0.6805	-0.0671	-0.7435	0.5373471133005999	-1.340810486256	-0.6481764307825	0.1150178919978275	0.0414	0.3745	-0.005	0.6321	-3.2890380234892995	-7.686526593920399	-4.8273505238593	0.1312833974341823	0.1099	0.4653	-0.8515	0.5601	1.3871565764205998	1.0209909896957	0.2214619198102999	0.1348869860809753	0.078	-0.5331	0.1062	-0.7563	2.6460155297285	-1.6053923677134998	6.974614453403899	0.1405044147640719	0.2393	0.9746	-0.5751	1.1289	-1.1396102272562	-0.5154330452007	-2.5857026636654	0.1486021839783686	0.0146	0.2171	0.2359	0.2118	-0.1513526391028999	-1.9413818498915	-1.1300892138268	0.1519680387783741
207	0.0875465027173076	1.3421	0.0888	2.6663	-3.9848	-1.340810486256	-11.8006666572501	16.824850363701497	0.1017026930473268	0.0607	-0.3785	-0.4403	-0.7475	-2.8206198999751	-10.1134801287113	7.388935909705599	0.1153087679166322	0.8299	-0.0152	-1.9362	2.6546	-1.2451675786243	-9.5428488114385	13.1085076837795	0.1311056715326511	0.4222	-0.024	0.8745	-2.0162	-1.1072309129901	-6.8452152254316	9.5633858734639	0.1346149647622032	0.0149	-0.1185	0.0018	-0.39	-3.6349812924344	-11.2922760145447	6.1417224934849	0.1423355548799879	0.0209	-0.4451	0.1442	-0.0371	-1.1883562422935	-3.6242013020226	3.7633969446392	0.1512657554574588
208	0.0817908209320425	0.0514	0.2186	0.8001	-0.5044	0.1910497570791999	-0.5187378597794999	-0.6091481443280999	0.0879512037381763	0.0794	-0.5722	-0.4691	-0.8977	0.1941578565045	-0.5989189563460999	-0.6106431794946999	0.117336271713194	1.0568	1.0823	3.1192	-1.6152	-0.2118228772887999	-1.8071040861124	0.2360975272306999	0.1181699488779141	0.3552	0.9142	0.5505	1.8357	-2.0229006095019	-5.223967616346	-0.4452450784318999	0.1195534916080527	0.1982	0.7448	0.7862	1.1461	-0.0100718158592	1.5456303040802	-4.5992396318607	0.1198812362702455	0.0464	0.4099	0.5429	0.3438	1.6151887823578002	-0.0583457145280999	3.5434300599955	0.1208388677488313
210	0.1423276357715775	0.5758	1.1726	-0.5317	2.1002	-2.6362191150842	2.2000229337133	-2.4960005536694	0.1501985544466913	0.0937	-0.236	0.9377	0.0361	-1.9848952418457	0.5002466353505	-2.1052849157877	0.1631992274611359	0.2009	0.457	-1.2787	0.0464	-1.1747435536713	0.1465527893575	-0.7095515586745	0.1673388378414793	0.0098	0.1101	0.1039	0.2544	-1.4377910569315	1.2862417026751	-1.667357641066	0.1689054711371509	0.3519	0.6913	-1.5247	0.5682	-1.3320763334406	2.311796483932	0.0521688587082	0.1738553107861579	0.044	0.2561	-0.5205	0.2082	0.2440448194320999	-1.1638455341674	1.3564296694439	0.176359254662988
211	0.1393764752318022	0.8678	-0.6783	2.4565	1.6868	0.853350335883	0.5719296372859	1.3468693129838	0.1570780352196783	0.0791	0.2336	-0.6191	-0.5637	2.2574637585353	-3.0516421762455	-1.7578072686453	0.1650293290416039	0.0088	-0.117	0.2375	0.099	0.0512246259714	2.4213668244315	2.3005837201825	0.1744047151477593	0.01	-0.141	0.2461	0.0748	-0.0101898449512999	0.1368744038053	-0.0371791640114999	0.177229266603649	0.0003	-0.0463	-0.0061	-0.026	0.1379366656342	-0.7350851855988	-0.9272365475376	0.186042060123992	0.1646	0.8534	-0.5936	0.4967	-0.3025872491137	3.0106860812868	2.571460486552	0.1927733008028312
212	0.0899337256465927	0.791	-0.005	3.5855	-0.5812	-14.8368863654612	-0.0071997746181	0.2564772171333	0.1003622785702312	0.8632	-3.5913	0.0043	0.0599	-13.796145174354098	0.0143995492362	0.2364909575376999	0.1203192046023049	0.3875	-0.0036	-2.1692	0.354	-10.454387489726798	-0.0124717407319	0.1855810758119	0.1242744683257632	1.8227	4.6898	-0.0043	-0.0792	-12.9649056217245	0.0230550159902	0.2207930882884	0.1339479313776526	0.0465	0.7213	-0.0	-0.0091	-7.5064141993758	0.0001573721228	0.1346318510554	0.1414054453257587	0.0448	-0.0021	0.6807	-0.1075	-6.783761411478199	0.0052326230831	0.1217666800165	0.1512198449142968
213	0.1266248456637243	0.0014	-0.1005	0.0757	-0.0266	-0.2953087884342	-0.3349272203490999	-0.214026087008	0.1532116210334881	0.0046	-0.1647	0.1356	0.0006	-0.5683494214922	-0.8129843863847999	-0.585817727123	0.153952970338925	0.1022	-0.0021	-0.2847	-0.9566	-0.7146661526654999	-2.2951937249766	-4.7723489669407	0.158708347348996	0.0004	-0.0486	0.0369	-0.007	-0.3846174681231999	-0.4705819902027	-0.2700505627248	0.1832124685004912	0.0744	-0.1089	0.09	0.7677	-0.7565271373303	-2.6261079561943	-5.6631932110808	0.1849872046757998	0.0001	0.0139	0.002	-0.0269	-1.9973276395469	-5.7373548239503	-12.5052216510257	0.1934862443630507
215	0.1385217289537412	0.0012	0.0235	-0.021	0.1075	-0.8514618704094	0.7929587837584999	1.2676717921847	0.1521554047584157	0.0071	0.0023	-0.2116	0.16	-1.5004251618059	-1.6727476362718998	3.8981468247867	0.1558962873504349	0.0949	-0.1528	0.7558	-0.564	-1.1527114564793	0.5559170237909999	3.1841101606124	0.1624608265526909	0.0871	0.0829	-0.7686	0.4546	-1.3075656253145	1.2094441067487	1.8689906734035	0.173834481278306	0.0091	0.1637	0.1399	-0.1789	-1.0281907643138	-0.2865352925880999	0.8179022652222999	0.1770903556888648	0.008	-0.0678	0.2465	0.0513	-0.9737793528557	0.2845681410531	1.0164271981345	0.1798064283320383
216	0.1532701222571108	0.0002	0.0285	-0.03	-0.0235	-0.8699530948383999	1.975807001754	-1.3222799187963	0.1634665441334803	0.3777	-0.1014	1.8361	-0.2911	0.8293904301866999	2.7001908830024	0.3419696228443999	0.1810960321132249	0.0904	0.1543	0.8479	0.0769	0.7350064995374	-1.6442239390143998	0.6902734736314999	0.1979158501487758	0.248	0.7652	-0.7411	0.863	0.4985155419996999	-0.4851389115617	0.3296159112046	0.2023259968083496	0.0	0.0022	-0.0107	0.0	-1.0527801585013	14.2128665555285	-1.6917896631306997	0.2130191296833557	0.0	-0.0012	0.0075	0.0019	0.3615231091023	16.2800674175986	-2.5804700405823	0.2153976643412111
217	0.1018607724012351	0.8051	3.4272	0.1075	0.3143	-1.2379678040062	7.682631633881099	-2.1871971057051	0.1133689273896719	0.1142	0.0556	-1.0887	0.5682	-0.3421663379978999	8.3003565589018	-2.5947122176957	0.1384817060172358	0.7287	2.805	0.0761	0.1389	-1.3429350099138	6.0802293365008	-2.0121993051515	0.1402633845043445	0.032	-0.5313	-0.0576	-0.2376	-0.8647204717553	6.6894168238596	-1.3492298948258	0.144492120041767	0.1646	-0.0279	1.1617	0.5991	2.8036237107127	5.0154888966667	1.7030024268801998	0.1448765736638247	0.1307	0.051	-0.5711	1.0123	0.1004427573771	6.415668016248999	-0.4526022251728	0.1461202349299513
218	0.106028486814976	0.4817	2.3057	-1.0875	0.5616	-11.7871326546893	6.194953614022	-0.5042202814512	0.1388606887697912	0.4683	2.0064	-0.7999	0.627	-9.3766638497617	4.5118981037067	-0.1138980738764999	0.1408953039249705	0.0469	-0.344	0.163	0.5956	-2.8806573648233	2.5855059485119	3.2157419572952	0.141909069971735	0.0477	0.0235	-0.0743	-0.7058	-2.3011345226123	2.3683717620786	3.8133232505975	0.1542131466206985	0.3148	-1.6156	0.6403	-0.2038	-5.9889141622461	3.5901302374364	1.7273164198527995	0.1578524519200695	0.103	-0.5096	0.4564	0.7146	-1.2574426042026998	2.9503732152237	2.8958831177042	0.1595794239171137
219	0.1064312460024028	0.4929	-2.4033	0.9913	-0.4336	-11.8368622454941	5.536587338288199	0.2677686669442	0.1393616160165503	0.4923	2.1463	-0.7465	0.3666	-9.6150039297423	4.019520074496199	0.2634802765978999	0.1417147219906405	0.0108	0.066	-0.0172	0.3318	-5.4627011266336	3.6684622115601	1.5783243625919	0.1449887931886162	0.1577	-0.0284	0.1571	1.2671	1.4552987055929998	0.5869586750133	5.459711056300399	0.1544129970757003	0.2376	1.4299	-0.4992	0.118	-4.0146415386894	2.6693459469336	3.5659342735559	0.1574692290323413	0.0989	-0.0752	-0.2514	-0.9343	-0.8889557786665	2.3767518276177	3.8770589603315	0.1593337349475938
220	0.0887751831279723	2.4052	0.8633	-6.1986	-1.2127	0.2579722522998999	0.0510672538485999	0.242353069112	0.0952064792612378	0.0385	0.064	-0.7678	-0.1123	0.1438774632699	-0.049572218682	0.2591132001901999	0.1293715701698284	0.0018	-0.0657	-0.0796	-0.1006	0.2084000336178999	0.0776631426017999	0.1780665569481999	0.1365430080262654	0.0002	0.0242	-0.0422	-0.0009	0.1162979987491999	0.6458158489404999	0.3132098674027	0.1416175009609788	0.1091	-0.4455	0.8737	0.4402	0.2121769645651	-0.0878136445224	0.088521819075	0.1449873342410832	0.0022	-0.0945	0.025	-0.1169	0.0662536636988	1.7406143642294	1.0235482866912	0.1460191298659127
221	0.1717801188823995	0.0106	-0.2192	-0.0688	0.1992	-2.2669060859033	-1.2879727960258998	1.7198805870505	0.1774208921959968	0.0343	0.4251	0.2551	-0.2098	-0.3884337421011	-0.2018690905217	1.5354011160982	0.1819894313135841	0.0353	-0.4617	-0.2613	0.0969	-2.0904525932138	-1.1699437039259	1.8809116117056	0.188209970164686	0.001	-0.0283	0.0777	-0.0392	1.3299518097827998	0.7859557242938999	0.9672877527902	0.2070559414597247	0.0205	0.1172	0.367	-0.0077	0.2798076343384	0.2345631490333999	1.8425521567731	0.2111892206692623	0.0841	-0.4384	-0.3663	-0.5208	2.0041733268887	1.8405456622074	3.8268572531583	0.217427698327638
222	0.1505661669633092	0.0058	-0.016	0.2389	0.0216	0.8500061782734999	-2.1570996872196	0.2757553021762999	0.1557787208013096	0.9461	-0.4283	2.949	0.4799	0.5218066161741	3.8566399273982	-0.6060007018721	0.171657927065352	0.0332	-0.0919	0.5287	0.0447	0.8059026408587999	1.3635507580006	-0.7885917073508	0.1739551145571954	0.0065	-0.0991	-0.1015	-0.1894	-0.0632242503349	7.7461312854308995	0.2029706953813	0.1771329826813448	0.0565	-0.1193	-0.3636	0.576	0.8878935168376	0.3058920636925	-0.7275313237044	0.2033280651828411	0.0011	-0.0321	0.082	-0.0028	4.0949406643481	-13.1623289497771	-4.8928566699748	0.2040592812340524
223	0.1407797225734706	0.0007	0.0351	0.0025	-0.0814	1.1915823708109	0.6290163748316	1.0726483890048	0.1447818894389038	0.0004	0.0092	-0.0166	-0.0577	0.8429244327475	-2.2163109484231	-1.0491605996769	0.1549516577770679	0.0066	-0.1013	0.0961	0.2105	1.3179128423886	2.18747250692	3.2027587571642	0.1557964236780252	0.0325	0.0005	0.1103	0.5481	1.1713600530311	1.0958607771178	4.670883290765399	0.1598377531786603	0.1426	-0.0615	-0.3175	1.1105	1.0110372029286	-0.2982595157367	4.4875841107341	0.1628133641356181	0.0251	-0.0361	0.2731	0.394	1.1361873835853	-5.2104729568159	-4.817239364969399	0.164826036278909
224	0.1529659452937192	0.0003	0.0168	-0.0444	0.0195	-0.8921032211225	0.9192892553362	-2.0203433125064	0.1708295373910866	0.2363	0.0883	-1.117	0.9053	0.5312489435421	2.7224590383786	-1.3345942874054	0.1805353063922659	0.0784	-0.2424	-0.7345	0.2304	0.5928994726489999	-1.0393641850326	1.4822093385917998	0.2044591640531313	0.3117	-0.4989	0.7326	-1.2252	0.452838283357	-0.5912077223289	0.9648878279175	0.2067771884026881	0.0042	0.052	-0.0756	0.1483	-1.5973270464199998	10.7813674178745	-8.0270011815982	0.2179982419937589	0.0	0.002	-0.003	0.0054	-1.7702790093771998	12.8958979458767	-10.130043544636	0.2202647228662025
225	0.1548955419510364	0.0008	-0.0096	-0.0493	0.0701	0.4544906906463999	-1.261337564242	1.0381052080501998	0.1743739497294665	0.2383	0.2194	-1.4052	-0.1649	1.4062772893407998	0.1847548721672	-0.6779197619917	0.17741403257014	0.0766	0.1861	-0.6633	0.4164	1.4223292458664	-0.1087441368547999	-1.0488458554313	0.201657292432758	0.2116	0.1427	1.1088	-0.5696	1.0994803359421998	0.5559563668217	-0.8180989803758	0.2129519093188844	0.0059	-0.0395	-0.1888	0.0677	3.1807266599722	-12.0744154648607	2.3926857550512	0.2153979822227264	0.013	0.006	-0.1266	-0.2733	1.1899693065522	-4.120002174903999	0.9835757675	0.2194201149872702
226	0.1576276240628065	0.0017	-0.0085	0.1188	0.0419	0.2863779204653	-0.4396190250417999	-1.3491905517951	0.1757979953420748	0.12	0.0979	-0.135	0.998	1.5015661096962	1.5497613223037	1.2383218912825	0.1816381163801386	0.1327	-0.2345	0.3869	0.9439	1.2548459641764995	0.5006400656575	-3.2234138482816994	0.1992256123954478	0.1333	0.2306	0.4586	0.8604	1.1521606540495	1.2562623132817	-0.8376524666337001	0.2085342474257968	0.0138	0.0679	-0.2894	-0.1036	0.8995390539247999	-1.8532141180928	-6.0266441286874	0.2097347359722174	0.0062	0.0542	0.0213	0.2027	1.6113725083799	-3.5635736917139	-9.826708777939	0.2113196009671487
227	0.1410088596546058	0.1422	-0.0932	1.1174	0.5054	0.6662348818738	-3.0495569956184	-0.0107406473811	0.1609603625912778	0.0077	-0.0255	0.1375	0.2285	-0.4514219342517999	1.2190044632088	1.8626171024301	0.1828783268862311	0.1628	0.0527	0.2564	1.1255	0.7484224730061	-0.4863192024826999	2.0983998854152	0.1983525723117963	0.0404	-0.1189	0.4234	-0.3345	0.2945612708509	-0.5932535599252999	1.8635219921362	0.2063406084594901	0.1733	-0.3667	0.4641	0.9539	0.4573233888568	-1.9478341069263	-0.6315736718270999	0.210313015000208	0.0761	-0.1363	0.3255	0.6465	0.1630375192207999	-3.1009783367433	-3.6262864826497	0.2199812519329873
228	0.1550848806339388	0.0001	-0.0311	-0.0033	0.0004	0.8383999842169999	0.9493866738217	0.3245013172136	0.1627417070271755	0.171	-0.0043	1.2552	-0.0238	0.8977292745126	-3.7665050440645	0.3796995892856999	0.1776710748709156	0.2408	-0.389	-0.8006	-1.1137	1.6710952289824998	0.8468193927868	2.6144624191071	0.2027777395160848	0.2736	0.1316	1.3503	0.4283	0.6604907993916	-2.5493890463293	-0.3160425656131	0.2110159734059137	0.0001	0.0221	-0.0113	-0.009	3.7370764571008994	9.2725228474988	7.4156104845202	0.2206808091902249	0.0	-0.0077	0.01	0.0071	4.348467154178899	9.3935026669013	10.7065369734831	0.2248118841762605
229	0.1465825162367808	0.1822	-0.1614	-0.9433	-0.9738	1.0671403647068	2.6053741790154	1.5544824859876998	0.1529753450317544	0.0024	-0.0085	0.1523	0.0065	0.6657627655053999	-1.0718221853601	0.5748410215577	0.1705161844929463	0.1666	0.0697	-1.1825	-0.2504	0.66096291576	-1.6983992922883	-1.9430736002116	0.1941430357154236	0.0581	0.1366	0.1807	0.6305	0.8584255868433001	-0.248647954024	0.7191512581653	0.204737149784614	0.0265	-0.0554	0.3058	-0.3126	2.5659131192233	-12.0564750428615	-1.9636893482984	0.2107613646443229	0.3123	-0.1259	1.0628	-1.0379	0.848235741892	-0.9285348675507	-0.7539304973040999	0.2132890092524496
230	0.1395372365502183	0.0041	0.0779	-0.1083	-0.1636	-0.5383306890681	3.0075386388308	-5.2911655127816	0.1456100240729707	0.023	-0.017	-0.3339	0.3539	-0.4720376823385999	2.8687757695519	-4.535976038495099	0.1461871407203449	0.0136	0.0427	0.349	0.1279	-0.631849073042	1.547754827738	-1.7510009243341995	0.1631152512496197	0.0357	0.0979	0.046	0.5623	0.0065702861269	3.6893927038925	-0.9505669647427	0.1674337138977888	0.0199	0.0966	-0.0083	0.4113	-0.0564179060237999	2.0597650292678	-0.8860837374254	0.1733634771556972	0.0088	0.0788	0.2029	0.1685	-0.8635795238649999	1.7078022766255998	-1.9818264854511	0.1797673608775444
231	0.1416106971940704	0.0002	-0.0313	0.0172	-0.025	-0.7655366913606	-0.9855822620657	-0.2497102158529	0.1635950858634807	0.1791	0.0475	0.3393	1.2347	-0.5825522555749	-1.2649964660971	-2.9402620563338	0.1696864689036433	0.0014	-0.091	0.0573	-0.026	0.3319371500158999	0.7889064515963999	0.3834371772022	0.187393067589158	0.0021	0.1157	-0.0593	0.0152	-0.7506256827253	-1.3041821246743	-1.8322442827297	0.1903425461130998	0.0555	-0.2352	-0.4555	-0.4178	-0.2489626982696	-0.0467395204716	0.4554742664138999	0.1975872815670946	0.0001	-0.0208	-0.0105	-0.019	-2.0941901811303	-5.2990341189216	-11.7307934347269	0.2009373029276894
232	0.143723350240064	0.0002	0.012	-0.0273	-0.0413	-0.2013969741533	-0.7163579029856	-1.1926839756705	0.1660609148278839	0.0045	0.0336	-0.019	0.1986	-0.1864072794566	-0.251401966173	0.6531729956814	0.1685697265180698	0.1996	-0.1123	0.1642	1.3177	0.8440260376071	-0.4986335710918	-5.1096761121625	0.1825424319624797	0.0045	-0.1253	0.1319	-0.0647	-0.3733260183122999	-0.6972765330960999	-0.4846274521626	0.1902755914461264	0.06	0.0942	0.2543	0.6319	1.0288595958357	0.7102203901963999	-0.3212751886962	0.1999868504264482	0.0006	0.0142	0.022	0.0642	-0.4045250416574	-2.1788957262274	-15.1279854496105	0.2047258596621682
233	0.1573598829359531	0.0013	-0.0022	0.0847	-0.071	-1.0368462310678	-0.4109772986921999	1.8234314438529	0.170732632772968	0.4387	0.5411	1.4309	-1.2305	0.1541853373133	-1.8495945592684	-0.0764041656194	0.1986599211079733	0.3099	-0.6994	-0.3265	1.3206	0.2752438427772	-0.0577162260368999	-0.5941191066007	0.2093477969944504	0.0011	-0.0456	-0.0091	0.0751	-2.9830279307047	-10.3400959855433	7.3868113860478	0.2206540648812285	0.0	0.0038	0.0093	-0.0133	-2.9434094987898	-12.2741993747553	9.4511402068768	0.2228244044186835	0.095	-0.1109	-0.7141	0.3421	0.7552681603478999	1.7304245192780998	-1.7165757724717	0.2232414587194823
234	0.1442725473355675	0.0003	-0.0277	0.0015	0.05	-1.0558882579266	1.5499580374572	-1.9335919298129	0.1573876029390805	0.0051	0.1053	-0.1877	-0.0508	0.3861518463205	-1.205470460648	1.0603733634264	0.1662472760818411	0.1414	0.0433	-1.0271	0.468	-0.3715949249615	4.7314715580434	-2.4743225437537	0.17971775886638	0.1013	-0.482	-0.7777	-0.091	0.2476643782564999	-0.4987122571532	0.5957321708594	0.1933780106682197	0.0008	-0.0207	0.0609	-0.0462	-2.0430048981896	13.8461108233431	-7.0518054796373	0.1952216573086807	0.0	0.0017	-0.0077	0.0073	0.0814794165797	-0.3083706746266	0.2914925144563	0.2033149471498087
235	0.0854051025250241	0.1103	1.2919	0.1794	-0.4864	12.630175116528898	0.022818957806	-3.2067717462956	0.1047884122813237	0.0666	0.8249	0.3862	-0.3507	13.0487849631769	-1.6663740652985	-3.5882811149935	0.1078186951839963	0.0024	0.1472	0.0728	-0.0792	-0.9688614740182	-4.3645584537352	1.0212270478799	0.1131087389806267	0.8158	-2.3984	-1.3967	1.765	3.7704786901652	-1.4291749332082	-2.8152692477999	0.1264285389445061	0.6297	0.517	-2.5509	0.8348	6.0329390135994	-4.6251273460613	-2.1549358205311	0.1317828161218424	0.0613	0.1888	0.6555	-0.4827	10.0822811053662	-0.7145087805427	-3.7461253541619	0.1379335577469865
236	0.154224236826908	0.0767	0.2223	-0.1839	-0.814	3.5026313371595994	-0.9726384049654	-2.8023253906996	0.1652078865799783	0.0009	0.0473	-0.0706	-0.034	7.178411352429899	-2.3931578714196	0.8927720526444	0.1794089595750109	0.0034	0.1473	-0.025	-0.0795	6.4727547537947006	-2.0496145273472	1.0174894599634	0.1914300823535247	0.0211	0.3795	-0.0948	0.1128	-1.1661667729787	0.8441440666992	-2.8238460284925	0.2023760526734694	0.0371	0.3747	-0.0927	0.3548	-0.4783719102813	0.598800927254	-2.5531659772765	0.2092125033140661	0.1398	-0.9313	0.3414	-0.1348	9.3837849383184	-3.2680288450955	1.8078516036957	0.212955114226047
238	0.0859979114944657	0.0015	-0.1329	0.0468	-0.0772	-11.9558749133616	10.547237042178798	-4.6606147597527	0.1061378420986913	0.0015	-0.1357	-0.0147	-0.0518	4.4327399259383	5.0847719737294	0.7832410551755999	0.1142431191966404	1.465	4.1501	-1.0068	0.9989	-1.4148934130640998	5.6147619402891	-0.5405338987873	0.120764334639534	0.0008	-0.0796	-0.0167	-0.0617	-13.3045540057576	14.3561932163686	-5.6019754553116	0.1420074552194784	0.2122	0.1466	-1.3206	0.6901	2.4600410236095995	3.8157231754702	-2.837419374084	0.1428661575605604	0.5737	-0.8339	-2.2888	0.299	-0.1812139994042	6.9623787708562	-2.4504806671495	0.1460651668266947
239	0.1137032340083256	0.0332	-0.3571	-0.4333	0.3504	-6.1973535388947	-10.1389350695742	5.1816738583435	0.1353352453217922	0.9688	2.1437	2.0717	-1.3603	1.8889375899684	-2.5534413784914	2.3256058877077	0.1432619189447317	0.5983	-1.6832	1.2225	-1.3915	1.7793279064381995	-4.3456344559685	3.4288238115664	0.1494918825233984	0.009	0.0624	0.2885	-0.0547	-5.5652684076685	-13.1855413378901	7.2453731906813	0.151650080089445	0.0347	0.2041	-0.3564	0.4182	5.7396367197309	1.8709971679692	0.8222299985993	0.1582894173635099	0.1607	-1.093	-0.5639	0.1027	-0.3532217296246	-7.1778998930308	4.8830209122998	0.1591155932594531
240	0.1170987877617017	0.7973	-0.9655	3.0345	0.2707	-0.5441928006423999	10.440853487166	-0.5511565170763	0.1467121982978126	0.0248	-0.1442	0.4627	-0.1373	-2.1520244362593	11.3062821334739	-0.5193673482707	0.1484332308716758	0.2078	1.0417	0.0462	-1.0063	3.8195001064174	0.6657234224747	-2.9128006209052	0.1595685343621266	0.1289	-0.3767	-0.9725	0.3526	4.243814692516899	1.6288801570414	-3.268618990556	0.1629366812164806	0.0595	0.1964	-0.6143	-0.3624	0.9146074346829	2.0858494586219	-0.1087834798855	0.163373931099566	0.0606	-0.1626	0.5718	0.4505	1.7265689022694997	1.6300211049316995	-0.5725591257771	0.1711659519500551
242	0.095302293527384	0.0125	0.3682	-0.2283	0.0969	-12.894914370109198	6.8394317999187	-1.6206181205944	0.1303003578514439	0.0123	-0.3281	0.1828	0.0231	-14.9583776442628	10.3929730188041	-1.8617908987854	0.1374503627763895	1.0274	-2.5909	2.0577	-0.5151	-4.522914152302699	4.9276359091136	-1.2331679542607998	0.1473167056745134	0.6475	1.7851	1.8365	-0.1846	-4.7609788310684	5.0112005063204	-1.2434364852734998	0.1566409025668859	0.0123	-0.1611	0.3037	-0.0016	-11.7524321016119	7.5306495062869985	-1.3857008842846998	0.1571523379108136	0.0057	0.1982	-0.1187	-0.0295	-7.3903916018415	8.2369749364441	-1.2914743257582	0.1590125775988845
243	0.1481749254971794	0.445	2.0039	-0.3357	0.6138	0.8896639532190999	1.1326465108222998	-1.5276111960196	0.1551067405923908	0.0721	0.1585	-0.4445	0.689	-1.6908060873632	-0.1023705658813999	0.4505170445456999	0.1648678452317899	0.3094	1.0813	0.6572	-1.1019	-0.6940897476094	-0.0306482209152999	0.2523855419404999	0.1697623055109003	0.4849	1.7994	0.5982	-0.8302	-1.2318302912169998	1.3627638973866	-1.5918583651527	0.17380834406788	0.0575	-0.5374	-0.2151	0.4015	-2.5405368644218	0.983969197807	-1.238912036743	0.1762804494466198	0.1001	-0.7642	-0.4419	0.269	-3.2106667063349	0.5053218863108	-0.6460912501554	0.1792285542814235
244	0.1173692321676617	0.893	-2.8075	1.7634	0.6485	9.3857914328841	-8.3531942491319	0.2863385774346	0.1346154781500379	0.0256	-0.4159	0.3284	0.0642	9.3084430345279	-7.6837332387407	0.1916005595089999	0.1480521445887226	0.1972	-0.1625	-0.3933	1.3481	-1.7706724396842	-1.0312595207084	4.4117307475445	0.1488102813456093	0.116	0.3874	-1.0087	0.0453	2.6774899542885	-4.4231402264475	1.9925277898015	0.157274850181828	0.1018	-0.6348	0.5259	-0.5398	-0.9569798787468	-2.0598830583599	5.4209581710609	0.1600740769544946	0.0047	0.1958	0.0752	-0.0219	6.156476129997399	-5.1030664830049	-0.1925841352764999	0.1628358826416719
245	0.1106876681010824	1.9692	0.1045	-5.1482	0.413	-0.5814113076845999	0.0690076758478	1.0283087934059	0.1162745717063614	0.0592	-0.4421	0.0116	0.7536	0.6215805420293	-0.0498476198969	-1.0367675450064	0.1169347230479772	0.3241	0.5046	-1.9317	0.415	0.7982307498723	-0.1257796691478999	-1.2156209625686	0.1263540392770791	0.0901	0.5177	-0.0588	-0.8934	-0.8945031459952	0.1153144229817	1.569393494623	0.1341233270055549	0.0031	0.0831	-0.0422	0.1627	0.7686447907859	-1.521001566862	-0.7717528902112	0.1341515861210327	0.004	0.2008	-0.0552	0.0371	0.4187672187708	1.3774781908684	-1.1815892410131	0.1379737864796175
246	0.1017140125692191	1.4562	2.6314	-3.8136	0.0799	0.0279335517969999	0.90095540303	-0.5879815938115	0.1117101275641797	0.0022	-0.0671	0.1475	-0.0522	0.9358133282302	-0.4329700528535	-0.3945319118595999	0.1162443667150177	0.0293	0.297	0.2812	-0.4596	1.536738779142	0.7851295206491999	-1.7930586241525	0.1165708707205679	0.0872	-0.0707	-0.8622	0.6118	1.7312507229228	0.9043782467009	-1.8676530103597	0.1238099614808329	1.6994	3.3743	-3.0225	-0.2598	0.8210103646476	0.4172721836042	-0.874595572461	0.1335487802372987	0.0086	-0.2134	-0.1612	0.1568	1.4351944169053	-0.1146455914598	-0.9838511687149	0.1337661920841798
247	0.1434183276750921	0.375	-0.6009	1.353	-1.3154	2.4077541358093	-2.7213180904883	1.7412045096898998	0.1545310097614264	0.0879	0.5026	-0.6475	0.4256	-0.4640117040758	-2.248060774198	3.6629148442314	0.1609294703878719	0.5176	-1.2084	-0.2083	1.8223	-0.2039936141794999	-1.4333452944624	3.0554191071927	0.1679717035567898	0.1227	0.6413	-0.0963	-0.8217	3.4612818118939	-3.1341051685927	0.7571172827908	0.1694343451302687	0.3044	1.0662	0.2468	-1.2237	1.190126678675	-2.0114517875682	2.2285859740015	0.1740623692504576	0.0977	-0.4415	-0.3849	0.7061	-0.4268718830949999	-3.4715109998759	4.978270389624499	0.1767654260236753
248	0.1088123461294592	0.0051	-0.1317	0.2272	0.0445	0.1350646243931	-1.6913962328237	0.3881583408862	0.1190323640015971	0.2745	0.7128	-1.7165	-0.0655	-4.001579652497	2.7616053539251	1.2152668752923	0.1295499943082142	1.0147	2.0158	-2.7452	-0.3859	0.4080265713896999	-3.302453996958	0.3987416161445	0.1383680797289288	0.0215	-0.3682	0.2974	0.0963	-5.5148699853418	3.7211031866367	1.6395421183611	0.1425985149218527	0.4938	-1.8828	1.2106	0.4283	0.1747617423693999	-3.6768029340685	0.5263704077353	0.1454920227795301	0.0012	0.1094	0.0117	-0.0194	-1.8305918754403	-1.8366113591374	0.9412820094975	0.1610997718266803
250	0.1088028964123649	1.2998	0.7376	-2.7905	-3.0965	-0.3012102430391999	6.3319853899501	6.2718298960098	0.1459198563873915	0.0374	-0.5343	0.2861	-0.1303	1.159045684422	1.1260762246954	0.5902241465614	0.1519785384232018	0.3966	0.2784	-1.3226	-1.4448	1.8548665253822	1.2112538861609	0.1423824281032999	0.1535103561593309	0.2203	-1.3665	-0.5269	-0.0912	1.8764658492365	-0.9382525961336	-1.768075799658	0.1628586639052789	0.0162	-0.202	-0.095	-0.3154	-0.9954180197407	6.066301903633	6.3720365952027	0.1631572601187369	0.0111	-0.2332	0.2118	-0.0525	0.1531230754844	3.4268173170007	3.2336036932329995	0.1668645457582715
251	0.1098132954875179	1.3617	1.6171	2.3035	3.2679	-1.064622410742	-4.0787706787304	-4.1161072148647	0.1419104488057763	0.1863	0.538	0.6893	1.0977	2.892893047371	-0.099144437364	2.9663858287186	0.1446193116021865	0.031	-0.1389	-0.3372	0.4336	1.3807830054472	-0.1640210949882999	1.1304433011031	0.151440197440815	0.2328	-0.6199	1.3273	-0.4002	2.520707976949	1.6564989645928	3.4048639058701	0.1627069234395311	0.0231	0.1053	0.4317	-0.1256	0.7883556491666	-0.2645031953961	-0.0538606090283	0.1647186007790507	0.0243	0.1418	0.3425	0.2902	-0.2733947203342999	-2.5681950150039	-2.1994327882528	0.1665008562302971
252	0.1077949202190973	1.4787	-1.2724	1.6203	4.0413	-0.1601654779797	3.0760741983102	6.5687124056720005	0.1411980994818693	0.3215	0.7361	-0.6114	-1.5809	4.4998197932818	-0.7731298962857	-3.7211031866367	0.1452270224160775	0.0313	-0.4079	0.373	-0.132	1.7271983907607	0.311596803144	-0.0950134191404999	0.1524464633212819	0.2366	1.4129	0.2836	0.5017	2.6329536435361	-0.8455997588351001	-3.0593534102627	0.1580243894380761	0.0052	-0.1247	0.1843	-0.0031	8.026489722199099	-3.046330867101	-10.1061623250011	0.1605565395113805	0.0699	0.4843	-0.1768	-0.6225	-2.6898043228976	4.4107078287463	10.6465388516656	0.1627426474419707
254	0.1078847120086261	1.5769	0.5999	3.8322	-2.6227	1.7187002961295	-5.234629577665699	3.0233545371721995	0.1332105837043788	0.1522	-0.5188	-0.9877	0.6852	5.321813733696899	5.6389579041696	-4.2257955844563	0.145358107565694	0.0375	0.0719	0.5253	0.326	2.1295595657296	0.2597033456506999	-0.6867719438991999	0.1523795619408053	0.2325	-1.1051	-0.3681	-0.9652	2.5846010588058	2.7861947481126	-2.5481300693469	0.1617600749429387	0.2434	0.337	1.1359	-0.9237	1.5905600451395998	-3.9064088612337	2.1473032725753	0.1622229861329097	0.1428	-0.2099	0.8948	-0.6899	2.6515235540265	0.5737787597288	-0.7383900001775999	0.1625807112481735
255	0.1072324382487024	1.6034	1.6929	0.3651	4.4078	-0.581096563439	-0.8070435887490999	-7.436383604729799	0.1349001250611134	0.179	-0.9958	0.0156	-0.9994	7.369815196785399	-0.0151077237887999	6.2129727220826	0.1451637338600838	0.0876	0.6527	-0.4429	0.532	-1.8866556941878	-0.4068856234994	-6.3681809781941	0.1463628097630997	0.0544	0.5884	0.3476	0.3013	-2.0826626731352	-0.7994110407932998	-7.1456386078568	0.1498986944245264	0.1715	-0.17	-0.1482	-1.2903	3.7990417304534	-0.1635883216506	1.5049102673057	0.15279997182093	0.2325	-1.0032	1.0589	0.3931	2.8550843948683	0.0654668030847999	2.701292487862	0.1609731730326011
256	0.1078792639236948	1.4953	-2.2636	-3.8823	-0.7713	-4.9472287384022	-5.3408951035864	-2.1836562329421	0.1431266212219235	0.3513	-0.7747	-1.7399	-0.233	-0.4255342200511999	4.5996330621677	-0.9860543784341	0.1454344803453566	0.0336	-0.4234	0.3066	0.27	-1.0667469343998	1.1043982147797	-0.7492880196814999	0.1526564213059936	0.2269	-1.2541	0.6427	-0.4932	0.5375438284541	3.8410207442103	-0.2186685646305999	0.1592116901277789	0.0667	0.1544	0.7742	-0.0716	-6.7716044149919	-10.7874262446023	-2.3412644139263	0.1627953466848248	0.0071	0.2449	0.0095	-0.0739	-1.4421974763699	0.2469168606732	-1.0122568368803	0.1629549353328183
257	0.110526742880752	1.2362	1.4141	-2.0117	-3.2757	-1.249928085339	4.6377171158853	6.362240180558399	0.1457861054429628	0.0404	0.0302	-0.3311	0.5529	1.4580133747113	0.7925260104208001	0.0315924536521	0.1528446589796242	0.232	0.6471	1.3237	-0.3252	2.6899223519897	-0.8072009608718999	-2.3472838976234	0.1543009943718268	0.3951	0.6069	-1.0248	-1.5563	1.8250051650809	1.3613868913121	0.51539370217	0.1634142671401767	0.0185	-0.1016	0.3235	-0.2348	0.9878641578463	1.1870972653111	1.389202414017	0.164920463258673	0.002	0.1283	0.0017	0.0372	3.1438228971756	0.0167601310782	-1.9480308220798	0.1672441628038853
259	0.1204842112007969	0.0089	0.332	-0.0058	0.0001	0.0172715904772999	0.9962835664161	0.0011016048595999	0.151457211635496	0.1845	-0.0231	-1.3516	-0.0015	-0.0171535613851999	-1.0015948755606	-0.0010622618289	0.1601560062295476	0.1559	1.2081	-0.0204	0.0003	-0.0073571467409	-0.4112526999070999	-0.0004327733377	0.189948567070373	0.0288	0.0082	0.4765	0.0005	0.0376906234106	2.2331497655627	0.0024786109341	0.2105493817727328	0.0	-0.0	-0.0	0.0159	-0.0008655466754	-0.1489920572608999	-0.0001573721228	0.2179948886193914	0.7548	2.2787	-0.0393	0.0005	-0.0055473673287	-0.3197801535296	-0.0003147442456	0.2198812625779437
261	0.1079610359117089	1.1417	-2.1723	2.2529	2.4635	-6.663332394505499	6.4399820092216	5.931866767731099	0.1421914446730885	0.0067	-0.0417	0.0876	0.2475	-6.309559862451099	5.7635179393658	5.639430020538	0.1574280396727956	0.0008	0.0795	-0.0121	-0.0274	-13.9192888604451	10.8472276512663	5.5457542644413	0.1679674755488887	0.1786	0.3267	-0.0352	-1.2193	-4.3117207635051	3.8306341841055	3.5014903892693	0.1710642100205064	0.1917	-0.1877	0.1713	1.2713	-4.533733485745199	4.089314610958	3.9823802535154	0.1791784807766357	0.0083	0.0715	-0.0131	0.2527	-6.5873610022238	5.9747506711941	7.158857866172	0.1871766920727663
262	0.149415240003814	0.4444	-1.1443	-1.7748	0.0507	0.3793455020094	-2.8118070610983	-1.5003464757445	0.1660992267166025	0.1558	-0.0128	1.0836	0.4821	0.3882370269476	-2.1688632533989	-1.2187684050246	0.1760782712904406	0.0087	0.1347	0.237	0.0118	0.0854137196496999	-2.5682343580346	-1.1813925258596	0.1886734087072288	0.1797	-0.7432	-0.927	0.1311	1.3343188861905	-1.0554554845889	-1.4155229015553	0.1945935440138984	0.1845	-0.6466	-1.0018	0.0277	1.9850526139685	1.6736131829472998	-0.6898013572631	0.1984863357509898	0.0013	-0.0491	0.0356	-0.0777	-0.7715561750577	-1.277861637136	0.0038556170085999	0.200723764457886
264	0.1088823498865287	1.3329	1.6613	-3.8803	-0.7388	-2.3025115286868	8.7256940637995	1.1420494951596	0.1462789798138299	0.0436	0.0416	-0.1898	-0.6397	0.6942077767014999	1.5307979815062998	-0.1834172091233999	0.1514904043455913	0.4	-0.7679	1.8117	0.2978	1.7423454575802	1.3650457931671998	-0.64916000655	0.1537653992977439	0.2177	-0.6726	-0.6189	1.1352	2.0003177098801	-1.305795188933	-0.5348685023665	0.1623586035746987	0.0111	0.044	-0.3124	-0.0585	-3.9701839139984	10.407411911071	1.8685579000658	0.1631699908140616	0.0166	-0.1275	-0.053	-0.3651	0.0304908487924999	3.3277515656981	0.3346911621648999	0.1669777531044657
265	0.1669706781276632	0.0232	-0.3021	0.3423	0.0002	-0.0950921052018999	0.3823749153733	0.0023605818419999	0.1670109182525798	0.1641	-0.0846	-1.2111	-0.0058	0.0956429076317	0.5899880883772	0.0021245236578	0.209159329637644	0.0045	-0.1799	0.0001	-0.0021	-0.0007475175832999	0.2991250624120999	0.0013770060745	0.2260677392303199	1.7563	3.4137	0.0015	0.0044	0.0019278085042999	0.5578448322952999	0.0025572969955	0.2312103558274985	0.1116	-0.0017	-0.851	-0.0038	-0.0022425527499	0.1143701902449	0.0005508024297999	0.2398298876762954	0.2554	0.0001	-1.2638	-0.0057	-0.0006294884912	0.4966270765260999	0.0022818957806	0.2436104282841904
266	0.1514793310440635	0.3613	-1.8807	0.0921	0.1794	0.7053025113589	-0.6311802415201	1.5251325850855	0.1714274034328209	0.2036	1.1947	-0.2957	0.5163	0.31080994253	-0.4051938731793	1.0014375034377998	0.1821957819862091	0.02	0.2348	-0.1336	0.3034	-1.3156702896387	-0.3346518191342	1.1872939804646	0.1914391388530219	0.047	-0.5823	0.1068	-0.1332	-4.3291497261052	0.1181471211921	0.6619464915275	0.1971181387969429	0.9749	2.7147	-0.2156	-0.0474	-3.7635149737312994	0.0204977189946999	0.7926046964822	0.199098302134763	0.0082	0.2319	0.0696	0.0562	0.7660874937904	0.0411134670814999	-0.2816174137505999	0.1994850728006988
267	0.1320949063137551	0.1076	0.8225	0.2072	-0.7089	-8.8613488336531	-5.7266535195999	2.2685978362234	0.1365719363466445	0.7761	-2.3817	-1.2012	1.1868	-3.7966811486114	-2.6930697944457	0.6914144215218	0.1515467344200892	0.6602	-2.0054	-0.7299	1.4074	-4.3960722213259	-3.5992184775281	0.0103472170741	0.1532777808129265	0.5693	-1.901	-0.684	1.2207	1.3674457180398998	-0.3945712548902999	-2.3768305136791	0.1561299916355853	0.0441	0.5043	0.028	-0.4101	-3.2025620420107	-2.790207737244	-0.42883903463	0.162499994700289	0.1206	0.7095	0.2887	-0.7256	1.6695215077545	0.0533098065985	-2.0975343387398	0.1667467730455275
268	0.13526915426356	0.3965	1.8919	0.7864	0.4457	-4.9839357860453	-0.4863192024826999	1.1123455069811	0.1423442585861269	0.6504	-2.5433	-0.621	0.0188	-3.0926376142349	0.2324779684062999	1.4844912343724	0.1560818228474383	0.8492	-2.7939	-0.5676	0.1819	-3.0548683047629	-0.4678673210844	0.4333634831604999	0.1664503086594344	0.2993	1.6019	0.3567	-0.0604	-0.733747522555	0.5605201583829	1.0873626824865998	0.1720361193402895	0.0018	0.0262	0.0768	0.0949	-6.607268575758	-0.8439473515456999	1.1915823708109	0.174975719282711	0.0165	0.3349	-0.0192	-0.1701	-11.0099110832108	-1.6777442011708	1.6426108747556998	0.1777799785056339
269	0.1522657544784092	0.0555	-0.5478	-0.4219	0.2624	1.7136643881999	1.3102016083714	-0.8156597124723999	0.1607534345870219	0.1808	-0.9662	-0.7364	0.4596	-3.8567186134596	-2.9418751205925	1.8355884403392	0.1656186747562467	0.0045	-0.0925	0.1669	0.0686	-4.2817807171424	-3.2686976766173994	2.0424540957598	0.1722426945511872	0.1191	0.497	-0.0983	0.8834	1.0555735136809998	0.808499280885	-0.5036694790214	0.1798860409307063	0.0008	-0.0385	0.0042	-0.0703	-4.3663682331474	-3.3340464506101	2.0808135506923	0.186485126320076	0.0006	-0.0548	-0.0402	0.0213	-5.7278338105209	-4.373095891397099	2.7290686675362	0.196260484178636
270	0.1113492420084162	1.2116	2.0594	1.385	3.1879	0.5638643159924	0.0359595300597999	0.0204190329333	0.1260823148927168	0.0041	0.0119	-0.1923	0.1079	0.2733947203342999	-0.0478411253311999	-0.4621625816329	0.1395086698430314	0.0952	-0.1162	0.8853	-0.4758	-1.3885335824951	-1.2862417026751	-3.1373706401408	0.1425774994625017	0.004	0.0745	-0.1042	0.1609	0.5682313924000999	0.3047117727714999	-0.0324580003275	0.1433677253477603	0.7015	-0.2308	2.5396	-0.9148	2.4294714887557	0.5236163955862999	2.9265313386195	0.1479629915021693	0.0146	-0.0689	0.3656	-0.0989	0.2298813283801	-0.208911493017	-0.5114593991	0.1556725711597431
271	0.1599087642342658	0.0839	0.055	0.7167	-0.5194	0.9462785743963998	4.2751317449541	-5.797589003952	0.1724161321759519	0.001	0.0647	-0.0313	0.0625	1.6645642858863	0.4279734879546	0.7492486766508	0.1790101843800793	0.0218	0.3854	0.0345	-0.1805	1.7537942795139	0.1835352382155	-2.3321761738346	0.1875009179887051	0.0304	0.1494	0.3902	-0.2616	1.3945530661922	2.5647328283023	-3.3937298281819994	0.1945512198357175	0.0328	-0.0374	-0.4993	0.049	0.8499668352428	0.6470748259229	-3.8273687125574	0.2078425203436438	0.0292	0.0367	0.2867	-0.357	0.2053312772233	5.2903393091369	-6.7697159495183	0.2126445958020433
272	0.1347178110084614	0.0865	-0.98	-0.0351	0.0425	6.404297880376699	0.2469562037039	-0.3010135278856999	0.1405159382446243	0.8622	2.7369	0.6774	-1.1203	3.6807372371385	-0.1382514098798	0.3228882529549	0.1609554613360516	0.9281	-2.4402	-0.8422	1.4091	-0.2523068558790999	-1.1758058155001998	2.0229006095019	0.1668142172132853	0.0954	0.8084	0.2314	-0.3885	3.9383160591314	-0.1061868398592999	0.2580115953306	0.1714892771404513	0.0269	0.4849	0.0013	0.01	6.1550597808922	0.4090101471572	-0.5841259768028999	0.1765469322771627	0.009	-0.182	0.1041	-0.1805	-2.9004862522961	-2.4630704369735	4.224379235351099	0.1785488578202752
273	0.1007761015043656	0.0115	-0.2156	0.3525	-0.0204	2.035608408418	-5.934188006542399	-0.1138193878151	0.1132990048485734	1.4154	-2.1611	3.743	0.2412	4.0430472068548005	-9.2492317733244	-0.3613263939487999	0.1226489644759221	0.0468	0.4018	-0.6377	-0.064	0.7208036654547	-6.048597539818	0.3844600960004	0.131324329181078	0.1732	-1.2409	0.5686	0.3387	1.1042408426569	-6.2404735005419	0.2847648562065999	0.14164380574825	0.0001	0.019	-0.0168	-0.0002	0.4608642616198	-1.8724922031358	-0.1430119165945	0.1427908725604185	0.0003	0.0487	-0.0204	0.0171	-3.7446303189952994	0.7120695126393	0.97964146443	0.1460644447027898
274	0.1333435849629215	1.8111	3.6162	-2.6671	-0.4289	2.3327269762644	-1.6109790780728996	-0.5641397172072999	0.1392180048652554	0.1	1.0221	-0.0117	-0.1799	-2.8248689472907	0.5278654429019	0.1803484527287999	0.1580956022473834	0.1761	-0.7272	1.0688	-0.0036	3.261143814723	-2.0206973997827	-0.6662348818738	0.1627111242529442	0.057	-0.6308	0.2201	0.2813	3.04908487925	-2.3047540814367	-0.7964209704601001	0.1651125331501561	0.1556	-1.1641	0.1754	0.1666	-0.0300580754547999	-0.0254549408628999	-0.2781945700796999	0.1682281001722215	0.0648	-0.6026	0.4526	0.1006	2.0417065781765	-1.1450789085234998	-0.5293604780685	0.1764611502046447
275	0.1335530560193004	0.0792	0.7404	0.5554	0.1825	0.2909417120265	-0.046031345919	1.1922512023328	0.1397742251210369	0.0678	0.6765	-0.2804	-0.437	-0.3962630052104	-1.3036313222445	0.6999518591837	0.1449576143406069	0.2073	-0.0003	1.3026	0.6697	2.3380776284396	0.7978373195652999	2.2656864519516	0.1593600584770121	0.0166	-0.3178	0.2345	-0.0073	-0.1816467727419	-8.0467120399789	-1.8360605567076	0.1629127772615101	0.0212	-0.2366	0.3713	-0.0371	0.5396290090811999	-6.159387514269199	-1.0054504925692	0.1664600090068102	0.2598	-0.0929	1.2911	0.816	-0.0289958136259	-3.7004480955192	-0.1166914290561999	0.1688342928721934
276	0.1029846026258689	0.0376	0.248	0.0687	-0.6941	0.2063935390521999	-2.9820050119065	-0.1858564770267999	0.1592108110843283	0.0607	-0.1175	-0.5417	0.514	-2.9883785828799	1.9296969697736	0.5703559160578999	0.1725697321566914	0.6055	0.3117	1.7561	-1.4428	0.3138393558939	-0.5115380851614	-1.7687446311799	0.1860007689688627	0.0052	-0.1075	0.1357	-0.1099	0.9570192217775	1.6981632341041	-4.2712761279455	0.1868348055418164	0.022	0.2346	-0.304	0.1718	1.7202346743267998	0.0629095060892999	-4.0149169399043	0.1926317880370309	0.0707	-0.0395	0.7082	-0.2184	3.8995238308612	-2.2533327403118	-3.6166867831589	0.2175141180006522
277	0.1046102828723891	0.0431	-0.7621	-0.1678	0.0974	-1.9218283636336	1.5669935697503	-1.3603246294832	0.1597746976132802	0.2434	-1.3424	0.4495	-0.53	-1.3020969440472	-0.7656153774219999	2.9272788562028	0.1672919677738818	0.0005	-0.0581	0.0174	-0.0332	-5.172428246129	2.0306905295805	-2.1482081622814	0.1682399753436528	0.4991	-1.8628	0.6675	-0.731	-0.3794241880708	-0.2957809048026	1.5053430406434	0.1873610846662866	0.0229	0.1712	-0.0146	0.3924	2.053312772233	0.63735709734	-1.13701358723	0.1928197890451171	0.0519	-0.3848	0.3433	-0.3714	1.8244937056818	1.0198893848361	-3.8284309743863	0.1967806368259467
278	0.1144977206083696	0.0341	-0.4786	-0.1871	0.4271	-1.4582887759262	0.0173502765387	1.9205693866512	0.1234141372553447	0.7055	1.9495	0.7091	-2.0668	1.3013100834332	0.7207249793933	-1.9466538160053	0.1247171567389597	0.9154	-2.2132	-0.8677	2.3148	1.8030124109196	1.1993722908895	-2.0132222239497	0.1341335050939364	0.0268	-0.4068	-0.3122	0.1928	3.8976353653876	1.8745773837629	-5.227508489109	0.1436167188150678	0.0021	-0.0518	0.0533	0.1296	-1.50683807581	-0.0839973705444999	1.7519845001017	0.1506401620627355	0.0003	-0.0398	-0.038	0.0031	0.4244326151915999	0.2360581841999999	-1.8498699604833	0.1525606838459014
279	0.1012669399635619	1.709	3.8794	-0.126	-3.2012	7.749003326672	-1.1396102272562	-6.1457354826163	0.112890971767936	0.0318	-0.4828	0.2759	0.3361	12.0579307349974	0.4930468607324	-8.9323630040666	0.1180598560355845	0.0051	0.1974	0.0357	-0.1573	-0.0956429076317	-1.1654585984261	0.1877842855311	0.1237066933525174	0.0006	-0.067	0.04	0.0262	3.5116408911899	0.4909616801053	-2.2821318387842	0.1460243515751058	0.0087	-0.1725	-0.2062	0.1292	-0.0057440824822	-1.3500954415012	0.2109573306134	0.1463943465493702	0.022	-0.3795	-0.1803	0.221	6.9525430131812005	-0.8453243576202	-5.2988374037681	0.1479152648081991
280	0.0968394417506584	1.1039	2.1643	-3.2485	-1.3648	-9.14725463775	13.2571456537641	5.2402949740865	0.133279149828514	0.1936	1.1362	-0.9265	0.1724	-3.789127286717	4.5861777456683	1.162979987492	0.1455148224177911	0.7812	-1.398	2.2375	1.0449	-6.3770331601016	9.1144818931769	3.5119162924047997	0.1497743733525655	0.0	-0.0011	0.0124	0.0004	-0.721551183038	1.6350570128612998	1.1084112039110998	0.1529504569303119	0.0085	0.054	-0.2156	-0.1838	-7.377133000495601	10.3581937796653	3.8593152534858	0.1560915875061033	0.0087	-0.0769	0.2224	0.169	-6.902695393284299	10.3891960878569	4.3989836055977	0.1678913096678309
282	0.1236694115469058	0.1368	-0.2378	-0.303	-1.2294	-1.4760324827719	0.6606481715144	3.3403806785527994	0.1645566862673453	0.2376	0.4325	0.3485	1.363	-3.1123484726156	-0.0533098065985	0.7889064515963999	0.1782181746834037	0.0	0.0001	-0.0079	0.0079	2.4340352803169	0.9680352703735	3.4274468054919	0.1853953950434761	0.1861	-0.6951	0.1787	0.9951	-2.2449526747727	0.3621132545627999	2.2953117540687	0.1965165463753636	0.0056	0.0153	-0.2014	0.0451	-2.1522211514128	-0.2095409815081999	-0.1907743558643	0.2106857319957261	0.0	-0.0054	0.0139	-0.0086	2.3614473886754	1.1073095990514998	4.054338656665699	0.2149499313504867
283	0.1138554275930427	0.6916	1.896	-1.5579	-1.7579	1.3553280645843	-1.893973497898	-5.085637520404799	0.1331177722242004	0.0446	0.3624	-0.3105	0.5247	-2.440054764014	1.1255254222656	-0.9161418128802	0.1435361889536687	0.109	0.7176	-0.4836	0.6245	-4.9158723429343	3.2939952453575	-3.7221654484656	0.1488231877026269	0.0056	0.0712	0.1767	-0.1429	-6.6971280578768	4.847494155577699	-5.5402462401433	0.1544174125050729	0.0558	-0.275	0.2361	-0.641	1.8379883652119	-2.3107342221031	-5.3096173941799	0.1598297271297633	0.1046	-0.5795	0.4629	0.657	3.8497942400564	-3.8997598890454	-2.5087476956162	0.1655471205458669
284	0.1219817785817427	0.1597	0.4309	0.8186	-1.0527	-0.7830049969913999	2.1395920385581	-2.0766431894381	0.1651316427903872	0.1684	-0.6897	-0.6455	0.7981	-2.2226451763658	0.8461112182341999	-0.6244132402396999	0.1728917571565658	0.0889	-0.1345	0.4686	-0.7305	-0.2120982785037	0.0406020076824	0.8971391290520999	0.1754457682908014	0.0023	0.0144	0.0879	-0.1077	3.075051279512	2.3300123071461	-1.3948284674071	0.1818237577151494	0.189	0.6094	-0.5655	0.9318	-1.1296564404891	0.5179509991655	-0.1735421084177	0.1941963747637324	0.0065	-0.0235	-0.1382	-0.1749	-1.8576598805619	0.0171142183545	0.6394816209977999	0.1971998674207734
285	0.1052259175721005	0.045	0.313	-0.0702	0.7334	-0.6217379141521	-2.6066724990285	-1.2031492218367	0.1606087606457357	0.0095	0.187	0.0253	0.2295	-1.1994903199815998	-1.9556240270049	-3.4181618502467	0.166879972015348	0.7556	-0.8243	-1.3468	-2.0732	0.3389008664498	-0.9477736095629998	1.3306599843354	0.1754280988559562	0.0608	0.1767	-0.5954	-0.3664	1.8147366340682	-3.2584684886354	1.7933733683981	0.1923919682995135	0.0013	0.0372	0.0893	-0.0204	-0.8508717249489	-1.0884642873461998	-2.4510314695793	0.1984996334881391	0.0077	-0.0144	-0.2337	0.0589	0.482738986689	-2.4944268324414	0.3449596931776	0.1997565381024388
291	0.1031102532877982	0.0383	0.734	0.1182	-0.0617	0.5414781315241	-2.9657563402274	-0.0598014066639999	0.1601700146983161	0.0575	0.4851	0.5472	-0.0589	-1.9115598326209	1.9979177850074	-2.2773713320695	0.1721608428171744	0.5994	-1.3186	-1.8557	0.1998	1.8966488239856	-0.4145968575166	-0.4204983121216	0.1856593013800255	0.0164	-0.0871	-0.297	0.1911	4.3625126161388	1.4453449188259	-0.4899387613071	0.1862761653440941	0.0237	0.0221	0.3615	-0.2447	4.4966330077951	0.5906569198991	-0.0521688587082	0.1919415548142536	0.0647	-0.1309	-0.6968	0.0515	5.0711592851072	-1.7202346743267998	1.5197819329102995	0.2173953096924049
293	0.1492046021569017	0.0493	-0.0014	-0.7042	0.0027	0.0028326982103999	2.1973869506564	-0.0084587516005	0.1676565664797395	0.1447	-1.1377	0.0019	-0.0086	0.0038949600393	2.4803026844201	-0.0097570716136	0.1827337426132568	0.0	-0.011	0.0016	-0.0002	-0.0042097042848999	4.816295132232599	-0.0169568462317	0.1858076182802273	0.0017	0.0356	-0.0005	0.1126	0.0203010038412	4.7869058882997	-0.0162880147098	0.1892656826067439	0.8865	-2.6505	0.0046	-0.0185	0.0017310933508	1.5943763191175	-0.0059407976357	0.1995410159049822	0.5613	-2.054	0.0017	-0.0152	-0.0065702861269	0.9076830612797	-0.00393430307	0.2001062114442898
294	0.1330145742870634	0.093	-0.6889	-0.3646	0.6646	0.0902135693951	1.6629118785969	-1.4084018129986	0.1399125587041903	0.0482	0.6877	-0.1684	-0.1222	-0.9477342665323	0.9481276968393	0.0760894213738	0.1429328932016573	0.2173	0.2414	-0.8221	1.2434	1.4475874715758	2.441235054935	-1.6496532772509995	0.1615339380753199	0.104	0.5133	-0.2445	0.8017	-0.0542540393352999	-0.8660974778298	5.0682479008354	0.165914792228871	0.1731	0.1486	-0.673	1.0438	-1.3438792426506	0.5971091769339	1.3200373660464	0.1676539980705938	0.0088	0.1306	0.2291	0.0945	-0.7134858617444999	-0.5412027303092	2.5730735508107	0.1712507686182482
295	0.1339215630140784	0.0902	0.7739	-0.6398	0.0477	-0.2859844901582999	-1.6016941228277	-0.4075544550213	0.1403356174744456	0.0671	-0.6884	-0.4844	0.0944	-0.9357346421688	-0.1175569757316	-0.6974339052188999	0.145074402539386	0.1791	0.0069	-1.3047	0.3861	1.3835370175961998	-2.9654415959818	-0.958002797545	0.1620975236274381	0.0349	-0.297	-0.3472	0.3376	-0.9504095926199	5.6066966189956	-3.4826844205947	0.1667087121545834	0.1954	0.1059	1.2571	-0.4078	-1.713388986985	1.827877206322	-1.220814242621	0.1687590108119962	0.0274	0.0147	0.4935	0.004	-1.658308744005	1.0708779526233	-0.7777330308775999	0.1727859276014732
296	0.1393568617585566	0.0105	-0.2324	0.0592	0.2353	0.9947098451881	-1.7733084227410998	0.8952113205478	0.1558153367094577	0.2283	0.2433	-0.9987	1.0681	-0.5541072443788	-0.2162292967271999	0.8131811015382999	0.1718790403025487	0.3461	0.4891	-1.2685	1.0826	-0.1112227477889	0.6696970685753999	-1.0506949778742	0.1786983462884203	0.7989	-0.4058	1.7197	-1.893	-0.0750271595449	-0.4619658664793999	0.4998532050434999	0.1826322880632978	0.001	0.0311	0.0604	0.0594	2.3381169714703	-1.36520316529	-1.5480302289528998	0.1851615617682542	0.3677	-1.1866	0.2547	1.2271	-0.6980633937101	1.6243557085109	-1.5649477321538998	0.1857700770245003
297	0.1434330597377379	0.1104	0.0366	-0.0456	1.0729	-0.6875194614825	-0.1577262100762999	3.2274661804438	0.1693644045820092	0.1241	-0.8323	-0.0202	0.6373	1.4578953456192	-0.1417529396121	1.6871078424773998	0.1703796189190074	0.004	0.1151	-0.1345	-0.0654	-3.9417389028023	0.0900561972722999	0.7551894742865	0.1791055297250537	0.0001	0.0273	0.0088	-0.003	2.8799885333014	-0.2530543734624	4.230988864508699	0.1842835145913691	0.0021	-0.1134	-0.0296	-0.0547	-2.3471265255006	0.1389989274631	-0.8030305996177	0.1867468082210039	0.3531	1.3001	-0.0718	1.068	-0.772697122948	0.0244320220647	-1.1092374075557998	0.1986057375605635
298	0.1359481245583796	0.169	1.3506	-0.1292	-0.1551	-5.3075715565835	0.1685062004881	0.0337169773099	0.141139071640661	0.803	-2.6564	0.6629	1.0187	-3.2409608399739	-0.2574214498700999	-0.6000205612056999	0.1586391197373144	1.0931	-2.8277	0.8232	1.2893	2.2647028761841	-1.3827108139515	-2.2852792812402	0.1673514127197375	0.0436	0.5246	-0.1821	-0.2876	-2.9771658191304	-0.3475169901730999	-0.7451963444886999	0.1718453544167383	0.0261	-0.4546	-0.0628	-0.1296	-5.748606930730499	0.4328913667921	0.4708180483869	0.1762147604258186	0.0045	-0.1017	-0.0816	-0.1458	3.687228837204	-2.6444024654698	-4.3938690116067	0.1781264348130506
299	0.1093284460630686	0.0088	0.3382	-0.0744	0.0252	-1.3568624427815998	-0.3568806314797	0.4722343974920999	0.1173201475867559	0.2982	1.9382	-0.2304	-0.0531	4.521694518351	-3.1531471954515	0.9415967537431	0.1286223546749849	1.1552	-3.4417	1.2588	-0.2052	-2.1188582613792	-0.6537237981112	0.6089120861439	0.1381619668243275	0.0054	-0.1789	0.154	-0.0582	6.086760279597	-4.3913510576419	1.2592917266456	0.1427680203706469	0.4207	-1.5625	1.3682	-0.3265	-3.1503144972411	-1.175569757316	0.7824541945615999	0.1457209864039308	0.0003	-0.056	-0.0207	0.0009	-1.6367487631813995	-2.0336805999137	0.9517865986944	0.160801748167443
300	0.1161697060856212	0.6744	2.1849	-1.55	-1.2378	2.0285660059227	-4.1651679741476	-2.7888307311695	0.136025833175393	0.017	-0.3426	-0.2603	-0.0532	-0.9043782467009	0.4517760215281	0.3723817855755	0.1501483872311678	0.1133	-0.9605	-0.4456	-0.1053	-4.1535617800911	-3.0095844764272	-1.1647897669042	0.1575588539800111	0.085	0.6419	0.5806	0.246	0.5943158217542	-4.1007634328917	-2.5483267845004	0.1638724637614068	0.0048	-0.1137	0.1447	-0.1006	-8.245512374106	-4.5911743105672	-1.4468006109618	0.1652487448282577	0.1032	-0.7804	0.42	0.3888	5.3028110498688	-1.6203033763488	-1.8509322223122	0.1669976991589499
301	0.1148785496461657	1.2535	-1.0353	-2.9194	-2.6023	0.8283281683577999	-0.9708679685839	0.0518934574932999	0.1296130851529301	0.0474	-0.5522	-0.2155	0.4444	0.9028438685036	-0.77899200786	0.2122949936571999	0.1353280950089081	0.0008	0.0891	-0.0022	-0.0259	0.749484734835	-1.0217778503097	0.1197208424201	0.1361070201144215	0.0016	-0.0797	-0.0677	0.0833	0.1155504811659	-1.3488758075495	0.481558695768	0.1383656285500761	0.6301	-1.94	-0.6919	1.6088	1.3430136959752	-1.0736319647722998	-0.7282788412876999	0.1475135775980907	0.0004	0.0548	0.0093	0.0245	0.6311408984894	-1.1099849251391	0.0945806458028	0.1485328560410757
302	0.1086407261254748	0.0055	0.2623	0.0516	0.0659	2.825223034567	-0.0662143206681	-0.160126134949	0.1192574619662749	0.4871	2.4209	0.4204	0.2993	-2.2395626795668	-2.3738011003152	-1.4054510856960998	0.1274081839936519	0.9572	3.099	1.1043	0.6681	3.5002707553176	-0.6140660231656	-0.3590444981681999	0.1405116484978855	0.3909	-1.4806	-1.249	-0.6486	4.927714595175	-0.4375338444147	-0.1898694661581999	0.1410996278732517	0.0391	0.4753	0.3959	0.1812	-2.9425046090837	-3.4433413898947	-1.9620762840397	0.1456305662012329	0.0507	0.4821	0.4855	0.2326	0.9935295542671	-2.7048727036557	-1.3489938366416	0.1635397561051502
303	0.137881263114015	0.0878	-0.4096	0.1812	-0.8688	-4.8895911984267	-1.1917397429337	-6.1093038361881	0.1391855916079858	0.6148	1.5873	0.1957	2.0169	-5.3868084204133	-0.0101898449512999	-5.8310699230777	0.1454255491610002	0.0011	-0.0609	0.0861	-0.0062	-7.417735008177999	12.5031758134293	-4.3492933578236	0.1487018866888087	0.0019	-0.0472	-0.0901	-0.0959	-2.8700347465343	-14.533394226641398	-7.3738281859168	0.1520566645123557	0.0203	-0.2721	-0.2212	-0.2773	-6.0458041846383	1.0691468592725	-1.4202440652393	0.1531409223470018	0.0206	0.246	0.2909	0.2375	-5.6369120665732	-1.6631479367810995	-1.7028450547574	0.1569908794580222
304	0.1285743571386138	0.0094	-0.0039	0.3309	-0.0243	1.983675607894	6.500845677714499	7.9764847301794	0.1383517902306042	0.8879	-0.5729	-2.3992	-1.8819	0.5223967616346	2.7033383254584	3.0031322193924	0.1529077318171791	0.0387	-0.0569	-0.6091	0.0703	1.9879246552096	6.553368623699	6.934877992396899	0.1582148361126189	1.0172	-0.5185	-2.5409	-1.7085	0.4105838683852	0.7164759320776999	2.9382162187374	0.1641251843435456	0.1817	-0.2349	-1.0185	-0.754	1.6790425211838995	7.060893719728999	6.721324021757299	0.168046199916779	0.0128	0.0046	0.2999	-0.1551	1.0346823643793	3.9431159088767993	4.8165311904168	0.1707854635783453
305	0.1446230118900228	0.1156	-0.2431	0.3068	-1.0224	-0.1661849616768	-0.0422937580024999	3.2021686117037	0.1680226722747238	0.0572	-0.5345	-0.0969	0.4646	1.2788058698728	-0.0384774840245999	2.3145898391117	0.1701435281337866	0.0038	-0.0594	0.1082	0.1349	-3.6733014043362	0.6563204381373999	1.3597344840227	0.1789567637483064	0.0021	0.1089	0.0134	-0.0751	3.498775720151	-0.4219540042574999	3.5949300871818	0.1815162391371688	0.012	-0.3045	0.0153	0.0812	-2.1784629528897	1.0357446262082	-0.478017823005	0.1861494515246805	0.416	-1.8198	0.1543	-0.1297	0.0771910262334	0.6620251775889	0.12983200131	0.1894582074546617
306	0.1393166172237231	0.0104	-0.314	-0.0173	0.1139	-1.1306793592873	-0.0817154747639	-1.8901572239201	0.1558606846207122	0.2249	-0.123	-0.0247	-1.4658	0.6902341306008	0.0407200367744999	-0.6551008041856999	0.1719262172268691	0.3466	0.433	0.0452	1.6835	-0.155798401572	0.0073178037101999	1.2735732467897	0.1786962379806125	0.7966	0.1826	0.0397	2.5792	0.0765615377422	0.0054686812672999	-0.6329113348709	0.1828052156076656	0.0045	-0.1533	-0.0935	0.0669	-3.1646747034465994	-0.2686342136196	0.1386841832174999	0.1854036404857428	0.477	1.8035	0.0953	-0.773	-0.0206944341482	0.0485492998837999	4.1961309393085	0.1863127095910914
307	0.0795591243822295	0.694	2.6861	0.455	2.3796	-20.2162982961029	-2.3308778538215	-17.574492470659298	0.1012048711171053	1.4123	-3.1194	-1.1434	-3.1454	-11.7283148237928	-2.2922823407048	-11.4252554583107	0.1134713973230147	0.4835	-2.0228	0.6376	-1.3758	-11.0802170790717	-0.3577855211858	-9.5345474319608	0.1235022631987356	0.9184	1.9678	2.5047	-1.0044	0.6333441082085999	-1.4724129239475	-0.8019289947581	0.1295885619721175	0.0687	-0.3226	-0.2791	-0.783	-20.092879208797	1.0473901632954	-19.876295824793495	0.1317774272032972	0.1681	-0.8008	-0.7801	-0.8144	-19.6722628675833	-4.1261396876932	-14.5514526777327	0.1342511506540743
309	0.0928740021437771	1.1764	-1.6568	3.5606	-1.8911	0.8311608665682	0.3769455771366999	0.4886010982632999	0.1179956634466106	0.3185	-0.9277	-1.7683	-0.2486	3.7633182585778	1.5699836400835	2.2023441725246	0.1324011518957018	0.1676	-0.8457	-1.0271	-0.3588	-0.932823257897	2.1618208509036	-1.0803989660527	0.1347395662313852	0.3842	-0.3148	-2.0333	0.2081	0.1958102637938999	2.1301103681594	-0.2995184927190999	0.1366070223810949	0.2166	-0.0072	1.5054	-0.3354	2.201242567665	-3.1662877677053	2.1903445481611	0.142724278404158	0.1336	0.8491	-0.4375	0.7011	2.5889681352135	1.398251311078	1.4324010617256	0.1433012249022354
310	0.0882846820274246	0.0002	-0.0468	0.0096	0.0173	0.1176356617929999	1.5478335137994	2.4122785843398	0.1074878025760685	0.0012	0.009	0.1312	0.0115	-0.4551595221682999	2.6302783174485	2.5000528858315	0.1204165050104721	0.005	0.099	-0.2266	-0.0243	0.4718409671851	1.1325678247609	2.2957838704371	0.1255441436921335	0.8832	1.7304	-2.7428	-0.1889	-0.0044457624690999	1.3561149251982998	0.3827683456803	0.1293173171662263	0.001	0.0211	-0.1069	0.0009	-3.5601508480429995	7.649347429908899	3.2239253076808	0.1335089116478875	0.002	-0.031	0.1477	0.0075	-1.7984879623891	4.691262980667999	2.3796632118895	0.1416617864497351
311	0.0938102337652487	0.2394	1.796	-0.5723	-0.5242	-3.494841417081	2.1406936434177	-1.4119426857616	0.0990718832089473	0.9103	3.356	-1.5728	0.2141	1.7178347494540998	-0.9321544263751	0.4047217568108999	0.1348907172382304	0.0069	0.1201	-0.14	0.2057	2.19927541613	-0.7891031667499	-0.4375731874454	0.1362722604385133	0.0197	-0.4287	0.1821	0.0165	-1.1483443800716	0.8860837374254	-0.8964702975301999	0.1421422200773187	0.0474	-0.651	0.213	0.1749	4.7001151625755	-1.9501946887683	-0.306088778846	0.1448230633637401	0.071	-0.3079	0.4232	-0.679	2.2572277003511	-0.9576880532994	-0.0985936349342	0.1461133029079575
314	0.122007758872623	1.3849	-0.7638	3.9654	0.8481	0.3589658121067999	7.507122373928399	1.5923698245518	0.1615062893658502	0.0268	-0.2285	-0.4071	-0.177	-1.4740653312369	10.3299454836227	2.2462509947858	0.1616136241726041	0.0077	0.1551	0.1822	-0.1193	0.1557590585412999	5.6477314000157	1.2308860584802	0.1646133430431926	0.0563	0.0713	-0.7042	-0.108	2.8021286755461	0.7869786430921001	0.1870761109785	0.1787926913172272	0.0771	-0.2053	0.7777	0.0138	-0.0925741512371	10.581504821918498	2.2191829896642	0.1804895777581791	0.1016	0.7856	0.4681	-0.0909	0.219534111306	7.762655358324899	1.7901865829114	0.18127343645831
317	0.1373895492862988	0.5265	1.9948	-1.3294	0.0468	-7.081076694478099	4.0979307346813	-0.6376324985549	0.1591093925486912	0.0344	0.506	-0.2591	0.0275	-5.3501800588316	2.9752380106261	-0.6600580260539	0.1693138492937918	0.0003	0.0094	-0.0173	0.0432	-1.7817278313108995	-1.6766032532804998	-0.7401210935283999	0.1839550812471418	0.0721	0.6449	0.4031	0.0961	-3.7838159775725	2.1109896552392	-0.4980827686619999	0.20392573976068	0.1381	0.8302	-0.571	0.0198	-3.6758587013317	2.7465763161977	-0.4702279029264	0.2189055004606956	0.1326	0.7078	0.6326	0.0876	-4.9549006293887	3.0533732695963	-0.5489139643263999	0.2355004777767256
319	0.0969000637768537	0.2192	1.1423	-0.2543	-1.4225	0.8783725034082001	-3.169081122885	-4.8721622358266	0.1120733393511483	0.0001	-0.0272	-0.0011	0.0111	-0.6835064723511	-0.5925847284033999	-0.6237444087177999	0.1232612671158647	0.0007	0.0767	0.0273	-0.0456	-0.6890538396797999	-3.7549381930387	-2.7272982311547	0.1258356153172231	0.0017	-0.0988	-0.0465	0.0893	0.0953281633860999	-7.993008803073399	-5.650564098226099	0.1383706293959274	0.0018	0.1051	0.0886	-0.0207	-0.526803181073	-1.2658226697418	-1.5047135521522	0.1466246485835733	0.0265	0.0404	0.3873	0.3454	0.367070476431	-1.5622330630356	-2.6990499351121	0.1484514960128058
320	0.1483547332470166	0.5559	2.0854	-1.1188	0.142	-5.9024775237982	3.8853996828399	0.0424117870946	0.1685961779350805	0.0037	0.1176	-0.1389	0.0002	-3.8563251831526	2.9103613530018	0.2215406058717	0.1784622702029228	0.0002	0.0235	-0.0135	-0.0344	-0.4831324169959999	-0.8887590635129999	0.4556709815673999	0.1889898400949117	0.1158	0.8621	0.4176	0.0426	-3.7393583528815	2.6164295706421	0.1721257593125	0.2073050205529202	0.0757	-0.5602	0.4821	-0.038	-2.1331397815233	3.1377247274171	0.2874401822942	0.2240479351487989	0.2095	-0.585	-1.0281	-0.0554	-3.9017270405804	3.375238603753	0.1655948162162999	0.2376361619816215
322	0.1192553062518596	0.9036	-2.3104	2.432	-0.3354	3.590838411989	-6.9455399537166	-1.8386965397645	0.1266623262830928	0.0018	-0.1173	0.0756	-0.0383	-0.0005901454604999	-0.6793754541275999	-0.4825029285047999	0.1372404632230777	0.0634	0.2748	0.3102	0.7222	-4.2542799386831	0.1363629444062	-4.332061110377	0.1456582387977529	0.0481	0.5356	-0.4483	0.0876	5.959052801944799	-8.626313568251298	-0.9564684193477	0.1515299307989438	0.2177	0.7989	-1.1895	-0.3193	7.2106726376039	-9.0902859292964	0.1971872698684	0.161555541156108	0.1844	-0.9884	0.4093	-0.7535	-2.8996207056207	-0.7720676344567999	-3.6950581003133	0.1684396890912283
323	0.0921858647340428	2.0043	-0.4423	5.1757	2.3727	0.3939024233684	-0.4228588939636	2.2108816101865	0.1092474950545983	0.0067	0.0256	-0.036	0.301	0.2219733792094	0.3419696228443999	3.0764676286172	0.123472316187535	0.1118	0.7191	0.7003	-0.5921	0.2443202206469999	0.1231436860909999	2.3547590734564	0.1308637570845699	0.0153	-0.0422	0.2812	-0.3083	0.3846174681231999	0.2524248849711999	2.0312019889796	0.1315956265384798	0.0023	-0.0279	0.1502	-0.0545	0.6208723674766999	0.3512152350589	1.6481188990537	0.1398101354424688	0.0034	-0.0532	0.1453	0.1115	0.3219046771874	1.7838130119379998	2.5231079018217	0.1413253990852547
324	0.1015813012627175	1.6061	0.9049	4.1036	-2.4612	-0.9096895558454	0.9539898084136	1.2018115587929	0.1218465911068589	0.0143	0.2219	-0.1833	-0.3053	-1.2476461895584	1.4379090860236	1.661849616768	0.1318772379567032	0.1606	1.1546	0.5649	0.4172	-1.0156796805511998	0.8385180133090999	1.323106122441	0.1326092654326381	0.0004	0.0346	0.0343	0.0452	-0.5324685774937999	0.6501829253482	0.6870080020834	0.139053872900297	0.0075	-0.154	0.1371	0.1967	-0.6572646708742	0.7169087054154	0.8719202463734	0.1427259251406556	0.0022	0.016	0.0439	0.144	-0.2895253629213	1.8318901954534	0.2925547762852	0.1429110372856292
325	0.1064397207603522	1.4537	0.6462	-3.7611	-2.4335	-0.3303634287879	0.2037182129646	-0.5143314403410999	0.1310063289654306	0.0021	0.0602	-0.0817	0.116	-0.3726571867904	0.1248354364111	-0.4626346980012999	0.1335813875309153	0.0039	0.0336	-0.0969	0.1816	-0.3410647331383	-0.0200256026262999	-0.6333834512393	0.1405395963467234	0.2545	-1.1088	0.5101	1.1076	-0.2556903565193	0.0445756537830999	-0.9346330373092	0.142069451669798	0.0133	-0.2289	0.2142	-0.2045	-0.2885811301845	0.3464547283442	-0.4037775240740999	0.1434264503746696	0.0205	-0.2928	0.3297	-0.1424	-0.4768768751146999	0.3905582657589	0.1668537931986999	0.143513237173272
326	0.1051142301772908	2.3121	-0.1969	4.499	3.5658	0.0338743494327	-2.4020100533271	-1.9233233988002	0.1107089316182634	0.0	-0.0057	0.0112	0.018	0.205764050561	0.908037148556	0.9526521453698	0.1153150171364808	0.0243	-0.347	0.4348	0.0835	0.7835951424519	-8.1893698692971	-6.130824473981	0.1228871271871356	0.0001	0.0329	-0.0008	-0.0258	0.0567719933001	-3.3460854180043	-2.7006236563401	0.124645716083942	0.0325	0.4391	0.1192	0.4297	0.9358526712609	2.2236287521333	2.6364945162991	0.1353456314112578	0.4073	1.7292	-1.0969	0.5661	0.0564965920852	-7.582582306810999	-6.1609218924665	0.1401512811073667
327	0.102931262842574	2.3141	3.9037	-1.2653	4.1089	-2.6086396505635	0.8684580596717999	-2.7405568325006	0.1106183949202587	0.0001	-0.0255	0.001	-0.0261	0.0354480706607	-0.3264684687485999	0.4730999441674999	0.1247220454994211	0.03	0.1232	0.4128	-0.4193	1.3041427816436	-1.4176867682438	2.6945254865816	0.1272877612882981	0.0006	0.0719	0.0412	-0.027	0.0191993989816	0.5283375592703	-0.6923193112279	0.131219952693629	0.0138	-0.3438	-0.1913	0.0586	-6.017516545565	1.5912288766615	-5.8108082622672	0.1338567567116587	0.4206	1.7568	1.183	-0.4769	-6.811931021459399	2.4793191086526	-7.4858377943197	0.143638949941532
328	0.0950762077413035	0.024	0.5686	0.0576	0.2272	5.591431523083999	3.6474530331663	-1.3620950658647	0.097492586836678	0.2325	0.9499	1.6105	-0.2848	8.4371916196764	0.4667263731940999	2.5631197640436	0.1018130978912825	0.0896	-0.9693	-0.4364	-0.436	10.3414729916178	0.9412820094975	3.0722579243323	0.106500232538623	0.0496	0.8135	-0.1678	0.0919	7.982818958122099	-1.3048902992269	3.3029654563571	0.1150849396405505	0.0915	1.0817	-0.0538	-0.1394	7.536432931799899	-0.5766508009699	4.0431258929162	0.127713040084258	0.0635	-0.7563	0.4156	0.0287	8.3275425931155	0.5150789579244	2.5587920306666	0.1283762640355271
329	0.1087233863442666	0.255	0.6138	0.057	1.7715	0.7382719710855	-9.5826246154762	0.8861624234868001	0.1136218894147651	0.1581	0.0054	-1.4444	0.0144	0.0124323977012	-9.9995427118041	0.3864272475354	0.1297515638958506	0.0717	0.01	-0.8926	0.1803	1.5252506141776	-9.3265014856192	1.3908154782756998	0.1313865575195319	0.0992	0.0952	-0.1413	-1.0504	-0.8059419838895	-9.823167905176	-0.1680734271504	0.1412970433190964	0.2453	0.0104	1.6025	-0.1891	0.6942077767014999	-4.6337041267539	0.6198101056477999	0.1445424941558953	0.5866	0.9224	-0.1904	-2.2805	0.0415462404192	-5.352147210366599	0.2722931154747	0.1458817999063645
330	0.0802961670362458	2.2354	2.6497	-5.0572	3.027	-0.0033441576095	1.2857695863067	1.6171952769234998	0.094876575577192	0.0007	0.0441	-0.0099	-0.0957	0.5165739930909999	0.2376319054279999	1.0265383570244	0.1024027192257363	0.0717	0.3192	-0.4564	0.8605	0.0785286892772	0.8137319039680999	0.7940603886180999	0.1179460618029393	0.0003	-0.0288	-0.0046	0.0586	-0.0703059958609	1.2044475418498	1.7147659930595	0.1221243824345016	0.0001	0.0187	0.0069	-0.0348	-0.0346218670159999	1.1770254494519	1.8047041612397	0.1272465991232405	0.1979	-0.6227	1.3895	-0.1194	-0.4595659416066999	1.52650959116	-0.0252975687400999	0.1284844679634185
331	0.1086395376528497	0.0269	0.4409	-0.2075	-0.3658	-7.3707200864915	-3.2445017127369	2.30550159902	0.1107678591338605	0.2207	0.7414	-1.1444	-1.0628	2.060001087452	-6.729664744265699	-1.7273951059142	0.1217281219947257	0.3809	-1.689	-0.3331	1.3153	-5.3877919961808	-2.7893421905686	1.8356277833699	0.1259939754358456	0.068	0.5534	0.6796	-0.2023	4.4301039428814	-6.7308450351867	-2.449890521689	0.1476869894983398	0.0591	-0.1017	0.6469	0.4145	-1.9841870672931	-2.4568935811536	0.7287509576561	0.1524795207939231	0.1052	0.2024	0.7399	0.6679	-8.1309848117383	0.0505557944495	3.2997393278397	0.1550728944795969
332	0.1034671335364679	0.5199	-1.5012	2.1998	0.6672	0.7813132466713	0.2408186909146999	-0.2862992344039	0.1236065077561683	0.2202	1.0838	1.1692	-0.3616	2.8771951781217	0.9411246373747	-1.0615536543474	0.143862395657316	0.246	0.815	1.3583	-0.2376	3.0151711867866	0.9968737118766	-1.120096084029	0.1494868081789308	0.6163	-2.0029	-1.2848	0.7222	-1.2716454382854	-0.2986529460436999	0.4883256970484	0.1505727943335386	0.2	0.9665	0.9759	-0.3255	7.5505964228519	4.4459198412228	-2.7027088369672	0.1509485247723239	0.0037	-0.1501	-0.0987	0.0678	-0.4489826663483999	1.327433855818	0.1526116160853	0.1532255956928933
333	0.1200946196579686	0.4288	1.0859	-2.0423	-0.0726	-3.2973787459977	3.3694945212707994	0.0938331282194999	0.1479719344463043	0.1365	1.1751	-0.0511	0.0034	-4.8039414205928	4.833684751801999	0.1430512596252	0.1598974910165018	0.6649	2.3124	-0.9432	-0.0251	3.1887919812657	-2.9952242702217	-0.1137407017537	0.1638100954080889	0.319	-0.9846	1.3964	0.047	-1.6051563095293	2.7006629993708	0.0755779619746999	0.1745303099507401	0.0032	-0.1195	-0.1151	-0.0014	2.6370453187289	-1.2795140444254	-0.0555917023791	0.1836608133671961	0.0001	0.0008	-0.0037	-0.0327	-0.1923480770922999	-4.7366254950651	-0.1732273641721	0.1848188546252535
334	0.1177018332509248	0.4087	-1.4131	1.7484	-0.3926	-5.6245190119027	2.7084529194494	-1.0519932978873	0.1422632175418517	0.0955	-0.8467	-0.5333	0.0746	-7.0588085391019	3.8008515098656	-1.2485117362338	0.1606487993844437	0.2883	-1.6383	-0.0156	-0.0873	-0.4596839706988	-0.9523374011241998	-0.1053606362145999	0.1620276054962566	0.7352	-2.2848	1.2046	-0.3665	-0.172322474466	0.481952126075	-0.4243539291302	0.1633019866115337	0.0193	-0.3761	-0.1896	-0.0052	-10.0905824848439	3.3446297258684	-1.2461118113610998	0.1753543139625726	0.1214	-0.7221	0.7167	0.0589	0.509098817258	-0.4808898642461	0.0142815201440999	0.1837900320194523
335	0.1208690580404517	0.5037	1.2691	-1.9787	-0.8515	-1.3844025642716	2.6459368436671	1.5946910633631	0.1454236253347192	0.476	1.6174	-1.3353	0.715	5.526751580613199	-5.1511436665203	1.4972383763192	0.151284802256373	0.2612	-1.1719	0.9806	-0.5049	-2.3147078682038	3.8891766137871	1.9153761065988	0.1655209087343454	0.0989	0.1623	-0.6351	-0.6833	-2.454218255066	3.8577415322578	1.6196738878575998	0.1737553967671959	0.0047	-0.0497	0.1454	0.1308	-1.1740747221494	1.6395814613917998	0.4372584431997999	0.1834668472114131	0.53	1.5193	-1.2631	0.6553	2.3289500453172	-1.6994222110864998	1.3089032883583	0.1847623797584815
336	0.1183077462886618	0.4482	1.2518	-2.0274	-0.0678	-4.8889617099355	3.8044317256593	0.0631849073042	0.1445657641853006	0.1124	1.0531	0.2381	0.0274	-6.174731296242199	5.1466585610205	0.1009148737455	0.1576389726166522	0.8361	2.6271	-1.0266	-0.0022	2.8715691247316	-2.8568941742805	-0.0951707912633	0.1622218002327361	0.2445	0.8537	-1.2371	-0.0379	-2.4792797656219	2.7169510140806	0.0563785629931	0.1710870265634492	0.0108	-0.1296	0.2787	0.0095	-8.4847573437927	4.4271925586096	0.0377299664413	0.1825980685775332	0.0162	-0.2639	-0.2524	-0.0119	-1.6241983363881	0.9098469279682	-0.0086948097847	0.1830784584734401
337	0.1205135544208648	0.4589	1.2098	-1.8078	-0.9899	-2.4008691054368	3.1122697865541995	1.0384592953265	0.1491222377700405	0.17	-0.9786	0.6846	-0.5328	-3.8279588580179	4.7465399388015	1.3649671071057998	0.155083070730513	0.7052	1.9382	-1.6806	0.4896	4.2692302903491	-4.334303663126899	-0.0856891208646	0.1638759475958182	0.1794	-0.5744	0.9577	0.6287	-1.9570797191408	2.780371979569	1.2517772077819	0.1736684449642	0.004	-0.128	0.0499	-0.1238	2.7077840879275	-2.4041345769849	0.4985155419996999	0.1838911128289476	0.0003	-0.0367	-0.0154	0.0227	1.0604127064571	-3.1807266599722	-3.5942612556599	0.1852066083351819
338	0.1262934896470209	0.3096	-0.1474	1.911	-0.0534	-1.6047235361916	2.8816015975601	-0.0468575495636999	0.159913331438281	0.2097	0.7961	-1.1538	0.0478	-0.0367857337045	1.82551662448	0.0094029843373	0.1854516111951189	1.0569	-2.0202	2.11	-0.1253	0.3104558552537	-1.748404284308	0.107799904118	0.1889712364926537	0.002	0.0301	-0.036	-0.1174	1.2920644712187	-5.9358010708011	0.1898694661581999	0.199957194102275	0.058	-0.1376	-0.6452	0.005	-4.2346871093945	5.1471306773889	-0.1838106394304	0.2046471187570892	0.0006	-0.0011	0.0026	0.0648	-2.8128299798965	5.6611080304537	-0.1250714945953	0.2139715548874577
339	0.1520224299593748	0.7345	-2.2501	1.2955	-0.7112	-2.6271702180232	-1.5654198485223	-1.8057270800379	0.161003532371039	0.6414	-2.11	0.6871	-1.0253	-0.0368250767351999	-3.1359542910355995	-1.3951432116526998	0.1739318368104355	0.1412	-0.5211	-0.5905	-0.7733	-0.1208617903103999	-9.994310088721	-2.2486509196585	0.17681696729583	0.1636	0.7073	0.4244	0.8413	0.2807518670752	-6.443208137738999	-1.2328532100152	0.1779524356588576	0.0548	0.2175	0.3497	0.5405	3.2016571523046	-4.372191001690999	0.9353412118618	0.1817512237682147	0.0043	-0.0757	-0.097	-0.1434	0.2237831586215999	-2.6209540191726	0.365103324896	0.1839888266668314
340	0.1057179797832578	0.3452	0.6951	1.9087	-0.8786	3.0875623632746	5.998631890829	-2.3734076700082	0.1297259562429549	0.0543	0.585	0.5273	0.0883	1.9252118642738	3.4888219333839	-1.0434165171947	0.1457226147657744	0.3996	-0.095	1.4883	-1.3744	0.6390095046294	0.1453724984365	0.0808105850577999	0.147470017173184	0.0397	-0.5328	-0.1971	-0.2845	0.3294585390818	1.4595084098779	-0.5431698818442	0.1520558968193087	0.0161	-0.0759	-0.0964	0.3797	1.9067993259062	3.8085627438828	-1.3696489277591	0.1549661557466209	0.37	1.5124	-1.1118	-0.2406	-1.4481776170363	-1.5299324348309	0.4642871052906999	0.1558914981805986
341	0.1674252777266129	0.0	0.0009	-0.0002	0.0002	0.005114593991	-0.0014163491051999	-0.0013376630437999	0.1688755575678208	0.0076	-0.1237	0.0229	-0.2275	-0.0047998497454	0.0017704363814999	-0.0016917503201	0.1781845126846437	1.1472	-3.0667	0.5021	0.0312	0.0014950351665999	-7.86860614e-05	-0.0035802157937	0.1820715200806343	0.0	-0.0008	-0.0011	0.0002	-0.0108193334424999	0.0015343781972999	-0.0027146691183	0.1821159180222735	0.0126	-0.1328	-0.2931	0.0091	0.0107799904118	-0.0011016048595999	-0.0023212388112999	0.1851464835271257	0.0	-0.0002	0.0001	0.0001	-0.0009442327367999	0.0004327733377	-0.0030294133639	0.1930122764087406
342	0.121177347618917	0.3068	-1.1238	0.3219	1.5591	-0.8651925881236999	-2.6981057023753	0.0952888203554	0.1264566286456734	0.166	-0.3739	-1.3526	0.0163	-0.6611989739442	-3.1666418549816	0.066489721883	0.1387826119247102	0.0041	-0.0693	-0.1972	0.0316	-0.1137800447844	-0.1237338315515	0.0129438571002999	0.1429144898831286	0.2608	0.3227	0.0252	-1.6226	-0.880103596759	-1.0495540299839	0.1381727238183999	0.1440469437004097	0.3572	-0.52	-1.8561	-0.061	1.1824547876885	1.4255553743838	-0.08262036447	0.1505332877248125	0.0029	-0.0402	-0.1639	-0.0103	-1.0541965076065	-1.0098175689769	0.2615524680935999	0.1516125064943268
343	0.1193372142123138	0.4265	-0.9486	2.1113	0.0629	-3.2238466216194	3.3170502613477	0.0886398481671	0.1456825014259709	0.1104	1.0643	0.0594	0.0074	-4.751064387332	5.046530547889	0.133372874073	0.1601260221015458	0.5475	-2.0927	0.8653	0.019	2.5201571745192	-3.1712449895735	-0.0915512324389	0.1627511280798094	0.4279	1.2171	-1.5686	-0.0443	-0.3975219821927999	1.7043400899239998	0.0494935326205999	0.1722079083910912	0.135	-0.6205	0.8892	0.0161	3.4221354963474	-2.7562153587192	-0.0713682576898	0.1838519108719859	0.0001	0.0107	-0.0125	-0.0203	-0.7691169071543	-5.024380421604899	-0.1441135214541	0.1849036334416594
344	0.1190681567252429	0.3266	-0.6046	-1.7429	0.843	-2.9696513002667	-8.0179916275679	2.5434875917243	0.141289300239872	0.0112	0.1035	-0.1748	0.2782	-1.9064058955992	-3.7172475696281	1.4700129990748	0.1420890882951078	0.0699	0.0423	0.3918	-0.7631	-0.4840373067020999	-0.1519034415327	-0.6813032626319	0.1460926347295683	0.0156	0.229	0.2771	-0.1754	-1.6754623053902	-3.5284403652988003	3.3565506641704994	0.1506223441606854	0.1055	0.0711	0.7998	-0.637	-2.0125140493971	-4.6542411887793	3.7170115114439	0.1568919154086756	0.0514	0.2244	0.3982	0.5315	-2.0849445689158	0.4471728869362	-0.2381827078578	0.1622801831235867
345	0.1526103009242821	0.6087	2.3487	0.2715	0.6265	-1.8738298661796	-3.0669072721571	-2.2085997144059	0.1620354959402066	0.9284	-2.9034	0.2196	-0.3412	0.5063841481396999	-1.9554666548821	-0.725092055801	0.163678095935686	0.0099	-0.2782	0.0393	-0.1069	0.8583862438126	-8.1154443146118	-3.0912212651297	0.1764394023315825	0.0044	0.1832	-0.0444	0.0426	2.0532734292023	-9.0207274510188	-3.2544948425347	0.1784835028506849	0.0122	0.1518	-0.2535	-0.1246	4.8068921478953	-1.921907049695	-0.3805257929303999	0.1810638797760431	0.133	-1.0307	0.1976	-0.0062	1.2131423516345	-2.2558113512459	-1.2147160728625	0.1820083120056254
346	0.1461107734530784	0.2187	1.2973	0.4448	0.6038	-5.0409831805603	-2.8591760700611	-3.7338503285835	0.1573550345997306	0.2781	-1.5549	-0.1267	-0.4665	0.5439960854889	-6.192947119456299	-3.0419244476626	0.1608437313120445	0.8904	2.7925	0.2646	0.66	-1.9144712168927	-1.0765826920748	-1.1681339245137	0.1675317867764131	0.005	-0.1135	-0.1135	-0.1391	1.482838827083	-7.4507438109352995	-3.48185821695	0.1713482998120706	0.0749	0.7952	-0.0227	-0.1515	4.1106385335974	-0.7420882450634	-1.3309353855503	0.1771294584226945	0.0161	0.2113	-0.2842	-0.1063	-3.1297774352157	-2.2868923454989	-3.1162434326549	0.1827346620809463
347	0.1508020129981378	0.2875	1.4529	0.4404	0.7447	-3.3421511149343	-2.2690699525918	-4.2473555652799	0.161797689697282	0.8113	-2.6212	-0.1428	-0.7938	2.602541480805	-3.8980681387253	-2.1637880024386	0.1648855613382564	0.3951	1.8398	0.121	0.4414	-0.9283381523972	-3.0900409742087	-3.0108041103789	0.1732883876618747	0.0078	-0.2176	-0.078	-0.1195	2.6744998839553	-7.525849656541599	-4.1048157650538	0.1795073896569103	0.0202	-0.2854	0.1237	0.2679	3.4300434455181	-0.5935289611401999	-1.0992836207886998	0.1802614542229624	0.0421	-0.4887	0.2707	-0.1948	0.8804183410045999	-1.2943463669992998	-2.1717746376707	0.1824010088649913
348	0.1489247080338475	0.2564	1.3861	0.4806	0.6559	-6.3168776661613	-3.9859998123398	-2.3238354513262	0.160139188643665	1.1235	-3.1046	-0.7705	-0.5399	-0.4362748674323	-1.8248871359888	0.4133378805341999	0.1709074077050558	0.0782	-0.7883	-0.0926	0.2371	4.7127049323995	-1.1662848020708	-0.7029025864862	0.1715839213086264	0.1099	0.9375	0.2458	-0.1465	-4.5763026449626	-3.7743736502045	5.5175059683987	0.175651927499531	0.0552	0.6495	0.216	-0.0517	1.6494959051282	-0.6721363364787999	-7.339678435269199	0.1785762882388545	0.0172	-0.2911	-0.027	0.2431	-4.1606041825864	-3.3061915848745	-1.75076486615	0.1846189431664002
349	0.1534750069998343	0.4001	1.7124	0.5977	0.7878	-5.5987493267942	-2.6782374718718	-2.6486121697547	0.1623026656153185	1.1049	3.0506	0.818	0.4859	-1.3199980230157	-0.8121581827400999	-0.1683094853346	0.1716043829559038	0.0276	0.4836	0.0827	0.0197	-4.764716418984899	-3.13563954679	5.3394787544812	0.1788492146930861	0.0141	0.0417	-0.0541	-0.3365	3.7688262828758	0.2205570301042	-0.0476837532084	0.1805193513126453	0.3244	1.593	0.3646	-0.1581	-0.0975707161359999	-1.1246205325594998	0.8242758361957	0.1811917673683587	0.0464	-0.6089	-0.1037	0.0477	-0.5588677510935	-0.616505291069	-3.8211525137068	0.1819072712528761
350	0.1528520235409748	0.3939	-1.8007	-0.2462	-0.7497	-4.6976758946721	-2.2372414407555	-3.2525670340304003	0.1632849044306326	1.093	-3.0931	0.1561	-0.6698	-0.4483531778571999	-1.0778810120879	-0.8383999842169999	0.1714506650098852	0.0575	-0.6846	0.1131	-0.1463	1.6329718322342	-7.9267157963439	-3.9049138260671	0.1776791123120982	0.0135	-0.3198	0.0376	-0.1015	1.6849046327582	-8.412326824274	-3.8470008848767	0.1795040076180825	0.0181	-0.1346	0.3105	0.1911	4.513432481903999	-1.7791311912847	-0.3181670892709	0.1808245565216787	0.0103	-0.2805	0.084	-0.0025	-1.0397576153396	-1.831024648778	-1.9922917316173	0.1832445826183926
351	0.1017241359011315	2.2909	5.7873	-0.5371	0.0015	3.2672419844815	-0.3222587644637	-0.0109767055653	0.1076070702506675	0.0001	0.0275	-0.0032	-0.0065	-2.1333758397075	-0.1544213954975	-0.0163273577405	0.1137282676370283	0.021	-0.3301	0.4091	0.0001	10.1429087156749	-1.4689507372459	-0.0084587516005	0.1223236948796323	0.0002	0.0085	-0.0315	-0.0313	3.2083848105543	-0.2052919341926	-0.0072391176488	0.1237822411102124	0.0256	-0.4332	-0.3496	-0.0213	-2.7501171889607	-0.8121188397094	-0.0194748001965	0.1349937872877751	0.3142	0.3008	-1.8441	-0.022	8.6483456654433	-0.5697264275667	-0.0248647954024	0.1378639736670159
352	0.0760539004035673	1.3955	-1.5773	5.0016	-0.1416	-1.4672196438951	1.5797013686664	0.6914537645525	0.0840544180862766	0.0016	-0.1319	0.0883	0.0564	-0.3107705994993	-1.705520380845	0.3461006410679	0.0951915307451671	0.3636	1.7309	-1.6535	-0.0057	-0.9831036511316	0.2744176391325	0.5413207594013	0.1128808087467708	0.0001	-0.0326	-0.0063	0.0134	-1.9504700899832	0.2717816560755999	1.1125028791039	0.1165646233381846	0.003	0.1054	0.1564	-0.0572	-1.1087259481566998	5.8561314336336	-0.1388022123096	0.1179251393193379	0.1679	-0.2168	-1.4444	0.0432	0.5791687549347	-4.0698398107615	0.2787060294788	0.1225537330538029
353	0.0889443387233529	1.4191	1.8165	-4.3112	1.4304	-1.6674756701580995	5.5817924805625	-0.2801617216147	0.0947072355002845	0.068	0.266	-0.9321	0.3709	1.3575312743035	-9.510784241418	10.5165101352021	0.1038581718995575	0.247	-0.994	0.9213	-1.3152	-1.2611015060578	5.4855594274703	0.2928301775001	0.1202907926097052	0.0102	-0.2777	0.1778	-0.1359	0.6578941593654	-6.668801075772799	6.985355100784999	0.1208560675275185	0.0061	0.0897	-0.1886	0.1789	0.3645131794355	-0.8536257370979	-0.0009048897061	0.1222233115720054	0.0634	0.0848	-0.8456	0.2358	-1.8010452593845998	5.0084858372021	-0.3602641321198999	0.1266359535096017
354	0.1297271053938203	0.4126	-1.3522	1.5617	0.7098	3.6232964123165	0.0594473193877	-2.2192223326949	0.1321932467273426	1.4269	1.3409	2.5706	-2.7902	3.1972507328662	-0.2290944677661	-1.7397488175539997	0.1337072825757437	0.0451	-0.2608	-0.3595	0.5557	-6.000599042364	5.5938707909874	6.1616300670191	0.1365686086967927	0.0017	0.0829	0.0562	-0.0936	11.0381593792534	-6.657824370207499	-7.137219199286999	0.1430922771560044	0.2295	-0.517	-0.1934	1.4494	-1.499362899977	-3.2213286676546	5.9834454809788	0.1435016978905171	0.051	0.294	0.5231	-0.4155	7.8779697813066	-6.4249529714942	-2.6533726764694	0.153452043459659
355	0.0961531995027448	1.2355	-4.3281	0.7193	0.1568	0.6886604093727999	-0.1921907049695	-0.0115275079951	0.1137417244986818	0.0001	-0.001	-0.0272	0.0055	-0.9298725305945	-0.4294685231211999	0.0314350815292999	0.1140194221155887	0.0199	-0.2425	-0.4507	-0.0194	10.6305262381707	-0.8024404541572	-0.3564085151113	0.1202143757308728	0.7093	-2.9687	-0.1837	0.0536	2.449890521689	0.2076131730038999	-0.0174289626001	0.1234897254372786	0.0002	0.023	0.0045	0.0375	5.0807983276287	-0.2043477014557999	-0.1380546947263	0.1423199151094311	0.0025	-0.065	-0.1483	0.0081	-0.9911689724251	-0.0432379907393	0.0573621387606	0.1463270482763657
357	0.0937140009244828	3.075	0.339	-5.6348	-4.1657	0.6021844278941999	-4.549903471362899	-3.0474718149913	0.1089805818896572	0.0179	0.336	-0.3652	-0.02	1.2458757531769	-11.381545351202998	-7.9560656972461	0.1095933861576559	0.0001	0.0139	-0.0196	-0.0146	0.1451364402523	0.7988602383635	0.8052338093368999	0.1174136275368493	0.0264	-0.4741	0.0805	-0.3258	1.0277579909761	2.2927151140425	2.7164002116508	0.1225408006047765	0.0001	0.0154	0.0157	-0.0238	0.1224748545691	-4.1127237142245	-3.1157713162865	0.1333021515879698	0.3482	-1.5388	1.1443	-0.4901	0.1039049440786999	-10.153255932749	-7.843583972474799	0.1383318926852067
358	0.1093735190894982	2.106	2.4071	2.2794	-4.23	0.5840079477107999	2.1642207757763	-3.2880151046911	0.1163658308957641	0.0702	-0.8858	0.0246	0.3456	-4.267499196998299	0.1095703404995	1.5691967794695	0.1430503627326092	0.0376	-0.5743	-0.0093	0.2532	0.6544319726637999	3.6638590769682	-5.4686025812386	0.1435937912892144	0.0034	-0.0806	-0.1139	-0.126	-0.2621032705234	-1.4154442154939	2.1463983828692	0.1486106929131745	0.3745	1.1882	-1.0658	1.11	4.0799509696514	3.9103825073344	-7.1739655899608	0.1507633935177101	0.0786	0.1204	0.4722	-0.7378	0.0147142934818	3.0625401957494	-4.3519293408805	0.1597705041497287
359	0.1068518164770041	1.7539	0.7927	2.2113	-4.3708	0.4682607513913999	2.2659225101358	-4.3573980221478	0.1140924396834185	0.053	0.7586	0.0367	-0.3455	-2.6191835827911	-1.1277679750155	2.923580611317	0.1289366557052752	0.3978	-0.98	-0.7751	1.7511	0.3220620493102	3.0844149208186	-5.8390172152791	0.1378705922174113	0.0037	0.0427	0.1662	0.1053	0.4195540793848	-0.9037487582097	1.5613281733295	0.1491602508868839	0.0664	-0.4391	-0.2681	0.6353	0.1850302733820999	1.1222206076867998	-2.1392379512818	0.1506903230308766	0.4111	-1.4767	0.8201	-1.1131	2.4858893947795	3.6937204372695	-7.6405739340628	0.1571081406203969
360	0.0982758130812158	3.0491	-0.3226	4.9221	-4.7125	-2.0817184403984	1.1298924986733	-5.777720773448499	0.1045819678979629	0.2321	-0.6378	-1.6144	-0.5622	-1.138193878151	-7.2004827926526	0.5410847012171	0.1106203815878565	0.3318	-0.2754	-1.9067	0.8876	-0.2870467519872	-12.3765699406367	4.9367241492053	0.1171716079857468	0.0278	-0.0866	0.3122	-0.501	-4.0172381787156	13.839579880246898	-16.1068400534265	0.1187486112011885	0.0357	0.1122	-0.4275	-0.5058	0.4446549329714	3.9684528206476	-5.3322002938017	0.1188861928934974	0.0354	0.486	0.3157	0.3326	-1.5098674891739	-3.5743536821257003	2.120195924423	0.1346159433962789
361	0.0929672619655147	2.314	0.7292	4.3885	-4.1887	-7.2327834208573	-0.8816379749562999	-2.1234220529404	0.1009740009385984	0.3921	2.3208	0.0136	0.6619	-7.7045850450117	-1.8273264038922	-1.4740653312369	0.1190898987184158	0.1726	-1.394	0.2358	-0.4182	-5.802860970065799	-1.2671996758162998	-1.1255647652963	0.119369368386961	0.8187	-1.1129	-2.0543	2.1975	-6.046709074344399	-1.8004157708934	-0.5664609560185999	0.1194618351586291	0.0302	-0.3061	0.4512	0.2862	1.1587702832070998	1.1715174251539	-3.8981468247867	0.1202293701835787	0.0809	0.7261	-0.4649	0.5156	-3.4054933943613	-2.6553004849737	2.1657551539736	0.1359751933637669
362	0.0962531050693658	1.5228	-1.441	3.0038	3.5541	2.4449332998208	0.2327927126519	0.6593498515013	0.107369350001124	0.0162	0.4545	0.1096	0.0868	3.3254303268868	0.3830044038644999	0.7508223978788	0.1208950493561245	0.1947	0.2708	0.2335	-1.5126	2.0567749589346	0.1196814993894	0.5700018287816	0.1325742418720116	0.0	-0.0042	-0.0113	-0.0133	1.0318496661689	-0.1442315505462	0.3641197491285	0.1364429466425779	0.0067	0.2566	0.0674	0.0573	1.6232147606205998	-0.0036195588244	0.4822668703205999	0.1422661479316825	0.0035	-0.1834	-0.0391	-0.0436	1.1414986927298	-0.191993989816	0.3206457002049999	0.1432571768140098
363	0.0916553928810073	1.4701	0.1725	2.3964	-4.2764	-0.9763759928819	5.816591687780099	-11.4670770999448	0.1166061261693288	0.0382	0.6943	0.0992	-0.0112	-2.8718838689772	-1.8368867603523	2.5054035380067	0.1215703517024989	0.8575	0.4825	1.4788	-2.8567	-1.0054504925692	2.6102920578529	-5.857823183953699	0.1256516831925338	0.0038	0.1238	-0.1189	-0.1265	0.8256921853008999	0.4025972331531	-0.3267832129942	0.1337893213637349	0.184	-0.0872	0.8715	-1.1381	-0.7017222955651999	2.9395145387505	-6.2427553963225	0.1426755653587574	0.1032	0.6434	-0.4905	0.6565	-1.205077030341	1.1100636112005	-3.339436445816	0.1485153743951951
364	0.1511409470896721	0.4492	-0.8328	0.3775	-1.9031	0.5405338987873	-4.3822234745195	5.4386231918452	0.1632590373276214	0.7888	-0.9109	1.128	-2.2683	-1.0050964052929	-2.1249957741684	1.0863004206576998	0.1735561184989218	0.0069	0.0146	0.0967	0.224	0.128258280082	3.810372523295	6.7101506010385	0.1772302099583889	0.0038	0.0588	-0.0709	0.1539	0.0480378404847	4.7113672693557	6.9547462229004	0.1794191711052629	0.0026	0.1227	0.0719	-0.0377	-2.1974262936871	-0.9517865986944	-2.002953692937	0.181224658366634	0.0709	-0.1618	-0.7479	-0.0318	-0.3357140809630999	-4.5342056021136	4.1233856755442	0.1832018270033341
366	0.1092733062986612	0.3411	-1.1392	-0.5704	1.749	4.1737840978709	1.2502034865539	-4.9673330270899	0.1320512929698447	0.0512	0.6401	-0.1489	-0.3867	1.9398081286635	0.2905482817195	-2.2379889583388	0.146079517431522	0.3821	0.3297	1.1805	-1.5561	0.3727752158825	-0.1641784671110999	0.1906169837415	0.1492264639528192	0.0572	0.6469	-0.3743	0.1295	0.2191013379682999	0.2119409063808999	-0.943839306493	0.154219923928105	0.0282	0.2811	0.4088	0.1683	2.0790037712801	0.5949453102454	-2.8059842925547	0.1567419028953963	0.322	0.9212	0.2021	1.4807	-1.2294303663442998	0.1176356617929999	1.9484635954175	0.1585357226189272
367	0.1596609614445419	0.0018	-0.0346	0.0864	-0.0926	-0.1705126950537999	-2.1582406351099	-3.4754059599152	0.1663066864833471	0.1088	-0.4191	-0.8909	0.1096	-0.3318191209238	-1.1952412726659998	1.4338960968922	0.1725283553756742	0.5084	1.9792	0.5489	0.4487	1.6718034035351	2.7501171889607	-0.0786860614	0.1779207176984979	0.0221	0.4064	0.0994	0.1052	-0.4953287565129999	-3.0629729690871	-2.1112650564541	0.1811995218398686	0.013	0.2163	-0.2011	-0.1419	-4.1785446045856	-3.9873374753836	-2.1031210490992	0.1833476104062329	0.0175	0.0837	-0.3666	-0.045	-0.0212058935473	0.1999806250481	0.2645425384268	0.186436817517065
368	0.1103960252242169	1.7903	-1.4916	-2.5177	3.9702	-0.7443307978132999	1.6365127049972	-2.191800240297	0.1150840966114218	0.1117	0.9711	0.2792	-0.659	-5.1598778193357	-1.003640713157	2.6377534932815	0.1239304426175866	0.2693	0.9063	0.7897	-1.3471	-0.181764801834	5.3043454280661	-7.577939829188399	0.1281257065176652	0.0022	-0.0229	-0.1263	-0.0984	-0.0472116368399999	-1.7169298597479998	2.4512281847328	0.1429728139750861	0.0048	-0.0274	-0.1843	-0.1268	0.6765820989479	0.5906569198991	-1.0204008442352	0.1479471881971912	0.034	-0.0195	-0.3351	0.4816	-2.2427101220228	0.2293698689809999	0.1934890249825999	0.1520825088307958
370	0.1237013051689584	0.4248	1.7244	-0.7501	1.2706	0.1873121691627	0.2327140265905	-0.1557590585412999	0.1250641231267733	0.2528	-0.9602	-1.1633	0.8701	0.2617098402164	0.2072197426968999	-0.1349072522702999	0.1302796992278749	0.0	0.0039	0.0184	-0.0118	12.9522371658391	-7.6999819104198	11.9779070105536	0.1305370362581017	0.0	-0.0201	-0.001	0.0042	-12.5293389288448	8.1275619680674	-12.265543908001298	0.1380564250163175	0.0081	-0.0517	0.2917	0.0264	8.0100049923358	-0.1862105643030999	2.7267474287249	0.1382434088035545	0.0069	0.1897	-0.1467	-0.1326	-1.3631573276936	5.5991034140705	-6.0853045874611	0.1457642991385007
372	0.1205908080814435	0.1791	1.1413	0.306	0.9119	0.295859590864	0.4396977111031999	1.0867331939954	0.1218156746489097	0.0019	0.0159	0.0402	0.1477	-1.0241384321517	0.2062755099601	0.1672472235056999	0.1244391772548593	0.2698	-1.1735	-0.4288	-1.3003	-0.9630780485053	0.1718897011283	0.2017510614296	0.1259933345279116	0.1502	-1.1504	0.4627	0.5004	-0.3478317344186999	0.3803684208075999	0.6183937565426	0.1415550087624925	0.0006	0.0772	-0.0027	-0.0162	0.7481470717912	-0.5839686046800999	-0.8875000865305999	0.1427299844692323	0.0044	0.0555	-0.1628	0.13	0.4177442999726	-0.2510478788967	-0.2776437676499	0.1467063364156718
373	0.1065614833454806	1.7101	-3.1926	3.6547	-0.7228	-2.6284291950056	-1.3963628456044	0.6987715682626999	0.1067558456588052	1.7482	3.5974	3.3743	0.4858	3.4281156370138	7.242107719133199	1.3335713686072	0.1266822348532828	0.0016	0.0618	0.0586	0.1087	0.6303933809061	3.0076566679229	1.1459444551989	0.1297981201243566	0.0007	0.0676	0.0028	0.0632	0.5286916465466001	0.4254555339897999	-0.2301960726256999	0.1298629220168594	0.0007	0.0574	0.0489	0.0503	2.1366413112555995	1.1427183266815	2.5491136451144	0.1298842722624076	0.0006	0.048	0.0505	-0.049	-1.2520132659661	4.4859710464754	-0.5974632642101999	0.1352722110710108
374	0.130513691627601	0.4296	0.5568	1.4188	1.6168	2.6557332583114	0.4359994662174	-5.9516956552039	0.1321344224773014	0.5549	-0.087	-1.1511	2.2287	2.7090430649099	-2.7175018165104	-0.0413495252656999	0.1356253395828129	0.3936	0.0946	1.6642	-1.255	2.7826932183803	-3.5897368071294	3.0811887923012	0.1434822211246977	0.0155	0.3678	-0.0899	0.1365	2.5211407502867	-11.362267266159998	8.038686061716101	0.143705505511019	0.0278	0.3003	0.1461	-0.4227	2.2453461050797	0.2462480291512999	-13.3231632592787	0.1456000278936645	0.7657	0.3364	0.1303	2.7854	3.19465409284	0.4002366513111	-1.7554073437726	0.1529552846869218
375	0.1214092317108354	0.3093	-1.3637	1.1023	-0.864	-6.8340811477435	7.701949061954799	-3.9437060543373	0.134382281740326	0.0065	-0.1387	0.0824	-0.2163	-8.9559688224866	-4.7237209809955	-3.3708321843146	0.1357693152872445	0.0654	-0.7459	0.2988	-0.2775	-3.5160079675976	2.9933358047481	-1.9060911513536	0.1374495961858218	0.0223	-0.272	0.3084	-0.2718	-4.3675091810377	4.5958167881898	-2.5937679849589	0.1439518092964641	0.0009	0.0781	-0.0567	-0.0058	-7.5852969759293	-0.5211377846522	-3.1535799687892	0.1453765233789874	0.0568	-0.6375	0.119	-0.4066	-4.070587328344799	5.849049688107599	-2.466414594583	0.1482113558213215
384	0.0918528910127953	3.0731	5.6895	-2.7724	3.1826	-5.279952749032099	2.1792498135037	-2.6949189168886	0.1094472223994179	0.0	-0.0091	-0.0002	-0.0066	-0.0383987979632	-0.3011709000084999	0.1708667823301	0.1177645771821719	0.026	-0.2241	-0.4618	0.2591	1.7504501219044	-2.1986459276388	1.9330017843524	0.12545657082583	0.0274	0.4942	0.2792	-0.0766	-10.40229731708	4.4546146510075	-5.3979818411321	0.1266932170165264	0.0	0.0127	0.0188	0.0068	-0.4468974857212999	0.8254561271167	-0.6899980724165999	0.1322044052872652	0.3426	-1.6166	-1.0439	0.4287	-10.5129692624391	5.7490397040682	-6.386278772316099	0.1360962441147967
393	0.1324247221669545	0.5797	2.043	1.5379	-0.1673	7.175578654219499	4.8452122597971	-0.4904895637368999	0.1578867952510025	0.0229	0.4559	0.0462	0.0896	4.7781717354843	2.4343106815318	-0.1338843334721	0.1723103029883523	0.1889	0.1039	1.2418	-0.3021	5.2024863215838	3.1839134454589	-0.3593985854445	0.1798774426950816	0.0028	-0.053	-0.1331	0.0562	-0.0628308200279	1.2763666019694	-0.481165265461	0.1942433084076329	0.1528	-0.792	-0.7211	0.182	5.157910667800699	2.0703483045261	-0.0584244005894999	0.2078054660162496	0.1241	0.4671	-0.7372	0.3658	5.373077702699	2.6683230281354	-0.1701192647468	0.2237713087742242
394	0.121906895986525	0.5639	-2.2534	-0.6095	-1.2203	7.870573291534999	2.5596182343113	4.9719755047125	0.1489171545810531	0.0741	0.7313	0.1648	0.4294	5.884458415737599	1.5968155870209	3.4234731593912	0.1673668764611083	0.1123	-0.0832	0.4898	0.8716	4.7145933978731	1.6956059371086	2.8349407631499	0.1702816551858283	0.0021	-0.0432	-0.0882	-0.0927	-0.0651127158085	1.5362666627736	2.5278684085364	0.1889637660932957	0.2363	-1.0992	-0.4334	-0.6924	5.1373736057752994	1.4313387998967	2.6665919347846	0.2016033885475832	0.0767	-0.2545	0.4671	0.5366	5.909716641447	1.8855540893282	3.5828124337262	0.2117919736339926
395	0.1205547570101615	0.5625	-0.277	-2.6295	-0.0878	1.3988807995692	9.641560475464798	-0.2203603149507	0.14681770997139	0.0765	-0.079	-0.8801	0.0264	0.7201348339328	7.1926141865126	0.0767975959264	0.1672016945684165	0.0995	-0.4922	-0.3443	0.7295	1.0231155133535	5.3569864031427	-0.0639717679182	0.168357785173198	0.0075	0.1422	0.1539	-0.1508	1.5582200739041998	1.7859375355957998	-1.9957932613496	0.1880047870175805	0.2258	-0.1899	-1.3274	-0.0551	0.6631661254792	5.9172705033414	0.3492874265546	0.1998863734080856	0.1013	0.5842	0.2594	-0.593	1.0113126041435	7.0857585151314	-0.0396184319149	0.209526924514594
397	0.1229877967718728	0.0131	0.3685	-0.1395	-0.0637	1.4060018881259	11.0274187318723	-3.6890386166162	0.1416482957787181	0.0034	0.0945	-0.146	0.0764	2.9514748200833	12.9665973720446	-3.9891865978265	0.147101369796049	0.0008	-0.0413	0.0761	-0.0138	-0.1681914562424999	1.2177454862264	-0.7423636462783	0.1497601429179758	0.0094	-0.0831	0.2951	-0.0037	2.3075080935857	9.569405357161	-5.9649149135191	0.153609566061549	0.377	-0.7676	-1.7263	0.334	-0.8436719503308	1.3760618417631998	-2.7034170115198	0.1567383496047926	0.0179	0.2272	-0.3223	0.127	-0.2393629987788	11.022736911219	-0.9081945206788	0.1592339697633298
398	0.1390591243764297	0.1726	-0.448	1.1759	-0.5275	-1.189339818061	5.102909110882099	-0.640504539796	0.1491248925400603	0.0306	0.0537	0.3306	0.4427	-0.9111059049505998	4.587003949313	-0.8102303742358	0.1534874613403618	0.1545	-0.2837	1.1499	-0.3281	2.3085703554146	-0.7487372172517	0.9000505133239	0.1607838005403352	0.0489	0.5298	0.0555	0.4152	1.7440372079003	-0.8902934417103	0.8417834848572	0.1626873084963132	0.0052	0.0862	0.1608	0.1221	0.7009747779819	1.0933821661837	0.6066301903633	0.1661995673950319	0.1533	0.1317	-1.1249	-0.3175	1.3298731237214	-0.5553268783305	0.0758533631896	0.1705491291452116
399	0.1523387525691057	0.2877	1.2205	1.043	-0.5058	-2.9961685029585	-3.4160373265889	-0.4095609495869999	0.1572328824719359	0.0592	0.1238	-0.5143	-0.5338	-1.7319982405061	-0.8300592617085999	0.7224560727441	0.1647356693627079	0.0722	0.5065	0.4908	-0.3995	-1.5339060809316	-0.6582482466417	0.8254167840859999	0.1683453506772969	0.2492	-0.2169	-1.1413	-0.9331	-2.56123129857	-2.8085415895502	-0.0593686333263	0.1723448429280838	0.0518	0.3138	0.025	-0.5928	-2.2910627067531	-1.0126502671873	1.5021955981874	0.1741792482200277	0.4888	-0.6202	-1.734	-0.9046	-0.0884824760442999	-0.2315337356695	-0.3538512181157999	0.1776672154585751
407	0.0950962824183662	1.3259	-1.9276	-4.146	-0.0933	-0.6406619119188	-1.3959300722667	-0.0348579252002	0.1136249583494876	0.0	-0.0001	-0.0219	0.0034	-0.5068956075387999	0.1653587580320999	-0.0547654987343999	0.1182937076854605	0.6204	0.4735	2.7645	-0.0138	-0.2224454955778	-2.7522023695878	0.0343071227703999	0.1295462642534383	0.0001	-0.0245	-0.0051	0.0025	-0.0580309702825	-1.5631772957724	0.0564965920852	0.1304422278205192	0.0365	0.6333	0.1049	0.0838	-3.6068903685146	-8.668922070499399	-0.2234684143759999	0.1451561888596302	0.4816	1.7017	-1.4335	0.1616	-3.0809133910863	-8.2814719041658	-0.147142934818	0.145818968511764
408	0.0935568891798578	1.8884	-2.788	4.7436	0.0346	-0.1229469709375	0.0029900703331999	-0.9057552527754	0.1109728647818077	0.0001	-0.0044	-0.0077	-0.0389	-0.0633816224576999	-0.2235864434681	-0.9050470782227998	0.1174794540000629	0.0979	-0.7756	-0.7857	0.176	-0.1110260326354	-0.0667651230978999	-0.8959981811618	0.1287077424274266	0.0003	-0.0206	0.0191	0.0549	-0.0942659015572	-0.0568900223922	-0.8970997860213998	0.1313703058729946	0.0	0.0002	-0.005	0.0133	-0.1020164786050999	-0.0417822986034	-0.8909622732322	0.1392753650228605	0.0002	0.0049	-0.0186	0.0366	-0.0853743766189999	-0.05114593991	-0.8956047508548001	0.1462448518338426
409	0.1029799942626286	2.8405	2.1055	4.7321	3.8142	0.0836826262989	0.4407599729321	-0.265958887532	0.1227304986959125	0.0045	-0.0175	-0.1011	0.2102	-0.0004327733377	0.2834665361935	-0.5116167712228	0.1490080466448675	0.0023	0.0325	0.0914	-0.1161	-0.0649946867164	0.1548541688352	0.0850989754041	0.153572296015716	0.0188	-0.1329	-0.2094	0.3489	0.1073671307802999	0.3620739115321	-0.3028626503286	0.1582381513436731	0.0337	-0.1808	-0.4112	-0.3435	-0.0084194085697999	0.1837712963997	-0.1953774904561999	0.160977309902218	0.0443	-0.1434	-0.4258	0.459	-0.0534671787212999	0.062161988506	0.1788927605929	0.1616973964254601
410	0.112482841669125	1.3491	-3.4696	-1.7757	-1.6731	-2.964890793552	4.6497167402488	1.0193385824063	0.1127361197382682	1.4356	-1.4117	3.9412	-1.2552	-0.1460019869276999	-4.0051992113214	3.6240832729304993	0.1314526298356169	0.0039	0.0596	0.0535	-0.1952	-1.2165258522746998	-0.1462380451118999	2.4645261291094	0.1381746589328786	0.0125	0.0603	-0.3511	-0.0927	-2.4766831255957	-0.4796308872637	0.5781064931058	0.1382613520207453	0.0241	0.5052	-0.001	0.0764	-0.9447835392298	-1.9342214183041	1.6739672702236	0.1384262571911469	0.0279	0.0347	-0.5487	-0.0236	0.8361574314671	1.0609241658562	2.4615360587762	0.138499095789846
411	0.1299395002251546	0.9895	1.4572	-3.0236	-0.3964	1.0665502192463	-1.59339274335	-1.006788155613	0.1389322047608905	0.0151	-0.1755	0.3361	0.1399	0.2184718494771	0.2072197426968999	-0.3083706746266	0.1492229073547777	0.0248	-0.1089	0.2372	-0.4262	1.7792885634075	-2.7470877755968	-1.7922717635385	0.1551417090290551	0.2422	-0.4005	0.2853	1.4493	-0.7777723739083	2.5224390702998	1.3351057468045	0.1642591153595842	0.053	-0.24	0.2866	0.587	-0.0387922282701999	0.4184131314944999	-0.2309829332396999	0.165642604435733	0.0096	0.0188	0.1958	-0.2204	0.6363341785418	-0.7676218719876999	-0.4299012964588999	0.1704878096171478
412	0.1501749217016148	0.2819	-1.1979	0.8243	0.8375	-5.3648550092827	3.7741375920203	1.5601478824085	0.1620958688060927	0.8306	-1.3401	1.4669	1.9334	-3.4720618023057	-0.5287309895773	-2.2734370289995	0.1648161510825133	0.2493	0.7244	-0.7026	-1.1182	-5.6223158021835	0.9958507930784	-0.766795668343	0.173950799453434	0.0039	0.1395	-0.0874	-0.0808	-8.0809404766879	-1.4183555997657	-4.0135399338298	0.1796053269305876	0.0181	0.2003	-0.1587	0.2928	0.1051245780304	-0.5818440810223	-3.2323447162506	0.1812450564376084	0.018	0.2342	0.1453	0.2706	-4.6302419400523	3.3012343630063	0.7598712949398	0.183828741535685
413	0.1512891566818941	0.1172	0.9811	0.0501	0.4434	1.1014868305079	1.8607679799872	0.6355079748971	0.1514229631177781	0.0508	0.2642	-0.6532	0.0839	-0.6055679285343999	2.17960390078	-0.1635096355892	0.1541465925211838	0.2911	1.6504	-0.1933	0.2665	-0.6405438828267	-3.6736554916125	-0.5459632370238999	0.1561085432693845	0.1613	0.1218	1.2304	0.1456	-0.29900703332	-4.195540793848	-0.393430307	0.1591543093905613	0.0746	-0.2755	0.1288	-0.7816	-0.5521400928438	-3.790307577638	-0.5115774281921	0.1598241327825856	0.0357	0.0602	0.573	0.0594	-0.3593985854445	-4.2626600042222	-0.4510285039448	0.1633149337602834
414	0.1477663485267816	0.3033	-1.0077	-1.2408	-0.7236	1.5115198964633	-0.7553075033786	1.4357058763044	0.1480958270213323	0.044	0.103	0.6566	-0.0613	1.5071921630863	-0.5426584224451	1.3572165300579	0.1488776747993219	0.0853	0.3626	-0.8039	0.286	1.6816391612101	1.87272826132	1.4420007612164	0.1495005285331237	0.0245	-0.2322	0.3093	-0.3096	1.9877279400561	-7.1596053837553	1.9208447878661	0.1526833673686917	0.1481	0.714	0.6138	0.7539	5.3211055591443	1.7151987663972	5.0549106134281	0.1538516565388161	0.1575	0.3832	-1.137	0.31	0.4930862037631	-6.7104260022534	0.2572247347166	0.1607021435776556
415	0.1487102545062714	0.1429	-0.5717	-0.3017	1.0117	-2.5839322272839	-1.8749314710392	6.346739026462599	0.1511354813650729	0.0747	-0.3838	-0.3696	0.6763	1.0014375034377998	0.8887197204823	-0.7379572268399	0.1518029858757538	0.0244	-0.2191	0.0244	0.4393	-2.2544343451714	-1.4423155054619998	5.8970481855616	0.1542919459571774	0.0258	-0.1628	-0.0824	-0.4662	-3.1356002037593	-1.2845106093243	-6.755513115435599	0.1564207804585298	0.0579	-0.4857	-0.3574	-0.4373	1.8068286848975	0.8037387741702999	-0.0435920780155999	0.1573013761999341	0.0085	0.0254	0.1542	0.237	-2.8717658398851	-1.37307177143	-7.4089615123319	0.1657899412318868
416	0.1488644718753876	0.088	0.0933	-0.3396	0.8732	1.6724328920263	-3.0137548376814	7.6044963749109	0.156178723423133	0.0562	-0.3883	0.3584	-0.5102	-1.2185323468404	0.3283175911915	-1.2904120639293	0.1635237786084516	0.2297	-0.336	0.3775	-1.3608	2.0591748838073	-2.8851031272924	6.459456809418099	0.16667852627288	0.0552	-0.05	-0.113	-0.6937	0.6712707898033999	-0.9251513669105	-4.957457926384199	0.1679860861335153	0.0041	-0.1779	-0.0699	-0.0123	0.8660581347990999	-1.9622336561625	4.127438007706299	0.1718358940423446	0.3918	0.4102	-0.4831	1.7375	-1.3610721470665	0.4035414658899	-2.8600809597672	0.1739454373618837
417	0.1167653741512358	0.0496	0.7072	0.1773	-0.3252	1.5103396055423	-0.6138299649814	6.7668439082772	0.1234663028982446	0.206	1.4802	0.1637	0.5338	0.2622606426461999	-0.2310616193011	0.722731473959	0.1325533763498378	0.0153	0.3498	0.0015	0.2258	2.4598836514868	-1.4586822062332	8.978945152415399	0.1424724159183642	0.0116	0.0533	-0.0297	0.3437	-0.1261730994549	0.2065115681443	-0.8283675113885001	0.1542007249870552	0.0647	-0.3933	0.2956	-0.6227	-1.3571378439964998	1.7434077194091	-4.330251330964799	0.156936870469826	0.0001	0.0283	0.0038	0.0197	3.2644486293018	0.7774576296626999	-0.4088134320036999	0.1590139490830641
418	0.1030814903393058	1.7571	-0.301	4.9459	1.0079	-0.083800655391	0.332448609415	0.2042296723637	0.1067845409885707	0.0645	-0.295	-0.663	-0.6164	2.710341384923	0.0081046643242	3.758439722771	0.1122358620639034	0.4435	-0.2229	2.3914	0.3986	-2.2195370769405	-0.9286528966428	-2.8542581912236	0.1250040707148542	0.0333	0.2116	0.2316	0.5492	2.9086696026817	0.0181371371527	4.307786460435099	0.1254131030091798	0.0221	-0.2868	0.4202	0.077	-1.3704751314038	0.5716148930403	-1.2103096534240998	0.1268255861869691	0.381	-0.9462	-0.8065	-1.7205	3.0955883415374	-2.1285759899621	4.206045383044899	0.1292534641408596
420	0.1105594177930956	0.0	-0.0015	0.0004	-0.0011	3.1019619125108	0.3583756666463	0.3285929924064	0.1106445541802696	0.0	-0.0008	-0.001	0.0008	-3.1609764585608	-0.8076730772403	-0.7827689388072	0.1210615013049055	0.7089	2.8942	0.46	0.442	-0.0181371371527	-0.2224061525471	-0.2247667343891	0.1280695616596802	0.0016	0.1273	-0.0342	-0.0295	0.0090882400917	-0.2177243318938	-0.2215799489024	0.1371405278895171	0.0001	-0.0384	0.0028	0.008	10.4772851335942	1.1172633858186	1.0584062118914	0.1419166851633671	0.0021	0.1365	-0.0416	0.0375	-10.5131266345619	-1.5026677145557998	-1.4382238302692	0.1440485757371841
421	0.1228115059308243	1.1038	-0.9727	-2.6185	-2.3832	-0.0991050943333	-0.4812439515224	0.3483038507870999	0.1322158843011548	0.08	0.8425	0.1272	-0.4262	0.3272159863318999	0.8607074826239	1.5779309322848998	0.1395474003063697	0.8474	-2.6604	-0.4646	1.3472	0.9388033985634	1.5244637535636	1.9974063256083	0.1468048734380578	0.1702	1.1443	0.2189	-0.6179	-0.4504383584842999	-3.2474917830701	-2.5427007311103	0.1483578124715454	0.0057	0.2191	0.0512	-0.0808	-0.4511465330369	0.4163279508674	1.7874719137931	0.1563833707653259	0.005	-0.2159	0.0178	-0.0266	-1.2245518305374998	-1.6764852241883998	0.0804171547508	0.1601571722850947
422	0.1229259462163065	0.5089	-2.39	-0.6718	-0.2158	0.1931349377063	-0.2300780435335999	-0.0984362628113999	0.1384054794998195	0.0007	-0.0871	0.0168	-0.0055	9.6825952564849	2.3381956575317	0.6529369374971999	0.1407758480939138	0.0117	-0.3464	-0.0309	0.0573	-10.0672127246081	-2.9290492925843	-0.8911983314164	0.1440291834947734	0.0017	0.0834	-0.0117	0.1031	-0.2951514163113999	-0.3489333392783	-0.0925741512371	0.1524272132986937	0.0115	0.3156	0.0892	0.0764	7.8578654926189	2.1938067348627	0.9014668624291	0.1617547444557935	0.0014	-0.0196	-0.0919	-0.0648	2.1789350692581	0.4871847491580999	0.0935970700352999	0.162936655859458
424	0.1114232003585343	0.0162	-0.0035	0.3021	-0.3558	-1.1533802880011998	2.4758962649817	-1.2321450354626	0.1271559246153302	1.028	2.2175	-2.5491	0.8435	3.6046478157647	-4.9850767339356	2.1392379512818	0.129560214290807	0.0086	-0.2414	0.1772	-0.099	0.9749596437767	-0.3826896596189	0.3499956011071999	0.1412423776207639	0.0312	0.1547	-0.2131	0.5121	5.3433343714898	-6.839117055673099	1.6573645112682	0.1582517180857579	0.0023	-0.0857	0.1011	-0.0674	-1.3633933858777998	4.8406091252052	-3.9306441681449	0.1611537271608865	0.0984	0.5861	-0.5598	0.509	9.6754348248975	-6.3186481025428005	5.8634492373438	0.1684447362412078
425	0.1242287191120639	0.5898	2.308	1.036	-0.8494	8.3062580135068	3.66283615817	-3.4801664666299	0.1561137958479964	0.0507	0.6136	0.2896	-0.1644	5.6186175572977	2.4882893196522	-2.2642307598157	0.1676626683348624	0.0004	-0.0134	-0.05	-0.0341	0.5307768271737	-0.0570867375457	-2.8772345211524	0.1711297748286461	0.0872	-0.3475	-0.0621	0.7999	5.0606153528796	2.22681553762	-2.3273369810585	0.191900013763829	0.2384	-1.2233	-0.5524	0.2481	5.5303711394376	2.501429891906	-1.7739379112322995	0.2033986569288408	0.2664	0.5199	0.1382	-1.2944	6.404337223407399	2.8374587171147	-2.494741576687	0.2303763269718995
426	0.1260784139536581	0.5833	-2.1648	0.0469	1.5002	7.6896346933457	-0.5247966865073	-5.613935736644399	0.1576556832620481	0.0466	0.5508	0.0658	-0.368	5.0585695152832	-0.2807125240445	-3.6751898698098	0.1695110174167927	0.0004	0.0387	-0.0404	0.0129	0.5155117312620999	-2.4541395690046	-1.2143619855861998	0.1725557865292397	0.0985	-0.3987	0.642	0.5343	4.7768340724405	-0.5474976152212	-3.5492134855084	0.1933366235973962	0.2547	-1.1684	-0.0404	0.7808	5.0731264366422	0.1418316256735	-3.46612100467	0.2039484423807676	0.2063	0.4435	-0.9874	-0.5882	6.0533973895634	-0.2300387005028999	-4.2709220406692	0.232342328228843
428	0.0966547790497233	0.2206	0.5588	-1.6565	-0.6063	-4.5594244847923004	3.7547808209159	1.3632753567857	0.1121076437278146	0.0	-0.0005	0.0005	0.0109	-0.8928507387058	0.3348878773184	0.1335302461957999	0.1238792471564214	0.0	-0.0007	0.0048	-0.0121	-2.1475786737902	0.1492674584758	0.0514606841556	0.1384986731728024	0.0017	0.1019	0.0817	0.0303	-1.8411358076679	0.9829856220395	0.3675819358301	0.1465673556772021	0.0336	-0.5275	0.2404	0.0877	-2.5280651236899	2.8755427708323	1.0561243161108	0.1484320427665437	0.1756	-0.5897	1.1225	0.4077	-1.9774200660127	-0.8109778918191	-0.2917285726405	0.1710810676631348
429	0.1346275745523041	0.2144	1.1083	0.7314	-0.7912	-0.1488346851381	3.7283423042855	0.8078697923938	0.1522099403641974	0.1381	-0.3687	-1.0955	-0.159	0.1823156042637999	3.9495288228809	0.5754705100488999	0.1788259894978368	0.693	-1.1236	-2.1289	0.1362	0.7504683106025	4.574060092212699	0.3837912644785	0.1830981127384178	0.0398	-0.1045	-0.5423	-0.1452	-0.9638255660886	2.4303763784617995	1.0024997652666998	0.1874180901930682	0.0469	-0.2684	-0.5507	0.0204	-1.1062473372225998	-0.3235177414461	0.5474976152212	0.1915336690983418	0.0109	-0.2026	-0.2046	-0.0487	-0.3930762197237	0.3957122027806	-0.0750271595449	0.1945858979528476
430	0.1372263764782828	0.1941	1.1266	-0.4819	-0.7874	-0.7871753582455999	1.5860749396397995	-2.0916722271655	0.1577912536647227	0.0769	-0.2295	-0.4547	0.6864	-0.6172134656216	1.508018366731	-2.1990000149151	0.1824042876382633	0.5498	0.9629	0.6996	-1.7621	-0.3125410358807999	1.4866157580302	-2.1215335874668	0.1840932586457356	0.012	0.0014	0.2225	-0.2205	-1.4792979543199998	1.3390793929051998	-1.0914937007101	0.1881786693089737	0.1048	0.3889	0.3021	-0.7699	-0.4798669454479	0.1983282177587	-0.6814606347547	0.19197904351847	0.0347	-0.2945	-0.2224	0.3672	-0.9935295542671	-0.0400512052525999	0.365496755203	0.198172989467725
432	0.1312816790365338	0.1767	-1.0262	-0.4732	0.8615	-0.5614643911197	2.680440681591	0.9676024970358	0.1536300056592415	0.1138	0.0354	0.9016	0.5451	-0.3706506922247	2.4880926044986995	0.6431798658836	0.1663278044732678	0.0748	-0.4179	0.1983	0.6788	0.7741528150839	-1.6864783539861998	-3.3061915848745	0.1701817698313267	0.0347	-0.3873	-0.3886	-0.069	0.690863619092	-1.9413818498915	-3.2952935653706	0.1732805971760428	0.6891	-0.444	-2.2508	-0.8376	-2.0378509611679	1.947086589343	2.1663846424648	0.1776707312648845	0.0475	0.0068	0.6047	0.1869	-1.6074775483406	3.466514434977	2.6174131464096	0.1834591394115246
434	0.1296621190197907	0.0682	0.6755	0.5073	0.2743	-0.6634021836634	-0.7684087326017	0.6329506779016	0.1452097568561287	0.0001	-0.0084	0.0276	0.0033	1.8271296887387	1.3046935840733995	2.2528999669741	0.1475011633143091	0.0716	-0.5232	-0.4594	-0.4931	-0.9020176648589	-0.9801135807984	1.3666588574259	0.1636148320017287	0.4737	-0.9947	-1.028	-1.5156	-3.7587151239858994	-3.4864613515419003	-1.1467313158128998	0.1694555950502057	0.0172	-0.2712	-0.2786	-0.0296	1.8720594297981	1.3600492282683	0.1807812260665	0.1746552458386261	0.7918	-1.3701	-1.322	-1.7819	-0.9947098451881	-0.8407999090897	-0.6743002031673	0.1751258288141637
435	0.1099607157046012	1.6241	-3.8053	2.481	-1.2326	0.0884431330135999	-0.0921020348687	-0.4882863540177	0.1277098759688274	0.0244	-0.1265	0.0783	0.5137	0.2335795732658999	-0.1764534926895	-0.5267638380423	0.1349794308030585	0.0064	0.0457	0.2621	0.0285	-0.5992730436224	0.4883650400791	0.9052437933763	0.1362165102680977	0.1866	-0.3566	0.2234	1.3701	0.7335901504322	-0.4500449281772999	-3.461006410679	0.1362886146156203	1.3563	0.8626	-0.6165	-3.7153	-0.3715949249615	0.2839779955926	3.6666524321479	0.1385636488895327	0.0124	-0.0656	-0.2958	0.2052	-0.0188453117053	-0.1319171819370999	-0.9595371757423	0.1445812595310764
436	0.1117097677884531	1.1657	-3.6438	-1.2489	-0.9026	7.943751328636999	2.3997675005772	1.9727382453594	0.1340849952722099	0.9157	2.6818	1.6248	0.6421	8.142866407009699	2.9407735157329	2.0051175596255	0.1404493301236266	0.0043	0.0591	-0.0047	-0.2066	-0.3961056330875999	0.6076137661308	-0.1177143478544	0.1514580675268826	0.0156	-0.3253	-0.2063	-0.0788	-1.6432403632469	-1.6930486401131	-0.3842240378162	0.164038053203926	0.0024	-0.0337	0.0064	0.1452	0.6618284624354	1.1585735680535998	0.1365203165289999	0.1710120645897259	0.186	1.1149	0.561	0.2721	1.4269323804582998	0.7331967201252	0.3500742871686	0.1883427171180165
437	0.1178702002061529	0.0028	0.0423	-0.1761	-0.0519	3.4762321635598994	-1.1674257499610998	-0.1099637708065	0.1188195381008784	0.0196	0.253	0.3628	0.2279	2.5778340575254	-2.5093771841074	-0.0164060438019	0.1262717281767147	0.3999	1.1451	1.8487	-0.1455	4.9464025347575	-3.0767430298320995	-0.0994198385788999	0.1312357751082472	0.1064	0.933	-0.5878	-0.0163	5.0986600635665	-3.1035356337388	-0.1048885198462	0.1505005216741847	0.0019	0.08	0.109	0.0226	4.0738134568622	-1.7334932756727	-0.0707387691985999	0.1510265722179584	0.04	0.2825	0.5514	0.1177	6.1089104058811	-5.118921724377	-0.1499362899976999	0.1518722862510656
438	0.0996555246959811	2.7191	5.015	0.0037	-3.9721	-5.8948056328117	0.0707781122293	2.3269042077207995	0.1118944580513693	0.0381	0.3027	-0.0566	0.6445	1.1583768529001	0.1411627941516	-4.830930739653	0.1340122761087622	0.0791	0.2733	0.0247	-0.9003	-2.381040217964	0.0807712420271	-0.6453043895414	0.1426112459846705	0.0031	0.0036	-0.1798	-0.0047	2.692243590801	-0.0561425048088999	-0.6105644934333	0.1440602263703426	0.0216	0.168	0.0103	-0.4435	-11.8898966508777	0.1440348353926999	5.023278816745299	0.1471073988875418	0.3653	-1.7714	0.0682	-0.763	-8.792498529928098	-0.0252188826787	7.0402779716422	0.1550785108763594
439	0.1168523469013374	1.807	-0.0159	4.8153	-0.0912	2.368843878447	-0.0072784606794999	-0.5168493943059	0.131084981304677	0.1311	1.193	0.0001	-0.277	2.2637193004166	0.0016524072894	-0.4899781043378	0.1416592279629026	0.0032	-0.0351	-0.0083	-0.1792	-1.4408598133261	0.0030294133639	0.3911090681886999	0.1433989567472802	0.7064	0.0099	-2.7179	0.0524	3.2240039937422	-0.0249041384330999	-0.7197414036258	0.1461604202983987	0.023	0.4743	0.0025	-0.1045	4.8119673988556	0.0161699856176999	-1.101998289907	0.1599264814432116	0.0	0.0017	0.0142	-0.0007	0.6360587773269	-0.0014556921359	-0.1078392471487	0.1649323770168778
441	0.1179468838849624	1.2576	-1.6072	3.6621	-0.0092	-3.2482786436841	7.9282895175719	-0.6313769566735999	0.1281039152804195	0.1751	-1.2778	-0.6448	-0.0429	-4.5576540484108	-9.2429762314431	-1.2149521310467	0.131073310459399	0.6407	-2.2693	-1.4735	-0.1023	1.0703271501935	-3.706506922247	-0.6392455628136	0.1375153965570266	0.1183	-0.6885	0.8894	-0.1575	-4.8795193825675	9.6809821922262	-0.9552094423653	0.1392959637450572	0.0225	-0.3536	0.2939	0.1765	-1.2696389437197	1.6700723101843	-0.9128763413321	0.1415936745470484	0.0068	0.1918	-0.0381	-0.1838	1.1459051121681998	0.0019278085042999	0.6867326008685	0.1437552784064662
442	0.1184500734191303	0.3075	1.8883	-0.3002	0.4887	-8.6440179320663	0.6776050177460999	-0.8454423867122999	0.1412738133464371	0.0173	0.1811	-0.1735	0.3479	-4.3366642449689	-0.6353112597435999	-0.4113707289992	0.1425583207335714	0.0486	-0.4544	0.1212	-0.5384	-0.2041509863023	-1.0582094967379	0.766795668343	0.1457367922813604	0.0068	0.235	0.1133	0.0463	-3.927221324474	-0.5183837725032	-2.1096913352261	0.1503332053816763	0.1105	0.8672	-0.3194	0.4989	-5.5330858085559	-0.1236944885207999	-2.5963646249851	0.1568679467749227	0.0531	0.4335	0.0091	-0.5656	-0.5125610039595999	-2.8257738369968	0.5761393415707999	0.1623348484544261
443	0.1637957775101458	0.0032	0.0062	0.1258	0.1169	1.2753830262019	2.2433002674833	-0.1862105643030999	0.1638427332036312	0.0064	0.0383	0.2281	-0.0725	-2.6978696441911	-0.7972078310741	-0.2670604923915999	0.1738946362207949	0.116	-0.7798	-0.4922	-0.3877	-1.9632565749607	-1.4314174859581	-0.4935189771007999	0.1750978919901182	0.0424	-0.1703	-0.5221	-0.248	1.8203626874583	2.0137730263795	-2.267732289548	0.1829767815901669	0.7052	1.8836	1.4847	-0.1702	1.2060999491392	1.7106743178666997	-1.1040047844727	0.1876784917481006	0.0206	0.3042	0.2688	-0.0133	-1.3891630709863	0.1185012084684	-1.1472034321813	0.1913043971472458
444	0.1152935783251001	1.5439	0.5888	-4.4356	0.2564	0.4957221868199999	0.3210784735427	0.2289370956432999	0.1282547778051959	0.3903	1.8096	1.1109	-0.2375	-2.4559100053861	0.7142727223584999	0.7103384192885001	0.1445114259233036	0.5047	1.4122	1.7563	-0.4	2.8759362011393	2.7088070067257	0.0276974936128	0.1471628565334647	0.2529	-1.5797	-0.2677	0.1049	3.0373213130707	0.3967744646094999	0.2524642280019	0.1505461448377572	0.2415	0.743	1.356	-0.1219	1.4956253120605	-2.5539921809212	0.4927714595174999	0.1563494706310491	0.0064	0.0412	-0.1426	0.1984	3.5053066632471994	1.5989794537093998	0.5115380851614	0.1623940284377701
445	0.1058190605927531	2.6037	-0.2569	6.0312	-0.6825	1.1663241451015	0.2228782689155	0.1282189370513	0.1260640118997993	0.3388	1.8229	0.7775	-0.3217	-3.1284397721719	2.3775780312623995	0.5721263524393999	0.1306363001818027	0.0272	0.1786	0.5062	-0.1563	2.7324128251457	0.2641097650891	0.0531917775063999	0.1396335348047527	0.5161	1.6616	1.6174	-0.4092	4.1969571429532	-2.9617040080653	0.0454018574278	0.1408090933555196	0.0549	0.3231	-0.6844	0.1108	-0.1445462947918	-0.4450483632783999	0.5998631890828999	0.1463836139139289	0.2227	-0.1483	-1.4937	0.1695	1.9024715925292	4.2737153958489	-0.4874208073422999	0.1549551460213963
446	0.1117112359233131	0.055	0.0775	0.8507	-0.0913	5.3084371032589	1.7461617315581	-0.337956633713	0.1155932215263469	0.0139	0.4135	0.0309	-0.0915	-2.805551519217	-1.0543538797293	0.3985055579602999	0.1258636006503553	0.115	-0.6477	0.9632	0.1537	-0.5789720397811999	-0.1743683120623999	0.3145868734772	0.1277785306587952	0.0888	-0.5556	0.8458	-0.1343	-0.176650207843	-0.4039742392275999	0.2563198450105	0.1288020473994876	0.205	0.8455	-1.2875	0.1237	-3.232029972005	-0.8228988301212	0.5482844758351999	0.1362455775008615	0.6411	2.2188	1.4073	-0.393	-1.026066240656	0.1002066991928999	0.2133572554861	0.154128640484159
448	0.1185111595890874	0.3296	-0.633	1.7433	-0.8556	-3.1211613114924	7.979199399297699	-2.7146691183	0.1407680105689675	0.0146	-0.1108	-0.1986	0.3221	-2.0335232277909	3.9886751384274	-2.0089731766341	0.1418331142967197	0.0735	0.0435	-0.4145	0.777	-0.4860044582371	0.2663129748082999	0.3813913396058	0.1452710999037496	0.0109	-0.2052	0.2222	-0.1465	-1.5862323117625998	3.3509246107804	-3.356353949017	0.1498537911799004	0.0923	0.0822	-0.7639	0.5771	-2.0326183380848	4.6632113997789	-3.6857338020374	0.1566958879841992	0.0512	-0.2523	0.3457	0.5541	-2.0402115430099	-0.5513925752605	0.2074558008811	0.1619547422755209
449	0.091013919742745	2.9547	-5.6309	3.5023	-2.1733	0.7475569263306999	0.9020963509203	-0.3519627526421999	0.1069049673688552	0.0001	-0.0013	0.0277	0.0245	0.5345537581209	0.6302360087833	-0.2180390761394	0.1149168949767548	0.0327	-0.5572	-0.2869	0.1849	-3.4526656881706	4.8616969896604	-2.8949782279981	0.1158407542086561	0.032	0.1034	0.5582	-0.3035	6.336313123327099	-1.2780190092588	0.9833003662851	0.1205124383443767	1.1215	-3.0332	1.8433	-1.1665	0.4230162660864	0.6979847076487	-0.2945219278202	0.1240980808340343	0.1401	-0.6726	-0.9436	0.5922	1.3369942122780998	1.0055291786306	-0.4602741161593	0.1362236598459957
451	0.1031339488741916	0.521	0.1518	-2.7283	-0.3324	0.9118140795032	0.1739355387247	-0.0832105099305	0.1237091000647072	0.2111	1.5732	0.2339	-0.1736	-1.8351556670015	0.7006600337362999	0.3285143063449999	0.1433965584874312	0.5943	-2.384	-0.6916	0.2353	-0.928888954827	0.6277180548185	0.1986429620042999	0.1468539414817749	0.6301	-2.5149	-0.1075	0.3155	3.2003981753222	-0.3889845445309	-0.4295865522133	0.1500317647717685	0.0	0.0017	0.0033	0.0175	1.1645930517507	-1.6722361768727998	-0.2148916336834	0.1521512094573988	0.2258	1.2536	0.8056	-0.0767	3.8078545693302	0.0923774360836	-0.4557496676288	0.1525564010815311
452	0.1033057114654915	0.5176	-0.1224	2.7251	0.2726	-0.8761692936889999	0.2408186909146999	0.1231043430602999	0.1240185237268216	0.2176	1.5675	0.3966	-0.1307	-2.9321180489789	0.8555928886329	0.4021251167847	0.1433976591292099	0.197	1.2652	0.6741	-0.0773	-3.4387382553028	0.9242858202351	0.4583069646243	0.1498216160581476	0.7835	2.7839	0.0416	-0.3052	1.5051856685206	-0.7357540171207	-0.2159145524815999	0.1508482094509172	0.0191	-0.3957	-0.1789	0.0419	-4.303262011904599	-0.6307474681823999	0.4829357018425	0.1509002405913493	0.0209	0.4141	0.1899	-0.0202	-4.3133731707945	0.0679454140188999	0.4919059128420999	0.153264029956808
453	0.0940385913935583	1.1117	0.4633	4.1689	0.3724	1.1501935025145	0.152257528809	-0.1113801199117	0.1201750095045037	0.1847	-1.4844	-0.2827	0.1504	-2.171341864333	1.2976905246088	0.4001186222189999	0.1332361942972192	0.3199	1.8044	0.5638	-0.1663	1.5316241851509995	-2.4947022336563	-0.4244326151915999	0.1338949932642956	0.5023	-1.8391	-1.4963	0.0743	2.0974949957091	2.9445111036494	0.0627127909358	0.1383965236934266	0.3909	1.5172	1.3905	-0.0385	1.2267550402567	-3.6858911741602	-0.5111839978850999	0.1454252786860923	0.2021	-0.502	1.3387	0.2022	3.524348690106	1.0642683234656998	-0.2821682161803999	0.1481730487100129
454	0.0942820533550051	1.1192	0.4975	4.1774	0.3293	-0.4674345477466999	0.2136719997317	0.0695978213083	0.120231688329936	0.2251	1.5779	0.5568	-0.0941	-3.5607803365341995	1.5755703504428995	0.4663329428871	0.133724433110358	0.0383	0.1599	-0.6318	-0.073	-1.0474688493567998	-0.6913750784911	0.0423331010331999	0.1356615857929211	0.5119	-1.9938	-1.2961	0.0711	1.3015461416174	1.4610427880752	0.0258090281392	0.1394134108589312	0.451	1.5849	1.5299	-0.0071	-0.5187378597794999	-3.9161265898165993	-0.2944432417588	0.1457972662078439	0.1208	-0.2811	-1.0766	-0.0717	-0.1740142247861	0.4970598498638	0.0789221195841999	0.1472094480413065
456	0.1159061312278312	0.8824	2.8133	-0.6591	-1.7523	-5.9953664192809	3.7772063484149	4.110559847536	0.1258551244224336	1.0825	-3.0713	0.2707	1.8426	-6.2562500558526	3.5169522003344	4.2187138389303	0.1313732153157198	0.0032	0.0886	-0.0245	0.1676	0.6475862853219999	-0.8812445446492999	-0.4848635103468	0.1441073389833738	0.0038	-0.0996	0.0263	-0.1698	-1.4571478280358998	-0.2349959223711	0.8378491817871999	0.1520269824636668	0.0157	0.3393	0.0038	-0.1992	3.220620493102	2.0964720769109	-1.5425222046549	0.1758425233762648	0.26	-1.2856	-0.1455	0.7375	-0.1834172091233999	1.5732097686009	0.3683294534134	0.190462903037192
457	0.1173882650018388	1.8954	0.1614	-4.9186	0.0219	0.0892299936276	6.9346812772434	1.5795046535129	0.1447962495985512	0.1575	-0.1043	1.2308	-0.3245	0.1370317759280999	11.2298386248238	2.5146098071905	0.1471853838593524	0.0034	-0.1813	-0.0064	0.0365	-0.1462380451118999	-1.0051750913542998	-0.8622418608212	0.1532023146386956	0.0129	-0.0189	0.3521	-0.0485	0.4727065138605	-1.7608366820091998	2.1017833860554	0.1755033581315823	0.2549	-0.1257	1.4132	-0.4074	0.1550902270193999	1.7677610554124	1.0906281540347	0.1781973429705934	0.0009	0.0858	0.0021	-0.0172	-0.0944626167107	2.9609171474513	0.0293892439329	0.1872042059122752
459	0.1520047245102077	0.3112	-1.191	1.1356	0.6027	2.4696800661311	-1.7491124588606	0.9263316578314998	0.1576602100418244	0.0299	-0.184	-0.3082	0.3945	1.6782950036005997	0.0061375127891999	-0.1408087068752999	0.1634577551689464	0.0753	-0.4539	0.5637	0.4084	1.1208436016123	0.928888954827	-0.4976106522935999	0.1682291162905915	0.4009	0.2928	-1.4376	1.1925	1.890039194828	-1.1586129110843	0.6092661734202	0.1719734658123404	0.1293	0.5098	-0.9309	-0.0403	1.1173420718799998	0.9901853966576	-0.6138693080120999	0.1737962131212641	0.2891	0.3113	-1.2359	0.9331	2.0671615190394	-0.7423243032476	-0.3983088428067999	0.1766060589740099
460	0.15827021842246	0.532	-0.0424	2.2443	-0.0569	1.7838130119379998	0.0606669533394	3.4442856226315	0.1616977304766711	0.1022	0.4488	0.0452	0.863	1.8531354320314	0.1515886972870999	3.5522035558416	0.1643644164596259	0.0012	0.065	0.0273	0.0798	0.6653299921677	0.6746149474129	1.4387352896683	0.164457736917722	0.0092	0.1568	0.2201	-0.103	0.8288002847261999	-0.6088334000825	1.4511676873695	0.1726626274252924	0.0012	0.0385	0.0428	0.0833	1.6022842682882	-2.4007510763447	3.1488588051052	0.1729877944910124	0.0244	-0.0622	0.4557	0.0056	1.5589675914875	2.610410086945	2.9278296586326	0.1878617171835945
461	0.1219384246879477	0.0417	0.472	0.4894	-0.2264	-2.0513849637287	-2.9965225902348	-0.1607949664709	0.1375885611220889	0.0052	0.1731	0.123	-0.1098	1.5373682676332	1.1532622589091	-0.2084393766486	0.1457496266097341	0.0602	-0.5189	-0.5819	0.1083	-1.1760812167151	-0.4195540793848	1.8905899972578	0.1523232873577625	0.2329	0.6734	1.3046	0.3709	-1.300287164635	-1.8944849572971	0.1281402509898999	0.1620679114024347	0.9945	-1.4773	-2.6249	-0.3627	-0.7159251296479	-0.8115680372796	-0.0013376630437999	0.1679118477536692	0.2314	-0.535	-1.2558	-0.4515	-3.1749038914286003	-2.635196196286	1.5295390045239	0.1714450199486624
462	0.1279264084047647	0.0333	-0.5494	0.114	0.2749	-2.7312325342247	1.059507816751	1.7055597238757	0.1414521298093501	0.0149	0.3105	0.0874	-0.2333	-5.3241349725082	0.9772415395573	4.2007734169311	0.145504158136063	0.0016	-0.0671	-0.0662	0.0851	0.1932923098291	2.3482674733909	0.0976494021974	0.1486734633039235	0.1745	0.8229	0.813	-0.6497	1.161012835957	2.4112950085723	-1.1963035344949	0.1530199877237857	0.2241	1.0282	0.8646	-0.6263	-4.4653946414193	0.4696771004965999	3.1820249799853	0.162269335830304	0.0195	-0.156	0.0265	-0.3938	-4.4138159281716	0.5121675736526	3.1357969189128	0.1645100502928406
463	0.1032871578422925	0.0981	0.8545	0.0617	-0.8312	-0.7726577799173	1.8034058412266	1.7176773773313	0.1097811901894505	0.012	-0.2069	-0.312	0.1563	1.6180214805681998	1.4613575323208	-1.9542470209304	0.1402989346825566	0.5623	2.2209	-0.6477	-0.8126	-0.4537825160938	0.7767887981407999	0.7959881971224	0.1484856603746081	0.0411	0.3693	0.5277	0.0162	-0.0860038651101999	0.9791300050309	0.3401991864629	0.1565942735747498	0.2769	-0.0477	1.6244	0.1055	0.3274520445161	-0.2210684895032999	-0.6828376408292	0.1600101904872575	0.4483	-1.8915	0.0419	0.7896	0.3987022731138	0.5226328198187999	-0.5729132130533999	0.1643937295452611
464	0.1174952040185441	0.2882	1.5947	1.0532	-0.1632	-1.2890744008855	-0.7381539419934	-2.6556939152807	0.1267945749158049	0.0215	-0.3399	-0.1392	-0.3451	-0.215206377929	1.1318989932389998	-2.73040633058	0.1365950652587064	0.5036	2.1932	0.4605	-0.7128	-3.0722185813016	-1.3868024891443	-4.2054552375844	0.1423497919294531	0.1421	-0.1499	-0.1041	1.2101	0.3049871739863999	2.0732203457672	-5.6352596592838	0.1513446676143137	0.2967	-0.8642	0.0845	-1.4788	-3.4533738627232	-1.5071921630863	-4.298226103975	0.1548449135316957	0.6492	2.2581	0.0513	-1.0896	0.7000698882758	1.9579452658162	-5.7556886762565	0.1651241407866241
465	0.1052227104599794	0.1482	-1.2646	0.4705	0.5404	-1.9992161050205	0.3687622267511	4.113471231807799	0.1118420733825928	0.0208	0.4679	0.2397	-0.0558	0.9480883538086	-0.7285542425025999	1.3777535920833	0.134918008376932	0.9346	2.5702	-1.9448	0.0551	-2.656834863171	-1.3756290684255	3.0195382631943	0.1435287259041723	0.0476	0.1979	-0.674	0.0651	-2.3254091725542	-1.9147072750769	2.7596382023901	0.1453093228591426	0.4936	1.2002	1.881	0.3418	-1.9011339294854	-2.3569622831756	2.347598641869	0.1511728050648957	0.7867	2.2	-1.6141	0.6001	-0.3608542775804	-3.2356888738600995	0.8872640283464	0.1590668364823759
466	0.0954694124761078	1.7429	1.8959	-4.602	-1.6159	0.8286429126034	2.8283311339923	-0.1255436109636999	0.1155135427789243	0.003	-0.1346	0.0694	-0.1267	0.95996994908	1.1298531556426	-1.2446561192252	0.1203201093702712	0.0824	0.5647	0.4411	0.7168	1.0224466818316	0.9260169135859	-1.5402403088742995	0.1288255522569718	0.0006	-0.0119	0.012	0.0821	1.1093160936172	1.8695021328026	-0.7300886206998999	0.1319608231555808	0.0031	0.0098	0.1301	0.1361	0.9789332898774	1.9132909259717	-0.767975959264	0.1377842611102298	0.0955	0.0335	0.7445	0.6961	2.8170396841814	-5.20114865854	-4.5888530717559	0.1424799888482919
467	0.0986759299933875	1.4467	-0.1191	-3.956	-2.5154	-0.3827290026495999	3.066002382451	1.0571078918783	0.1115564706220126	0.0171	-0.1338	-0.0286	0.4591	0.8308067792918999	-0.9013094903063	-1.561524888483	0.1220954059725289	0.1412	-0.8816	-0.5022	-0.84	0.2772503373429	-0.5056759735871	-0.3323305803228999	0.1326929428722791	0.0011	0.085	-0.071	0.0181	-0.6528582514358	0.5768868591541	0.8034633729553998	0.1347388676270375	0.0428	-0.4921	0.4832	-0.0366	0.88128388768	-3.9080219254924	-1.9665613895395	0.1392484479921158	0.0253	0.4443	-0.2237	-0.1601	0.0607456394008	-2.2645455040613	-1.4620657068734	0.1427494292631536
468	0.1216363835943449	2.7002	1.365	2.4714	5.0327	-0.1016623913288	-1.1503115316066	0.5902634895921	0.145606759999422	0.0013	-0.0452	-0.0865	0.0579	-0.1389595844324	-1.1345743193265998	0.5942764787235	0.1575062337481695	0.0302	-0.0094	0.4828	-0.2334	-0.0293892439329	-1.1426002975893998	0.5706706603034999	0.1711949963982478	0.0024	-0.0374	-0.053	-0.1304	-0.0332055179108	-0.9616223563694	0.6835064723511	0.1712751914734497	0.0084	0.0097	0.2442	-0.1166	-0.1074458168417	-1.1349284066029	0.4133378805341999	0.1768438872665193	0.0014	0.0267	0.0531	0.0919	-0.9089813812928	-2.6943681144588	-2.6520743564563	0.1768727950072858
470	0.1286713271705009	3.1681	3.6894	-3.7583	-3.0325	0.2270092871389999	0.4648772507511999	-0.6953487245918	0.1389732474906968	0.0009	0.0266	-0.084	0.0416	-0.0969412276448	0.807712420271	-0.4398944262567	0.1552798636430779	0.0006	0.0017	-0.056	0.055	0.0605095812165999	0.6228395190117	-0.5388028054364999	0.1613507787885806	0.7118	-1.6232	1.5562	1.2492	0.1544607385282	0.5288490186694	-0.6329506779016	0.1620765489598191	0.0273	-0.1239	-0.3693	0.3173	0.0589358599885999	0.6217772571828	-0.5157477894463	0.1701530575968795	0.0	0.0019	-0.0095	-0.0002	1.8537255774919	-1.2238043129541998	-2.0455228521544	0.1703572158057811
471	0.1288640074679921	0.9766	-1.5972	1.3726	2.633	5.8243816078587	-2.2557326651845	-5.415961606162	0.1334245701482484	0.8224	-0.4819	-2.9971	0.1752	3.1825757824151	-2.7455533973995	-0.996165537324	0.135013140208426	0.1753	0.603	1.1584	-0.4924	4.1988456084268	-0.6419995749626	7.7233516706556	0.140723285925979	0.0134	0.238	0.2482	-0.1574	3.6051199321331	-5.263310647046	-18.7163059076347	0.1420982697422526	0.0748	-0.4375	0.7078	0.3113	5.1909588135887	5.079263949431399	-0.3651820109574	0.1434378849218963	0.0523	-0.4935	-0.5346	0.1344	4.7800208579272	3.9167954213385	-6.3450472761425	0.1492705362955882
472	0.1256916697472242	0.1168	0.5125	0.0844	-1.06	4.7759685257651	-3.7271226703338	2.8368292286234995	0.1279398090399768	0.146	0.9512	0.2702	-0.8565	4.8214490692543	-3.8562071540605	2.5257438848786	0.1337282594483212	1.6434	-2.3864	-1.9879	2.9642	5.560232499738899	-0.7992536686704999	0.5542252734709	0.1385694696124485	0.5816	-0.5142	1.4268	1.9988	3.873321372415	-1.8499486465447	1.1905987950433998	0.1459532721657871	0.0252	0.2894	0.0779	-0.411	9.4251344635841	1.1066407675296	-15.1064648118176	0.1471343258405997	0.0023	0.0351	0.1165	0.0926	-0.8798675385748	-4.027034593359899	17.7561785864319	0.1558890719912754
473	0.1179048397365094	0.3807	1.7232	0.2893	1.3377	-0.1068556713812	-1.1608948068649	-0.5124429748675	0.1236647113103951	0.0005	-0.0254	-0.0701	-0.0285	-1.2684586527986998	-1.1288302368444	-0.7183643975513	0.1339971574433947	1.1388	2.32	1.5869	2.2018	-0.1930562516449	-0.9348690954934	-0.5004826935347	0.1422900438018053	0.0035	0.0145	0.1887	-0.0295	-0.6906275609078	-0.8151089100426	-0.5061480899555	0.146153710242226	0.0156	0.2	0.1966	0.2862	0.8461112182341999	-0.9331773451733	-0.1875088843162	0.1517430914858596	0.9818	1.3503	1.7741	2.176	-2.4350975421458	-0.7573139979443	-0.864759814786	0.1576661446875953
474	0.1273742103607588	0.2323	1.3306	0.9632	-0.1935	3.3799204244063	-0.3408286749540999	-4.7206522246009	0.1300265597036234	0.0926	-0.6474	-0.6637	-0.4564	1.3336107116379	-4.1941637877735	-8.2271785217998	0.1318114871970644	0.6357	-0.3672	-0.9543	2.4877	2.8608284773505	-2.0929312041479	-2.1661092412499	0.1360018108876502	0.1239	0.32	0.502	-1.006	7.014744344717899	3.6395844270263	5.7358597887837	0.1370684231745014	0.9867	2.3995	1.8817	-1.2246	2.2137536514276	-1.2107817697925	-2.3547197304257	0.1423807377868488	0.0288	-0.3634	0.1626	-0.381	-4.5981773700318	-9.5710971074811	-9.7570716136	0.1544444691831885
477	0.168698456772021	1.1501	-0.966	-2.8876	-0.9772	-0.0004327733377	-0.0003934303069999	0.0002754012148999	0.1700234578542979	0.0	0.0014	0.0035	0.0014	0.0003540872762999	-0.0029900703331999	-0.0013376630437999	0.1716487254060877	0.0539	-0.2962	-0.4895	-0.3792	0.0010622618289	0.0064522570348	0.0026753260875999	0.175874871587259	0.0	-0.0005	-0.001	-0.0003	-3.93430307e-05	0.0022032097191999	0.0013770060745	0.1790451531842367	0.0	-0.0004	0.0005	-0.0	-0.0004327733377	0.0002360581841999	0.0002360581841999	0.1802005466546429	0.1871	-0.6487	-1.0548	-0.1565	-0.0018097794122	-0.0053506521751999	-0.0027146691183	0.1830271597467191
478	0.1568279477254675	1.3215	-1.7268	0.2975	-3.0935	0.1082720204864	-0.9089026952314	-0.0457166016734	0.1735978392534632	0.0056	0.0346	-0.2169	-0.0047	0.1375432353272	-1.2799468177631	-0.1242059479198999	0.1736172344358185	0.0124	0.0035	-0.3204	-0.0665	0.0770336541106	-0.4918665698114	0.0038162739779	0.1825774356784799	0.0129	-0.1489	-0.2866	0.0399	0.0217960390077999	-0.9452163125675	-0.1650440137865	0.1828588096961728	0.0144	0.2706	-0.1509	-0.1483	0.1627621180059	-0.9358920142916	-0.1061081537978999	0.2034719916431998	0.0145	0.0328	-0.3193	-0.0646	0.1674439386592	-0.7929981267892	0.1000099840394	0.2043580240772499
479	0.1165537565677686	1.1948	1.9024	-2.1663	2.6581	0.7829656539607	0.417822986034	-0.15343781973	0.1306022662800443	0.0026	0.1468	0.0849	-0.0363	0.7958308249996	0.3758046292464	-0.1086261077627	0.1419237252283268	0.0017	0.0938	0.0034	-0.095	0.4729032290139999	0.0921020348687	0.0361955882439999	0.1423874702600994	0.0013	0.0831	0.0743	-0.0283	-0.5473795861291	-0.0116848801179	-0.1908530419257	0.1442657233565396	0.6849	2.2581	1.3192	-0.5305	1.3215717442437	1.0262236127788	-0.572441096685	0.148912357693862	0.001	-0.0537	0.0074	0.0871	0.4973745941094	0.2342877478185	-0.0768762819877999	0.157038568667698
480	0.1400899766465193	0.0838	-0.5695	0.0197	0.7568	-6.1499845299319	2.1907773214988	7.5889165347537	0.1569899305908861	1.413	2.1955	-1.6223	-2.4593	0.5561137389445	-1.2496920271548	0.3423237101206999	0.1634074196415916	0.1145	-0.6688	0.5502	0.549	1.3960481013588	-6.636303732414599	5.3628091716863	0.1698010345042662	0.0095	-0.0728	0.2739	-0.0632	-6.4878231345528	1.989577062499	7.968970211315699	0.1765026515658165	0.0082	-0.1676	0.0247	0.2029	1.3330992522388	-6.480898761149599	5.095433935049099	0.1784864214807372	0.0082	0.0151	0.2578	-0.051	1.5471646822775	-2.8622841694864	-0.4202229109067	0.1813022284387558
481	0.1332027399320501	0.055	-0.5034	0.2078	0.5685	-8.0945925083408	6.1395586267964	6.0476533070812	0.1555536526035714	0.0811	-0.5083	0.5321	0.4907	-0.4732179732596	-1.6707804847369	7.3423537613568	0.1582379087982394	1.2502	2.1823	-2.1644	-1.5506	-0.8601566801941	1.0362167425766	1.7765738942892	0.1639991423014847	0.0146	-0.1021	-0.1623	0.3117	-7.304033649455	5.0089186105398	5.3499833436781	0.1678680554406282	0.0097	0.1857	-0.0646	-0.2199	0.1864859655179999	-2.6761916342754	7.2196428486035	0.1717434382954691	0.0383	-0.1311	0.5318	0.1854	0.403659494982	-2.5317240255449995	0.2408580339453999	0.1807840914909963
482	0.1382028967337577	0.0551	0.4456	0.4773	-0.4148	-4.8173180510308	-4.2636435799897	8.6423261817462	0.160808857321102	1.4191	1.9263	0.7425	-2.9958	-0.4127477350736999	-0.7622318767817999	0.7932735280041	0.1631595878199143	0.034	-0.2188	-0.0855	0.5074	-4.7070788790094	-6.0588660708307	-2.8492616263247	0.1683152188170764	0.0116	-0.1682	-0.2634	-0.0737	-4.294449173027799	-4.3575947373013	7.857472062311899	0.1743979951692734	0.01	-0.1394	-0.0653	0.2501	-4.697833266794899	-6.205576232311	-3.1580257312583	0.1799054306006653	0.0229	0.0446	-0.3019	0.3124	1.5331585633483	-0.6200855068627	-1.886891752372	0.1807916963928221
483	0.0946553458446886	1.8079	1.3502	-3.7751	3.5462	0.2994791496884	0.5700018287816	0.5338455835682999	0.1164396003544383	0.0007	-0.0352	-0.0655	-0.054	0.3290651087748	0.7189151999811	0.5906962629298	0.1228571246844797	0.1621	-1.2603	0.6237	-0.0356	0.2937350672062	0.6501042392868001	0.533491496292	0.1292203158974272	0.0002	0.0154	0.0332	0.0322	0.2558477286421	0.5253868319677999	0.4560250688437	0.1321894486863467	0.0001	-0.0109	-0.019	-0.0181	0.2527396292168	0.5277080707791	0.4640510471064999	0.1418835538246165	0.0008	0.0395	0.0581	0.0572	0.2630081602294999	0.5269212101651	0.4728638859833	0.1468029253572335
485	0.1162723222812104	2.6501	1.9654	-2.9982	-4.6192	-0.1068163283505	0.6937356603331	-0.5138986670034	0.1399240799797842	0.0023	0.0415	0.1366	-0.0616	-0.1509198657652	0.6092268303895	-0.4300980116123999	0.1516169278035888	0.0255	-0.0235	-0.424	0.2688	-0.0280515808890999	1.2997363622051998	-0.8597632498870998	0.1627228656568938	0.0034	-0.0523	0.1287	-0.1116	-0.061768558199	0.6969224458198	-0.5017023274864	0.1663634454222711	0.0029	-0.1078	0.0666	0.0993	-0.0705027110143999	0.6424323483002999	-0.5089021021045	0.1687795959369489	0.0007	-0.0326	-0.0633	0.0287	-0.0977674312895	0.7673858138034999	-0.5639036590231	0.1780302247568558
486	0.1281720716497689	0.0377	0.5699	0.3406	-0.0201	-4.4592177855994	-2.5377828522728	1.6307686225149998	0.1408433488556061	0.0056	0.1624	0.0564	0.1722	-7.0564479572599	-4.4277827040701	1.5755703504428995	0.1458663545396477	0.0004	0.0375	0.0495	0.02	-0.4350945765113	-0.1498182609056	2.8048826876951	0.1562957626196866	0.6814	2.0559	0.8563	1.2567	-6.2331950398624	-3.5924514762477	0.8461899042955999	0.1687875753142247	0.2072	-1.1021	-0.7919	0.0067	-8.023224250651	-4.6894138582251	0.3082526455345	0.1738160680374641	0.0478	0.428	0.3958	-0.2688	-3.8549875201088	-1.6622037040442998	0.4729819150753999	0.1767041781567624
487	0.1233899995747743	0.1759	-0.4393	-0.6361	-1.2413	3.8561284679991	2.369237308754	-0.9521800290014	0.1327801125986724	0.0703	-0.8375	-0.2493	0.1757	0.2412121212216999	0.7621138476897	-5.6123226723857	0.1357235958404847	0.0841	-0.571	0.0021	-0.777	6.111979162275699	2.5630804210129	-3.2510326558330997	0.141513251626136	0.6259	-2.0605	-0.4052	1.4916	6.9925942184338	2.4503232950267	-5.1944996863517	0.1509752161623166	0.73	-2.4081	-0.2935	1.1695	7.503030698735599	3.1538947130348003	-2.123736797186	0.1532403986817038	0.2062	0.557	0.4786	-1.2162	3.6277421747856	1.3790125690657	-7.947292201399999	0.1551819524614094
488	0.086020486594454	0.5707	2.8874	1.0423	-0.727	15.157217321420598	4.8131083467459	-4.4181436615486	0.0946392757397336	0.1962	-1.5429	-0.6619	0.5401	22.6342029338328	5.7299583341787	0.1361662292527	0.0986372623713661	0.0045	-0.2192	-0.135	0.0538	29.5631007855633	2.2467231111542	-5.3560028273752	0.1097599608491261	0.0018	-0.1331	-0.0785	0.01	-3.145868734772	-0.8568518656153	-1.1430724139578	0.1184551631983073	0.0365	0.677	0.0542	-0.0333	22.5205802611712	3.7265325248733	-3.740735358956	0.1189487262512089	0.0215	0.5039	0.0969	-0.0907	30.1382565513666	0.0678273849268	-9.3657264872271	0.1195794491143619
489	0.1297815083345996	0.0704	-0.7024	-0.4946	-0.2738	-1.5536956253737	-1.5736425419386	0.3540479332693	0.145538569453216	0.0001	0.0049	-0.0303	-0.0071	1.0798481636228998	0.4764834448077	2.0299823550279	0.1482326057412584	0.0536	-0.4574	-0.3651	-0.4476	-1.7737018530481	-1.807025400051	1.0159550817661	0.1647519096169596	0.4369	0.9155	0.8681	1.5448	-4.1969964859839	-3.7833832042348	-1.5856028232714	0.1721481694507704	0.0396	0.1616	0.1151	0.553	-1.7969929272224998	-1.6541777257815	-1.3657933107504998	0.1760226934742802	0.0668	0.4271	0.3548	0.5108	-6.879286290017799	-5.9747900142248	-1.1501541594837998	0.1776048019036081
490	0.1289685500623139	0.0532	-0.6058	-0.3815	-0.3256	-1.604408791946	-1.8100154703842	-0.0615325000148	0.1426959972390953	0.0012	-0.0785	-0.0376	-0.0686	-3.5968578956861	-3.5051099480937	-0.8166826312706	0.1451570881152003	0.001	0.0479	0.047	0.076	1.1738386639652	-0.2125703948721	2.1906592924067	0.1573559919192076	0.4909	1.2607	0.4263	1.7053	-2.9919194556429	-2.6557726013421	-1.175569757316	0.1681477742694826	0.1958	-0.8729	-0.4782	-0.8696	-3.8176509839745	-2.6702901796704	-2.3573557134826	0.1712479980879078	0.1154	-0.6709	-0.5745	-0.4806	-1.6139298053754	-1.2168012534896	-1.1038080693192	0.1716103572909277
491	0.1211868535624527	0.0363	0.6047	-0.2847	0.0549	-3.3704780970383	3.0399179530969	-0.0203796899025999	0.1372797368411903	0.0028	0.1421	-0.0218	0.1005	0.7479896996684	-0.7627039931502	-0.386741991781	0.1398912867346685	0.0052	0.0577	-0.1699	-0.1527	-5.457743904765399	2.5728768356572	-2.2950363528538	0.149607788371289	0.4402	1.3841	-1.4545	-0.6184	-2.9320000198868	2.0744006366882	-0.7291443879631	0.159562822417163	0.2315	1.0768	-0.9885	-0.1996	-1.7774787839953	1.4907467762537	-0.2922400320396	0.162095170201745	0.2696	0.9796	-1.0972	-0.5757	-4.6659654119279	2.8462322129608	-1.2609047909043	0.1676344573609783
492	0.1270027645238091	0.2062	-0.9255	-0.2893	-1.2227	0.4887191273553999	-2.1397100676502	2.6815029434199	0.1508151391160181	0.2229	-0.1936	0.7444	-1.2747	0.6069055915782	-2.0677910075306	2.8121218053439	0.1683876759579571	0.0034	-0.0909	0.0636	-0.1347	-2.4071246473181	0.1367563747132	-4.1344017241402	0.1773064236135473	0.1247	-0.3911	0.1941	-0.9295	0.1810172842507	-2.5085903234934	2.6342519635492	0.1798429211300042	0.0016	0.085	-0.077	-0.02	1.8377916500584	0.0473296659321	2.2816597224158	0.1881698656447165	0.722	-0.4708	1.0141	-2.1227	0.7287903006868	-1.2022049890998998	1.8979864870294	0.1953084823265636
493	0.1279601755065461	0.2202	1.3085	-0.0387	-0.9313	0.4119215314289999	3.6004381114798	-2.4177472656071	0.1509345354131955	0.1995	0.6017	0.8757	-0.9242	0.5281801871475	3.69431058273	-2.5600903506797	0.1702883931714751	0.0004	-0.0581	-0.0157	0.0069	-3.5180931482247	-0.9545799538741	3.0294133639	0.1782989209982278	0.0019	0.1015	0.0678	0.0332	1.4835470016355998	1.3281420303706	-1.9214349333266	0.1785861440358037	0.2174	0.8553	0.5096	-0.9139	-0.1734240793256	3.6782192831737	-2.0331691405146	0.1883656218592988	0.7956	1.2094	1.4353	-1.6771	0.4467794566291999	2.7485828107634	-1.9629418307151	0.1980682623918764
494	0.1276882096792292	0.2675	1.3232	0.8339	0.8347	0.8583862438126	-0.94816703987	4.7991415708474	0.1464658456357878	0.2409	0.6547	-0.0448	1.427	1.4315748580809	-0.6282295142176	5.255363354844599	0.1694330519221154	0.0046	0.0546	0.069	0.1811	-2.9759461851787	-1.7079203057177	-2.4932858845511	0.1756504770043389	0.2649	-0.9588	-0.346	-1.1059	0.4769949042067999	-1.0999917953413	4.2986588773127	0.1799383160865446	0.011	-0.0806	-0.0851	-0.2794	1.7480501970317	0.7912276904076999	2.7967780233709	0.1845212918023403	0.8426	-1.1677	0.0006	-2.3422	0.9694909625094	-0.4383600480594	3.8810719494628994	0.1945444638429096
495	0.129383736028287	0.2448	1.2947	0.558	0.9223	-0.5904208617148999	-1.2393841531113998	3.7560004548676	0.1520430823355615	0.1883	-0.2939	0.166	-1.3207	-0.3499169150457999	-1.1630980165841	4.042102974118	0.1660087752769927	0.0007	-0.0669	0.0451	0.0076	-2.8981650134848	-0.8097189148367	-3.7345978461668	0.1776590648295234	0.1576	0.6358	0.1341	0.9533	-0.9746842425618	-1.4051756844812	3.4591966312668	0.1785317587346922	0.0019	-0.0095	0.09	0.0879	1.1500754734224	0.1661849616768	2.4991086530947	0.1880617223531835	0.8501	-0.7494	0.1909	-2.4865	-0.2016723753681999	-0.7341016098312999	2.7293047257204	0.1964459061202771
496	0.1246747105530757	0.2009	-1.3162	-0.8247	0.0679	0.6629694103257	2.5439597080927	4.325766225464999	0.1433709019579556	0.2914	0.4533	0.7965	1.4863	1.0616716834395	2.3799779561351	3.0947621378927	0.1518291348459584	0.0323	-0.4801	-0.2142	0.2064	0.5656347523738999	0.5720083233473	-1.3226340060726	0.1601719782138499	0.0032	0.0721	-0.1506	0.0464	1.1726190300135	0.1474576790636	-4.1681973875115	0.1717597759353874	0.2674	0.901	0.9037	0.8409	-1.3570198149044	0.1167307720869	2.0195171088617	0.1749568724000332	0.4494	-0.777	-0.968	-1.5206	-1.207044181876	0.5065415202625	2.6765457215517	0.1805107681442369
497	0.1270648554198507	0.1933	1.2454	0.629	0.5787	0.1572540937079	-2.1620175660571	3.2814448185642	0.1469418355370315	0.1742	0.1369	-0.8478	1.02	0.1827090345707999	1.1789139149255	-0.1068950144119	0.1535979481352747	0.0573	0.4815	-0.1226	0.5591	0.2623393287075999	-0.6491993495806999	1.831024648778	0.1584991052408068	0.0036	-0.0382	0.1185	0.1351	0.8747136015531	4.1126843711938	-2.1718533237321	0.1720046215082855	0.0555	-0.4673	-0.0187	-0.5155	-2.1022948454545	-0.4204196260602	-1.487953421074	0.1768028603389156	0.4514	-0.8913	0.7193	-1.5869	-1.2225059929411	-2.4700341534074	2.0914361689813	0.1814478291975932
498	0.1303385503049111	0.1736	0.8937	-0.4091	-1.0158	-2.195734543367	3.2371839090267	3.7690229980293	0.1400123804823888	0.3636	0.8061	-1.2376	-1.3091	1.0481376808787	2.1714205503944	1.6190050563357	0.1441973409789451	0.0762	0.7454	-0.3484	-0.3404	-2.5799192381525	3.0385016039917	3.3597767926879	0.1512711230614053	0.0482	-0.6527	-0.1083	-0.2007	-0.3845781250925	1.5960680694376	0.7658120925754999	0.1631643600850689	0.6886	-1.1334	-1.4225	-1.7386	2.4404088512903	-0.5968731187497	-2.0295889247209	0.1683867145960563	0.0181	0.2387	0.3032	0.1116	2.3801353282579	0.642471691331	-0.0972166288596999	0.1725553098907132
499	0.1090763020775745	0.0688	-0.4463	-0.5103	0.6979	-1.2397775834184	5.0142299196843	-2.4353729433607	0.1157834502774924	0.0492	0.6714	-0.3823	-0.2021	-7.827492672918499	0.073178037102	1.3534395991107	0.1379254993586983	0.132	-0.9981	-0.5425	0.3814	-1.8287427529974	2.0275037440938	-1.0074176441042	0.1466770968286528	0.2956	1.3084	-1.1365	0.1412	-2.2814630072623	2.9156333191156	-1.3026870895077	0.1508085099083233	0.3137	1.3463	-1.1335	0.1521	-1.8121793370727	3.0232365080801	-1.1998837502886	0.1553855450984587	0.0471	-0.4151	-0.4939	-0.1965	-3.3184272674222	1.6399355486681	-0.2818534719348	0.1573394653878454
500	0.1125662427539688	0.0005	0.0256	0.0695	0.0228	-4.2027405684660994	-11.9609501643219	-4.195265392633099	0.1174322708283601	2.0065	-1.5903	-4.5427	-1.5698	3.0119450582692	8.732579094172	2.9533239425262	0.1600983491375327	0.0186	0.2534	-0.2147	0.2536	0.5801129876715	1.7702396663465	0.5533597267955	0.1628916195823366	1.5811	-1.1457	-3.4574	-1.1373	0.3736014195272	0.9872346693551	0.3453924665153	0.1629472521549661	0.0815	0.567	0.3298	0.5655	0.3370517440068999	1.2121587758669998	0.3106525704071999	0.1658960555941175	0.0499	0.4771	-0.0023	-0.4728	-0.3239111717530999	-0.7398063492828	-0.3437007161952	0.1669684202501713
501	0.0923779603500417	1.1039	-2.0442	-1.2222	-3.5002	-9.018996357668	-5.5413478450029	-18.1059774723856	0.1410032774346999	0.9281	1.3333	0.9532	2.6809	-6.062603658747199	-3.9297392784388	-13.4035410709988	0.1497830954333587	0.2637	1.0892	0.3644	1.1496	-6.1269688569724	-3.9269459232590993	-13.772421326842	0.1524725303405294	0.0418	0.3015	0.0809	0.5602	-4.9287768570039	-3.2253023137553	-11.0362315707491	0.1564522621208381	0.0001	0.024	-0.0027	-0.0113	-5.341603278139	-3.5830484919104	-12.3801894994611	0.1570621326915683	0.0015	-0.0828	-0.0484	0.0704	-7.541940956097899	-4.6284715036708	-15.4613782917623	0.1619641960350391
502	0.1156144302870588	2.8985	-4.6456	-2.9397	2.717	0.1596540185806	0.1446249808532	0.2113114178897	0.1221484157470368	0.0005	0.0233	0.0339	0.0689	0.1327433855818	0.1369530898667	0.2581689674534	0.1427618159849541	0.0062	-0.2055	-0.1435	0.0532	2.4155833989186	1.5625478072812	-1.1239910440683	0.1456742556162112	0.8175	2.1944	1.3896	-1.2928	-2.3891448822882	-1.4696195687677998	1.6984779783497	0.1594972090999366	0.7191	-1.9723	-1.2438	1.1514	0.0125504267932999	0.0301761045469	0.2390482545332	0.1612393456989833	0.004	-0.1004	0.011	-0.1641	6.3067665072714	4.0298672915703	-3.3767729819503	0.1614611446782697
503	0.0880536898412147	1.3084	2.4683	3.3832	-2.1794	-10.6732134264802	-14.164750028982398	9.6984898408877	0.1323791603747267	0.799	-1.5351	-2.2494	1.2795	-7.5077518624196	-10.1777666408751	6.839746544164299	0.1462568504829493	0.2279	-0.9508	-0.7958	0.8944	-8.5587615845394	-10.473508202647	7.585690406236299	0.1521689593732288	0.0	0.0079	-0.0129	-0.0025	-10.458518507950298	-13.8256917904098	9.5389145083685	0.154978761861791	0.0061	0.1651	-0.1561	-0.0884	-6.7788435326407	-9.8271808943074	6.375498781904299	0.1565736770575116	0.0361	-0.4931	0.0778	0.3112	-3.4349219813249	-6.2857573288776	3.8968485047736	0.1605432491240928
504	0.0731981215905815	0.0656	-0.3235	-0.3453	1.058	-3.7698885447047	5.091224230764199	12.0765793315492	0.1136691556399043	0.8962	1.4216	-0.0478	-3.1309	-3.7554103094070994	1.9747840829558	10.1204831881759	0.1283046043546329	0.0219	0.4854	-0.1407	0.0086	-2.6041545450637	2.8923422449412	11.2637523172872	0.1346337635032874	0.1738	-1.0658	-0.5174	-0.7301	2.6324028411063	-1.5280046263265998	8.2643576858113	0.1384549425985991	0.0524	0.4426	-0.0818	0.6043	2.7032989824277	-1.670505083522	8.3901766979899	0.1409260057669601	0.056	-0.0974	0.7154	-0.2725	-1.9756889726619	4.7110525251101	8.8626864966969	0.149644453156017
506	0.1358545295829517	1.4301	1.8529	3.4977	0.3505	-0.0518541144626	-0.3967351215788	-0.1431299456866	0.149643879499317	0.0005	0.0461	0.0474	-0.0162	0.2838993095312	0.2303534447485	-0.08262036447	0.1661842727004785	0.0224	0.1294	-0.0237	-0.4302	-0.0908430578863	-0.4836045333644	-0.1396677589849999	0.1665815867429187	0.0228	-0.2983	0.1141	0.3216	-0.1209404763718	-0.5414781315241	-0.1412808232436999	0.1667635818115761	0.0406	0.472	-0.2672	0.266	0.4151083169156999	0.4546087197385	-0.0486279859452	0.1822466507460249	0.0001	0.0082	-0.0155	0.0139	0.1059114386443999	-0.09835757675	-0.1234584303366	0.1877835539776394
507	0.0834469902420583	1.8768	2.8636	3.9083	3.2033	-0.7216692121300999	-0.3524348690106	0.2028133232584999	0.0949323742566944	0.0012	-0.0373	0.048	0.1246	-0.3789520717024	0.0782532880622999	0.7605794694924	0.1111699226568842	0.2244	0.11	1.7214	0.2282	-0.3467694725897999	-0.0308055930380999	0.4151083169156999	0.1301760220797597	0.0003	-0.0407	-0.0137	0.0378	-0.3201735838366	-0.0623193606288	0.2727258888124	0.1319244020187658	0.0003	-0.0472	-0.0122	0.0331	-0.3478317344186999	-0.1003640713157	0.2511659079887999	0.1367162490422317	0.0011	-0.0905	-0.0284	0.055	-0.4797489163557999	-0.1847548721672	0.2174095876481999	0.1473643324103654
508	0.0811581709351708	1.3249	0.3889	3.6886	-3.2758	-0.0545294405501999	0.5174788827971	-0.3445269198398999	0.0893091443278154	0.003	-0.028	-0.1688	0.1437	-0.2562018159183999	-0.3231636541698	0.3679360231064	0.115200131081891	0.4892	1.0535	-1.5962	1.6467	-0.1727945908344	-0.0068456873417999	0.155798401572	0.1276758681590777	0.0	-0.0086	0.0011	-0.0005	-0.190813698895	-0.0698338794924999	0.1760600623825	0.133256847408392	0.0081	-0.2712	-0.1329	0.019	-0.1688209447337	0.1087834798855	0.0661356346067	0.1357802177044894	0.286	-0.5142	-1.2934	1.1056	-0.0697945364617999	0.3782832401804999	-0.2237831586215999	0.1393850767748647
509	0.0984537003122097	0.9747	1.7277	-3.4217	0.3962	0.4359994662174	-1.2276205869321	0.1066589562277	0.1249657871231028	0.7145	0.6385	-2.8456	0.2663	0.5096889627185001	-3.1623141216046	0.2697358184792	0.1302216474482906	0.0001	-0.0246	0.0113	-0.0005	-0.0552376151027999	1.7485223134001	-0.1660669325846999	0.1462925090716204	0.612	1.9184	1.6109	0.0101	2.2560474094301	-9.2410090799081	0.9019389787975	0.1512120375237832	0.0084	0.2346	0.1672	0.0102	-1.2650751521585	3.8856357410241	-0.4413894614232999	0.1526488744680746	0.0129	0.1862	-0.2153	0.2128	-2.8048826876951	-11.168030723594098	0.6556122635848	0.1552373476335084
510	0.0922990489281729	2.9764	1.3195	-4.4101	-5.2135	-1.3854254830697998	4.4202288421757	4.9470713662794	0.0985375291590002	0.0	-0.0005	0.0036	0.0026	0.8626746341588999	-2.4506380392723	-3.1266299927597	0.1195924862989165	0.02	-0.2063	0.2747	-0.3644	-0.5927027574954999	0.5940797635699999	-1.0146174187222998	0.1288745133602022	0.3763	-1.0838	1.6627	-0.6641	-2.4005543611912	9.2166557439048	12.2620817212997	0.1314999853615749	0.0101	0.1332	-0.1883	0.2484	0.8368262629889999	-2.4474905968163	-3.1649501046615	0.1380886005055634	0.0	0.0109	0.002	0.0047	-0.6394029349364	1.2830155741576998	0.1539886221598	0.1401699721729781
511	0.1181077528788513	1.3483	-2.58	-3.0453	-1.0924	-8.125437444409599	-11.358136247936498	-4.6054164876806	0.1580253526374424	0.0047	0.1747	0.0745	-0.0918	-7.804083569651999	-10.7627581643534	-4.2532963629156	0.1627099137307341	0.037	-0.3181	0.1093	0.4775	-2.2298056079532	-4.3779350841732	-2.0637780183992	0.1693659822298075	0.5955	1.4331	1.6988	0.5783	-4.293662312413799	-6.7002755003328	-2.8982830425769	0.1717941821076372	0.0219	0.2798	0.3112	0.1264	-3.5077459311506	-5.8200932175124	-2.6185540942999	0.176850082464885	0.0527	-0.4031	-0.4588	-0.2721	-0.5117348003148999	-1.2448921774094	-0.4926140873947	0.1837197089108951
512	0.0971775493502526	1.7218	0.2176	-1.0509	5.0424	-0.037375879165	-0.1032754555875	-0.0206944341482	0.1261346091581952	0.0004	0.0237	0.0616	0.0052	-0.0865940105706999	-0.1915612164783	-0.0032261285174	0.1290885534580618	0.0001	-0.0053	-0.0377	0.0092	-0.0027933551797	-0.0722338043652	-0.0435920780155999	0.130925493717281	0.3544	1.0788	0.0445	-1.7015	-0.0749878165141999	-0.1967544965306999	-0.0209304923324	0.1325388280337326	0.0001	0.0067	0.0288	0.0106	-0.0274220923978999	-0.0645619133787	-0.0497295908048	0.1427953126118276	0.0004	-0.0203	-0.0572	-0.0221	-0.0201042886877	-0.0618865872911	0.0128651710389	0.1461617873726614
513	0.1213085735183837	2.0838	4.877	-1.4077	-0.0094	0.4065708792538	0.208911493017	1.3361286656027	0.1393020079037665	0.133	0.0662	0.2326	1.1721	-0.4286423194764999	0.5648478917598999	2.2727681974776	0.1452109835480343	0.0478	0.0263	0.1717	0.6812	0.6092661734202	-0.4336388843754	-0.931249536669	0.1480725937412352	0.0617	0.4739	-0.6225	0.1117	-0.0173896195694	-0.1540673082212	-0.4699918447422	0.1594216242254403	0.0025	0.013	-0.0051	-0.1532	0.386348561474	0.1784206442245	1.2202634401911998	0.1598759213775841	0.006	-0.1527	-0.0522	-0.1732	-5.653829569774199	1.1107324427224	0.109373625346	0.1607763257310602
514	0.1067332000001453	1.3965	3.0056	2.3571	2.2442	0.1650440137865	-3.5295026271277	3.4069884295279	0.1189889678460977	0.0337	-0.006	0.4957	-0.4238	0.2232716992224999	-4.333634831605	4.2569552647707	0.1257901229811877	0.0916	0.045	-0.7439	0.7327	0.1754305738912999	-3.8752098378886	3.7610363627972	0.1350446178283105	0.0	0.0125	-0.012	-0.0023	0.2717423130449	-4.6215471302676	4.6034493361456	0.1436627774579416	0.0006	-0.0554	-0.0329	-0.0504	-1.2696782867504	-2.7824965032268	0.6471535119842999	0.143722491776226	0.0004	0.0418	0.0444	0.0231	1.4885435665345	-0.6456978198483999	2.6850438161829	0.1557952146257875
515	0.1173503507406342	0.8363	-3.0618	0.8762	-0.7399	-5.6023688856186	1.3068181077312	-0.9450982834754	0.1340727827421299	0.4454	-2.1016	0.4776	-0.581	2.2531360251583	-0.6866539148071	1.2199486959455998	0.1482655966976519	0.043	0.6186	-0.0804	0.2146	-3.5195881833913	1.6142052065903	-0.5735820445752999	0.1568184182623746	0.3994	1.8123	-0.6639	0.308	-3.4497543038988	1.8372408476286	-1.0444787790236	0.1594902870002559	0.1419	1.021	0.1992	0.5026	-1.1605800626193	1.3067787647004998	-0.6098956619114	0.1622217609109764	0.0119	0.2521	0.1869	0.106	-0.3414581634453	0.7501142233262	0.4454024505547	0.1684458379854658
517	0.1121743106477053	0.6018	-1.9573	-2.0277	-0.3232	2.6990499351121	3.6692097291434	0.1271173321917	0.1179237715100891	0.0049	0.2409	0.0593	-0.021	-1.2189651201781	1.5686459770397	-0.7361474474277	0.1441539312262018	0.2847	1.3286	1.0839	0.1515	3.3628062060518	5.1702643794405	0.7403964947432999	0.146512199375606	0.1179	-0.7982	-0.7305	-0.1891	2.0086190893578	0.2210291464725999	-0.0523655738616999	0.1490154339907891	0.0171	-0.1354	-0.3914	0.0192	0.1497395748442	-0.3054199473241	-0.9004046006002	0.1560227692817143	0.2657	1.0087	1.1112	0.5493	-0.2874795253249	-0.9591437454353	-0.7734446405312999	0.1572841819336431
521	0.1120953863635787	0.2661	-1.5702	-1.0248	-0.2126	-5.8573510675853	-1.4767013142938	-0.7807231012107999	0.1302189695262067	0.7315	-1.1924	-2.6381	-0.2129	1.4146573548799	5.4917756263209	0.5208230404066	0.1429151429183342	0.0019	0.1314	-0.0394	-0.0342	-0.5453337485327	1.5752949492279995	-0.8001192153459	0.1543747355335338	0.1122	0.5684	0.8743	-0.0515	-5.633135135626	-1.8039566436564	-0.3958302318727	0.1594830580438524	0.0486	0.6211	-0.1646	-0.2094	1.7521418722245	-0.3629788012382	-1.1539310904309998	0.1611678686621506	0.0676	-0.1145	0.7586	0.2014	-0.4788833696804	1.6218770975767998	-0.2597426886814	0.1633767328668183
522	0.1224469252321276	1.1083	1.3503	0.0611	-3.4278	-0.8395409321073	2.1494671392638	6.948805425264699	0.1362854119134162	0.0078	0.1648	0.0948	-0.2238	1.8039566436564	2.1412837888782	0.9076830612797	0.1404657923436995	0.5654	-0.6428	0.7084	2.2632	-1.5639248133556998	-0.0561425048088999	6.7908038139735	0.1499022892418484	0.1357	0.2174	1.1212	0.2314	3.1201777357249	5.9113297057057	0.0011802909209999	0.1572742162562626	0.7418	-0.7714	-2.5444	0.0758	2.0963147047881	2.0092879208797	-0.7123842568848999	0.1589556110263695	0.0477	-0.5761	-0.3064	-0.1563	2.2089538016822	-0.2950727302499999	-3.6518594526047	0.1597932527064514
523	0.1185111334970786	1.45	-0.5485	-4.1422	-0.9454	1.4809503616094	-0.7268231491517999	-5.328462705885199	0.1298393028690269	0.7874	0.8239	-0.2186	2.8932	1.1196239676606	-1.284943382662	-6.197235509802599	0.1357799718516179	0.0573	-0.2294	0.3865	-0.6561	2.5066625149891	-1.9640827786054	-2.484512388705	0.1392787492666468	0.6086	-0.4853	1.5762	-1.9582	3.1778939617618	4.2745022564629	-1.2604720175666	0.1411477584421183	0.4574	0.4674	1.6283	1.4109	0.6206756523231999	-8.2151002113749	-6.080819481961299	0.1558127480881926	0.028	-0.2398	-0.1729	-0.4268	3.2693665081393	-2.8163708526595	-0.1116948641572999	0.1584042380043313
524	0.0880680408135352	3.5355	-6.7109	-2.154	3.2467	9.2563135188504	2.0770759627758	-4.0158218296104	0.1025673215818389	0.0002	0.0347	-0.0387	-0.009	-1.5516497877773	-1.2620063957638998	0.9459244871201	0.1305128614607302	0.0075	0.2571	-0.1347	-0.0385	2.0405262872555	-0.2282682641214	-0.705813970758	0.1366471871699297	0.0029	-0.0844	0.1551	0.0257	2.5560773615483	0.3326453245685	-0.8615730292993	0.13897542084478	0.0021	-0.0557	0.1297	0.0518	5.2563075875814	0.426478452788	-2.0628337856624	0.1462074219285193	0.005	-0.0031	-0.1909	0.1228	12.3305779377484	2.7539728059693	-5.5205353817626	0.1482233665976998
525	0.1071356692355308	1.5647	3.7875	-2.0391	1.8452	-0.3608149345497	2.4176685795457	1.8818951874731	0.1222758516903553	0.157	-0.5809	-0.5929	-1.112	0.899381681802	2.1774006910608	2.9284591471237995	0.1304106366452727	0.0824	0.6021	-0.7603	-0.084	-3.8390142496446	4.5081605157902	0.3076231570433	0.1429098771099713	0.0001	-0.027	-0.0109	-0.0053	1.7773214118725	-1.9289101091596	-0.0040523321621	0.1453921557996826	0.225	1.1772	-0.2635	0.9306	0.1770042951193	0.923380930529	1.0301185728181	0.14860274587529	0.0033	-0.131	0.123	-0.0269	3.6076378860979	-0.0577949120983	3.5889106034847	0.1532508387926523
526	0.1030697074086379	1.3795	2.3942	-3.1921	2.0382	8.4773608540211	-5.39392950897	3.4748945005161	0.1206398860474739	0.0026	0.0911	0.0828	-0.1318	1.9621943131318	1.8554566708427	-0.6911390203068999	0.1254880671878616	0.341	1.372	-1.3315	0.6489	8.4109498181995	-7.2602055132552	5.6415152011651	0.1398786556299688	0.1475	0.5431	0.6396	-0.9368	3.8488893503503	3.6505217895609	-4.601875614917599	0.1433820410407449	0.0047	0.182	0.0097	-0.1255	6.9306289450813	-3.3934937699978	2.5422286147419	0.1528561802552182	0.0471	-0.5623	0.0889	0.3712	8.3027958268052	-4.1688662190334	2.3395726636062	0.1566202773851873
527	0.1386228097632365	0.2572	0.7519	-0.4424	-1.4219	-0.8395409321073	-0.0049965648989	-2.2338579401153	0.1392357360389383	0.5547	-1.19	0.681	2.0238	0.7884736782587001	-0.8837231555834	-5.613857050582999	0.1439325342843464	0.0698	-0.3317	-0.1141	-0.7777	2.4391892173386	-1.9470472463123	-9.8048733959005	0.1672523990588249	0.0055	-0.1873	0.0944	-0.0715	-0.3423237101206999	-0.2345238060026999	-4.2908296142034	0.1889669276362746	0.0725	-0.2851	0.2169	-0.6688	-0.2027346371970999	-0.5820801392065	-6.3522077077299	0.1897350385228828	0.0214	0.1624	-0.0219	-0.3773	1.0664321901542	-1.1407118321158	-7.6524555293342	0.1913097853308048
529	0.1228370621346887	0.0797	0.1518	-0.9726	-0.0633	2.2947216086082	-4.711642670570599	-0.1642178101417999	0.1269486846094483	0.1232	0.1267	-1.1972	-0.0785	1.6935207564814998	-2.447529939847	0.2902335374739	0.1301386866201583	0.0129	-0.1054	0.3684	0.046	2.335795732659	-7.5134959449018	-0.5412420733398999	0.1461252295284201	0.0029	-0.0448	-0.0156	0.1663	1.1634127608297	-0.0927708663906	0.1772403533035	0.1680358671138103	0.0032	-0.0161	-0.1572	0.0568	0.5920732690042999	6.183937565426	0.5493467376641	0.1699166728171937	0.0015	-0.0328	-0.0676	0.0865	1.0748122556933	0.784106601851	0.3412221052611	0.1787091605073257
530	0.0896223248717006	0.9695	-1.0528	3.8882	-0.0155	-1.0381445510809	-1.4479415588521	-3.1118763562472	0.1112446376752568	0.0168	0.0563	0.0806	-0.4655	-1.0481770239094	-1.8315754512078	-2.9734675742446	0.1187762022142444	0.0064	0.1847	-0.0563	0.2092	-3.960269470262	10.6321786454601	-3.17498257749	0.1229765702257301	0.0013	0.1083	0.0347	-0.0528	0.8555535456021999	-10.5654528653929	-2.3561360795309	0.1312210209960165	1.4295	-1.0867	3.8933	-0.0433	-1.0261449267174	-1.4901172877625	-1.7289294841115	0.1373541163383796	0.1162	0.339	-1.0738	-0.0374	-0.5045350256968	-2.1395526955274	-3.1258431321457	0.1511229976250989
531	0.1413132729160488	0.0374	-0.5992	-0.1957	-0.0059	0.1295566000950999	-0.0934396979125	4.0387194734778	0.1419305712569396	0.0093	-0.0024	-0.0036	0.3142	-0.1065409271355999	0.0758140201589	3.9841900329276	0.1420144916095074	0.0157	0.407	0.0009	-0.0064	0.0224648705296999	-0.0170355322930999	3.6381680779211	0.1429846957613929	0.0904	0.0042	-0.0005	0.9738	-0.0218353820385	0.0104652461662	3.6097624097557	0.1472469639400109	0.0411	0.5578	-0.3282	0.0042	0.0064916000655	-0.0063342279426999	3.2329742047417995	0.1480569212637942	0.2099	-0.0013	-0.0015	1.4583	0.0070817455259999	-0.0035015297323	3.2702320548146995	0.1548057931581981
535	0.1269225496039808	1.5094	-4.2086	-0.3253	-0.1397	5.9151066366529	0.9389607706862	-0.0120389673941999	0.1451617174255463	0.8689	2.9907	0.0979	0.157	0.5368749969322	0.4684574665449	-0.1688602877644	0.1506798847573934	0.0105	-0.3129	-0.0801	0.0139	-4.113313859684999	-0.1934103389212	-0.1886498322064999	0.151084707050979	0.0001	0.0052	-0.0186	-0.0199	12.4632819802995	1.7000516995777	0.0928888954826999	0.1615516549167726	0.005	-0.0188	0.1632	-0.1386	2.0510308764524	0.5822375113293	-0.1135833296309	0.1643252023753925	0.0006	-0.0312	0.0589	-0.0252	0.5716935791017	0.3022725048681	-0.0884037899829	0.1711217068855378
536	0.127619539554552	0.9795	-3.3921	-0.0763	-0.0296	8.2815112471965	-0.0325760294196	0.565359351159	0.1467283918804431	0.3998	1.9752	0.2108	-0.3752	-3.6743636661651	-0.1450184111601999	0.0909217439477	0.14969438774842	0.0001	0.0271	-0.0258	-0.0044	12.7020154905871	-0.0989477222105	0.9408885791905	0.1503019280455212	0.3216	-1.78	-0.1157	0.1678	1.2435938573963	0.0731386940713	-0.0915512324389	0.1514022512077123	0.0239	-0.3952	-0.125	0.2553	-1.9366606862075	0.0443002525682	-0.2006101135393	0.161927914545595	0.0046	-0.0105	-0.0267	0.2041	2.9134301093964	-0.0994985246403	0.391856585772	0.1646291739101517
537	0.125116508530536	1.2935	-0.3338	3.9143	-0.2724	-0.0387922282701999	-0.0180584510913	-0.0038949600393	0.1340951446961311	0.0	-0.0132	-0.0036	-0.0026	-0.0598014066639999	0.0118815952714	-0.0075538618943999	0.1499338767421641	0.0001	-0.0202	0.0039	0.0207	0.966658264299	-12.3142505800079	0.8482750849226999	0.1499372933253416	0.0001	-0.0336	-0.0046	-0.0043	-1.1176961591563	12.299024827127	-0.8649565299395	0.1509994604158805	0.1584	-0.103	1.2473	-0.085	0.0157765553106999	0.183338523062	-0.0056653964207999	0.1511347735733982	0.0002	0.017	-0.0417	0.0046	0.0481165265461	-0.1791288187771	0.0189633407974	0.1616818397083397
538	0.1138908373888978	0.4726	-2.4237	0.3733	-0.4589	-6.1920422297502	3.572740617867	-1.4864977289381	0.1162430856341361	0.064	0.1546	-0.8799	-0.1651	7.023832584809599	3.4257943982025	1.0944050849818998	0.1434536404527737	0.1655	-1.2751	0.2286	-0.2285	-4.6942923940319	1.7835376107230998	-0.7664022380359999	0.1460919041533226	0.0594	0.7699	-0.0073	0.1286	1.4842158331575	1.5547578872026	-1.1297744695812	0.1462752170521698	0.0297	-0.4769	0.2704	-0.0607	2.0321068786857	1.2412726185849998	-0.1452544693443999	0.1524736401696351	0.2579	1.5802	-0.0779	0.1842	6.3860427141319	3.5685702566128	0.695584782776	0.1565612058123023
539	0.0901599169031876	2.5003	-0.6419	4.4114	4.661	6.0567022041422	-0.0684962164486999	-3.2624027917054	0.090235922924755	2.109	5.5416	1.0561	-1.7983	-5.8276864224375	2.5579264839912	4.4785352136731	0.0989511459295159	0.0622	0.1416	0.8622	0.4245	0.1783419581630999	1.7873145416703	0.9107124746436	0.113403099836322	0.2586	0.7361	-1.0593	-1.3254	-4.4402151017713	1.9803707933152	3.4826057345333	0.1141872286438677	0.6912	-2.4117	-1.4616	1.0619	-1.1965789357097998	5.0380324532578	4.8387600027623	0.1146624005055123	0.8954	1.2525	-1.8934	-2.5612	6.378685567391	-3.5210045324965	-6.9598214738607	0.1197855344569822
540	0.1041889660193395	3.3155	-0.2444	6.6468	-1.8691	-0.4089314610958	0.4905289067675999	1.7635906941581998	0.1172265555512728	0.0066	0.0542	-0.0825	-0.2739	-0.4581889355322	0.2614737820321999	2.1485622495577	0.123168106149766	0.0107	0.071	-0.1001	-0.3393	-0.3064035230916	0.3935876791227999	1.2308073724188	0.1300627607120826	0.0333	0.117	-0.0938	-0.6017	-0.362349312747	0.4122756187053	1.56191831879	0.1320810058879524	0.0095	-0.0102	0.315	-0.0907	-0.3212751886962	0.2215012628409999	1.3884548964337	0.1378412177604316	1.1595	-0.0779	-3.4272	0.9302	-0.4492974105939999	0.7330786910331	1.811746563735	0.1453389420665145
541	0.1138632647504959	1.9827	-0.2252	4.977	-1.1392	-0.6582089036109999	6.2903604634695	0.2362548993535	0.1286937082341423	0.0564	-0.0639	0.795	0.1453	-1.0296857994803998	11.3105705238202	-1.6705837695833998	0.1418902620433237	0.3294	-0.0122	-1.8624	0.1142	-0.6630087533564	4.3129010544261	0.7665989531894999	0.1489672688775729	0.0176	-0.0676	0.201	0.3634	-0.178617359378	-1.0339741898267	3.1685303204552	0.1501277778516717	0.002	-0.0207	0.1247	0.0659	0.1739355387247	-2.4882106335908	0.6699331267596	0.1565202016692696	0.0107	0.0715	0.2517	0.1854	-0.3645918654969	3.409467040462	1.5989401106786998	0.1588636524976331
542	0.1410210471951563	0.0053	0.0538	0.1166	0.1986	-0.1903415825266	-0.6519533617297	-1.2059032339857	0.1424519943278326	1.0066	-2.9259	1.403	-0.2644	-0.1993904795876	-0.6879522348202	-1.2643276345752	0.1526611299948451	0.0785	-0.7895	0.378	-0.074	0.1396677589849999	0.3121476055738	0.0907250287942	0.1572264050388838	0.0121	-0.0901	-0.2341	-0.2285	0.0586998018043999	0.1476543942171	-0.0778205147246	0.1616718802783416	0.011	0.0503	0.0066	-0.316	-0.0884037899829	-0.2175276167402999	-0.6267738220817	0.1647826493107367	0.0704	0.0899	0.3579	0.7106	-0.2916498865790999	-0.6260656475291	-1.2866744760128	0.164878017072789
543	0.1465024832260277	0.009	-0.1858	0.2302	0.0656	-1.6994222110864998	0.1153144229817	-1.7215329943399	0.1513448116716017	0.273	-1.3242	0.9528	-0.2112	-2.1512375756453	0.8240004349807999	-1.4667475275267	0.1556461895664179	0.1417	0.9174	-0.7161	0.1055	-0.4983581698768999	-0.0863579523865	-0.7169480484460999	0.1585608264388085	0.0135	0.3547	-0.0036	0.0408	0.0559064466247	0.5899094023158	0.5505663716157999	0.1669762563051453	0.064	-0.348	-0.1364	-0.6598	-4.15462404192	1.9875705679333	-2.2227632054579	0.1694113893074481	0.3476	1.4314	-0.8721	0.5184	-1.7639447814345	0.3590051551375	-1.6876586449072	0.1721238061294482
545	0.1003134975386106	2.2196	-1.3997	-5.3116	-1.7371	4.4952560017206	2.9476585461054	4.1533650649376	0.1003389332047443	2.2592	-4.4201	1.9421	-3.235	-4.2575060672005	-3.4637997658587	-3.6823109583665	0.1126103242840649	0.0015	0.0578	-0.0651	0.1106	0.1792861908999	-0.2903122235353	0.3479104204800999	0.1293678180654676	0.0392	0.1428	-0.6333	0.1801	0.2700505627248	-1.2922218433415	0.1692143750406999	0.1300205394319644	1.4979	2.6734	-2.6246	1.8015	-1.5561742363078	-4.5412086615782	-1.7325096999052	0.1302268460054197	1.5699	-2.2208	-3.0497	-1.9622	1.5358732324665998	5.490319934185	2.1282612457165	0.1333890372422111
546	0.1289975941430135	0.8701	-3.1563	-0.2781	-0.2797	7.4018404237752	0.4381239898751999	0.6041909224599	0.1503912542213159	0.2283	-1.4984	-0.1215	-0.1311	-3.3930609966601	-0.624767327516	-0.3822175432505	0.1508967582269103	0.0001	0.0145	0.01	0.0314	11.6068628880219	0.8761299506583	0.9980540027976	0.153027730435517	0.5957	2.404	0.1464	0.1958	-0.8008667329292	-0.3880403117941	-0.1477724233091999	0.161136309091309	0.0052	-0.021	0.217	-0.0305	2.5045379913313	-0.0293105578714999	0.1615031410234999	0.1723749402439546	0.1043	0.1196	-0.3906	-0.8607	-2.101704699994	-0.485099568531	-0.2598213747428	0.179219654333979
547	0.120792359661919	1.7984	-4.701	0.3687	0.3124	-7.568890932127399	0.5530843255806	0.5053612293415	0.1375103071453428	1.0631	3.3861	-0.2861	-0.2233	-2.0790037712801	0.125110837626	0.1367170316825	0.1448921531655162	0.0001	-0.0055	-0.0227	0.027	-14.9092775419492	1.0855529030744	0.9855035760043	0.1511384470342395	0.031	0.5529	-0.0329	-0.0331	3.645131794355	-0.2687915857424	-0.2362548993535	0.1607818384947738	0.0027	-0.1585	0.0027	0.011	-8.4430930742814	0.6471535119842999	0.5600480420145	0.1615377015719661	0.0038	-0.0182	-0.1592	-0.0983	-2.9215347737206	0.1812926854655999	0.1938431122589	0.1667098976872639
548	0.1145045368700427	0.1197	1.0083	-0.6932	0.2666	-5.4174959843593	5.997687658092199	-0.4895059879694	0.126599317021841	0.8704	0.6973	-3.1314	0.1441	0.1394317008008	-3.0579764041882	0.7539304973040999	0.1461543529876253	0.0045	0.2125	0.0283	0.0204	-0.7470848099623	2.0557126971057	-0.1993904795876	0.1551646968237738	0.043	0.3497	-0.5324	0.1014	-5.4984639415399	4.477669666997699	0.0088521819075	0.1592484912524401	0.1287	-0.1809	1.0859	0.0067	0.3645525224661999	-1.8652924285177	0.856497778339	0.1629969225198436	0.1032	-0.7073	0.6375	0.2074	2.1806661626089	1.4672983299565	-0.4258489642967999	0.165843598529204
549	0.1604690548434165	0.7709	1.9251	-1.1698	1.4601	-0.2514806522343999	1.2120407467749	0.487460150373	0.1678170499733861	0.1101	0.3563	-0.8375	0.3948	1.297533152486	-0.6988895973547999	1.8460536865054	0.1751510013552512	0.1317	-0.44	-0.6052	-0.7535	2.7217115207953	-1.0727664180969	2.9486027788422	0.1898860329776754	0.0111	-0.0923	0.2813	0.0073	4.340165774701199	-2.6676541966135	4.365502686472	0.1925257556257573	0.0024	-0.0497	0.1269	-0.0018	-0.832105099305	2.6578184389385	0.5392749218049	0.2002897194819633	0.0042	0.0508	-0.0968	0.1387	-0.4893486158466	1.878236285618	0.4700705308036	0.2086043478335467
552	0.124110102267712	0.0189	-0.0641	-0.2348	0.4109	0.7701791689831999	6.2882359398117	-1.806238539437	0.1255798757794209	0.0481	0.513	0.5579	0.0136	-2.9852311404239	-4.4041768856501	1.6891930231044998	0.1347327382099334	0.0248	0.1081	0.4799	-0.1843	-3.2165288179092	-2.6678902547977	1.5820226074776995	0.1353897790901085	0.0582	0.4432	-0.6521	0.1528	-0.0584637436202	5.2581173669936	-1.5070741339942	0.1380376119430031	0.0077	0.1972	0.0501	0.2046	-4.6831189733131	-4.0412374274426	2.9034369795986	0.1405535831334002	0.0115	0.2148	-0.2318	0.1526	-5.0567203928403	7.155553051593199	-8.6618009819427	0.1468612259296338
554	0.1071985006301313	0.0308	-0.1672	-0.6343	0.0307	-5.9272636331392	-5.0050629935312	0.9520619999093	0.1128752099896761	0.0023	-0.1397	0.0361	-0.0974	-5.5431182813844	-6.913475383696099	1.0306693752479	0.1442035211100945	0.0325	-0.5306	-0.0083	0.2371	-2.5062297416514	-0.0029507273024999	-0.0200649456569999	0.1608972155201204	0.0189	0.0812	-0.403	-0.0857	-3.878042536099	-1.8091892667395	0.2986529460436999	0.1632495876105271	0.1647	-0.0527	1.2118	0.2061	-3.039249121575	-2.85630402882	-0.1846368430750999	0.1667064763266764	0.051	-0.5078	0.2586	-0.3669	-2.1383330615757	-6.6343759239103	-0.4523268239578999	0.1728299018235895
555	0.1210505547884908	0.6762	-1.5148	-1.7114	-1.7766	6.2372473720245	6.0229852268323	8.285720951481398	0.123836473901695	0.0888	-0.4417	-0.1561	-0.9252	6.8709455675094	6.3723513394483	9.5257739361147	0.1446277352785976	0.0005	0.036	0.0404	0.0424	0.6455797907563	-0.1116161780958999	1.6785704048155	0.1584131114922739	0.0147	-0.1024	-0.2555	0.2518	3.0453079483028	2.4941120881958	4.5178782443731	0.165644099397588	0.0003	0.0219	0.0368	0.025	0.7946111910478999	0.0486673289759	1.857384479347	0.1772723279729512	0.1589	-0.4882	-0.5244	-0.9117	3.5553509982975995	2.6761522912447	5.9697541062952	0.1799622582607956
559	0.1177248287629982	0.3884	-0.3222	-2.1764	-0.3301	-0.1536345348834999	-7.0617199233737	-2.8582318373243	0.1467814678037056	0.0002	-0.037	0.0088	-0.0243	0.0828957656849	-0.416249264806	-0.7212757818230999	0.1539222497547881	0.0015	-0.0752	0.0263	0.0906	-1.0473508202647	-4.592354601488199	-0.9545406108434	0.1598558852872949	0.0002	-0.0107	-0.0406	-0.0192	-0.1338843334721	-1.2739666770967	-1.0892904909909	0.1648537463597232	0.0042	-0.1004	-0.146	0.0832	-0.2000593111094999	-1.8260280838791	-1.0317316370768	0.1730245375517667	0.3466	0.4202	1.6814	0.0327	-2.7004269411866	-5.773786470378499	0.6047023818589999	0.1803079343804006
561	0.1199699163932031	0.1622	0.7498	0.6314	1.0331	4.3423296413897	3.8530203685738	4.324782649697499	0.1415909212888828	0.0024	0.0684	0.0874	0.1143	-0.9596158618036998	-0.2783519422025	0.2700899057554999	0.1487250144983914	0.0075	0.2142	0.1239	0.1186	2.6359437138693	2.41566208498	3.7144148714177	0.1605291226900451	0.0358	0.411	0.1191	-0.3886	0.6282688572483	-0.2377105914893999	1.1702584481715	0.1649315295778322	0.6149	-1.2168	-1.3296	-1.5311	3.2601602389555	3.1259611612378	4.809724846105699	0.1752281660825042	0.1876	-0.7291	-0.9814	-0.334	2.0850625980079	1.5108510649413998	2.0842757373939	0.1898825417934024
562	0.1355598291636492	0.6771	1.4487	-1.415	1.8415	3.7993171316683	-4.493997024738199	4.8651198333313	0.1365183948096479	0.1377	-0.6608	0.7095	-0.7567	0.1537525639755999	-1.0030112246657998	-0.2897614211055	0.1390282178407937	0.0972	0.4069	-0.9339	0.1045	5.1509862943975	-6.2505846594318	6.2357916798886	0.1659587230868037	0.0096	-0.1169	0.225	0.1495	1.7769279815654997	-2.5371533637816	2.3197437761334	0.1880908678619736	0.0618	0.3168	-0.4536	-0.4325	3.1902476734016	-4.5105997836936	3.359501391473	0.1890095131020365	0.0988	0.4889	-0.5159	0.528	2.5264127164005	-3.5748257984941	2.8484747657107	0.1905767354891175
563	0.0994752983715243	0.0012	0.0919	-0.0988	0.0228	-0.2279535198758	1.0679665683515	-2.6475499079258	0.132506965648592	1.404	2.7759	-2.7528	0.7808	-0.8068075305649	1.5770653856094998	-2.5823585060559	0.1366577040869322	0.0	0.0025	0.0202	0.0009	-1.6176280502612	1.6042907628539	-0.3696671164571999	0.1442559572279023	0.0211	-0.2732	0.1543	0.3485	4.3191565963074	-2.6386190399569	-3.6160572946677	0.1458955220980227	0.0538	0.4601	-0.2355	-0.5347	2.6992073072349	-1.3402990268569	-3.8058874177952	0.1517897763369441	0.0001	0.0248	-0.0018	0.0013	-7.407505820196	6.525317042809899	0.7001879173679	0.1606739833178166
564	0.1067392981803375	1.3243	0.852	-3.4189	2.4891	0.1047704907540999	6.3295067790160005	-4.320258201166999	0.1282277255369972	0.2034	0.7808	-1.3246	0.1229	0.4406812868707	3.7990023874227	-1.3716160792941	0.1324108290910134	0.1056	-0.1162	-0.7176	0.8175	-0.1894760358512	6.449935795988701	-3.2624421347361	0.1410734223091126	0.1628	0.508	-1.0097	-0.6734	1.5515317586852	0.033441576095	0.4728638859833	0.1484124043037685	0.04	-0.1069	0.0101	0.6266	1.1048309881174	3.7254309200137	-2.6583692413683	0.159200466889074	0.0115	0.0028	-0.1255	0.3047	0.3935483360921	5.367569678401	-4.0998585431856	0.1613130479064237
565	0.1100250721954893	1.2966	-0.8708	-0.7707	4.0405	0.2317697938536999	-1.4614362183821998	6.0921109317722	0.1304157606013062	0.1029	-0.7498	-0.6954	0.3717	-0.393430307	-2.4153866837651	4.519727366815999	0.1445692630869282	0.0928	-0.2129	-0.2283	0.9306	2.1114617716076	-0.2428645285110999	3.1414623153336	0.1619076410547753	0.0036	0.0846	0.1228	0.1054	0.2019084335523999	-1.5231260905198	4.617848885381799	0.1633824936883618	0.0665	-0.246	-0.5905	-0.4487	0.4982401407847999	-1.1175387870334998	2.4288026572338	0.1637395617259961	0.0123	-0.2573	0.1997	-0.08	4.1750430748533	1.4476268146065	-4.824124395341899	0.1687285673176427
566	0.1086781159740523	1.0973	-2.7943	2.7087	-0.0165	8.409730184247799	-5.4924051148121	2.3938267029415	0.1267101092035044	0.2341	-1.3451	0.2744	-0.9417	6.820232400937099	-2.4913580760468	3.8020711438173	0.1476003125801687	0.2489	1.2581	-0.3338	0.914	7.131042343467099	-4.4085046190271	2.4745192589072	0.1532171066027137	0.015	-0.3281	0.0103	-0.1978	9.2821225469896	-7.048382635966399	1.4907861192844	0.1673769630437126	0.0296	0.1882	0.0896	0.4714	7.6575701233252	-2.9247215592073	4.1196874306584	0.1786265447551968	0.0656	-0.2946	-0.0065	-0.6813	4.3939870406988	-0.5737000736674	3.2740089857619	0.1822442682883784
567	0.112303698346779	1.2473	2.9175	-1.0375	2.6593	-6.5071012195958	1.6550039294261998	-7.1468975848392	0.1286080037026644	0.1114	-0.7303	0.4	0.7781	-0.1087834798855	-0.3635689466987	-5.5034211634081	0.1357552719066331	0.0894	0.5286	-0.2812	0.7934	-2.7351668372947	0.6493173786728	-2.1492310810796	0.1393862395229742	0.1391	-1.0639	0.5861	-0.1453	-4.8973811185053	1.3172833538973998	-3.8277621428644	0.1462772963280242	0.1626	1.1139	0.004	0.6533	-4.1067042305274	1.1190338222001	-3.9068022915407	0.1547556873140192	0.0124	-0.0952	0.171	0.2863	-3.5081000184269	0.8764446949039	-6.1700888186196	0.1590984846190501
568	0.1375227045244426	0.2667	1.2841	1.1227	-0.0028	1.0317709801075	1.3087065732048	2.9255084198213	0.1493780669761545	0.5423	1.4487	1.6418	0.8074	-2.1462410107464	-2.4360811179133	1.1156503215599	0.1586493015006267	0.0615	0.3813	0.5569	-0.3544	4.2227661710924	5.1715626994536	5.1188036952849	0.1692938260657605	0.3115	0.6094	1.0948	1.091	0.2185505355384999	0.0826990505313999	1.8181988207698	0.1771028600084514	0.3788	0.7615	1.1101	1.1817	-0.3868206778424	-0.3512939211203	2.3553098758862	0.1783139753523059	0.0662	0.0052	0.2182	-0.7135	2.7191935668305	3.7382174049912	5.0691527905415	0.1864471889068074
569	0.1555806019737072	0.0293	0.1532	0.3761	0.3422	0.332448609415	-8.0773602608942	-10.5578203174371	0.1594172955244349	0.0746	0.0797	-0.7462	-0.3719	3.898500912063	1.4202834082699998	0.580309702825	0.1691150884557762	0.0476	0.5083	0.0714	0.3988	-2.9646153923371	4.8652772054541	-1.2290369360373	0.1786818899482367	0.0186	-0.3088	-0.1559	-0.1906	-4.045250416574	5.0736378960413	-1.6798687248286	0.1794991978686335	1.2289	2.8102	0.8598	1.2781	-1.1579834225930998	-2.3963053138756	-2.8414717062461	0.1825754357811311	0.1068	-0.9262	0.0941	-0.1055	0.4237244406389999	-6.7697946355797	-9.0327270753823	0.1837442817032738
570	0.1511268757795865	0.0031	0.0568	-0.0946	-0.1362	9.3757983030863	-6.572646708741999	-8.9872465318931	0.1589503569777852	0.0763	0.5094	-0.2858	-0.6153	-3.2832939410071	3.309535742484	-3.4862646363884	0.1765541502087738	0.3225	-0.938	0.9648	-0.9641	-1.6679477865264998	0.1285730243275999	-9.1394253746407	0.1792747904234556	0.7101	-1.5032	1.5968	-1.0639	-0.4106232114159	-0.6565171532909	-5.8397253898317	0.1810305033194073	0.0008	0.0356	0.0063	0.0724	13.8297441225719	-11.5312455830165	-9.264457526205298	0.1837676983624185	0.1432	0.8029	-0.7191	-0.0833	1.262124424856	-1.7463584467115998	-1.9438211177949	0.1844317241835911
571	0.1532507807287454	0.0022	0.1095	-0.0699	0.071	13.3989772794376	-3.2367117926583	4.0275853957897	0.1583749730602897	0.0549	-0.0	0.4491	0.5645	-1.2622424539481	-2.1232253377869	-4.1606435256171	0.1687509862330715	0.0149	-0.247	0.1559	-0.2167	4.675014308988899	-6.1763443605009	-2.8087776477344	0.1790850544805322	0.0	-0.0127	0.0047	0.0017	6.2891014864871	-7.1680247923251	-2.4634245242498	0.1802912314523594	1.8126	-3.3678	0.192	-1.924	3.6424171252367	-0.6384980452303	0.1633129204357	0.1839346159249336	0.0299	-0.4742	0.1346	-0.0334	3.2226663306984	-0.4589364531155	-0.0888365633206	0.187266717955388
572	0.1582289390271094	0.0872	0.4141	0.6828	0.4346	-5.0633693650286	-2.2237861242561	-0.281302669505	0.1618680598449536	0.0023	-0.0182	0.1443	0.0229	6.167413492532	6.8440742775413	8.0408105853739	0.1679626360325002	0.0365	0.5164	-0.1157	0.2148	-0.2071803996661999	-7.653989907531499	-0.5999418751443	0.1777832227345562	0.036	0.5351	-0.097	0.0889	1.0951526025652	-8.7797120449506	-0.6756378662111	0.1802397026749694	1.3934	-3.3463	0.5677	-0.2756	1.6178247654146998	-1.6644462567941998	0.5448616321643	0.1838219032244269	0.0454	-0.5138	0.2827	0.164	1.2362760536861	-1.1842645671007	0.534671787213	0.188169045767652
573	0.113862181013399	0.0961	0.9925	-0.4316	0.3068	-5.9238407894683	6.1976289401096	-0.7329213189103	0.1294236784838077	0.5914	-0.9512	2.419	-0.3124	0.3555823114666	-3.002660103024	0.783319741237	0.1456450145592199	0.1061	-0.259	1.0127	-0.0062	-1.3681538925925	-0.0205764050561	-0.0118422522407	0.1465275833709781	0.0422	-0.4002	0.5203	-0.0412	-0.8210103646476	1.216486509244	-0.2236651295295	0.1547476700849561	0.002	-0.0859	0.0975	0.0476	-7.3988110104113	13.8411929445056	-1.004821004078	0.1566343641299822	0.0196	-0.1711	0.3975	-0.0161	-5.0754083324228	4.3067241986062	-0.1899874952502999	0.1628895535362331
574	0.1338158885410661	0.0006	-0.0224	0.0396	0.0708	-6.839667858102899	-0.5576481171418	0.8774282706714	0.1416367447361846	0.0037	0.1753	0.016	-0.0885	-15.2943277834101	-2.9877884374194	6.8969513108021	0.1457811123144663	0.0013	-0.0568	-0.0279	-0.0954	-0.6750870637813	-0.5811752495004	0.1552082561115	0.1473467261843302	0.017	-0.3128	0.0033	0.2752	-4.099622485001399	-0.5999418751443	0.7949652783241999	0.1568289910383255	0.2654	-1.0126	0.0289	1.2297	-2.7352848663868	0.0609816975849999	5.2930933212859	0.1587597460338352	0.1051	-0.2677	0.2028	0.9384	-5.2708251659097	-1.404939626297	-0.2306681889941	0.1620085965491298
575	0.1465557201112599	0.0001	-0.0312	-0.0106	0.0035	0.1848729012592999	-1.6195558587655	0.4426484384056999	0.150622929577164	0.001	-0.0482	-0.0425	-0.0789	-22.4237964056492	-11.2901121478562	-0.5665789851106999	0.1579766109275815	0.184	1.166	0.5497	0.2928	-7.016003321700299	-5.0763919081903	-0.9998244391791	0.1594379626003448	0.5468	-2.0907	-0.5563	0.6811	-6.6383102269803	-3.9170708225534	0.7778510599696999	0.1681210358403754	0.0542	0.6468	0.1634	0.1963	-5.3493145121562	-3.2013817510897	1.4780783203683	0.1683252587280593	0.0025	-0.1396	-0.0212	-0.0439	-0.3884730851318	-1.7683512008729	0.5386454333137	0.170168759106274
576	0.1582398451192851	0.0758	0.0853	0.4783	0.6949	-5.868799889519	0.8217972252615999	-3.2908478029015	0.1764637840275588	0.5369	2.014	-0.0313	0.7121	-2.7320980809001	6.1716231968169	1.8431423022336	0.1772575613659557	0.0374	0.0731	-0.523	-0.1929	0.7559763349005	8.115286942489	3.9579482314507	0.1810538494198803	0.7448	-2.2751	0.0876	-0.9931	-2.8018926173619	4.1594238916654	0.7293017600859	0.1838221578971323	0.036	-0.2139	-0.2954	-0.4006	1.4430236800146	-0.3197801535296	-0.3844207529696999	0.1846381707719104	0.0206	0.2767	-0.0423	0.2987	1.4534102401193998	-2.491987564538	-1.851876455049	0.1858040874067015
577	0.1320297674300967	0.156	-1.127	-0.6078	0.3637	-0.3259570093495	-4.353070288770799	0.1187372666526	0.1328362659089982	2.7093	-5.2644	0.149	1.6905	0.1532804476072	-4.1394769751005	-0.0297433312092	0.1505669221615914	0.1095	-0.8292	0.5751	0.2702	0.9173614468319	-3.4805205539062	-0.2833485071013999	0.1508771634958119	0.1622	0.4158	1.1912	-0.1432	-0.7174595078452	-3.9467354677012	0.2494741576687	0.1581677815634946	0.003	0.0344	-0.1663	-0.0099	-0.044064194384	-4.8276259250742	0.0346218670159999	0.1619182391877488	0.0027	0.0013	0.159	0.0035	3.1121124144314	-6.9276388747481	-0.9792873771537	0.162239102541993
578	0.11637369818765	2.8343	5.8941	1.3376	0.052	-0.5594578965539999	-0.9691368752331	-3.4159586405274998	0.1257890840782466	0.0243	-0.1336	0.5133	0.0896	-0.1225928836611999	-0.7867819279385999	-3.809585662681	0.1351777969535046	0.2074	0.524	-1.1303	0.8654	-0.8732972524478999	-1.0888183746225	-3.2609077565388	0.1406109708529864	0.0035	-0.1622	-0.0448	0.0974	0.3419302798137	-1.2684979958294	-3.1640845579860994	0.1431484657456661	0.0786	0.8504	0.3174	0.0033	-2.4100753746206	-0.5467107546072	-4.2361821445611	0.1543159197358334	0.1092	-0.5572	-0.8592	0.1109	-3.6178670740799	-3.4241813339438	-2.0724334851532	0.1549254202410307
579	0.1334508653806995	1.4188	3.551	0.0727	-1.8255	0.2536445189229	-9.1638180536747	-0.0597227206025999	0.1413689348881249	0.0619	0.0059	-0.8103	-0.0014	0.1217666800165	-6.387970522636199	0.0043670764077	0.1451263429090271	0.5841	-0.0444	2.4566	0.0126	0.1516280403178	-9.146861207443	-0.0120783104249	0.1543532357183015	0.7796	2.4519	0.0027	-1.2507	0.359988730905	-6.7768370380750005	-0.1259370412707	0.1564004636035264	0.6	-0.0112	-2.3988	0.0045	-0.0579916272518	-6.594403404719099	0.0891513075661999	0.165672061211163	0.0338	-0.4929	-0.1298	0.2155	-0.63342279427	-1.8135956861779	0.3911484112193999	0.1660483318647779
580	0.099635642585293	1.8831	-1.366	-4.8547	1.7078	-0.4828570157811	-6.663411080566899	2.1312906590804	0.125211639994537	0.1536	-0.6607	-1.1356	-0.3368	0.3616804812251	-3.0547109326401	-0.3161605947051999	0.136409000939159	0.139	-0.1588	-1.0026	0.7053	0.8860050513639999	-3.2838840864676	1.3641802464918	0.1470963042714154	0.2118	-0.0155	0.8918	-1.1681	0.1357727989457	-4.2401557906618	1.4333846374931	0.1569688666224483	0.0233	-0.1906	0.32	-0.2906	1.6836063127451	-0.9011914612142	0.2998725799953999	0.1614067799567708	0.0184	0.0357	-0.4059	0.0715	1.8937374397138	-0.7117547683936999	0.56653964208	0.1634030611736466
581	0.1577532284206075	0.0613	-0.0846	-0.7189	-0.2434	-3.415761925374	-3.5662490178015003	-2.6002989280551	0.1648832755312903	0.0068	0.2087	-0.0332	0.1318	12.889603060964696	-0.8799462246362	2.4086590255154	0.1675875222471054	0.0115	0.2666	-0.0723	0.1645	4.0122809568474	-7.0354387788661	-1.1066014244989	0.1780112316119316	0.0116	0.287	0.1096	0.0575	5.216099010205999	-7.566412321193299	-0.9181089644152	0.1806256975630104	1.8616	3.7773	0.7849	0.7587	2.4269928778216	-0.2381827078578	-1.218847091086	0.1836341028675631	0.0581	0.3606	0.4339	-0.3954	1.8470372622729	-0.0036195588244	-1.2863597317672	0.1840533172926942
582	0.0822795944476147	0.0512	0.4701	0.6008	0.5922	1.9552699397286	0.8445374970061998	2.7585759405612	0.0881660791478098	0.0735	-0.5872	0.1956	-0.9311	2.5581231991447	1.3735045447677	3.5344598489959003	0.098298672253356	0.1291	-0.7696	-0.4111	-1.0994	8.4005632580947	3.9747083625289	11.8794314047115	0.1079962119819642	0.0866	-0.0751	-1.0873	0.1198	9.4223017653737	4.6927186728039	13.2639126550445	0.1252103093020894	1.2782	1.5216	3.3	1.4515	2.0091305487569	0.73178037102	2.7963845930639	0.1273066779946615	0.0007	-0.03	0.052	-0.0677	1.8887015317842	1.0770154654125	2.5078034628794	0.1300120915010099
583	0.1137792403973861	0.2757	-1.1467	-1.4873	-0.3277	-6.299724104776099	-2.5340452643563	-1.3804289181709	0.1314480523417955	0.4929	-1.4384	-1.8198	-0.4947	2.9738610045516	5.295217844943699	1.2019689309157	0.1466488336707511	0.1844	-1.0696	-0.8148	-0.2804	-1.4553773916544	-0.1859351630882	-0.2098163827231	0.1490043485619897	0.054	0.2933	0.6666	0.1138	-1.3935301473939998	-0.7778904030004	-0.5079578693676999	0.1542006775804477	0.0083	0.0527	0.2206	0.1708	-5.897126871623	-4.0439127535302	-1.4067100626785	0.156420636768735	0.2677	-1.3299	-0.836	-0.3158	-4.1825969367477	-2.7330029706062	-1.08586764732	0.1635101670322109
587	0.1241295239095691	0.2813	0.1304	1.6244	-0.8626	0.4398157401952999	0.1879416576539	-0.5615037341504	0.1331603312304604	0.0012	0.1169	-0.0015	-0.0098	13.5975808984112	-8.6709679080958	1.9970915813627	0.1389055390954135	0.0	0.0126	-0.0042	0.0018	-7.453222421869399	14.1464161766762	-13.328356539331098	0.1424752228305197	0.0027	0.1459	-0.0733	-0.0478	-0.2402678884849	1.0229581412306998	-1.0967656668239	0.1455859874529978	0.0002	-0.0335	0.0309	0.0022	12.703353153630898	-8.4170873309887	1.9188776363311	0.1466232668095874	0.2149	-1.3191	0.6164	0.28	2.2583293052107	-1.020951646665	-1.6955665940779	0.1471477676350369
588	0.1239995405042105	0.2996	1.1088	-1.4667	0.4938	0.2387335102875999	0.794335789833	0.2325959974983999	0.1374007479029673	0.0232	-0.0704	-0.0752	-0.493	4.9600939094411	-3.213145317269	16.797821701610598	0.1375676257762297	0.0005	-0.0678	0.0201	-0.0193	-3.4872875551866	5.5963887449522	-9.393935440239	0.1390879237067372	0.3708	-0.4046	-0.2013	-1.948	0.9544225817513	1.3759438126711	6.8477725224271	0.1401099712100903	0.3003	0.0237	-1.2195	1.3144	0.8487472012911	4.1843673731292	-4.5477789477051	0.1419024686935144	0.0011	0.0095	-0.0779	0.0768	-1.5804882292804	17.3673120709931	-13.7618380515837	0.1435490346743279
591	0.1247207026797018	0.3925	-0.4562	1.3206	1.6639	-0.0244713650954	-0.0457166016734	0.0324973433582	0.1329483685709898	0.0004	-0.0527	-0.0243	-0.0252	10.8185072388553	-9.2831454657878	-10.7203070342281	0.1346343327500705	0.0025	0.1561	0.0588	0.0119	-10.9832365083962	9.0850139631826	10.7735774977959	0.1352843004909086	0.0001	0.0312	0.0185	-0.013	3.5466561885128995	14.9074284195063	12.3375023111516	0.1363864416413732	0.0015	0.0371	0.1021	0.071	-3.6909270820898	-15.2185531062819	-12.4295256599589	0.1396397928444353	0.2617	1.3678	-0.5202	-0.818	-0.2239011877137	-0.2913744853642	-0.0524442599231	0.1397151561206034
592	0.1232935550579936	0.0317	0.5183	0.3324	0.0821	3.5026706801903003	0.6824442105222	-1.8769379656049	0.1266561773888554	0.0209	-0.0831	0.3201	0.3714	-2.4145604801204	-1.0222106236473998	0.8453243576202	0.1337199835041288	0.0216	0.072	-0.0297	-0.4858	-0.966658264299	-1.0153649363056	-0.5676805899703	0.1386713706665013	0.1205	-0.5263	-0.7191	-0.7136	0.6056466145958	0.179010789685	0.4069249665300999	0.1395029718628048	0.779	1.3115	1.7266	1.9171	0.7391375177609	-0.0684962164486999	-0.6565958393523	0.1396543110261077	0.4034	-1.3916	0.6885	1.3865	0.6687134928078999	-0.2702472778782999	-0.8066108154113999	0.1410624846125319
593	0.1586872407513608	0.0262	-0.1962	0.1745	-0.4233	0.3776930947199999	-6.636461104537401	-4.8687393921557	0.1608597518054335	0.3164	-0.4413	1.5837	0.4971	-0.9262923148008	-1.8434177034485	-3.3815728316957	0.1626509299886956	1.3855	-0.3154	-1.431	-3.2603	-0.5557989946989	-0.4038562101355	-0.1637063507427	0.1663862825448264	0.4111	-0.5883	0.0271	-1.8328	-1.98288874728	2.0664533444868	-2.2434576396061	0.1689598693005202	0.1491	0.4885	-0.7045	0.7672	-1.4730424124386998	2.3400841230053	0.0731386940713	0.1697708243680195	0.1036	0.1329	0.9109	-0.2602	-0.7032566737625	-0.2630475032602	-0.8164859161171	0.1740775559020451
594	0.0603813810683194	0.5503	-1.1711	3.1514	1.5387	6.695711708771599	-16.9968580939219	-8.7249072031855	0.0921578466940264	0.0338	-0.1793	0.6714	0.2578	7.8960675754286	-22.042326379982	-10.2848190274098	0.1022560446521152	0.8647	-0.8164	3.2861	1.1042	3.7764588308316	-8.5352737952115	-4.9992008819569	0.1145216583727036	0.0085	-0.2266	0.1146	-0.2158	7.779887605771499	-21.2706915188629	-11.1323859377799	0.1239667998106054	0.0688	0.095	-0.9058	-0.0492	4.0925800825061	-9.5245149591323	-5.8667933949533	0.1277995942597398	0.1987	-0.378	1.2931	0.7192	4.704128151706899	-12.1567604281158	-6.351499533177299	0.1284756352672078
595	0.081204773467805	0.0816	0.2975	0.8759	-0.8077	0.4677099489616	1.7948684035647	-3.8414141745173	0.0867361944376316	0.1201	-0.5093	-0.0286	-1.3479	0.5858964131844	2.6173344603482	-5.0104923317678	0.0951232417108152	0.0674	-0.0292	-0.5768	0.8538	0.1042983743857	6.842736614497499	-13.696095847284	0.1066590755431544	0.1121	0.7135	1.0009	0.2556	0.1344351359018999	7.9163685792698	-15.4813252083272	0.1163509466909826	0.4942	0.6139	1.8833	-1.5645	-0.2569886765324	5.1426062288584	-11.1511525634238	0.1173592426032309	0.3387	1.2283	1.372	0.9685	-1.2680652224917	0.1150390217667999	-5.8200932175124	0.1182267199441097
597	0.0827048081972991	0.3391	1.2124	0.3541	2.1341	-12.6147919915252	-3.2456033175965	-22.1695223982351	0.1074744504499432	0.0431	-0.4437	0.1587	-0.6164	-14.062772893408	-3.2829398537308	-24.678112721728496	0.1249711918438505	0.8234	-1.6167	-0.0525	-2.6957	-8.5229594266024	-1.8172152450023	-15.101153502673098	0.1268772597566332	0.1405	-0.5386	-0.5363	-1.0408	-10.8083567369347	-0.9408098931291	-18.005652744100598	0.1432531237328154	0.4018	0.3846	-1.9965	-0.2708	-4.243775349486199	-0.2020658056751999	-7.3748117616843	0.1447409701867728	0.001	0.0565	-0.0235	0.083	-1.8950357597269	1.508411797038	-2.6939353411211	0.1472409061840576
598	0.0818660603630423	0.4849	-0.5668	0.5692	2.8705	-3.5175423457948995	3.8382667320613	18.7700484875709	0.1011461898218727	0.0749	0.4374	0.32	-0.904	-5.0194231997367	2.1738991613285	20.9298628439088	0.1321849450586346	0.5506	0.391	-0.6819	-2.3729	-3.9710494606738	1.4744194185131998	16.190483336694697	0.1395533654540664	0.2822	-0.8197	-1.3476	0.7387	-1.7349489678086	2.439661333707	10.959001201485	0.144471375424817	0.0023	0.0562	0.0309	-0.1399	-1.3409285153481	-1.2288402208838	3.1266693357904	0.1445578189848814	0.1294	-0.5371	-0.7827	0.6649	-2.8125152356509	2.2499098966409	13.446267602339	0.1504788201052508
599	0.0800437088441672	0.6383	-1.5077	-3.1104	0.1161	-11.4988269257197	-24.0659745070672	0.6512845302078	0.1048679914381212	0.1428	0.696	1.2202	0.2645	-12.4195718731918	-26.7078196755415	1.5343388542693	0.1160359161869258	1.2661	1.8036	3.621	-0.0477	-9.432373581232898	-18.8876448063332	-1.0470754190498	0.1182629882038029	0.0257	-0.2325	-0.437	0.2842	-9.3355897257109	-19.097500532087	-0.5072103517843999	0.1409850394880578	0.1533	0.6146	0.9044	0.6598	-10.1098999129176	-21.9377526043814	1.0265777000551	0.142880748873356	0.4559	0.373	-0.2117	2.1454	-2.7595595163287	-6.1436109589585	0.0319858839591	0.1436557822271378
600	0.0800362902613336	0.5539	1.3828	2.4611	1.5529	-12.1659666972996	-21.1218568337248	-14.0137121341251	0.1039980052219759	0.0784	-0.5514	-0.5815	-0.6995	-13.2854726358681	-23.5862255907114	-15.2759939311039	0.1162885055740345	1.0046	1.603	2.6157	1.8832	-9.0712045594069	-15.2464866580789	-10.7159399578204	0.1196535709989012	0.3529	0.817	1.7779	0.7721	-9.8366232216754	-14.7263717922249	-11.8850574581016	0.139217208140255	0.1099	-0.5984	-0.3116	-0.8541	-10.0544655826613	-17.4518995869981	-11.8452423110332	0.1429822963990646	0.0012	-0.0233	-0.1107	-0.0028	-1.9437817747642	-1.2797501026096	-3.062461509688	0.1433341515473397
601	0.0793713449724714	0.7164	-2.0349	-0.8269	-2.952	-12.056238984677298	-4.7315109010741	-17.1036350792417	0.1008989309219092	0.0897	0.7628	-0.2376	0.8341	-13.5269601583047	-5.3053683468643	-19.139872976150897	0.1227137156543796	0.6957	-1.5435	-0.758	-2.3552	-11.3367729822664	-2.0808922367537	-14.8878749332484	0.1283435920631282	0.2633	1.1229	0.0035	1.3477	-10.171786500208698	-4.2584502999373	-14.4220141067297	0.1439260781658929	0.0	-0.002	-0.0029	-0.0048	-2.5805880696744	0.910791160705	-2.3677029305567	0.144317109546614	0.4842	1.049	-1.9812	0.0822	-3.7683935095381	-0.7056959416659	-4.7263176210217	0.1475719873159362
602	0.1225403493232726	2.4548	-5.1985	1.6089	0.66	0.7704545701980999	-0.3811552814216	0.8413900545501999	0.1347433146608151	0.0482	-0.1724	-0.0782	0.7079	-0.9612682690931	-0.0879316736145	1.4514037455537	0.1472192567991412	0.0169	-0.0852	0.1273	-0.3857	0.0230156729595	0.1042983743857	-0.2508905067739	0.1496112530960602	0.2586	1.075	-1.1205	-0.4266	0.3841846947855	-0.1638637228655	-0.3813519965751	0.1588587979140282	0.0016	0.1023	-0.0656	0.0183	1.106326023284	-0.4024005179995999	0.2896040489827	0.1602724155429597	0.0612	0.741	0.1355	0.074	-1.8330311433437	0.0911184591011999	0.8612976280843999	0.1626883213072454
605	0.1045312836196739	0.5513	1.4673	0.3876	-2.3682	9.9807367431295	2.6377928363122	-16.100741883668	0.1246881527150059	0.0001	0.0081	-0.0299	-0.0151	11.8452816540639	3.1223022593827	-19.1562790199528	0.1340317330299551	0.8616	1.6259	0.4297	-2.6104	6.3630663842031	1.6797900387671998	-10.2274568886492	0.142785377803866	0.0	-0.0036	-0.0012	0.0068	0.0403266064675	0.0148716656046	-0.0682208152338	0.1452834756007577	0.2343	-0.806	-0.2135	1.313	7.365566149469799	1.944332577194	-11.9061453225568	0.1520679476524329	0.039	0.3143	0.0829	-0.5284	-0.0387922282701999	-0.0059407976357	0.1125604108327	0.158376559527922
606	0.1243423424604262	2.2267	2.4872	4.5137	0.5498	1.9857607885211	-1.1000311383719998	-1.494248305986	0.1397694087567125	0.0884	-0.7443	0.3327	0.5333	2.7189181656156	-1.1513344504048	-1.8933833524375	0.157537607367512	0.0755	-0.6298	0.3251	0.4652	1.4600592123077	-0.9311708506076	-1.1424429254666	0.1617800750189059	0.0018	0.0134	-0.1215	0.0415	1.8635613351669	-0.9390001137168998	-1.3483250051196998	0.1671359790881134	0.0382	-0.4247	0.2323	0.3294	2.1646928921447	-0.8412720254581	-1.4897238574555	0.1680371628944152	0.0068	-0.1804	-0.1351	-0.0982	2.469168606732	-1.3046148980119998	-1.8136743722393	0.173023007678069
610	0.1254577769381231	2.27	-3.1359	1.0985	4.0125	1.4625771662724998	-0.4175475848190999	-1.3255453903444	0.1411832740759808	0.0213	0.2366	-0.1508	-0.3846	-0.0740435837774	-0.0960756809694	0.4931255467938	0.1575685311753228	0.0027	0.1513	-0.0359	-0.0358	1.4733571566842998	-0.5841259768028999	-1.2763666019694	0.1648990332671262	0.0015	-0.0226	-0.0029	0.1159	1.1872939804646	-0.5186591737181	-1.5349289997298	0.1657713758489092	0.0011	0.093	0.0126	-0.0368	0.6288590027088	-0.0685355594793999	-0.0265565457225	0.1695541636769967	0.0393	-0.5215	-0.2687	0.0567	-0.7045943368062999	0.0926921803292	1.5784423916839998	0.1737635025620917
615	0.0779624363998845	0.9328	-1.7973	1.5808	3.4954	-10.0409709231312	8.802452316695199	19.0707079281803	0.1016869999902732	0.1456	0.7192	-0.0851	-1.2739	-10.9953148188211	10.7618139316166	21.0809400817968	0.1161170549843607	0.8021	-1.3165	1.2666	2.6504	-9.6645368053936	5.3469145872835	17.574059697321598	0.1192710856697873	0.36	0.9995	-0.5071	-1.8086	-8.8555260651095	7.944459503189599	16.7643407824849	0.1421407159281366	0.2126	0.7803	0.5691	-1.1447	-9.5838835924586	8.9735158141788	18.1828537543734	0.1434782106727008	0.4001	0.6942	1.8707	-0.4487	-2.8173937714577	2.292518398889	4.9838964430146	0.1437337859410956
616	0.1241703071892599	1.956	-2.5165	2.5901	3.2538	-0.6421176040547	0.2591132001901999	-0.6077317952229	0.144205546731959	0.0051	0.0752	0.0036	0.2183	-0.8855722780263	0.4102691241396	-0.8065321293499998	0.1601482374258075	0.0383	0.1507	-0.4567	-0.3572	-0.4872240921888	0.1727945908344	-0.7086860119991	0.1769843890588528	0.3782	-0.7527	1.0585	1.2323	-1.895153788819	2.0514243067594	1.5917403360606	0.1784092391138163	0.0674	-0.5421	0.467	0.2345	1.1414986927298	-1.825910054787	-2.3010164935202	0.1822023454126423	0.0089	-0.2393	0.0136	0.1248	-1.5606986848382998	1.3854648261005	1.1480689788567	0.1837961974508784
617	0.0368543273694972	0.0632	-0.3906	1.2737	0.8934	0.7610515858607999	2.9803132615864	3.104951982844	0.0674559124691724	0.1271	0.0719	-0.404	-1.6305	1.5428762919312	3.8731640002922	13.7989778725645	0.0767011843424322	0.0643	1.0743	0.1431	0.2867	0.2012396020304999	0.1377006074499999	3.8097430348038	0.0933202467875219	0.1291	-0.3785	-0.7952	-1.1397	-0.156191831879	1.7535582213297	6.021411505604299	0.1013964463629009	0.6677	-2.0338	-1.1211	2.1175	1.3370728983395	0.0454018574278	3.40317215555	0.1064071182441457	0.7654	2.7465	1.2976	-1.2504	-1.8327557421288	0.6488452623044	5.1634580351294	0.1112242407067617
618	0.1280972948925586	1.8749	2.9107	3.5147	-1.0626	1.2372989724842998	-1.666964210759	-0.6877948626974	0.148237580862594	0.0508	0.5671	-0.3214	-0.2989	2.0290774653218	-1.8525846296016	-1.0093454526085	0.1583059887290279	0.0001	-0.0069	-0.0277	0.0074	1.1816285840438	-1.2037393672972	-0.6384980452303	0.1795787880502236	0.205	0.9791	0.5697	-0.6548	-1.8024616084898	-3.6997005779359	0.8949752623635999	0.1812054425209024	0.2051	0.3372	1.2488	-0.157	3.1623141216046	1.6337586928481995	-1.5383518434007	0.1849228922840815	0.0395	0.3727	0.4005	-0.1456	1.3769273884386	-2.3548771025485	-0.823056202244	0.1866173595180787
633	0.0895109355137799	0.1009	-0.4476	0.9284	0.793	12.7447420219273	-14.291355901775	-10.8064289284304	0.1046664203805125	0.8154	-0.3075	2.6014	2.1962	2.5472645226715	-12.5725769195841	-8.428457466861	0.1183779389371751	0.0391	-0.395	0.5607	0.1569	5.6749961202908	-3.5998479660193	-3.9326900057413	0.1322565543929765	0.0714	-0.0915	-0.5115	-0.735	6.2722626693475	-14.7130738478483	-9.8523210909247	0.1348930471443663	0.1026	0.6457	0.7392	0.4209	1.9897737776525	-9.1145605792383	-5.329406938621999	0.1366597649881326	0.116	1.0048	-0.1546	-0.4897	2.7495270435002	-9.742908122548	-6.1361751261562	0.141986491944145
639	0.0668092742156515	0.6946	0.6516	-3.2484	-2.1491	-2.3793484676439	13.6699327318685	10.8637123811296	0.0988993275675779	0.0058	0.0422	-0.2394	-0.171	-2.9413243181627	16.3225185477239	12.1421248206954	0.1050193008344846	0.9558	0.7807	-3.324	-1.4116	-0.460706889497	4.7031052329087	5.332711753200799	0.1259984448867011	0.002	-0.0591	0.1415	-0.0009	-1.086261077627	7.7707993656798	7.5993030948585	0.1280907410209456	0.0104	0.0669	0.2515	0.2315	-1.3161817490378	9.1896270818139	8.1390894760625	0.1300045101187414	0.1351	0.249	-0.9962	-0.7102	-0.8180989803758	6.5482933727387005	6.4190908599199	0.1334990290239433
642	0.0930186319858935	0.9198	3.8463	-0.1197	0.1555	21.3098378344094	-0.8144794215513999	0.7883949921972999	0.117344514583009	0.1729	-1.4541	-0.0635	0.3034	24.096386669798296	-1.2307286863574	1.9165170544891	0.130878639819379	1.4334	-4.0418	0.1331	-0.272	15.2748923262443	0.0840367135752	-1.9551125676058	0.1374678708817719	0.2116	0.9608	0.2476	-1.1508	15.870585154072998	-0.873808711847	1.1309154174715	0.1460556259713162	0.3372	-0.4734	0.3454	-1.7663	9.05283136407	-0.0654274600541	-0.9018602927361	0.1497140188613335	0.1463	0.1009	-0.7288	0.9616	5.067657755374899	-0.5286523035159	0.5291244198842999	0.1512101783762845
643	0.0953944016258047	0.8982	-3.7345	0.3671	0.2055	17.5054061087501	-1.4421974763699	-0.7147841817576	0.1166311873600125	0.1337	1.1346	-0.4914	-0.4367	20.0195437995722	-1.6948190764946	-0.9221612965773	0.1397536774803784	0.9791	3.2378	-0.0511	0.151	14.2271480756726	-2.6600216486577	-2.0926164599023	0.1437849497978558	0.5486	-0.5737	1.5556	1.7246	4.7204161664167	-0.5672871596632999	-0.3755292280314999	0.1478830768241884	0.0045	-0.1961	0.0705	0.0435	18.4321311968886	-2.0155828057917	-1.183831793763	0.1499264298623633	0.2039	-0.0627	1.2782	0.6342	3.7100084519793	0.4582282785629	0.4683000944220999	0.1602586110328513
644	0.0615811177238956	0.6317	-0.8705	-2.743	-2.6657	-3.0049813418353	-12.7403749455196	-13.4328122858396	0.0941927874480758	0.0027	0.0678	0.1473	0.1309	-4.1130384584701	-15.3072716405104	-15.6485330888022	0.1007310898492806	0.9574	1.3121	2.7337	2.25	-0.9184630516915	-6.4844789769433	-7.390627660025699	0.1084246302713182	0.021	0.4688	0.2463	-0.1018	-4.0034287749399	-16.6410790673018	-17.3912719766894	0.1192530009677602	0.1058	-0.6263	-0.8248	-0.5084	-0.863972954172	-7.9453643928957	-9.2791718196871	0.1262176453224092	0.3621	1.6329	0.2363	-1.2576	-1.7475780806633	-5.818794897499299	-5.8753701756459	0.1267276683904252
646	0.149015578048077	0.0035	0.1618	-0.0965	0.0138	7.5930475529772	-4.4946265132294	-0.6142627383190999	0.1533446020799114	0.5919	2.0561	-1.0671	-0.6512	7.5840773419776	-5.0421241284506	-0.6545500017559	0.1583612244091297	0.2078	-1.2431	0.4285	0.4889	7.386732699986401	-4.7716014493574	-0.1860138491495999	0.1634517554769	0.0188	-0.2303	0.3459	0.0133	10.2270241153115	-4.592039857242599	-2.9367211835708	0.1663990672616341	0.0395	0.2883	0.2376	-0.4651	3.4476691232717	-3.4718650871522	1.7266475883308998	0.168783791972952	0.3721	1.3377	0.4637	-1.1411	0.3860731602590999	-0.1569000064316	1.0143026744767	0.1696642032328295
647	0.1683069583075935	0.0732	0.6496	0.2987	-0.3762	0.8930474538592998	-0.6942077767014999	-0.1099637708065	0.1710805583177241	0.9709	-2.03	1.7369	1.1726	4.073498712616599	-2.7484647816713	-1.9151400484146	0.1787851863735196	0.0019	0.0453	-0.1131	0.0269	6.0076021018286	-4.823809651096299	-2.4190849286509	0.1911084373414964	0.0152	-0.072	-0.1883	0.28	0.4367863268314	0.7523567760761	-0.7192299442267	0.199114190698136	0.0017	-0.0503	0.0941	-0.0394	-3.2879757616604	2.9386883351058	2.0254579064974	0.2035962653085532	0.0018	-0.0158	-0.0667	0.0918	-5.7429415343097	6.714281619262	1.5243063814408	0.2080449392077913
648	0.1331599630023929	0.0084	-0.2238	0.0965	0.1868	7.265241421184799	-10.0947921891288	3.9858030971863	0.1382482406025883	0.1993	-0.5437	1.1692	-0.7067	6.3573616447516	-9.986441482580998	5.3158729360612	0.1462091756055036	0.6832	-1.6928	0.1993	2.0259	1.0933428231529998	-0.5664609560185999	0.2344451199413	0.1511634802954491	0.4104	0.8444	-1.6131	0.8702	1.7788951331004998	-1.807418830358	1.1420888381902998	0.1547943402363173	0.0628	-0.4574	-0.0127	0.6321	6.769755292549	0.1268812740075	-8.303740059542001	0.1555238459747279	0.0029	0.1241	-0.0424	-0.1059	-5.5488230208359	-1.3026084034463	10.7037436183034	0.162745792447761
651	0.1038987659203114	0.6347	-2.9767	0.0036	-0.5505	19.6147826997306	0.2235471004374	3.3998673409712	0.1277305838364693	0.099	0.9454	-0.1751	0.4879	22.0099864087466	0.4289570637221	3.4953922195108	0.1404890895675927	0.3726	0.5312	-0.8166	1.7403	10.7088582122944	0.5102004221176	1.3749995799342998	0.1475423894231629	0.1788	-1.2986	-0.183	0.3133	15.6528608221792	-0.2493954716073	3.3282630250972	0.1481913976395655	0.9213	3.0419	0.1092	0.245	15.7438219091576	-0.7917784928375	4.6053771446499	0.1490953780682165	0.0192	0.1876	0.2407	0.3168	9.1592936051442	0.2727652318431	1.6049202513451	0.1508551124409575
652	0.1096378961846849	0.5842	0.1095	2.1603	1.8205	-0.424117870946	-6.0231425989551	-4.2076584473036	0.1475857940310031	0.0007	-0.001	-0.013	0.0822	0.1755092599527	0.9169286734942	1.0961755213634	0.1508973403359512	0.0046	-0.1288	-0.1688	0.0203	0.5377798866383	-3.4703307089549	-3.3583604435827	0.1523126098462834	0.0112	-0.1544	-0.0481	0.2897	-0.2672965505758	-6.7450872123001	-5.489533073571	0.1587131740031267	0.0188	-0.2444	-0.3053	-0.1569	-0.334809191257	-6.2502305721555	-5.1161283691973	0.1605179086386672	0.3078	-0.1152	1.1381	1.2521	1.1575506492554	-2.3439397400139	-2.9598548856224	0.1640255738738689
653	0.1134357005150631	0.6237	1.3027	1.0763	-2.322	3.2417870436186003	1.7447453824529	-5.4012866557109	0.1452062583219941	0.0864	0.5287	0.4222	-0.6592	-1.9307985746332	0.3963416912718	3.0920081257437	0.1457741850698825	0.0012	0.0165	0.054	-0.0965	-1.0269711303621	-1.2189651201781	1.55798401572	0.1505913071650055	0.0337	-0.3996	-0.1034	0.407	2.7311145051326	2.3301303362382	-5.507630867693	0.1515382706869323	0.0036	0.002	-0.1688	-0.0817	1.9461030135755	2.1005637521037	-4.027152622452	0.156650428355048	0.0423	-0.0525	0.6296	-0.0775	1.4011626953498	2.8003975821953	-3.4558131306266	0.1608376379092623
654	0.137871787672405	0.0244	-0.2492	0.3602	0.2717	-1.5277685681423998	3.6382467639825	3.4300041024874	0.1562301922991507	0.8079	-2.7645	0.1482	-0.3044	3.3428986325176	0.2624967008304	0.1115374920344999	0.1630096392504313	0.044	0.5083	0.1245	0.3625	4.1700465099544	0.8171940906697001	1.3282600594627	0.1647859949677494	0.0994	0.6398	0.1576	0.6858	-0.5702772299965	2.2740665174907	3.0861853572001	0.1819914800875127	0.004	-0.1247	-0.1114	0.071	-2.905876247502	1.4929106429422	0.705813970758	0.1857908503059107	0.1029	0.4105	0.528	0.619	-0.8407212230282999	2.5701228235082	1.9672695640921	0.1915986870767764
655	0.1336118075057116	0.1214	0.1498	-1.008	-0.5694	0.1033541416488999	-1.2806943353464	-1.7208641628179997	0.1426890009058122	0.8364	0.3278	2.5805	1.4236	-0.0577162260368999	5.494254237254999	2.0711351651401	0.154608763947582	0.8465	0.1744	2.5036	1.3835	0.2678473530056	4.9079250507329	1.7048122062923998	0.1687494152001487	0.0597	0.6683	0.2735	0.0945	0.2670998354223	1.7694134627018	0.0389889434237	0.1720349933414881	0.0158	-0.1947	-0.2746	-0.1576	0.9070142297578	3.3213779947247	0.7326852607261	0.174877480297214	0.001	-0.0816	-0.0384	-0.0097	0.2783125991718	6.1502599311468	2.3978396920729	0.1769400701282261
656	0.1334562024827201	0.0967	0.1659	0.3072	-0.9825	-0.1255436109636999	1.3729143993072	-1.4191424603796998	0.1441811168943889	0.8955	0.3374	-0.7517	2.939	-0.2226815537619999	-0.7212364387924	6.003116996328799	0.1556566057903162	0.8339	-0.2241	0.7235	-2.7317	0.0623980466901999	-0.4057446756091	5.0769820536508	0.1684942816584377	0.0082	-0.2662	-0.0209	-0.0433	-0.1538705930676999	-1.7043400899239998	9.6818870819323	0.1694297103075265	0.0654	-0.6848	-0.0284	-0.3305	-0.0400118622219	0.2657621723785	2.3671914711576	0.170358326369873	0.0042	-0.0894	0.0141	-0.1698	0.6167020062224999	-0.0647586285321999	4.2615583993626	0.1773008329413005
657	0.1166968609461043	0.8848	0.8914	1.5594	-2.8543	-2.1396313815888	-3.9223034456365	8.8873939199765	0.1323980873708963	0.2421	0.3519	1.0753	-1.2096	-2.5748046441615	1.4357058763044	13.674063750092	0.1555583822395285	0.7331	-0.3425	-1.8193	1.9084	-0.8928507387058	-3.5430759727191994	5.4737565182603	0.1568274192704165	0.0101	0.0557	0.2165	-0.2153	-1.1823367585964	-6.458079803343599	7.762025869833699	0.1655945730899984	0.0064	-0.156	0.028	0.1815	-0.3183244613937	-1.8265395432782	3.145081874158	0.1674530091220259	0.0009	0.0156	0.0128	-0.0858	-3.2677141008499	1.9825740030344	14.594021836950098	0.1745893789511736
659	0.1248220818935791	1.0229	0.1678	2.7379	2.1837	-0.4939910934692	5.5442592292747	3.7951074273834	0.143612541888705	0.1608	-0.178	-0.7511	-1.0409	-4.3400477456091	12.9337852844408	1.4260668337829	0.163076726582407	0.0785	-0.1387	-0.4715	-0.693	-0.1268419309768	4.2819774322959	5.0387799708411	0.1636583332602493	0.4901	-0.2551	-1.2093	-1.7218	-0.629881921507	3.1673106865034995	2.3370547096414	0.1687678545329993	0.012	-0.025	0.326	0.0026	-0.5441928006423999	1.0442033778087	0.9872346693551	0.1797112829033002	0.0117	-0.0382	0.3018	-0.069	-4.093957088580599	13.0631451693824	1.3292829782609	0.1809660678175066
660	0.1250591829172805	0.314	0.2909	1.1907	1.5047	-6.0661051884795	1.0460525002516	-5.5769926308171	0.1317810073208959	0.0035	-0.0054	0.1953	0.0446	-1.7931766532446	9.6813362795025	4.2505423507666	0.1390850499108409	0.033	0.1987	0.2799	0.4882	-3.205670141436	0.5704739451499999	-2.8851424703231	0.1507034939829128	0.2341	-0.7866	1.256	0.3659	-2.7468910604433	-0.6248460135774	-3.506644326291	0.1560727516482179	0.0205	0.0689	0.4327	-0.0736	1.9047534883098	1.9213562472652	4.5027311775536	0.1584873579569678	0.0024	-0.0844	0.1112	-0.0578	-0.9068175146043	8.0578067746363	3.6911237972433	0.1614574730548938
661	0.1177241489007977	0.4404	0.639	-1.0247	-2.0378	0.8470161079402999	-5.3091059347808	-3.916992136492	0.1493653094538349	0.0016	0.0881	-0.0207	-0.0876	0.802204395973	-1.3352631189273	-0.5746443064042	0.1506896751405741	0.0027	0.0566	0.0021	-0.1553	4.1008814619838	-3.4957069637563998	-9.212564068712	0.1531373161373943	0.002	0.0332	-0.0392	-0.1304	1.7627644905135	-2.736701215492	-3.7280275600399	0.1599844174624752	0.0014	-0.0466	0.0061	0.106	5.3827954312819	-4.2445622101002	-13.2346414402037	0.1631328229313053	0.0134	0.2127	0.1293	-0.2484	0.4190819630163999	-1.8642301666888	-0.68063443111	0.1684890463520005
662	0.1345187245715757	0.0064	0.0118	-0.0767	0.2559	-2.6769784948894	3.1459080778027	-9.7627370100208	0.1489859441409818	1.1738	-0.1764	3.4221	-0.2759	-0.1500936621205	-8.3199493881904	-0.159339274335	0.1586962641764807	0.0724	0.0912	0.517	-0.6393	-0.6986535391706	3.3015884502826	-1.2333253263836	0.1692548460746199	0.0033	-0.1576	0.0001	-0.0668	-0.044064194384	-11.0347365355825	-0.0905283136406999	0.1706087589400872	0.0204	0.2854	0.0111	-0.3133	-0.3224161365865	-5.1664481054626	-0.9437212774008998	0.1714358061621264	0.0023	0.1201	0.0335	-0.0706	-1.9073107853053	2.7413436931146	-8.8423854928557	0.1798699414263047
663	0.1556334529912039	0.2325	1.0676	-0.4856	0.9302	-0.6547467169093999	1.0940903407362998	-0.7241478230642	0.1658753422140793	0.4788	-1.4103	1.5301	-0.0093	0.8605894535317998	-0.6872047172368999	-1.0910609273724	0.1984383363771533	0.0001	-0.0051	0.0226	-0.0182	-1.8815017571661	0.3456678677302	-3.6627181290778994	0.2004769281749661	0.1811	0.8503	-0.4906	0.6258	-0.4441041305416	0.7171447635996	-1.0093061095778	0.201036040968791	0.0001	-0.0055	0.0055	-0.0212	-2.8608678203812	1.4367287951026	-3.5127818390801995	0.2024085111323881	0.1888	-0.8771	0.7461	-0.2702	0.8652319311543999	0.0778598577553	0.0363136173360999	0.2067855698173948
664	0.1328036619228194	0.0063	-0.1439	0.0977	0.2013	9.4004270403045	-1.6266769473221998	-4.1749643887919	0.1370307566036337	1.4108	0.7515	0.477	3.8277	3.4309876782549003	0.8191218991739999	11.7320130686786	0.1567891930075858	0.042	0.4526	-0.34	-0.2857	0.758140201589	-0.8799855676669	-2.9427406672679	0.1672033027181405	0.0024	-0.0065	-0.0888	0.1173	2.8605137331048995	0.4453631075239999	9.072502879419998	0.1689485780755952	0.0203	0.4035	-0.0481	0.1243	3.5009789298702	-0.1797583072682999	5.0443666812005	0.1697445070859835	0.0394	0.1857	-0.0225	0.5596	7.179670329412299	-1.4370041963174998	-1.5202540492787	0.1720352211871986
665	0.1844061286579671	0.1795	0.6095	-0.8178	-0.6476	1.0821694024342	-3.365402846078	-0.2027739802277999	0.1983373481759146	0.0981	0.2493	-0.7945	-0.2203	1.3377023868307	-3.2409608399739	-0.4273439994634	0.2296531292522306	0.4005	-1.0712	-0.2222	1.1913	1.8650563703335	-3.7686295677223	-1.1043588717489998	0.2332488564870271	0.0101	-0.0788	0.2045	0.1301	2.512445940502	-2.8763296314463	-1.7277885362212	0.2418929846477599	1.1692	1.1771	-2.153	-1.1088	1.3826321278901	-4.2590011023671	-0.4955254716665	0.2498365592775114	0.0344	0.0204	-0.449	0.0693	-0.6595072236241	-0.3624279988084	0.9399836894844	0.2622857174175884
666	0.1147066378526748	0.3665	0.674	-1.9303	-0.7829	-0.5666576711721	7.150045027295199	3.1263152485141	0.1534114968455125	0.0002	-0.0295	-0.0179	0.0348	0.4774670205751999	1.1289482659365	-0.131405722538	0.1546773091246115	0.0022	0.1209	-0.0407	0.0738	-1.3978578807709998	5.0356325283851	0.9995883809949	0.165741389883442	0.1447	-0.8099	0.8017	-0.1025	-1.6258900867082	5.4196598510478	1.209404763718	0.1702234108398694	0.3113	0.5547	-1.4558	-0.5623	-2.8539827900087	5.25229459845	-0.0018491224429	0.172734447700663	0.0191	0.2119	0.1932	0.2888	0.0323006282047	2.106425863678	0.2197308264594999	0.1794149541221542
668	0.1038348750431574	0.0062	-0.2288	0.1912	-0.01	5.2559535003050994	-7.097561424341399	3.9552335623324	0.1320525542061	0.0352	0.5775	-0.1086	-0.2338	1.8460536865054	-1.7541483667901998	0.1788927605929	0.1332167006267181	0.0066	-0.2701	-0.0195	0.0259	-1.2137718401257	-2.1746860219425	5.567786361633299	0.1342919210715072	0.395	-1.752	0.3567	1.1024	-0.5569792856199	-1.2674357340004998	1.549721979273	0.1451256766440705	0.0019	-0.0633	-0.0451	0.1156	-2.104065281836	-0.1797189642375999	6.870827538417299	0.1501378129852446	0.2804	-1.0279	0.8278	1.0294	1.0661174459086	-1.2304532851425	1.2176274571343	0.1519872737337459
669	0.1422508723467693	0.0263	-0.0151	0.485	0.2059	-0.01967151535	1.4301978520064	0.0186485965517999	0.1499427289155081	0.2526	0.4097	-0.4449	1.4702	-0.3440941465022	-2.8363177692244	4.4177895742723	0.1530194386891221	0.3129	0.5683	1.4353	-0.8272	0.7751363908514	-0.7469667808702	3.0114729419008	0.1588649181438053	0.0779	0.5014	0.1549	0.6786	1.0126502671873	-2.2203239375545	5.0300458180257	0.1613963718177204	0.0243	0.2646	-0.0031	0.3943	-0.2700505627248	-0.6744969183207999	1.6923798085912	0.1633937341992415	0.825	1.0953	2.3056	-1.0286	-0.4537038300324	0.548048417651	-0.2545887516596999	0.1693880942885133
671	0.0986177653934273	0.0388	-0.2898	0.2699	-0.6585	-0.4372977862305	1.661062756154	2.6071052723662	0.1196641062905578	1.0079	1.3857	-1.1935	3.0479	1.8902359099815	-0.3549528229754	5.6386038168933	0.1302013019288269	0.0864	0.6291	-0.621	0.4628	3.5324140113995	-1.7801541100829	7.7077718304984	0.1546123881643504	0.0023	-0.0607	-0.0509	0.1254	-1.5582594169349	1.2191618353316	-1.3865270879293998	0.1618816673787705	0.3373	-0.6743	0.5419	-1.5418	1.2456396949927	-0.0689683328171	3.1837954163668	0.1748557405089996	0.1603	-0.764	0.8897	0.0139	-1.628408040673	2.8125939217123	2.8346260189043	0.1826451510561317
672	0.0987024527040559	0.0149	0.2644	0.1667	-0.3593	0.6535664259884	-0.5438780563968	-1.7932946823366998	0.1193795769772683	1.0539	-1.8617	-0.6719	3.0536	1.5944550051788997	-0.8685760887638999	-4.5804336631861	0.1280134994876385	0.1328	0.2895	0.7473	0.956	2.4156227419493	-1.4056871438803	-7.608509364042299	0.1510892128836496	0.0038	-0.1219	0.1476	-0.0307	4.1365655908287	3.5503937764294	-1.4745374476053	0.1545717618042053	0.0016	0.0966	0.0756	-0.0046	1.9168317987347	2.020264626445	0.0446149968138	0.1572947179602859	0.1219	0.7882	0.6195	-0.3966	1.712995556678	-0.8119614675866	-4.7656999947524	0.1623256320954385
673	0.0979367742541533	0.0273	-0.2935	-0.5633	-0.1236	0.6053318703502	-1.6791212072453	0.1289664546346	0.1174217766959286	0.8533	1.4058	2.9004	0.7153	0.1308549201082	-4.923780292105	0.0430806186165	0.1254330064344666	0.2422	0.5402	-1.5094	0.5707	1.3618983507112	-7.4426784896418	1.1873726665259998	0.1501343258433955	0.0086	-0.0561	0.2392	0.1603	-4.2075797612422	-3.1086895707605	-3.1687663786394	0.1530934635554879	0.004	-0.0685	-0.1841	-0.023	-1.4681245336012	0.6171741225909	-1.1480689788567	0.1563426117401785	0.1604	0.6847	0.9295	0.4544	1.4021069280866	-4.4856563022298	0.9812545286887	0.1626321150779158
675	0.0979101306382612	0.0109	0.4015	0.0623	0.0401	-1.8340540621419	-0.4687722107904999	-0.1298713443407	0.1155914524146533	1.3184	-4.0604	-0.6493	-0.4478	-2.0146385730549	-0.3977973834077	-0.1074458168417	0.1418616652017041	0.0227	0.4887	0.0031	0.0308	-4.3096749259087	1.5228506893049	0.7274526376429999	0.1518040563830998	0.0069	-0.2578	-0.0262	0.0262	-2.5288126412732	-0.5266458089502	-0.1987609910963999	0.1524954174421438	0.0026	0.0783	0.1378	-0.0222	-0.8697170366541999	-0.4214818878890999	-0.0690863619091999	0.1528381771366551	0.0112	0.2974	0.1068	0.1	-1.1558195559046	-0.3010528709164	-0.0723124904266	0.1569026484116099
676	0.0923542089046999	0.0197	0.2652	-0.498	-0.0342	0.139274328678	-0.3249340905512999	-0.5895946580702	0.1205962003074264	0.8884	-1.7353	2.8222	0.2724	1.3354204910501	-1.1399643145325	-1.0370429462213	0.1329308832501784	0.065	-0.2165	0.8261	-0.0669	-0.7566058233917	2.0921836865646	-0.7090007562446999	0.1387076043818448	0.0456	0.2219	-0.6658	0.0238	-1.2557115108519	2.5023741246428	-0.6927914275963	0.151662130187583	0.0417	-0.5648	0.0278	0.3045	0.718010310275	-1.9131728968796	-0.5076037820914	0.1578884151605051	0.0179	-0.3315	-0.2349	0.069	-1.7864489949949	3.9584990338805	-0.4539005451858999	0.1629626475426238
677	0.0937826159251979	0.0584	0.4386	0.8319	0.2224	0.3183638044244	-0.4935976631621999	0.6083612837140999	0.1163611549137968	0.942	1.7355	2.8784	0.9201	-0.2066295972363999	-1.9534208172857	0.475657241163	0.1280433571980203	0.1722	0.4308	1.35	0.0948	-0.5868799889519	-2.969611957236	0.4102297811088999	0.1381089960040862	0.0457	0.1958	0.6752	0.0426	-1.8266575723703	-4.2705286103622	-0.1524149009318	0.1462782474001188	0.0197	-0.1841	-0.3754	-0.1661	-0.6933028869954	-2.6930697944457	0.1899481522195999	0.1547205935622141	0.054	0.0422	-0.7142	0.1095	0.1056753804602	-1.0819726872807	0.5137806379113	0.1617509769167233
679	0.0849007535501844	0.0973	-0.8106	-0.9975	0.2576	3.2111388227033	4.6913416667294	-1.0180009193625	0.1053603807181209	0.8314	-2.2316	-2.5476	0.606	7.8271385856422	8.9602178698022	-1.483625687697	0.128154236108051	0.0093	-0.29	-0.1461	-0.0556	3.3563146059863	5.340226272064499	-1.6271884067213	0.1331434452908647	0.0011	0.0477	0.1005	0.0218	4.2991703367118	5.39786381204	-0.8974538732976999	0.1389242764651531	0.1569	1.0862	0.6743	0.2443	6.8359696132171	7.950360957794599	-1.250321515646	0.1431519719971554	0.0006	-0.0435	0.0207	-0.0654	0.9996670670563	1.6633446519346	0.3388615234191	0.143969685262421
680	0.107985122878234	0.379	-0.4389	0.1352	-2.248	1.919546467853	-2.0518964231278	6.969893289719899	0.1485385907706105	0.0012	-0.0875	-0.0362	-0.0555	0.0209698353631	-0.5343176999367	-1.4541971007334	0.1494043996928998	0.0099	0.1233	0.0931	0.2756	1.2634227448691	-0.2766208488516999	4.1177202791234	0.1512425056401731	0.0326	-0.2538	-0.2438	-0.4467	1.169274872404	-0.337956633713	5.6112997535875	0.162256694435798	0.1963	-0.2288	-0.503	-1.2287	1.0320857243531	-0.1447430099452999	3.6157425504221	0.1640857104417037	0.2322	-0.2859	0.5557	-1.3159	1.4050183123584	-0.1403365905069	5.091342259856299	0.1669770041535659
681	0.1042544746010377	1.199	-1.6273	-3.4281	-1.6884	-1.3485217202731998	-0.0760500783431	-1.6599611512944	0.1062857576964483	0.0599	0.2961	0.8432	0.217	-1.3766519872237	-0.7738380708383	-1.0750876569082	0.131640268863018	0.3068	0.5503	-0.6542	1.6627	-0.7063254301570999	3.2514260861401	-1.962823801623	0.1440041134842557	0.5479	-0.6074	0.9894	-2.0878	-1.9908360394814	-10.1110802038386	3.1060142446729	0.1494587497146755	0.0075	0.093	-0.0854	0.2432	-1.6576399124831	-1.6443813111372	-1.242846339813	0.1549553540224803	0.0129	-0.2188	-0.0327	-0.275	-0.6286622875553	3.7304668279433	-2.0798299749248	0.1563115578398168
682	0.1027081566903971	0.0033	0.2167	0.0279	-0.0169	-0.9470654350104	0.5961256011664	-0.3644344933741	0.1212800064437036	1.0421	-3.3449	1.1494	-0.6159	-2.4677129145961	0.5476943303747	-0.2868500368337	0.1368199739644474	0.1274	0.7188	0.7393	-0.5779	-6.220880671253299	0.2026559511356999	0.1250321515646	0.1565631476457442	0.294	0.6522	1.243	-0.9197	0.522868878003	-0.5944731938769999	0.3449596931776	0.1594357697691283	0.0714	-0.1947	-0.6172	0.5032	2.8525270978728	0.144388922669	-0.3604215042427	0.1620632706998032	0.337	1.5156	0.6791	-0.6005	0.0996165537323999	-0.4643657913520999	0.3400418143400999	0.1627625957014134
683	0.0958351735625818	0.0323	0.0647	-0.3139	-0.6341	-1.2627932563779	-2.858664610662	-0.2340910326649999	0.10261264523855	1.8767	0.034	-3.1393	-4.1925	-0.9943951009425	-3.8012842832032994	-2.1303857693743	0.1096871696570345	0.0885	0.1535	0.8441	0.6889	-2.7246622480978	-7.7124929941824	0.5955354557058999	0.1255048770563895	0.0295	-0.1628	-0.5114	0.2534	-1.2447348052866	2.3612506735219	6.9311010614497	0.138985804361794	0.0456	-0.0545	0.183	0.6748	-1.4640722014391	-3.7739015338361	-0.1322712692134	0.1432542085723916	0.0054	0.0102	-0.1857	0.1498	-2.5835387969769	-8.5819739726524	-1.156291672273	0.1485109178065974
684	0.0920912187284023	0.0191	-0.3423	-0.0899	-0.431	0.7812345606098999	-0.1312483504152	1.5055004127662	0.1183546145187938	1.0244	-2.3373	-0.4405	-2.7066	2.2401134819966	-0.5387634624058	2.3793091246132	0.1333613341437654	0.0584	0.3257	0.3043	0.677	-0.0840367135752	-0.9814119008115	-0.2582083104841	0.1390699455777037	0.0223	-0.2514	-0.125	-0.4025	-2.2283105727866	-0.7835951424519	-1.7701216372544	0.1501299600255889	0.0565	0.6296	-0.3838	0.1445	1.9271790158088	0.1359695140992	2.8467436723599	0.1589162400225904	0.2151	-0.4891	-0.552	-1.2192	0.979248034123	-1.7207067906951998	-0.2682801263432999	0.1623174208300285
685	0.0983291139102441	0.0274	0.1835	0.6125	0.0937	-1.9429555711195	2.7608184933110995	-0.4380846468444999	0.1198874428608967	0.9247	-0.9638	-3.2389	-0.3877	0.4284062612923	6.702675425205499	0.0130618861923999	0.1293985081476787	0.0962	-0.7712	-0.7108	-0.1229	1.905382976801	8.9346842428779	0.2772503373429	0.156235893586815	0.0045	0.0119	-0.188	-0.0891	-1.3153162023624	-1.2297844536206	0.0155404971265	0.1638865163293452	0.3887	0.5458	1.7946	0.198	0.5028432753766999	4.9705198125766	-0.0714862867819	0.174993279204618	0.1151	-0.9846	-0.0514	-0.1208	-2.6909846138186	4.1556863037489	-0.3057346915697	0.1814013879944217
686	0.0912183811334387	0.0	0.0024	0.0203	0.0201	-0.8359607163135999	0.5473402430984	-0.5018596996092	0.1071309399670667	1.6005	-4.6871	-0.3205	0.5812	-1.2652325242812998	0.1681127701811	-0.0985149488728	0.1272902470115005	0.0357	0.2236	0.4246	-0.437	6.9658803005885	1.0189451520993	-1.4082837839065	0.137268692571616	0.0006	0.0045	0.0598	0.0584	-7.2371898402957	-2.4133801891994	2.8140496138482	0.1395713263109252	0.0256	0.1592	0.3489	-0.3578	-3.20252269898	-0.7557009336856	0.9318003390988	0.1422805679927022	0.0105	0.1405	-0.2174	0.2091	0.2335008872045	0.0017310933508	-0.0165634159247	0.1521705917774963
687	0.1407808658444468	0.3941	1.4833	0.5712	1.2931	-2.9395538817812	-0.9641403103342	-2.8451699511319	0.1541554711540296	0.0342	0.4124	0.3792	0.1372	-1.9118745768665	1.1785204846184998	0.9212957499019	0.1590581121966243	0.3742	-1.7587	0.3374	0.5673	-1.6182181957217	0.5961649441971	-0.4906469358597	0.1631437069738961	0.0266	0.3529	-0.0039	0.3458	2.1259793499359	-0.9199974298888	-2.7597168884515	0.1719369388375179	0.2334	-0.6507	-0.5084	-1.1636	-1.6338767219403	1.4778029191534	1.7045368050774998	0.1744326652015557	0.0767	-0.5548	-0.372	-0.4617	2.137900288238	-0.3054986333855	-1.3131129926432	0.1765734274258499
688	0.150105128885574	0.4345	1.6826	0.6667	1.0325	-1.159439114729	0.3934696500307	0.6907062469692	0.1594475710744502	0.0905	-0.785	0.315	0.3681	-2.5888501061213995	-1.3883762103723	-2.1137830104189	0.1668856214864879	0.3587	1.1793	-0.7306	-1.1401	0.5840472907415	1.227895988147	1.9957932613496	0.1769068983652366	0.1528	0.9252	0.288	0.5969	-0.9380558809801	-0.6861031123772999	-1.0273645606691	0.1780686237414347	0.0814	-0.6671	-0.2923	-0.394	-0.9008373739379	-0.6681233473474	-1.0318496661689	0.1794413349804932	0.0076	-0.217	-0.1078	0.067	2.6721393021133	-0.0791975207991	-0.2023412068901	0.1824865395722416
689	0.0941256273524699	0.0038	-0.1426	-0.0548	-0.194	1.2843138941708	0.1002853852543	-1.1645143656893	0.1061564019692727	1.162	2.2795	1.3146	3.0813	-0.6105644934333	-0.610603836464	-2.0222711210107	0.1289709439122459	0.159	0.7012	0.4301	1.0831	-2.4637392684954	-0.9372690203661	-1.0184336927002	0.1414755677830935	0.0008	-0.0353	0.0792	-0.0287	2.1317627754488	2.0844331095167	5.9826192773341	0.1435737970931365	0.0226	-0.2254	0.0564	0.4273	2.4448152707287	1.4471940412687998	3.1822216951388	0.1475601959329274	0.0127	-0.3482	-0.0888	0.0126	1.6621250179829	-0.9958114500477	-5.8125786986487	0.1534428667899242
690	0.1044973210115733	0.0874	-0.8329	0.7492	-0.0146	0.5458452079317999	1.0237450018447	0.3887878293774	0.1062166664246998	1.1325	2.7336	-2.823	-0.7427	1.9423260826283	-1.0231548563842	-1.0373970334976	0.1309360856028721	0.4389	-1.4165	0.1239	-1.7339	3.0360229930576	-2.6231178858611	-2.067869693592	0.1483287544261087	0.4759	-0.9037	-0.5103	-1.9328	0.1579622682605	6.1532106584493	7.788110299187799	0.1511774953790932	0.0421	0.3774	-0.1593	0.5002	3.3894807808664	-3.9126250600843	-3.6779438819588	0.1551222947370596	0.0106	-0.2064	-0.0591	-0.2371	-1.2865957899514	2.3303663944224	0.052326230831	0.1567038776512812
691	0.0959668077468619	0.0247	-0.6144	-0.0846	-0.0434	0.0910791160705	-0.4648379077205	-0.4426484384056999	0.1189736573493418	1.2345	3.901	0.5047	0.304	2.7531072592939	-0.0581489993745999	-0.1604802222252999	0.1473219457583606	0.0011	0.0622	-0.0659	-0.0532	-0.8352131987303	-2.8024434197917	-2.3905612313934	0.1494893582134225	0.0013	-0.0232	-0.0526	0.0995	5.378861128211899	2.2562441245836	1.673259095671	0.1504723845664099	0.0148	0.0591	0.3017	0.2313	3.4449151111227	0.718010310275	0.4174295557269999	0.1578359841876004	0.0086	0.1782	-0.2168	-0.0576	-4.2974785863917	-1.087834798855	-0.8431211479009999	0.1593935819308805
692	0.1016379657559196	0.0024	-0.1786	0.0474	0.0251	2.4950563209326	0.7321738013269999	0.2920039738553999	0.1198407888792311	1.0418	3.3618	1.1816	0.5845	4.4825088597738	0.8577960983520999	0.2745750112553	0.1335681926918288	0.1499	0.9021	-0.7052	-0.6098	7.9997364613231	0.4009841688944	-0.3069149824907	0.1574804610908802	0.2441	-0.1816	1.2069	0.9141	1.5213556541382998	-0.6522681059752999	-0.5872340762281999	0.1611299088318039	0.3165	-1.4745	0.6042	0.6381	2.8898636340071	0.0127077989161	-0.2018690905217	0.1620566095202103	0.0422	-0.5663	0.254	0.0763	4.3110912750139	5.287467267895799	3.5685309135821	0.1633115392266908
693	0.105238927562167	1.2281	-3.8575	1.0789	1.2086	-0.8819527192018999	0.6863785135921999	1.0466426457121	0.1350095395112149	0.0003	-0.0097	-0.0452	0.029	-0.1661062756154	1.9036125404195	3.313076615247	0.1402906785829906	0.0824	0.9334	-0.0434	0.091	0.7587303470495	0.5372684272392	1.0735532787109	0.1466729232097278	0.2468	1.5538	0.0295	0.3303	-4.4546933370689	1.4349977017518	1.7248378089187	0.1500449276389569	0.0313	-0.5085	0.1531	0.177	4.7199047070176	-0.1653194150014	0.5340029556910999	0.1519459557516217	0.0722	0.6935	0.1874	0.443	-6.490341088517599	1.6051563095293	1.6523286033385998	0.1577417181698061
694	0.1649169470848705	0.7556	1.9678	1.732	0.0175	0.6202035359547999	0.2966071084473	-0.0560244757168	0.1728620556307437	0.2273	-1.3078	-0.51	0.0406	2.2887021249111	0.9066601424815	-0.1142521611527999	0.1873596837826605	0.0291	-0.2119	0.4289	0.0663	-3.8241819270707	-4.3141993744392	-0.1760994054132	0.2013981921707268	0.0877	-0.5796	0.5564	0.0881	-0.9095715267533	-0.9477342665323	-0.0625947618437	0.2032150709826341	0.0004	-0.013	0.0055	-0.0519	1.5719901346492	-1.2032672509287998	-0.2479791225020999	0.2048360807595833	0.0003	-0.0189	0.0339	-0.028	1.5372502385411	-2.3645948311314	-0.3505070605063	0.2143694267843954
695	0.0945377392388174	0.0018	-0.1656	0.0387	0.0053	1.340023625642	0.3258783232881	-0.7217478981915	0.1118471841088754	1.3638	4.0585	-1.2514	-0.5032	-0.2107212724291999	0.850202893427	-0.5640610311459	0.143408219410396	0.0011	-0.0632	-0.0579	-0.0613	-5.2701956774185	0.2578542232078	1.7533615061761998	0.1437549381078729	0.0071	-0.2308	-0.0443	0.1387	1.3859762854996	0.9445868240763	-1.2371022573308	0.1458817899840513	0.019	0.1162	0.317	-0.2856	-0.5039448802362999	0.9974245143064	-0.5770835743076	0.1548285527397133	0.0514	0.6593	-0.0057	-0.252	3.646705515583	0.32261285174	-1.5885535505739	0.1550216170674746
696	0.1370554631634939	0.1009	-0.5736	-0.8806	-0.0034	-5.3524619546122	-0.6288196596780999	0.3796602462549999	0.1580850754080676	0.0454	-0.6138	0.2322	-0.0111	-2.9830672737354	-1.5342208251771998	0.4469761717827	0.1712677475335936	0.0046	0.064	-0.0226	-0.1899	0.5067382354159999	-0.0784893462465	0.5841653198336	0.1977383120362092	0.8192	-2.3614	0.7969	-0.0577	-3.3944380027346	-1.2243944584147	0.4287996915993	0.2018164584637079	0.006	0.2066	-0.0466	0.0081	1.2928513318327	-0.7422849602168999	0.6085186558368999	0.2095938038454857	0.1584	0.4386	-0.9699	0.0302	-1.6770753696488998	-2.4100753746206	0.4708180483869	0.2258116612313898
697	0.1046824721108135	0.0153	-0.3839	-0.2647	-0.0447	1.0242171182131	1.8119432788885	0.4586217088698999	0.1067374309479911	1.1928	-2.4186	-3.2421	0.6341	0.3555823114666	-0.3200162117138	1.2370235712694	0.1327076716274872	0.3589	1.7438	-0.4445	0.9043	-0.2295272411038	-2.5606018100788	2.1404182422028	0.1467333622243685	0.5235	-1.7524	1.0108	-1.122	-1.4776062039998998	9.5591368261483	-4.123543047667	0.1496271997233399	0.0183	-0.1377	0.3594	-0.1888	5.1324950699685	4.1696924226781	0.8430818048702999	0.1535391694543755	0.0227	-0.4021	-0.1273	-0.2107	0.0948560470177	-3.8800490306647	2.9891261004632	0.1572967983386195
698	0.0967600511178115	0.0319	0.6909	-0.1119	0.0683	1.387628692789	-0.5513532322297999	0.5240098258933	0.1199677184170835	1.1973	3.8064	-0.5946	0.3584	-0.7318590570814	-0.2750864706544	0.3299699984809	0.1453629834638976	0.0037	-0.1338	0.1218	-0.0766	2.5422679577726	-3.0096631624886	2.7435469028338	0.1518594214207662	0.0093	-0.0319	0.2968	-0.0555	5.3482522503273	-1.0295284273576	0.7735233265927	0.152050893768499	0.0037	0.0567	0.0954	-0.156	-1.5805275723111	1.0683599986585	-0.8377311526951	0.1522140110850597	0.0056	0.0601	-0.1897	0.1232	-1.4927139277886998	0.5502122843395	-0.3407893319234	0.1581530888226084
699	0.0922195756093827	0.0056	0.2804	-0.0508	0.101	-1.0333053583048	-0.5493073946334001	-0.5460419230853	0.1058962275249646	1.5807	-4.5096	0.731	-1.2327	-1.7671315669212	0.0241172778191	-0.5769655452154999	0.1178156804025736	0.0221	-0.0107	-0.4888	-0.2045	-9.1621263033546	1.3709865908029	-2.5365238752904	0.1373404863874848	0.0048	0.2116	-0.0036	0.0886	-2.6275243052995	0.5063841481396999	-0.6857096820702999	0.1398719661534087	0.0008	0.0244	0.0195	-0.0851	5.5240369114949	1.7077629335948998	2.3481101012681	0.1429433366200435	0.0295	-0.165	-0.4868	-0.2121	3.1401246522898	0.2550608680280999	1.0923592473855	0.1498295759582899
700	0.0977748527600794	0.005	0.1565	0.2281	0.0002	-1.23143686091	3.0367705106409	-0.4360388092481	0.1197226358111478	0.882	-1.8579	-2.7492	0.2019	2.1861741869069	6.2441717454277	-0.7559369918698	0.1297097670702414	0.1198	1.0559	0.5164	-0.0649	4.4090947644876	7.8355186511812995	-0.9365608458135	0.1552287402105566	0.0018	0.0271	0.0986	0.0822	-1.6963927977226	-1.0136731859855	0.2036395269031999	0.1635756440095041	0.4007	1.1219	1.549	-0.1289	1.6149920672043	4.4083472469043	-0.6077711382536	0.1775339227780188	0.1221	-0.9947	0.2058	0.0021	-0.8537437661899999	5.0636841092742	-0.5554055643918999	0.1817017312699886
701	0.1078888536556531	0.0002	0.0228	0.0408	-0.0102	-1.5846979335652998	0.1688209447337	0.0260057432927	0.1301201881209216	0.8971	1.5351	2.8233	-0.1162	0.8824248355703	2.4834894699068	-0.0846662020663999	0.1421505882622745	0.0965	-0.892	-0.4711	0.0289	3.4502657632979	4.6207996126843	-0.1973052989604999	0.160384783167463	0.0545	0.3335	0.6307	-0.0257	-1.3149227720554	-4.3674698380070005	0.1334515601344	0.177963083035904	0.2366	-1.4068	-0.1222	0.0268	-5.5350923031216	-1.1376037326905	0.1315237516301	0.18278000631727	0.3409	-0.7386	-1.4997	0.0584	0.1697258344398	0.1727552478037	-0.0189633407974	0.1881084002218995
703	0.0988862657609868	0.0396	0.0177	-0.6721	0.3849	-0.1626047458831	-0.6136725928586	2.5192916278438	0.1145954928776533	1.1813	0.1693	-3.4096	1.9517	0.1336482752879	-2.2659618531665	2.4831353826305	0.129083618025979	0.0481	0.1455	-0.722	-0.1308	0.6445568719581	-7.451255270334399	4.317386159925899	0.140658315354152	0.0086	0.0128	-0.166	-0.2527	0.0884037899829	1.5636494121408	0.2638343638741999	0.1576936541171872	0.0082	0.0915	0.2077	-0.1636	-0.4956435007586	1.6507155390799	-0.8787265906844999	0.1696865258650709	0.3898	0.1475	-1.806	0.4027	0.1967151535	-3.5942219126292	3.5274174465006	0.1742063736193495
704	0.0991505656826264	0.0229	-0.087	0.5812	0.0243	0.8103090602972	-1.9640434355747	0.1867613667329	0.1141041454405392	1.1631	1.4394	-3.6355	-0.0292	0.6537631411418999	-2.0832921616264	0.1709848114221999	0.1273801214869726	0.1134	0.9179	0.6999	-0.0481	1.1765926761142	-7.8755698564339	0.1870761109785	0.140921660161273	0.0061	-0.0871	0.2292	0.0657	-1.4507349140317998	0.5860931283379	0.3395696979716999	0.1512205060343502	0.0033	0.001	-0.0484	-0.1741	8.142197575487799	-3.6280175760005	-0.1233797442751999	0.1567420704722414	0.0044	-0.1068	-0.1715	-0.0401	1.8978291149066	1.6187296551208	-0.371398209808	0.1588224771028244
705	0.0971827067481566	0.004	-0.0714	-0.124	0.2023	0.64916000655	0.2383794230113	-1.7717347015131	0.111222408018765	1.0804	0.8721	-0.1492	-3.7132	0.6718215922331999	0.2784306282638999	-2.0055503329632	0.1230430743461858	0.1712	-0.5955	-1.23	0.4691	2.5472645226715	2.3899710859329	-6.358620621734	0.138337269108987	0.0019	0.0068	0.0052	-0.1438	0.3531037005324999	1.5222605438444	1.4213456700988998	0.1489501128305624	0.0084	-0.0933	0.1003	-0.2575	-0.1938037692281999	-5.2356524964639	-6.98338794925	0.1544821232592915	0.0006	-0.0488	0.0519	-0.0324	-1.2296270814978	-1.9492897990622	1.1103783554461	0.1594305870142018
706	0.0997124324696031	0.0519	0.5026	0.4765	-0.5491	1.2379284609755	1.9868623933807	0.3737981346806999	0.1160545572734781	1.0832	-2.1824	-1.9797	2.3062	2.0492997831016	2.1308578857427	-1.1555834977203998	0.1302156635584468	0.0632	0.3537	-0.0312	-0.7762	5.0171806469868	4.0808558593575	-5.1089285945792	0.1406842004643241	0.0107	0.0636	0.1799	0.2779	-0.2251208216654	-0.2058033935917	1.297926582793	0.1577343936652013	0.0105	-0.1099	-0.2424	0.1695	-1.5679378024871	-0.8165646021784999	1.1163978391432	0.1708721044821944	0.4187	0.9544	0.5804	-1.5582	3.0092697321815995	3.1126632168612	-1.8680857836974	0.176827811649168
708	0.0923066608123673	0.0051	-0.2217	-0.0937	-0.1555	-0.8119221245559	-0.638930818568	-0.4753424969173999	0.1008449546405973	1.3348	3.187	1.5739	2.6872	-3.9462240083021	-1.8933440094068	-3.405926167699	0.1198419516273405	0.2842	-1.3922	-1.0677	-0.6925	-4.0953340946551	-2.6041545450637	-2.7330029706062	0.1371255286594011	0.0063	0.1106	-0.0614	0.2301	-3.0815428795774995	-1.344744789326	-2.8557138833595	0.1401380678936262	0.0008	0.069	-0.0436	-0.0419	4.4016195886546	4.6100589653032	0.9832610232544	0.1429649356584078	0.0246	0.146	0.4185	-0.2493	2.4390711882464995	2.2105275229102	0.8829756380000999	0.1474282468070767
709	0.1511988202676188	0.1402	0.58	-0.8512	-0.5742	-2.0569716740881	1.1358726393397	1.5527120496062	0.1676903468112718	0.4728	-1.7344	-0.5657	0.9491	0.2881090138161	2.2405462553343	0.3530643575018	0.196498974693678	0.0	0.0077	-0.0013	0.006	-3.4793009199545	3.3387676142941	2.9907785077526	0.1976272923763284	0.2169	-1.0913	-0.0423	0.6736	-0.1493068015065	0.969805706755	0.3124230067887	0.2032742358987618	0.0361	-0.2385	-0.4566	0.0356	-0.6493173786728	0.7159251296479	0.5635495717468	0.2061597437995509	0.2676	-1.1823	-0.0026	0.7411	-1.6455616020581998	1.4403090108963	1.3701210441274998	0.2062138082792023
710	0.1405575079595092	1.2722	-1.9357	-0.4607	-3.1012	-4.627920701241	-1.4898812295783	-6.2953963713991	0.1433508467580262	0.09	-0.7051	-0.4902	0.4518	-1.9126220944498	-1.5195065316954	0.799450383824	0.1446096417567365	0.0877	-0.0011	-0.166	0.939	2.723324585054	1.6149133811429	-12.4417219994759	0.1522443505788712	0.0208	-0.2262	-0.038	-0.3899	1.234977733673	1.0111945750514	-13.5950629444464	0.165109131634195	0.0026	-0.1135	0.0553	0.0874	-0.1203109878806	0.5468287836993	-4.0367129789121	0.1655168266211975	0.0044	-0.0701	0.1764	0.0637	1.0331086431513	-0.1435627190242999	2.8985191007611	0.1737138296247626
711	0.1420586308360172	0.0241	-0.5009	0.0443	0.038	0.0019278085042999	-0.0742009559002	1.9214742763573	0.1469277877465032	0.1834	-0.8363	1.0829	-0.0157	-1.4010446662577	0.9899099954427	-4.9231508036138	0.152302856579904	0.7249	0.9766	-1.166	2.1968	-1.7816491452495	1.4266963222741	-0.2608836365717	0.1564651655379111	0.2083	0.7214	-1.1657	-0.3423	-3.3605636533019	3.8356700920351	-4.7804929742956	0.161417602260524	0.2169	-0.2715	0.1292	-1.3874	-0.0265958887531999	-0.4539005451858999	2.5018626652437	0.1626441008647646	0.0112	-0.2361	0.2031	-0.0796	0.7538911542733999	-2.6276816774222995	-3.3535212508066	0.1692599178466358
712	0.1372255018447491	0.0032	0.0741	0.0857	0.1483	-1.9250938351817	-0.1667357641066	-3.7372731722544	0.1385932092980117	0.0433	-0.5221	-0.4016	0.1869	-2.3492903921891	-0.7248559976168	-3.5520461837187995	0.1448463326581591	1.7174	-0.8265	4.0855	0.6409	-2.3079408669234	-0.0132979443765999	-3.9686888788318	0.1499472112286215	0.0094	0.0452	-0.2256	-0.2035	-1.6705837695833998	-0.0982395476579	-3.060100927846	0.1506927848670287	0.6183	0.3725	-2.4422	-0.2264	-1.9211988751424	-0.5986435551312	-2.6963352659938	0.1519538410506686	0.1022	0.5489	0.4027	0.7385	-4.8880568202294	5.0852834331285	-2.921613459782	0.1522500797960097
713	0.1007381681335208	0.0115	-0.0123	-0.0798	-0.4053	-1.0674944519830998	-1.7919570192929	-0.7854442648947999	0.1089326626293124	1.769	-0.757	-1.9931	-4.4513	-1.5538923405272	-3.1694352101612995	-4.6787518969054	0.1225275094825028	0.0654	-0.2852	-0.6317	-0.5661	-3.168294262271	-8.351620527903899	-1.9449620656852	0.1418988396993359	0.0294	-0.1488	-0.5238	-0.1183	-0.2874008392635	0.1510772378879999	3.805651359611	0.1500121961326788	0.1656	0.1867	0.3666	1.2194	-1.2449708634708	-2.4277403954049	-1.5911895336308002	0.157403543686471	0.0146	-0.0105	-0.3713	-0.0387	-2.9162628076068	-7.481195316697099	-4.3271038885088	0.1592678629152381
714	0.0886396513120712	0.0818	-0.6051	-0.7976	-0.6187	1.721651023432	2.9556451813375	2.5229111866682	0.1145889882501131	0.9811	1.9526	2.2939	1.941	4.2120255237113	4.3490179566087	4.8774735449711	0.1328049036819413	0.0198	0.1271	0.4311	0.1479	0.5198788076698	0.9587109720976	1.4506562279703998	0.1421329092726092	0.0295	0.4269	-0.1003	0.3445	1.3140965684107	2.5404975213911	2.1565488847898	0.1479363989678154	0.0557	-0.5567	0.1274	-0.4887	1.548148258045	2.1950657118451	2.2912594219066	0.159279352586427	0.3078	0.6872	1.4672	0.5232	1.5979958779419	0.6287803166474	2.484905819012	0.1596139171852238
716	0.1077362396588509	0.1282	0.6413	0.9403	0.6992	-1.0303546310023	-0.4769949042067999	0.5719296372859	0.1108192960379801	1.2868	2.3105	3.0177	1.7241	-1.6440665668916	-0.8821887773861	0.5920339259735999	0.1423917552294281	0.0755	-0.5409	-0.3571	0.6122	-1.4593903807858	-3.1700253556217994	-5.0090366396319	0.1503116860893107	0.0026	-0.1086	-0.063	0.099	0.0007868606139999	1.1785598276492	1.6456009450888998	0.1533914240059152	0.0079	-0.1963	0.0655	0.1857	-0.2266945428934	-2.3974856047966	-5.9726261475363	0.158034455808561	0.0365	-0.3926	-0.1536	0.4112	0.4985548850304	1.4874026186442	1.3811370927234998	0.1602220315065182
717	0.1420656495863782	1.5538	4.0165	0.3136	0.418	-3.1299348073385	1.0770154654125	-0.2416448945593999	0.1619573691160666	0.0431	-0.2705	-0.5655	-0.0764	-2.2721387089864	0.6976699634031	-0.1844794709523	0.1710763281048645	0.0102	0.2775	0.0748	0.0851	-7.1956435998765	0.7123842568848999	-0.636176806419	0.1733022472959453	0.0405	0.5838	-0.0929	0.0364	-0.1876662564389999	1.5697475818993	0.0799843814131	0.1781035885031683	0.1092	-0.8982	0.3307	-0.0581	-0.7915030916226	1.1821793864736	-0.0067276582496999	0.1886166567506733	0.2053	1.2652	0.0892	0.1551	-4.3240351321142	1.6627545064741	-0.3057740346004	0.1918352508255929
718	0.138458171392812	1.6043	4.1284	0.4751	0.3336	-5.007580947496	0.8287215986647999	-0.3390188955419	0.158625098773781	0.0313	-0.0654	0.5391	0.0274	-4.4289629949911005	0.4011415410172	-0.3085280467494	0.1697835267663769	0.0207	0.4197	0.0418	0.0683	-7.399833929209499	0.4872240921888	-0.5151576439857999	0.1725964926353835	0.0161	-0.3739	-0.0032	-0.02	-2.0177073294495	1.3630392986015	-0.0996952397938	0.1757762448965611	0.2116	-1.3298	0.1724	-0.0877	-0.6840179317502	1.1861530325743	0.0060981697584999	0.1852617797039944	0.2274	-1.3217	-0.2748	-0.1358	-4.7516938758232	1.4490431637116998	-0.2854730307592	0.1891329345509342
719	0.1358138583886508	1.4316	3.9543	0.3423	0.2391	-7.147054956962	0.8271085344061	-0.3935483360921	0.1548159153876313	0.0384	-0.3364	0.5087	-0.0049	-6.2094318493196	0.3595559575673	-0.3402385294936	0.1709141728851907	0.081	-0.8374	0.0778	-0.0576	-6.7379661237434	0.5556416225761001	-0.3922500160789999	0.1715299652394341	0.0109	0.3078	-0.0256	0.0124	-4.5606834617747	1.3067394216698	-0.2543920365061999	0.1759024394482508	0.2144	1.3418	-0.1463	0.0793	-2.3704962857364	1.0482950530014998	-0.0980428325043999	0.1827194283902444	0.2015	1.2551	0.26	0.1068	-4.6807977345018	1.4873239325828	-0.2388515393796999	0.1884588434617559
720	0.1414102892520642	1.6521	4.1555	0.4024	0.3061	-1.8794559195697	1.2210109577745	-0.0766795668343	0.1622048617416298	0.0402	-0.2911	-0.5328	-0.0519	-1.0680452544129	0.8683006875489999	-0.0314350815292999	0.1729145332752697	0.0614	0.7243	-0.0784	0.0467	1.4975137775341	1.7973076714680998	0.1728339338651	0.1747145529745763	0.0145	0.3108	-0.1641	0.0278	-2.8446584917328	1.1529868576942	-0.1170455163324999	0.1780784736584946	0.069	-0.7272	0.2255	-0.041	-0.1681914562424999	1.2901760057451	0.0337169773099	0.1885163943482703	0.2371	-1.3556	-0.1735	-0.1381	-3.4466068614428003	1.7193691276513998	-0.1505657784889	0.1901286265529709
721	0.1419773648859761	1.4054	-3.7072	-0.0313	-1.0507	-3.7309389443117	1.2597244999833	-0.4426484384056999	0.160294954261133	0.0339	0.0282	-0.5069	-0.2442	-2.4657064200304	0.7633334816413999	-0.3145475304464999	0.1734182916887276	0.017	-0.3721	0.044	-0.0792	-0.6073777079466	1.5149820831649	0.5254261749985	0.1764776410891779	0.0403	0.4486	-0.3641	0.0931	-0.4277767728010999	1.347105371168	0.5166920221831	0.177666465405196	0.1848	1.2166	-0.2114	0.189	0.2360188411692999	1.2138505261871	0.6412914004099999	0.1862071839527769	0.1982	-1.2	-0.1107	-0.3803	-3.0870115608448	1.6470566372248	-0.0875775863382	0.1918136510522425
722	0.1135746603064272	1.0309	2.9958	2.085	0.5414	-4.0625220070513	-3.2088569269227	-0.7212364387924	0.1224208960646675	0.0031	0.0261	-0.0459	-0.1883	-0.0079866352321	0.3857190729828	-0.0325366863889	0.1229231690710906	0.1421	0.6233	1.1592	0.0418	3.5492134855084	2.7889487602616	0.5976599793637	0.1329612903627168	0.0219	-0.4849	-0.0485	-0.0973	0.8017716226353	-1.0451476105455	0.2610016656638	0.1457511862503714	0.012	-0.2485	-0.2457	-0.0401	-4.666476871327	-1.7059924972133995	-1.0005326137317	0.1496324791289468	1.4435	-2.6215	-2.7271	-0.4011	-3.2476491551929	-2.4347041118387995	-0.5802703597943	0.1513729006377828
723	0.1064334123741174	0.8264	2.8113	1.9026	0.3516	1.7486009994614995	1.3792092842192	0.1668537931986999	0.1201419935585807	0.13	-1.1139	-0.5958	-0.1669	-1.1519245958653	-2.2198911642168	-0.0313563954679	0.1228219453067867	0.0031	-0.0208	0.028	0.1907	-0.0293105578714999	0.3593985854445	-0.0470149216865	0.1294089894178524	0.1083	0.8275	0.7502	0.0876	1.0257121533797	0.7228495030511	0.0850596323734	0.1412738096715063	0.4312	1.2076	1.7652	0.0611	-2.5554872160878	-1.0523473851635998	-0.4078691992668999	0.1430073491374075	0.4978	0.9458	2.0798	-0.0297	-2.4359630888212	-0.5992730436224	-0.4328913667921	0.1471219688857388
724	0.1065038813774279	0.8105	-2.4754	-2.2003	-0.6681	1.2132997237572998	1.1634914468911	0.3072297267363	0.1186166598703792	0.1019	0.8333	0.7196	0.276	-3.4486133560084995	-5.165621901817899	-0.9309741354541	0.1228350813469801	0.0032	-0.106	-0.0115	0.167	-0.0382414258403999	0.3774176935051	-0.0316317966828	0.1264009776983898	0.0202	-0.1125	-0.4757	-0.0162	-1.1959494472186	-1.6908060873632	-0.5846767792327	0.136681857202212	0.0205	0.4509	-0.0487	0.1381	-3.8100971220801	-4.7621591219894	-1.3418727480848998	0.1412800272869499	0.4553	-1.0559	-1.9181	-0.201	-2.6951156320421	-1.7425421727336998	-0.777418286632	0.1444132383868379
725	0.1041072576076285	0.393	-1.897	-1.4097	-0.2759	-9.7316953587985	-7.905982019164999	-0.872234990619	0.1088234139185907	0.34	-1.7313	-1.2534	-0.3426	-0.6430618367915	-0.6718215922331999	0.1696471483784	0.1223732061200055	0.1547	-1.1291	-0.7072	-0.349	0.0198682305035	-0.3847748402459999	0.4322225352702	0.1227543048977234	0.0055	0.2482	-0.0201	-0.0726	0.105045891969	0.3419696228443999	-0.1921120189081	0.125733365512236	0.2441	1.2666	1.1433	0.0136	0.1068163283505	0.3482251647257	-0.1495822027214	0.1331002284719891	0.0792	0.7779	0.4947	0.2074	-0.3721063843605999	-0.4809292072767999	0.1780272139174999	0.1388636397392346
727	0.0968406949020659	0.6885	-2.5037	-2.0488	-0.4453	-14.413319296944998	-12.4757930640621	-2.4347827979002	0.1195672678211939	0.4456	-2.0232	-1.1352	-0.4561	-4.2001045854092	-3.3881431178226	-0.7546780148873999	0.1225178054601962	0.0038	-0.1225	-0.0366	0.1723	-0.2838993095312	0.1971872698684	-0.1249534655032	0.1234230419801992	0.2451	1.0583	1.3602	0.0934	2.0117271887831	1.7862129368106998	0.3453531234846	0.1297711281250234	0.9402	2.367	2.2654	0.3634	-9.9443837827627	-8.310782462037299	-1.7469485921720995	0.1336531684845263	0.0174	0.4182	0.0523	0.1331	-0.1391562995859	-1.3637474731541	0.2377105914893999	0.1443798343682209
728	0.1041377863603768	1.0085	-2.1349	-3.155	-0.1176	-2.631655323523	-4.732376447749499	-0.1519821275940999	0.1124325267213828	0.0133	-0.4006	0.0797	0.1057	-2.4823485220165	-6.2293787658845	0.0149896946967	0.1227443998567014	0.003	0.1091	-0.0156	-0.1584	-0.0449690840900999	0.3819027990049	-0.1540673082212	0.1234958754339953	0.0493	-0.6381	-0.4174	-0.1328	-0.1106326023284	-1.0439279765938	0.0730600080099	0.132341783020914	1.1239	0.7571	3.4713	0.3394	-1.0380265219888	-0.9661861479306	-0.1228682848761	0.1333849507191463	0.0328	0.6017	-0.0727	-0.0313	-1.7721674748508	-3.191506650384	0.0632635933656	0.1390479283322128
729	0.0960817173210089	0.7909	2.6942	2.2038	0.4806	-13.1949443222274	-11.4730178975805	-2.1798793019949	0.109638416187395	0.2582	1.5127	1.0713	0.3105	0.6595465666547999	0.2530150304317	0.2316124217309	0.1227827628269583	0.0903	0.9014	0.4752	0.2558	-1.5014087375733998	-1.7618202577767	-0.1234584303366	0.1229165740402524	0.0066	0.2425	0.0632	-0.1326	-0.3502316592914	0.1059114386443999	-0.1360875431912999	0.1270885855505937	0.5356	1.6767	1.8638	0.1918	-12.915294060011798	-10.5594727247265	-2.2976723359107	0.1327272163795266	0.3577	-1.5254	-1.2831	-0.2619	-1.7449027545757	-1.7591449316891	-0.2071017136047999	0.139116182822215
730	0.10682762110002	0.8957	-3.4961	-0.4811	-0.3507	-15.3630994010737	-0.3318978069852	-1.3785404526972995	0.1250892964028469	0.0853	0.9941	-0.1689	0.081	-14.502155860265598	-0.7649858889307999	-1.323106122441	0.1439229592521114	0.0003	0.0593	0.0054	0.0033	-0.5598906698917	1.4790225531051	0.0516967423397999	0.1516719279206253	0.0012	-0.0704	-0.0792	-0.0235	-20.8882772604589	-0.0090882400917	-1.8887802178456	0.1556160577061974	0.7906	-2.7495	-0.0904	-0.2294	-7.268231491518	0.2648572826724	-0.6490026344272	0.1576156522406948	0.105	0.8874	0.4164	0.1953	-5.9787636603255	0.7596745797862999	-0.4500055851465999	0.1617045930424725
731	0.1217127740136755	1.0568	3.5813	-0.4431	0.0488	-6.622573014700299	0.6875194614825	-0.0660176055146	0.1314083392019576	0.0093	0.2462	0.0921	-0.1915	0.967445124913	0.1259763843013999	0.0817941608253	0.1362584261614653	0.0517	0.7123	-0.2403	0.0614	-4.8384846015474	-0.4805357769698	0.3391369246339999	0.1442725660777147	0.0178	0.4236	-0.0517	-0.0503	-5.768868591541	0.2819715010269	0.2174882737095999	0.1493125451647053	0.7148	2.6716	0.2072	0.0037	-3.8006154516814	0.4579922203786999	-0.1057540665216	0.155317726455251	0.0941	-0.9525	-0.0222	-0.0341	5.3622190262258	-1.3119720447529	0.1855810758119	0.1584067670917172
732	0.1138668683876518	0.2203	1.6913	-0.0493	-0.196	-15.103828828760696	0.2086360918021	1.4835863446663	0.1250772338099442	0.7397	-2.9616	0.1451	0.2806	-1.467101614803	0.2741028948869	0.2233503852838999	0.1289087637153856	0.2638	-1.732	0.2293	0.1339	-0.5773196324918	0.3404352446470999	0.0969018846140999	0.1314586126229816	0.0248	-0.4715	-0.0731	0.2348	1.101998289907	0.1989183632192	-0.0422150719411	0.1419990403629013	0.0021	0.1263	0.0141	-0.0758	-1.1173027288493	-0.7373670813794	0.1670898513829	0.1443510908968618	0.0005	-0.0448	-0.0525	-0.0125	9.598401170786898	0.2769749361279999	-0.9525341162777	0.1454055138056972
735	0.1098061573019055	1.4908	-2.8272	-3.5173	-0.0024	-4.177049569419	-5.622591203398399	0.0509098817257999	0.1215823735036696	0.1087	0.1601	1.1447	-0.0714	3.1535012827278	4.062640036143399	0.0101111588899	0.1217806507207901	0.0046	-0.0325	-0.125	0.2009	0.1515100112257	0.734534383169	-0.0440248513533	0.1312575505432905	0.0172	0.4283	0.1092	0.0356	1.1599899171588	-0.7244232242790999	0.2336976023579999	0.1402618634504807	0.2703	-0.8709	-1.4598	0.0401	-3.6598854308675	-2.5139803186993	-0.1968331825920999	0.1409193082055523	1.474	2.0826	3.3685	-0.074	-1.7182281797611	-1.725585326502	-0.0287204124109999	0.1529543167101455
736	0.1043052735371681	1.1854	3.1037	2.617	0.7523	0.6067088764247	0.6309441833359	0.1545394245896	0.1173979065503215	0.2354	-1.3327	-1.0593	-0.3307	-1.443102366076	-2.8912406400816	-0.3857584160134999	0.1221915017383754	0.003	0.0461	0.0112	-0.1857	0.1784206442245	0.6120595285999	0.0675126406812	0.1265496198299685	0.0879	-0.576	-0.829	-0.1508	1.5625871503118998	1.5887896087580995	0.3924073882017999	0.1374605235925962	1.2505	-2.1322	-2.9662	-0.5489	-2.9106760972474	-1.6211295799935	-0.6893685839253999	0.1413516902752818	0.116	0.3171	1.0586	0.0976	-1.105932592977	0.1768862660271999	-0.2251995077268	0.1458750045917969
737	0.0932815236740452	0.0777	-1.042	-0.1156	0.387	1.8361785857997	0.6241378390248	0.8594485056414999	0.1020677827239412	1.5894	-4.4939	-0.4604	1.718	8.127483282006	1.0775662678423	-1.6845898885125998	0.1358270965919208	0.0162	0.4172	-0.0116	-0.0674	12.127449870244298	1.3400629686727	-3.1267873648824995	0.1422198180789146	0.2137	-1.2638	0.0291	0.8098	5.3191384076093	0.5347111302437	-1.1335120574977	0.1457286769316446	0.0807	-0.8505	-0.2839	-0.1634	3.5715603269459995	0.8801822828204	0.3391369246339999	0.1469231867331245	0.0165	-0.3611	-0.1946	0.0068	-1.7533615061761998	-0.1378973226035	0.3943745397368	0.1648446163616098
738	0.1455977531114908	0.4114	-1.702	0.9364	0.6816	-2.2809908908939	0.8401310775678	0.7086073259376999	0.1555989615605592	0.0535	0.5069	-0.1754	0.4778	-2.0672402051008	-0.2050558760084	-0.7510191130323	0.1618029393359493	0.3191	-1.139	-0.5323	-1.1736	-1.0840578679078	-0.6839785887194999	-0.4056659895476999	0.1684055603762549	0.0071	-0.1376	-0.155	0.144	2.0288020641069	0.6759919534873999	1.5905993881703	0.1747722431409685	0.2772	-1.1099	0.7312	0.7825	-2.2118258429233	-0.7930374698198999	-1.572147506772	0.1752533452384671	0.0117	0.2877	0.1299	-0.0095	-2.1400641549265	0.9369542761205	1.1037293832578	0.1773891363838497
739	0.1502532826188476	0.4394	-1.7742	0.3608	1.053	-0.8850608186272	-0.2993217775656	-0.5177149409813	0.159483096998119	0.0994	-0.8106	-0.3328	-0.4085	-2.4515429289784	0.8107024906042	2.1371527706547	0.1666350180319909	0.3733	-1.1576	-0.6908	-1.2423	0.9301479318094	-0.7712414308121	-1.8492404719921	0.1768785418640922	0.1444	-0.8955	0.1421	0.6345	-0.9941590427583	0.4165246660209	1.0303152879715998	0.1781155375407089	0.0673	0.6047	-0.1739	-0.4137	-0.6948372651927	0.4574414179489	1.100817998986	0.1789004443311078	0.0112	0.2838	-0.1142	0.0188	2.8865194763976	0.3976006682541999	0.4594872555452999	0.1822629218696955
740	0.0939753807460978	0.0023	-0.1049	0.0891	0.1333	1.4274438398574	0.0402872634368	1.1864677768199	0.1067571796586906	1.1868	2.3836	-1.3947	-3.0081	-0.31080994253	0.5931748738639	1.7890849780517997	0.1296130263540371	0.1411	-0.6683	0.4478	0.9928	-2.8180626029796	0.8943457738724	1.1140372573011998	0.1413600595627168	0.0008	0.0091	0.0885	-0.0166	2.4018133381736	-2.1642994618377	-5.8822552060184	0.1435873520754428	0.0229	0.2287	0.0628	0.4283	2.6613593117015	-1.4630886256715998	-3.1204531369398	0.1478757412947912	0.0122	-0.3422	0.0763	-0.0211	1.7349489678086	1.1983100290606	5.6784189639617	0.1541929804378585
741	0.1043471780382502	0.0164	0.0378	0.454	0.1684	0.9006013157537	-0.7647891737772999	0.6402291385811	0.1059071501543289	1.2028	-1.7657	-3.6731	-0.6523	1.0530555597162	1.7689020033027	1.3787371678507998	0.1306150039577376	0.4645	2.205	0.0	-0.6874	1.2151488462002	3.954368015657	2.1098880503796	0.1490792271147835	0.4495	1.8031	-0.8298	-0.7637	5.0140725475615	-7.330786910330999	-2.7013318308927	0.1507680169481668	0.0721	0.776	0.0239	-0.3388	0.7162005308628	5.2225119242101	2.7371733318604	0.1550056134787672	0.0158	-0.3839	0.0276	0.0717	-0.3244226311522	-2.5626476476752	0.3230456250777	0.1561380059247038
744	0.098426643266601	0.0082	-0.0141	-0.3534	-0.0247	0.105832752583	2.4554772320484	-0.4648379077205	0.1201281868435137	0.9643	1.5215	3.1186	0.0186	0.4503596724229	5.7399514639765	-0.4797095733251	0.1273469971305905	0.1451	-0.7468	1.0726	-0.0344	0.1613457689007	8.582446089020799	-0.5085873578589	0.150574173535073	0.0035	-0.059	0.0015	0.1775	7.221098540739399	3.9086907570143	-0.2196521403981	0.1553632246711758	0.0068	0.2534	-0.0296	-0.0116	1.5708885297895998	-0.4257702782354	0.0881677317987	0.1571202388601286	0.0962	0.8878	0.357	0.0535	1.6591742906804	5.6707077299445	-0.3862698754126	0.163309539329342
745	0.115059297443305	1.0334	-3.4911	-0.6385	0.9366	-11.5231015756616	-1.7047728632617	2.4929317972748	0.1302240082238454	0.4183	-2.1821	0.1097	0.2102	-4.0297886055089	-0.5939223914471999	1.0618290555623	0.1313896981154053	0.0631	0.7864	0.1317	-0.2914	0.9014275193984	0.1927021643686	-0.0281302669504999	0.1346648581953811	0.5563	-1.7495	-1.299	1.2034	-1.2094441067487	0.1937644261974999	0.1025672810349	0.1392687266278387	0.0606	0.7156	0.2637	-0.2669	-1.4652524923600998	-0.1857384479346999	0.4571266737032999	0.1422847805658939	0.0098	-0.2536	0.1795	-0.0829	-2.5873157279241	-0.7414194135415	0.4694410423123999	0.149421897508476
747	0.1277896605542574	0.7801	-2.9947	0.4216	0.1079	-1.0735139356802	0.4475269742125	0.0554343302563	0.1317282228196469	0.0245	0.4783	0.0467	-0.2202	0.9118534225339	0.1571360646158	0.0029900703331999	0.1421447987762706	0.0004	0.0004	0.0135	-0.0638	-1.9173039151031	-0.7377211686556999	0.1848335582285999	0.1543086962918261	0.0843	0.8759	0.2122	-0.0834	2.0260873949886	-0.0450871131821999	-0.0694797922162	0.1575750486651208	0.1303	-1.069	-0.3057	0.0642	4.0216052551233	0.1702372938389	-0.1533197906379	0.1592064088847066	0.0167	-0.1799	0.3497	0.0548	-6.5047799807845	-0.4116067871834	0.2926334623466	0.1607794255352016
748	0.1055328665358049	0.1518	-0.5052	-1.3766	0.0841	6.733402332182199	15.7704571409415	-1.332548449809	0.1180343784752395	0.8245	0.7967	3.1275	-0.2491	0.8227808010290999	2.5829486515164	-0.2347598641868999	0.1224073789341487	0.003	-0.0004	0.0252	0.1886	-0.4129444502272	-0.178223929071	0.0174289626001	0.123110123091388	0.2971	-1.1079	-1.5396	0.1501	-1.5480302289528998	-3.9147102407114	0.2946006138815999	0.1263919590506799	0.0703	-0.4014	-0.8178	0.0701	-0.2390875975639	0.1618965713304999	0.0042097042848999	0.133912668211537	0.0135	0.0885	-0.3783	0.0223	1.0417247668746	-0.1500149760590999	-0.0596440345412	0.1436696407587292
749	0.1011167326789496	0.0204	0.356	0.2833	-0.3081	-4.0501289523808	1.6039366755776	3.2843562028360003	0.1089965711461344	1.5369	3.4363	0.7257	-2.9693	-6.3123925606615	1.6616922446452	5.2801101211549	0.1306184955095036	0.1125	-0.7349	0.7724	0.3935	-6.6706501982157	-3.4329941728205995	6.4032356185478	0.1398953548830792	0.0141	-0.0081	0.3766	0.0944	-5.8686818604269	-5.1707758388396	5.9749080433169	0.1534334699918336	0.0034	-0.0418	0.1758	0.0118	-7.224403355318199	1.9735251059734	5.922503126424499	0.1553037345236711	0.0082	0.0411	0.2715	-0.0644	-2.1092192188577	1.8715873134297	1.7073301602572	0.1587702684632339
750	0.1062034035993933	0.0067	0.0793	0.2335	-0.1825	-1.0016735616219998	1.5550726314482	0.8628320062816999	0.1131321225653941	1.3562	-2.3381	-1.1752	3.3367	-2.1688239103682	1.4508136000932	2.4551624878028	0.1407116929892343	0.0891	0.5755	-0.7297	-0.2942	-2.0600404304827	-3.6213686038122	4.3789973460021	0.15111189198418	0.0089	-0.0207	-0.2927	-0.0484	-1.0328725849671	-5.3613141365197	3.8043530395979	0.1521754250465024	0.0069	0.0009	0.2496	-0.0772	1.6201853472567	2.5092198119846	-2.6733195930343	0.1589450731622614	0.016	0.1849	-0.218	-0.2627	0.1683488283653	2.4152293116423	-0.7933915570961999	0.1629832455298344
751	0.0942478897281889	0.0003	-0.0314	-0.0509	-0.0279	-0.5352225896428	-1.0726090459741	0.4212064866741999	0.1126253044045407	1.2823	-2.1564	-3.5065	-0.3648	0.5276687277483999	0.7087646980605	0.547261557037	0.1421790344317307	0.0008	-0.008	-0.0012	-0.0942	0.4935189771007999	6.2157267342316	0.8535077080058	0.1437988351564421	0.0199	-0.2112	0.4034	0.0159	0.5827489707284	2.420383248664	0.6580908745189	0.1465001419276063	0.0107	-0.3234	0.0662	-0.024	0.0087734958461	-2.7529498871711	0.3001086381796	0.1544042389805852	0.0238	0.028	0.4734	0.0812	-1.9704563495788	-3.8519581067448994	-0.2955448466183999	0.1562310665651913
752	0.11606966454656	0.7323	2.1918	-2.1483	-0.2099	-2.6673001093372	1.0358233122696	1.666964210759	0.1362028138009552	0.0032	0.1068	-0.0634	-0.1414	-1.282189370513	1.4417647030322	-0.5450190042870999	0.1505660684751634	0.2251	-1.1918	0.6441	0.6379	1.4618296486891995	-1.8563615605488	-0.1445856378225	0.1522230256903456	0.2099	1.1174	-0.8839	-0.1957	0.9192892553362	-1.6417453280803	0.2923187181009999	0.1549466514188205	0.098	-0.5252	0.8157	-0.0861	-2.4142063928441	0.964297682457	1.4649377481144998	0.1596769315913788	0.1031	-0.6222	0.3172	0.6931	-3.8045104117207	2.239405307444	1.6489844457291	0.1655486155077219
753	0.1133992815832066	1.0145	-2.1989	-2.8951	-0.4498	-3.9206116953164	-3.036101679119	-1.8665120624694	0.1368492955024234	0.014	0.1017	0.3726	-0.0665	-1.7257426986248	-2.9551337219384	0.5414781315241	0.1417949824796109	0.1805	-0.9562	-0.746	-0.6625	-8.1504989549655	-7.88827765535	-3.3552916871881	0.1479617721601253	0.2736	-1.0303	-1.2471	-0.3966	0.9661861479306	1.3605213446367	0.478804683619	0.1506954043577126	0.0467	0.218	0.61	-0.2129	2.2535294554653	2.7468517174126	0.8247479525640999	0.1570424144827945	0.008	-0.0477	-0.1185	0.2455	-6.196251934035099	-5.1596024181208	-3.2616159310914	0.1591976478496468
754	0.1085471068955037	0.5739	1.396	2.1917	1.0854	0.3082919885651999	1.5889076378501998	0.7469274378395	0.1284409758922249	0.0454	-0.1636	-0.629	0.3289	-0.9173614468319	0.9899886815041	-0.5258196053055	0.1371453957028729	0.0411	-0.1393	-0.6187	-0.2166	0.031080994253	0.2230356410382999	0.9348690954934	0.146538671004736	0.0191	-0.0459	0.3153	0.3057	0.8201448179722	3.4740682968714	1.4743013894211	0.1525540417759488	0.0996	0.1209	-0.5857	0.7882	-0.2474283200723	-1.12914498109	-0.5521400928438	0.1530535030928063	0.0545	-0.5561	-0.2573	-0.3988	-3.4514460542189	-2.5442744523383	-3.3509246107804	0.1616496906785956
755	0.1086780670974725	0.8662	-1.9776	2.7285	-0.7745	-0.8224660567834999	-0.3165933680428999	0.2829157337637	0.1253413150732003	0.0993	0.4634	-0.7794	0.6054	-2.7973681688314	1.8697775340175	0.1949447171184999	0.1370048270267986	0.0832	-0.4859	0.8208	0.0229	-1.066589562277	0.4776637357286999	-1.0305120031250998	0.1431207839618191	0.1438	-0.8972	0.8236	0.1536	-6.751303411150699	7.167552675956699	-0.8465833346026	0.1470204356922603	0.0125	-0.0284	-0.3065	-0.1816	0.1840860406453	-2.1193303777476	0.4271866273406	0.1485184866941012	0.0724	-0.0278	-0.4674	0.7155	0.6282688572483	-1.2411152464622	-0.0335596051871	0.158170800519158
756	0.1072133899798159	1.479	-3.2623	-3.0209	0.9613	4.201442248453	4.0460766202187	-0.7331573770944999	0.1328730931256681	0.0648	-0.5745	-0.2415	-0.5862	1.5052250115513	1.8050189054853	-0.8003946165608	0.140880785743298	0.0075	-0.1967	-0.1965	-0.047	0.9457671149973	0.5175182258277999	1.6211689230241997	0.1461543713622794	0.126	-0.8256	-0.4426	-0.6446	6.491993495807	5.7912547760093	-0.1036295428638	0.1559775786574987	0.0017	0.071	0.0775	-0.0758	3.5311943774478	3.5782879851957	-0.8631860935579999	0.1610722168279464	0.0143	-0.3201	-0.1732	0.0274	-0.5803883888864	0.1358514850070999	-0.8778610440090999	0.1643968683036691
757	0.1042911290959594	1.7328	-3.615	-0.2014	-3.4371	3.4217420660404	-0.5128757482052	3.2209352373476	0.1310644072045167	0.0299	0.2719	-0.4803	-0.1924	0.3566839163261999	-0.0431199616472	0.9059519679289	0.1395741321206014	0.0891	0.8187	-0.5031	0.1856	6.479718470228599	-0.7682513604789	5.7528559780461	0.1417726969641707	0.0051	0.2008	-0.1153	0.0117	0.2246093622662999	-2.0577978777328	-1.0342495910416	0.1497213275637357	0.1584	0.9304	-0.1239	0.8399	-6.905331376341199	-0.1509198657652	-5.7535641525987	0.1555431151069563	0.0033	-0.1419	0.0963	-0.0523	2.5692966198635	-0.2095803245388999	2.6870503107486	0.1592513837904835
758	0.0914112697995071	0.0993	0.7552	-1.0223	0.1165	5.2202693714602	-3.9151823570798	-1.3866451170215	0.1031684472872049	0.0228	0.4252	-0.3741	-0.101	-2.0589781686538	1.048098337848	2.3890268531961	0.1202995308601939	0.5826	1.62	-2.0969	0.4932	-2.4437530088998	1.6175100211690998	1.4114312263625	0.1378034868782746	0.0223	-0.3391	0.1568	0.3206	-1.0676911671365998	1.161406266264	-0.1916792455704	0.1409846620726632	0.0898	0.7943	-0.3557	-0.4451	3.3990017942958	-2.9667399159949	-1.1290269519979	0.1536433945346749	0.0144	0.2796	-0.232	0.0924	-3.388221803884	1.6566169936849	2.3034557614236	0.1542508933050579
759	0.0906562497514434	0.1282	-0.8765	-1.0569	0.4865	5.648714975783199	4.2003406435934	-0.2482938667477	0.1028961257265853	0.0252	-0.4611	-0.3909	0.0511	-2.5300322752249	-1.7258213846861998	-1.8071434291431	0.1168571118166304	0.8089	2.0525	2.1892	-1.1737	-2.8344686467815	-2.0381657054135	-0.6445962149888	0.1366411345588796	0.021	-0.3442	-0.2008	-0.2669	-2.2296088927997	-1.963610662237	0.2220914083014999	0.136844930419603	0.0698	0.7429	0.3172	0.3359	4.9549006293887	4.2283135384211	-0.4492187245325999	0.1440649460839866	0.1874	-1.1631	-0.7551	-0.167	-5.1738052522035	-4.5657980557657	1.0948772013503	0.1517998008132176
760	0.1559547227927961	1.0874	-2.3858	-1.6375	-1.4439	-2.8839621794021	-1.2339548148748	-0.9087453231086	0.1756105143366987	0.015	-0.3364	-0.0617	-0.1044	-4.4331333562453	-1.4360993066113998	-1.197601854508	0.1891771031768905	0.0025	0.1194	0.0217	0.0691	-1.7137037312306	1.9318608364621	2.1734663879908	0.1959626986549154	0.1292	-0.9706	-0.0029	-0.2158	-1.1266663701559	0.1088621659469	0.2236651295295	0.2089911269518233	0.0186	-0.0769	-0.3177	-0.1641	-2.5284192109662	-0.7591631203871999	-0.4822275272899	0.2113495869326159	0.0074	-0.0276	0.1957	0.1146	-5.3879493683036	-0.9676418400665	-0.5441928006423999	0.2199282708229397
761	0.0989325030054982	0.0008	0.084	0.0721	-0.0093	2.696964754485	2.7936699239455995	2.1759449989249	0.1029054585808797	1.5624	4.2938	1.9746	0.6623	6.1492370123486	4.2376771797277	2.5751587314378	0.1165999423632486	0.2406	0.8806	1.1477	1.0012	15.381079166103598	7.4533797939922	2.7378028203516	0.1312684845649404	0.067	0.5725	0.5262	0.4014	-2.3792304385518	2.2185928442037	3.5173062876107	0.1451001961437809	0.0002	0.0291	-0.0236	-0.0244	13.3551098002071	5.3053290038336	0.9717335152593	0.1484393889532402	0.5851	-1.4952	0.9458	1.6681	4.9610774852086	3.5047952038481	2.1650863224517	0.1511173720410093
763	0.1096924975717281	1.0311	-2.2778	-2.7635	-1.129	10.9771776816684	11.537343752775	9.5105481832338	0.1325266897372551	0.4055	1.2634	1.4689	0.9143	11.8099122694646	13.5706702654124	11.4970958323689	0.1415232632401517	0.833	-1.6958	-2.1954	-1.0647	7.275588638258899	7.270395358206501	8.1988515396958	0.145543542369593	0.1333	0.6875	0.5089	0.8013	7.052041537821499	6.987243566258599	8.847539429877399	0.1486055656497033	0.081	0.4218	0.5796	0.551	9.9700354387791	10.3958450600452	8.2906781733496	0.1568948230139353	0.0383	0.4565	0.2374	0.3188	5.9340306344196	5.9703835947864	6.4404147825593006	0.1613758278519927
764	0.105710944128215	0.9201	-2.485	-2.524	-0.7141	9.6606418453543	10.1102146571632	3.3118176382646	0.1289298199664687	0.0057	0.1832	0.1314	0.125	14.1896541674155	14.8829963974416	1.7077235905642	0.1392339022484622	0.8175	2.01	2.1337	0.4627	6.312549932784299	6.728759854559599	2.0248677610369	0.1433558137945139	0.4531	1.0863	1.2517	1.4122	7.327049322414499	7.842167623369599	2.7778146825735	0.1449141123471002	0.068	-0.2476	-0.3207	0.7343	4.157771484375999	4.594400439084599	0.9605600945405	0.1540173757063929	0.1243	0.3568	0.4272	0.9492	3.8385814763069	4.0487519463063	-0.4485105499799999	0.1566874198411253
766	0.0990309088328542	0.0006	-0.033	0.0846	0.0266	-0.6069055915782	-0.9874313845086	-0.1126390968941	0.1056791556091838	1.8574	-0.3756	5.1029	0.4289	-1.3076836544066	-3.7673705907399	-0.386348561474	0.126390820924607	0.0295	-0.5828	-0.1003	-0.0158	-2.3182880839975	6.8171636445425	0.5821194822372	0.1356133302764069	0.1109	-0.0785	1.1038	0.046	-2.2589194506712	-5.0058498541452	-0.3624279988084	0.1431495950519051	0.0342	-0.5865	-0.0862	0.0851	-0.1726765617423	-5.7032050733027	-0.4381633329058999	0.1474721908947603	0.0069	-0.1967	0.0661	-0.1655	-2.0837249349641	-12.5516464272517	-0.6435339531598999	0.1548244702590724
767	0.1015770886895258	0.0003	-0.0125	-0.0129	0.0583	-1.3508036160538	-0.2098163827231	-1.3138211671958	0.1106973438264217	1.5801	-0.075	0.2743	4.6184	-2.0816004113063	-0.5162592488454	-5.457743904765399	0.1398605275637581	0.0266	0.5273	0.0699	-0.0476	-2.6982630744981	-0.1543427094360999	3.202916129287	0.1468541244933295	0.1726	0.2497	0.1897	1.2903	-2.6283505089442	-0.7663235519746	-5.8209981072185	0.1502488866666083	0.061	-0.3398	-0.0442	0.7014	-1.7443912951766	-0.5151576439857999	-5.6143685099821	0.1597622142407992	0.0063	-0.0687	0.1818	0.1454	-4.1489586454992	-1.7803901682670995	-12.8261034094149	0.163974745538292
768	0.1090189389800248	0.0003	-0.0644	0.0062	0.0117	3.7018644446244	-1.1840285089165	1.6360012455980997	0.1434669198152689	0.0357	-0.1464	-0.5742	-0.1481	-2.0432802994045	-5.3614321656118	-3.7681967943846	0.1544548967993723	0.3201	-1.2049	1.2778	0.1543	5.8977957031449	4.0022484840189	4.2517226416876	0.156127664301901	0.596	1.7469	-1.6327	-0.0928	3.023118478988	3.8286670325705	2.7674674654994	0.1636250277297782	0.0362	-0.5229	0.1741	0.1671	2.7122298503966	7.9163292362391005	3.8881536949889	0.1650441967091968	0.2521	0.9511	-1.1505	0.2501	-0.5586316929092999	4.0895113261115	0.9023324091045	0.1708299118665366
769	0.0920202969736156	0.0216	-0.1937	0.3645	0.4257	-0.0694404491854999	-1.106719453591	-0.632635933656	0.1147873760826511	1.2879	1.3306	-2.4482	-3.0109	1.2531935568870998	-3.8476697163986	-3.9707740594589	0.1280184360222005	0.0003	0.0185	-0.0296	-0.0515	-2.0920656574725	2.9911719380596	4.088567093374699	0.1458202543700557	0.0009	0.0436	-0.0631	0.0535	-0.8688514899788	-5.6921890247067	-5.816080228381	0.1462658724380968	0.0184	-0.0149	0.2519	0.3532	1.1605407195886	-1.8984586033978	-1.6551219585183	0.1479123410332438	0.0288	0.5213	0.1422	0.0153	0.7364228486425999	-1.8966881670163	-1.5946910633631	0.149233138729656
771	0.0963813289178508	0.0008	-0.1142	-0.0066	0.0085	-1.8737118370875	0.6636775848783	2.3606998710921	0.1134139673417242	1.467	4.3868	0.2495	-0.309	-1.8966488239856	0.6366095797567	2.2870497176217	0.1421258905222482	0.0117	0.3291	-0.0159	-0.1242	-3.7145722435405	1.179110630079	4.5381005621529	0.1504539496434763	0.0202	-0.4464	-0.0458	0.0215	-3.4859892351735	0.7227708169896999	2.9839721634415	0.1513561455257241	0.0011	0.0149	-0.1027	-0.0022	1.613851119314	0.3336682433667	0.3970498658244	0.1517419746743853	0.0136	0.2788	0.0846	0.2235	-0.6054498994423	0.734927813476	2.2596276252238	0.1553287258906694
776	0.1179948821563196	0.6511	0.6418	2.7518	-0.5411	0.5689789099834	2.0341133732514	-0.3300093415116	0.122607231594109	0.0032	0.0788	-0.0854	-0.1587	-0.2964103932938	-0.0628701630585999	-0.1491494293837	0.123585491194338	0.2302	0.9198	1.3948	0.0513	-1.433660038708	-3.7497055699556	0.4210884575821	0.1339382420550693	0.0153	0.0684	-0.3717	0.1672	0.9689795031103	0.0241172778191	0.5349078453971999	0.1504333446738971	0.0108	-0.2845	-0.1013	-0.129	3.3564719781091	8.3393455023255	-0.8168400033934	0.1540954220495481	0.0208	-0.2607	-0.3659	-0.0229	-0.8765233809652999	1.5635707260794	-0.980034894737	0.1561131538375833
777	0.1126053403428954	0.9389	-1.0865	-3.2655	0.8147	2.9161447785147	6.967965481215599	-1.5915829639378	0.1224405981037457	0.0051	-0.1085	-0.1412	-0.1762	-0.4000005931268999	-0.2480971515942	0.0029507273024999	0.1227914308862685	0.1025	-0.8604	-0.7071	0.1071	-1.366776886518	-3.8341750568685	1.0281907643138	0.1291625040908252	0.1109	-0.1753	-1.0628	0.3569	3.6044511006112	6.702714768236199	-0.8522093879927	0.1350931000880559	0.002	-0.0997	0.1022	-0.0438	1.7068580438888	3.0448751749651	-0.433166768007	0.1473703416572319	1.2833	1.685	3.1351	-0.6275	1.1396889133175998	3.2641732280869	-0.7826115666844	0.1514329468023196
778	0.1055719736795516	0.003	0.0444	0.0584	-0.1938	-1.8468798901501	-1.0757958314607998	0.5128364051745	0.1145044887284491	1.274	2.4073	1.4174	2.9808	-3.5988250472211	-2.1638666885	-0.8997357690783	0.1395701573154333	0.0979	-0.6577	-0.6857	0.386	-2.7004269411866	-0.5412420733398999	-5.7299976772094	0.1499470528391034	0.0102	-0.2144	-0.0457	0.2325	-1.2876187087496	0.7945718480171999	-6.8182259063714	0.1528425719864151	0.0091	0.0185	0.072	-0.2894	1.1662061160094	0.9203515171651	3.5392203557105995	0.1614379169105688	0.0135	-0.2198	-0.1611	0.226	-2.2042326379982	-1.3952612407448	1.360875431913	0.1630062921234462
779	0.1271625780775684	1.6983	-4.3851	-0.8904	-0.1083	0.2037182129646	-1.0254367521647998	-0.9613469551545	0.1370223296197849	0.0088	0.0152	-0.2306	-0.206	0.3632148594224	-1.1211190028272	-1.0815792569737	0.1381530951738502	0.0425	0.0963	-0.4508	0.4988	-0.0967445124912999	-1.0969623819774	-0.9909722572716	0.1385320044277893	0.0017	-0.0288	0.1031	0.0841	0.4393829668576	-1.05439322276	-1.0177648611783	0.1517783983836519	0.0004	0.0059	-0.0453	-0.0449	0.1784206442245	-1.0091880804857	-0.9431311319404	0.1535326221976378	0.1175	1.0389	-0.0154	0.2615	0.1876269134082999	-0.9111059049505998	-0.8406425369668998	0.1591328900563138
780	0.0956558479636674	1.9138	-4.9021	0.8869	-2.279	-4.0492634057054	1.2537050162861998	-4.5997510912598	0.0995049451408774	0.0069	0.2825	-0.0632	0.1409	-0.9865264948025	0.4994204317058	-2.0650369953816	0.1239057830968407	0.0472	0.73	-0.0503	-0.1905	3.4285484103515	0.1348285662089	-2.7895389057221	0.1323041454819997	0.0009	0.0851	0.0438	0.0269	2.7466156592284	-0.4482744917958	1.3993529159376	0.1366508194715459	0.0073	-0.2393	-0.0037	-0.1526	-9.8363871634912	2.3332384356635	-8.0642590316711	0.1444588523630832	0.0304	0.0261	-0.1076	0.5512	-6.4610305306461	1.6385978856243	-5.5875365630447	0.1466884780893828
787	0.0942261289928689	0.0007	0.0082	-0.1058	-0.0204	-0.8008273898984999	-0.8326559017348	0.0225435565910999	0.1061057540727987	1.1471	0.3314	-4.0096	0.1729	0.2828763907329999	-2.7295407839046	0.1354187116694	0.1296346672866126	0.1552	-0.0683	1.3374	-0.0543	1.9979964710688	-2.3426020769701	0.1706700671766	0.1418913520278031	0.0008	0.002	0.0043	0.0911	2.0925377738409	5.951813684296	-0.2358614690465	0.1429151862825178	0.0013	-0.0592	0.1014	-0.0069	5.7654850909008	-9.6759462842966	0.5923093271885	0.1440308651431138	0.0225	-0.4265	-0.2281	0.0078	0.5000499201969999	3.307175160642	-0.1339630195335	0.1473454131315505
788	0.0943273825241124	0.0006	-0.0013	-0.0967	0.0205	-0.870661269391	-0.8788839628073001	-0.0429232464936999	0.1137177290379339	1.268	-0.0092	-4.0891	-0.0741	-0.9424623004185	1.6317128552518	0.0088128388767999	0.1425091148799487	0.0008	0.0017	0.0113	-0.0935	1.8812263559512	5.919158968814999	0.215993238543	0.1442432206526883	0.0229	-0.4157	-0.2547	-0.024	-0.0023605818419999	3.2574849128679	0.0763648225886999	0.1473891109988696	0.0103	0.2849	-0.1541	0.0069	-3.1313904994744	-2.5833814248541	-0.1757453181368999	0.1563413413165962	0.0002	-0.0099	-0.008	-0.038	0.6999125161529999	-4.5435299003895	-0.0972166288596999	0.1581149632528821
789	0.1061898475146078	0.0012	-0.1002	-0.0456	-0.0743	-0.2990463763506999	0.4636576167995	0.1007575016226999	0.1259765834582768	0.8522	2.6811	-1.5191	0.807	0.8204989052485	-1.1592817426062	-0.1939217983203	0.1349028004107458	0.1838	0.1493	-1.2076	-0.7504	2.3625096505043	-3.9396930652059	-1.0278366770374998	0.1561890929754099	0.0299	-0.4597	0.1948	-0.1956	-3.0230004498959	3.1240333527335	0.1899481522195999	0.162176982246505	0.0065	0.0833	-0.1769	0.1472	4.9523039893625	1.1549933522599	4.3267891442632	0.1638571609820057	0.6162	-0.2462	-1.8451	-1.4749	-1.5938255166876998	1.2690487982592	-0.2500249600984999	0.1701238312396115
790	0.0917738285512701	0.0052	-0.0223	0.2904	0.0047	-0.8797888525134	-0.5512745461684	-0.1296746291872	0.1088776863993261	1.5086	-0.4477	4.5128	0.4678	-0.5506450576772	0.5539105292252999	0.0217960390077999	0.122868679401944	0.0283	-0.5618	-0.1696	-0.034	0.389102573623	-8.7285267620099	-0.9312888796997	0.1387135496849152	0.0007	-0.0095	-0.0158	0.0869	1.8663153473159	6.4781840920313005	1.0259088685332	0.1410625195243746	0.0203	0.3871	0.2436	0.0835	0.3355567088403	2.8862834182134	0.4116067871834	0.1440476864039272	0.0149	0.3831	-0.0854	0.0332	-0.2609623226331	-1.5466925659090998	-0.1945512868115	0.1525007174273632
792	0.09573876947004	0.0039	0.0129	-0.2473	-0.006	-0.3935483360921	-1.2453642937778	0.0132192583152	0.1208032403970721	1.1476	-0.2325	3.7671	0.0705	-0.5946305659998	1.7293622574491998	0.0524836029537999	0.1481214232819425	0.0047	-0.1562	-0.1524	-0.0046	-3.5235618294919995	-2.5001709149236	0.046424776226	0.1507123002196216	0.0014	-0.0196	-0.04	-0.1095	1.4986940684550998	3.941345472495299	0.0609423545543	0.151636652627238	0.0152	0.3707	0.1139	0.0122	0.1615424840542	1.7439978648696	0.062161988506	0.1520402713809821	0.0077	0.2471	0.1116	0.0539	0.0215993238543	-6.0956124615045	-0.0680634431109999	0.1570698180743789
796	0.0843050612300264	0.0031	-0.0832	0.1781	0.1259	0.2285830083669999	-0.7149415538803999	-0.8779003870397999	0.0907551678641549	0.0069	0.294	0.1344	-0.0974	0.2209111173804999	-0.7153349841873999	-0.8681039723955	0.1231090011350106	1.2508	0.998	-3.3342	-1.7685	-0.1657128453084	-1.0562030021722	-0.7337868655856999	0.1257492533406227	0.0041	0.1437	-0.1081	-0.1269	0.8347017393312	-0.3996858488813	-1.0963328934862	0.127889907154458	1.0414	2.7255	1.9762	-0.9387	-0.7905588588857999	-3.0750119364813	-1.1038474123498998	0.1280268527162431	0.2476	-1.3181	-0.9812	0.448	3.9743936182833	9.2044200613571	0.3174195716876	0.1298367318874297
797	0.0845542101469074	0.0022	0.1708	0.0851	-0.05	-0.5063448051089999	-0.0689683328171	1.4136737791124	0.0910966541951392	0.0049	0.1691	0.1053	0.2011	-0.5017416705171001	-0.0719190601195999	1.418709687042	0.1234077215611302	1.207	3.1346	1.3202	-1.7614	-0.3154130771219	0.0289564705952	1.7118152657569998	0.1259517923750078	0.0001	-0.0027	-0.0106	-0.0259	-0.4174295557269999	-0.0481558695767999	1.4464858667162	0.1273416677459246	0.6026	-1.1724	-0.8752	-2.2266	7.374418331377299	3.8675772899328	6.286032730092499	0.1284232105416855	0.0317	0.0149	0.1203	0.5962	-0.8684974027025	1.2164078231826	13.0013766111834	0.130318252559548
798	0.0999567345202339	0.0114	0.0186	-0.4139	-0.0031	1.3779896502675	0.3128164370957	0.0029507273024999	0.1097885249838615	1.4875	0.2984	-4.4937	-0.2026	1.8013206605994998	-0.2220127222401	0.0249041384330999	0.1222238477444112	0.0616	-0.3952	-0.7732	-0.0507	2.6468417333732	-8.0502529127419	-0.3147442456	0.1426807080569381	0.0024	0.006	0.1588	0.0023	1.2018902448542998	-1.0550620542819	-0.0967051694606	0.1443915217506876	0.001	-0.0025	-0.0361	0.0968	4.3321397964384	6.9676113939393	0.7232035903274	0.1465334764900309	0.0233	-0.4653	-0.1333	-0.0612	2.2925970849504	3.8204443391542	0.2957809048026	0.1508590677689923
800	0.1077881524665109	0.0011	-0.0068	0.0779	0.0957	-0.033441576095	0.3548347938832999	0.3621525975935	0.1286128318267674	0.9619	2.9366	-1.6103	0.0481	0.9190138541213	-1.100817998986	-0.5386847763443999	0.1383807067912046	0.1126	0.1984	0.749	0.7873	3.6962383912343	-3.3586751878282994	-1.225928836612	0.1589226623316804	0.0379	0.4665	0.1132	0.3573	-2.6457007854829	2.4057476412436	0.6833097571975999	0.1621777073103545	0.4201	-0.0205	-1.4541	-1.3307	-1.8385785106724	0.7300886206998999	-0.2659982305627	0.1650809140454353	0.0109	0.1332	-0.1031	-0.2656	5.3382591205295	1.7601285074565998	4.3948919304049	0.1714079472466141
802	0.1021438479118947	0.0079	0.0713	0.3046	-0.1358	0.2525429140633	-1.0415280517211	0.9225547268843	0.1226379955424294	0.9313	-0.3846	2.6601	-2.0413	-0.1666570780451999	-3.0643499751616	1.7877079719773	0.1359977111348345	0.1412	-0.8145	-0.8887	-0.3233	-1.3475381445057	-6.043994405226099	2.4740864855695	0.1578649496247807	0.2278	1.101	0.6807	0.6991	-0.2504183904054999	0.5596152686768	-0.4883256970484	0.1601248762581181	0.1607	0.8607	0.4876	0.7258	0.4703459320185	2.3223010731289	-0.7745069023601999	0.1632130819503034	0.091	0.6287	0.6275	0.2165	0.9416754398045	1.2042114836656	0.0915905754695999	0.1640901324859518
805	0.1058071688841331	0.1612	0.7029	-1.3016	0.3114	0.2381433648270999	0.4087347459422999	-4.0851049066731	0.1100401346344153	0.0247	-0.1104	0.4345	0.3685	1.547361397431	-2.3221830440368	-3.4175323617555	0.1296686611316252	0.004	-0.1091	-0.0884	-0.1614	-0.6429044646687	-0.0983969197806999	0.5861324713686	0.132193596213263	0.2611	0.284	-1.0988	1.294	-1.064622410742	0.0862005802636999	0.6713494758648	0.1341658661671885	0.8084	-1.8522	2.0048	1.2601	-1.3445480741725	0.3390582385726	0.8982013908809999	0.1372524589322397	0.1384	-0.6568	0.2912	-0.9984	2.5201965175499	-4.2674205109368994	0.4337175704368	0.1382796947029155
806	0.0924043955973567	0.2297	1.6757	0.321	-0.9046	-0.5618971644573999	-0.4539792312472999	-1.1488164964399998	0.0992049645809818	1.7132	-4.4089	-0.8257	2.4049	-4.3023964652292	-1.3368368401553	1.1597932020053	0.1267593349017535	0.0327	-0.5916	-0.1141	0.1542	3.1396918789521	-0.0501230211118	-2.6058462953838	0.1383303819211492	0.0105	0.2858	0.1137	-0.1374	-8.4328638862994	-2.2023835155553	3.6226669238253	0.1393051205701656	0.0027	-0.138	0.0836	0.0578	1.4789438670437	0.3706113491939999	-0.4922600001184	0.1412929251916266	0.0044	-0.1901	-0.0791	-0.0661	9.8380789138113	0.9509997380803998	-6.5603323401329	0.1456854097662168
807	0.0972179092779137	0.0	0.0062	-0.0111	-0.0082	-0.9465146325806	0.5632348275011999	-1.554836573264	0.1026522760599376	1.9604	-4.9587	-1.3918	-1.4565	-3.3812187444194	0.0583850575587999	-2.3239534804183	0.1060062725931936	0.0032	0.2087	0.0235	-0.0326	-2.9327475374701	2.3441757981981	-7.160825017706999	0.1249790642806395	0.0285	0.0771	-0.3586	0.4557	6.8125605099506	3.289864227134	0.1787353884700999	0.1347355271149279	0.0009	-0.0848	-0.0167	-0.0502	-1.9762397750917	-3.0415310173556	3.8616364922971	0.1349243487350648	0.0051	-0.1889	-0.1356	0.0535	-3.3738222546478	2.6847290719373	-7.6346724794578	0.1388069906807419
810	0.1228099157882612	1.1824	-3.703	-0.1935	-0.8321	-12.5256013409283	-0.5997058169601	-3.7140214411106993	0.1367322276414095	0.6155	2.5804	0.1662	0.2571	-10.6397718503852	-0.5299506235289999	-2.988496611972	0.1479910279168398	0.0	0.0057	-0.005	0.0051	-20.8060896693266	-0.9216891802089	-6.8056361365474	0.1495977572801401	0.0039	0.0124	0.1963	0.0203	3.3286957984349	0.1716929859747999	0.6776050177460999	0.1509320276404083	0.0646	-0.7409	-0.0267	-0.3043	1.3666195143951998	0.0298613603012999	0.4357634080331999	0.1527411497758473	0.2553	-1.469	-0.0484	-0.5884	-12.0863757461935	-0.5583956347251	-3.7045004276813	0.1634465966090238
811	0.092935589206804	0.0213	-0.2413	0.5268	-0.0915	-0.4893092728159	-0.7603434113082	-1.2123161479898	0.1039572314971053	1.5013	1.8765	-4.1815	0.8098	2.5707129689687	-7.342196389233999	0.0944232736799999	0.1385153786732952	0.014	-0.2006	0.3332	0.0136	4.208484650948299	-10.6858818823656	0.6703659000972999	0.1420412892050006	0.0029	0.0244	0.1524	-0.0822	-1.185012084684	3.0217021298827995	-0.0783319741237	0.1455938712820723	0.1319	-0.702	0.6968	-0.6173	2.3549951316406	-6.574063057847199	0.0553163011642	0.1495307959982912	0.2499	0.5227	-1.4925	0.0753	0.4423336941601	-3.0534912986883995	-0.895840809039	0.1689742544496972
813	0.0900125672447759	0.0008	0.0764	0.0635	-0.0648	-1.1261942537874998	-0.5779884640137	2.1429361961676	0.1058386997905144	1.2763	1.8895	1.9555	-3.2702	-4.835809275459799	-3.8560891249684	6.5003342183154	0.1195701107476713	0.2368	-0.4455	-0.5133	1.5839	-10.4144149705356	-8.030620740422599	9.0095146872693	0.1335562072724732	0.0005	-0.057	-0.0172	-0.0394	-2.4818764056481	-6.0115364048986	7.9825042138765	0.1367161211546393	0.0386	-0.1278	0.6191	-0.1536	-2.6028955680813	-4.080659144204	6.655345759273399	0.1378804042826838	0.0001	0.0249	-0.0001	0.0152	-11.4942631341585	-8.9509722575877	8.532480440031799	0.1424876007324862
814	0.0886520442812541	0.01	0.1353	0.3679	-0.1274	1.4060412311566	2.5904238273494	-1.8695021328026	0.1070369212721161	1.1565	1.5392	3.5368	-1.1527	4.046902823863399	8.671203966279998	-3.826896596189	0.1390226767801129	0.0015	-0.0682	-0.1076	0.017	3.116361461747	6.202940249254099	-3.5005461565325	0.1402280754015937	0.0568	-0.3234	-0.7087	0.0329	3.4230797290842	8.6072715413925	-1.7030811129416	0.1406606287230991	0.0572	-0.1889	-0.7575	-0.0128	3.4032901846420995	8.3333260186284	-1.9186022351162	0.1420387685699555	0.0031	0.0651	0.0206	-0.1682	0.4461106251072999	0.6928307706269999	-0.8292724010946	0.1430055245342585
826	0.1044102045716768	0.0067	-0.0327	0.0835	-0.2981	-1.6962747686304998	0.4578741912865999	-2.6984991326823	0.1075194268256924	1.0488	-1.7195	-1.9432	-2.8107	-3.5020411916991003	-1.7611120832241	-4.4934855653391	0.131591576029737	0.4599	-0.3464	-1.0801	1.9889	-4.173980813024399	-2.5916041182704	-5.3082403881054	0.1449591427443324	0.0231	-0.1854	-0.0329	-0.4509	-0.3913057833422	1.123636956792	2.0361198678171	0.1496016644665811	0.5403	-0.7742	-1.6346	1.4647	2.5599723215876	7.878402554644299	-4.3036160991809	0.1511120871230062	0.0514	-0.054	0.3506	-0.6203	-5.4779268795145	-4.336428186784699	-5.686287570101699	0.1554387257572494
827	0.097359710893276	0.0004	0.0616	-0.0178	0.0437	0.4535071148789	-0.5399044102961	0.8393048739231	0.1025804138903556	1.9456	-0.4799	2.3593	-4.7595	1.3436431844664	-1.8639154224432	3.4117489362426	0.1248778162617922	0.0247	0.541	-0.0202	-0.0642	0.9103190443366	3.006987836401	-6.3822657831847005	0.1272458218753734	0.0662	0.4299	-0.2674	0.7236	5.1571238071867	-1.7683512008729	3.8218213452287	0.1396128409018479	0.036	-0.3176	-0.2475	0.4741	2.1279071584402	-1.0407018480764	1.8940915269901	0.1463085571269906	0.0139	0.3182	-0.063	-0.1939	4.1971538581067005	-4.241768854920499	9.1411171249608	0.1518841099734655
828	0.0963201516096096	0.9886	3.683	-1.124	0.7533	11.3849681948739	-2.6497137746143	0.7558189627777	0.0988647200091194	0.1088	-1.2208	-0.0538	-0.3961	14.815837844036698	-3.3044211484929997	1.6446567123521	0.1361863898001628	0.2633	-1.506	-0.6738	0.4213	7.4606582546717	0.5400224393881999	-0.2193373961524999	0.1423537310877922	0.2094	-0.6332	1.2512	-0.4899	6.906669039384999	2.9274362283256	-1.7034745432485998	0.1433755132611406	0.0583	-0.1275	0.599	-0.4844	4.8293963614557	4.5207502856142	-3.1358756049742	0.1509011457268087	0.0551	0.5675	0.0857	0.4672	6.055876000497499	-1.8106449588754	-0.4629887852776	0.1590040793213779
829	0.1025121579303811	0.1791	0.1481	-0.5452	1.5171	-0.8978866466354	0.1079966192715	-1.0816186000044	0.1061588858550096	0.9945	0.1709	1.7131	-3.3299	-1.5468892810625998	-1.6734558108245	1.3701997301889	0.130165820471821	0.4036	1.3656	1.0838	1.2696	-1.7924291356613	-2.6776079833806	2.8784541551041	0.1421023551628382	0.0158	0.1754	0.3519	0.1081	-2.199668846437	0.6674151727947999	-5.5529146960287	0.1492868188115443	0.0667	0.3884	0.7149	-0.0917	-1.6088152113844	-2.0845511386088	2.3170684500458	0.1501753399087414	0.4412	1.4052	1.4512	0.5714	2.3077048087392	4.403390025036099	-1.732667072028	0.1547056744455898
830	0.1593810706289254	1.0602	-0.1052	3.1565	-0.0537	0.0694404491854999	-5.414466570995399	-0.1167307720869	0.1755064851302117	0.0479	-0.1725	0.5931	-0.1666	0.5433665969977	-7.1306882561908	0.3052625752013	0.1830891657518589	0.0045	-0.0503	0.1624	-0.0874	-0.1785386733165999	-6.681233473473999	-0.1052426071225	0.1965543015120639	0.1344	0.337	-0.8792	0.3728	-0.0149503516659999	-2.10091783938	-0.0825810214393	0.208838724998529	0.0337	0.2722	0.3304	0.2428	-0.0844694869129	-3.8269359392197	-0.1672472235056999	0.2251995489528633	0.0639	-0.2446	-0.5927	-0.1207	0.0991837803947	-1.3919564261659998	0.1855417327812	0.2305139939226033
831	0.1104300852179841	1.1711	0.6537	2.884	-2.6763	-0.3625853709311999	-5.3232300828021	4.2316576960306005	0.1136891252139458	0.2991	-0.1409	1.2033	-1.5744	-0.6316523578884999	-8.0586723213117	7.324255967234799	0.1434205410859212	0.0347	0.5452	0.1861	-0.1769	3.3155158831503995	2.835058792242	-2.8738510205122	0.1465771221733325	0.3063	-0.402	-1.315	1.1152	1.915218734476	-1.6209722078706998	1.7679184275351998	0.1558015057398474	0.0487	-0.5515	-0.3886	-0.1173	-0.3221407353716	-1.6720001186885998	0.1577262100762999	0.1652789703992139	0.2751	-0.3428	0.7311	-1.3581	-0.0228976438673999	-2.9154366039621	1.6206574636251	0.1696679891465537
833	0.092469457307468	0.0301	-0.6907	0.0844	0.0603	2.3569229401449	0.4158558344989999	0.4111740138456999	0.1155263892345696	1.2783	-4.0259	0.4351	0.4471	6.658493201729399	-0.2024592359821999	-0.2236257864988	0.1444189172574242	0.0009	-0.0013	-0.0412	0.0876	8.4225166692253	-2.5910533158406	-2.5342813225405	0.1459319730017773	0.0249	0.2317	-0.3179	-0.3175	6.5641092710801	-0.9458851440894	-0.9068962006657	0.1491247032811233	0.0184	0.3468	0.1986	0.1579	1.4740653312369	2.460513139978	2.4620475181753	0.1558805718763034	0.0182	0.0116	-0.3937	-0.1425	-1.8902752530122	0.7289083297789	0.8146367936742	0.1583934825843189
834	0.141880304450791	0.1303	-0.5605	1.0312	-0.004	-5.2335279728061	-0.1375432353272	0.5821588252679	0.1665882692371102	0.0033	-0.0061	0.0016	-0.1712	0.4831324169959999	0.2670604923915999	0.5218459592048	0.1698080528871342	0.0058	-0.1442	0.1736	-0.008	-3.5647146396042	-0.1334122171037	0.6154036862094	0.2042733382365936	0.8524	2.4915	-0.2186	-0.0637	-4.7610968601605	0.2316124217309	0.5768475161233999	0.2062326617767556	0.0009	0.0683	-0.0044	0.0423	0.8016929365739	0.4318291049631999	0.5162592488454	0.2103157759757283	0.2598	-1.3244	0.3138	0.0117	-3.7422697371533	-0.6069842776396	0.5593792104926	0.2206691989813053
836	0.1469922548528088	0.1397	0.4885	1.089	-0.0248	-3.3841694717218997	0.9529275465847	-0.4538218591244999	0.1686171897195007	0.0034	0.0101	-0.0331	-0.1717	-1.4043888238672	-1.2509510041372	-0.5463566673308999	0.173367166418741	0.0108	0.0198	-0.3036	0.0224	-0.7322918304191	1.7518664710096	-0.5372684272392	0.1994197005589338	0.4308	-1.7581	-0.387	0.0085	-2.8245542030451	0.8882476041138999	-0.4781751951278	0.207669114323284	0.1676	-0.9314	-0.5858	0.0103	-2.9471470867063	0.6244919263011	-0.4509498178834	0.2126072257980922	0.3366	-1.5357	-0.1277	0.0111	-2.7268261147863	-1.0113126041435	-0.5289670477614999	0.2136573126560605
837	0.185604680883342	0.0535	-0.1721	-0.578	0.2617	-0.8020470238502	-2.9819656688758	0.8393835599845	0.1941348413546953	0.029	-0.1271	0.4543	0.0428	-1.0637568640666	-2.7058562794232	1.5683312327941	0.1978981752015345	0.0053	0.0287	-0.0724	-0.1854	-0.2737488076106	-5.5065686058641	2.5334551188958	0.2164902304594406	0.0246	-0.1958	0.3447	0.1142	-3.3544654835434	3.0911425790683	-0.6675725449176	0.2205717795053797	0.0595	0.2474	-0.2831	-0.5132	-1.4810290476708	-2.0834495337492	0.6597432818083	0.2276778230704669	0.0906	-0.0962	0.7665	-0.0149	-1.9924097607094	-0.8266757610683999	1.0311414916162998	0.2288741159483776
838	0.1581361212995487	1.1025	1.0993	0.46	-3.0063	1.6675543562195	0.0167207880475	-2.9290492925843	0.1767026523254886	0.0202	-0.0303	-0.1569	0.3817	1.9508635202902	0.3071903837056	-3.7449450632409	0.1874560922851192	0.0005	-0.0412	-0.0344	0.0302	2.5536774366756	-2.0172745561118	2.6089543948091	0.1958551279176032	0.1433	0.0312	-0.5341	0.9007	0.9491899586682	-0.2916892296098	-0.6823655244607999	0.2056896455473877	0.0078	0.0225	-0.1224	0.2032	4.0580369015515	-0.7403178086818999	-3.4097030986462	0.2101764795607017	0.0275	-0.35	0.2352	0.1366	1.3625278392024	-0.2306288459634	-1.7078022766255998	0.2248080100641968
839	0.0992706719764371	0.6503	-0.1886	1.5765	-2.7029	-0.1068556713812	-4.5914890548128	3.0740677037445	0.103530143900199	0.0507	0.1769	0.6179	-0.5666	-0.4684181235142	-2.5139803186993	0.6698937837289	0.1159889130868329	0.412	0.5195	1.4308	-1.7354	-0.4166033520823	-5.550318056002499	4.3038521573651	0.1289604185429025	0.221	-0.9043	-0.3588	-1.2743	-0.4951320413594999	-4.906823445873299	3.6015790593701	0.1304649289706345	0.205	-0.7214	-0.7824	-1.1066	-0.0090882400917	-4.277767728011	3.1053060701203	0.1450664521940637	0.0117	0.0303	-0.2128	-0.2734	-0.8212070798011	-2.2465263960007	-0.1491887724143999	0.1472077939549473
840	0.1277895334016513	0.4537	-0.1955	1.8438	1.3738	8.970997860214	-2.1597356702765	3.4077359471112	0.1381669573803724	0.3024	1.6157	-0.7076	0.4142	8.381245830021	-0.7985061510871999	4.1646171717178	0.1440755949310054	0.0009	0.0521	0.0455	0.0673	2.2899217588628	-2.018690905217	-0.5524548370893999	0.1540806741846998	0.238	1.3481	-0.6717	0.2198	10.9191467113859	-4.2851248747519	2.8821523999899	0.1561429295970079	0.327	1.5703	-0.678	0.4648	9.8140403220536	-2.0722761130304	3.9887538244888	0.1580152215881753	0.044	0.5583	-0.1854	-0.2668	4.4670470487087	-2.1337299269838	0.6935389451795999	0.160635246607096
841	0.1208534079800886	0.1701	-0.497	-1.2186	-0.6161	-4.1140220342376	-0.2969218526929	1.4016741547489	0.1214613473746762	0.134	-0.1936	1.0296	0.7463	-3.8077365402381	1.8047041612397	-0.9439573355851	0.1344613603715467	0.0014	0.0487	-0.0649	0.0956	0.3483825368484999	23.0838150886724	-10.5099005060445	0.1353575892686324	0.0012	-0.0609	-0.0366	0.0934	-7.330236107901199	-21.718926667628	10.8956195790273	0.1409522848297156	0.0224	0.2433	-0.0013	-0.4236	-2.6315766374616	0.1000886701008	0.3854830147986	0.1410639670796221	0.0233	0.3859	-0.1429	0.2808	-2.5621361882761	0.9653599442859	-0.1410447650594999	0.1630713894803863
842	0.1314089382156802	0.0194	0.0166	-0.4657	0.0648	-2.5552905009343	-0.3106919134379	-0.3443302046863999	0.1438273515170769	0.3521	-1.9162	-0.0061	0.0162	3.66677046124	-0.3487366241247999	-0.607456394008	0.1464212047812219	0.0015	-0.1103	0.0205	0.051	-1.0859856764121	0.4490613524097999	-0.6682020334087999	0.1549564432719735	0.1078	-0.011	1.009	-0.1581	2.995184927191	-0.4976499953242999	-0.5541072443788	0.1644711382879201	0.0005	-0.0021	-0.0661	-0.001	-0.7510191130323	-1.4839797749733	-0.3620739115321	0.1864518553339545	0.0014	-0.0502	0.0938	-0.0121	3.4878383576164	-0.6685561206851	-0.5528089243657	0.1974201560034954
843	0.0829546693157717	0.0345	0.6425	0.192	0.4166	-2.0487489806718	0.7360294183356	-2.3723060651486	0.0894315952274852	0.0412	-0.3475	0.4179	0.6284	-2.0533914582944	0.7211184097003	-2.3660505232673	0.1155897402643872	0.0517	-0.7945	0.1454	0.1379	7.513220543686899	-1.0032866258807	-4.8221572438069	0.1186396384777709	0.033	-0.323	-0.2253	-0.5114	8.25416784086	-1.2684586527986998	-5.0435404775558	0.1244283839830596	1.6745	3.6897	0.9413	2.3846	-2.0889182150165	0.7681333313868	-2.2883480376348	0.1283889263771386	0.0163	0.2049	-0.226	-0.312	-1.8476667507641	0.561031617782	-2.554149553044	0.1289742833218763
844	0.0975570719501446	0.1408	-1.1779	-0.0841	-0.8774	-1.7150807373051	1.7406143642294	-3.2293939889481	0.0990930287608492	1.5273	3.7835	0.346	2.9469	-4.5379431900301	1.5820226074776995	-5.5963100588908	0.1201503499837579	0.0901	-0.0913	0.7484	-0.7462	-13.5617393974435	-0.8578747844135	-11.1560704422613	0.1255489174272605	0.0006	-0.0404	-0.0515	0.0558	1.6212869521162998	3.1106173792647995	-1.5757277225656998	0.1462943270598939	0.3952	1.5177	1.3158	0.1324	-2.3965020290291	1.9792691884556	-4.0376178686182005	0.1483915321667193	0.0072	-0.2105	-0.0445	-0.1631	-9.6352262475221	-1.1319383362697	-7.561140355079499	0.1492035628864677
845	0.1010102056219885	0.0012	-0.1006	0.0015	0.085	-4.027546052759	-1.1631767026455	1.3887302976485998	0.1081277509855362	0.9154	-3.2717	-0.3609	-1.3657	-3.9241525680794	-1.0181189484546	0.7116760823323	0.1249771889634453	0.2398	1.2924	0.551	-0.9512	-11.1550868664938	-1.2287221917917	-4.330251330964799	0.128640818629872	0.1161	-0.0292	-0.2834	1.1283	-8.999403528379398	-1.9310346328174	-0.4232523242706	0.1358032870826722	0.0891	-0.952	-0.1589	-0.2293	-1.1959887902492998	-1.4861829846925	4.4629160304852	0.1441204143872088	0.0002	0.011	0.0001	0.0381	-11.9923459028205	-1.0427476856728	-5.4531014271428	0.1505569733888927
846	0.1103841276357077	0.001	0.0549	0.0344	0.0936	-1.9904426091744	-1.511952669801	-1.3770454175307	0.1142442018312581	0.9229	-2.5802	-0.9252	-2.1456	-0.6283475433097	-1.9955178601347	0.1763748066280999	0.1321748364264454	0.2586	0.2114	-1.4802	0.8363	-6.0804260516543	-4.4895512622691	-4.1397917193461	0.1451456520980013	0.3642	1.3747	-0.0337	1.3687	2.1555653090223	2.1010358684721	1.1802122349386	0.1520365170716628	0.0001	0.0228	0.0028	-0.0059	-3.9466174386091	2.1309365718041	-4.8076790085093	0.153134753975631	0.2379	-0.6192	-1.395	-0.0187	-1.1361480405545998	-0.3086854188721999	-1.0347610504407	0.1533997679363276
847	0.0988684316892412	0.0603	0.8369	0.1187	0.4476	-3.1627468949423	0.4051938731793	-1.6707804847369	0.1084239030025101	0.9575	3.0725	0.7926	1.7827	-4.1307428222851	0.1462380451118999	-2.3966200581212	0.1231823670862815	0.2202	0.9851	-1.0587	0.7682	-11.050670463016	-2.8743624799113	-6.1161495235299	0.1287419564007949	0.0251	-0.1746	0.4196	-0.2932	-7.560589552649699	2.9577697049953	-5.338967295082099	0.1349085564548792	0.0681	-0.5818	0.4421	-0.4721	-0.5241278549854	4.5947938693916	-1.0229581412306998	0.1443161985312653	0.0002	0.0192	-0.0371	0.0268	-11.4384747166259	-5.1469339622354	-5.8852452763516	0.1498861371859361
848	0.1536594209079533	0.6023	-2.2031	-1.0094	0.0821	1.9868623933807	-2.1684698230919	0.1666570780451999	0.1700121181202862	0.0157	-0.331	-0.1709	-0.0054	2.5963252819544	-1.0903920958505	0.2389695684718	0.1883302469752865	0.0004	-0.0092	-0.0225	-0.0522	-1.3399842826113	-0.72391176488	0.5820801392065	0.1909202066502344	0.0595	-0.1057	-0.6756	-0.0097	1.2278566451162998	-2.094229524161	0.2549034959053	0.1961173456234437	0.242	0.4324	1.2896	0.0345	0.1674045956285	-3.260750384416	0.2527396292168	0.2179365773896917	0.0251	0.3176	-0.2677	0.0057	2.5770865399421	-1.3967562759113998	0.1500936621205	0.2336110392933678
850	0.1038162126420063	0.015	0.318	0.1817	0.2866	-2.7084922624801	-0.7188758569503999	-1.3174407260202	0.1064468552710338	0.9678	1.6413	1.3759	3.0085	-1.6168018466164995	-0.1648079556023	-0.1990363923113	0.1234757776048684	0.0777	-0.7117	0.0841	0.6557	-6.513278075415699	-2.430219006339	-4.144552226060799	0.1269324917618041	0.1803	-0.85	0.3897	1.1209	-6.8465135454447	-4.8894338263038994	-10.2633770756783	0.1315864495012519	0.2164	-0.9219	-0.5898	-1.1265	-3.6410794621929	0.537425799362	2.3976036338887	0.1497360588913953	0.4315	-0.2342	0.8213	1.8955	-4.5552541235381	-2.3143537809275	-4.629887852776	0.1508338717083476
851	0.108220198647564	0.9746	1.7771	3.2032	0.2995	-1.1368562151072	-3.3844842159674995	-0.4945812389297	0.1322529180489364	0.0004	-0.0111	0.0053	-0.0626	2.5377435092421	-1.1311908186864	-0.8586223019967999	0.1407465717575867	0.0	-0.0025	0.0081	0.0132	2.8696806592579995	0.485886429145	-0.5722443815314999	0.1427265770733819	0.0868	-0.4496	-0.84	-0.0648	-4.2597486199504	-6.7952495764426	-0.5020564147627	0.1457980100138406	0.0529	0.5524	0.489	-0.0146	-0.4290750928142	-3.2327774895883	-0.6285442584632	0.151949258779437	0.2478	1.4642	0.4979	-0.2326	-1.939217983203	-5.518292829012699	-0.7777330308775999	0.1576018653702543
852	0.1145853919628188	0.428	-2.2777	-0.3606	-0.5337	5.2663007173792	0.6288983457395	-0.266352317839	0.1305097987733901	1.222	3.7205	0.4385	-0.1024	-0.2933022938685	-0.2265765138012999	-1.3606787167594998	0.1419423755022062	0.0036	-0.1823	-0.0703	0.0112	1.7015073917136	0.5603234432294	2.2674568883331	0.1555345973523164	0.0139	0.1292	0.0575	0.3379	-2.9125252196903	-0.5293211350378	-1.1656159705489	0.1567139730537194	0.0006	0.006	0.0107	0.0725	-0.400512052526	-0.2794142040314	-1.644145252953	0.1616841692469825	0.0066	0.0069	0.1706	0.1784	-10.3949795133698	-1.3730324283992998	-0.8494947188743999	0.1819125627857547
854	0.1076830740672765	0.0004	0.0089	0.0497	0.055	1.5264702481293	1.4586428632025	2.1196451219932	0.1198603189315472	0.2424	-0.4009	1.3255	1.0566	4.328087464276299	-5.2725562592605	-3.1448851590045	0.1427826271181519	0.1656	0.7513	-0.9603	-0.5036	5.3205154136838	-2.1497425404787	0.0543720684273999	0.1447560087386485	0.0199	0.3735	-0.2247	-0.1285	5.2871131806195	-0.5054399154029	1.7124054112175	0.1467210850155063	0.6235	-2.1694	1.2633	0.2682	1.961643510702	-0.5225147907267	0.3771816353209	0.1585127469514802	0.0835	0.8467	-0.1627	0.216	4.524841960807	-1.673259095671	0.4060594198547	0.1598033793458016
855	0.1311167246220593	0.8974	1.0597	0.4353	2.9923	3.7229916521103	-1.3535969712335	-2.7965813082174	0.1326344857478262	0.5055	-0.4449	1.0432	-2.105	4.675053652019599	-1.2748715668028	0.4309242152570999	0.1382680003380803	0.0753	-0.0163	-0.0225	-0.9032	4.2560110320339	-0.9535963781066	-1.6008285761523	0.1386228112332088	0.057	-0.3073	0.5032	-0.5188	4.5023377472466	-0.9929000657758998	-0.7407112389889	0.1424128294876722	0.0	0.0015	0.0007	-0.0082	12.7952584733461	-16.7986085622246	18.9892285116006	0.1448041099080686	0.0	-0.0027	-0.0025	-0.0047	-3.8538072291878	14.409030906598698	-21.4798390700641	0.1574652560646387
856	0.1221954497165485	0.1406	-0.1947	-0.9034	0.934	5.371110551164	-0.5384880611909	-0.8888377495743999	0.1222501977333313	0.1444	-1.0684	-0.4435	-0.6588	3.0588419508636	0.9004046006002	-2.3499985667417	0.1346806839174371	0.0	-0.001	-0.0173	0.0101	-17.9174063262405	10.8270446765172	-4.117641593061999	0.1361687093405252	0.0001	0.0267	-0.0093	0.0021	26.142539010443897	-10.8970359281325	1.6694034786624	0.1410702739958845	0.0284	-0.508	0.1961	-0.071	3.8174149257903	-0.4057446756091	-0.777418286632	0.1411274085127377	0.0249	0.1673	0.3683	-0.3178	2.9973487938795	-0.1591819022122	-1.131505562932	0.1638402180809824
858	0.1232778719232532	0.2195	-0.1088	1.426	0.7909	1.5606593418076	-0.4134952526569999	1.4556527928693	0.1235887798899232	0.2071	-1.2336	0.4167	-0.9045	1.6808523005961	-0.0660569485452999	1.6343881813394	0.1345446045368448	0.0	-0.0037	0.0006	-0.0093	8.364564385004199	21.926303782447697	6.8155112372531	0.1352132405587232	0.0	0.0057	-0.0008	-0.0028	-5.443619756744099	-22.198636240953096	-3.9894226560107	0.1452118467892824	0.0	-0.0053	0.0073	-0.0119	1.2540591035625	-0.0593292902955999	1.3167718944983	0.1452840694695772	0.0	-0.0077	0.0034	0.0046	1.3692554974521	0.1043377174164	1.3568230997509	0.1529525325312354
859	0.1516347850273985	0.3907	-0.0373	1.9177	-0.4309	-0.3676999649222	-3.4225289266544	-0.9677992121893	0.1525676765042536	0.22	1.0446	-0.2285	1.0096	-0.5851095525704	-1.059507816751	-1.1738386639652	0.1628316561037431	0.0169	0.3928	-0.0361	-0.0167	1.268812740075	-2.6043119171865	-1.0381052080501998	0.1631114094769472	0.0148	0.2803	-0.0467	-0.2358	1.1730518033512	-1.473003069408	-1.1966576217712	0.1673530745234514	0.0	0.0101	-0.0042	0.0084	-3.192686941305	19.440965190098	-6.884715628254399	0.1692644905630473	0.0001	0.0121	0.0222	-0.0009	3.7960516601202	-24.0356016873668	4.5141799994873	0.1891378130215893
864	0.146639655531044	0.6382	-2.5409	-0.1973	-0.1813	-2.0875805519727	-0.5109479397008999	-0.2451857673223999	0.1679944572584157	0.5878	2.2886	0.0962	0.0338	3.4863826654804995	0.1507231506117	0.1188552957446999	0.1761513436147395	0.007	-0.2235	-0.0629	0.0743	-3.1341051685927	-0.3165146819814999	-0.2672572075451	0.1766512962698468	0.0082	-0.2322	-0.1223	-0.0237	1.4777242330919995	0.0980034894737	-0.0116848801179	0.1962993884662018	0.0041	-0.1634	-0.049	-0.05	-1.6442632820450995	-0.2510478788967	-0.1625654028524	0.2000362878007121	0.0468	-0.0722	-0.4368	0.3936	2.8761722593235	0.2682014402818999	0.0356447858142	0.2027867383191681
865	0.0957335025591979	0.1402	-1.2863	0.2779	-0.6823	-0.6099743479727999	-5.5726648974401	-2.1070946951999	0.1135889704870156	0.0006	0.0429	-0.0355	-0.0726	-4.3720729725989	-4.0172775217463	-2.7598349175436	0.1207382253585821	0.0113	-0.3483	0.1079	-0.087	-3.2223515864528	-1.829844357857	1.0816186000044	0.1219200430515109	0.0015	-0.1277	-0.0171	-0.0394	-0.0689683328171	-2.7940633542526	1.7606399668557	0.1266467754458617	0.0405	0.0436	-0.4477	-0.526	-3.0543568453638	-2.9363277532638	-0.1676406538127	0.1303260316530943	0.0544	0.2329	-0.4628	-0.5985	-0.9867625529867	-1.3777142490525998	4.8247145408024	0.1354140799376069
866	0.1427354553387347	0.2338	-1.124	-1.0926	0.0075	3.5446103509164995	-0.7369343080416999	2.1233040238483	0.1468345091826184	0.0039	0.1408	-0.0122	-0.1397	2.1866463032753	-0.9011914612142	1.3118146726301	0.1513210359717165	0.0604	-0.594	0.0058	-0.4954	-0.0225435565910999	-2.3328056623258	0.5344357290288	0.161025103479929	0.009	-0.0234	-0.1358	0.254	7.885366271078199	1.9730923326357	3.3554490593109	0.1737761634337309	0.2121	1.1298	0.3207	0.6717	2.0148746312391	0.2843714258995999	0.2938137532676	0.1763597551885649	0.2599	-1.2365	-0.7263	-0.3929	0.775451135097	0.1898301231274999	-0.4703852750491999	0.1841556843279743
867	0.1289892355128778	0.1708	-0.3566	-1.3635	-0.0003	5.4724975412779004	1.6227033012215	0.0182551662448	0.1508343674565144	0.0418	-0.6293	-0.1403	0.0	2.2433002674833	-2.0976130248012	0.0159339274335	0.1744480716140058	0.0003	-0.028	-0.0207	-0.035	-1.1842645671007	0.3387041512963	0.0166421019861	0.174796069922392	0.6433	-1.8885	-1.3978	-0.0002	4.3401264316705	0.5310522283886	0.0172322474466	0.1769926425859672	0.1564	0.8461	0.781	-0.0004	4.3154190083909	0.7654973483298999	0.0167994741089	0.1902960872702603	0.042	0.3388	0.4647	-0.0003	4.7049936983823	3.5047952038481	0.0173109335079999	0.2002995429395213
869	0.1194424881178675	1.0751	0.9166	3.5482	0.2664	1.9023929064678	9.6748053364063	0.8803396549432	0.1355555552191129	0.0051	0.0677	0.2274	-0.0034	-0.5369536829936	-1.0420788541508998	-0.0198682305035	0.1568816480194753	0.1186	0.2781	1.0188	0.1376	5.445862309494	14.149839020347098	-2.4674768564119	0.1590005594726446	0.2655	0.3762	1.5356	0.0728	1.4709178887809	5.770481655799699	-0.5420682769845999	0.1655577216187851	0.0276	0.3353	0.3701	0.0165	3.3417576846273	10.3935631642646	-0.172322474466	0.1673840383880081	0.0084	-0.2269	-0.1521	0.0237	5.0188330542762	14.7092575738704	-2.5650082295172	0.1709222882349066
870	0.0967009946121429	0.1506	-1.4534	-0.4719	0.032	0.4879322667413999	-0.505951374802	6.463037025211799	0.1137985679610145	0.0006	-0.0293	-0.0741	0.0352	-3.2263252325535	-0.9827102208246	5.9152640087757	0.1213739038659374	0.0142	0.3955	-0.0023	0.1388	-1.2890744008855	1.7322736417209998	2.229176119462	0.1222658687408	0.0044	-0.2304	-0.0106	0.0135	1.5150214261956	2.5176392205544	2.8832933478802	0.1279129067089553	0.0297	0.5735	0.1378	-0.0215	-1.0078897604725998	1.5379977561243998	3.6144835734397	0.1315978087123969	0.0292	0.4644	0.3254	-0.1046	1.0223286527395	4.5752797261644	1.0143026744767	0.1390627140488485
872	0.1350223161431747	0.1596	0.016	0.8096	-1.0569	-0.1772796963342	1.0560849730801	0.2560444437956	0.1588603112505373	0.1506	0.1819	1.1119	0.3905	0.0342677797396999	1.7513550116105	-3.4919693758399	0.1654809394518298	0.0864	-0.0594	0.6032	-0.6451	-1.1868218640961998	2.6626576317146	0.3099837388853	0.168397286637021	0.0629	-0.1174	0.6873	-0.2717	1.2277386160242	-2.7156526940675	-0.2250027925732999	0.1732911600296805	0.043	0.0117	0.0107	-0.61	-0.0484706138224	1.8745380407322	-1.5799767698813	0.1741623343509578	0.0174	-0.1704	-0.2346	-0.2567	0.3043970285259	2.3994134133009	0.4134952526569999	0.1759821501675715
877	0.1196473261889696	0.715	1.0329	1.7673	2.1849	4.5571425890117	7.820292898300399	9.4098300246418	0.1272769312671903	0.0471	0.1668	0.1887	-0.7009	3.3396725040002	6.0996647936666	11.1505230749326	0.1356417547637713	0.1496	0.2541	0.3011	-1.2245	2.4849451620427	4.516186494053	8.2378798261502	0.1445754538753769	0.0009	0.0528	0.0835	-0.0056	-1.3399842826113	-1.8731610346577	2.3266681495366	0.1459390950176942	0.7471	0.5619	1.089	2.4853	0.3576674920936999	1.2696782867504	8.382072033665699	0.1476317023692067	0.0546	-0.2247	-0.401	-0.5863	4.1537191522139	8.0747242778373	19.3792359749297	0.1528465346643115
879	0.1437857740848373	1.1549	-2.9333	-1.8525	0.1121	1.4874813047056	1.5122280710159	-0.2804764658602999	0.173607729594762	0.0015	0.1097	0.022	0.0132	3.9383160591314	2.4862041390251	-0.1802304236367	0.1749909996450342	0.0013	0.0126	-0.0325	-0.0986	-1.4982219520867	0.1462773881426	-0.3154524201525999	0.1803490575911916	0.0411	0.394	0.4249	-0.0778	4.2743055413094	3.7102445101635	-0.5260163204589999	0.1836085459287126	0.0916	-0.8464	-0.1512	-0.0949	4.01692343447	2.2005737361431	-0.0801024105051999	0.1975298563632141	0.1049	-0.017	0.8406	-0.2991	1.6585054591584998	1.2557901969132998	-0.1662243047075	0.2002519955821748
880	0.1370152785300327	1.337	3.7622	0.6714	0.1797	6.449935795988701	2.8284098200537	0.071604315874	0.1472535284689233	0.0893	-0.7146	-0.6304	0.0357	9.539504653829	3.5316271507854995	0.199862595956	0.1579568552345135	0.0027	0.0286	-0.0313	-0.153	-5.1489011137704	0.8482750849226999	-0.4826996436583	0.1722029317997833	0.0223	-0.0868	0.421	-0.097	-1.3185816739105	1.4867731301529998	-0.3062068079380999	0.1773308438962972	0.0019	0.0405	-0.0108	-0.1192	5.2662220313178	1.3072115380382	0.1932136237677	0.1866152067436081	0.2629	1.4219	0.2948	0.0645	0.4933222619473	1.864072794566	-0.2249241065118999	0.1939206994612522
881	0.1355180712923066	0.2334	1.557	-0.3985	-0.0006	-3.4276828636761003	-0.0646405994400999	0.0008655466754	0.1460825893061892	0.1113	0.8895	0.5933	0.0	-2.2350382310363	-0.6919258809208999	0.0002360581841999	0.1618231617452308	0.0031	0.0001	-0.0002	0.1688	2.8182986611638	-3.2794776670291994	-0.0023212388112999	0.1746959093155724	0.2138	-1.2525	-0.5164	0.0001	-4.1116614523956	0.8990275945256999	0.0014950351665999	0.1804509038887754	0.0836	-0.8047	-0.2173	0.0002	-1.2616523084876	-0.1089015089776	0.0001967151534999	0.1863188617927665	0.1027	-0.8795	-0.2305	0.0002	1.2008279830253998	-0.5054792584336	-0.0007081745525999	0.1873232655857901
882	0.1154126894476464	1.2579	2.7072	3.0023	0.0743	-1.0314562358619	-1.8680857836974	1.1389020527036	0.1364726617656441	0.0687	0.5463	0.6078	0.2957	-1.0191812102835	-3.0346853300138	1.4587215492639	0.1453097642183333	0.0493	0.6131	0.2237	0.2877	0.9531242617382	-1.3951432116526998	1.5430730070847	0.1517355589801708	0.0566	0.4037	-0.3789	0.5028	-1.1767893912677	1.0566357755099	-0.3790701007945	0.1580679557428722	0.053	-0.033	0.6976	0.1254	1.8267362584317	3.0123778316069	0.0391463155465	0.1628819258498363	0.233	-1.1994	-0.6011	-0.5884	-3.6151917479923	-1.584343846289	-0.7276493527964999	0.1639127031513373
886	0.0978052903745435	1.8031	-1.3611	-0.548	5.0498	1.6666101234827	1.8462504016589	-6.145617453524199	0.1196846362915484	0.0002	0.0057	0.0404	-0.0296	-1.2405644440324	-0.5508024297999999	-0.3324092663842999	0.1303037718621698	0.0198	-0.1237	-0.0048	0.4613	1.8953898470032	3.0560879387146	-5.1799821080234	0.1352370412481379	0.0117	0.0848	0.3301	-0.1149	1.7370734914663997	2.3798205840123	-5.1161283691973	0.1442316166911511	0.0018	0.0744	-0.1137	-0.0161	2.346418350948	1.2599605581675	-8.0816879942712	0.149501044860903	0.0694	-0.4587	-0.3089	0.6249	1.3991955438147998	2.0184155040021	-2.8007910125023	0.1521036977468813
893	0.0897424021335578	3.3301	-2.1731	-3.178	-6.3905	3.2467836085175	4.056148436077899	10.2296994413991	0.1059623641523388	0.0001	-0.0112	-0.0093	-0.0278	-0.2933416368992	-1.3238142969935998	-0.7307181091910999	0.1304091317611045	0.0223	0.1011	0.3373	0.3644	2.5349894970931	3.2219188131151	7.6717336143772	0.1390392514530687	0.0008	-0.0251	-0.0613	-0.0629	1.0106044295909	0.7797788684739999	3.2763695676039	0.1424119905009674	0.0018	0.0276	0.1254	0.0484	0.7827295957765	-0.101111588899	2.9913686532131	0.1457276810253941	0.0345	0.0774	0.4361	-0.399	5.2876639830493	7.731180933764899	15.8570118084815	0.148564228925432
894	0.1018297541477024	1.2267	2.8997	0.9313	2.9654	-3.4636817367666	-2.0228612664712	-4.2322478414911	0.1212775501199478	0.0001	-0.0183	0.0248	-0.0012	-1.6636593961802	2.2158781750854	-0.1695684623169999	0.1386842531364686	0.1772	-0.6487	-0.7527	-0.9639	-6.1398340280113	-5.084653944637299	-3.836338923557	0.1460152976480602	0.0596	-0.1663	-0.3414	-0.6845	-3.165540250122	-3.1499997529955	-3.7195294654087	0.1474818342807084	0.0098	0.098	-0.3003	-0.0019	1.3694915556363	0.7513732003085999	-2.1281432166244	0.1505978290647205	0.0067	-0.1188	-0.1206	0.1957	-4.5387693936748	-4.3138452871629	-1.1870185792497	0.1516730914037209
895	0.0945443199374254	1.6281	3.3948	0.3137	3.7694	2.7647134533504	1.7937274556743998	3.8664363420425	0.0980789418926246	0.0001	0.0283	-0.0152	0.0298	-3.6963170772957	-0.3689982849352999	-4.1027699274574	0.1249916828905744	0.0102	0.2063	-0.0336	0.2804	3.2500490800656	7.827217271703599	2.0760530439776	0.127496703522133	0.0569	-0.4493	-0.3497	-0.588	-1.2757764565089	1.2552787375141998	-1.4343288702299	0.1323975199615787	0.0509	0.4765	0.0239	0.5906	3.9974879773042	5.8987399358817	3.1227743757511	0.1327442735708982	0.0749	0.5824	0.157	0.6948	4.6776896350765	3.7870814491206	4.4063407523386	0.1354891466468585
896	0.1169143789984859	1.6283	-3.1799	-0.167	3.2789	4.3942624419137	0.2255535950031	-4.348467154178899	0.1216955040438098	0.0021	-0.1123	-0.0195	0.1109	-0.2727258888124	0.3962236621797	0.543327253967	0.1508394712004284	0.0113	-0.0476	-0.3303	0.0361	2.4980070482351	2.4492610331977995	-2.4299436051241	0.1552014442944451	0.0011	0.0637	0.0451	-0.0655	1.8770166516663	0.4962336462191	-1.3465939117689	0.1555267546824669	0.0241	0.3194	-0.0518	-0.358	1.6591742906804	-1.9090418786561	-2.1760236849863	0.1585599135859944	0.0017	-0.0931	0.0088	0.0875	2.9789755985426	3.7945172819229	-2.4266387905453	0.1593398371702099
897	0.088925690286939	2.0587	2.1904	4.5686	-3.0094	3.2450525151667	6.1533286875414	-4.3313529358244	0.1134744015789549	0.0016	-0.09	-0.0926	0.068	-0.2473102909802	0.5750770797418999	0.3093149073634	0.1351454516824551	0.3129	0.7451	1.4084	-0.9663	4.6883515963962	9.6942801366028	-6.513514133599901	0.1372464717349581	0.0035	-0.0767	0.1688	0.0628	-0.2479791225020999	7.808844076366699	-1.1041228135648	0.1419687144663338	0.0509	-0.2765	-0.5068	0.4518	-0.3533791017474	1.6465058347949997	-0.341890936783	0.1438090544040488	0.0017	-0.1019	-0.0632	0.0541	0.6233116353801	5.9082216062804	-1.9290674812824	0.1440852783736994
899	0.1130375144115409	0.0004	-0.0683	0.0144	-0.015	10.3063396652027	0.0050752509603	5.9785276021413	0.129659699445343	0.0242	-0.2979	-0.1636	-0.4059	3.8459386230478	2.700505627248	2.3518870322153	0.1331047313647151	0.3946	1.7406	0.6645	0.988	-1.2160143928756	-1.229863139682	-1.4468399539925	0.1360141476303917	0.0121	0.0301	-0.2095	0.2973	3.4112768198742	-1.8708397958464	1.801517375753	0.1456719598869319	0.019	0.2004	-0.1732	0.3547	1.6383224844094	-3.2233351622203	2.2489263208734	0.1484998632472168	0.0046	-0.1844	-0.111	-0.0238	8.903996678931899	4.1846427743441	3.6184178765097	0.1525205414741445
900	0.124985579197986	0.1778	1.0846	-0.978	-0.0331	-2.0996982054283	-4.537038300323999	-1.8861442347887	0.1527073859815036	0.0214	-0.3794	-0.2523	-0.0525	-3.8494401527801	-0.3483431938178	-1.4627738814259998	0.1686712516267005	0.0559	0.2313	-0.6656	-0.0315	-2.9057188753792	0.8040928614466	-2.0054323038711	0.1709106912557379	0.561	0.2761	-2.1859	-0.2631	-2.3095932742128	-2.3575524286361	-1.6197919169497	0.1740662385851113	0.0439	-0.4484	0.4206	0.004	-2.7566087890262	-2.2610833173597	-1.6789244920918	0.174664996532554	0.0644	0.0978	0.6896	0.261	-8.954080357013	-2.1967181191345	-5.349078453972	0.1800621230356846
908	0.1247853796245568	0.1808	0.7279	-1.2813	-0.0397	5.5256106327229	-0.5824735695134999	-2.2303170673523	0.1527554809035413	0.0205	-0.2726	-0.3202	0.1567	1.9535388463778	2.0838823070869	-1.5788751650217	0.1684248574379575	0.0197	-0.3544	0.202	0.0973	-0.5764147427857	0.7106925065648	-0.0100324728284999	0.1706607797907131	0.6235	2.1223	-0.8425	-0.5161	4.0079925665011	0.4508317887912999	-1.7068973869195	0.1734200571254905	0.0266	-0.4702	-0.091	0.0223	5.846925164449799	10.4055234455974	4.9254720424251	0.1736267752911969	0.0413	-0.349	0.4849	-0.0012	3.5701439778408	1.1723042857678998	-1.3905007340301	0.1793574796742008
910	0.1520237419096753	1.4096	-3.2033	1.9091	0.0445	1.6902946279640998	-1.2066114085383	-0.0650340297471	0.163265932232814	0.0043	-0.0186	-0.1957	-0.0268	7.376936285342099	-5.507158751324599	-0.2739848657947999	0.1746124486968494	0.0029	0.0808	0.1326	0.0327	4.2658861327396	-2.1486802786498	-0.0128258280081999	0.1844941899225756	0.0036	-0.0167	-0.0203	0.1679	-1.1117160184899	0.3633722315452	-0.0334809191257	0.1886485110509662	0.0003	-0.0004	-0.008	0.0448	0.4448516481248999	-0.3080165873503	-0.0221894693148	0.1931688372812367	0.061	-0.63	0.2763	-0.005	3.05695348539	-1.6502434227114997	-0.0294285869636	0.2006818617942694
911	0.1098428547935177	2.2707	5.1468	0.0205	2.1255	9.1727882646743	-0.6019877127407	3.302453996958	0.154467555466053	0.0365	-0.524	-0.0361	-0.2795	9.460425162122	-0.1828270636629	3.7856651000154	0.15778104801436	0.1133	0.9389	0.0146	0.442	8.6829281894286	-0.3156491353061	3.3655995612315	0.1636865743685662	0.0006	0.0735	-0.0177	-0.0063	13.354204910500998	-0.4672771756239	5.2738545792736	0.1646308471061512	0.085	-0.7954	0.376	0.024	8.3841572142928	-0.4321831922394999	3.148622746921	0.1795518610971657	0.0676	-0.3582	0.5913	0.2946	6.8434841320808	-0.5170067664287	2.4919088784766	0.1861482336526088
913	0.1242998117511335	1.151	-2.8177	-1.7034	-1.7461	7.519200684353299	3.8229229500883	3.7762227726474	0.1601673500059832	0.045	-0.5391	-0.2351	-0.2755	10.4226770069826	11.5054365548773	5.7224044722843	0.1634349184138842	0.2541	1.1161	0.7099	0.7631	3.3280663099437	2.0322249077778	1.2587015811851	0.169839270321917	0.0062	-0.1723	-0.1094	0.1156	9.5238067845797	9.992736367493	5.2402162880251	0.1717578870209491	0.0243	0.3033	0.3223	-0.1269	8.3683413159514	6.9929483057101	4.1563944783015	0.1752957855444618	0.0076	0.2111	0.1354	-0.0508	8.0611115892151	4.0202282490488	3.3470296507411	0.1774019409452838
914	0.1422428014637163	0.3474	1.9039	0.1952	-0.0055	-2.6464089600355	0.1359301710684999	0.5126790330516999	0.1591752572311853	0.0652	-0.6185	-0.4766	0.0677	-1.4872452465214	1.0389707547256	0.391463155465	0.1688688250945701	0.0686	0.6653	0.4038	-0.0607	-1.06619613197	0.3243439450908	0.4881289818948999	0.1864982068688142	0.1619	-1.0962	-0.3166	0.023	-1.6329718322342	1.1217091482877	0.3352419645946999	0.1922711009275313	0.0219	-0.0956	-0.3748	0.1453	-3.5352860526406	-0.5974632642101999	0.7075450641087999	0.1957848257561516	0.7645	-0.8693	-2.2334	0.3362	-1.884137740223	0.2634015905365	0.4806931490925999	0.2087833853178853
922	0.1097335222943734	0.0856	-0.8837	-0.5954	0.1856	-7.9331680533787	-0.4952500704515999	-0.1212945636481	0.1208100636411138	0.0543	-0.462	-0.6719	0.0985	-5.4152534316094	-0.0748304443914	-0.4842340218555999	0.1342830861703381	0.0539	0.4165	0.6544	0.0119	-4.851153057432799	-0.5664609560185999	-0.4221113763802999	0.137309761393431	0.1976	-1.4287	0.2683	-0.2138	-12.3420661027128	-0.9111452479813	-1.4920057532361	0.1417755681876154	0.0051	0.1174	-0.1487	0.1335	-6.584843048258999	-0.7411833553573	-0.7568025385452	0.1481168700426644	0.2634	-1.6306	0.075	0.0549	-12.6149887066787	-0.6685561206851	-0.5346324441822999	0.1525603486922112
923	0.0942261352402513	0.9183	2.0391	-2.8612	-1.5083	9.0405169954609	-6.4978162643506	-6.995623631797699	0.1257954567757706	0.5052	0.7332	-2.2931	-0.4779	4.3047177040405	0.4564971852121	-3.2915166344234	0.1294464590124285	0.1133	0.9171	0.3011	-0.6176	9.6607205314157	-4.6134424659434	-6.749690346891999	0.136688866765246	0.0586	-0.3622	0.7077	0.103	9.3743819539811	-11.8520093123136	-7.341055441343699	0.1436209280808218	0.0009	0.0682	-0.0302	-0.0604	0.6443601568045999	0.8992636527098999	-0.9767300801582	0.1454171684812796	0.1422	-0.2823	1.0482	0.5371	4.3424476704818	-0.1483625687697	-3.1885952661122	0.1473057852501075
924	0.1144877115668055	1.2257	2.1396	-3.2462	-0.9714	-0.1126784399247999	2.2916528522136	-0.4180983872488999	0.1358987709725382	0.0625	-0.4986	0.5055	0.4304	0.1904989546494	3.5064869541682	-0.1863679364259	0.1426439638937046	0.1031	-0.937	0.279	0.3586	2.0127107645506	2.2232353218263	-0.7058926568193999	0.1519264525263005	0.056	0.4266	0.5925	-0.1392	-0.4477630323966999	-0.6350358585287	-0.6179216401741999	0.1576083887399416	0.0769	0.2405	-0.6217	-0.5364	1.5281226554187	-2.3575524286361	-1.0588389852291	0.1617709714802943	0.334	-1.6635	-0.0377	0.5729	-1.0971197541002	1.8492798150228	-0.0043670764077	0.1640624400448055
927	0.1109725380804584	0.0005	0.0153	0.0238	0.0807	1.4699736560441	1.1424822684973	-0.1218060230472	0.1358357414991669	0.8515	2.8105	1.2236	-0.0848	-6.1754001277641	-1.6960387104463	-0.0024392679034	0.1375106643486179	0.0075	-0.2323	-0.1243	-0.112	1.7427782309179	2.2425920929307	-0.2803190937374999	0.1526366766377179	0.0035	0.0278	-0.0235	-0.1812	0.5413994454627	0.9453736846903	-0.1320745540598999	0.1605553826431603	0.0171	0.1379	0.3701	-0.064	-6.2950029410921	-1.2988314724991	-0.0679060709881999	0.168238621499141	0.3705	-1.5563	-0.9357	0.0775	-4.1216545821934	-1.7814917731267	0.1055180083374	0.1716905082669599
928	0.1384556746448172	0.3363	1.6516	-0.8902	-0.3513	9.5557139824774	-3.9565318823455	-0.1990363923113	0.1614750263619253	0.3444	-1.5766	0.84	0.0885	8.4720102018459	-3.4561278748721995	0.7641203422553999	0.1689509818478404	0.0943	0.2592	-0.7312	-0.4854	4.1862558386028	-1.558377446027	0.3988203022059	0.1761643473574237	0.1576	-1.1499	0.0923	-0.1067	4.1919605780542994	-1.2349383906423	0.6321244742569	0.1796587089755869	0.2001	-0.9984	0.782	0.2492	2.9362884102331	0.0349366112616	1.8234707868836	0.1841718007370576	0.0148	-0.2094	0.1372	0.2408	1.5811177177715998	1.1062079941919	3.5398498442018003	0.1891641457383346
929	0.1217206960620305	0.4933	2.3564	0.2092	-0.6946	-9.1243176508519	-0.3530643575018	5.3214203033899	0.1437995940296551	0.282	1.6462	0.4163	-0.2405	-4.0286476576186	0.7547567009488	4.4149175330312	0.1464801569188555	0.0186	0.2999	0.1751	0.2647	-0.7457864899491999	-1.0271285024849	-5.0018368650138	0.1499451345252187	0.0358	0.5713	0.142	-0.1098	-0.0740829268081	0.6975519343109999	1.8528993738472	0.1624566694709544	0.4076	1.873	0.4063	-0.3004	-7.2031974617709	-0.362742743054	4.153247035845499	0.1646380235110441	0.1584	1.0561	0.4553	0.3477	-2.3197437761334	-0.7355573019671999	-2.1936100197092	0.1684937598182621
930	0.1207261660731171	0.4914	0.8015	-2.3369	-0.0352	-5.1188823813463	10.9248514508374	0.7311115394981	0.1429462545151096	0.2935	-0.1812	1.7451	0.0376	-4.6231208514956	6.265023551698699	0.5062661190476	0.1499226252064919	0.0148	-0.0504	0.3807	0.0219	-0.8786479046230999	0.9919951760698	-0.2124130227493	0.1630184054303942	0.2809	-0.3861	1.5594	0.0595	-4.3329660000831	9.2313700373866	0.6553368623699	0.1694349687660278	0.8183	-0.3707	-2.6659	0.0123	-3.3414429403817	5.33098065985	0.6301179796912	0.1702612067683018	0.0025	-0.0318	-0.0708	-0.1272	-1.7646922990178	-1.3874713206662	0.4430418687127	0.1755445236040778
938	0.0829519733865268	0.0	0.0085	-0.0079	0.0035	1.6855734642801	-0.2792961749393	3.7700065737968	0.1091772171476901	0.0569	-0.6822	0.3202	-0.4629	4.2268578462852	0.1289664546346	6.870237392956799	0.1240679699209195	0.0007	0.0111	-0.025	-0.089	4.9621790900682	2.8895488897615	10.5709215466602	0.1289058189933246	0.0	0.0123	0.0096	-0.0038	1.8332278584972	-0.6052531842887999	3.6926581754406	0.1409857204527376	0.0845	0.5032	-0.7955	-0.1125	6.0435222888577	-3.4010082888615	5.8616001149009	0.1449740324615101	0.001	-0.0132	0.0875	0.0472	8.9245337409573	0.0339530354940999	13.2100127029855	0.1543372023626546
939	0.0829182463414913	0.0005	-0.0567	-0.0515	0.0565	-0.2173702446174999	-0.9748809577153	2.4849451620427	0.1077733612374789	0.0768	0.5923	-0.8425	-0.0884	0.2570280195631	-5.4830414735055	4.4950199435364	0.1260262126639292	0.0275	-0.332	-0.3441	0.3145	-0.7525141481989	-4.673873361098599	4.032778675842099	0.1291848972817382	0.0	-0.0018	-0.021	0.0	-1.6646823149784	-7.089653475170699	5.3452621799941	0.1328550462754284	0.0459	-0.6605	0.1569	0.2402	1.0163091690424	-6.8035116128896	4.5239370711009	0.135814283945639	0.0179	0.2103	-0.3157	0.2317	-2.8499698008773	-11.1716896254492	8.761810965982098	0.1392532856710389
940	0.0826736300842759	0.0	0.0027	-0.0002	0.001	-1.8355884403392	1.6987533795646	0.8597239068564	0.1100086147528265	0.0683	0.642	-0.7048	-0.1505	-5.6291614895253	3.3330628748426	1.5662853951977	0.1280414160995645	0.0	0.0142	0.0175	-0.0067	-2.298419853494	1.6040153616389998	0.9388820846248	0.1311485506253849	0.0006	-0.0692	0.0078	0.0411	-9.7682843773495	2.1901478330076	2.1349889039662	0.1408305222445872	0.0955	0.4339	0.9053	-0.0963	-4.2931901960454	6.970011318812	1.2972577512711	0.1476189408044631	0.0721	-0.8219	0.2064	0.1191	-13.4162882129456	3.5942612556599	2.6190262106683	0.1526729246852916
941	0.1054179198448567	0.799	-2.5214	-2.2201	-0.287	9.4566482311748	9.0881614056386	1.4322436896028	0.114113764571944	0.0008	0.0172	0.0352	-0.0913	1.0556128567117	1.5345355694227998	0.3758439722771	0.1332004162732966	0.354	1.4048	1.4035	0.2063	11.39374169072	9.2107542892998	0.9417934688966	0.1412803385535898	0.0024	-0.0777	0.0107	-0.1389	-0.0824236493165	1.9282412776377	0.8518159576856998	0.1531846062495838	0.0027	0.0513	0.0118	0.1528	1.7548565413428	2.5379402243956	0.5883356810878	0.1565111451697724	0.0164	0.2479	0.3024	0.0628	5.8735603962337	6.599163911433799	1.2768780613684998	0.1602116395371633
[truncated: 297 more rows]
[truncated: 31 more columns]
