# Supplementary material for: Data-Driven Recommendation of Optimal Tuning Scheme for Range-Separated Hybrid Functionals in Solution-Phase UV/Vis Absorption Energy Prediction
Source: J Chem Theory Comput. 2025 Oct 23;21(21):11106–25. doi: 10.1021/acs.jctc.5c01044 (PMC12613327; doi:10.1021/acs.jctc.5c01044)
Supplement: Supplementary file 2 [file ct5c01044_si_002.zip › SI-data/tddft_results/PV╬│T_TDDFT_LRPCM.csv]

	ΔE_1	f_1	Tx_1	Ty_1	Tz_1	Dx_1	Dy_1	Dz_1	ΔE_2	f_2	Tx_2	Ty_2	Tz_2	Dx_2	Dy_2	Dz_2	ΔE_3	f_3	Tx_3	Ty_3	Tz_3	Dx_3	Dy_3	Dz_3	ΔE_4	f_4	Tx_4	Ty_4	Tz_4	Dx_4	Dy_4	Dz_4	ΔE_5	f_5	Tx_5	Ty_5	Tz_5	Dx_5	Dy_5	Dz_5	ΔE_6	f_6	Tx_6	Ty_6	Tz_6	Dx_6	Dy_6	Dz_6	ΔE_7
8	0.1148185791852037	0.5313	1.5048	-2.1576	0.1448	0.5880602798728999	-2.2316153873654	-2.3415398151412	0.1211493170841358	0.1075	-0.7757	0.6138	-0.594	-2.760700464219	3.510185199054	-2.3209634100851	0.1306836983369581	0.2169	0.9953	-1.1137	0.5086	-3.2771170851872	4.724704556763	-2.2414118020097	0.1327166303738248	0.1367	-0.6698	-0.5094	-0.9145	1.0674551089524	-1.7535582213297	-1.5061692442880998	0.1380393395279786	0.4972	1.5994	-1.6237	0.4563	-2.6999154817875	3.3368791488205	-1.9167531126733	0.1489894559048673	0.2486	0.74	-1.3683	-0.2872	-4.1073337190186	5.6553639479715	-1.8930292651612	0.1506100743016848
9	0.1048188928924783	0.052	0.5386	0.6687	-0.0875	-5.918018020924699	-0.0377693094719999	-4.2702138661166	0.1182745973102433	0.0001	0.0133	-0.0319	0.0106	2.6761522912447	0.4771129332988999	1.5099461752352998	0.1272024881936979	0.0	-0.0063	0.0209	0.0008	-0.5421076200152999	-1.5435844664838	0.5824342264828	0.1355138561466634	0.1015	-0.788	0.1626	-0.6899	-3.4377546795353	-0.0873021851232999	-2.4735750261704	0.1517580885110171	0.0045	-0.1967	0.0669	0.0424	-0.9526914884005	-2.0846298246702	0.6572253278435	0.1573274531414948	1.4172	3.0231	0.1143	2.0881	-6.480465987811899	0.0574408248219999	-4.717111351837899	0.1599227631482143
12	0.1270426702300216	1.8755	-0.7575	-3.1895	3.3759	0.6532910247735	2.8129873520193	-2.6600609916884	0.1341390116102676	0.1033	0.0619	-1.0313	0.2971	0.0223074984069	-3.0651761788063	1.6468205790406	0.1510684550369486	0.1758	-0.3624	-0.4402	1.1918	0.6914931075831999	3.7078445852908	-3.1773038163013	0.1584046900208214	0.0126	-0.0158	-0.2607	0.2262	0.5532810407341	2.4171177771159	-2.189833088762	0.158651118386421	0.1712	0.0237	1.1533	-0.5365	0.5755491961103	2.5810995290735	-2.3369366805493	0.1629704608130268	0.1113	0.1656	0.6891	-0.7228	0.2015936893067999	0.4255735630819	-0.4017316864776999	0.1720465340942154
16	0.0953348401846422	0.1754	-1.2338	-1.1126	-0.005	-2.9182693021725	0.6911390203068999	0.1620539434533	0.1076410405761229	0.0024	0.1719	-0.0509	0.0422	1.9314674061551	-2.5166163017562	0.1305795188933	0.1158493028327148	0.0015	0.1065	0.0861	-0.0294	0.3094722794862	1.7498206334132	0.1940004843816999	0.120424498719978	0.0022	0.1281	-0.0678	0.0789	-1.7091399396693998	-2.6902370962353	0.0087734958461	0.1282555414558189	0.0503	0.3671	0.6731	-0.0199	-0.2506937916204	1.5067200467178998	0.147929795432	0.1345180597765915	0.096	0.9107	-0.4809	0.1001	0.2590738571595	-0.2623786717383	0.6137906219507	0.1358838360537115
19	0.0880978253927938	2.1953	-3.4858	5.0181	-0.217	-10.0383349400743	9.9426920324426	-1.1238730149762	0.0949113238855006	0.011	-0.2185	0.3511	-0.0596	-9.3516810252672	6.4716531489351	-1.4023036432401	0.1247398384119416	0.2357	-0.5713	1.583	0.0451	-7.1588972092027	6.605734197560699	-0.8716448451584999	0.1341718640217695	0.0871	-0.9051	0.3641	-0.1471	-11.0134912990045	17.10634974836	-0.5712214627333	0.137788683889464	0.0019	0.114	-0.0771	-0.0365	-11.0010589013033	8.455053355614199	-1.5389419888612	0.1429947250150764	0.0415	0.5217	0.3592	0.1857	-7.111882287516199	4.6375597437625	-1.1156503215599	0.1481003071294873
20	0.0819200976482056	2.1417	-2.0387	5.9198	-0.1277	-5.3747694530191	13.617409785884	-0.3583363236156	0.0960105037767156	0.0002	-0.0504	0.0036	0.0057	-4.1054059105143	9.674018475792298	-1.6815604751487	0.1047114397529522	0.0001	0.0295	0.0015	-0.004	-0.0610210406156999	-0.2933416368992	4.7077477105313	0.1118979554830246	0.4056	0.7452	-2.2022	-0.1778	-3.040429412496	6.731159779432299	0.0619259303218	0.1172501475046172	0.0001	0.0269	-0.0152	-0.0089	0.1755879460141	0.5539498722559999	7.6692943464738	0.1289182082875767	0.4747	0.1854	0.0626	2.3421	-4.1288936998422	10.0027688403215	0.3496415138309	0.1320943146498941
21	0.1358662544497128	0.4741	1.8772	-1.2767	-0.2838	8.6660500292583	-8.037387741702998	-0.7766707690486999	0.1398153115825198	0.0159	-0.0163	0.3338	-0.2427	8.2382339134265	-8.2697476810172	-0.1650046707558	0.1451367723626762	0.0068	-0.1336	-0.2213	0.0548	3.6925401463485	-4.3298185576271	-0.0245893941875	0.1542597759803277	0.266	1.0084	-0.1531	-1.2435	3.0847690080949	-3.2309677101761003	-0.2323992823448999	0.1562227968683813	0.2934	-0.6821	1.4212	-0.576	6.2324868653098	-6.0801113074087	-0.3070330115828	0.159532011062235	0.0533	0.1805	-0.4078	0.5495	9.3313013353646	-8.283124311455198	-0.6166626631918	0.1689152703401656
22	0.1279749064667127	0.0091	0.2961	-0.1282	-0.0503	8.4856622334988	-7.705489934717799	-1.2720782116231	0.1293304304218487	0.3966	1.7056	-1.2742	-0.2593	7.789369276170199	-7.772805860245499	-0.2772503373429	0.1422550709552239	0.0275	0.4867	-0.1296	-0.1913	4.6581754918493	-4.3981180589223	-0.5068956075387999	0.1457042459915953	0.031	-0.4715	0.2129	0.2263	8.9648603474248	-7.633098758229799	-1.1342989181117	0.1511940810768414	0.1342	-0.5975	0.9738	0.1604	3.3971133288222	-4.1181530524611	0.1285730243275999	0.1545235389945753	0.3042	0.4691	0.8889	-1.3939	0.2524642280019	-0.5979747236092999	-0.0300580754547999	0.1580531836234805
23	0.0839460631187288	2.6795	-5.1088	4.6667	0.045	-8.4761018770387	8.761220820521599	0.2504577334362	0.0883048239557212	0.0021	0.1264	-0.1304	0.0543	-6.468977822847499	8.6776955663455	0.4882076679562999	0.1145136371012166	0.0353	-0.6669	-0.0904	-0.1004	-7.3772903726184	7.030993016396999	0.1250714945953	0.1275465800506291	0.0003	-0.0163	0.0022	0.061	-9.3052955920719	11.1259336807451	0.4898994182764	0.1344239113565832	0.0777	0.2671	0.8761	0.1675	-8.7087372175678	9.3229212698255	0.3118328613282	0.137054302620343	0.1015	0.2155	1.0151	0.1848	-5.7505347392348	6.488216564859799	0.2616704971857	0.1412301577408223
25	0.068447078058926	1.3318	-0.4653	-5.1261	1.6409	0.0495328756513	-23.765157694335	6.982443716513199	0.1017177808432754	1.0328	-0.3443	3.6297	-1.3915	1.9892229752227	-13.8171543527479	4.4940757107996	0.1132286677752791	0.5168	0.3468	2.5289	-0.5753	0.9958507930784	-13.5912073274378	4.004530379799499	0.1207987459566869	0.0126	0.2654	-0.197	0.2164	1.0478622796638	-16.6051982233034	4.7855288822252	0.1266102881602921	0.018	0.4408	0.0672	0.1215	1.7712232421139995	-15.6556935203896	5.266851519809	0.1301796878232464	0.2041	-0.5257	-1.436	0.1137	1.9776167811662	-13.6794537452979	3.690769709967	0.1336309480153615
26	0.0688793847925738	0.9334	-0.8174	-4.3734	0.7301	-7.3876375896925	-24.2637519223961	1.5573545272288	0.0924918203639484	0.353	-0.5759	-2.1286	0.9285	-6.0008744435789	-13.0516176613873	0.4998532050434999	0.1049913702578215	1.322	1.2179	4.1661	-0.2192	-5.5857661266632	-12.1444460595067	-0.5510384879842	0.1120923413159065	0.1183	0.3581	-0.8343	0.8714	-5.8264274454551	-16.981238910734	1.6788458060304	0.1144891672069007	0.0581	-0.6956	-0.4392	-0.2901	-6.058000524155299	-12.6729803339305	-0.9582388557292	0.1201785319256886	0.2117	-0.2205	-1.5922	-0.2429	-5.3517537800596	-13.712934664423598	-0.2330287708361	0.1302649998721133
28	0.074850987872782	3.2806	-3.2815	-6.4507	-3.6555	4.2877608578088	12.1365774533667	6.0780261267816	0.1045205700938728	0.0866	0.5158	0.7579	0.6343	4.8693688806469	12.2907234476493	4.7674310881032	0.1050977966216783	0.0337	-0.3073	-0.4662	-0.4116	9.2072527595675	13.591836815928998	2.1067799509543	0.1181419488450586	0.0037	0.2122	0.0006	-0.0418	3.6394270549035	10.659207307551	1.8228412983924	0.1204486779272665	0.0069	-0.1025	-0.2057	0.181	5.876943896873899	14.1305215922734	2.9382555617681	0.1236702446537213	0.0008	-0.0938	-0.03	0.0213	14.2934804254328	12.7932126357497	2.5862141230645	0.1261086667191023
29	0.1071558648178173	0.0419	0.009	-0.7549	0.1274	-2.0784136258196	1.607556234402	4.1651679741476	0.1154423854610724	0.0166	-0.2046	-0.0528	0.413	2.9395538817812	-5.0648644001952	-4.7672343729497	0.1292716480660187	0.003	-0.1721	-0.0227	-0.0644	-0.7675431859263	0.0481165265461	1.7194478137128	0.1337136527008161	0.2901	-0.6533	1.3081	1.0566	-1.8183168498619	1.8406636912995	3.5093196523786	0.1509278973856668	0.0214	-0.1686	0.2386	0.3561	1.0472327911725998	-3.9444929149513	-1.1743107803336	0.1513821757956634	0.0234	-0.2191	0.2376	0.3572	0.7694316513999	-3.6684622115601	-0.607456394008	0.1524988626897816
30	0.0854716636069074	1.93	2.816	3.451	-3.7458	-1.8292935554272	7.6016636767004995	5.658275332243299	0.0892311483312123	0.0018	0.0876	0.1519	0.0062	-1.3615836064656	5.4732057158305	4.0989536534795	0.0893297481949153	0.0313	0.3468	0.4543	-0.446	-1.3607180597902	5.5581473191118	4.078298562362	0.0976107862088895	0.0062	0.0515	-0.241	-0.1866	-1.9913474988805	8.0708686608287	5.9939500701757	0.1059880434663855	0.7339	-0.6567	2.5191	1.8997	-2.3299729641154	9.0430349494257	6.8211766336739	0.1075050501288563	0.3698	1.0871	1.3961	-1.4244	-2.0368673854004	8.6223005791199	6.1966453643421	0.1222180733256236
32	0.0880744120410868	1.1909	-1.976	3.5196	-1.9973	15.337801832333598	6.0612266526726994	-8.7020095593181	0.096698565115382	0.3869	-2.0366	-0.6788	1.18	14.5849335968584	6.3565747841376	-8.7410378457725	0.1124048750719685	0.1259	-0.122	-1.0266	0.7816	12.3294763328888	12.2407577986603	-12.5266242597265	0.1136313347219424	0.1851	1.4694	0.1297	-0.5174	17.3571615690725	0.1672865665364	-5.079657379738399	0.1153065559757755	0.6128	-1.6024	2.0831	-1.0317	12.4240176356609	3.9562171380999	-6.142233952883999	0.1162871686342045	0.2751	-1.1573	-0.9111	1.1743	12.1104536809819	7.827689388072	-8.815199458641999	0.1243712704133121
33	0.0850185644822089	1.1767	3.731	-2.4388	0.9444	9.5960012459142	-0.1749584575228999	-7.083791363596399	0.0938832928597967	0.8588	1.7335	0.8223	-3.1686	8.636975529571	-0.2268125719855	-6.2212741015603	0.1000987489140902	0.0001	-0.0242	0.005	0.0235	-0.74358328023	-2.1952230839679	6.310228693973	0.1099995042318463	0.424	1.3274	0.4126	-1.9621	4.5232288965483	2.0258906798351	-6.6720272042902	0.1107293315267031	0.1362	1.1153	-0.7341	0.2489	13.2753614769782	-1.2129849795116998	-9.0146292812603	0.1140175368760813	0.4719	0.546	0.8244	-2.287	8.2791900083852	-1.5340241100236998	-3.0334263530314	0.117657427591931
34	0.0779551460721364	0.6251	-2.4001	2.4582	-0.4736	10.8892066650232	1.497002318135	-9.9567374944025	0.0833828097803561	1.1466	-2.8453	-0.7465	3.4604	10.1234339154784	-0.4411927462698	-6.7875776854561005	0.0983185326819523	0.125	0.6745	0.6432	-1.0189	10.3310470884823	2.5930598104063	-11.411485397565698	0.0986267686064277	0.2148	1.5711	-0.5968	-0.6657	11.917790859644	2.2807941757404	-13.1520604187644	0.1013540038519477	0.121	-0.0062	0.4169	-1.2715	9.8606618134331	0.4669230883476	-9.1269536339088	0.1023785198063284	0.145	0.9188	-0.9745	0.5754	13.5537921052421	1.0206369024194	-12.2782517069174	0.1100419904744762
35	0.0723458150990877	0.9442	2.0779	3.9059	-0.0624	7.601624333669799	-2.7922142318097	17.2737150009578	0.0789219626727978	0.6408	-1.1058	1.3093	-3.0402	6.7276582497	-2.2482181463208	15.1441947782589	0.0932426333512165	0.3831	0.6534	-0.7432	2.2768	8.601212714664701	2.5219669539314	13.8576776743689	0.0957388308413846	0.1619	0.5077	1.3712	-0.631	6.0672067933391	-6.2990946162849	17.4807773715319	0.1050719971373941	0.037	0.0685	0.2802	-0.6672	6.654165468352399	-3.0313411724043	15.582161396011298	0.1119290340054227	0.5979	1.4474	2.4182	0.2651	9.2360125150092	-4.4224713949256	19.748116230772897	0.1128237017918988
37	0.1287251843840544	0.0836	0.429	0.067	0.8865	0.9230268432527	1.354580547001	2.1779121504599	0.129636737742633	0.0077	0.1419	0.0581	0.2562	0.1195634702973	-1.9088058204719	-0.0769156250185	0.1437111520422142	0.2715	-0.0566	-1.6342	-0.4003	0.8447342121596999	-0.9512751392953	1.6036219313319997	0.154437601839977	0.0039	-0.1823	-0.0163	0.0632	-0.0774270844176	-1.4763472270175	-0.4073577398678	0.1703577152288787	0.0082	-0.1258	-0.0881	-0.2209	1.0207942745421998	-2.4364352051896	1.7931766532446	0.1885839333292431	0.0	0.0145	-0.0055	-0.0077	0.1177536908851	-2.3749420482055	-0.1824336333559	0.1931183503467324
38	0.1308149455510235	0.0938	-0.1425	0.7312	0.7215	0.8975719023898	-1.0592717585668	-2.752044997465	0.1321731239086862	0.0039	0.0042	0.1693	0.1236	-0.7126203150691	-1.0664715331849	1.3541477736633	0.1444406107415104	0.2868	-0.6693	-0.6483	1.4525	-0.1648866416636999	-1.9926458188936	-0.4319471340553	0.1568340223861025	0.0042	0.1859	-0.0206	0.0702	-0.5774770046145999	-0.5157477894463	1.2871072493505	0.1739001148076519	0.0216	-0.1139	0.1387	0.3927	-0.7164759320776999	-3.1011750518968	0.4793948290794999	0.1896207830864205	0.0067	0.1128	0.0937	-0.1768	-0.9155910104504	-1.3329418801159998	1.7536762504217998	0.1925558011251036
39	0.1306611155196151	1.4652	2.1929	1.7351	-3.0002	-1.515886972871	-0.238418766042	3.3792909359151	0.156133160895919	0.0	-0.0127	0.0091	0.0034	0.3994104476664	-0.2186685646305999	-1.2518165508126	0.1574323749886765	0.0681	-0.424	-0.3192	0.6056	0.6721363364787999	1.8240609323441	0.7902441146402	0.1616875913425562	0.0206	0.0558	0.3421	0.2666	-1.2427283107209	-0.0847448881278	2.9741757487972	0.1637137953160892	0.0062	0.0373	0.1915	0.1366	3.9310375984519	4.6466086408235	-3.3521835877628	0.1761290316397974	0.0593	-0.292	-0.04	0.6465	-1.2780583522895	0.3969711797629999	3.6407647179473	0.1902945842235575
40	0.1016461090351096	1.2146	2.0643	-2.9029	2.2882	0.0543720684273999	-0.2178423609858999	0.0598014066639999	0.1074946721242385	0.1865	0.4767	1.1227	1.056	4.4242024882764	-6.432231432173699	4.8818406213788	0.107977810500901	0.1131	-0.7904	0.1685	0.958	-5.3757530287866	7.275706667350999	-5.7809075589352	0.1109444880685438	0.004	0.1271	-0.1629	0.1091	-1.3586328791631	1.7603252226101	-1.5374469536945998	0.1161797823784192	0.0028	-0.0676	0.1327	-0.1162	1.6376929959182	-2.2046654113359	1.2557901969132998	0.1175194688517206	0.1073	-0.6944	-0.8218	-0.4602	-1.9645155519431	2.6515628970572	-2.2924003697969	0.1181068293687378
41	0.1167277428597038	0.612	-0.0321	0.8408	-2.6752	-0.3987809591752	-1.7175200052084998	3.616804812251	0.1225779504803719	0.0272	0.1361	-0.2077	0.5202	-0.0420183567876	1.5815504911093	-2.5711063992757	0.1353366693574825	0.0145	-0.0631	-0.0626	0.3904	-0.3544020205456	-0.1058720956136999	0.9583175417906	0.1384455119911451	0.0077	-0.1302	0.2069	-0.1531	-0.2371597890596	-0.1021738507278999	0.5629594262863	0.1411090713429637	0.5414	0.5597	0.1996	-2.3241	-0.0921020348687	0.2445562788312	0.213239226394	0.1417084698308472	0.3295	-1.204	0.6459	-1.2731	-0.1496608887828	-0.2150096627755	0.5163772779375	0.1521268623057721
43	0.1069560327374696	0.0764	0.3819	0.0478	0.9608	2.1507654592769	5.6834155288606	2.0581519650091	0.1133609138355396	0.0373	0.3676	0.2123	0.5601	-1.281402509899	1.4256734034759	-4.4535523891786	0.1186414674908368	0.0326	0.1989	0.2741	0.5448	-1.5805275723111	0.9005226296922999	-4.7033806341236	0.1346541104927235	0.504	-0.9427	-1.5643	-1.5094	1.6417453280803	3.9533450968588	1.9016060458538	0.1485480217455576	0.0005	0.0271	0.0614	-0.0295	-2.2904332182619	-2.3218289567605	-4.157850170437399	0.1516380395461271	0.0039	0.1118	0.0366	-0.1558	-0.6122562437533999	1.0940116546749	-2.4851418771962	0.1530200538725403
44	0.0773185808039757	2.1502	-1.4607	5.8518	2.3103	1.6822686497013	-9.4763984325862	-1.6741639853771	0.0968067356014029	0.1933	-0.4806	1.4076	0.8852	0.2425497842655	-0.7613663301064	-0.2359794981385999	0.110552590874123	0.1768	-0.5121	1.0179	1.0491	0.3015643303154999	-3.0673793885255	0.1674832816899	0.1160838472070492	0.0093	-0.0057	0.1573	0.3091	-1.4591543226016	5.9535054346161	2.3840696313279	0.1203043053303071	0.0012	0.0201	0.0799	0.0885	2.5884566758144	-11.6932208404084	-3.1923721970594	0.1316384391149659	0.0239	0.1906	-0.2502	-0.4165	-0.2343664338799	-2.0229006095019	1.4583281189569	0.1371644788836021
45	0.1016190736715927	0.3239	-1.5927	-0.1279	-1.4928	9.2382550677591	0.8780971021933	8.5676137664469	0.1230356234239611	0.6524	-2.1997	-0.7219	-1.6105	4.086954029116	4.404334257772899	2.6453073551759	0.1373229933493187	0.8081	-1.3493	-2.5485	0.715	3.0454653204256	5.335111678073499	1.1956740460037	0.1466249866772082	0.7276	0.1161	-1.7565	2.0845	2.4220356559534	2.4908466166477	3.0828805426213	0.1480553980049719	0.226	0.5583	1.3185	-0.4899	9.3114724478918	-1.5731310825395	11.801964977263198	0.1524790871520871	0.0093	0.1892	-0.2179	-0.0904	0.9682319855269998	6.7511066959972	-2.6760342621526	0.1583900090397139
46	0.1027541789514559	1.802	2.0144	-2.6447	-3.9056	3.7769702902306994	-4.9416813710735	-10.0934151830543	0.1137844900360535	0.0002	-0.0254	0.0202	-0.0342	-0.9687434449261	0.5172428246128999	-2.1089831606735	0.1353476562981361	0.0594	0.1941	-0.4199	-0.6665	2.4972201876210995	-3.8974386502341	-8.611009129309	0.1461470795645589	0.0068	0.1432	0.1212	0.1861	4.159738635911	-5.6345121417005	-11.1984035432945	0.1478383316015873	0.0643	-0.7718	0.1825	0.1527	3.4281549800445	-3.8466074545697	-7.622200738725899	0.1552831302890781	0.0022	0.0041	0.0822	0.1219	3.9150643279877	-2.5052855089146	-4.3198254278293	0.1580816106832965
47	0.1113361214029322	0.0001	-0.0059	0.0195	-0.0179	20.860068307447	-19.163203393356	-30.5960520565918	0.112599665514733	0.0	-0.0038	-0.0012	-0.0093	7.851452578614799	-14.0069844758754	7.2914832226617	0.1148507704766522	0.0	0.0036	0.0009	0.0092	0.9853855469122	-10.7789674930018	8.5405064182946	0.1183380916623625	0.0	0.0087	-0.0162	0.0109	40.6392261894422	-31.843462187966	-34.949201031424	0.1196305005182392	0.0	-0.0	-0.0	-0.0002	-13.475538817179798	-21.9073010986196	27.8347614469123	0.1204337139764864	0.8448	-1.3019	2.9675	-0.1464	13.1903018446048	-35.1059830087635	-14.095427608889	0.120551507636336
48	0.0954159279005388	1.762	3.2083	3.485	2.2937	1.1963035344949	2.7854078874986	1.4739079591141	0.1186218249856378	0.0242	0.3713	0.3845	0.1424	2.865352925881	5.4149780303945	3.2054734262825	0.1307010473178364	0.0071	0.1976	-0.1585	-0.1304	5.3466391860686	6.8239306458229	4.2385820694338	0.1368945651376516	0.0056	-0.0194	0.0994	0.2254	-1.9472833044965	-0.7029419295168999	-0.8218365682923	0.1426084295176949	0.0038	-0.167	-0.08	-0.0732	-0.1650833568172	1.0805563381755	0.4509498178834	0.1484708941351057	0.1384	-0.0186	1.0367	0.5688	1.1840285089165	4.3819874163353	2.6146984772913	0.1568748211005027
50	0.1301891856819343	0.0027	0.1207	0.0966	0.0854	0.6218952862749	2.3320974877732	-0.1840073545839	0.156777581696187	0.0177	-0.2888	-0.1622	-0.2442	-3.8079332553916	6.238270290822699	1.7187396391602	0.1625468552130664	0.3285	-0.74	1.341	0.8278	-3.2836480282833995	5.5862775860623	1.351039674238	0.1649598272800836	0.0284	-0.2479	-0.4363	0.0816	-1.527689882081	-0.3307962021255999	-1.9496832293692	0.1693095753492555	0.0049	-0.0451	0.1125	0.1686	-2.9591073680391	-3.6799110334938	-3.450777222697	0.1756188692919036	0.0525	0.2132	0.5342	0.343	-2.2751681223503	-5.7115457958111	-8.9780402627093	0.1790404871245826
51	0.0934671164999693	0.5498	-1.579	2.0858	-1.4067	-6.3474078579845	7.756478502505	-4.4997804502511	0.0977518598204575	0.0052	-0.1314	0.1848	-0.1702	-4.2488112574158	4.735720605359	-3.3953822354714	0.1148569377455437	0.1703	0.1853	-0.6295	-1.3392	2.4696800661311	-6.248184734559099	-3.510185199054	0.118706230429073	1.2737	2.194	-3.3274	0.4577	-4.675997884756399	5.7553739320109	-2.993217775656	0.1252469663694626	0.1231	0.6132	-0.6524	0.8204	-5.0779656294183	6.789820238206	-1.8482962392553	0.1386347235214413	0.2735	0.4268	-1.085	-1.2649	-0.0373365361343	-1.5745867746754	-2.7464976301363	0.1413901146168833
52	0.0951871799945768	1.2138	-3.206	0.0137	-2.9749	-8.545778384408399	-1.3134277368888	-10.6185659568379	0.1257646575481144	0.0105	-0.3118	0.0775	-0.1481	-10.887003455304	-2.3037311626385	-14.7153164005982	0.1365429249728291	0.0318	0.3104	0.4157	-0.2838	-0.1164947139026999	-1.5327257900106	-3.0749332504199	0.1405860004330937	0.6122	1.9444	0.0303	1.6583	-4.4887250586244	-1.2425709385981	-8.398478077467601	0.1409342692163878	0.0639	0.0307	0.0059	-0.8243	-9.9753467479236	-0.6415668016249	-9.4876505393664	0.1411315589795986	0.1555	-0.986	0.2126	-0.797	-0.8965489835916	1.1374857035983998	2.0280545465236	0.1515534044195161
57	0.0736961151400721	1.1611	-3.1505	-3.0408	-2.1118	10.4794883433134	15.361761738029898	7.1603529013386	0.1042124844740677	0.9328	2.2212	2.4544	1.5711	3.9795868983357	10.8065469575225	2.110360166748	0.1075738437312089	0.0005	-0.0169	-0.0749	-0.0267	-1.2319089772784	5.0327211441133	-2.7281637778301	0.1213219649662687	0.2627	-0.2918	-0.4351	1.7243	7.5954474778499	13.5639819501934	5.183995097154799	0.1330009649157812	0.0203	-0.2623	-0.2792	0.2873	3.862698754126	10.6416209728281	1.9941408540602	0.1330583993069887	0.0983	0.3123	0.663	-0.7559	7.5914344887185	13.4142030323185	5.2777101962822	0.136997959316094
58	0.0753733675281658	3.3293	3.8992	6.0802	3.7529	5.5431182813844	11.5329373333366	7.3192594023358994	0.1049739731353496	0.0312	0.345	0.3969	0.4114	6.7767976950443005	11.953593017581	4.2959835512251	0.106159226153603	0.0369	0.3775	0.4574	0.4111	8.1305913814313	12.5854027475923	3.7639084040383	0.1194507581821705	0.0109	0.3096	0.1604	-0.1243	4.498482130237999	10.9691910464363	2.5856633206347	0.1214932810534747	0.0028	0.0981	-0.1057	0.1162	6.380849434079499	14.156212591320498	5.176401892229699	0.1247787166074986	0.0013	-0.1064	-0.0679	0.0059	14.6470955853644	12.3482823015634	1.8826427050564	0.1269457395198942
60	0.0766799483872324	2.9768	-1.1434	-7.2891	-1.9475	-0.1079572762407999	15.6909055328661	5.2309313327799	0.1028988499527975	0.0067	0.2886	-0.1171	-0.0099	-1.7689020033027	16.3657565384632	6.8577656522249	0.1076726519634889	0.0041	-0.132	-0.1772	-0.0877	-2.8136561835412	17.2559712941121	8.1161524891644	0.1159564983595909	0.0074	0.157	0.2672	0.0033	-4.6183996878116	17.9010789685	9.7572289857228	0.1246838989825891	0.0174	-0.2489	-0.3841	0.0018	-2.1659912121578	7.393263643082599	4.1987275793347	0.1329858892471043	0.0911	0.3926	0.5438	-0.7597	0.6447535871116	20.756596136706	6.6224156425775	0.1388519001727503
62	0.1210391805101295	0.4452	-1.0305	-1.9532	-0.7997	-4.1481717848852	-2.4700341534074	1.8835869377932	0.1375354980610843	0.7845	1.1656	-1.2367	-2.3806	0.9458851440894	-2.2810695769553	-3.1835200151518994	0.1439704088562982	0.3771	-1.5612	-1.055	0.6153	2.3430348503078	2.0956065302355	-0.4609822907118999	0.1445379556163405	0.0292	-0.1825	-0.4528	-0.2544	-5.6341973974549	-5.8536921657302	0.1917972746625	0.1465649276504135	0.1292	0.8633	0.7421	-0.1634	2.2205993387694	-3.740735358956	-5.9073954026357	0.1589112424841769	0.2928	-1.1932	-0.0824	1.1548	-3.2932083847435	-4.730291267122399	-1.1396102272562	0.165957581653293
75	0.0752514733805143	3.3727	3.3861	6.8042	3.0765	4.5517132507751	12.7067366542711	5.4845758517028	0.1060811224815271	0.0856	0.5712	0.7787	0.5266	3.4215453508869	11.7999191396668	5.756436193839799	0.1206859130859427	0.0054	0.2595	0.0039	-0.0188	2.3890268531961	10.8673712829847	5.5027523318862	0.1310898347858027	0.1032	0.8622	0.4455	-0.4887	7.6536358202552	20.269883503916297	9.521800290014	0.1338595669312519	0.0895	-0.705	-0.1566	0.6939	8.4868818674505	23.5011266153073	11.7599466204756	0.1418999370336769	0.0124	0.1531	-0.1759	-0.2769	6.7823057193423	18.005062598640098	7.8236370559098996	0.1462919210826903
77	0.0686495777715514	1.4786	-3.0627	-4.7539	-0.5728	-0.5343570429674	0.8901360695875	-4.2529422756393	0.0832670457847949	0.017	0.0237	-0.0776	0.5467	-0.4718409671851	0.8163285439943	-4.3791547181249	0.1056997605787629	0.6344	1.6255	2.5042	0.2997	-0.5778704349216001	0.8941097156882	-4.1708727135991	0.1086706069879207	1.1586	2.1609	3.3412	0.3999	-0.4660181986415	0.753419037905	-3.6828224177656	0.1243240115380345	0.0019	-0.0524	0.0208	0.1385	-0.4711327926324999	0.8186104397749	-4.1591878334812	0.1253044988813228	0.0165	-0.0265	-0.0388	0.4425	-0.1341203916563	0.2950727302499999	-1.6106643338272997	0.1344052566727868
79	0.1003496533454209	1.2539	2.6683	3.4062	0.1479	8.7769186897709	9.913302788509698	2.309829332397	0.133179452262977	0.0044	-0.0219	-0.1518	0.1597	11.704787691434198	12.705359648196598	3.7724458417002	0.1383691528087264	0.0565	0.4909	0.6076	0.0468	-2.0734957469821	-0.2768175640051999	-3.3774418134722	0.1433221551031916	0.0265	0.3085	-0.2574	-0.3408	2.3059737153884	1.4443220000277	2.2211501411992	0.1494181108597656	0.6508	-1.495	-2.071	-0.0939	5.1010206454085	5.4084077442676	1.6609053840311998	0.150249558076468	0.1975	-0.003	0.0586	-1.4031	0.089308679689	-1.294779140337	1.9070353840904	0.1502979955020575
80	0.1135667533252885	0.6286	-1.8218	-2.2294	-0.1155	6.886250006451699	8.3354111992555	0.422544149718	0.115658038118573	0.0001	-0.0353	0.0089	0.0153	8.441952126391099	10.2313125056578	0.5560743959137999	0.1443730846227955	0.0268	0.3161	-0.3526	-0.2329	-0.1798763363603999	-0.3232423402311999	-0.0986723209956	0.1449875712741207	0.3201	-1.1662	-1.3951	-0.0759	6.761768657316899	8.1995597142484	0.4788833696804	0.1512392672911401	0.0522	0.0708	0.0101	-0.7158	-2.0564995577197	-2.6103707439143	-0.1497789178749	0.1515741376441806	0.4829	-0.1255	-0.0139	2.1824	-1.2070048388453	-1.5577086145050998	-0.0863579523865	0.1550280382740853
87	0.1534246858047097	0.938	-3.0167	-0.2378	0.1169	5.9664099486857	0.7772215714785	1.7048908923538	0.1554418924451316	0.035	-0.1908	0.0631	0.5453	8.1003759338537	0.929675815441	1.5244244105329	0.1649914419748873	0.003	-0.0421	0.1558	-0.0312	-3.6140114570713	0.0129045140696	1.9824166309116	0.1795083760083407	0.0206	-0.1076	-0.1295	-0.3789	2.4609852563464	0.4803390618163	1.6969042571217	0.1863677306552335	0.003	-0.038	0.1471	-0.0295	3.6834912492875	0.2923580611317	0.0003540872762999	0.1977030650397892	0.0437	-0.5191	0.033	0.2467	6.0165723128282	0.7557402767163	1.5659706509521	0.1986992917442593
90	0.1129721193852048	0.7158	-0.9376	1.5046	2.5221	2.6615953698857	-3.9778951480156	-3.71791640115	0.1171534869019047	0.0817	-0.4937	0.8829	0.1498	-0.4506350736378	0.9874707275393	6.3301756105379	0.1263754446465895	0.0534	0.1228	-0.1511	-0.7721	2.5663065495303	-3.5331615289828	-6.4956130546314	0.1304505934330235	0.3463	-0.4567	0.771	1.7828	-2.0097600372481	3.9549581611175	6.681194130443299	0.1336515765044978	0.096	0.2231	-0.4947	0.885	1.0256334673183	-1.2451282355936	-1.5169885777305998	0.141817294454553	0.0004	0.0303	-0.0532	-0.0133	-1.6523679463693002	3.445269198399	0.4752638108559999	0.1436453134517289
92	0.1161559203176599	0.3634	1.8671	-1.0911	-0.1263	2.9416390624083	-2.9501371570395	2.0995801763362	0.1378625566136942	0.8603	1.1159	0.8823	-2.7086	0.8265577319763	1.6766425963111995	-3.6005167975412	0.1438438277018869	0.0453	-0.5767	0.3733	0.0079	4.3918231740103	-3.4706847962312	1.398644741385	0.1465188664350881	0.1249	-0.143	-0.4152	1.0421	1.9122680071735	2.7734869491965	-6.7155012532137	0.1473381051641344	0.6185	1.9386	-1.5231	0.4673	-2.0852986561921	1.9219463927257	-0.8749496597373	0.1513620309274221	0.0764	-0.1969	0.5045	-0.6812	4.3309988485481	-3.3379414106494	1.2449708634708	0.1633709055290271
93	0.0880279520957681	3.3964	0.2351	7.5543	0.8679	-1.4316142011115998	14.5488560377065	1.9707317507937	0.120860794223531	0.0044	0.2068	-0.1072	-0.0261	-2.6667099638767	10.5160773618644	1.8067893418668	0.1361785695473913	0.076	0.2077	0.8893	0.0567	-2.4474119107549	16.4921656961023	2.4898630408802	0.1399989783772044	0.0114	-0.3081	-0.1585	0.0489	-2.2241008685017	25.035268754423097	3.5406760478465	0.1468243564512595	0.075	0.8216	0.2285	-0.1983	-1.4968449460122	20.5841162901172	2.6726507615124	0.1531195735714259	0.0	0.0021	0.0027	-0.0102	-2.2312613000891	22.7645463945419	3.0529404962586	0.1576982793851093
94	0.0801051970515552	4.25	-0.5058	8.9053	-0.1491	-2.7043219012259	16.6518590577136	0.3329994118448	0.1118727355353297	0.0035	-0.1888	0.0407	0.1007	-3.4548688978898	14.3301481300452	0.4577168191637999	0.1279839471640074	0.0519	0.1505	0.7636	-0.0539	-3.9921766681597	13.0184908295379	0.5909716641446999	0.1358960658559663	0.026	-0.4231	-0.3284	0.0005	-4.122048012500399	26.1443094468254	0.1475363651249999	0.1379434488232715	0.0717	-0.8447	-0.2371	0.0977	-4.2845347292914	26.7615622554777	0.1960463219780999	0.1487517584398948	0.0142	0.3296	-0.1678	-0.0815	-3.7846815242479	22.846891357797	0.4794735151408999	0.1499400344562355
95	0.0649506298150468	1.8609	3.1169	5.6182	1.3028	10.0490755874554	23.732502978854	6.518353326376	0.0980549328346328	0.5896	-0.9484	-2.6302	-1.0967	4.9508089541959	15.299875150738798	5.3241349725082	0.1081964350749506	0.5808	1.4677	2.4017	0.3599	5.1422127985514	13.3685651167065	3.8444435878812	0.1176069568271223	0.0258	0.4402	0.3019	-0.2094	5.0088005814477	15.4473328298024	5.4593176259934	0.1218584942077644	0.0512	0.0632	0.7193	0.3293	6.454066814212199	18.9434725668965	6.1694199870977	0.1231214154187922	0.0213	-0.4468	0.1591	0.1854	0.9238137038667	12.6479581664053	6.914576988555699	0.1242949781146343
96	0.0944226907522856	1.8888	-2.2421	-4.7813	1.4555	-5.8480267693094	-10.510766052719898	3.1715990768498004	0.1230538797452572	0.3573	-0.3698	-1.9627	0.6052	-2.5744112138545	-5.8399614480159	1.8064745976212	0.1426095599264132	0.1635	1.2965	-0.1393	0.1406	-3.7825570005901	-8.271714832552199	2.5400254050227	0.1518098326393527	0.0003	-0.0517	0.0059	-0.0028	-4.0825476096776	-8.5331886145844	2.5827519363629	0.155228114002346	0.0002	0.001	0.0152	0.0375	3.6679114091303	0.3393336397875	0.0434740489235	0.1580648577761963	0.1127	0.2338	0.9616	-0.3004	-2.5855059485119	-4.0314410127983	1.2576393193562	0.1608135604975574
97	0.0971172198485501	0.0173	0.1625	-0.1319	-0.4735	0.3708474073782	-0.6556516066155	1.1027064644596	0.1065715894052181	1.8583	1.4798	-1.6306	-4.6159	-0.3101804540387999	0.1142521611527999	3.9326506627106	0.1329151497688859	0.0154	0.1104	-0.1123	-0.3865	3.6070083976067	-3.9470502119468	-1.5616035745444	0.1466207792489196	0.0709	0.5636	-0.5837	-0.2578	-2.7898536499677	3.1051093549668	7.9980053679723	0.1480994990122013	0.0188	0.1568	-0.1272	0.3869	-1.1081358026962	1.0131223835557	5.963341192291099	0.1513407494030802	0.0081	0.1542	-0.1479	0.1848	4.3977246286153	-4.4055538917246	-2.3643194299165	0.1567178151938851
98	0.1150351781373888	0.6078	0.821	2.6035	-0.6877	0.6233116353801	5.485598770500999	-1.2180208874413	0.1266836188322272	0.3354	1.092	1.6548	-0.2008	-1.2204994983753998	-0.7267444630904	0.8742808282154	0.1339172016061888	0.6532	1.9024	1.9018	0.2832	2.0282512616771	5.135288425148199	-0.1354580547001	0.1376541395274726	0.4282	-0.4457	-1.981	0.7367	-1.5129755885992	0.7772215714785	0.2041509863023	0.1394673878752292	0.0039	0.2004	0.0326	0.0171	4.3566505045645	13.3851285326312	-2.1274743851025	0.1515665661842252	0.3732	0.4107	1.8176	-0.4703	3.8801277167261	10.2049526750888	-0.9561930181328	0.1521869301524007
99	0.1136861283078672	0.5259	1.5425	2.0514	-0.5922	1.8716659994911	4.8565823956694	-2.9010370547259	0.117230102227001	0.0627	0.7158	0.111	0.5265	-0.976887452281	2.4468611083251	-2.3276517253041	0.1303745436797793	0.1923	1.0134	0.8253	0.7105	0.9939229845741	2.1377035730845	-0.6390095046294	0.1330653838804932	0.0555	0.4162	0.5243	0.4211	-4.186491896787	-1.9703776635174	-2.0524865685883	0.1337554385016328	0.0187	-0.3944	-0.2113	-0.0995	7.744006761773099	13.5897909783326	-4.1425850745258	0.1361207643556647	0.3658	-1.083	-1.6423	0.4014	6.2368539417175	10.4511220181787	-2.7911519699808	0.1396730847776625
100	0.1138265312445618	0.4656	-0.8693	-2.3152	0.1429	0.2102098130301	4.4894725762077	-0.6125709879989999	0.1171776822788887	0.0624	-0.8375	-0.1798	-0.2554	-1.933316528598	1.3973070783412	-0.2457759127829	0.1300575342254794	0.1373	0.9935	0.4909	0.5962	0.2168981282491	0.2338549744808	0.5620545365802	0.1327124064083475	0.0492	-0.4859	-0.1776	-0.5367	-4.1402244926838	-3.5228143119087	-0.8758545494433999	0.1383299001377195	0.6854	1.2144	2.4225	0.2973	-1.3247978727611	0.1586310997824	0.0072784606794999	0.1491146144935606	0.0059	-0.1683	-0.1486	-0.092	4.1679219862966	3.1653435349685	2.5595002052192	0.1495929916298609
101	0.1131333036881576	0.5554	0.9135	2.4288	-0.7937	1.8035238703187	6.2795804730577	-1.7024909674811	0.1174687287144832	0.0825	-0.9757	-0.3134	-0.057	-1.0338955037653	2.6688344875345	-0.2204783440427999	0.1309959583106745	0.2729	-1.3446	-1.1112	-0.2861	2.0654304256886	3.1597174815784	-0.14163491052	0.1338500407755967	0.2858	0.8944	1.5487	-0.0656	2.633622475058	7.4341803950106	-1.1942970399292	0.1354065632341207	0.0801	0.1799	0.8193	-0.4288	-0.5979353805786	3.1266693357904	-0.5599300129224	0.139269242955618	0.5518	-1.1029	-2.1387	0.39	1.3533609130493	4.843913939784	-0.5564284831901	0.149587292547155
102	0.1141173766614408	0.4551	0.6468	2.332	0.3542	-0.0686535885714999	4.9774441859798	0.8834084113378	0.1174406371758505	0.06	-0.8314	-0.2345	0.1406	-1.7785410458242	1.8932653233454	0.1129931841704	0.1301623226726726	0.1379	1.0355	0.566	-0.4435	0.5887291113948	1.1058145638849	-0.4124329908281	0.1326980749131604	0.041	-0.4902	-0.1715	0.4402	-3.8587251080253	-3.6281749481233	0.2042296723637	0.1386852475727468	0.6593	1.0211	2.467	-0.0474	-1.1066014244989	0.6166233201610999	-0.1003640713157	0.1496898293642387	0.1073	-0.0032	-1.024	-0.1625	-3.2273874943824	-4.4391528399424	-0.4676312629002	0.1501466063596955
103	0.083748836564328	0.0	-0.0001	0.0	0.0	0.0001180290920999	0.0043670764077	0.0001573721228	0.0854434055939088	0.0	-0.0004	0.0001	-0.0062	-3.93430307e-05	-0.0043670764077	0.0001573721228	0.1105157669648909	0.0	0.0223	-0.0009	-0.0099	-0.0006294884912	-0.0206550911175	7.86860614e-05	0.1113501302391939	0.2404	-1.7987	0.0543	-0.0045	-0.0014950351665999	-0.0459920028883	0.0005508024297999	0.1116599974654575	0.0	-0.0123	0.0005	-0.0001	0.0014163491051999	0.0490214162521999	0.0004721163683999	0.111931808210694	0.0	0.0054	-0.0001	-0.0	0.0004721163683999	0.0177830498763999	7.86860614e-05	0.1270056791114374
104	0.1256059931452205	0.15	-1.2529	-0.1915	-0.43	5.848931659015499	-1.5546792011411998	4.6177701993204	0.1548155901562543	0.0188	-0.0315	-0.0184	-0.4249	4.1647352008099	-1.7213362791864	2.700899057555	0.163480968236924	0.0074	-0.204	-0.1386	-0.0818	-4.084200016967	-9.2429762314431	2.1349495609355	0.1741319349557741	0.0472	-0.6258	-0.0895	-0.0837	3.7913304964362	-1.9281232485456	2.4962759548843	0.1804325986908994	0.1561	-0.2507	-0.0918	-1.1073	4.4862464476903	-1.7527713607156998	2.7212394044269	0.1921146370732087	0.185	-1.1389	-0.3495	-0.1583	2.4972988736825	-2.736307785185	1.0901560376663	0.1979085407113875
110	0.0977878491529019	0.0041	0.0666	0.1666	-0.1752	-2.3960692556914	-1.5411058555497	0.9876280996621	0.1062424034351602	1.9493	1.8445	3.7834	-3.1313	-3.4296893582417995	-4.0302607218772994	2.8866768485204	0.1342035742647744	0.0071	-0.0127	0.2585	-0.1088	-0.1423430850726	-1.3852287679163	-0.9321150833444	0.1429625892150832	0.0606	-0.617	0.1103	0.4925	-7.2584350768737	-7.1537039291503	7.7610029510355005	0.1483399861171545	0.0159	-0.0199	-0.3683	0.1567	-4.0962783273919	-5.222629953302199	3.8705280172353	0.1534203971604502	0.0084	0.0224	0.2648	-0.1052	3.1593633943021	1.1724616578907	-4.344296792924699	0.1551673243993056
112	0.0914263160687375	0.151	1.3488	-0.2875	0.7591	0.6010828230346	-6.505763556552	-2.4760929801352	0.11067843924733	0.0005	0.0332	-0.0222	-0.0684	-2.7197050262296	-5.1588155575068	-3.0319313178648	0.1175676299225129	0.0169	0.4342	-0.1529	0.0652	-0.6244132402396999	-3.7975860383175	1.4775275179385	0.1183482296939982	0.0112	-0.3162	0.204	-0.0039	0.204190329333	-3.3833039250465	0.6576581011811999	0.1234692376979924	0.0293	-0.545	0.1648	-0.1771	-0.5940010775086	-3.9942618487868	0.4918272267806999	0.1267528850306824	0.0309	-0.4355	0.0807	-0.4114	0.3359894821779999	-2.8662184725564	3.7542693615168	0.1353661073907654
113	0.0913957924608923	0.042	0.4274	-0.6815	0.2043	-0.8005126456528999	3.1920967958445	1.0300005437259998	0.1062193807285988	1.731	-2.6438	4.0178	-1.1454	-3.1636517846484	5.8388598431563	-0.6211477686915999	0.1312946471323891	0.0031	0.0174	0.0541	0.1797	0.0858464929873999	-1.1702191051408	-1.1426396406201	0.1398418078336863	0.0244	-0.3315	-0.0027	-0.3901	-3.1881231497438	7.531593739023799	0.2098557257538	0.1461626425290617	0.091	-0.1496	0.866	0.4018	-4.4421429102756	9.6464390112716	-0.2805944949523999	0.147872321404176	0.0685	-0.5238	0.5843	-0.2811	-4.918626355083299	8.3134577881249	-3.6454071955699	0.1521835628132962
114	0.1053620329670148	0.03	-0.122	0.5334	-0.3577	-5.789720397811999	1.3674850610706	3.9813573347172	0.1090060293155695	0.0135	-0.0885	0.3423	-0.2479	4.2775316698268	-1.0714287550531	-3.0017552133178995	0.1150442423542407	0.0027	-0.1115	-0.1065	-0.1083	0.9181876504766	-0.2381433648270999	-0.6559663508611	0.1203020518627321	0.4611	-1.9299	0.4722	1.3425	3.3098111436988997	-0.8322231283970999	-2.320845380993	0.1321759175910908	0.0083	-0.0594	0.2463	-0.1741	2.2416478601939	-0.5690182530140999	-1.5824947238461	0.1426687740866138	0.0001	0.0212	0.0041	0.029	-5.266143345256399	0.3124623498193999	4.459375157722199	0.1430572973270545
115	0.1135058512693652	0.0185	-0.4935	0.0097	0.0386	-0.4222294054723999	-8.263256080951699	-1.030393974033	0.1226761034724879	0.4124	-0.112	-2.223	-0.2972	0.3435040010417	5.380552878532	0.6448716162036999	0.1236548136192347	0.0133	-0.0592	0.3602	-0.1688	0.0517754284011999	1.6637380822415997	0.1759026902596999	0.1389048298337664	0.0042	0.0186	-0.2112	-0.0222	0.183731953369	7.705489934717799	0.8659794487376999	0.1403980519765181	0.0282	-0.5392	0.0653	-0.0806	0.5760999985401	5.3543897631165	0.6812245765705	0.144475643489464	0.1668	0.0501	1.3058	0.1545	-0.3908730100045	-7.590844343257999	-0.9461212022736	0.1477715426739936
116	0.1152928562011952	0.002	-0.0432	-0.0771	-0.1328	-0.0769156250185	-0.6430224937608	-1.079572762408	0.1258838671588065	0.4064	-1.3439	-1.6739	0.4842	4.5356612942495	2.5681163289425	-0.6520713908218	0.1351516277711805	0.0088	0.0417	0.2372	0.1989	-2.997152078726	-3.0476291871141	-2.0575224765179	0.143665538800955	0.0055	-0.1586	-0.073	0.163	2.3864302131699	1.1640422493209	-1.5195065316954	0.1445701961518618	0.0018	-0.0398	-0.1293	-0.0051	6.130352357612599	3.9924127263439	-0.2352319805552999	0.1491254022529641	0.006	-0.1845	0.1007	-0.1281	0.6041515794292	0.5237737677090999	-1.6987533795646	0.1521488597066366
117	0.0949408912763481	0.0009	-0.0521	0.0207	0.1019	-0.2226028677005999	-1.4842945192189	-1.3782650514824	0.1087430020224707	0.0379	0.2587	0.5694	0.3627	1.6448140844749	0.3265078117793	-0.2909417120265	0.111556074831964	0.2544	-0.9645	-1.4353	-0.6559	1.000886701008	-3.7733507314063	-1.1351644647871	0.1168515656110464	0.1415	0.7601	0.9854	0.518	-1.5429156349619	-4.3254908242501005	-2.24648705297	0.1215528788764522	0.0359	-0.2934	0.5769	-0.1541	1.096490265609	-6.0997828227587	-1.2358039373177	0.1254643543292934	0.0014	-0.1194	-0.0129	0.0419	0.4624773258785	-1.0861430485349	-0.9165745862179	0.1312408601100141
118	0.085085436463239	0.0	0.0001	0.0001	0.0	-0.0034228436708999	0.0016524072894	-0.0003934303069999	0.0864773451733749	0.0	-0.0001	-0.0001	-0.0086	0.0027933551797	-0.001967151535	-0.0003934303069999	0.1076789772544054	0.0985	-0.6044	-1.0036	-0.0008	-0.0017310933508	0.0009442327367999	-0.0007868606139999	0.1093116898485306	0.0	0.0	0.0002	0.0001	0.0010229187981999	-0.0007475175832999	-0.0006688315218999	0.1133322739972295	0.0	-0.0004	-0.0008	-0.0121	-0.0256516560163999	0.0150683807580999	-0.0003540872762999	0.1145798365699078	0.0	0.0001	0.0002	-0.0	0.0251401966173	-0.0155404971265	-0.0003540872762999	0.1280889057604972
120	0.0984978939276956	0.0047	0.0019	-0.2601	-0.0569	1.4378303999622	-0.0238812196348999	-0.0087341528154	0.103170773885903	0.0213	0.5567	0.0017	-0.0037	3.4407447498685	0.0355660997527999	-0.0237631905428	0.1206233143144627	0.0497	-0.7859	-0.0022	0.0056	1.5391780470454	0.0153831250037	-0.0105832752582999	0.1289274952052359	0.0048	-0.0046	0.2177	-0.0911	4.7158130318248	-0.2413301503137999	-0.053899952059	0.1292886266138709	0.003	-0.1858	-0.0043	0.0029	4.843245108262099	0.2622212996155	-0.0123930546705	0.1376245375922755	0.0007	0.0007	0.0704	0.0517	1.0625372301149	0.001967151535	-0.0041703612542	0.1377638093852656
125	0.14672228524791	0.038	-0.1531	-0.6002	0.0702	-4.4397036423722	-0.4967057625874999	-1.8271690317694	0.155500206982269	0.0423	-0.4224	-0.475	0.0614	-4.539202167012499	-0.0739255546853	-1.9593222718907	0.1696374295243865	0.0007	0.0073	0.0374	0.0685	1.7166151155024	0.524442599231	-0.6147741977182	0.1752138235625246	0.0216	-0.4164	0.0627	-0.0865	-7.466362994123199	2.7189575086463	-3.1008209646205	0.1790510411583863	0.0055	-0.1076	-0.1846	0.0059	0.853350335883	-3.1864313994237	0.2349959223711	0.1914966213858231	0.0049	-0.0772	0.0242	-0.1774	-3.0130073200981	4.0838459296907	-2.1773220049994	0.194157621515823
126	0.1280689964553211	0.054	0.1274	0.785	0.0113	5.727243665060399	0.2191013379682999	-5.0853227761592	0.1374842393911091	0.0086	0.1311	-0.2713	0.0573	2.4262060172076	2.4867155984242	-1.6440272238609	0.1398461549093458	0.0131	-0.2153	-0.022	0.3058	1.5846979335652998	0.7135252047752	-1.7214543082785	0.1467336720210361	0.0565	-0.4531	0.2836	0.5406	5.69293654229	1.7384504975409	-4.8812504759183	0.1639412551588009	0.0036	0.1639	0.0293	0.0708	1.4523873213212	-2.0556340110443	-1.4012413814112	0.1916274581101166	0.1503	0.766	-0.2557	-0.7241	2.8618513961487	0.6414881155634999	-2.5609952403858	0.2090687532503865
127	0.1488578015084677	0.0658	0.306	0.7514	-0.0666	-1.0312988637391	-3.6579969653939	0.3815093686979	0.1555565418341771	0.0021	0.0244	-0.1348	0.0412	-7.1951714835081	2.1653617236666	-0.7838312006360999	0.1674390642295604	0.0316	-0.5255	-0.0816	-0.0235	-5.6727929105716	1.1577080213782	-0.6133971916437	0.1694791068900584	0.0018	0.0676	-0.0799	-0.0687	2.7277703475231	-0.5399437533268	0.7200954909021	0.1865072990151403	0.0075	-0.0015	0.244	-0.0229	-0.292712148408	-1.747617423694	-1.3599705422069	0.1923371791235056	0.0017	0.0229	0.1126	0.0025	0.3444088907477999	-2.5794471217841	-1.4287421598705	0.1951347271877766
128	0.1260306122910993	0.5315	0.9277	0.2811	2.3208	3.7076478701373	-0.7628220222423	9.4117578331461	0.1318540998573142	0.004	0.0313	-0.0632	-0.2015	-1.8865770081264	-1.3704751314038	-0.6248066705467	0.1515393882333927	0.3623	0.2659	-0.0853	1.8729	2.7436255888952	-1.2528001265801	8.017637540291599	0.1608639397565888	0.2024	0.1051	0.5254	-1.2651	0.0707781122293	0.8827789228465999	-6.1106021562012	0.1627771491624217	0.0169	-0.2097	0.217	0.2548	1.0905888110039998	-1.7652431014475998	-1.5213556541382998	0.1648909730413726	0.1016	-0.4294	-0.0838	-0.8561	1.5291455742168998	-1.6382437983479998	0.3431499137654	0.1660655922798235
130	0.1553689987224702	0.9221	-2.9639	-0.2398	-0.2461	-5.912588682688099	0.4456778517696	-0.6587597060408	0.1584886552075451	0.0892	-0.9048	-0.0458	-0.1546	-2.2715485635259	-0.7727364659786999	-0.0740435837774	0.1696015893941332	0.0135	0.25	0.2373	-0.0208	-5.7689866206331	0.5797982434259	-0.6331867360857999	0.1769043887549839	0.0257	0.4433	0.0512	0.1386	-6.5555718334182	0.6009647939425	-0.7223380436519999	0.1866651424384904	0.0044	0.0198	0.039	0.1818	-2.5998268116867	-0.6656447364132999	-0.1458839578356	0.2020435783753194	0.0712	-0.7024	-0.0054	-0.1872	-2.5212981224095	0.7387834304845999	-0.3695097443344	0.2069515462301286
132	0.1320178110426945	0.5222	2.2532	-0.5117	-0.7715	7.1021645589333	-1.7836162967845	-2.5901877691652	0.1451364434563684	0.1084	-1.0054	-0.1374	-0.301	8.0925073277137	-1.6641315125485998	-1.9728956174822	0.1559030907498503	0.0289	-0.4791	-0.1184	0.1863	4.7837584458437	-1.2650751521585	-2.056460214689	0.1586478414506144	0.2152	0.8846	0.659	0.9044	3.9269852662898	-1.7179921215768998	-2.499069310064	0.1597068150262763	0.3213	1.3212	0.4676	1.0263	7.137179856256299	-1.2148341019546	-1.5561348932770998	0.1649852537588902	0.1581	-1.1853	-0.1105	-0.1437	11.3688375522869	-0.9849921166052	-0.9787759177546	0.1680482159838234
133	0.1463227122254987	0.0498	-0.1379	-0.6941	0.0996	-3.7951074273834	-1.1377611048133	-0.5597332977689	0.159894759440428	0.0456	0.5728	0.3157	0.0164	-4.6087606452901	0.1801123945445999	-0.8756184912592	0.168827435083802	0.0009	0.0133	-0.0392	-0.0809	1.7591449316891	0.3689195988738999	0.4498088699931	0.1698617197392715	0.0025	0.1349	-0.0499	0.0405	-8.0234209658045	3.0078140400457	-1.4974350914727	0.1804637308672874	0.0058	-0.1714	-0.1367	-0.0083	0.7560550209618999	-2.8911226109895	-1.0564390603564	0.1923090302559522	0.0043	-0.1821	0.0033	-0.0029	0.0827777365928	-2.3078228378313	-0.7770641993557	0.1931006456325514
138	0.1263713695158102	0.8833	-1.4798	-2.1014	-1.9693	0.5716935791017	1.2757371134781998	0.1016230482980999	0.1347671888488461	0.0089	0.1081	0.2568	0.1468	0.0602735230323999	0.2369237308753999	-0.4569299585497999	0.1527021157632238	0.0201	-0.1726	0.2693	-0.3089	0.7282001552263	1.5677017443029	0.2419989818356999	0.1595752073014981	0.1046	0.1674	-0.8959	0.3902	0.5896733441315999	0.6795328262504	0.2194554252445999	0.1663823077396584	0.3545	-0.1843	1.7061	-0.5012	-0.3962630052104	-0.5465140394536999	-1.0797694775615	0.1677261568070924	0.0378	0.2044	-0.3199	0.4404	-0.2397957721165	-0.2515986813265	-0.7964996565215	0.1704839597596275
139	0.1160721822416605	1.2438	-1.6616	-2.9116	-2.1988	0.0001967151534999	0.0001180290920999	0.0001967151534999	0.1306777930906337	0.0098	0.07	0.3137	0.098	0.0001573721228	-3.93430307e-05	0.0001573721228	0.1398731575659785	0.0	-0.0001	-0.0001	-0.0001	0.0004327733377	0.0008262036447	0.0004327733377	0.1507714779980071	0.0	-0.0	0.0	-0.0001	0.0005114593990999	0.0011802909209999	0.0004721163683999	0.15696340935019	0.214	0.426	-1.12	0.7805	-0.0001180290920999	-0.0006688315218999	-0.0001573721228	0.159828195051107	0.0	-0.0	0.0002	-0.0001	-0.0001573721228	-0.0007475175832999	-0.0002754012148999	0.1641728614259498
140	0.1248993171795037	0.6176	-2.3655	1.3495	-0.0187	0.9950639324644	1.7295983156334	-0.0073571467409	0.1369884217681533	0.6889	2.3821	-1.367	0.0178	1.4294109913924	2.4603557678552	-0.009835757675	0.1406040241312693	1.2214	1.7964	3.131	-0.01	-0.6151676280252	-1.0780383842107	0.0030294133639	0.1417780002568279	0.0042	0.0017	-0.0193	0.2097	0.8902934417103	1.5498006653344	-0.0063735709733999	0.1481762113554712	0.2565	-0.7927	-1.4029	0.005	-3.3200009886501998	-5.9542529521994	0.0196321723193	0.1487545727019119	0.471	-1.8969	1.073	-0.0145	-2.9303869556281	-4.9904273861108	0.0156585262186	0.1517482389614503
141	0.0995999523922169	0.1135	0.9867	-0.7481	0.4197	2.525035710326	-4.2617551145161	-2.091475512012	0.1189776931583614	0.0391	-0.2356	-0.228	-0.6208	-1.6882881333984	-1.7925865077841	-4.307353687097399	0.132076464775946	0.1212	0.9998	-0.5806	0.1985	6.2322901501563	-4.2047077200011	3.4880350727699	0.1424791215646199	0.0224	0.3005	-0.316	-0.2128	0.7112826520252999	-1.510378948573	-0.6064334752098	0.1575489401191551	1.2449	-2.7282	1.346	-1.6118	-0.2298419853494	-0.7972865171354999	-0.5768868591541	0.1597570880798072	0.0133	0.2358	-0.2494	0.0858	-6.7792369629477	0.9154336383276	-7.271851050342399	0.1635981595756133
152	0.0797532933941934	0.8731	-0.4213	-4.0238	0.2308	-14.3453738829261	1.4249652289233	3.4346072370793	0.087824310949632	0.7013	-3.344	0.4148	0.7901	-14.2438688637201	1.7866850531791	3.3877496875155995	0.106442326286299	0.4469	-0.3845	-2.4744	0.1658	-11.3441301290073	0.5604808153522	2.7202951716901	0.1086646818969699	1.1597	-3.8614	0.5317	0.9027	-13.207848836296998	2.1743712776969	3.1201383926942	0.1195899557415582	0.4967	2.4099	-0.2617	-0.5952	-4.7512611024855	0.4567332433963	1.1448035073086	0.1246362759216679	0.0705	-0.0707	-0.9167	0.0599	-9.2738211675119	1.1827301889034	2.2164683205459	0.1292537011738971
153	0.1265273898059836	0.688	-2.1625	1.8385	-0.3164	-0.1773977254263	-0.2300780435335999	-0.1611490537472	0.1401816077389203	0.037	-0.5319	0.3101	0.1289	-0.218353820385	-0.3016430163769	-0.2019084335523999	0.1475818739823042	0.0009	-0.0528	-0.065	-0.0428	-0.1101998289907	-0.1254649249023	-0.0861218942023	0.1549390060927557	0.254	0.7207	0.3684	-1.3429	-0.1371498050202	-0.1748797714615	-0.1035508568023999	0.1577750611845715	0.0024	-0.1278	0.067	0.0413	-0.146749504511	-0.2163473258193	-0.0626734479051	0.1613263518909553	0.7515	-0.989	-0.8192	2.3105	-0.1248747794418	-0.3918172427413	-0.2420383248663999	0.1625692726585229
154	0.1496278387938084	0.331	1.0116	-1.4727	0.3548	1.0436132323482	2.2709190750347	1.956528916711	0.1557565172368265	0.1056	0.6869	-0.4909	0.5513	1.2550820223607	-2.1247597159842	-0.9767694231889	0.1651390834228056	0.3712	-0.3072	-1.2448	-1.3145	0.3735227334658	0.4887584703861	-0.2980234575525	0.1684896887299067	0.5245	-0.1411	1.8854	1.0463	1.4727276681931	0.3004233824251999	0.8608648547466999	0.1725749013143739	0.0146	0.1707	-0.1331	-0.2831	1.887678612986	1.2108997988846	2.1824759420211	0.1734376126374805	0.0291	0.2193	-0.4365	-0.1131	-0.5061874329862	1.9143925308313	-0.2940498114518	0.1771621517096921
155	0.0995022238546099	0.5474	-0.8953	2.5089	-1.0753	-2.4232552899051	13.390793929052	-4.486679221028	0.1308943655833169	0.3812	-0.5923	1.847	-0.7783	-1.2426496246595	11.8038534427368	-3.2795956961213	0.135045225294374	0.0917	-0.832	-0.493	-0.2892	4.7101082923733	0.4107805835387	1.6085398101695	0.1410703320597914	0.0041	0.054	-0.181	0.0872	-1.8652137424563	6.5777219597023	-2.789814306937	0.1459063116948916	0.4332	-0.331	2.0077	-0.5599	-0.5499368831246	7.558189627776999	-2.7618807551399995	0.1501589886715791	0.0101	-0.0038	0.1094	-0.2989	-1.1459051121681998	9.8760055954061	-3.6615378381569	0.1547871969058017
156	0.0964896743305785	0.4921	-1.0794	2.5452	0.0825	-6.1184707623412	12.5150574087007	-1.0420788541508998	0.1297156965711093	0.4473	0.7192	-2.1544	-0.1178	-4.6956300570757	11.0162059681228	-0.9571765939003	0.1360697721181735	0.0691	0.3299	-0.028	0.8073	-2.6417271393822	1.0810677975746	-3.067576103679	0.1373535147522054	0.0632	0.127	0.4859	0.6615	-3.3102439170366	3.4020705506904	-2.2735550580916	0.1456457686550229	0.3814	0.8731	-1.7714	0.166	-4.8858142674795	9.228301280992	-1.8550632405357	0.1521825849142067	0.0909	0.0132	-0.9074	-0.2689	-3.9348932154605	7.7468394599835	-1.240879188278	0.1548547678586726
157	0.0990861941245219	0.508	1.6523	0.0966	-2.225	-8.229185016365498	1.9653417555878	11.0031834249611	0.1321844533528917	0.4861	1.2859	0.1325	-1.9608	-6.528346456173799	1.4909041483764998	9.6154760461107	0.1381636326704653	0.035	-0.0561	-0.6109	-0.064	-3.7382567480219	2.6748146282009	4.0189692720664	0.1402913283107585	0.1207	0.0645	1.1342	0.013	-0.1238912036743	4.6701357731821	-0.2959776199560999	0.1470361324242448	0.2876	-1.005	0.248	1.3646	-3.2590192910652	4.3822234745195	4.466889676585899	0.151553381634945	0.1683	0.6382	0.7664	-0.8192	-2.0615354656493	5.5156175029251	2.8337211291982	0.1534267323736798
158	0.1011833047856253	0.5848	1.4999	-2.4996	0.4144	-4.602741161592999	13.6120197906781	-1.3812944648463	0.1322737651964562	0.4206	0.6546	-2.0685	0.2498	-2.5940040431431	11.0970165531806	-0.8301772908007	0.1329724081309074	0.2133	1.4649	0.4071	0.3083	4.9433337783628994	1.832991800313	0.6134365346744	0.1430540619179662	0.0257	-0.1877	0.4832	-0.0175	-2.2604144858378	5.8675015695059	-0.7597926088783999	0.1481650406682769	0.3425	1.0489	-1.5267	0.19	-1.3520625930361998	8.0503315988033	-0.9449409113526	0.1498940022728635	0.0487	-0.2583	0.6479	0.0258	3.3374299512503	3.664842652735699	0.1983282177587	0.1518103897588641
159	0.1011282723291976	0.5239	-1.0483	2.5821	0.0673	-6.759408075474901	11.905673206188398	-3.1747858623364995	0.1217652681953902	0.0518	0.3398	0.0721	0.719	-2.2563621536757	-5.1348949948412	-7.924473243593999	0.1341398509644654	0.501	0.7572	-2.2426	0.0094	-5.206735368899399	10.1278403349168	-2.9665432008414	0.1377930364775197	0.1397	-0.3424	-0.4261	-1.1052	-2.1548964775004	-3.1122697865541995	-5.7321615438979	0.141037291859325	0.0295	0.3061	-0.3738	0.2836	-4.7943023780713	4.7990235417553	-3.1954016104233	0.1507098402209349	0.3981	-0.5985	1.8763	0.2881	-5.7901925141804	9.0173832934093	-3.8874455204363	0.1541405024258394
160	0.098233954884262	0.4837	-0.9649	-0.0466	-2.5402	-5.9337552332047	-2.1153173886162	-12.7231820411037	0.1318870764814776	0.4416	0.6528	0.0719	2.1426	-4.5137472261496	-1.9352443371023	-11.1144455157807	0.1374935711429243	0.0059	0.0853	0.1724	0.166	-4.2629747484678	-1.4202440652393	-6.9843715250175	0.1425603096061277	0.0998	-0.3598	-0.9462	0.1607	-1.5782456765305	-4.3664862622395	3.0473144428685	0.1474288167888459	0.4006	0.7547	0.1543	1.866	-4.7322584186574	-2.9502551861316	-8.5252806654137	0.1528118708794116	0.0653	-0.1575	-0.306	0.7231	-3.9674692448801	-2.2089538016822	-7.759232514654	0.1549159815487289
161	0.1145594822306102	0.6583	1.6027	-1.6778	1.7988	4.919649273881499	-5.6656718220149	5.1272624468854	0.1237143272862966	0.1933	-0.3043	1.499	-0.0615	5.5468558693009	-6.0880192565794	6.2113990008546	0.149028572235941	0.0611	-0.1823	0.5219	-0.5566	4.7503562127794	-1.7285360538045	6.3900557032633	0.1520589499518287	0.1262	0.2584	0.6605	0.8613	1.9834002066791	-5.3591502698312	1.2711339788863	0.1540598057225813	0.0191	0.0656	-0.174	0.3892	5.8512528978268	-10.8370771493457	6.110877557416099	0.158628102294735	0.1059	0.5192	-0.3079	0.7979	2.0631091868773	0.6327146197174	2.4388351300623	0.1606777839312641
162	0.1398193970031054	0.5134	0.4517	1.3469	-1.8681	-0.4578348482559	-2.1665026715569	-0.9111059049505998	0.1483544807792697	0.0981	-0.1123	-0.4635	-0.8743	0.4571660167339999	0.4399337692874	0.7545599857952999	0.1597928322943664	0.6003	-0.5882	-2.2984	-0.0777	0.3357534239938	1.1376037326905	-0.9172040747091	0.1666209636265871	0.182	0.5052	1.1744	0.0666	-0.0810466432419999	-0.9001291993853	-0.2612770668787	0.1675506046271375	0.1494	0.2641	1.1021	0.23	-0.2538018910457	-1.4932647302185	-1.8406636912995	0.1722002821746667	0.0598	0.2934	0.6529	-0.0909	1.0449902384227	2.0559880983206	-1.3103196374634998	0.1740302716697449
163	0.0836377768477013	2.2978	-5.1728	3.7572	-0.5788	0.1765321787509	0.2717816560755999	0.1457265857128	0.0940375925473631	0.0042	-0.2047	0.1561	-0.0362	-0.6075350800693999	-0.9504882786813	-0.6421176040547	0.1081003484964311	0.0061	0.1391	0.2121	0.1438	-1.1813138397982	-1.9952031158891	-1.319171819371	0.1107610818264539	0.061	-0.7243	0.5401	-0.0985	-1.6068480598494	-2.357434399544	-1.6365520480279	0.1159641796999776	0.1599	-0.6929	-1.0462	-0.7024	1.0235089436605	1.6325390588965	1.0396002432168	0.121600350897717	0.1422	-1.0459	0.7965	-0.1603	1.073277877496	1.5436631525451998	1.0263809849016	0.1316377008213654
164	0.1154989816005613	0.3801	-1.3303	-1.742	-0.3632	7.496066982301699	5.8075821337498	0.7323311734497999	0.1443866304177746	0.7607	-0.9486	2.5469	0.7186	1.9146285890155	-4.2220973395705	-1.344351359019	0.1551813313981019	0.5476	1.1774	1.912	0.5016	6.0690165727513	4.689177800040899	0.5336882114454999	0.1622766022710018	0.0169	-0.0661	0.37	0.1236	3.9336342384781	-0.9354985839846	-0.6948766082233999	0.1631118354014284	0.0029	-0.0917	-0.0631	0.1181	3.893779748379	-3.1839527884896	-1.1711633378776	0.1681298292148264	0.0048	-0.0945	-0.1834	0.0069	0.6912570493989999	-3.2918313786690003	-1.1213157179806998	0.1705964629890777
165	0.1115145867005431	0.3365	1.5484	-1.4534	0.1261	8.0351845319838	-6.5657616783695	0.5560743959137999	0.1451502810408542	0.8109	0.4311	2.8396	-0.3608	0.8158170845951999	2.3434282806148	-0.2272060022925	0.1519098535988013	0.5108	-1.5347	1.6359	-0.1114	6.5829545827854	-5.979511177908799	0.5645331475143	0.1601230233580018	0.0041	0.0343	-0.1927	0.0104	5.502949047039699	-3.8219787173515	0.3451957513618	0.1653658520110313	0.0179	0.1264	0.3788	0.0551	0.0407593798051999	2.0282119186464	-0.126291128547	0.1679558822446508	0.0705	-0.4041	-0.6735	0.1129	6.1880685836495	-3.2655108911307	0.3007774697015	0.1705858688985281
166	0.1083648079100679	0.3805	1.4627	0.2503	-1.7507	7.7780384833286	0.8864771677324	-7.2575301871676	0.146152549331582	0.4253	-1.132	0.6687	-1.6235	1.8840590541616	-0.8516585855628999	1.6612988143382	0.147467316099036	0.7686	0.9634	0.5687	-2.5625	6.1894849327547	0.6283868863404	-5.768396475172599	0.1590643687663346	0.0153	-0.182	-0.0792	-0.3236	4.0393096189383	-0.1549328548966	-2.0176286433881	0.166141295854585	0.0434	0.1323	0.2104	-0.5746	3.6167654692203	1.0146174187222998	-5.821155479341299	0.167390284300419	0.0192	-0.2146	0.1696	0.3112	3.0700547146131	0.7623892489045999	-4.7110918681408	0.1688457299918717
167	0.1102599318788875	0.4416	-1.2712	1.9724	-0.7078	7.116642794230899	-5.8583739863835	1.6649183731625998	0.1368762419326147	0.8736	1.0791	2.5797	-1.3247	2.9464782551844	6.0815276565139	-3.0419244476626	0.1496838693614451	0.4459	1.1696	-1.6605	0.586	5.8297716030646	-5.108731879425699	1.5935894585035	0.1598387549648001	0.0198	-0.1872	-0.1651	0.3519	3.6900615354144	-0.5416748466776	-0.026753260876	0.162074882011202	0.0236	0.4431	0.1036	-0.1079	2.38812196349	3.8940944926246	-1.9394540413872	0.1681426804478817	0.023	-0.2091	-0.2163	0.3393	0.6233116353801	2.6977909581297	-0.8362361175285	0.1697128324898075
168	0.1061304690849999	0.4104	1.4546	0.2468	-1.9036	7.7892512470781	0.4985155419996999	-6.2761576293868	0.139577522244277	0.8103	-0.9218	0.7253	-2.7079	2.3652243196226	-1.3600098852376	4.4977346126547	0.1486957631515939	0.5072	-1.4279	-0.2281	1.7394	6.5112322378193	0.319071978977	-4.9903093570187	0.1589073558773484	0.0193	-0.1295	-0.1073	-0.3928	4.2817413741117	-0.3014069581926999	-1.2442233458875	0.1674709251447287	0.0569	-0.5239	-0.2017	-0.4415	5.7491183901296	0.1080359623022	-3.6019331466464	0.1679306472297396	0.1345	-0.9006	0.2463	-0.5742	2.8411176189698	-1.1045162438718	2.0720793978769	0.1705132746827281
169	0.1039998202703048	0.3159	-1.4191	-0.6358	1.4621	8.064967206223699	2.4278190814663	-6.1844096817944	0.138879056808984	0.8645	0.5287	-1.6701	2.5037	1.5970516452051	-2.0562634995355	2.7058562794232	0.1466623713808825	0.4723	-1.6575	-0.5042	1.3523	6.4391951486076	1.7451388127599	-4.7238783531183	0.1585144991584922	0.0064	-0.1049	-0.0157	-0.2221	4.603764080391199	0.3212751886962	-1.8705250516008	0.1657286926299877	0.0143	-0.1434	-0.2425	-0.2238	4.9402650219683	0.6754018080269	-2.7464582871056	0.1660988077744898	0.1546	-0.8312	0.442	-0.714	3.8319718471493	-0.9018996357668	-0.5546973898393	0.1674126006852781
170	0.1096663996830618	0.1495	-0.9106	0.1048	1.0978	7.684638128446799	-0.4699918447422	-6.0282965359768	0.1225007589261239	0.1116	0.7007	0.4442	0.8236	4.2337428766577	1.650440137865	4.6785158387212	0.1456424527649497	0.4173	0.0193	-0.2253	-2.0608	0.7496814499885	-0.1050852349997	2.0699942172498	0.1528742359252918	0.4231	1.0672	-0.031	-1.7353	6.3006289944822	-0.7411833553573	-5.4241056135169	0.1604543463003279	0.0169	0.3212	0.0161	-0.2327	5.5555900221163	-0.3841846947855	-3.8793015130814	0.1617843441860322	0.0107	0.169	0.1928	0.1841	1.9291461673438	0.8564190922775999	4.894863164540499	0.1642338652774566
171	0.0865707347201703	2.6313	2.5486	5.2023	3.469	-0.1040229731708	-0.4444975608485999	-0.267926039067	0.0958939629007803	0.0022	0.0727	0.1442	0.0906	-0.1171635454246	-0.0518147714319	0.0644045412559	0.1102088712876832	0.0248	-0.3816	-0.4269	-0.0976	1.8573057932856	5.6547344594803	4.804610252114699	0.1192383130042841	0.1335	-0.9193	-0.9069	-0.1107	-0.9690581891716998	-3.4202863739045	-2.8528811851491	0.1316780475192756	0.0002	0.0146	0.0053	0.0503	-0.0844301438822	0.0533884926598999	0.1332941880115999	0.1331316395756258	0.0076	0.0254	0.2095	0.2023	1.6754229623594998	3.1942213195023	2.1567455999433	0.1398520061341873
172	0.1217281506591861	0.001	0.0614	0.0193	-0.091	-4.2227661710924	-4.835533874244899	11.1660242290284	0.1222182346550864	0.0026	0.066	-0.1195	0.1157	-5.6639800716948	9.3804014376782	-6.0384470378974	0.1225652451420698	0.0	-0.0039	0.006	-0.0052	-1.0810284545439	18.0771390308825	-21.2668359018543	0.1225899046628156	0.0	-0.0102	-0.0068	0.0207	2.3701421984601	-17.3557452199673	22.1615751060337	0.1242493476012002	0.263	0.2379	-1.1866	1.308	0.7217872412222	0.1983282177587	0.5540285583173999	0.1244857992646269	0.1356	-0.9354	0.5854	0.6448	0.7127776871919	0.2113114178897	0.5558383377296	0.1382299133551275
173	0.1118690047455677	0.0067	-0.0186	0.1069	-0.2802	-0.8265183889455999	5.0870145264793	-13.0770726022502	0.112309267336934	0.0047	0.0099	-0.0584	0.2437	1.0350757946862998	-6.043128858550699	12.5784390311584	0.1184683319453849	0.3253	0.1177	-0.8158	1.8546	0.1969905547149	-0.6571072987514	-0.2765421627903	0.1207520125965157	0.1794	0.5546	-1.2471	-0.6046	0.0718403740582	-0.6436913252827	-0.3435433440723999	0.1424183183643355	0.0001	-0.0275	-0.0013	0.0234	0.1344744789325999	-0.3315437197089	-0.1317204667836	0.1425811405839519	0.0002	-0.034	-0.0355	0.0129	0.0140061189292	-0.3346518191342	-0.210091783938	0.1609134333572942
174	0.1166261666695349	0.4942	1.592	-1.1519	-1.5796	-1.6371028504577	1.6465058347949997	5.7926711251145	0.1296689926103846	0.0006	-0.0376	0.0621	0.0448	-11.4092428448158	8.9838630312529	11.3027412607109	0.1367414686224335	0.0003	-0.047	0.001	0.027	5.3684352250764	-3.868993639038	-2.7057382503311	0.1402380833406785	0.0001	-0.0285	0.0083	-0.0096	10.5873669334928	-5.655049203725899	-5.5012966397503	0.14583276199708	0.0002	-0.0352	-0.0253	0.0035	4.1907409441026	-2.4679489727803	-1.6230573884978	0.1485351844772393	0.3774	-1.7926	0.3481	0.6907	3.8217033161366	1.0023817361746	0.0320645700205	0.151753287213909
175	0.0863631275887	0.4932	1.4102	-0.5626	-2.5022	7.584549458345999	-3.2436361660615	-12.8702069468296	0.102785939541013	0.0114	-0.0991	-0.0813	-0.3873	9.7072239937031	-4.1181923954918	-13.9402586958082	0.1223838244650985	0.7274	1.389	-0.4108	-2.6111	5.984468399777	-3.0682449352009	-7.9620851809432	0.1284840824631761	0.3057	-1.2918	1.1202	-0.8034	8.0249946870325	-3.5922154180635	-10.377904638046	0.1375147736562537	0.0501	0.2111	0.0682	-0.7048	7.2998239451701	-3.9982354948875	-8.3775869281659	0.1444204827779509	0.1938	0.5767	-0.7756	1.0386	5.180572253483899	-2.5135082023309	-7.3443995989532	0.1481147830494553
176	0.098428865129771	1.6273	0.0005	-4.9798	0.0105	9.0723848503279	-0.0001967151534999	-0.0365496755202999	0.1114894343715752	0.2552	-1.8531	-0.0003	0.0079	9.1935220418532	0.0012983200131	-0.0371398209807999	0.1309517341932629	0.7189	0.0006	-2.8696	0.0059	8.8270417108827	-0.0029900703331999	-0.0355267567221	0.134186044109807	0.2993	-1.829	-0.0007	0.0077	9.7705269300994	0.0040916751927999	-0.0396577749456	0.1506571435505323	0.0036	0.001	0.0022	0.1901	2.2928331431346	-3.93430307e-05	-0.0068063443111	0.1577767351155571	0.2246	0.0001	-1.4614	0.0033	7.015334490178399	0.0002360581841999	-0.027146691183	0.1608599212197441
177	0.1417210818259066	0.5321	2.1833	0.2279	0.9016	0.6990469694775999	1.0911002704031	1.8087171503711	0.1507805194302879	0.0368	0.385	0.2007	0.4214	2.8832146618188	0.066489721883	0.2875188683556	0.1607461707187756	0.3858	-1.2412	0.7492	1.2239	1.4436531685057998	-0.0278942087663	0.0662536636988	0.164205661285941	0.4034	-1.6596	0.6848	0.6794	1.5515317586852	1.2771928056141	2.096590106003	0.1682101010960823	0.0514	-0.5585	0.1228	0.363	3.4416496395746	0.9305413621164	1.967544965307	0.171403963254119	0.1225	0.9245	-0.4117	-0.2192	4.222687485031	0.1277074776522	0.8825428646624	0.1749564185460777
178	0.1230325122275342	0.5461	1.8033	1.8055	-0.3827	6.0303423735732	9.5200298536325	0.6193773323101	0.1315874182130144	0.0087	-0.2001	-0.1303	0.2055	-1.592999313043	0.3238324856917	0.07475175833	0.1480516051088791	0.332	-1.0264	-1.4921	0.2897	4.5240944432237	8.5910622127441	1.1435445303262	0.1604052330549618	0.107	0.8065	-0.0251	-0.5909	1.8650563703335	4.2067929006282	0.5703165730272	0.1607181758308233	0.2593	-0.6386	-1.4142	-0.109	-0.1089015089776	-1.7009565892838	-0.5526122092122	0.163164672086695	0.0681	0.6208	0.4073	-0.2742	1.1040441275034	3.6808159231999	1.1452362806463	0.1655075702054641
180	0.1263107629243243	0.6976	2.5619	-1.2604	0.3639	-0.0527590041687	-0.1754699169219999	0.3195047523147	0.1427017044066489	0.0177	0.106	0.2347	-0.3455	0.0057047394515	-0.2673358936065	0.3394910119102999	0.1516573917317918	0.0002	0.0138	-0.0335	-0.0147	-0.0805351838429	-0.0918266336537999	0.3688409128125	0.1561938472334036	0.1099	0.9206	-0.0541	-0.4527	-0.0848235741892	-0.0009048897061	0.1631162052822	0.1601586492397888	0.0	-0.0109	-0.0075	0.0038	0.4070429956222	-0.4157771484375999	0.2436120460944	0.1667404473871179	0.3649	0.6634	0.7966	-1.486	-0.7598319519090999	-0.1461593590504999	0.5965190314734	0.1712564864431013
182	0.1416445829961171	0.5359	-2.1984	0.4843	0.7798	1.0035620270956	-1.2760912007545	-1.7662266772150998	0.1508109394050842	0.0366	0.4516	-0.2261	-0.3304	3.2220368422072	-0.4242752430688	-0.2521101407256	0.1607549600508027	0.3872	-1.2208	-0.7161	-1.2689	1.5956746391305998	-0.0899775112108999	-0.0133372874072999	0.1639870955107844	0.4117	-1.693	-0.5833	-0.7478	1.7205100755417	-1.5162017171166	-1.9554273118514	0.1679431607366532	0.0558	0.5671	0.1051	0.4073	3.647492376197	-1.3684686368380998	-1.7787771040084	0.1712584172517507	0.1253	-0.9563	-0.3473	-0.2493	4.6003018936896	-0.5907356059605	-0.6949159512541	0.1746511453508243
183	0.1412757996465419	0.4602	0.157	2.1547	0.4681	-1.5520432180843	-1.7521812152552	-0.4092462053414	0.1497773132972165	0.0639	-0.0095	0.7905	0.1228	1.7607973389785	-3.6619312684639	-0.1606769373787999	0.1582849435027373	0.8449	-2.5271	1.2536	-0.2216	0.4876962085572	-1.4243750834628	-0.0209698353631	0.1623746589799305	0.3772	1.2947	-1.3387	-0.1274	1.4403876969577	-1.8262247990326	0.0223861844683	0.1697102291688191	0.0012	0.0426	-0.0117	-0.0927	-1.0089126792708	-1.9333558716287	-0.2520314546641999	0.1726186682703924	0.0427	-0.4502	0.3975	0.1012	1.141734750914	-2.8858899879064	-0.1738568526633	0.1750998386009702
184	0.1165236011879909	0.5947	-0.051	2.7035	0.5863	-0.9504489356506	9.5492617254426	2.1547784484083	0.1266445102185082	0.1599	-1.0064	0.9387	0.0004	0.0174289626001	9.9782581321954	2.3013705807965	0.1511666175838847	0.0655	-0.2335	-0.7665	0.0895	3.6642525072752	7.0048692440122	2.5228325006068	0.1549560316797223	0.0834	0.7745	0.4044	0.2102	-3.4557737875959	6.1134741974423	0.9659107467157	0.1563174421390357	0.1523	-0.4507	1.1162	0.1125	1.7336899908262	1.674045956285	0.9788152607853	0.1570054215267449	0.0166	0.0337	0.3867	-0.088	-3.1512587299779	12.0433344706077	2.0564208716583	0.1627994776745525
186	0.1471051024232764	0.094	0.0294	0.955	0.2141	0.3386254652349	-2.0007504832178	-0.1401005323227	0.1489542294880599	0.5804	-0.0978	-2.3559	-0.5335	0.2165046979421	-5.739361318515999	-1.0148928199372	0.1666319457898306	0.078	0.3724	-0.7344	0.1542	1.478117663399	-4.2553815435427	-0.4718016241543999	0.1675231569363833	0.0046	0.0566	-0.1949	0.0135	0.4558283536902	-1.6252999412476998	-0.0362742743054	0.1703544122010634	0.0598	-0.6035	0.2354	-0.3271	0.7916998067761001	-3.3035556018176	-0.437494501384	0.1739888768815667	0.6537	-2.1851	0.9274	0.0231	0.8158170845951999	-3.4299647594567	-0.4435533281118	0.1761810569003404
187	0.1429203679349651	0.4699	0.0385	2.1659	0.4893	-2.0606699189739	1.8325196839446	0.2581689674534	0.1500642823970732	0.0754	0.7512	0.3907	0.1926	1.7673676251054	-0.4005907385873999	0.4775850496673	0.1586424958962529	0.6775	-2.2032	1.2298	-0.1997	0.3624279988084	0.5401798115109999	0.4223867775952	0.1642561092661786	0.5599	1.6677	-1.524	-0.0976	0.2869287228950999	0.1153931090430999	0.3170261413806	0.1701948187756599	0.004	-0.066	0.1704	-0.0436	0.0199862595956	1.2644456636673	0.5716148930403	0.1729892251415782	0.0422	0.5527	-0.2435	-0.0331	-0.0392643446386	0.4499268990851999	0.3138786989245999	0.1748648620547722
188	0.0712339607389895	1.6128	-3.8792	4.3384	0.3007	15.1996291085152	-17.0163722371491	-1.7460043594353	0.1046359059599943	1.3784	3.0086	-3.2444	-0.4272	8.7775875212928	-9.693729334173	-1.4361386496421	0.1164377919209849	0.1454	0.8852	-0.6809	-0.7909	8.522408624172598	-9.1291961866587	-2.0105862408928	0.1216934504924711	0.0006	-0.0774	0.0405	-0.0195	1.2741633922501998	-2.5976236019675	2.2866956303454	0.1265434996001915	0.0521	0.4061	-0.6151	0.2718	11.61012835957	-12.9622696386676	-1.4498693673564	0.1316118201211102	0.0176	-0.1988	0.3439	-0.2057	6.2818623688383	-7.890480865069199	0.3490120253397	0.1343574278157401
189	0.0784082334370562	1.3916	0.6835	5.1104	0.199	-2.2137929944583	-23.2802941839882	-1.1489738685628	0.1060904972300327	0.1606	-0.5565	1.3937	-0.1347	-0.4549234639841	-14.046996338097298	-0.6008074218196999	0.1090326872636918	1.23	0.832	4.0233	0.2064	-0.7037681331615999	-13.9984470382135	-0.6280721420948	0.1269898625767085	0.2091	0.4203	1.5096	0.1206	-0.9922312342539998	-13.1300676646031	-0.6965290155128	0.1392664981497933	0.0173	-0.2622	-0.005	0.3436	0.3895353469606999	-6.230362341652	-0.3052232321706	0.1437362470422615	0.0141	-0.004	0.3836	0.0103	-2.2533720833425	-21.1565967298329	-1.0507736639355998	0.1468764934296992
190	0.0683812758502557	1.5123	-0.7869	5.6421	-0.849	-2.6219769379708	24.230979177823	-3.6308896172416	0.0934781648119675	1.2988	-0.645	4.4366	-0.861	-1.201142727271	14.0455406459614	-2.3870990446918	0.0958180983640492	0.1861	0.9375	-1.3825	0.3512	-1.3015067985867	13.5118917775466	-2.6126132966642	0.1203073797774258	0.1058	-0.1754	1.1329	-0.0739	-0.9315642809146	7.029576667291799	-2.0812069809993	0.1211294985497507	0.0631	0.058	-0.8805	-0.048	-0.8288002847261999	6.26341048744	-2.1260186929666	0.1248257197075915	0.1088	0.0216	1.1426	0.0342	-0.7965389995522	7.621807308418899	-1.7988813926961	0.1335623499193282
191	0.0887330485762213	0.5118	1.2357	0.1826	-2.6629	-3.5910351271424994	-0.2499856170677999	0.1571754076465	0.1111080603415393	0.162	-0.8348	-0.125	-1.2142	-5.0876440149705	0.5347504732744	-2.6840208973847	0.1297067690616836	0.1105	0.4349	0.0745	1.0405	3.4374399352897	0.2791388028165	1.6878947030913998	0.1333371214946065	0.0499	0.382	0.2077	-0.6106	-3.9754558801122	0.3603034751505999	-1.1632553887069	0.1395221145774132	0.1966	1.2559	0.0156	0.7323	2.2664733125656	0.0534278356906	1.0560849730801	0.1499040113144276	0.1067	-0.116	-0.2815	-0.9875	-3.639623770057	-0.2520314546641999	-0.013770060745	0.1569300218687617
192	0.1157633833177844	0.2729	0.9179	-1.5785	0.4497	6.938654923344099	-6.8356548689715	0.8632254365887	0.1448466972112958	0.6808	1.0279	2.0239	-1.3772	1.4146573548799	1.8105269297833	-1.406119917218	0.1580349750762849	0.3719	-0.5869	1.6798	-0.603	6.1429421274366	-6.1636365615848	0.8236463477045	0.1624029739543567	0.0493	0.5919	-0.3059	-0.1072	4.3244285624212	2.9369178987243	-2.9423865799916	0.1638686083914903	0.0303	0.5105	-0.1261	-0.0282	4.6002625506589	-1.5640821854785	-0.9432098180018	0.1696363601195198	0.0004	0.0442	-0.0367	0.0225	0.5391568927128	1.6465845208563998	-1.0822874315263	0.1721362013035896
193	0.0757187404659787	0.9743	0.8791	0.8286	-4.2239	0.8710153566673	6.4923475830833	-2.9653629099204	0.0932913379442762	0.7894	-0.8886	1.4617	3.1251	-1.887678612986	4.839153433069299	7.790234822845599	0.1326344927301947	0.1125	0.6026	0.9435	0.1391	0.5258589483362	4.8081904679084	-1.6143232356824	0.1362266442573095	0.0182	-0.2437	-0.3725	0.0476	1.7922717635385	6.3756168109964	-4.756060952230899	0.1413987312271621	0.1426	0.4305	-0.1258	-1.1454	-1.4160737039851	4.8311274548065	6.3016125702497	0.1448687901603614	0.0246	-0.0471	0.1301	0.4858	-1.6705837695833998	5.4099027794342	9.5561860988458	0.1513407986471531
194	0.1054465277112687	1.0631	1.0766	3.2684	-1.8115	-2.2794958557273	-12.664206838084398	5.037284935674499	0.1434694121533467	0.2302	0.5194	-1.4588	0.0937	2.5434482486936	-2.0280938895543	-1.7074481893493	0.1461404973959786	0.5107	1.018	1.2865	-1.5971	-0.3132492104334	-6.1818523847989	1.1064047093454	0.1516792131034703	0.0126	-0.2967	0.0139	0.1909	0.9447441961991	-3.6738915497967	-1.5412238846418	0.1539262392596795	0.1514	-0.6378	0.8692	0.5599	2.1376642300538	-4.9216557684472	-0.2199668846437	0.1575440381289428	0.0457	0.4204	0.3763	-0.3421	0.2221307513321999	-6.309441833358999	1.6564989645928	0.1603849169349446
196	0.0797761312517349	0.0701	-0.2788	0.3163	-1.068	0.4366289547085999	-0.7695103374612999	-1.5064053024723	0.0855404377321266	0.1151	0.5973	-1.1064	-0.6612	0.5502122843395	-0.8356066290372999	-1.3359319504492	0.105222776241241	0.3944	-0.2827	0.25	-2.341	1.9600304464433	-3.3618226302843	-0.5287309895773	0.1055488987889727	0.0604	0.4674	-0.7893	0.1292	1.2363547397475	-1.6298243897782	2.0451687648781	0.1057361751007024	0.0286	-0.2463	0.2681	-0.5227	3.6466661725523	-6.896007078065299	-2.0058257341781	0.1070571576461346	0.0059	-0.1371	0.1019	0.2306	-0.3675425927994	1.5309946966597998	2.9556845243682	0.1091790623304516
197	0.0795057427047233	0.0534	0.7166	-0.1532	0.6861	-0.2974333120919999	-0.7248559976168	-0.6675332018869	0.1046616731048874	0.0203	0.2861	-0.2891	0.3546	-4.5411693185475	-5.759622979326499	-6.4979342934427	0.1083071611078594	0.0118	-0.2248	0.0014	-0.3354	-4.3769908514364	-5.112823554618499	-7.955750953000499	0.1253284524478594	0.0958	0.6365	-0.6631	0.5491	2.296846132266	-3.1656189361834	6.2183233742578	0.1261647744602861	0.0439	0.2125	-0.6731	-0.1557	1.2180995735026998	0.6484911750281	2.4581919011667	0.135208795362411	0.3246	1.2587	-0.9518	1.0539	-2.8129086659579	1.9485422814789	-2.7668379770082	0.1446527744196964
198	0.1359341267469103	0.4376	-1.3386	-1.7422	0.0361	-3.3149257376899	-1.25110837626	-1.5457089901416	0.1452734415696641	0.0767	0.5042	0.0553	0.7315	-2.4993840543096	-1.2688520831057	0.1261337564242	0.1477111977375817	0.1006	-0.6935	-0.5393	0.5002	-4.0235330636276	-3.1601895979468	-0.8188858409897999	0.1586887085187278	0.518	1.2991	0.7152	1.6423	-1.9162809963049	0.1854630467198	-0.9504882786813	0.1630609875887183	0.0975	-0.5729	-0.201	-0.7265	-4.3995737510582	-3.7120936326064	0.0369431058272999	0.1640161910405154	0.0338	0.3223	0.3549	-0.2811	-0.7698644247376	0.2375532193665999	0.4730606011367999	0.1679876207846231
199	0.115280394143313	0.6316	0.7	-0.514	2.7321	-0.2694210742335999	-2.3295795338084	0.6685954637157999	0.1214349907708806	0.5271	0.6055	-0.2521	2.4659	-0.0041310182235	-3.9009795229971	1.1162404670204	0.1260877163060267	0.8122	0.1922	-3.081	-0.3644	-0.9526914884005	3.3864513675025	0.3202129268672999	0.129024700065202	0.0744	0.0216	-0.912	-0.18	-3.5692390881347	7.3427865346945	-8.266757610684	0.1303811104136503	0.0064	-0.0609	0.0584	-0.2571	0.0258877142005999	-13.089701715104898	-2.205176870735	0.1315912607206732	0.01	0.0748	-0.2917	0.1524	1.9646335810352	3.4473150359954	11.7787919321809	0.1330404336727199
200	0.1358493615277485	0.9009	-2.0905	1.5221	-1.8057	1.7788164470391	-0.4016136573855999	3.3430560046403994	0.1499165351111475	0.1057	0.7002	-0.7231	0.2118	3.5821042591736	-1.7776754991487995	4.6937415916021	0.1631847269191313	0.0047	-0.0442	-0.1983	-0.0425	-2.8668086180169	3.2529998073681	-0.0289958136259	0.1729532416890231	0.0058	-0.1507	0.0751	-0.1474	-0.8141253342751	1.7126808124324	1.5811570608023	0.1746256519882768	0.0003	-0.0092	0.0326	0.0397	-0.1048491768155	-0.2888958744300999	-0.5799556155487	0.1802315549858624	0.2641	-0.9329	1.1347	0.2004	2.8592547561225	-1.2538230453783	4.123346332513499	0.1874804276769673
201	0.1163347608257069	0.7101	0.4842	-2.4369	-1.7271	1.5681738606712998	1.6972976874286998	-3.1226170036283	0.1240863894091437	0.7475	-0.4817	2.4203	1.7166	1.8726495752586	2.1719713528242	-3.7396730971271	0.1290406051657636	1.1601	1.2787	2.1035	-2.725	0.1997445668639	-0.5576874601724999	-0.2264978277399	0.135628953142282	0.3124	0.6432	1.0665	-1.3797	-1.4856715252934	-3.4887825903532	3.2837267143447995	0.1369643281867528	0.4759	0.3706	-1.8301	-1.3136	-1.8767412504514	-4.014484166566599	4.135739387184	0.1429030071943082	0.1356	0.4322	0.6618	-0.8933	0.6730412261849	0.2056853644996	-1.2107424267618	0.1438066091050854
202	0.1559170889288126	0.0002	-0.0055	0.0098	-0.0369	0.7058533137887	0.8871853422849999	1.3759044696404	0.1642236247152513	0.5862	0.6617	1.0988	1.9258	-2.0401721999792	-0.7396883201907	-0.1295959431258	0.1801209494906843	0.0115	-0.1535	-0.1505	-0.2222	-1.4778422621841	-1.0697763477637	-1.2802615620087	0.1892123009292377	0.2024	0.8746	0.6103	0.6834	-1.3089819744197	-0.2634802765978999	0.3848141832767	0.2107768085410673	0.0	-0.0076	0.0087	0.0054	0.3132885534641	4.269938464901699	12.9195431073274	0.2113631455898529	0.0004	0.0064	-0.0203	-0.0502	-0.3114394310212	6.331473930551	14.2054307227262	0.2132694961048152
203	0.0797205310184965	0.0903	-0.5398	-1.1651	0.223	1.3441939868961998	-1.3731898005221	-1.0218565363711	0.08565027222682	0.1487	0.6173	-0.083	1.4885	1.4119426857616	-1.354187116694	-1.0351938237784	0.1140990409616391	0.9958	1.5537	3.1944	-0.6875	1.9970128953013	1.7868030822711998	-3.6888812444934	0.1154802662804066	0.1177	0.6488	0.3603	0.989	4.0781805332699	2.5542675821361	-0.1019377925436999	0.1159716052651797	0.3088	1.1381	1.3211	0.9768	-1.9488176826938	-3.2125551718085	-6.1016712882323	0.1168415036504786	0.039	0.4582	0.4812	0.2433	4.7629853256341	4.3747482986865	-0.7447242281202999	0.117618689778731
204	0.0794383224240158	0.0948	-0.0411	-0.5769	1.2061	0.0399331761605	0.3154524201525999	0.0311596803144	0.0853588564606788	0.1483	0.6481	1.3428	0.619	0.1085474217012999	0.2630081602294999	0.0610997266770999	0.1153295423005218	1.1987	-0.2392	-1.7953	3.5085	-0.8204595622177999	-1.8501453616982	-0.5923880132499	0.116563676308514	0.0014	0.0134	0.0841	0.1011	-0.3911484112193999	-0.8754217761056999	-0.2626540729532	0.1171237284146548	0.2892	-0.6891	-1.7793	0.2502	-0.1788534175622	-0.1661849616768	-1.2974938094553	0.1180515238649507	0.6311	-1.0237	-2.0666	-1.6434	1.8073401442966	2.3840302882971995	6.5107207784202	0.1182301681316922
205	0.0795698088760772	0.0894	-0.4634	-1.2129	-0.011	0.9417541258659	-0.0633422794269999	-1.2316335760635	0.0852187059917311	0.1495	0.201	0.4022	-1.5586	1.1402003727166998	0.3833584911408	-1.6013006925206998	0.1019291948355755	0.1939	0.5531	1.3887	-0.7872	3.8178083560973	7.2412028294271	-7.760924264974099	0.1035433651987873	0.0582	-0.1448	-0.4109	0.8085	3.691163140274	6.814960434823299	-8.1772128728108	0.1151705809632183	0.7701	0.985	2.7384	1.249	0.6107218655561	-1.0871266243023998	2.3565688528686	0.1158544095165735	0.0558	-0.234	-0.6156	0.5377	1.0632060616368	-0.5007580947496	0.1731880211413999	0.1165844257028741
206	0.0605274441334531	0.0185	0.3645	0.5182	-0.2366	-0.313957384986	-0.3061281218766999	-1.0140666162925	0.0904672612894476	0.1695	-0.8379	-0.2241	-1.4347	-4.4887644016551	-7.4996078550647	-3.542053053921	0.1089396472028168	0.2878	1.1341	-0.3085	1.6065	-3.1959130698224	-0.0760107353124	-4.5970364221415	0.1154472440871011	0.1064	0.2559	-0.3485	1.0933	-1.1535770031547	-3.3823203492789995	4.8247145408024	0.1213488272405442	0.0692	0.7252	-0.3052	0.486	1.2351351057958	0.2138687148851999	2.6747752851702	0.1238895402701374	0.0071	0.0367	0.153	-0.2479	-0.6309441833359	-2.6176885476245	3.5835206082788	0.1256342471157953
207	0.0773870399876242	1.3347	-1.3181	2.4795	-4.241	4.9553334027264	-11.9838084651586	19.2398042741289	0.0949790120686644	0.055	-0.4644	-0.7195	-0.3685	-0.2445169358005	-10.4582824497661	7.9903728200165	0.1082127517677632	1.3212	-1.1224	2.1757	-3.51	2.6669460220609	-8.0422662775098	11.9473768187304	0.125605448520474	0.2305	0.554	-0.4177	1.5069	2.5083542653092	-7.015413176239799	11.0480738229898	0.1295879284140452	0.0157	0.2248	0.0106	0.3627	-0.3613263939487999	-10.7414735847447	7.859635929000399	0.1393773509678151	0.0165	-0.4114	0.0815	0.0459	0.5559170237909999	-4.243814692516899	5.3668221608177	0.1428118784649494
208	0.080137773475753	0.0736	-0.2904	-0.953	0.621	0.2145768894377999	-0.3957515458113	-0.7399637214056	0.0860821986051287	0.1201	0.687	0.6391	1.1008	0.2222487804242999	-0.4809685503074999	-0.737681825625	0.113041616001822	0.8605	1.036	2.8157	-1.5547	0.7757265363118999	-0.0917872906231	0.5482844758351999	0.113293032351015	0.146	0.6637	0.673	1.0198	-2.3131734900065	-5.458452079318	-1.2882875402715	0.1141000291505349	0.0631	0.4499	0.67	0.4222	-1.2588196102772	-2.3964626859984	-3.0552223920392	0.1148578928600621	0.0028	0.0354	0.136	-0.1313	1.4343682132606	-0.2008461717234999	4.211474721281499	0.1160985888245151
210	0.1379757724122292	0.5916	1.2188	-0.5433	2.1566	-2.7459861707372	2.3008984644281	-2.6170590591333	0.1465788379985294	0.0832	-0.2305	0.8924	0.0423	-2.019477765831	0.5025678741618	-2.1730336146531	0.1600422487462106	0.2588	-0.5626	1.4471	-0.1214	-1.2838024347717	0.670011812821	-0.7537731251812999	0.1633427199121655	0.0115	0.1584	-0.0509	0.2797	-1.2636194600226	1.0047816610473	-1.4579346886499	0.1653405736319365	0.2745	0.6128	-1.3617	0.5103	-1.5657739357986	2.431005866953	-0.2115474760738999	0.1704391608830365	0.0473	-0.2828	0.5382	-0.2169	0.2833878501321	-1.2734552176976	1.4097394760424	0.1732652859443007
211	0.1354657777618144	0.8736	0.7457	-2.4714	-1.7347	0.8972178151135	0.2784699712946	1.2466232707602	0.1529585197285171	0.0997	-0.2789	0.7093	0.6296	2.2588407646098	-3.0622647945345	-1.7279065653133	0.161963522420221	0.0076	-0.1008	0.2239	0.1002	-0.0862792663251	2.5033577004103	2.4622442333288	0.1715394958050063	0.0105	-0.1673	0.2493	0.042	0.3822962293119	0.0788434335227999	0.3782832401804999	0.174314135453064	0.0004	-0.0376	-0.0257	-0.0383	-0.4754211829787999	-0.3980334415919	-1.2867925051049	0.1825508269744305	0.1617	0.8328	-0.5969	0.528	-0.3267438699634999	2.849615713601	2.6220949670629	0.18923164686752
212	0.0855378230188527	0.7894	-0.017	-3.6797	0.5493	-15.0419815845003	0.147929795432	0.3982694997761	0.0955334444706051	0.6882	3.2858	-0.0286	-0.0879	-13.8710149617762	0.1199569006042999	0.3709260934396	0.1148697294447199	0.4459	0.0037	2.3859	-0.3614	-10.4366044398504	0.1229863139681999	0.2750077845929999	0.1201363315926761	2.1162	-5.1383	0.0421	0.1383	-12.3455676324451	0.0988690361491	0.3309535742483999	0.1289481354541509	0.0	0.0174	-0.0004	0.0038	-8.3902160410206	0.0761681074352	0.2239798737751	0.1352649056760464	0.0456	-0.0056	-0.7033	0.1036	-7.2058334448278	0.0686142455407999	0.1921513619388	0.146337392104127
213	0.1257640978561515	0.0013	0.1038	-0.0672	0.0269	-0.3180490601787999	-0.28326982104	-0.1966758104693	0.1508425169830868	0.0971	0.0121	0.2355	0.9539	-0.9045749618544	-1.9175399732873	-4.770185100252199	0.1524253225467901	0.0064	-0.1728	0.0746	-0.1646	-0.6411340282871999	-0.8441834097299	-0.6501435823175	0.157736903275454	0.001	-0.071	0.057	0.0296	-0.3642771212512999	-0.3745456522639999	-0.3364615985463999	0.1771581923392335	0.0002	-0.006	-0.009	-0.0344	-2.1903052051304	-5.718588198306399	-13.5723620157325	0.1803244208550168	0.0752	-0.0551	0.0402	0.7878	-0.9883362742147	-2.2202452514931	-5.8013659348992	0.1859277260440103
215	0.137376176580561	0.0003	0.0269	-0.0069	0.0483	-0.7307181091910999	0.7306394231297	1.6850226618502997	0.1502197643098824	0.0003	0.0195	0.0124	-0.0533	-1.3818452672761	-1.6254966564012	4.924567152719	0.1531338117233704	0.1026	0.0228	-0.8204	0.5758	-1.0865758218726	1.1401216866553	1.9748234259865	0.1597081335914522	0.0835	-0.0286	-0.7481	0.473	-1.0895658922058	1.2443807180103	1.9736037920348	0.1739026729269913	0.011	0.1396	0.2172	-0.1688	-1.033934846796	-0.6669037133957	1.1968936799553995	0.1763234597343837	0.0059	-0.1093	0.1835	0.068	-1.0215417921255	0.7479896996684	1.2566164005579998	0.1781546083026405
216	0.1515142079749506	0.0002	0.0295	-0.0306	-0.0243	-0.9242464772044	2.0118058748445	-1.3414793177779	0.1604814930142485	0.3622	0.123	-1.8142	0.281	0.7743101872067	2.9313705313956	0.2703653069704	0.1790871036219539	0.1034	0.1219	0.9217	0.0424	0.758533631896	-1.6747541308376	0.6584056187645	0.1940309234986119	0.0	0.0081	-0.013	0.0066	-1.1976411975386998	14.682858400270698	-1.6712132580745998	0.1957813772010761	0.2558	-0.7955	0.7645	-0.8617	0.5216492440513	-0.6347604573137999	0.3310322603098	0.2032480490767698	0.0	-0.0029	0.0076	-0.0	-0.109767055653	16.3746087203707	-2.5912106879634	0.2063765838271974
217	0.0925338957493132	0.8721	-3.7076	-0.1819	-0.5983	-0.7058926568193999	8.7507162313247	-0.8954473787319999	0.1038838067469413	0.1019	0.05	-1.1277	0.4447	-1.1454329957998	9.1277011514921	-1.2900579766529998	0.1305174231523492	0.4856	2.349	0.1531	0.2	-0.5684674505843	6.853870692185599	-0.7671497556193	0.133956157710279	0.1276	-0.0114	-1.1895	0.1147	0.4680246932071999	5.950397335190799	0.9907755421181	0.1346608804502684	0.2548	1.5585	-0.0739	0.6355	-1.9835182357712	6.865476886242099	-0.0289564705952	0.1363680210506697	0.2448	-1.5182	0.0452	-0.6213	-1.8176086753093	6.624343451081799	0.4666870301633999	0.138424595754926
218	0.0979781547101014	0.4984	2.4366	-1.1571	0.5959	-12.4476627971116	6.509225743253599	-0.6603334272688	0.1325022580622197	0.5247	2.1768	-0.8835	0.6486	-10.2887533304798	4.964106898572499	-0.207731202096	0.1352473858108853	0.0717	0.2444	-0.1795	-0.8388	0.5773196324918	1.0401510456466	5.639744764783599	0.1371112688253648	0.0103	0.0474	0.0478	0.3283	-5.7947169627109	4.0517813596702	1.1532229158784	0.1480009417776958	0.3557	1.7056	-0.8327	0.0523	-7.1381240889931	4.1240545070661	1.7134283300157	0.1540154728272176	0.0955	0.5871	0.1045	0.7577	-8.0097295911209	4.1871607283089	0.5921126120349999	0.154762741343716
219	0.0980724666645309	0.5175	2.2631	-1.3909	0.9272	-11.0635356340549	7.948472492321	-2.3218682997912	0.1326256857584998	0.5513	2.0652	-1.1532	0.8003	-9.2569823503723	6.2259165791829	-1.8020288351521	0.1370194602338055	0.0457	-0.1044	-0.1227	-0.6888	-3.5764388627528	4.0713348459281	1.2733371886054998	0.1390408853273084	0.1113	0.0895	-0.4626	-0.9895	-0.1797189642375999	2.1900691469462	4.2278414220527	0.1478233900678851	0.2684	1.329	-0.9381	0.2775	-4.4376971478065	4.5225207219957	2.556903565193	0.1526168000394261	0.202	-0.8573	0.1957	-1.1008	-2.9535993437411	3.9732133273623	3.9250968008162	0.1543761279648191
220	0.0879881761146133	2.4521	-1.0831	5.9343	2.3269	0.2205176870734999	-0.1056360374295	0.290351566566	0.0952097889039286	0.0809	0.1424	-1.0573	-0.3701	0.2058033935917	-0.0171142183545	0.2030887244733999	0.1278826646008104	0.0013	-0.0811	0.0697	-0.0582	0.1840073545839	-0.3164359959200999	0.1181077781614	0.1327786911354336	0.0002	0.0304	-0.0039	0.034	0.2260650544021999	-0.2058820796531	0.2149703197448	0.1381204118091658	0.0852	-0.4436	0.649	0.5546	0.1309336061695999	-0.1635096355892	0.1683488283653	0.1409182020513773	0.0017	-0.0928	0.0102	-0.0965	0.7954767377233	-1.3712226489871	-0.1075638459337999	0.1417517050243769
221	0.1671951811210423	0.05	-0.2219	-0.2283	-0.5893	0.8808511143423	-1.6397388335145997	-3.4683635574199	0.1742757669704109	0.0017	-0.1132	-0.035	-0.0207	-0.6900374154473	-0.4950533552980999	-0.1284549952355	0.1811152380366433	0.0308	-0.136	-0.1377	-0.4661	1.0232335424456	-0.3539299041771999	0.1087834798855	0.1885998972286976	0.0037	-0.0181	-0.0023	-0.1696	0.5466320685457999	0.2665490329925	1.7238148901205	0.2032493503697709	0.0531	-0.4815	-0.3911	0.0839	0.9602060072642	1.6515810857552995	1.0438886335631	0.2062280144592487	0.0269	0.0286	0.0834	-0.4331	0.0609030115236	-0.8524454461769	-1.7113824924193	0.2120957724470036
222	0.1486250387405918	0.0614	-0.1472	0.7657	0.108	0.9282594663358	-1.9313100340323	0.1975413571446999	0.1519154325112696	0.9104	-0.6208	2.9041	0.4123	0.5305801120202	3.6692884152048	-0.503984223267	0.1682392862941252	0.0364	0.096	-0.5499	0.1145	0.9593011175581	1.7508042091807	-0.8483931140148	0.1696220628011892	0.0101	0.032	0.2499	0.1617	-0.1679947410889999	6.994325311784599	-0.0068456873417999	0.1738330157158975	0.0502	-0.2282	-0.2757	0.5526	0.8657040475228001	0.8399737054449998	-0.4158164914682999	0.1945387680676415	0.0001	0.0075	-0.0159	0.0089	4.9342848813019	-13.960481013588	-4.9191771575131	0.2002674754932412
223	0.1402272716942247	0.0009	0.049	-0.0019	-0.0825	0.8056272396438999	0.7126596580997999	1.113014338503	0.1440447097099681	0.0024	-0.0435	0.0906	0.1225	1.2395415252342	-2.3273369810585	-0.9199580868581	0.1522388624371941	0.017	0.0809	-0.159	-0.3682	-0.0408380658666	1.6929699540516998	5.1129809267413	0.1534090206771303	0.0078	0.1531	-0.0837	-0.2148	0.3368550288533999	2.4437530088998	3.0988538130855	0.1565702027779203	0.1457	0.2207	0.2233	-1.1391	0.4891912437238	-1.0098962550383	3.1320593309963	0.1586108389397447	0.0247	0.128	-0.0763	-0.4602	2.3811582470561	-5.271179253185999	-3.6928155475634	0.162378969673775
224	0.1517625329723431	0.0004	0.0175	-0.0546	0.0271	-0.8764446949039	0.9346723803399	-2.0563815286276	0.1683009450183031	0.2331	0.067	-1.1146	0.9116	0.5674445317860999	2.8017352452391	-1.4554560777158	0.1788252919959684	0.0735	0.2607	0.7074	-0.2189	0.6054105564115999	-1.0919264740478	1.5686853200703998	0.1994775340476276	0.0049	0.064	-0.1023	0.1492	-1.5875306317757	11.0656601577127	-8.3544138830836	0.2025656754285237	0.323	-0.4927	0.7488	-1.2603	0.4625560119399	-0.6569499266286	1.0669436495533	0.2088296986334645	0.0	-0.0058	0.0066	-0.0122	-1.6280146103659998	12.9109663266348	-10.4072151959175	0.2123336834254563
225	0.1532286991719654	0.0006	-0.0096	-0.0362	0.0658	0.4328126807307	-1.3388039916902998	1.0228007691079	0.1715306972856521	0.2708	0.2311	-1.5179	-0.1056	1.535165057914	-1.0594684737203	-0.5856996980308999	0.1746157388624069	0.0362	-0.1118	0.3249	-0.4387	1.2693241994741	1.0279153630989	-1.177143478544	0.1993235107148584	0.2094	-0.143	-1.1201	0.5487	1.3089032883583	-1.0730811623425	-0.4343077158973	0.2055091810874141	0.0312	-0.0722	-0.4288	0.1971	2.7601890048199	-10.867331939954	1.9398474716942	0.2116808507085559	0.0003	0.0019	0.0422	-0.0061	4.2335855045349	-15.1673678233412	2.9017845723092	0.2129937083494522
226	0.1539274100926367	0.0012	0.005	0.1056	-0.0115	0.4204196260602	-0.5273146404721	-1.4819339373769	0.1722216978339833	0.1643	-0.0681	-0.0507	1.1934	1.5562529223692	1.2375350306685	0.5011121820259	0.1762842875443616	0.096	-0.2411	0.4689	0.7339	1.5822193226312	0.6546286878173	-2.5286159261197	0.196024623076591	0.1146	-0.1529	-0.4673	-0.7972	1.7319588974754	-1.1761992458072	-5.660478541962499	0.2016356698748366	0.0498	-0.1339	-0.2063	-0.5568	1.9924491037401	-1.9079009307658	-6.999793993051899	0.2052065387751302	0.016	0.0004	-0.3175	-0.1278	1.057934095523	-1.6386765716857	-5.2731857477517	0.2087224251980551
227	0.1389840495823305	0.1491	-0.1115	1.1876	0.4317	0.8040535184158999	-2.9913293101824	0.1789714466543	0.1594611304666734	0.0061	-0.0084	0.1666	0.1718	-0.2598607177734999	1.4353911320588	1.9500373166455	0.179911282560493	0.1764	-0.1943	-0.3331	-1.1499	1.0377904638045998	-0.1188159527139999	2.4910433318012	0.1972077277302908	0.0507	-0.2159	0.5811	-0.0329	0.5321538332482	-0.3270192711784	1.5635707260794	0.205367890654928	0.1522	0.1934	-0.3611	-0.9716	0.3474776471424	-2.3145898391117	-0.8548847140802999	0.2072924710316846	0.1083	0.0834	-0.4385	-0.7646	-0.0506738235415999	-3.1943786916251	-2.9844442798099	0.2120425362967576
228	0.1538274993811125	0.0002	-0.0199	0.0278	0.0306	0.9231842153755	0.9519833138479	0.3221800784022999	0.1612673850535985	0.1722	-0.0194	-1.2653	-0.0039	0.850596323734	-3.8054546444575	0.3145475304464999	0.174935142534132	0.2292	0.4786	0.7439	1.0876	1.8903539390736	0.8095615427139	2.5690605616793	0.2010325104627583	0.2916	-0.217	-1.3844	-0.4606	0.5636282578082	-2.6460155297285	-0.3935483360921	0.2038133758111076	0.0002	-0.0198	-0.0277	0.0016	4.1675678990203	9.9508360397975	7.875451827341799	0.2121894809777935	0.0	0.0062	-0.0071	-0.0079	4.726711051328699	9.364821597521	10.6758100665064	0.2159095395743571
229	0.1449735220136201	0.1686	-0.6204	-0.835	-0.8141	1.6212476090855998	2.6733195930343	1.4379484290543	0.1543781815161578	0.0061	-0.1018	-0.2202	-0.0079	0.2172522155254	-0.9056372236833	0.5993910727145	0.1682560572083865	0.1608	-0.5417	-1.066	-0.0575	-1.3894384722012	-1.9029437088976	-1.2515804926284	0.1912938647955338	0.0554	0.2519	0.2224	0.5672	0.5327439787087	0.0675126406812	0.7086860119991	0.1981449394558104	0.0016	0.104	-0.0152	-0.0362	-0.0906856857635	-11.633970236174198	-1.2077523564286	0.2042305800490836	0.0003	-0.0042	0.0423	-0.0277	1.8198905710899	-13.217015762450098	-2.1139403825417	0.2069692457994064
230	0.135857904639411	0.0054	0.0776	-0.0583	-0.2234	-0.2776437676499	3.1398885941056	-6.0201131855912	0.1422895337214083	0.0189	0.0055	0.2634	-0.3606	-0.7318590570814	2.8486714808641995	-4.7411892866263	0.1436640056198196	0.015	-0.0513	-0.3885	-0.0553	-0.3413794773839	1.2398956125104998	-1.2271878135944	0.1599610489449241	0.0475	0.1151	0.0627	0.6543	0.0062555418813	4.261243655116999	-2.3527525788907	0.164538031583549	0.0123	0.0774	-0.0195	0.3249	-0.067670012804	1.4321650035414	-1.6932453552665998	0.16980000809609	0.0001	0.0063	0.0322	-0.0012	-1.179504060386	3.6237291856542	-13.516691627292	0.1728143866331873
231	0.1407258172183235	0.0002	0.0309	-0.014	0.0342	-0.7712807738427999	-0.983182337193	-0.2560837868263	0.1612113588958788	0.1766	0.0749	0.3194	1.239	-0.6445962149888	-1.184618654377	-2.9540714601095	0.1681206396828337	0.0014	0.0922	-0.0522	0.036	0.3308355451563	0.8029912565869999	0.3901648354519	0.18715918470237	0.0025	-0.1343	0.0275	-0.0338	-0.7854836079255	-1.2701897461495	-1.827090345708	0.1887167644384891	0.0538	0.2272	0.45	0.4163	-0.2685555275582	-0.0811253293034	0.3617985103171999	0.1932171115398981	0.0001	0.0207	0.0135	0.0139	-2.1652830376052	-5.2695268458966	-11.9683073110628	0.1992100927951286
232	0.1425893952135455	0.0002	0.0257	-0.0107	-0.0289	-0.1746437132773	-0.7450389723658999	-1.2037393672972	0.1645030157402771	0.032	0.0297	-0.0517	-0.5373	-0.0097177285829	-0.2761487324832999	-0.2047804747934999	0.1659887641762331	0.1664	-0.1677	0.2375	1.1914	0.8484718000761999	-0.6968437597584	-4.2818987462345	0.1822486947425435	0.0043	0.1362	-0.1278	0.0296	-0.3358321100552	-0.7539304973040999	-0.5508417728306999	0.1884405536985894	0.0592	-0.0946	-0.2584	-0.6291	1.0048603471087	0.7478323275456	-0.4206556842444	0.1923525263695697	0.0001	0.0066	0.0126	0.0149	-0.1740535678168	-2.5647328283023	-15.4910822799408	0.2005088309843457
233	0.1558107992723821	0.0001	0.0247	0.0263	-0.0014	-0.7929981267892	-0.4269505691563999	1.9326870401068	0.1681871452732617	0.4242	-0.094	-1.4014	1.3455	0.4345044310508	-1.8906686833192	0.0994198385788999	0.1964044804626801	0.3356	0.4691	0.4092	-1.475	0.1497395748442	0.1425791432568	-0.8382032690635	0.2017323925838799	0.0001	-0.0152	0.0023	0.0181	-1.4324404047562995	-10.56360374295	8.0495447381893	0.2109275082664087	0.0	-0.002	-0.0018	0.0037	-1.3210602848446	-12.2078276819644	10.021850210211	0.214361873331601	0.0	0.0039	-0.0003	-0.0141	0.6288590027088	-12.3539870410149	9.0815911195117	0.2209845231123341
234	0.1430652770718233	0.0002	-0.0375	0.0059	0.0277	-1.0903920958505	1.6435944505232	-1.9294215685587	0.1561129465714854	0.0027	-0.1277	0.0361	0.0899	0.3962236621797	-1.3959694152974	1.181077781614	0.1633539468258013	0.1434	0.0537	-1.0578	0.4419	-0.5135839227578	4.910206946513499	-2.2613980616053	0.177795569767104	0.1013	-0.3583	-0.8244	-0.2157	0.2170161573411999	-0.569293654229	0.6476649713834	0.1885952058120209	0.0	-0.0079	-0.0052	-0.0022	-2.1238548262781	14.240996822479	-6.8286518095069	0.1956296422477245	0.0	-0.0013	0.0005	0.0014	0.0445756537830999	-0.3523561829491999	0.3324879524456999	0.1977128212461133
235	0.0805482099611425	0.8458	-3.839	-0.1526	0.9942	15.5063867188831	-0.7779690890618	-7.034927319467	0.1003611705785909	0.2596	1.823	0.485	-0.5675	16.9468531019022	-2.9034369795986	-7.500630773862899	0.1039049798608242	0.0002	0.0377	0.0256	0.0187	-0.8172334337003999	-3.8143461693957	-2.8671627052932	0.1075693500258099	0.5749	-2.637	-0.5565	0.8681	8.642404867807599	-2.9075286547914	-6.108713690727599	0.1188445419626415	0.2913	0.2617	1.873	-0.3163	11.4080232108641	-2.7055808782083	-6.6750172746234	0.1287386614578274	0.0587	0.045	0.796	-0.2193	10.745761975091	-3.3436854931316	-6.397098105758599	0.1344421180663133
236	0.1523332195932726	0.0769	-0.2311	0.1871	0.8178	3.530643575018	-0.9702778231234	-2.8289212794528	0.161748175149471	0.0015	0.0699	-0.0753	-0.0538	8.2580628008993	-2.7384323088428	0.7414980996029	0.1766364116975723	0.0034	0.1513	-0.0239	-0.0762	5.5182141429513	-1.6217984115154	1.2737306189125	0.1882973309874815	0.0212	-0.3756	0.0798	-0.1465	-2.23468414376	1.1763959609607	-3.2518982025084995	0.1996148823818299	0.0305	-0.3205	0.0792	-0.347	0.4199475096917999	0.2575001359314999	-2.2479427451059	0.2053845197168599	0.1074	0.8208	-0.2991	0.1446	10.002965555475	-3.4084834646945	1.8525846296016	0.2110576316866312
238	0.0789092422672794	0.0522	0.826	-0.4771	0.286	-11.3824108978784	11.4893059122903	-3.5861565913357	0.1032463183361603	0.0017	0.147	0.0008	0.0539	5.022059182793599	5.0251672822189	1.5132116467834	0.1114400080221037	1.2438	-3.8042	1.2247	-0.8774	-2.9107547833088	7.5201055740594	-0.5911683792982	0.1127933255487792	0.1972	1.5198	-0.3846	0.4058	-10.7265232330787	14.025121613028098	-3.2939559023268	0.1364382188440861	0.4158	0.7839	1.9749	-0.2384	-4.1666630093142	8.5818559435603	-1.8854360602361	0.1382556727826658	0.0807	0.6257	0.6592	0.2219	-0.9271578614761998	5.704818137561399	-2.6285472240977	0.1384358344283404
239	0.1061014955629719	0.0253	-0.4442	-0.2908	0.2743	-9.2712245274857	-8.9799287281829	5.2136990853333	0.1305099913397648	1.097	-2.9938	-1.5699	1.0865	1.0787465587632998	-2.5047740495155	2.7056595642697	0.1405674541597564	0.5267	-1.0126	1.3053	-1.7004	-0.0139667758984999	-4.5945578112074	4.2166680013339	0.1408981369291347	0.0408	-0.1695	0.4807	-0.418	-9.5980077404799	-11.8114073046312	7.5745169855175005	0.1454353696786136	0.0771	0.0339	0.5672	-0.6872	6.196015875850899	0.7733659544699	1.6644069137635	0.1532758941034468	0.5503	-2.2844	-0.257	-0.3181	-3.9537778701965	-3.7694164283363	3.1797430842047	0.1552724693147877
240	0.1128967156847977	0.8996	-0.7333	3.3604	0.3497	0.1384087820025999	10.508208755724398	-0.6221706874898	0.1404535625414447	0.0216	-0.1518	0.4539	-0.0465	-1.4413712727252	12.031492218367	-0.1669718222908	0.1428830100582857	0.193	-0.98	-0.0198	1.0321	3.7474630172057	-0.0832105099305	-3.2852217495114	0.1523342724609507	0.1103	-0.418	-0.8413	0.4509	4.4650012111123	0.7049877671133	-4.0470208529555	0.1580475705341557	0.0852	-0.224	0.8021	0.3396	0.5505270285850999	2.89564705952	-0.0395790888841999	0.1582683137058194	0.0754	-0.1773	0.7359	0.3768	0.9091387534156	1.7953011769024	-0.2556903565193	0.1653119246062993
242	0.1298288796627601	0.0972	-0.7855	0.6738	-0.2289	-10.5428699657711	6.029044053560099	-1.4097788190731	0.1445031904033501	1.0118	-2.6697	1.7797	-0.4564	-4.5131177376584	4.1481324418545	-1.1875300386488	0.1546794460968797	0.7684	-1.5146	-2.2528	0.2868	-3.9742755891912	4.7010200522816	-1.1347710344801	0.1728121658724966	0.0555	0.3766	0.3018	0.4991	-1.8648989982107	2.6394452436016	-2.1477753889437	0.1743944315888634	0.0492	0.4938	-0.3744	-0.198	-4.964303613726	5.8966154122239	-1.4365320799491	0.1765369816669985	0.0376	0.2191	0.1791	-0.4893	-4.8642936296866	3.8243392991935	-1.2777436080439	0.185409531399837
243	0.1433127836621237	0.4678	2.0658	-0.5399	0.5806	0.7758445654039999	1.1254860792349	-1.5208441947392	0.1509542591343656	0.0527	0.1634	-0.4064	0.576	-1.7789344761312	0.1041803452935999	0.4395009959497	0.1615409821827035	0.3981	-1.3162	-0.651	1.241	-0.9704351952462	0.1604802222252999	0.1065015841048999	0.1658595315592397	0.3924	1.6428	0.4644	-0.7965	-0.8116467233410001	1.4668655566188	-1.6159756429718	0.1699872623582349	0.0628	-0.574	-0.1691	0.4431	-2.7828505905031	1.1699043608951998	-1.0381052080501998	0.1726060559078399	0.1109	0.8188	0.4156	-0.3477	-3.4377153365046	0.6894866130174999	-0.3372878021910999	0.1765887280002926
244	0.1116413218345555	0.9757	2.8194	-2.1588	-0.7068	9.2142558190321	-9.0927251971998	0.6030499745696	0.1274351087417513	0.0503	0.5417	-0.5456	-0.0225	9.7840215896295	-9.0023542556819	0.1190126678674999	0.1412261781582442	0.1653	0.1444	0.2675	-1.2898	-2.0681057517762	-0.2761093894526	4.8229834474516	0.1455034389521027	0.1555	-0.5851	1.0725	-0.3327	1.9607386209959	-3.760013443999	2.6484547976319	0.1517205013186549	0.0962	-0.7359	0.5603	-0.3093	-0.0502803932346	-2.1427001379834	5.0247345088812	0.1554447210393789	0.072	-0.6399	0.2367	0.4788	5.7050935387763	-5.4990934300311	0.7987422092713998	0.1581282128484377
245	0.1018498567542393	2.2148	-0.4653	5.5687	-1.1796	-0.7350064995374	0.1562311749096999	0.8886016913902	0.1113724539739146	0.0615	-0.5487	0.0098	0.7256	1.0584062118914	0.4729819150753999	-1.5864290269161	0.1118281281226342	0.1212	-0.4114	1.1316	-0.4194	1.4038380214374	-0.9476949235016	-1.3426202656681998	0.1169104879817404	0.0383	0.4448	-0.0606	-0.5384	-1.2367088270238	0.2619458984005999	1.4810290476708	0.1262509559977835	0.0219	0.1464	-0.4529	0.1841	0.7643170574089	-0.1691750320099999	-0.8996964260475999	0.1273888167407708	0.0384	-0.4272	0.0624	0.516	0.8314362677831	-0.0442609095375	-1.0298825146339	0.1318353187558979
246	0.0928216325422169	1.5396	-2.1436	4.4828	0.436	-0.3649066097425	1.5365027209578	-0.4605888604049	0.1023087269902876	0.0104	-0.0796	0.3755	-0.0751	1.1599505741281	-1.3894778152318998	-0.6988895973547999	0.1120455998708875	0.0911	-0.3088	1.0252	-0.2694	2.9006436244189	-2.0744793227496	-2.3282812137953	0.1123794787275945	0.083	-0.0412	-0.9153	0.5177	-0.6829950129519999	4.6116720295619	-1.5655772206450995	0.1154870825420798	1.4265	2.5888	-3.2974	-0.9764	0.6733166273998	0.5955747987366	-1.1065227384375	0.1243006470629074	0.0032	0.0953	0.0727	-0.1544	-7.502952012674199	14.887166758695798	0.7776543448161999	0.1251296754401482
247	0.1383669074259993	0.3973	-0.5867	1.4344	-1.3802	2.3584966613729	-2.8786902132883	1.913251582941	0.1498256654644111	0.0875	0.2986	-0.642	0.6117	-0.467788635023	-2.6955090623491	4.129562531364099	0.1576286085767715	0.5558	-1.3509	-0.1534	1.8549	-0.1434840329629	-1.5708491867589	3.0059255745721	0.1636815294235452	0.0391	-0.3532	0.1748	0.4506	4.2393689300478	-3.5875729404409	0.3992137325128999	0.1654433794539557	0.3221	-1.1482	-0.2106	1.2482	0.673946115891	-1.6302965061465997	2.3724240942407	0.1695721289437723	0.1327	-0.5119	-0.4612	0.8362	-1.014263331446	-4.560250688437	6.650152479220999	0.172922022784268
248	0.1084023113140075	0.0055	-0.1373	0.2357	0.0467	0.1284549952355	-1.718503580976	0.3559363987428999	0.1167828319100661	0.3202	-0.8307	1.8475	0.0974	-3.8953928126377	2.7164395546815	1.216093078937	0.1277417460713227	1.0477	-2.099	2.7767	0.4318	0.1892006346363	-2.994398066577	0.4147148866087	0.1388406901637963	0.091	-0.7934	0.5559	0.2112	-4.6740307332214	2.5095345562302	1.533591336686	0.1411856161093884	0.4021	-1.7264	1.0562	0.4193	-0.686535885715	-2.5156720690194	0.6706413013121999	0.1439912809933475	0.0011	-0.1	0.0303	0.0189	-1.6837636848678998	-1.9969342092399	0.9133878007312	0.1595877469004205
250	0.105099954173559	1.3742	0.9861	-3.1105	-2.9941	-0.8419802000107	6.9209112164984	5.7050148527149	0.1445426021988613	0.0361	0.5441	-0.2441	0.1362	1.0825628327411998	1.2934808203239	0.3057740346004	0.1465358545377604	0.4	0.457	-1.4531	-1.3322	1.6367487631813995	1.6201066611953	0.0636570236726	0.1516299840977835	0.2126	-1.3134	-0.6073	-0.0946	2.0476473758122	-0.9019389787975	-2.0282512616771	0.1594485416236781	0.017	-0.0615	-0.2551	-0.3014	-1.8183955359233	7.3750084768378	6.6527491192472	0.161083994246218	0.0182	-0.3212	0.1653	-0.1969	0.3167900831964	2.8852998424459	1.7447453824529	0.1639034063113648
251	0.1066494152525245	1.4347	2.4107	1.7177	3.3788	-3.5958743199185994	-0.7769068272328999	-4.477630323967	0.1380142680474885	0.1799	-0.7545	-0.593	-1.0168	0.7147448387269	3.4084047786331	1.602048210104	0.1430440271518864	0.0337	-0.4094	-0.3558	0.2441	0.4094822635255999	1.8700529352324	1.0611602240404	0.1493968859293582	0.2174	-0.1948	1.2634	-0.741	2.0172745561118	3.04121627311	3.4829991648403	0.160763981270964	0.0359	0.0274	-0.1588	0.5558	-1.0111158889899998	0.3823749153733	-0.4938337213464	0.1614907723379826	0.0171	-0.2929	-0.1695	-0.211	-1.6625577913205998	0.2983382017981	-1.8090318946167	0.1644024523610404
252	0.1047531211857338	1.6191	1.5145	-1.917	-4.1493	-0.2772109943122	3.0580550902496	6.332300134195699	0.1362869447270586	0.2595	-0.7514	0.634	1.3744	4.6419268201702	-1.2124341770819	-3.0867361596299	0.1438042784639633	0.0391	0.4357	-0.4447	0.1411	2.0492997831016	-0.1239305467049999	-0.3417335646602	0.150483156891104	0.2058	-1.2715	-0.0691	-0.6556	3.1939852613181	-1.3720095096010998	-3.0078140400457	0.1524555642874419	0.0042	-0.1014	0.1707	-0.0411	8.7033865653926	-4.2353952839471	-9.719105588974498	0.1563540881816165	0.1059	0.6431	-0.2855	-0.7217	-3.2955296235548	5.0051416795926	10.8061928702462	0.1592217767103832
254	0.1038823007602939	1.7613	1.0279	3.932	-2.9858	1.6764458811577	-4.3274579757851	3.3288925135883995	0.1275582431785524	0.0976	0.5888	0.7329	-0.5139	5.6609506583309	4.779391369436	-3.1247021842554	0.1435413489240242	0.0436	0.1777	0.5616	0.33	2.4636999254647	0.8625566050668	-0.6172134656216	0.1500782423567551	0.2008	1.0183	0.2808	0.944	3.0877590784281	3.2626388498895995	-2.4712144443284	0.1564451860415564	0.2972	0.5452	1.2185	-1.0334	1.2326564948617	-4.161981188660899	3.1757300950733	0.1579755496075626	0.1143	-0.3247	0.7645	-0.6287	2.5718145738283	-0.2826009895181	0.4295472091826	0.1583550457479526
255	0.1032339650562301	1.7224	1.7837	0.2938	4.6646	-0.4724311126456	-0.6493567217035	-7.3157185295729	0.1287372466094641	0.1379	0.9114	-0.0276	0.8809	7.3059614579593	-0.1180684351306999	6.186770263636399	0.1399220337783071	0.1092	0.9265	-0.1544	0.5368	-6.1671380913171	-0.7308754813138999	-14.402106533195498	0.1439612674658992	0.112	-0.1852	-0.4553	-0.9618	3.8417682617935993	-0.0566539642079999	2.3832827707139	0.1443046559410727	0.1046	0.1684	-0.3096	0.9816	2.5338878922335	-0.2264978277399	0.4733360023517	0.1508038842729081	0.2159	1.0534	-0.9459	-0.3789	2.7773819092358	0.2714275687992999	3.1760054962882	0.1565673903533686
256	0.1047954512438041	1.6108	-2.3462	-4.1064	-0.8301	-4.8410812415736	-5.275467643532299	-2.2109209532172	0.1382043339991989	0.2986	0.7193	1.6373	0.2075	-0.5483631618966	4.4492246558016	-1.0431411159798	0.1438830980125617	0.0417	0.4321	-0.4317	-0.2477	-0.8586223019967999	1.4694228536143	-0.6968437597584	0.1506522772071489	0.201	-1.1973	0.5855	-0.4742	0.6625366369879999	4.1720136614894	-0.181371371527	0.1547730745141779	0.0893	0.1789	0.9096	-0.0789	-6.8812534415528	-11.239438324314598	-2.4799485971438	0.1593581714000393	0.0007	-0.0022	0.068	0.039	-1.4460137503478	1.0679665683515	-1.001280131315	0.1610022608449774
257	0.1075418688931853	1.2915	-1.4216	2.0543	3.4313	-1.2059425770163998	4.616865309614299	6.4533192966289	0.1443636055062547	0.0402	-0.0138	0.3562	-0.5394	1.5445286992206	0.733354092248	-0.1868400527943	0.1498653499397886	0.3909	0.579	-1.045	-1.5765	1.7607973389785	1.410447650595	0.583063714974	0.1509929425585895	0.2169	0.6617	1.2693	-0.3249	2.7753360716394	-0.784893462465	-2.6423172848427	0.1611995032015808	0.0036	-0.1462	0.0427	-0.1004	3.1744711180909	-0.0628701630585999	-2.1411264167554	0.1616824254923114	0.0176	-0.0765	0.3293	-0.2222	1.0281514212831	1.2734552176976	1.3665014853031	0.1650757481951906
259	0.118942051474372	0.0095	0.3452	-0.0062	0.0001	0.0172322474466	0.9821594183948	0.0010622618289	0.1509549955905006	0.1916	0.0237	1.3796	0.0015	-0.0167994741089	-0.9740154110399	-0.0010622618289	0.1595624942458413	0.1625	1.2356	-0.021	0.0003	-0.0076325479558	-0.4114494150606	-0.0004327733377	0.1901024772152732	0.0295	-0.0082	-0.4828	-0.0005	0.0376906234106	2.1923903857575	0.0024392679034	0.2101262377440827	0.0	0.0	-0.0	0.0147	-0.0012983200131	-0.1565065761245999	-0.0001573721228	0.2184153690581878	0.8107	2.3592	-0.0412	0.0005	-0.0064129140040999	-0.3627820860847	-0.0003934303069999	0.2199998478178906
261	0.1088167494315601	1.2392	-1.9269	2.6361	2.5338	-6.1202411987227	6.629221986888599	5.690733332570799	0.1423135210973084	0.0077	-0.0577	0.0907	0.2648	-5.7375908821345	6.303461692692599	5.5801794163038	0.1593898764981411	0.0015	0.0626	-0.051	-0.0886	-13.3312285805722	11.2729979295017	5.4275284571878	0.1666685187012882	0.2043	0.1727	0.3491	1.299	-4.0451717305126	3.9806098171339	3.4951561613266	0.1717980951739676	0.1452	-0.0577	0.2815	1.0885	-4.2071076448738	4.2230415723073	3.6626000999858	0.1774827651686411	0.0103	0.0188	-0.023	-0.2936	-5.4693894418526	6.596134498069899	7.0792669150659	0.1840243595728687
262	0.148357435791137	0.46	-1.178	-1.8055	0.06	0.4655854253038	-2.6280751077293	-1.4876780198591	0.1654869347339592	0.1696	0.0149	1.1395	0.4886	0.4802997187856	-1.9797806478547	-1.2054311176172998	0.1754159017605857	0.0054	-0.1178	-0.1798	-0.0001	0.1995085086797	-2.3729748966705	-1.1827301889034	0.1888499446661625	0.1814	-0.7684	-0.9088	0.1566	1.4592723516936998	-0.7970111159205999	-1.3953792698369	0.1947353941383474	0.2693	0.7804	1.21	-0.0315	1.880203437153	1.6015760937356	-0.6435339531598999	0.1981099291249348	0.0014	0.0473	-0.0415	0.0798	-0.7328819758795999	-1.2100735952399	0.0054293382366	0.1997921904437276
264	0.1055793161913174	1.3777	-1.7581	4.0495	-0.2911	-2.3743125597143	8.8735845162008	-0.7749003326671999	0.1448760668908655	0.0435	0.2011	-0.3295	-0.5487	0.7590450912951	1.4504595128169	-0.2265371707705999	0.146922900088521	0.3998	-0.7901	1.8476	-0.21	1.7975043866216	1.4124934881914	-0.3619165394093	0.1519748616549227	0.2131	0.9247	0.4516	-1.0218	2.0959212744811	-1.5297750627081	0.1729913059879	0.1592375590682555	0.013	0.0719	-0.3415	-0.0194	-4.1110319639044	10.6278509120831	-0.8127483282006	0.1612520653695155	0.0178	-0.0416	-0.1078	-0.3902	-0.1045344325698999	3.5513773521969	-0.1345925080247	0.1640070187806976
265	0.1658887887859265	0.1364	-0.1586	1.0991	0.0044	-0.1516280403178	0.539392950897	0.0035015297323	0.1659222056668014	0.0547	0.2664	0.6511	0.0041	0.1531230754844	0.4269112261257	0.0011016048595999	0.2087274763904585	0.0046	-0.1823	0.0002	-0.0021	-0.0011409478903	0.2938137532676	0.0013770060745	0.2251188434297713	1.7674	3.4317	0.0013	0.0045	0.0035408727629999	0.5551695062077	0.0026359830569	0.2307799494005744	0.1138	0.0032	0.8602	0.004	-0.0037375879164999	0.1280222218978	0.0006688315218999	0.2393855128373486	0.2629	-0.0001	1.2834	0.0059	-0.0010229187981999	0.5000892632277	0.0023605818419999	0.2427923214338347
266	0.1503214103237368	0.3756	1.9183	-0.1066	-0.2386	0.6227214899196	-0.5988402702847	1.5136050770904	0.1705109157446388	0.2066	-1.2202	0.2968	-0.4901	0.2114294469818	-0.3768275480445999	0.9942770718504	0.1815285604452009	0.0188	-0.2209	0.1284	-0.2998	-1.2704258043336998	-0.3095509655476	1.2273058426865	0.1913376934903899	0.0549	-0.6287	0.1202	-0.1437	-4.2399590755083	0.1423430850726	0.7899687134252998	0.1960994229858655	1.0398	2.8078	-0.2474	-0.0949	-3.2014210941204	0.0090882400917	0.8710153566673	0.1987289043367558	0.0017	0.0413	0.095	0.0426	0.7372883953180001	0.0739255546853	-0.4204983121216	0.1998314945637659
267	0.1318505340719458	0.117	0.9253	0.1429	-0.6738	-9.0041640350941	-4.1866492689098	0.942659015572	0.1352811220432478	0.8963	2.8252	0.9571	-1.0202	-3.7105985974398	-1.9190743514846	-0.0014163491051999	0.1508468258394658	0.9552	2.6419	0.6473	-1.449	-1.5641608715398998	-1.5459450483258	-1.4906680901923	0.1527956508372793	0.2895	-1.4568	-0.3765	0.7602	-1.6729836944560998	-1.6528794057684	-1.5883568354204	0.1552154211588087	0.0105	0.1884	-0.0268	-0.2548	-3.6749538116256	-2.3375661690405	-0.8835264404298999	0.161458715916495	0.1386	0.8973	0.1221	-0.6835	1.5079396806696	-0.2030493814427	-1.9829674333414	0.1674645601645594
268	0.1342157096213073	0.4901	-2.141	-0.8299	-0.453	-4.5127243073514	-0.3513332641509999	1.0775662678423	0.1410444987661436	0.6324	-2.5279	-0.5768	0.0442	-3.0283904451018	0.2749290985315999	1.4790618961358	0.1553984147061682	0.9318	-2.9376	-0.5738	0.1892	-1.9719120417147	-0.2216979779945	0.3728932449745999	0.1663776376375804	0.2075	1.3378	0.279	-0.0609	-1.4052937135733	0.4394223098883	1.1376430757212	0.172722121982714	0.0033	0.0644	0.1014	0.1195	-6.4277856697046	-0.7753331060048999	1.1357546102476	0.1760578802018348	0.019	-0.35	0.0416	0.1943	-10.1438529484117	-1.3961661304509	1.5763965540876	0.1770331869951551
269	0.1515596286498352	0.0646	0.6336	0.3593	-0.3306	1.8733184067805	1.0657240156016	-0.9711040267681	0.1616099738638269	0.2044	-1.0908	-0.6221	0.5657	-3.9398897803594	-2.2495951523953	2.0537455455707	0.166440054499985	0.0051	0.0666	-0.1888	-0.0779	-4.4214091330967	-2.5232259309138	2.2977903650028	0.1715638525114531	0.1307	-0.5591	0.1564	-0.8975	1.207437612183	0.6864571996536	-0.625947618437	0.1801667769804099	0.0003	-0.0202	0.0043	-0.0411	-4.5394382251967	-2.5882599606609	2.3630211099034	0.1876473316422384	0.0002	0.0259	0.0163	-0.0176	-6.134758777050999	-3.4987363771202995	3.19071978977	0.1957534411120168
270	0.1049825052222197	1.2888	-2.2674	-1.4764	-3.3308	0.5535170989183	0.0116848801179	0.0218747250691999	0.1212592298548555	0.0043	-0.0073	0.2033	-0.1109	0.2540379492299	-0.0686929316022	-0.4690476120053999	0.134069038722617	0.0582	-0.0873	0.6828	-0.4206	-0.9758251904521	-1.0084799059331	-2.3822991949464	0.1368020932210804	0.0017	-0.0628	-0.0017	-0.1209	0.4858077430835999	-0.0391069725158	-0.086161237233	0.1383424029873337	0.8462	0.2462	-2.8265	1.0606	1.9719907277761	0.6590351072557	2.0499292715928	0.1423048059988838	0.0155	0.0892	-0.3835	0.0919	0.2208324313191	-0.1908530419257	-0.5026465602232	0.1505953716384854
271	0.159301984647843	0.0986	-0.0392	-0.7652	0.5841	0.8036994311396001	4.064843245862599	-5.765131003624499	0.1720117240470691	0.0012	-0.0692	0.0294	-0.0721	1.7010746183758998	0.4126297059816	0.7101810471657	0.1781967259497098	0.0223	0.4014	-0.0006	-0.1637	1.7449814406370998	-0.2372778181517	-2.1576504896494	0.1869265446771833	0.0396	-0.1022	-0.4564	0.3145	1.2566950866194	2.4432415495007	-3.3804712268361	0.1948335195684823	0.0435	0.026	0.5737	-0.0739	0.7815493048554999	0.9478129525937	-3.9237197947417	0.2083163277034772	0.0721	-0.0675	0.4595	-0.5506	0.4043676695346	3.8146609136413	-5.7366466493977	0.211933852790395
272	0.1339792564879083	0.149	1.2737	0.1273	-0.1729	5.8237914623982	0.2803584367682	-0.2053312772233	0.1392653603912134	0.8675	2.7035	0.7563	-1.2095	3.555823114666	-0.1006788155613	0.3816667408206999	0.1597993905758964	0.9676	-2.4577	-0.9117	1.4871	-0.6950733233769	-1.3151194872088998	2.2797319139115	0.167123105070487	0.0414	0.5156	0.1685	-0.2778	3.9180150552902	-0.0121569964863	0.2202029428278999	0.1722118258673386	0.032	0.5275	0.0102	0.0094	6.178822971434999	0.5591038092777	-0.6781558201758999	0.1758176815789505	0.0082	-0.1733	0.0956	-0.176	-2.5693753059249	-2.3737224142538	4.102651898365299	0.1776329187992635
273	0.100518093064279	0.0139	-0.232	0.3919	-0.0197	1.9429949141502	-5.9572430225326	-0.0596833775718999	0.1117121079843952	1.5511	2.2386	-3.9692	-0.2483	3.5742356530335995	-8.5841378393409	-0.2865746356188	0.1213097469237925	0.0122	-0.1886	0.3379	0.032	0.2394416848402	-5.4980705112329	0.490607592829	0.1302833995157112	0.1912	-1.292	0.6423	0.3452	1.3391580789666	-6.7764829507987	0.2807125240445	0.139517827403126	0.0001	0.023	-0.0244	-0.0055	0.6283475433097	-2.0924197447487995	-0.1484412548311	0.1434027228163781	0.0032	0.1576	-0.0908	-0.0084	-3.7601708161218	0.708961413214	1.0095815107927	0.1444577451064291
274	0.1287323497641549	1.9126	-4.1548	2.1637	-0.5846	2.5454154002286	-1.0835857515393998	0.2362548993535	0.1356292037725634	0.1154	1.1248	0.0394	-0.0967	-3.4586851718677	0.5463566673308999	0.0267139178453	0.1543292336426782	0.1315	-0.6441	0.8766	-0.3078	4.3352872388944	-1.6577185985444998	0.3330387548755	0.1598289406945691	0.0379	-0.5956	0.018	0.0292	3.7287750776232	-1.8398768306855	0.4659001695493999	0.1610158746261767	0.1585	1.2089	-0.1163	-0.039	1.3145293417484	-0.3047511158022	0.0071997746181	0.1652017303358792	0.113	-0.9034	0.4444	-0.1121	1.0759532035836	-0.4489433233177	0.0857284638953	0.1738824655849262
275	0.1330899136761813	0.0772	-0.8244	-0.4193	-0.1194	0.1260157273320999	-0.1102785150521	1.0550620542819	0.1389686251627193	0.0599	0.6698	-0.3264	-0.3026	-0.6422356331468	-1.1462591994445	0.8331673611339	0.1441497109356554	0.2411	-0.1825	-1.4919	-0.4993	2.4885253778364	0.5076431251221	2.1569816581275	0.1584159900655803	0.0244	-0.3582	0.3101	-0.0827	-1.29438571003	-7.533796948743	-0.4973352510786999	0.1617488149549257	0.0102	0.1559	-0.2136	0.1563	-0.1552869421728999	-6.4370706249498	-0.0022425527499	0.1656914571285044	0.3001	-0.0756	-1.5311	-0.6057	-0.7043189355914	-3.6281356050926	0.3078985582581999	0.1683176707309153
276	0.1032934394015323	0.0417	-0.2359	-0.0414	0.7408	0.3853256426758	-2.9262165943739	0.0572047666378	0.1607153347418112	0.0856	0.0861	0.6026	-0.6548	-2.8896669188536	1.6968649140909997	0.3247373753978	0.1718722890871509	0.5961	0.1543	1.6424	-1.5751	0.1157471963194	-0.4898994182764	-1.5927239118281	0.185315348067986	0.0005	0.0419	-0.0206	0.0473	0.4526809112342	1.8115891916122	-4.367863268314	0.1872634781363826	0.0172	0.2759	-0.1946	0.1544	1.4325190908177	-0.2766995349131	-4.0056319846591	0.1952254288901748	0.0756	0.144	-0.7041	0.2533	4.3930034649313	-2.6215048216024	-3.4907890849189	0.2172792671370879
277	0.1047998494010019	0.0474	0.7767	0.2524	0.107	-1.7207461337259	1.4977104926876	-1.5091199715906	0.159725547986099	0.3352	1.456	-0.4677	0.8999	-1.1606980917114	-0.9091780964463	2.0387951939047	0.1689390978565752	0.4135	-1.5889	0.5192	-0.9364	-1.1382725642124	-0.8762086367197	1.8209528329188	0.1706240315850557	0.0026	-0.1311	0.0452	-0.0605	-4.4008720710713	1.6206968066557998	-2.6750113433544	0.1882732113140722	0.0133	0.0111	0.0251	0.3248	1.9309166037253	0.7848541194343	-0.0123930546705	0.194773859271681	0.0546	0.3287	-0.3399	0.4435	2.8225477084794	1.7977011017751	-3.7668591313408	0.1996690865088522
278	0.1137906686972305	0.0486	-0.5641	-0.2318	0.5188	-1.3822386975831	0.0516967423397999	1.9405949892775	0.1221342047895803	1.2759	2.6084	1.0342	-2.7922	1.74683056308	1.0730811623425	-1.8792592044162	0.1235777102633263	0.3797	-1.4213	-0.6091	1.4893	1.0736319647722998	0.8459145030807	-1.7702396663465	0.1329573993459713	0.0274	-0.4077	-0.3227	0.1962	3.6629935302928	1.9159662520593	-5.0131283148247	0.1427665632605792	0.0015	-0.0449	0.0514	0.1048	-1.4474694424837	-0.0768369389570999	1.7464764758037	0.1496853275739919	0.0003	0.0365	0.0344	-0.014	0.4251801327748999	0.2617885262777999	-1.8645449109344	0.152202720962614
279	0.1010727849163351	1.8381	4.0242	-0.0963	-3.3279	7.1474877302997	-1.1411052624228	-5.7657998351464	0.1143403549260253	0.0355	-0.5052	0.2917	0.3547	11.2632015148574	0.4707393623254999	-8.2812358459816	0.1173171396558849	0.0064	-0.2165	-0.0601	0.1767	0.0926528372984999	-1.2201060680684	-0.0511852829406999	0.1230299846101206	0.0005	-0.0628	0.0346	0.0283	3.6122016776591	0.4525628821421	-2.3793484676439	0.1448823796870173	0.0088	-0.167	-0.2282	0.1038	0.0429625895244	-1.4281126713793	0.0807712420271	0.1464929949221599	0.0543	0.574	0.3874	-0.2758	6.2161201645386	-0.6320064451648	-4.6737553320065	0.1472918896017148
280	0.097079126985708	1.262	2.3696	-3.4138	-1.4936	-9.012308042449	12.5315027955333	5.1720741588527	0.131448425347273	0.179	-1.1307	0.8522	-0.196	-3.9196674625796	4.5438839876658	1.2358432803484	0.1455036024865239	0.7188	1.3744	-2.1155	-1.0226	-6.4628403100583	8.8833415878144	3.5791141888404003	0.1469166453562762	0.0005	0.0319	-0.0606	-0.0244	-0.8159351136873	1.7583187280444	1.1983493720913	0.1529863077178646	0.0104	0.0835	-0.2329	-0.2013	-7.493352313183399	10.1252830379213	3.9694363964151	0.1564429237541475	0.0126	0.0755	-0.2616	-0.2168	-6.479403725983	9.3347635220662	4.1020224098741	0.165729082172654
282	0.1237110463080661	0.1505	-0.2567	-0.3142	-1.2884	-1.4773701458157	0.6323211894103999	3.251701487355	0.1644586574878908	0.241	-0.4381	-0.3477	-1.373	-3.0212300135144	-0.0451657992435999	0.7924079813286999	0.1794020878218824	0.0	-0.0012	-0.0071	0.01	2.2804794314948	0.8799068816054999	3.138393558939	0.1855897827138234	0.1883	0.7127	-0.1742	-0.9916	-2.2600997415922	0.3224161365865	2.1448640046719	0.196645503740039	0.0057	0.0158	-0.2036	0.0449	-2.1549751635618	-0.2119409063808999	-0.2141441161000999	0.2140284916930331	0.0001	0.011	-0.0106	0.0217	2.4153866837651	1.1379971629975	4.2256382123335	0.2159526229932442
283	0.1116102719766178	0.7304	1.7741	-0.9337	-2.4076	0.1563885470325	-1.3343188861905	-5.1660940181863	0.1312762033896214	0.0555	0.6486	-0.193	0.4197	-3.039249121575	0.410741240508	-0.0706600831372	0.1413811371283986	0.1239	1.0371	-0.2505	0.42	-6.2558172825149	1.4523479782905	-1.6626758204127	0.1476153551744682	0.0053	0.0181	0.1783	-0.1488	-9.1905713145507	2.4631884660656	-3.0711956625034	0.1533386997735316	0.0572	0.5341	-0.1272	0.5083	0.4536644870017	-1.5217884274759998	-5.652413220669	0.1594783993340599	0.1032	0.5455	-0.2805	-0.771	3.5810813403754	-2.3402021520974	-3.3972313579143	0.1640773915008208
284	0.1206819327683784	0.17	0.3151	0.6711	-1.2501	-0.8855329349955999	1.8385391676417	-2.0397787696722	0.1641837351787343	0.1548	-0.6033	-0.4351	0.9278	-2.0260480519579	0.9746055565004	-0.3675819358301	0.1725011763223625	0.1263	-0.2246	0.4944	-0.8965	-0.1779091848254	0.4779391369436	0.1029607113418999	0.1748517796685686	0.0003	-0.0465	-0.0134	0.0175	2.7938666390991	1.5681345176406	-1.9130155247568	0.1816024581589606	0.1659	0.7247	-0.4876	0.7795	-0.6573433569356	0.2480971515942	0.5132298354814999	0.1933173232282559	0.0072	0.0853	0.1388	0.1715	-1.6468992651019998	0.1823156042637999	1.0258695255025	0.194828988011296
285	0.1053396985749947	0.0494	0.321	-0.0415	0.7737	-0.7718315762725999	-2.5767324526658	-1.0380265219888	0.1629869634573386	0.0366	0.3035	0.1782	0.4611	-1.0614356252553	-1.9280445624842	-2.6832733798014	0.1662005908632635	0.7403	-0.8737	-1.4191	-1.9758	0.1545394245896	-0.862792663251	1.148029635826	0.1768357502347117	0.047	0.1746	-0.5508	-0.2546	1.4180801985508	-3.0337804403077	1.7427782309179	0.1942188914323208	0.0022	0.0396	0.1216	-0.0178	-0.8318690411207998	-1.2806156492849998	-2.2305531255365	0.2002541968657322	0.0168	-0.062	-0.3491	-0.0077	1.1776549379431	-2.1382150324836	2.0968655072179	0.2040641222204132
291	0.1032348797465096	0.0422	0.7643	0.1689	0.0002	0.6687134928078999	-2.8723953283763	0.3475563332037999	0.161542484126927	0.0985	-0.5781	-0.7543	0.1085	-1.2834090044647	1.5120706988931	-2.495135006994	0.1717537714659309	0.5783	1.227	1.8599	-0.2935	1.6405256941286002	-0.1686242295801999	-0.3939417663991	0.1852051784196023	0.0008	-0.0345	-0.0402	0.0573	4.0080319095318	2.5343600086019	-0.8434358921466	0.187068718563037	0.0211	-0.0279	-0.2566	0.3198	4.385056172729899	0.3367369997613	0.3016823594076	0.1942419203862646	0.0721	-0.0779	-0.7195	0.1821	5.1425668858277	-1.7521812152552	2.9117383590763	0.2176698384164712
293	0.1489595456429749	0.0504	-0.0015	-0.7126	0.0028	0.0033835006402	2.2482968323822	-0.0086948097847	0.1672452145690842	0.1642	1.2134	-0.0021	0.0091	0.0040916751927999	2.5383729977333	-0.0100324728284999	0.180961561984836	0.0	0.0107	-0.0019	0.0003	-0.0073178037101999	4.8134624340222	-0.0169961892624	0.1838531739457066	0.0017	0.0276	-0.0006	0.1152	0.0238418766042	4.7750242930283004	-0.0162880147098	0.1892641872773958	0.8664	-2.6204	0.0046	-0.0186	0.0021245236578	1.6277392091510998	-0.0061768558198999	0.1990742489776015	0.0019	-0.1173	-0.0163	0.0007	-0.0217173529464	5.381300396115299	-0.0233304172051	0.1993806426592599
294	0.1318546786589174	0.0961	0.6874	0.3738	-0.6937	0.1212945636481	1.6617709307065998	-1.3900679606923998	0.1389460158858744	0.0525	0.7206	-0.1878	-0.1091	-0.9181483074459	0.9388820846248	0.1286910534197	0.1419806800410631	0.2237	-0.253	0.8346	-1.2659	1.5045561800293998	2.409760630375	-1.60519565256	0.1613634991940991	0.1393	0.5688	-0.3237	0.9308	0.0371004779501	-0.4650346228739999	4.3199041138907	0.165731430820937	0.1531	-0.101	0.6808	-0.9551	-1.1819826713201	0.5663035838957999	1.4734358427457	0.1672289717423809	0.0092	-0.124	-0.2362	-0.1059	-0.1264878437005	-0.5975419502716	3.0753660237576	0.1705778862138146
295	0.13350562625974	0.0894	0.7841	-0.5606	0.2747	-0.0543720684273999	-1.3543838318475	-0.5683887645229	0.1394915601001491	0.0596	0.6577	0.4017	0.2171	-0.6500255532253999	-0.0700699376767	-0.9700811079699	0.1442595134584507	0.2111	-0.0238	-1.4534	0.2859	2.1052849157877	-2.6946828587044	-0.6051744982274	0.16140098128344	0.0448	0.4234	0.4497	-0.1864	-0.1697651774705	5.414505914026099	-2.9788969124812	0.1661719352227509	0.1971	0.1432	1.3001	-0.2624	-1.1563703583344	2.4022461115113	-1.6880914182449	0.1681014679362719	0.0515	-0.032	0.6771	0.022	-1.0386166674492998	0.8212464228318	-1.2720388685924	0.1718054850923408
296	0.1383674266937232	0.0104	0.2298	-0.0622	-0.2375	0.998919549473	-1.7052056365994	0.7734446405312999	0.1544724328342289	0.2383	-0.2936	1.0321	-1.0782	-0.5499368831246	-0.1756272890448	0.7485798451289	0.170701134573471	0.3389	0.551	-1.2711	1.0288	-0.1606769373787999	0.6884636942193	-1.0690288301804	0.1776904865904595	0.8191	0.4672	-1.7455	1.9103	-0.0658995764225	-0.4121182465825	0.3969711797629999	0.181928010724923	0.0011	-0.0682	-0.0668	0.0041	2.2638373295087	-1.2222699347569	-1.713388986985	0.1841436621593105	0.4623	-1.3016	0.2606	1.4154	-0.7782838333073999	2.2816203793850995	-2.5215341805936995	0.1850495634742977
297	0.1427423836857976	0.1174	-0.0979	0.0418	-1.1054	-0.4972172219866	-0.1430906026559	3.1955983255768	0.1680704687923794	0.1273	-0.7985	-0.0148	0.706	1.5947304063938	-0.1305401758626	1.5945336912403	0.1698209853361605	0.0028	-0.0682	0.1355	0.0378	-3.8116708433081	0.0784106601851	0.9275119487525	0.1786980640537338	0.0001	-0.0203	-0.0072	0.0013	3.1247021842554	-0.2192587100910999	3.9566892544683	0.1839067570094214	0.0027	0.1306	0.0362	0.0601	-2.4349008269923	0.1240092327663999	-0.675913267426	0.1857868828506043	0.3596	1.3841	-0.0642	0.9916	-0.8150302239812	0.0172322474466	-1.0740253950793	0.1976909366656249
298	0.1350531513851529	0.2708	1.6974	-0.2122	-0.2856	-4.6277633291182	0.0527983471994	-0.123537116398	0.13995936225554	0.7714	-2.5871	0.6806	1.0539	-3.2168829051855004	-0.2866139786495	-0.6420782610239999	0.1574996126253225	1.1034	2.836	-0.8436	-1.3241	2.4057476412436	-1.4486890764354	-2.3856826955865995	0.1676313064752987	0.0174	0.2845	-0.1434	-0.233	-2.8592154130918	-0.3907549809123999	-0.8055878966132	0.1726212888635556	0.0256	-0.4537	-0.0557	-0.1167	-5.6072080783947	0.408380658666	0.4450090202476999	0.1755128174034967	0.0039	-0.0901	-0.0771	-0.1376	3.3884972050989	-2.5227144715147	-4.1912524035017	0.1771704912301876
299	0.1087656712006879	0.0104	0.3729	-0.0674	0.0033	-1.3763765860088	-0.7262330036913	0.0903315984871999	0.1149445675732748	0.3399	2.1034	-0.105	0.0236	4.6854008690937	-2.7334750869746	1.0325971837522	0.1261536629394779	1.177	-3.5919	0.9618	-0.4102	-1.7679971135966	-1.1500754734224	0.3279635039151999	0.1384182741389404	0.0605	-0.6641	0.4205	-0.1944	4.8590216635728	-3.5712849257311	1.4071821790469	0.1412045662576221	0.3485	1.5039	-1.065	0.553	-2.081639754337	-1.7094153408842998	0.621226454753	0.1439320819003632	0.0011	0.0708	-0.0664	0.0479	-1.0947985152889	-2.3496444794654	0.9580814836064	0.1591671514362896
300	0.1138921471342398	0.7082	-2.7445	0.9656	0.9289	3.21432560819	-3.3369184918512	-2.5343993516326	0.1340275678633709	0.0191	0.266	0.3486	0.146	-1.0140272732618	0.2348385502482999	0.2164260118807	0.147180133485699	0.1351	0.8466	0.7286	0.3593	-3.4238665896982	-3.5538166201003	-1.9187202642083	0.1560742333803219	0.0749	-0.4419	-0.6315	-0.3553	2.1576504896494	-3.6343911469739	-2.6286652531898	0.1623219608395557	0.0049	-0.1234	0.1294	-0.1171	-6.6311497953929	-6.0811735692376	-3.1497243517806	0.1645774911531607	0.1067	0.9404	-0.1746	-0.24	5.3482522503273	-0.3367369997613	-0.9108698467664	0.1656304620968315
301	0.1089752558124289	1.322	-1.0451	-3.149	-2.681	0.8505176376725999	-0.9689795031103	-0.0086948097847	0.125032677478787	0.0935	-0.7888	-0.2975	0.6415	0.9465539756113	-0.6359014052041	0.3013282721313	0.1298461540425428	0.0004	-0.0678	0.0163	-0.0017	0.6229575481037999	-1.3214930581823	-0.1068556713812	0.1312008481983011	0.0011	0.0611	0.0642	-0.0724	0.2497495588836	-1.3388826777516998	0.3272159863318999	0.1341420614353499	0.6726	2.0373	0.7258	-1.6863	1.2956053439817	-1.0143420175073998	-0.5976206363329999	0.1432371958476828	0.0003	-0.0522	0.0091	-0.0148	0.6892112118025999	-1.07799904118	0.023999248727	0.1451756321835792
302	0.1083829653757251	0.0064	0.2906	0.0602	-0.0048	2.8115710029141	-0.5293211350378	-0.0547654987343999	0.1169681880704457	0.5323	2.5985	0.2534	0.1003	-2.4788863353149	-2.2330710795013	-0.8860837374254	0.1254459653429949	0.9794	3.2838	0.8785	0.3941	3.0951949112304	-1.186192375605	-0.42883903463	0.138673252231078	0.4137	-1.6892	-1.1319	-0.5831	5.580690875702899	-0.8983194199730999	-0.289171275645	0.1415995584787742	0.0058	0.1626	0.1576	0.0998	-2.8759362011393	-3.2541800982891	-1.3280633443091998	0.1441083639215778	0.0578	0.5881	0.4389	0.2518	-0.4564578421813999	-2.9517502212982	-1.3704357883730998	0.1626914203764005
303	0.1354949048959504	0.0581	0.1312	-0.2255	0.7581	-4.7629853256341	-0.7269411782438999	-6.4375033982875	0.1367247245351672	0.627	1.4813	0.138	2.16	-5.2186169641708	0.1463167311733	-6.176580418685099	0.1404535878984673	0.0026	0.133	-0.0623	0.0769	-6.6077406921264	12.953535485852198	-4.787259975575999	0.1440321256443829	0.002	0.038	0.0755	0.1179	-3.2513867431094	-14.318109162651	-7.750183617593001	0.1501675417055548	0.0103	-0.1777	-0.1456	-0.2247	-6.5779580178865	4.653454328165299	-1.1363840987388	0.1517161814374835	0.0328	-0.3088	-0.3261	-0.3502	-5.1823033468347	-4.9708738998529	-2.2938560619328	0.1550986675043793
304	0.1281929404793805	0.0084	-0.0236	0.3062	-0.067	1.406513347525	6.156004013629	7.736846330185699	0.1369184973895894	0.9881	-0.4465	-2.582	-1.9897	0.268319469374	2.396383999937	2.7902470802747	0.1535897681067765	0.0205	0.0438	-0.1745	0.41	1.3825140987979998	6.0685444563829	6.667542098790399	0.1571201969659173	1.1144	0.3862	2.7113	1.7717	0.2388908824103999	0.3388221803883999	2.6899616950204	0.1649464192950099	0.0822	0.1179	0.6924	0.5044	1.1273352016778	6.7924562212629	6.4711023465053	0.1681236292390506	0.0484	-0.0256	0.5719	-0.3221	0.7134858617444999	3.8859898283004	4.7034986632157	0.1701078210360287
305	0.1438818327338826	0.1212	-0.269	0.3588	-1.0307	-0.1716142999134	-0.2155211221745999	3.0948801669848	0.1667936515654658	0.0651	0.5525	0.1286	-0.5134	1.3319976473792	-0.1669718222908	2.1388445209748	0.1694946433950593	0.0052	-0.1194	0.1092	0.1405	-3.5384728381273	0.6789033377592	1.3768487023772	0.178401221149767	0.0004	-0.0234	-0.0165	0.0521	3.5202570149131995	-0.6006107066662	3.3855464777964	0.1808745410931407	0.0008	-0.0596	0.014	0.0506	-2.3869023295383	1.1990575466439	-0.4552775512604	0.1853324504610066	0.4266	1.8425	-0.1822	0.157	-0.0335989482178	0.6671004285491999	-0.0328514306345	0.1892185325094184
306	0.1382670397111656	0.0103	-0.3185	-0.0147	0.1015	-1.1125422221346	-0.07081745526	-1.7876292859159	0.1544917287934522	0.2354	-0.1256	-0.027	-1.5063	0.6918865378901999	0.0372578500729	-0.5580022044180999	0.1707410906262357	0.3408	-0.4558	-0.044	-1.6685	-0.156585262186	0.0123143686091	1.3096508059416	0.1776789818520543	0.8162	0.1588	0.0423	2.6198	0.0566933072387	0.0062555418813	-0.5217672731434	0.182114005220785	0.0049	0.1703	0.0911	-0.0576	-3.1175024096373	-0.2341303756956999	0.2707193942467	0.1843099814430891	0.502	1.8604	0.0814	-0.786	-0.0046031345918999	0.0566933072387	4.298619534282	0.1855592436712688
307	0.0623957047255179	0.4756	-2.6039	-0.4008	-2.1193	-23.5424367975423	-2.9138628827341	-19.044977586102497	0.0910589137581621	1.7546	-3.8853	-1.3277	-3.4707	-12.011230557556498	-3.0652942078984	-10.9038422724436	0.1039283976224482	0.3141	1.6914	-0.5996	1.1461	-14.856951311118198	-0.942265585265	-12.0892084444039	0.1068215905385548	0.0016	0.0975	0.0022	-0.1144	-28.0753834226735	-1.9620762840397	-22.4803323407651	0.118555821390759	0.3733	1.2868	1.1236	1.3437	-14.466707789604898	-2.5212981224095	-11.9471014175155	0.119584336404851	0.8673	1.9122	2.4729	-1.0523	0.5882569950264	-1.930562516449	-0.5899880883772	0.1282775428991073
309	0.088764288060589	1.246	1.7499	-3.7237	2.0316	0.8905688429251999	0.4835651903337	0.5101610790869	0.1127824477535707	0.3345	-0.8714	-1.9122	-0.181	4.0758199514279	1.6804588702891	2.4295895178478	0.1269717639099443	0.2246	-0.9091	-1.306	-0.3492	-1.3619376937419	3.5587344989378003	-1.7072121311650998	0.1279838615381194	0.0371	0.0288	0.6492	-0.1117	0.9443901089227998	0.1622506586068	0.6440454125589999	0.131369173626811	0.4943	-0.0192	-2.3234	0.4958	1.8432996743564	-2.1583193211713	1.7351063399313995	0.1366562451393992	0.0717	-0.3126	-0.8291	-0.0474	6.7736502525883	4.0928948267517	3.7396337540964	0.1384420939379953
310	0.0180608734082374	0.0001	0.0774	0.0238	-0.0189	-0.151470668195	0.9884149602761	-0.1910891001099	0.0441479118413327	0.0	-0.0285	-0.0193	-0.0158	-6.740602106800299	6.2867015616144	1.8855934323589	0.0496612323069297	0.525	3.177	-1.8127	-1.5745	0.7398850353442	1.6394240892689995	-1.5958320112533997	0.078215607528541	0.0002	-0.0402	0.0324	0.0381	6.899665979920399	0.0167207880475	-6.0997828227587	0.0802496802639322	0.0	0.0241	0.0026	-0.0071	-8.7732991309465	8.629933127075699	2.0615354656493	0.0832731263253191	0.0001	0.0431	-0.0065	-0.0217	-4.343155845034399	4.8422221894639	0.8716448451584999	0.0857901173090171
311	0.0884491388562669	0.1477	1.418	-0.4373	-0.5504	-4.323523672715099	2.5772045690342	-1.2675931061233	0.0955944332548956	1.0242	-3.5978	1.7619	-0.1498	2.1515129768602	-1.108686605126	0.2325959974983999	0.1307252919388934	0.0108	-0.3098	0.1628	-0.04	-0.8083812517929	0.7379965698705999	-0.8433178630545	0.1320304248752193	0.003	0.0719	0.0365	-0.1663	2.3009771504895	-0.90882400917	-0.4183344454330999	0.1375108444202277	0.0463	-0.6522	0.2633	0.1032	4.4458018121307	-1.883744309916	-0.5180296852269	0.1410665494535049	0.0875	-0.6466	0.5133	-0.4984	3.6041363563656	-1.7087465093624	0.0221107832533999	0.1422351645899925
314	0.1195440183714012	1.4828	-0.607	4.2489	0.4295	0.772697122948	7.422613543984799	0.703059958609	0.1568967721972389	0.0284	0.1158	0.4754	0.1806	-1.5476367986459	12.3627998798917	1.3460824523698	0.1595131638120641	0.0113	0.1407	-0.2908	-0.0435	2.4251830984094	2.4443038113296	0.1238912036743	0.1603114168486989	0.0384	0.1565	0.5784	0.0029	1.2305713142346	3.0799298153188	0.3291437948362	0.1752189456810927	0.0668	0.2259	-0.7217	0.0129	0.6466813956159	10.508130069662998	1.0594684737203	0.1766702486230391	0.0254	0.1078	0.4227	0.1585	3.0715497497797	-0.5192493191786	-0.1232617151831	0.1788333375219987
317	0.1348761534874159	0.5357	1.7117	-0.9901	1.4311	-6.2939013362325	2.9397899399654	-4.5253927632368	0.1564454451241788	0.0416	-0.487	0.1848	-0.3569	-4.8845946335278	2.1707123758418	-3.2788875215686994	0.167253266342497	0.0002	0.0317	-0.0261	-0.0229	-1.924267631537	-1.7652824444783	0.1039442871093999	0.1826292128811929	0.071	0.5914	0.4598	0.1492	-3.3240139777816	1.5154541995333	-2.2159175181161	0.2004850490370781	0.1366	0.6617	-0.4857	0.5904	-3.3452198713289003	2.1670928170174	-2.4517789871626	0.2170459828965296	0.1426	-0.7048	-0.6795	-0.1635	-4.4220779646186	2.2508934724083995	-3.1291086036938	0.23307980746464
319	0.0946259618328887	0.2213	-0.7819	-0.1184	1.6977	-0.1951807753026999	-2.1494277962331	-5.548350904467499	0.1104062977583203	0.0001	0.0293	0.0063	-0.0311	-0.7692742792771	-0.4996958329206999	-0.5552088492384	0.1194161226942379	0.0025	-0.1003	-0.0732	0.1239	-0.7498781651419999	-6.9801224777019	-7.5369837342296995	0.1223537363365547	0.0004	-0.0235	-0.0323	0.0537	-1.4085591851214	-3.0853984965861	-2.820501870883	0.1354798262873288	0.0018	-0.0962	-0.0962	0.0324	-0.867120396628	-1.020164786051	-1.4698949699827	0.1439052295484008	0.0265	-0.0983	-0.3104	-0.4126	-0.109373625346	-0.9390787997783	-3.1689630937929	0.1457614051304849
320	0.1459715777311561	0.5642	2.1261	-1.1175	0.1678	-6.0209787322666	3.8863832586074	-0.0461100319804	0.1665236606459683	0.0059	0.1839	-0.1402	0.0061	-3.9898554293484	2.9049713577959	0.1586704428131	0.1766071250714389	0.0002	-0.0221	0.0128	0.033	-0.4714475368780999	-0.9342396070022	0.4387928213970999	0.1872017315813583	0.115	-0.8626	-0.4176	-0.0524	-3.5901695804671	2.5859387218496	0.1251501806567	0.2042922740525972	0.0809	0.5358	-0.5524	0.0416	-2.1575324605573	3.1535012827278	0.2480184655327999	0.2222859862627495	0.2109	-0.6211	-1.0164	-0.0635	-4.0274280236669	3.380746628051	0.0990264082718999	0.2360562669631226
322	0.1155740512497575	0.8821	-2.604	2.1548	-0.1582	4.8936828736195	-6.421176040547	-2.4474119107549	0.1246680872252702	0.0004	0.0469	-0.0396	0.028	0.2901941944432	-0.5165346500603	-0.6189052159416999	0.1331097689598744	0.061	-0.4492	-0.2144	-0.6632	-3.8218213452287	0.1457659287435	-4.5642243345377	0.1413735858805627	0.0568	-0.5851	0.5063	-0.0659	7.2165740922089	-8.153174281053099	-1.5285554287564	0.1454568753737351	0.2401	0.9729	-1.1752	-0.3847	8.1850421359201	-8.2039267906561	-0.7123055708235	0.157957178260932	0.199	1.1368	-0.4489	0.629	-2.3344187265845	-0.799056953517	-4.0852229357652	0.1623968518871142
323	0.0840698123714551	2.2563	-1.4012	5.7916	2.1797	0.2462873721819999	0.3077411861353999	2.4520150453468	0.0998372312825697	0.0057	0.0284	0.2178	-0.1918	0.0998919549473	0.4638149889223	2.8114923168526995	0.1150440112010925	0.0979	0.4409	0.8982	-0.5246	0.35802157937	0.1698438635318999	2.130031682098	0.1218896149918668	0.0194	-0.0751	-0.2924	0.3836	0.49965648989	0.0524442599231	1.9047534883098	0.1288782195279278	0.0018	0.0307	0.0736	-0.1222	0.6143807674112	0.7748609896365	1.610310246551	0.1353550032198188	0.0003	0.0542	-0.004	-0.0004	0.3844600960004	1.0927526776924998	1.8046254751783	0.1365883313154835
324	0.0990264801737307	1.3481	1.7393	3.4326	-2.3689	-0.293499009022	2.0832921616264	0.6067875624861	0.1140999604293286	0.0658	-0.3969	-0.509	0.67	-0.1681521132118	2.8396225838032	0.7057352846966	0.1259799210304418	0.1242	0.8209	0.0155	0.8972	-1.3759438126711	0.3436220301337999	1.2813238238376	0.1309661718939505	0.0078	-0.0041	0.1202	-0.2746	-0.5374651423927	1.4864977289381	-0.1434053469014999	0.1358111609894335	0.0077	0.1873	-0.2203	0.0299	-1.8200872862434	-0.8180989803758	1.6569317379305	0.1377250638547109	0.0015	0.1277	-0.0143	-0.0005	1.7464764758037	5.810336145898799	-1.5666788255047	0.1386934614106084
325	0.100055244715625	1.6007	-0.7234	3.8925	2.8849	0.0898201390880999	-0.0448903980286999	0.0135340025608	0.1251511822377491	0.0038	-0.0883	0.0884	-0.1731	-0.0578342551289999	-0.0041310182235	-0.2796502622155999	0.1291254986400108	0.0002	0.0376	-0.0279	-0.0232	0.2451857673223999	-0.2597820317120999	0.2976300272455	0.1340074674617925	0.226	-0.9994	0.4773	1.1416	-0.025572969955	0.0328120876038	-0.2909023689957999	0.1367683316316953	0.0464	0.4409	-0.3253	0.4563	-0.1000099840394	0.3493267695853	0.2195734543367	0.1378750414561474	0.0046	0.1401	-0.1062	0.1394	0.4886010982632999	-0.3043183424644999	0.5419109048617999	0.1392234812471539
326	0.1024413320912886	2.3306	-0.1507	4.6369	3.55	-0.1018197634515999	-1.9852099860913	-1.5837537008285	0.1081390885145895	0.0	0.0033	0.0067	-0.0037	0.1443495796383	1.3071328519768	1.2300598548355	0.1118239567086676	0.0237	-0.3526	0.4354	0.0653	0.6824048674915	-8.5189070944403	-6.167964294961799	0.118492319321285	0.0323	0.4013	0.192	0.4595	0.9760612486363	2.2960986146827	2.6752474015386	0.1212369101625587	0.0002	-0.0386	0.0039	0.0203	7.86860614e-05	-3.3526950471618995	-2.605295492954	0.1298011817092175	0.4326	1.8078	-1.1563	0.6281	-0.0323006282047	-7.8132898388358	-6.0626823448086	0.1364191775575682
327	0.1006251294666509	2.3423	3.9012	-1.1802	4.2783	-2.2650176204297	0.7673858138034999	-2.5433695626322	0.1081326636330479	0.0002	0.0355	-0.0027	0.0363	0.3119508904203	-0.3679753661370999	0.7608942137379999	0.1191140338265345	0.0275	0.0668	0.3777	-0.4459	1.3052443865032	-1.3556821518606	2.8144823871859	0.124733435947478	0.0016	-0.113	-0.0673	0.0415	0.4133772235649	0.4110559847535999	-0.3021938188067	0.1282355546096027	0.0071	-0.2133	-0.1758	0.0845	-5.902162779552599	1.5777735601621	-6.0914421002503	0.1288744479464338	0.4435	-1.8435	-1.2229	0.5172	-6.6885512771842	2.1447459755797995	-7.417774351208699	0.1377191806579714
328	0.0925548024307122	0.028	-0.5847	-0.0385	-0.3319	5.794205503311799	3.5715209839152995	-1.3332172813309	0.0942789616357116	0.2211	0.8696	1.6075	-0.4206	8.552427356596699	0.3911090681886999	3.0302789105754	0.0988613600198765	0.1049	-1.0058	-0.633	-0.4233	10.2049133320581	1.9001110106872	3.4864613515419003	0.1031328515398506	0.0461	0.8015	-0.1098	0.1255	7.805539261787899	-0.8695990075621001	3.8786720245902	0.1111359740135206	0.0978	1.1452	-0.0481	-0.0764	7.166372385035699	-0.5011515250566	4.5738633770592	0.1241498738389498	0.065	-0.8069	0.3204	-0.1788	8.427001774725099	-0.8019683377888001	3.9661315818363	0.1259620333047063
329	0.1003916353875431	0.2516	0.6437	0.4647	1.769	-0.1576475240148999	-9.5140103699354	1.1932347781003	0.1054855040274784	0.1645	0.0976	-1.497	0.2975	0.6503009544403	-9.693729334173	1.8032878121345	0.1216048699601385	0.168	0.0875	-1.4295	-0.1451	-2.6035250565725	-9.630859171114398	-0.5296752223141	0.1223880818724462	0.1435	-0.0524	-0.1096	1.3207	2.9895195307702	-8.7807349637488	3.3987657361116	0.131973077212379	0.1732	-0.1826	1.3827	-0.1538	-1.5004645048366	-5.2490684699326	-0.533884926599	0.1345780419973322	0.1621	-0.5057	0.0508	1.2443	1.2659800418646	-5.3138664414955	1.7816098022188	0.1422018722892722
330	0.0730273515980944	1.9214	3.2522	-5.175	1.4524	-2.5719326029204	-0.5986042121005	0.8030699426483999	0.0829109442539646	0.0498	0.9387	0.0557	-0.1275	-4.7334780526091	-0.7546386718567	1.1069161687445	0.0931005164267905	0.3107	1.686	-1.4584	0.1926	-2.6506580073511	0.1905776407108	0.6155217153015	0.1093423292166965	0.0488	-0.7311	-0.2972	0.2162	-1.1658126857024	0.2373958472438	0.4129051071965	0.1182317832637848	0.1151	-0.0566	-1.1096	0.4749	2.279535198758	-7.6950246885516	3.2509933128024	0.1186217224550681	0.0555	-0.5367	0.6145	-0.1906	-7.5666483793775	7.027176742419099	-1.4956646550912	0.119815717398741
331	0.1009142472985544	0.0392	0.6059	-0.1989	-0.4191	-8.3308080646636	-3.3047358927386004	2.2324415910101	0.1042774352012684	0.2361	0.843	-1.2016	-1.1143	2.3941807902178	-6.969263801228699	-1.8964914518628	0.1139173924389573	0.3438	1.7353	0.2199	-1.2115	-2.1987246137002	-4.238031267004	0.2895647059519999	0.1175829172672047	0.1684	1.0606	0.9005	-0.4604	2.0991867460292	-5.710640906105	-1.4121787439457998	0.140746984084824	0.0341	-0.4321	-0.4133	0.073	-11.9185383772273	1.2882088542101	4.3823415036116	0.1452923182192816	0.1089	-0.0811	0.7799	0.7137	-1.4931860441571	-2.7282031208608	0.4613757210189	0.1479237741104981
332	0.1003762771166866	0.5254	-1.382	2.2481	0.942	0.8551601152952	0.27146691183	-0.2940104684210999	0.1196541457580805	0.227	-1.1683	-1.1864	0.2699	3.1697106113762	0.8746349154917	-1.1397282563483	0.1401390171282553	0.1845	0.7647	1.1753	-0.0921	3.9438634264601	1.4166638494456	-1.3683112647153	0.14501734997349	0.0548	0.3564	0.663	-0.024	7.3796902974911	3.6222734935182994	-2.4066918739804	0.1457378242019329	0.7837	-2.3109	-1.4992	0.6915	-1.6499680214966002	-0.3562117999578	0.6370423530943999	0.1467478697487416	0.0025	0.1332	0.0817	-0.0393	-0.3628607721460999	1.3080377416829	0.298613603013	0.1492618318544629
333	0.1166998071381376	0.4654	-1.3237	2.0544	0.097	-4.0331721061491	3.474383041117	0.2276781186609	0.1431263812489414	0.0821	-0.8667	-0.3309	0.0113	-5.077611542142	4.6379925171002	0.2859058040969	0.1553648500930746	0.7175	2.4668	-0.9134	-0.0885	3.6811700104762	-3.0038797369757	-0.1671685374443	0.1597926029786836	0.2859	1.0015	-1.2945	-0.0692	-1.2756190843861	2.4151506255809	0.122356825477	0.1699422503356568	0.0018	-0.1007	-0.0742	0.0029	2.1738598182978	-0.911578021319	-0.0640897970102999	0.1776955620374063	0.0144	0.0695	0.3421	0.0063	-6.075350800693999	3.4732814362574	0.2710341384922999	0.1805980841328765
334	0.1115503625195072	0.4461	-1.3046	2.0701	-0.1044	-6.2556205673614	4.7490578927663	-0.4573627318875	0.1363697159287609	0.0921	0.5559	0.8391	-0.0086	-5.0383471975034	4.6241044272631	-0.4009054828329999	0.1535671819819957	0.6926	2.3969	-1.0025	0.1243	0.4567725864269999	-2.0689712984516	-0.0285630402881999	0.1555122423806837	0.2985	-1.3968	0.9592	-0.0914	-7.4533011079308	4.8278619832584	-0.4897027031228999	0.1589855209207689	0.13	0.4699	-1.0018	0.0443	-2.9390424223821	2.4072426764102	-0.2832304780092999	0.1699325441083917	0.0954	-0.3691	0.8381	0.0579	1.0692255453339	-0.9463966034885	0.0427658743709	0.1784317138881934
335	0.1176596828969713	0.5661	1.4491	-2.1068	-0.8238	-1.5255653584232	2.7284785220757	1.5086085121914998	0.1400399016717592	0.3244	1.3693	-1.1164	0.5947	5.3804348494399	-4.857408599314099	1.4689900802765998	0.1469091172605044	0.326	1.3369	-0.9932	0.745	-2.460906570285	4.0334868503947	1.9739578793111	0.1607335715859741	0.1153	-0.3343	0.7653	0.6153	-1.6609053840311998	3.0241413977862	1.7506468370578998	0.1692852484097483	0.0051	0.028	-0.1364	-0.1593	-2.9849163961783	3.5239946028297	0.2760700464219	0.1778182165282432	0.337	-1.224	1.0935	-0.3862	1.8717446855525	-1.3302665540284	0.9984474331046	0.1791812608617962
336	0.1144746324880396	0.4789	1.5057	-2.0005	-0.0802	-5.8519610723794	3.911484112194	0.2054493063153999	0.1397247127781844	0.078	-0.6685	-0.6248	-0.0102	-6.1427060692524	4.668444022861999	0.2302354156564	0.1529347047068722	0.8462	-2.7379	0.8941	0.0621	3.3512786980567	-2.8064170658924	-0.1182651502841999	0.1583604122494198	0.221	-0.9193	1.1163	0.0486	-2.6838241822312	2.5741358126396	0.1201929587884999	0.1650532693783895	0.0213	0.1735	-0.4039	-0.0144	-10.0849957744845	4.9510450123801	0.2853943446978	0.1781609089715206	0.016	0.2626	0.2562	0.0016	0.9934508682057	-0.5879029077500999	-0.020458375964	0.1799751061864132
337	0.1171842475427874	0.5015	1.1947	-2.0605	-0.8642	-2.7387470530884	3.5269846731629	0.8969817569292999	0.1440943650076293	0.0651	-0.6386	0.1047	-0.5091	-3.6982055427693	4.762867296542	1.1791499731097	0.1503943782800006	0.7493	-2.1456	1.6235	-0.4831	4.3002325985407	-4.269938464901699	0.0291925287793999	0.1598694814288262	0.1879	0.553	-1.0839	-0.5316	-1.1883168992628	2.3231666198042995	1.19602813328	0.16919442028973	0.0011	-0.0574	-0.0213	-0.0782	2.6327962714133	-2.2316547303961	0.3913057833422	0.17792662147485	0.0132	-0.0438	-0.2152	-0.2517	-4.9522646463318	4.7795880845895	0.0208911493017	0.1809151336439223
338	0.1242784673854746	0.3352	-0.3295	1.9787	0.1471	-1.8942488991129	2.7684510412669	0.2343664338799	0.1570304331058627	0.1984	0.8813	-1.0561	-0.0592	-0.1434446899322	1.8042320448713	0.2000199680788	0.1823261655915333	1.0499	2.1791	-1.971	-0.0665	0.4883650400791	-1.8056483939765	-0.0701486237380999	0.1865225018364234	0.0018	-0.0007	0.009	-0.1194	1.7399455327075	-5.880563455698299	-0.4076331410827	0.1947568402995898	0.064	0.0606	0.6964	0.0674	-4.7801388870193	5.0988961217507	0.3149016177228	0.201985801113067	0.0005	-0.0008	0.006	-0.0629	-3.2412755842195	5.5277351563807	0.4375731874454	0.2105539611040197
339	0.1462557678483315	0.562	-1.9578	1.2313	-0.6441	-4.055204203341099	-1.1780877112808	-2.9359736659875	0.1558901671206579	0.7868	2.3365	-0.9423	1.1064	1.0164271981345	-3.5041263723261995	-0.6821688093073	0.1686612914617162	0.0859	-0.4275	-0.4627	-0.6059	-0.2136719997317	-10.5886259104752	-2.392843127174	0.1711193659546094	0.1975	-0.7829	-0.4722	-0.9462	-0.0350152973229999	-7.129350593146999	-1.6462697766108	0.1748623664092566	0.0194	-0.0784	-0.2092	-0.3418	3.7416402486621	-4.3661715179939	1.2886809705785	0.1759252570936728	0.0064	-0.1385	0.1838	-0.0358	0.4952107274208999	-3.0588419508636	0.2254749089417	0.1781822801641743
340	0.1017117532217549	0.3447	0.7291	1.9389	-0.8906	3.1834806721212	6.2476339321293	-2.4233339759665	0.1267866128107041	0.052	0.5575	0.5408	0.1098	2.0574831334872	3.8167460942684	-1.1469280309663998	0.1427162273657314	0.4162	-0.067	1.4925	-1.4637	0.5133478645735999	0.0193174280737	0.1191306969596	0.1448441089575237	0.0401	-0.5123	-0.3655	-0.1393	0.5538711861946	1.9551912536672	-0.7031779877011	0.1485778210245394	0.0196	0.0009	-0.1493	0.4186	1.9397294426021	3.667557321854	-1.2690881412898998	0.1520234898094215	0.4299	1.6261	-1.2597	-0.1055	-1.6875406158150998	-2.5057182822523	0.6780771341145	0.1529675089767804
341	0.1655428447638652	0.0	0.0035	-0.0007	0.0014	-0.0478017823004999	0.0099931297978	-0.0073964897716	0.1671778593346521	0.0148	-0.2812	0.0531	-0.2248	0.0417429555727	-0.0186092535211	-0.0030687563945999	0.1714157836690812	0.7496	2.5215	-0.4456	-0.0538	-0.0664110358216	0.0068063443111	-0.0036982448858	0.1758737760903834	0.0	-0.0083	0.0007	-0.0002	0.0634996515497999	-0.0234091032664999	-0.0182945092755	0.180306319615801	0.0124	-0.134	0.2917	-0.0126	1.3273158267259	-0.1933316528598	0.0272253772444	0.1803222383136066	0.0049	-0.0783	0.1864	-0.0076	-1.3363647237869	0.1803091096981	-0.0429232464936999	0.1882185981672503
342	0.114037151084313	0.2758	1.114	-0.4343	-1.4825	-0.4128264211350999	-2.280715489679	0.0905283136406999	0.1193769721863076	0.1417	0.363	1.2796	-0.1061	-0.8540191674049	-2.3651849765919	0.1719290441589999	0.1325551561188308	0.1364	0.3136	1.2021	-0.0175	0.5347504732744	-0.1643358392339	-0.13376630438	0.1342128255356047	0.2371	-0.3887	0.1681	1.5718	-0.4974532801708	-0.094816703987	0.0685749025101	0.1378894938565583	0.2837	-0.4676	-1.6886	0.1261	0.678667279575	2.045444166093	-0.2078492311880999	0.1440602759819086	0.0036	0.0993	-0.0923	-0.1399	0.2689883008959	-0.5047317408502999	-0.1161012835956999	0.145233330067326
343	0.1157311574819863	0.4563	1.0682	-2.1841	-0.0562	-3.875681954257	3.7852323266777	0.0976100591666999	0.1407533777294536	0.0775	-0.8088	-0.4145	-0.0103	-4.5568278447661	4.978073674471	0.1255829539943999	0.1557853444966082	0.6189	2.2149	-1.0259	-0.0281	2.8985191007611	-3.53693845993	-0.0924954651757	0.1589502404824784	0.3723	-1.118	1.5041	0.0392	-0.1789714466543	1.6088545544150998	0.0400512052525999	0.1679086395390689	0.1228	-0.6383	0.8303	0.0146	3.6043330715191	-2.9700447305737	-0.0761287644045	0.1777861810538612	0.0409	0.2292	-0.5412	-0.0093	-6.433608438248199	4.5009213981414	0.1158258823808	0.1808624061041009
344	0.1117002342829363	0.3309	-0.6599	-1.8399	0.7896	-3.2467836085175	-8.4301492171811	2.7298948711809	0.1363294059801589	0.015	0.1447	0.2842	-0.2507	-1.3154735744852	-3.4146603205144	1.5759244377192	0.1377186742525052	0.0956	0.0711	-0.6052	0.8187	-1.1184436767396	-2.1204319826072	0.9089420382620998	0.1398821545315965	0.0261	-0.195	-0.4245	0.2489	-1.0391674698791	-3.2999360429932003	2.6850831592136	0.1452905311004269	0.0924	0.0487	0.8335	-0.5064	-2.0213268882739	-4.4424576545212	2.952694454035	0.1530654958620236	0.0427	-0.218	-0.1363	-0.5938	-1.8254772814493	0.2887385023072999	-0.3692736861501999	0.156602796841786
345	0.1471181976717378	0.4584	-2.0449	-0.229	-0.6631	-3.4743043550556	-2.9762215863936	-2.8355309086104	0.1568025105893615	0.9702	-2.9952	0.2299	-0.5068	0.5685854796763999	-1.5249752129627	-0.6467994247079999	0.1582608168469595	0.0808	0.8451	-0.1184	0.1936	1.6743607005305998	-8.425270681374299	-3.3418363706886995	0.1712224404140711	0.0033	-0.1572	0.0354	-0.0528	2.0727088863681	-8.9561261946094	-3.5256863531497995	0.1751241780352422	0.0197	-0.1696	0.3324	0.1719	2.6300029162336	-2.3083342972304	-1.0804776521141	0.176047104569703	0.0999	-0.8979	0.2114	0.0067	4.8949418506019	-1.9501553457376	-0.5134658936657	0.1771684843504702
346	0.139476085701479	0.1661	1.1267	0.3662	0.6183	-6.958169066571299	-2.0692466996665	-4.486443162843799	0.152542083183588	0.1364	1.0942	-0.0347	0.3783	-0.1757453181368999	-7.3028927015647	-3.7705967192573	0.155890930771281	1.0849	3.091	0.1873	0.9218	-1.3380958171377	-0.780959159395	-0.841153996366	0.1626295323365399	0.0002	-0.0179	-0.0209	-0.0252	0.4220326903188999	-8.205146424607799	-4.0511912142097	0.1678416051260968	0.0561	0.6686	-0.1211	-0.1986	4.2953147197032	-0.6539205132646999	-1.1070735408672998	0.1713866194181439	0.0202	-0.1702	0.3581	0.1393	-3.9905242608702993	-1.7666594505528	-3.5750618566783	0.1782418529976223
347	0.1442109069860438	0.2382	-1.4034	-0.5329	-0.4738	-5.863173836128899	-2.5201571745192	-3.57628149063	0.1567160662943109	1.0364	3.1132	0.1788	0.4423	1.4666294984345998	-3.0492422513728	-1.6131036017307	0.1590906963381767	0.2183	1.4031	0.2649	0.1385	-0.3211965026348	-6.0693706600276	-3.0719431800867	0.1682141549122629	0.0032	0.1644	0.0041	0.042	1.2912776106047	-8.8308973278913	-3.9276934408424	0.1741366623867728	0.0333	-0.3132	0.3894	0.1925	-3.4787501175247	-2.1467131271148	-3.1193121890495	0.1762656358005099	0.0116	0.1146	0.0052	0.2921	4.87460150373	-0.6148922268103	-1.0077717313805	0.1771828988990937
348	0.1416190337746212	0.1784	1.1775	0.4019	0.5845	-7.7846087694555	-4.2840232698923	-2.5093771841074	0.1553046323092689	1.2127	-3.2752	-0.7952	-0.595	-0.1448216960066999	-1.7707511257456	0.5277080707791	0.1662250831746574	0.0991	-0.8958	-0.2374	0.1884	-5.104246773925899	-4.1505323667272	5.756160792624899	0.1675462671062981	0.0433	-0.5615	-0.0155	0.2682	5.0122234251186	-1.1517278807118	-0.8929687677978999	0.1702897856027604	0.0615	0.6957	0.2195	-0.0992	1.5858782244863	-0.3735227334658	-7.395663567955299	0.172302185433678	0.0108	0.1116	-0.0344	-0.284	-5.1957586633341	-3.6041756993963	-1.9955572031654	0.179268324382689
349	0.1470964633959196	0.2582	1.3733	0.4498	0.7379	-7.5372591354446	-2.6716671857449	-3.2877003604455	0.157677872494301	1.2139	-3.2616	-0.6155	-0.729	-0.5908929780833	-0.5172821676435999	0.02754012149	0.166031724852431	0.0122	0.3271	0.0203	0.0516	-6.134562061897499	-1.8599811193732	5.3310986889421	0.1752883699015729	0.3203	1.6476	0.1527	-0.0585	-1.0453049826683	-0.8863591386402999	3.4023066088746	0.1755362377375722	0.0318	-0.3275	0.0987	0.3938	1.246387212576	-0.6925160263814	-0.6913750784911	0.1762432058602887	0.0005	0.0618	-0.0002	0.027	-1.6408404383742	-1.3635507580006	-1.910104140485	0.1768062853744339
350	0.1457874563475299	0.3194	-1.6839	-0.282	-0.6092	-5.992730436223999	-1.7450994697292	-3.5927662204933	0.1573369851770393	1.1803	-3.3088	0.0505	-0.5493	0.1061474968285999	-0.709748273828	-0.9338068336645	0.1654019119021474	0.031	-0.5023	0.1576	-0.0636	1.4372795975324	-7.631367664878999	-4.3243498763598	0.1712090239766566	0.0191	-0.3805	-0.0444	-0.1425	1.7452568418519998	-8.0076444104938	-4.1765381100199	0.1750903157527528	0.0129	0.1414	0.1888	0.2339	-2.3210814391772	-1.6828587951618	-2.8765263465998	0.1762983375398484	0.009	-0.1371	0.1389	0.196	4.459139099538	-1.2998543912973	-1.0043488877095998	0.1787236434096624
351	0.0995184986532113	2.3353	5.8979	-0.6433	0.0051	2.7964239360946	-0.2598607177734999	-0.0016524072894	0.1046739231192616	0.0	-0.0082	0.0016	0.0058	-2.5275930073215	-0.0444969677217	-0.0143995492362	0.1103082461942948	0.021	-0.3201	0.4279	0.0041	10.3676361070333	-1.6495352481589	-0.0084194085697999	0.1184914270480834	0.026	-0.4529	-0.3513	-0.0299	-2.9467536563992995	-0.7970111159205999	-0.0381233967482999	0.1204709557253521	0.0003	0.0112	-0.0501	-0.0297	2.9306230138123	-0.1969905547149	-0.0009048897061	0.1291070743743765	0.3475	-0.2646	1.991	0.0573	8.9516804321403	-0.8190825561433	-0.0033835006402	0.133862295199888
352	0.0666344423221361	1.4263	1.4691	-5.4717	0.1033	-1.1933528071924	0.937544421581	0.5846374362019999	0.0732958306510553	0.0008	-0.1268	-0.0008	0.0356	-0.2944038987280999	-0.9509997380803998	0.3685261685668999	0.0880502791379266	0.6044	-1.8859	2.5959	0.0343	-1.0717434992986998	0.0910397730397999	0.5258196053055	0.1061326567713133	0.0014	-0.0153	-0.1375	-0.0035	-0.385955131167	0.3741915649876999	0.2533691177079999	0.1084753358642059	0.0925	0.2871	1.092	-0.0645	-0.8202628470643001	3.9218313292681	-0.0179797650298999	0.109925973643675	0.0059	-0.0658	0.2749	0.0237	-0.9261742857087	-1.9822199157581	0.8254167840859999	0.1132555260071308
353	0.0785640696131959	0.686	1.5621	-3.2246	0.5103	2.9685890384378	-5.26016320459	6.832507426515499	0.0809685430352133	0.7046	-1.4899	3.2432	-0.5612	-0.4925354013333	3.8901995325853	4.7285995168023	0.0934352971115192	0.6369	1.8106	-2.3304	1.2311	-0.3848141832767	2.8584678955085	0.6141053661963	0.1096234989082362	0.0204	0.3574	-0.382	0.073	3.1153385429488	-6.6372086221207	6.275803542110499	0.1137549167653167	0.0609	-0.2791	0.8511	0.0275	-0.9613469551545	4.5225207219957	1.0734352496188	0.1173848032170123	0.2269	0.3733	-1.3628	0.9499	-3.8565218983061	8.6378410762464	-2.6315766374616	0.1188299859291816
354	0.1243236620521141	0.0052	0.1085	0.2129	-0.0734	-6.0402961603403	4.9017875379437	7.5246693656206	0.1257013300378541	0.1309	-0.4786	1.0669	0.4416	10.2775012236996	-3.5979988435764003	-7.750104931531599	0.1261393446740417	0.2753	1.1027	-0.9004	-1.117	6.609353756385099	-1.5542070847728	-4.4288056228683	0.1288393034805834	1.5623	1.8504	3.209	-2.1135	3.5806485670377	-0.0590932321113999	-1.5782456765305	0.1375410622738292	0.0175	0.1795	0.3964	0.042	5.2950211297902	-7.5643271405662	-1.1586129110843	0.1377694426867098	0.2495	0.717	0.6624	-1.328	-2.4637392684954	-4.4254221222281	5.5952084540312	0.1508101386376599
355	0.0920453710265572	1.1241	-4.018	1.1795	0.8855	-0.0148716656046	-0.0243926790339999	-0.0059801406663999	0.1104795292071235	0.0193	0.295	0.4167	-0.0451	10.653305852946	-1.9477947638956	-2.3415791581719	0.1107021267488757	0.0	0.0116	0.0214	0.0036	-1.7210608779715	-0.2205963731349	0.3578248642164999	0.1169001875181628	0.8156	-3.1488	0.2603	0.6949	2.8428880553513	-0.2224454955778	-0.6220920014283999	0.1218662258947032	0.0001	0.0095	-0.0082	-0.0393	4.9402256789376	-0.7409472971730999	-1.0767794072283	0.1379003992137479	0.0027	0.0768	0.1498	-0.0329	-1.5494465780581	0.1637063507427	0.3404352446470999	0.1406509136760001
357	0.0915655327377654	3.2145	0.1721	6.2662	3.6556	0.1552869421728999	-4.1593845486347	-2.192980531218	0.1046858207077709	0.0184	0.303	-0.4106	0.0517	0.1850302733820999	-12.712441393722598	-6.986496048675299	0.106119440250135	0.0	0.0029	0.0134	0.0014	0.2052525911619	1.4887009386573	1.0586029270449	0.1105700868522338	0.0251	0.4515	-0.0432	0.3672	1.1319383362697	2.6724540463589	2.4994233973403	0.1207089684993883	0.0001	0.0157	0.0146	-0.021	-0.2451070812609999	-4.3434312462493	-2.6460155297285	0.1274546534937907	0.3706	-1.502	1.2628	-0.7145	-0.6560056938918	-11.3822141827249	-6.9171736285819	0.1315845782264816
358	0.1055217557499829	2.1654	1.9461	3.1624	-4.1224	0.1678767119969	1.9305231734183	-2.1011145545335	0.1104108561425016	0.1217	-1.0233	-0.3429	0.6987	-4.3259235975878	-0.2014756602146999	1.6455616020581998	0.1378821076131159	0.0206	-0.4105	0.2218	-0.0785	-0.3451170653004	3.5229716840314995	-3.6898648202609	0.1394533636042581	0.0026	-0.0408	-0.1139	-0.1162	-0.2437300751865	-2.2464083669086	2.5570609373157995	0.1412132078574305	0.4079	-1.3902	1.2281	-0.9443	3.3172076334705	5.550121340849	-7.0926042024732	0.1456250115433081	0.1073	0.3743	0.611	-0.769	0.1229469709375	5.032878516236099	-5.4992508021539	0.1544055237363976
359	0.1031126386853893	1.8668	-0.4309	1.434	-4.9915	-0.2993217775656	1.0959001201485	-3.7983728989315	0.107299425255067	0.0906	-0.6665	-0.1308	0.897	-2.0943868962838	-0.6282688572483	3.485399089713	0.1239834630493938	0.3185	-0.5252	-0.4159	1.8452	-1.2139292122485	1.8545124381059	-6.0589840999228	0.1345016978821298	0.003	-0.0513	-0.1647	-0.0595	0.981608615965	-0.8611795989922999	2.5460055456891	0.1431821872783054	0.2549	1.6091	-0.2593	0.1187	0.9757465043907	1.9432309723344	-7.646160644422199	0.1435488509277872	0.2873	0.8535	-0.5067	1.4203	-1.0942083698284	1.3320369904099	-4.2402344767232	0.1514937308929638
360	0.0895409692533476	1.5407	-0.3029	3.5608	-3.6109	-3.8292178350003	-8.4690201315127	3.3484459998462994	0.0925193893274194	1.1026	1.5391	-2.0918	3.3364	-3.9804917880418	-5.995091018066	1.3772421326842	0.098418070755492	0.6508	-0.9284	-2.5041	1.6693	-7.644862324409099	9.8055028843917	-13.304632691819	0.1025224991856908	0.7044	-2.6141	-1.8132	-0.429	-5.0932307253299	-0.2458545988443	-3.8151330300097	0.1112231797542358	0.0253	0.4168	0.3936	-0.1152	-0.9382919391643	-1.4108804239327	1.773977254263	0.1112282324166115	0.061	-0.7895	0.441	-0.0728	1.2519739229354	2.4022067684806	-2.4158194571028	0.1224612626072041
361	0.0824918386067855	2.1339	1.2092	4.5367	-4.0936	-6.668210930312299	-2.8734969332359	-4.1196874306584	0.090433086637839	0.2947	1.7341	0.5052	1.2752	-6.6548342998743	-2.7015285460462	-4.2874854565939	0.103865798115982	1.1085	-1.213	-2.8797	2.499	-4.3318250521928	-2.137113427624	-2.4429661482858	0.1054502904729288	0.5992	2.2491	0.4495	1.8065	-4.4274679598245	-1.7721281318201	-2.9421505218074	0.1115273427528904	0.0385	-0.3231	0.5934	-0.2487	1.9008191852398	2.1041046248667	-2.8854572145687	0.112462309463176	0.0495	0.7675	0.0786	0.255	-4.2368116330523	-4.6998397613606	2.5923909788844	0.1234122299662524
362	0.0879139612543245	1.5582	1.517	-3.2628	-3.693	2.6361797720535	0.2495528437300999	0.8952506635785	0.0974940744486713	0.0136	-0.4411	-0.0925	-0.083	3.33628900336	0.2865352925880999	0.906463427328	0.1135164347026154	0.2995	-0.4513	0.2249	1.9243	1.8899605087666	0.0260450863233999	0.7174595078452	0.1284131246940674	0.0111	-0.3369	-0.0911	-0.0911	2.0161729512522	0.0099537867670999	0.7099843320121999	0.1302308186056292	0.0001	0.0297	-0.0086	-0.0137	1.0440853487166	-0.1382120668490999	0.5047710838809999	0.1379310654089087	0.0035	0.1857	0.0336	0.051	1.1957133890344	-0.3133278964948	0.4299406394896	0.1391375312302978
363	0.0838246294399082	1.5666	-0.2587	-2.5525	4.6316	-0.7629007083036999	6.285560613724099	-12.478035616812	0.1086798046047612	0.0367	-0.7084	-0.0661	-0.0	-2.7840702244548	-1.9988620177442	2.9218495179662	0.1118562229687047	1.043	-0.5164	-1.7183	3.2814	-0.782139450316	2.1741352195127	-5.0637627953356	0.1237373022187575	0.0033	0.1088	-0.1374	-0.0938	0.9421475561729	0.2924367471931	-0.0662536636988	0.1270746616052338	0.0593	-0.1057	-0.5355	0.634	-0.8210103646476	3.2984803508573	-7.057982335457199	0.136258135841931	0.2505	0.8875	-0.7611	1.1791	-0.2813813555664	2.0669254608552	-4.753897085542399	0.1370340206771824
364	0.1447502085953453	0.3558	-0.8525	0.3357	-1.6874	0.7013288652581999	-4.9653265325242	6.566194451707199	0.1585955898143334	0.8814	-1.0082	1.1291	-2.4587	-1.1298531556426	-1.7968748981303997	0.9102797013059	0.1682216499336573	0.0106	0.0724	0.1485	0.2591	1.8914162009025	4.0262870757766	7.116721480292299	0.1711883278687933	0.0004	0.017	-0.0074	0.0549	1.9975636977311	4.741622059964	7.3929882418677	0.1745695868762904	0.0325	0.1781	0.4944	0.0524	-0.4580315634093999	-4.998138620128	4.9883422054837	0.1754711418506044	0.0176	0.0816	-0.228	0.3037	-0.7963816274294	-8.7250252322776	8.3307687216329	0.1767484460058507
366	0.1055803135675402	0.3468	1.1987	0.5886	-1.773	4.3498441602534	1.341990777177	-5.104758233325	0.1292103031809323	0.0501	0.6431	-0.1456	-0.3828	2.1338086130452	0.3694704013037	-2.3985872096561995	0.1432948264801958	0.3977	0.3299	1.2194	-1.6025	0.2896433920133999	-0.1525722730545999	0.2821682161803999	0.1467231036550022	0.0534	-0.6801	0.2759	-0.0882	0.1613851119313999	0.2256716240951999	-1.0188271230072	0.1508020927441365	0.0238	-0.2037	-0.4359	-0.0757	2.2741845465828	0.6163872619769	-2.8501665160308	0.1536941247495991	0.2981	-0.874	-0.2045	-1.4502	-1.6605512967549	-0.0232910741744	2.186292215999	0.1558417925363853
367	0.1572889854357097	0.0021	0.0924	-0.0693	0.0844	-0.3929188476009	-2.1275924141946	-3.6299847275355	0.1640677514223104	0.2415	0.9262	1.1595	0.0737	1.4748915348816	-0.0707387691985999	0.8657433905534999	0.1686826060604355	0.3576	-1.7225	-0.1197	-0.4458	-0.5821588252679	2.0384411066284	0.1855810758119	0.1757296390564891	0.0181	0.3658	0.1221	0.0774	-1.7011533044373	-4.1439620806003	-2.5654410028549	0.1783732497813718	0.0137	0.291	-0.0967	-0.1458	-3.5357975120397	-2.7775786243893	-2.6640739808198	0.1809500201296295	0.0068	0.0166	-0.1973	-0.1307	1.2788845559342	0.674339546198	0.2149309767141	0.1839932612058442
368	0.1060166752198478	1.6384	-0.7529	-2.1314	4.251	-0.6517566465762	0.3164753389508	-0.345038379239	0.1083406250278486	0.3999	1.1435	0.7856	-1.9006	-5.281801871475	-0.1679947410889999	2.1525358956584	0.1192256106059267	0.2273	-0.7045	-0.6191	1.407	-1.1908741962582998	4.599475690044899	-8.166275510276199	0.1243891298420803	0.0016	0.0248	0.1162	0.0717	0.1698045205011999	-1.9471259323737	3.5669178493234	0.1418576345375877	0.0804	-0.0094	-0.4339	0.8134	-2.1077241836911003	0.4245113012529999	-0.0388709143316	0.1421679445930143	0.0055	-0.0334	-0.2156	-0.1034	0.5314063156648999	0.6953093815611	-1.4872452465214	0.144386582276181
370	0.1164288192099103	0.0066	-0.2117	0.0933	-0.1785	-12.0251579904243	7.1588972092027	-12.3465118651819	0.1167201581699975	0.0052	0.1434	-0.1145	0.1806	12.5162376996217	-6.909855824871699	12.2220698590778	0.1195177154215955	0.4735	-1.648	0.9184	-1.5437	0.2359794981385999	0.0339923785248	0.0168781601703	0.1210707286886855	0.2652	-1.2328	-1.142	0.6795	0.2578542232078	0.0368250767351999	0.0205370620254	0.1323957611396913	0.0066	-0.1699	-0.2099	0.0365	5.1631826339145	2.2955871552836	-0.248647954024	0.1327233485148452	0.0115	0.2843	-0.2196	-0.0251	2.1780695225827	4.061892518560099	-3.2873462731692	0.1418711549755442
372	0.1128050482105817	0.0487	0.6564	0.1657	0.4347	1.9091205647175	0.698338794925	2.1071733812613	0.1132474529191193	0.001	-0.0436	-0.0142	-0.1037	-2.876368974477	-0.0906463427327999	-1.0154042793363	0.1200342736190775	0.4254	-1.6441	-0.5122	-1.5331	-0.6119414995078	0.1636276646813	0.3839486366012999	0.1227778645116768	0.1582	1.199	-0.4995	-0.4961	-0.3617985103171999	0.3539692472079	0.5670511014791	0.1382742447805189	0.001	0.1014	-0.0102	-0.0231	0.7610909288915	-0.8642876984176	-1.3573739021807	0.139759569496952	0.0052	0.0515	-0.1873	0.1357	0.9703171661541	-0.5313669726342	-0.5578448322952999	0.1436434061626366
373	0.0991428802998158	1.6009	3.0254	-3.8286	0.6406	-2.802404076761	-2.4835681559682	0.8935589132583999	0.0994010926985625	1.6497	-3.7937	-3.2088	-0.4533	3.4641145101043	8.046043208457	1.3599311991762	0.1161261783675987	0.0012	0.0705	0.0557	0.0886	0.6643857594309	2.9871589489282	1.2583081508781	0.1260217509304283	0.0027	0.1183	-0.0597	0.119	4.0214085399698	-11.562562635453698	2.4032690303095	0.1262030812041016	0.0015	-0.0285	-0.0226	0.1279	-7.28239498257	8.7347036178298	-0.186879395825	0.1263357542913227	0.0018	0.0024	0.1402	0.0442	2.6128886978791	8.7059832054188	1.0841758969999	0.126584164179617
374	0.1224236930545098	0.4252	-0.6385	-0.7591	-2.0558	1.2882481972408	1.1853661719603	-10.952706316572998	0.1248928316616038	0.6674	-0.2982	-2.2391	1.7067	2.2007311082659	-8.3766426954291	6.4445851438135	0.1317583734220145	0.0382	0.0602	-0.5326	0.3848	3.6327780827152	0.2352713235859999	0.3110853437449	0.1335231674394998	0.0129	-0.1819	-0.078	0.3251	0.8617697444528	0.6952306954997	-15.3384313208248	0.133790808240742	0.0159	0.3448	-0.1998	0.1396	2.5846404018365	-12.1246171720339	8.7382838336235	0.1389413380664417	0.9688	0.5788	-0.1345	3.1789	3.0640745739467	0.0402479204061	-1.3881794952188	0.1467228765442779
375	0.1163888572772563	0.3039	-1.385	1.1181	-0.8652	-7.2802311158815	8.0868812743236	-4.2430278319029	0.1258811943816258	0.0138	0.3096	-0.0994	0.2433	-10.3319913212191	-5.6060277874737	-3.8892159568178	0.1315468098600303	0.0752	0.7364	-0.4488	0.3378	-6.483928174513499	6.4244808551258	-4.2807184553135	0.1346928883626692	0.0037	0.0838	0.1354	-0.1248	-1.4963334866131	1.5689213782546	-0.463854331953	0.1353617595801197	0.001	-0.1044	0.0063	0.0201	-13.0090091591392	-3.6633869605998	-5.1554713998973	0.1397706097241024	0.0331	0.4202	-0.2433	0.3451	-4.506783509715699	8.605107674704	-3.0748939073892	0.143102225193717
384	0.0896647798774185	3.224	-5.8864	2.7692	-3.4082	-4.6241831133245	1.858564770268	-2.4771945849948	0.1061109743120196	0.0	-0.002	0.0049	0.0004	0.5268425241036999	-0.5282195301782	0.4797095733251	0.1105045102843155	0.0241	0.1733	0.4772	-0.2626	1.9305231734183	-2.162292967272	1.9700235762411	0.1219028469477545	0.0259	-0.4593	-0.3131	0.097	-10.5674987029893	4.4105897996542	-5.7515970010637	0.1232528665915178	0.0001	0.0218	0.022	0.0105	0.3582969805848999	0.4625560119399	-0.2463267152126999	0.1258400847680787	0.369	-1.6646	-1.2052	0.4188	-11.0527556436431	5.6489116909367	-6.758031069400399	0.1290309819919349
393	0.1302552227186835	0.5905	-2.0742	-1.5753	0.1278	7.2399438524447	4.9268097054689	-0.3464153853134999	0.156060033815151	0.0269	-0.4839	-0.1336	-0.0797	4.8720442067345	2.5318027116064	-0.0225435565910999	0.1705025651993509	0.188	-0.0975	-1.2476	0.2961	5.152796073809699	3.0793003268276	-0.2436513891250999	0.1779599688995325	0.0032	-0.0564	-0.1435	0.0554	-0.0900168542416	1.3019395719244	-0.4606282034356	0.1917640251540278	0.1517	0.8566	0.6605	-0.127	5.0866997822337	1.9556633700356	0.0668438091593	0.2054697714968614	0.1332	-0.4137	0.81	-0.381	5.4984639415399	2.8438716311188	-0.0854530626804	0.2208123250417328
394	0.1198006895041647	0.5757	2.3033	0.6303	1.2271	7.937771187970599	2.6396419587551	4.9903487000494	0.14625125356332	0.0848	0.7766	0.1955	0.4784	6.0286899662838	1.6394634322996997	3.4741469829327998	0.1662589182626588	0.1074	-0.0904	0.4886	0.85	4.6404317850036	1.6967862280296	2.7327669124219995	0.1679824141426462	0.0032	0.0407	0.1062	0.1239	-0.0303728197004	1.5835963287057	2.5836961690997	0.1860509479441648	0.2285	-1.1449	-0.3843	-0.6196	5.1371768906218	1.4353911320588	2.6162721985193	0.1991838820860863	0.0908	-0.1412	0.5295	0.6194	5.972036002075799	1.9692760586578	3.640410630671	0.2082133006506231
395	0.1186623763771942	0.5739	0.2157	2.662	-0.3479	1.1587702832070998	9.5751887826739	-1.8806755535214	0.1443401675325113	0.0859	0.0677	0.9223	-0.1943	0.5249147155994	7.2459239931111	-1.1463378855059	0.1658140528204483	0.081	-0.4406	-0.1967	0.7074	0.9615830133387	4.593259491194299	-1.1755304142852998	0.1663210109961657	0.0233	0.2473	0.1689	-0.3474	1.4689507372459	2.1427394810141	-2.0736531191049	0.1850547917983663	0.2171	-0.0911	-1.3199	0.0949	0.4653100240889	5.9134935723942	-0.6621038636502999	0.1978938152636171	0.1166	0.6125	0.2979	-0.6482	0.8400130484756999	7.066244371904199	-1.2938349076002	0.2064968014714117
397	0.1162252537673489	0.0111	0.3521	-0.1348	-0.0406	1.9667974477237	11.5470221383272	-3.4852810606209	0.1332887660199741	0.0012	-0.0284	0.0874	-0.0737	3.6920680299801	13.520193157024298	-3.7842094078795	0.1434579320369779	0.0059	0.134	-0.2099	-0.0133	2.9941226653621	9.0302484644482	-6.585354507658099	0.144353995562177	0.0005	-0.0206	0.0661	-0.0224	-0.0880103596759	1.2989888446218998	-0.7579041434048	0.1499672197569296	0.3721	-0.8692	-1.6795	0.3817	-0.7315836558665	1.2896252033153	-2.8088956768265	0.1516473628456014	0.0041	0.1562	-0.1132	0.0596	0.4350158904498999	12.1591996960192	-0.7961455692452	0.1535323506202507
398	0.1348301433536288	0.171	-0.4265	1.2054	-0.5177	-1.2606293896894	5.5529146960287	-0.589752030193	0.1455681783707817	0.0299	-0.0679	-0.2889	-0.4688	-0.9952606476179	4.646333239608599	-0.9802709529212	0.1498782121976365	0.148	-0.3155	1.1076	-0.3934	2.6999941678489	-1.7049302353845	1.4013987535339998	0.1578287269342296	0.0434	-0.4787	-0.2206	-0.3664	1.6063366004503	-0.6785492504828999	0.6769755292548999	0.1589399289941084	0.0108	0.088	0.2247	0.2089	0.8681826584569	0.821482481016	0.8607074826239	0.1634705362108233	0.1883	0.1839	-1.2687	-0.2904	1.461987020812	-0.7534583809357	0.3346911621648999	0.1671825654510521
399	0.148522993261758	0.2816	1.2264	1.0179	-0.5512	-3.2727500087795	-3.6956089027431	-0.3107312564685999	0.1537873875112813	0.0487	0.0896	-0.4898	-0.4765	-1.6451681717512	-0.8911983314164	0.6167020062224999	0.1613273250126347	0.0827	0.5366	0.4083	-0.5604	-1.6553973597332	-1.0116666914198	0.6676118879483	0.1650367336597004	0.2675	-0.3373	-1.2554	-0.8609	-2.4201078474491	-2.3659718372059	0.2082426614950999	0.1694582351205022	0.0542	-0.2119	0.1492	0.6423	-2.2769779017625	-1.0988901904817	1.5283193705721998	0.1713484512192201	0.5062	-0.6217	-1.7735	-0.9482	-0.2577755371464	-0.4883650400791	-0.4047217568108999	0.1744737784900335
407	0.0911608949257067	1.2157	-1.8568	-4.068	-0.088	-0.286417263496	-0.7546386718567	-0.0118815952714	0.1107800757063643	0.0001	-0.0036	-0.0285	0.0023	-0.2925941193159	0.8087353390692	-0.0342677797396999	0.1147581387005906	0.7266	0.605	3.0217	0.0024	-0.4476843463352999	-3.3130372722163	0.0159732704642	0.1269675583191211	0.0	0.0056	-0.0086	-0.0075	0.2284649792748999	-0.7510977990937	0.073964897716	0.1274078988190208	0.0375	-0.653	-0.09	-0.0829	-3.4781206290335	-8.7835676619592	-0.2120195924423	0.1385631167595509	0.0008	-0.0383	0.0822	-0.0022	1.8190643674452	6.956516659281899	0.052326230831	0.139975572007866
408	0.0873456743632163	2.0044	-3.9767	4.3135	-0.0202	-0.0230943590209	-0.0361562452133	-0.8638942681106	0.101516161644073	0.0004	-0.002	-0.0054	-0.0781	-0.0955248785395999	0.0508311956644	-0.9932934960829	0.1100898384411632	0.0865	-1.0045	-0.4117	0.0143	-0.0262418014768999	-0.0316317966828	-0.8655466754000001	0.1268846978166	0.0002	-0.005	0.0009	-0.0534	-0.0288777845338	-0.0172322474466	-0.7384293432083	0.1277037572090226	0.0003	0.0041	0.0082	0.0554	-0.0191993989816	-0.0229763299288	-0.7357540171207	0.1331434923299791	0.0004	-0.0042	-0.0097	-0.062	-0.0308055930380999	-0.0127077989161	-0.7496027639271	0.143606160003854
409	0.0973130484592695	2.9144	-3.536	-3.9677	-4.0839	0.051932800524	0.3898894342369999	-0.3599100448435999	0.1147192693248676	0.0036	0.0128	0.1306	-0.1743	0.0589358599885999	0.4334815122525999	-0.3906762948509999	0.1443108658391616	0.0027	0.0202	0.1059	-0.1269	-0.1205470460647999	0.0723518334573	-0.1725191896195	0.1493722054615067	0.0105	0.0738	0.1954	-0.2479	0.0461100319804	0.3046330867101	-0.4016530004162999	0.1520013913479597	0.4964	1.1824	1.3017	1.3439	0.0534278356906	0.4129837932579	-0.3748603965095999	0.1557513557964988	0.0942	0.4343	0.5996	0.5992	-0.0842334287287	-0.1017804204208999	0.0690863619091999	0.1572083390790038
410	0.1061928433182071	1.258	3.594	-1.2232	1.8321	-6.1387717661824	-1.7323129847517	0.0367070476430999	0.1066778614219808	1.3443	-1.3305	-4.1382	-0.0862	3.6697998746039	1.7286540828965995	4.1473455812405	0.1221974635786344	0.0022	-0.0355	-0.0176	-0.16	-0.5340029556910999	0.3215505899110999	2.2728862265697	0.129592249765189	0.1242	0.9294	0.6509	0.3871	-5.2220398078417	6.4020946706575	-1.1874906956181	0.1296109717002192	0.132	-0.507	1.0665	-0.3653	2.9637498456617	-6.6464148913045	4.3760859617303	0.1367172600156985	0.0043	0.0694	0.1465	-0.1447	1.9283986497605	-1.2978478967315998	2.4507560683644	0.1367627339770799
411	0.1238897934728705	1.0382	1.6443	-3.1132	-0.4183	1.4266963222741	-2.0078715717745	-1.1233615555771	0.1351105953311805	0.02	-0.2253	0.4057	0.0848	0.1899481522195999	0.3164359959200999	-0.3309929172791	0.1429180336189122	0.0194	-0.1264	0.2799	-0.3308	1.2426889676902	-1.4118639997001998	-1.0480196517866	0.1513098608746052	0.2187	-0.398	0.0666	1.4159	-0.593292902956	1.9657351858948	0.9253874250947	0.1602709433656757	0.0485	0.2458	-0.1105	-0.6177	0.0649553436857	0.0703453388916	-0.3097083376704	0.1609318171986895	0.0069	-0.0455	-0.1877	0.1644	1.0780383842107	-1.3404170559489998	-0.6842933329651	0.165107984688288
412	0.1440686592340808	0.2309	-1.1202	0.7786	0.7369	-5.885992793934899	4.487623453764799	2.3709684021048	0.1572930976832902	0.6238	-1.1724	1.3218	1.6814	-4.9460877905119	-0.7174201648144999	-3.0224496474661	0.1588356223303449	0.5052	1.1279	-1.0584	-1.5423	-4.3622372149239	1.1395315411948	-0.4524448530499999	0.1686338143715155	0.0038	-0.1354	0.0881	0.0879	-8.2858783236042	-1.1029818656745	-4.1966423987076	0.1748229792357819	0.0263	-0.3692	0.0736	-0.289	-5.0641562256426	4.085380307888	1.6332472334491	0.1758040648578067	0.0265	-0.0616	0.2401	0.4053	-6.8556017855364	7.075922757456399	6.030539088726699	0.1768180907221797
413	0.1489325473962592	0.2869	-1.6325	0.0828	-0.4668	-0.0111734207188	-1.1988608314904	-0.1144882193369999	0.1493137248174965	0.0578	-0.2788	0.708	0.0347	0.3047511158022	1.6147953520507998	0.2443989067083999	0.1495111365884104	0.0179	-0.3522	-0.1562	0.1775	-0.8582682147205001	-1.6043301058845998	-0.54686812673	0.1509099662957477	0.0619	-0.0537	-0.7759	-0.1004	-0.2672965505758	-6.9155999073539	-0.6198887917092	0.1550059567173052	0.1482	-0.9358	-0.0004	-0.7475	-2.3400841230053	-3.5933170229231	-1.4846092634644998	0.1553820425219002	0.1366	0.0522	-1.1472	-0.0007	1.5763965540876	-3.4756420180993994	0.631849073042	0.1596514246315873
414	0.1410839561307969	0.0981	-0.5597	-0.7805	-0.348	7.408292680809999	2.6674968244907	7.4401211926463	0.1422493733424904	0.0406	0.0774	-0.6238	0.1817	2.9029255201995	-10.214237630334	2.9486027788422	0.1455703803893252	0.1106	-0.6007	-0.6475	-0.5998	-1.3788158539122	-0.5355766769190999	-1.3533609130493	0.1467285039658329	0.1279	0.0177	-1.1435	-0.0022	-0.3076231570433	1.5972090173279	-0.4596052846373999	0.1489830435180905	0.2451	-0.8159	-1.0093	-0.8852	3.9731739843316	2.5187014823833	4.4522934121962	0.1505420292827389	0.1813	-0.5357	1.1244	-0.5046	1.1852087998375	-6.024834349275199	0.6938930324559	0.1554868754357563
415	0.1447318063792959	0.1372	0.5762	0.333	-0.9895	-3.0990111852083	-1.9213169042345	7.0979941976791	0.1479276629222852	0.0191	0.1855	-0.0747	-0.3918	-2.6624215735304	-1.5136837631518	6.580908745188999	0.1493278718311568	0.0858	0.3904	0.3072	-0.7845	1.3801141739252998	1.1002278535255	-1.5653805054916	0.149866223470843	0.0154	0.2274	0.1068	0.3014	-3.2458787188114	-1.5832815844601	-7.277359074640399	0.1535215463236585	0.0114	0.0445	0.1589	0.2895	-2.8317933206939	-1.5119133267703	-7.629872629712399	0.1545229892249256	0.0568	0.4885	0.3538	0.4332	1.8003370848319995	0.7830443400221	-0.0411134670814999	0.1603307528646681
416	0.0379190540493479	0.182	2.1109	-1.2318	-1.1082	-0.6471141689536	0.4832897891187999	-0.9821987614255	0.0742765899392238	0.0133	-0.1919	0.1168	-0.4675	2.3133308621293	-1.5809996886795	15.5862530712041	0.0792505985057129	0.0104	-0.0889	-0.0715	-0.4283	-1.1015261735386	-0.0018491224429	3.0239446826327	0.0857531860918052	0.0029	-0.124	0.1044	-0.155	3.4475510941796	-1.8951931318497	17.5581257698881	0.0955266947251796	0.0284	-0.2114	0.1384	0.6184	-0.8056665826746	0.1237338315515	-1.4991661848235	0.1050553666054899	0.6515	1.0193	-0.5034	2.8301	-0.5479303885589	0.6783525353294	-3.010528709164	0.1066211506246505
417	0.1515838578361828	0.019	0.0342	0.2098	0.3777	2.0759350148855003	2.881483568468	5.9040905880569	0.1541045200757635	0.0532	0.49	0.1632	0.501	-0.6364915506646	0.4325372795157999	-0.3077018431047	0.1555983882713522	0.0087	0.1427	0.1925	0.1633	1.4722555518247	2.5312912522073	4.8733818697783	0.1663811053022962	0.0225	-0.0943	-0.244	-0.3672	2.7463796010442	3.1946934358707	7.0968925928195	0.1687917827425132	0.0112	-0.3152	0.0007	-0.0146	0.4647198786284	1.8929112360691	0.1781845860403	0.169090377485999	0.0304	0.3618	0.3561	0.1106	1.4524266643519	2.5741358126396	3.0070271794317	0.1709899143117396
418	0.0968153062750466	1.8728	-0.3247	-5.351	-0.527	-0.2432186157873999	-0.00393430307	-0.0455592295505999	0.0995273706711816	0.0405	-0.3765	-0.3879	-0.5639	2.8226657375715	0.4175869278497999	3.983875288682	0.1085383124185735	0.445	0.0575	-2.4789	0.0414	-2.3444118563823	-1.4185916579499	-2.7795457759243	0.118214318890079	0.0074	0.0045	0.2861	-0.1068	2.6589200437981	-0.1704733520231	3.9707740594589	0.1196553257783648	0.1769	0.7133	0.4727	1.2189	2.1120125740374	-3.9644398315162	3.2448558000132	0.1214197460553863	0.0516	0.5886	-0.0121	0.5388	0.494935326206	1.1588489692685	0.965084543071	0.1232161356580352
420	0.1048680950711702	0.0107	-0.3861	-0.0347	-0.0489	7.154490789764299	0.6303933809061	0.8332067041646	0.1051788795601648	0.0041	0.2392	0.023	0.0288	-7.1691657402154	-1.1524360552644	-1.1043588717489998	0.1163441697510691	0.8014	-3.179	-0.2733	-0.3892	0.3942565106446999	-0.2204390010120999	-0.079079491707	0.1236568054317357	0.0049	0.2194	0.0995	0.0451	0.5138986670034	-0.2178817040165999	-0.0674339546198	0.1325017648865045	0.0003	-0.0569	0.0019	-0.0239	5.3637140613924	0.0693617631241	0.5572153438041	0.1356331495457781	0.0278	-0.5434	0.0989	-0.0494	-6.9375926615152	-0.6443601568045999	-0.9694909625094	0.1404674670096713
421	0.1175135691177923	1.1062	0.9155	2.7105	2.4362	-0.0681421291723999	-0.363923033975	0.4300586685816999	0.1268440034702349	0.1558	-1.1855	-0.2225	0.6223	0.7503502815104	2.2906692764461	2.7885159869239	0.1338367217238487	0.7347	2.5036	0.5248	-1.3004	0.6010828230346	-0.0716436589047	0.3353206506560999	0.1403671200838595	0.1476	-1.0867	-0.2429	0.5808	-1.1206468864588	-3.4605342943106	-2.2224091181816	0.1407881749143421	0.002	0.0995	0.0908	0.0541	-0.2522675128484	0.3698638316107	1.5565283235841	0.1506727098224728	0.0197	-0.0306	-0.3586	-0.2587	-0.5941977926620999	-1.4054510856960998	-0.0937937851888	0.1558752836508626
422	0.1183437198189036	0.5726	-2.5282	-0.9149	-0.1701	0.4935976631621999	-0.1314844085994	-0.0313957384985999	0.1325959901125669	0.0018	0.1349	0.04	0.0257	2.8784541551041	0.7010141210126	0.1341990777177	0.1346462876675004	0.0112	-0.3515	0.0289	-0.0295	-3.7047364858654994	-1.5168705486385	-0.3302060566651	0.1416214889958978	0.0013	0.0228	0.054	-0.0997	0.036589018551	-0.2775650815885	-0.104259031355	0.144776944819494	0.0085	-0.2625	-0.14	0.0062	8.8071341373485	3.9475223283152	0.2987316321050999	0.1569452570294359	0.0196	0.3898	0.1861	-0.0243	-6.696970685753999	-3.8117495293695	-0.3505857465677	0.1574353560925525
424	0.1069921760495151	0.0118	0.0281	0.2343	-0.3315	-1.2725109849607998	2.4939153730423	-1.4678097893556	0.1257444321988883	1.0633	-2.2384	2.5899	-0.9831	3.5761634615379	-4.9681198877039	2.3048327674981	0.1283301080069867	0.0108	-0.2572	0.2054	-0.1325	0.9401804046379	-0.3798176183778	0.3462186701599999	0.139109918167657	0.0374	0.195	-0.252	0.5495	5.3902312640842	-6.9429433136904	1.9915048710033	0.1524452667638089	0.0015	0.068	-0.0781	0.0652	-1.5651837903380998	4.6872893345673	-4.2676172260904	0.1556058469109317	0.0613	0.5026	-0.3937	0.4278	10.490425705848	-6.7090489961789	6.9946793990609	0.1620750712701389
425	0.1222147331810071	0.6041	2.3431	1.0944	-0.852	8.3374570368519	3.7986089571156993	-3.4836286533315	0.1537259643501687	0.0587	0.654	0.3155	-0.2133	5.707808207894599	2.6105674590678	-2.2947216086082	0.1655097358421926	0.0004	-0.0139	-0.0502	-0.0289	0.5371110551164	-0.1037082289252	-2.932236078071	0.1701841578013694	0.0845	0.3467	0.0603	-0.7879	4.9464418777882	2.2418839183781	-2.2247303569929	0.1884870114389496	0.2173	-1.1794	-0.5697	0.1172	5.556967028190799	2.5981744043973	-1.744076550931	0.201809350045035	0.2935	-0.633	-0.1809	1.3223	6.3764430146411	2.9085909166203	-2.50615105559	0.2277567730791092
426	0.1238503236134525	0.593	1.9132	0.2188	-1.8639	6.771722444083999	0.371398209808	-6.8386449393047	0.1551999710146819	0.0562	0.5227	0.0973	-0.5101	4.5183897037722	0.3223374505251	-4.5435299003895	0.1673379275611168	0.0002	0.0398	-0.0195	0.0144	0.4962336462191	-2.4073213624716	-1.4067494057092	0.1715388651868786	0.096	0.3597	-0.5788	-0.6122	4.1032027007951	0.0483132416996	-4.1494307618676	0.1900283082916195	0.2312	0.9755	0.2952	-0.8867	4.495177315659199	0.7590844343258	-4.2409819943065	0.2020851014185831	0.2359	0.5299	-0.9072	-0.8046	5.2943522982683	0.4375731874454	-5.179903421962	0.2304757768470997
428	0.0944424085935663	0.2225	0.5434	-1.6739	-0.6609	-4.5351104918197	3.7224408496805	1.7821212616179	0.1104435479595269	0.0	0.0002	-0.0006	0.0102	-0.8613369711150999	0.3323699233536	0.2025379220436	0.121664634624975	0.0	-0.001	0.0041	-0.0122	-2.1825939711132	0.1159045684421999	0.2488840122082	0.1356131189678851	0.0017	-0.0958	-0.0944	-0.0245	-1.7884161465299	0.8552388013565999	0.4820308121364	0.1438822608633224	0.0313	-0.5086	0.2252	0.1295	-2.4460349046804	2.8881325406563	1.2819139692981	0.1457490422957347	0.1748	-0.5614	1.1268	0.4624	-2.0170778409583	-0.7837918576053999	-0.0934790409432	0.1682436135251583
429	0.1304088605512104	0.2291	1.1663	0.7909	-0.8056	-0.0489033871600999	4.0635055828188	0.8132991306304	0.1481744154167825	0.1595	-0.4202	-1.1926	-0.1262	0.3391369246339999	4.3060553670843	0.5411633872785	0.175113364551323	0.5776	-1.0686	-1.9409	0.197	0.5613857050583	4.4912823556199	0.5007187517188999	0.1792896896954534	0.1468	-0.3189	-1.0514	-0.1461	-0.5962829732892	2.9260592222511	0.8270298483447	0.1835135225076775	0.0321	-0.2396	-0.4526	0.0234	-1.6039366755776	-0.9409672652519	0.9652025721631	0.1873168723086536	0.0045	0.1509	0.1008	0.052	0.0516573993090999	0.9756284752986	-0.364709894589	0.1917678698666451
430	0.1309281562046555	0.2156	-1.2698	0.4205	0.825	-0.3783619262418999	2.1949870257837	-2.350746084325	0.1527104431564475	0.1198	0.4278	0.5803	-0.8107	-0.1775157545184	2.0768792476223	-2.4255371856857	0.1768081371720709	0.226	-0.805	-0.4041	1.0516	-1.2862417026751	1.4207555246384	-0.4815193527372999	0.179902416422412	0.0448	0.1594	0.3678	-0.4617	-2.1174025692433	0.9260562566166	0.6144594534726	0.1826601796856942	0.3516	0.848	0.6927	-1.2995	0.3680147091678	1.3499774124090995	-2.2735550580916	0.1847453012525111	0.0622	0.43	0.3217	-0.4652	0.1946693159036	0.2354286957088	-1.249534655032	0.1942211654795083
432	0.1275947142944265	0.1796	1.039	0.4921	-0.8888	-0.5828669998204999	2.8949782279981	0.989477222105	0.1499400219614707	0.1213	0.0006	-0.9458	-0.5645	-0.3610509927338999	2.576181650236	0.5633528565932999	0.1618946417220081	0.0731	0.4708	-0.113	-0.6654	0.7720676344567999	-1.5186409850199998	-3.0996800167302	0.1656073228949633	0.0243	0.3631	0.2955	0.0357	0.9155910104504	-2.3081769251076	-3.6432039858507	0.1695835638584922	0.7275	-0.3861	-2.358	-0.8516	-1.9622336561625	2.4483561434917	2.2661979113507003	0.1741824285051539	0.0189	-0.0326	0.391	0.0961	-1.8377523070277	3.4520755427101	2.7195869971375	0.180532682491665
434	0.1272942949477918	0.0589	0.6449	0.4733	0.2324	-0.8725497348646	-0.9215711511168	0.4859257721757	0.1432362863023064	0.0276	0.3517	0.2846	0.2912	0.3891812596844	0.1306975479853999	1.8928325500077	0.1435499894213533	0.039	-0.3929	-0.3687	-0.3419	0.4835651903337	0.2253568798495999	1.9159662520593	0.1598286356753116	0.5641	1.1694	1.1648	1.6032	-3.695884303958	-3.4064769701288	-0.8845100161974	0.1661964227567346	0.0069	-0.1736	-0.1802	0.0043	1.8115498485815	1.3179521854193	0.1049672059075999	0.1714802059412309	0.4576	-1.0874	-1.113	-1.2576	0.6500648962561	0.5488746212957	0.1474183360328999	0.1717171327732118
435	0.1032318001544878	1.6512	3.8862	-2.5678	1.5153	0.0732173801326999	-0.0833678820533	-0.4897420461535999	0.1212495923487967	0.0993	-0.3323	0.102	1.0523	0.6383013300768	-0.4216786030426	-0.6006893927275999	0.1256881623932556	0.0018	0.0191	-0.1417	0.0346	-1.3293616643223	0.7113613380867	0.3165146819814999	0.1269290641538341	0.0232	0.0933	-0.025	-0.5141	-1.5501154095799998	0.6890931827105	1.8181201347084	0.1288740003398607	1.2708	1.0963	-0.2663	-3.6767	-1.1105750705996	0.8577960983520999	-2.4478446840926	0.1309432998595524	0.0561	0.2941	-0.3119	-0.6771	2.656048002557	-1.7547385122506998	-0.1489133711995	0.1366733221753973
436	0.109497952614342	1.221	3.7609	1.3012	0.943	8.0036707643931	2.4862434820558	2.0083436881429	0.1308370274752967	1.0084	-2.8497	-1.7162	-0.7032	7.956852557860099	2.990463763507	1.9886328297622	0.1383023304392623	0.0038	0.0554	-0.0007	-0.194	-0.8361967744977999	0.4665296580406	-0.2233110422531999	0.1466932158101877	0.0141	-0.3019	-0.2175	-0.0757	-1.7641021535573	-1.7354210841769997	-0.4366289547085999	0.1628578884948772	0.003	-0.0388	0.0039	0.1626	0.9114206491962	1.2609047909043	0.2119015633501999	0.1656475556700182	0.1434	0.9758	0.5365	0.2418	1.2945037391221	0.6999912022143999	0.3223767935558	0.1840449627049824
437	0.1151568602415324	0.0022	0.0867	-0.1433	-0.0132	3.4069097434665	-1.7052843226607997	-0.0809286141498999	0.1169699494647847	0.079	-0.5297	-0.8366	-0.1819	3.4178077629704	-2.5061903986207	-0.0566146211773	0.1240643306369347	0.4066	1.172	1.874	-0.1758	4.2548307411129	-2.660375735934	-0.0815974456718	0.1299442346385218	0.1083	-0.9376	0.6089	0.0161	4.723917696149	-2.8840802084942	-0.095996994908	0.1501585465774022	0.0014	0.028	0.0284	0.111	6.8386842823354	-3.4453478844603995	-0.1157471963194	0.1506713368683209	0.0035	0.1694	-0.0729	0.0217	5.994697587759	-4.3348938085874	-0.1166520860254999	0.1512002424658436
438	0.0955229315960264	2.9905	5.3871	-0.1716	-4.2321	-5.191430929957099	0.2779191688648	1.8249658220502	0.1039028947050806	0.0401	0.2853	-0.0837	0.7003	1.3279846582478	0.1783026151323999	-4.969811638024	0.1262606600200901	0.0321	-0.0471	0.0403	-0.6146	-2.231536701304	0.1940398274124	-0.6324785615331999	0.1377167030196168	0.0028	0.0381	-0.1689	0.0089	3.7279095309478	-0.2264191416785	-1.2424922525367	0.1381906860411432	0.1985	1.0927	-0.1327	0.9708	-10.512064372733	0.3975219821927999	6.7571261796943	0.1384221886752431	0.2084	1.4896	-0.1189	0.1593	-11.7639989526377	0.5365995957173	6.126890170911	0.1487845917417564
439	0.1118393550362699	1.7115	0.0024	-4.7912	0.0024	2.4077147927786	-0.0015737212279999	-0.6655267073212	0.1248110350515532	0.1089	1.1017	0.0012	-0.309	2.2710371041268	0.0031867854866999	-0.6283868863404	0.138666211431132	0.8478	-0.0014	3.0284	-0.0012	3.3003688163309	0.0010622618289	-0.9167319583407	0.139614327411362	0.003	-0.0495	0.0067	-0.1734	-1.4642689165926	-0.0007475175832999	0.4227408648715	0.1416877770304216	0.0335	0.5726	0.0002	-0.163	4.943373121393599	0.0032261285174	-1.3779109642060998	0.1588827713251911	0.0	-0.0001	0.0005	0.0	0.56653964208	0.0008655466754	-0.1470249057259	0.1602353986998598
441	0.1112406360430938	1.1982	-1.5164	3.722	-0.0576	-4.0242412381802	8.783331603774998	-0.3775750656279	0.1191817668438543	0.11	1.1156	0.3649	0.0801	-6.161512037926999	-11.0601521334147	-0.9676418400665	0.1273836093638078	0.7041	-2.3524	-1.6546	-0.1392	1.4327158059712	-3.885124281625	-0.0906069997021	0.1301933071168418	0.177	0.8986	-1.0987	0.1565	-6.5087536268852	13.1645321594963	-0.9670910376367	0.13711697856537	0.0051	0.1417	0.0328	-0.1863	0.2385761381648	-1.5023136272795	-0.9042208745781	0.1396030736707313	0.0076	-0.2427	-0.1502	-0.0041	-5.7645015151333	-11.5030759730353	-0.4633035295232	0.1403592671242038
442	0.1117267827181204	0.3134	1.9372	-0.252	0.6253	-9.0336713081191	0.5118921724376999	-1.7563515765094	0.1370112864526898	0.0048	0.0424	0.1216	-0.1895	-4.8240850523112	-0.4907256219211	-1.5917403360606	0.1385403274110961	0.0798	0.5994	-0.1623	0.6914	-2.0801447191704	-0.7686447907859	-0.5907749489912	0.1405439199028257	0.0031	0.1473	0.1053	-0.0186	-2.3049114535595	-0.7636088828563	-1.2934414772932	0.145037294925495	0.1246	0.9419	-0.3279	0.5426	-5.4357118075734	-0.3596739866594	-2.6775686403499	0.1531616772537581	0.0506	-0.548	-0.0016	0.442	-0.9103583873673	-2.704439930318	0.172715904773	0.156079558722564
443	0.1621486488974247	0.0057	0.0426	0.2043	0.0972	1.6167231605551	2.6094265111775	-0.1599687628262	0.1622300214204594	0.0068	-0.0703	-0.2186	0.1002	-3.0590780090478	-1.131112132625	-0.268712899681	0.1716823436731711	0.2192	-1.0488	-0.8092	-0.4005	-1.1246205325594998	-0.631849073042	-0.8415474266729999	0.1728564881105609	0.0324	-0.1425	-0.5015	-0.0949	2.0177466724802	1.9338673310278	-1.8695021328026	0.1766979561314018	0.2926	-1.2657	-0.8963	0.2811	3.0414523312942	2.8552417669911	-1.3412432595936998	0.1790124040382907	0.0345	-0.3902	-0.3678	0.0343	-4.6167472805222	-2.1548571344697	-1.2624391691016	0.1862942728306923
444	0.1104169517502422	1.6059	-0.5032	4.6226	-0.4412	0.4436713572038999	0.2622606426461999	0.2451070812609999	0.1232066341244165	0.3862	-1.7815	-1.2017	0.2902	-2.9118957311991	0.8695596645313999	0.7284362134104999	0.1391189636423617	0.3344	-1.1085	-1.4858	0.4118	3.187178917007	3.2326988035269	-0.0494148465591999	0.1415269113439704	0.4	-1.8916	-0.7847	0.2146	4.54805434892	-0.1028033392190999	0.1035115137717	0.1444153658042859	0.2006	-0.4487	-1.3566	0.2044	-0.1121669805257	-2.9220462331197	0.672372394663	0.1523099811682724	0.0059	0.1227	0.1107	0.1743	3.5970546108396	1.7925078217226995	0.6230362341651999	0.1568591195911083
445	0.099500652821687	2.6803	0.5881	6.3275	-0.1498	1.4056478008495998	-0.0255336269242999	0.4171148114814	0.1194419607652957	0.2532	1.7142	0.4902	0.0277	-1.4399942666507	4.2926787366463	0.4555529524752999	0.1226013171604575	0.0267	-0.5574	0.1261	0.0224	0.9779890571406	-1.4507349140317998	0.6423143192082	0.1314918806691584	0.498	-2.0071	-1.2856	-0.0053	3.1845822769808	-5.4009719114653	0.3185605195779	0.134287137046574	0.0179	-0.3773	0.2327	-0.0542	0.7794247811977	1.0962148643941	0.5950239963067999	0.1392457241333967	0.2001	-0.2113	-1.4458	0.1419	2.9206692270452	4.5135111679654	0.1209011333411	0.1494015031124325
446	0.107606625216546	0.0745	0.1421	1.0001	-0.132	5.270274363479899	1.2549639932686	-0.4247473594371999	0.1101964514915053	0.035	0.5464	0.3809	-0.181	-3.1749038914286003	-0.5269605531957999	0.548048417651	0.1214854343412013	0.0031	-0.0131	-0.1961	-0.0108	-5.331492119249099	-1.1171453567265	0.9912476584865	0.1233363279452269	0.1488	0.7993	-1.0711	-0.1525	0.3355567088403	0.4908043079825	0.1800337084832	0.125758490646716	0.2582	1.281	-1.1949	0.1038	-0.3828470317417	-0.8262036447	0.4697951295886999	0.1320504264211588	0.5198	1.8244	1.5372	-0.4622	0.3540085902386	0.2198488555515999	0.1991544214033999	0.1494513028348746
448	0.1118192921189858	0.3282	0.6406	-1.8054	0.8558	-3.11990233451	8.5343689055054	-3.045937436794	0.1365132954756508	0.0025	0.1495	-0.0407	-0.0589	-1.8710758540306	4.4417101369379	-2.6822111179725	0.138035082488124	0.111	-0.0555	0.5969	-0.9204	-0.8756578342898999	1.5284373996643	-0.6817753790003	0.1402633661296904	0.0093	-0.1743	0.2381	-0.1117	-1.2415873628306	2.8200690975453	-2.633622475058	0.144827331060894	0.1093	0.1024	-0.8856	0.5808	-2.1081569570288	4.6179669144739	-3.2260104883079	0.1532828320053299	0.0458	0.1925	-0.205	-0.6073	-1.8530174029393	-0.2176063028017	0.3865059335968	0.156894410686698
449	0.0832668381512039	2.6844	6.0538	-2.8617	1.8763	0.6614743751591	1.2315548900021	-0.4077905132054999	0.0948610662666791	0.0029	-0.1128	-0.1743	0.0494	0.4804570909084	0.9521800290014	-0.3178130019945999	0.107034906675044	0.0525	-0.8373	-0.1857	0.02	-5.1735691940193	5.0836703688698	-2.7542088641535	0.1071974187304998	0.0612	-0.0849	0.8543	-0.3456	7.5579142265621	-0.9996670670563	1.2396202112955998	0.1101461067768236	1.5837	-4.0417	1.9078	-1.2619	0.5992337005916999	0.9073683170341	-0.2964890793552	0.118421807688777	0.0829	0.5237	0.809	-0.3483	0.6510484720236	1.2943463669992998	-0.4658214834879999	0.1226754655044986
451	0.1000139256310215	0.526	-0.2124	2.7797	0.3416	0.8780971021933	0.1637456937734	-0.0762467934965999	0.1196016497389004	0.2153	-1.6082	-0.2898	0.1746	-2.2253205024534	0.7659694646983	0.391856585772	0.1397992234704038	0.6075	2.4291	0.748	-0.241	-0.5372684272392	0.4907649649518	0.1395890729235999	0.1429406653128351	0.5573	-2.3961	-0.1285	0.3001	3.0624221666573	-0.2521494837563	-0.3926434463859999	0.1457945677061474	0.0	-0.005	-0.0101	-0.0175	1.2573639181413	-1.5944943482096	-0.189633407974	0.1483200143381545	0.0015	0.0553	0.0897	0.0657	2.1063865206473	2.023805499208	0.1520608136555	0.1483782138499574
452	0.1001852578879232	0.5215	0.1683	-2.7732	-0.2996	-0.9839298547763	0.2168194421877	0.1458446148049	0.120084707634578	0.2264	-1.6098	-0.4664	0.1408	-3.1903657024937	0.9354592409539	0.4749490666104	0.1395860230942352	0.1377	1.0251	0.6518	-0.0595	-4.489708634391899	0.9084699218937	0.6198494486784999	0.145325254419206	0.4265	2.0577	0.3492	-0.2155	-6.7138095028936	0.4797882593865	0.8279740810814998	0.1461681710949778	0.4003	2.0096	-0.0939	-0.247	0.5493073946334001	-0.3893779748379	-0.0749878165141999	0.1466554955853301	0.0003	-0.0445	0.0235	0.0239	-0.1010722458683	-1.3825927848594	0.0027146691183	0.14918193481615
453	0.090172492883925	1.1768	-0.4959	-4.3731	-0.4538	1.1828875610262	0.1541853373133	-0.1146062484291	0.1151741566709	0.1774	1.4804	0.3138	-0.1451	-2.4802633413894	1.4683999348161	0.4822668703205999	0.1279170461510238	0.3672	-1.9125	-0.7917	0.148	1.8026583236433	-1.7873145416703	-0.4141640841788999	0.1295136481399878	0.3384	-1.3824	-1.417	0.0078	2.3795845258281	2.7667199479161	0.0494148465591999	0.1320232264207415	0.4759	-1.8537	-1.4026	0.064	0.8685367457331998	-4.0201889060181	-0.5642577462994	0.1407919023966664	0.2632	-0.5109	1.5744	0.2534	3.8425157793769	1.2400529846333	-0.2952301023727999	0.1432566501964242
454	0.0904318636208642	1.1852	-0.5337	-4.3824	-0.4111	-0.4924960583025999	0.1870367679478	0.0810859862727	0.1153521052732385	0.2273	-1.5959	-0.6296	0.1096	-3.814306826365	1.7990387648189	0.6137906219507	0.1288435123788444	0.0474	0.7016	-0.2216	-0.1044	-1.0600586191808	-2.1421493355536	-0.1044557465085	0.1307029579143664	0.2704	1.2953	1.1938	-0.0195	1.6161330150946	3.7230703381717	0.2338549744808	0.133217061504924	0.6573	2.0902	1.7407	-0.0473	-0.6809098323248999	-4.7047969832288	-0.4220326903188999	0.1407007321405894	0.0692	0.6201	0.5945	-0.0063	-5.1322196687536	0.8216398531388	0.6633234976019999	0.14197781139007
456	0.1124503442559398	0.7393	-2.5574	0.6894	1.6868	-6.325139702608299	4.0183397835752	4.5112292721848	0.1219924917400507	1.3288	3.393	-0.3933	-2.1613	-5.7179980528459	3.3828711517088	4.0410407122890994	0.1295208638666405	0.0026	-0.0856	0.0209	-0.1508	0.9589863733125	-1.0172534017792	-0.7181676823977999	0.1431439213262219	0.0166	-0.355	-0.0226	0.2174	3.2242007088957	2.0212088591818	-1.6895471103808002	0.1433553779477195	0.0044	-0.113	0.0262	-0.1797	-1.8414112088828	-0.0697158504004	1.1450789085234998	0.1701579265127145	0.21	1.1571	0.1201	-0.7058	-0.1612277398086	1.5280046263265998	0.3327240106299	0.1857041252461459
457	0.1156847930848688	2.0337	-0.2645	5.1283	0.0131	-0.0215993238543	6.760942453672199	1.6184542539058997	0.1418293107433275	0.1712	0.1355	-1.2986	0.3247	-0.0707387691985999	11.372496454142	2.5448252547681	0.1443919564950029	0.003	0.1733	0.0134	-0.0366	-0.1221994533541999	-1.3563903264132	-0.8902147556489001	0.1486279055541196	0.011	0.0269	-0.3271	0.0597	0.5262130356125	-1.8376342779356	2.0837249349641	0.1702304398800367	0.1966	-0.1458	1.2483	-0.391	0.1347892231782	1.6633839949653	1.106326023284	0.1785259030999338	0.0011	-0.0952	-0.0047	0.0198	-0.1688602877644	3.2358069029522	0.0323399712353999	0.1832300515744623
459	0.1483961743393231	0.3058	1.2074	-1.1035	-0.6447	2.6372813769131	-1.954168334869	0.8892311798814	0.154203014101459	0.0204	-0.1727	-0.2594	0.3177	1.5809996886795	-0.0176256777535999	0.0454018574278	0.1599771576366528	0.0853	-0.5009	0.5507	0.4955	0.9685073867419	1.0585242409835	-0.4009054828329999	0.1651251749121551	0.4399	-0.3685	1.5935	-1.1494	1.9636500052677	-1.1204501713053	0.4863585455133999	0.169179533512497	0.0772	-0.4165	0.7039	0.1262	1.2548066211458	0.9632747636588	-0.6710740746499	0.170951471595484	0.3148	-0.3244	1.322	-0.9537	2.0928918611172	-0.8293117441253	-0.3610116497032	0.1732727688384235
460	0.1555957742930645	0.6218	0.7766	2.3173	-0.1477	0.0003934303069999	-7.86860614e-05	0.0014556921359	0.1596139892138678	0.0	0.0	0.0	0.0001	0.0007475175832999	0.0007081745525999	0.0015737212279999	0.161519476855075	0.0	-0.0001	-0.0002	0.0	0.0002360581841999	0.0012196339517	0.0004721163683999	0.1633157260753668	0.0091	0.1992	0.1593	0.1347	-0.0001180290920999	-0.0007081745525999	-3.93430307e-05	0.1642722036256771	0.0	-0.0	0.0001	-0.0002	-0.0018491224429	-0.0099931297978	-0.0	0.1657213008741491	0.0245	0.2765	0.2916	-0.2448	0.0025572969955	0.0086948097847	0.0023605818419999	0.1828179918721324
461	0.1185097811225392	0.032	-0.437	-0.4115	0.2116	-2.4042919491077	-3.3901496123883	-0.2509298498046	0.1357633721891326	0.0038	-0.1525	-0.0917	0.1035	1.6589775755269	1.2740060201274	-0.1382514098798	0.1416560620100066	0.0299	-0.407	-0.3536	0.1621	-1.7369161193435998	-0.8672384257200999	2.2176092684362	0.1484283884153426	0.3138	-0.8966	-1.4987	-0.3477	-1.4159950179237	-1.9937867667839	0.1415168814279	0.157043233992366	0.885	1.5227	2.4591	0.2943	-0.8868705980393999	-1.2020476169771	-0.1709061253608	0.1645901986964213	0.1957	0.5221	1.1665	0.3869	-3.1469703396316	-2.3732109548547	1.5776948741007002	0.167680736499701
462	0.1251583432079326	0.0284	0.5058	-0.1106	-0.2682	-3.409860470769	0.9235776456825	2.5242881927427	0.1350457588943281	0.0052	0.1441	0.0454	-0.1867	-5.7184308261836	0.8090894263455001	5.0378357381043	0.1434642944446956	0.059	-0.4461	-0.4321	0.4803	0.3767095189525	2.5977809740903	-0.5288096756387	0.1438003176235324	0.1727	-0.788	-0.7598	0.777	0.4911190522281	2.4922236227222	-0.9939229845741	0.1485618424253616	0.18	-0.8563	-0.7029	0.7679	-4.0804624290505	0.4924173722411999	3.3218501110931	0.157233361682914	0.0981	-0.2685	-0.4397	0.8191	-5.5999689607459	0.4176656139112	4.821881842592	0.1609301535575102
463	0.0969551175478801	0.1629	-1.3051	0.0842	0.8996	-0.3600674169664	2.1008391533186	0.8653893032772001	0.1050049351624409	0.0144	0.2305	0.3827	-0.0813	1.5443713270978	1.7712625851447	-1.0362560856073	0.1290652624815509	0.5136	-2.19	0.9201	0.5715	-0.3722637564834	0.8217185392002	0.5177149409813	0.1369801296542654	0.0059	0.1707	0.1797	0.0535	0.3010135278856999	0.6733166273998	-0.1855023897504999	0.1487234192109252	0.4573	-0.4047	-2.1049	-0.1326	0.27146691183	0.2859451471276	-0.3819421420355999	0.153246289228305	0.6172	-2.3369	0.7615	0.0287	0.5146461845867	0.2847648562065999	-0.5559563668217	0.1578650558302812
464	0.1154510230184568	0.2285	-1.387	-1.0103	0.1576	-1.376219213886	-1.1665995463163998	-1.8742232964866	0.1218001778331616	0.0259	-0.4467	-0.2445	-0.2439	-0.1757846611675999	1.2438299155805	-2.0528013128339	0.1338039971999392	0.3358	-1.7355	-0.5742	0.6505	-3.0787101813671	-2.0490243818867	-3.1014897961424	0.1363857143725652	0.026	-0.0384	0.0393	-0.5322	0.8944638029644999	3.3577702981222	-4.4047670311106	0.1462433127728179	0.6738	2.5947	0.422	-0.001	-4.8225113310832	-2.0728662584909	-2.7922535748404	0.1503985662311558	0.6944	1.6354	0.4498	-2.0122	1.9142351587085	1.7751575451839998	-5.1866704232424	0.1625790439320633
465	0.0990672855030063	0.2171	-1.4179	0.4169	1.0499	-0.7948865922627999	-0.0292318718101	3.8966124465894	0.1065306866902759	0.0159	-0.2746	-0.3855	0.0023	0.5686248227071	-0.3400418143400999	2.1954591421521	0.12487833001712	0.6869	2.3346	-1.5248	-0.6897	-1.9088058204719	-1.8696988479561	3.6548888659686	0.1309664820581112	0.0158	-0.0109	-0.4255	-0.0173	-1.2159750498449	-2.5312912522073	2.5578477979298	0.1394576254215227	0.6362	-0.6861	-2.5145	-0.2213	-0.9011521181835	-3.0381475167154	2.7215934917032	0.1422854244137725	1.0112	3.0439	-1.1769	-0.0973	-1.738175096326	-2.7392978555182	2.319665090072	0.1530059480181052
466	0.0896662384574584	1.8914	2.0544	-4.8462	-1.9837	0.7084892968455999	3.1441376414212	0.1679553980582999	0.1064571450773121	0.002	0.1517	-0.0699	0.027	1.5233228056733	-0.2947186429737	-2.2238648103175	0.1130298312336888	0.0585	-0.6924	0.0259	-0.5443	0.7376031395636	1.9776561241969	-1.032754555875	0.1269736344497284	0.0075	-0.0026	-0.1749	-0.2411	1.0720189005136	1.3694915556363	-0.8154236542882	0.1278063164431842	0.0278	-0.076	-0.4054	-0.3955	1.269993030996	0.242353069112	-1.805451678823	0.1309005905486222	0.0544	0.016	0.5389	0.5768	2.8780213817664	-4.0895506691422	-3.8676953190249	0.1352706345256918
467	0.0911765067667893	1.5412	0.0798	-4.1302	-2.8794	-0.6009254509118	3.5632196044376	1.4873239325828	0.1026693089967659	0.0128	0.1469	0.0665	-0.401	0.9429737598176	-2.072197426969	-2.1432902834439	0.1146850064749194	0.2017	-0.7489	-0.8706	-1.1485	0.1885711461450999	-0.7663628950053	-0.3003053533331	0.1267770087465156	0.0368	-0.5152	0.3912	-0.1293	0.7881982770438	-3.523955259799	-2.3425627339394	0.130456060627595	0.003	-0.1215	0.1403	-0.0237	-0.7417341577871	0.9351051536775998	1.1341808890196	0.1318222716490302	0.0192	-0.4402	0.1011	0.122	0.0003934303069999	-0.8091681124069	-1.047311477234	0.134268379832208
468	0.1161016331372012	2.7553	-2.8644	-2.2486	-4.7261	-0.1729126199265	-1.189339818061	0.6645431315536999	0.1380348594198236	0.0011	-0.014	-0.0924	0.0566	-0.1677980259355	-1.1839891658858	0.6779984480531	0.1546644928033989	0.0279	0.0601	0.453	-0.2486	-0.1580802973525999	-1.1400430005939	0.6425503773924	0.1665254598920946	0.0063	-0.1142	-0.0872	-0.1896	-0.0973346579518	-0.9402197476686	0.6181576983584	0.1667165008029499	0.0046	0.0264	0.1767	-0.0959	-0.1854237036891	-1.099244277758	0.5512352031377	0.1713677556307843	0.0065	-0.0314	-0.2046	0.1186	-0.1655948162162999	-1.1595571438211	0.644438842866	0.1723251515463049
470	0.1187943144782526	2.7503	-3.5943	3.6521	2.9104	0.2015936893067999	0.7326852607261	-0.7448029141817	0.1281479938705709	0.0008	-0.0085	0.0551	-0.0786	0.1734634223563	0.7662448659132	-0.7695496804919999	0.1439112332828711	0.0022	0.0068	-0.0866	0.123	0.2368057017833	0.6838212165966999	-0.7217478981915	0.1481508664601286	1.1856	-2.1486	2.1333	1.6843	0.1848729012592999	0.7399637214056	-0.7149022108497	0.1568842877222787	0.025	0.1185	0.3623	-0.3069	0.2353893526781	0.690076758478	-0.6199674777706	0.1609994873746924	0.2237	-0.8517	0.9055	0.7339	0.2034428117497	0.6835851584125	-0.6939717185173	0.1661388233611336
471	0.1237589166918311	0.3578	-1.1523	0.1294	1.7299	3.9217919862374	-0.8063747572271999	3.136819837711	0.125696682352854	0.2276	0.9107	-0.3665	-1.3237	3.8830784440286	-3.0103713370412	-5.9415058102526	0.1278200463521971	0.442	1.2522	-0.7627	-1.7427	4.2195006995443	-4.3105011295534	-11.5275866811614	0.1287892737074724	1.0725	-0.6841	-3.4644	-0.1455	2.7546416374912	-3.2112568517954	-3.8103331802643	0.1389037100823475	0.0684	0.1271	0.8419	0.1163	5.1140431885702	4.2058093248607	-5.343570429674	0.1404995274735828	0.0444	0.6352	0.1196	-0.2367	5.1265542723328	5.1876933420406	-1.1046342729639	0.1431464132968067
472	0.1207840671805379	0.0709	0.3443	0.0414	-0.8722	3.806438220225	-4.116736703355899	6.4982096946576	0.1231120869744148	0.1364	0.9108	0.2658	-0.8726	5.6331744786567	-3.4150144077907	-0.2948760150965	0.1296993416590161	1.4704	-2.2785	-1.5609	3.0623	6.2347294180597	-0.4759719854086	-2.7202951716901	0.1329864279919616	0.3082	0.9801	1.4001	-0.7451	8.7189664055498	0.7526715203216999	-10.6172676368248	0.1345959227406991	0.2463	-0.3237	1.0887	1.2062	1.9723841580831	-2.6752080585079	8.2423255886193	0.1353942966825577	0.3361	-0.6466	0.6641	1.6925	1.4662754111583	-2.9236199543477	9.1389532582723	0.1509825979958421
473	0.1106500698839278	0.3983	1.7955	0.2773	1.4488	0.3553462532824	-1.0829956060789	-0.527983471994	0.1160915105402749	0.0018	0.0926	0.0796	0.0896	-1.4170572797526	-1.0604520494877998	-0.9463179174271	0.1264422471714272	0.8023	1.9603	1.2826	2.0074	1.1276892889541	-0.8185317537134998	-0.1492674584758	0.1330970022502278	0.0225	0.2878	0.181	0.372	-0.7828476248685999	-0.8361574314671	-0.7350851855988	0.1368033901041646	0.003	0.0247	0.1752	-0.0399	-0.7174201648144999	-0.7980733777495	-0.6580121884575	0.1408782526134882	1.1423	-1.6273	-1.6556	-2.6027	-2.2406249413957	-0.7798968975660999	-1.0959001201485	0.1511470731993384
474	0.1235298913285927	0.101	0.9196	0.591	0.1764	0.9927033506224	-3.7919599849274	-6.9516381234751	0.1254148780007628	0.1138	0.8264	0.8225	0.0456	2.6873257119635	-1.7659906190308998	-3.5733307633275	0.1268730644556163	0.2636	-0.6387	-0.7893	1.4439	6.0761770043387	2.4264420753918	1.1587702832070998	0.1295983773448277	0.3418	-0.3448	0.088	-1.9568	3.1306823249218	-1.3963628456044	0.1440348353926999	0.1333399034172324	1.0945	-2.1321	-2.0085	1.9319	0.3198981826217	-4.1421523011881	-3.6051592751638	0.1349181836711318	0.2171	-1.3984	-0.6759	0.0295	-0.8568125225846	-5.541741275309899	-7.3874015315083	0.149271524484484
477	0.162009180128143	0.7167	-0.6783	-2.3667	-0.7578	3.93430307e-05	-3.93430307e-05	3.93430307e-05	0.1657703266561619	0.0	0.0	0.0	0.0	0.0	-7.86860614e-05	3.93430307e-05	0.1683962102497857	0.0	-0.0	-0.0001	-0.0	0.0	-3.93430307e-05	3.93430307e-05	0.1698570132553785	0.0197	-0.1914	-0.2359	-0.2862	0.0	-3.93430307e-05	3.93430307e-05	0.1759924928928535	0.915	-1.0052	-2.5395	-0.5821	7.86860614e-05	0.0002754012148999	0.0001573721228	0.1775380001137566	0.0	0.0	0.0001	-0.0	-0.0	-0.0001967151534999	-0.0	0.1806845398202126
478	0.1510216397258203	1.3738	-1.8502	0.3539	-3.1775	0.108586764732	-0.9532422908303	-0.0480771835153999	0.1679526611677927	0.0007	0.0164	0.0693	0.0321	0.0558277605632999	-0.9338068336645	-0.1236551454901	0.1703056025049824	0.0167	-0.0246	0.3789	0.0551	0.090882400917	-0.8987521933108	-0.1180684351306999	0.1794655711492093	0.0084	-0.0773	-0.2541	0.0013	0.1853056745969999	-1.0236269727526	0.0985936349342	0.1796073848918432	0.0096	-0.2472	0.0653	0.1219	-0.0076325479558	-0.9436032483088	-0.3707687213168	0.1971815159187692	0.0031	0.0145	-0.1479	-0.0358	0.0485099568531	-0.8465439915719	-0.1488346851381	0.1978149655805861
479	0.1100718268702593	1.2647	-2.0512	2.3306	-2.756	0.7304820510069	0.4952500704515999	-0.1761780914745999	0.1257667371914618	0.0153	0.3605	0.2117	-0.085	0.7367375928882	0.4754605260094999	-0.1564672330938999	0.1348167666054671	0.0006	-0.0085	0.0184	0.0822	0.6572646708742	0.4873814643115999	-0.1973446419912	0.1358974211704504	0.001	0.0845	0.0546	-0.0219	0.1096883695915999	0.1867613667329	-0.0877743014917	0.1382627900211727	0.7283	2.3753	1.4006	-0.5451	1.2018115587929	0.8007487038371	-0.311596803144	0.1439166721804754	0.0007	0.0079	-0.0127	-0.0818	0.5112626839465	0.3549134799446999	-0.1186192375605	0.1531119730795171
480	0.1326441192114611	0.0627	0.4915	0.0058	-0.6837	-6.786240022412299	2.7427993852505	8.4585548853465	0.1526064775262636	1.368	2.1574	-1.5621	-2.5203	0.6828769838598999	-1.4844518913417	0.3797782753471	0.1581737397288228	0.1604	0.7902	-0.6399	-0.698	1.6367094201507	-6.4638238858258	5.258196053054999	0.1622303433443987	0.0118	-0.0344	0.3109	-0.106	-6.7455986716992005	2.2519163912066	8.4436045336805	0.1714366429438726	0.0072	0.1521	-0.0479	-0.194	1.495822027214	-6.699842726995099	5.6648062753395	0.1754084633331257	0.0075	-0.0622	-0.2189	0.1097	1.4708392027195	-2.4730635667713	-0.8180202943144	0.17858361641839
481	0.1245453147691542	0.0419	-0.3853	0.2234	0.5536	-7.64435086501	7.7591931716233	7.0952401855301	0.1504664109663723	0.1198	0.5113	-0.6957	-0.6701	0.1159045684421999	-1.177143478544	7.632665984892101	0.1536963668248885	1.2203	-1.8592	2.3797	1.6704	-0.7967750577363999	1.2978085537009	2.1803120753326	0.1564257728520401	0.0237	0.1952	0.0414	-0.4329	-6.528464485265899	5.9780161427422	5.9337945762354	0.1629494299189663	0.0082	0.1468	-0.1336	-0.1904	0.5954961126752	-2.1181500868266	8.137987871202899	0.1681064728245471	0.0139	-0.0453	-0.3459	-0.0528	-0.7051844822668	-1.3066213925777	0.7501929093876	0.1725943115639455
482	0.1301988625097528	0.0449	0.4398	0.2976	-0.485	-5.1911948717729	-1.2840384929559	10.6097924609918	0.1555628877047061	1.3322	-1.766	0.2227	3.1109	-0.8288002847261999	-0.7721463205181999	0.9970704270301	0.1580731969291986	0.1159	0.3654	-0.1435	-0.9724	-5.9738851245187	-5.9983958326448	-0.9902247396883	0.1608361914564941	0.0192	-0.268	-0.3218	0.0619	-4.473617334835599	-1.684275144267	9.5112563577864	0.1690294522780115	0.0039	-0.0551	0.0329	0.1756	-6.264079318961899	-6.3747119212903	-1.0293710552348	0.1762779383663948	0.1439	0.1484	-0.097	-1.0924	0.0418609846648	-0.6914537645525	1.4953892538762998	0.1769684361841907
483	0.0893909122734056	1.9583	1.4551	-4.2542	3.556	0.1618178852691	0.5047710838809999	0.4962729892498	0.1083317206704871	0.0004	0.0158	0.0433	0.0532	0.241959638805	0.4691262980667999	0.6418422028398	0.1164508673248199	0.1095	1.1344	-0.3145	-0.1554	0.2052919341926	0.4439861014495	0.5547760759006999	0.1274967707733668	0.0002	-0.0086	-0.0298	-0.042	0.1508411797038	0.4184131314944999	0.4563004700585999	0.1295792100081829	0.0002	-0.0012	-0.0329	-0.0268	0.1558377446027	0.4354093207569	0.442215665068	0.1358930987168273	0.0005	-0.0038	-0.059	-0.0484	0.1604015361639	0.425691592174	0.4718016241543999	0.144189255763662
485	0.1101971353961298	2.7552	2.0409	-3.1594	-4.8329	-0.0624767327516	0.8435539212386999	-0.566146211773	0.1312270743420528	0.0012	0.0418	0.1004	-0.0445	-0.0879316736145	0.803778117201	-0.5553662213612	0.1482012299169575	0.0231	-0.0255	-0.4091	0.2567	0.0546081266116	1.4209522397919	-0.8979653326967999	0.1578000610039107	0.0041	0.0546	-0.147	0.1212	-0.0308449360687999	0.7710840586893	-0.5072496948151	0.1612821619504002	0.0081	-0.0886	0.1426	0.218	-0.0535458647826999	0.665684079444	-0.4467401135984999	0.1635100575192726	0.0002	0.0359	0.0103	0.009	-0.0578342551289999	0.7870179861227999	-0.5484418479579999	0.1705712544336683
486	0.1250658764362645	0.0344	0.5263	0.3683	-0.0169	-5.2408064334856	-3.3875136293314	1.645325543874	0.1359631028413899	0.0102	0.2262	0.1378	0.2068	-6.9170162564591	-4.8152722134344	1.4419614181857	0.143898884412858	0.0013	-0.0711	-0.0825	-0.0388	-0.5281408441168	0.2786273434174	2.9646547353678	0.1518423612894499	0.6591	-1.8727	-1.2413	-1.2096	-6.412127143485999	-4.3292284121666	0.8324198435506001	0.1632057423784824	0.116	0.7411	0.6895	-0.2027	-7.528721697782699	-5.2203087144909	0.4053512453021	0.1712873804839725	0.0393	0.2014	0.2886	-0.4692	-4.0427324626092	-2.1870003905516	0.3626247139619	0.1735492717353229
487	0.1156101486251678	0.2682	1.1497	-0.0235	1.4688	2.6909059277572	0.7071516338018	-1.7097694281605995	0.1248154321062718	0.0299	0.5256	0.0687	-0.2805	0.8438686654842998	0.3471629028967999	-3.4340564346495	0.1286710096564786	0.1575	-1.1131	0.6213	-0.4591	5.8773373271809	1.178323769465	-0.6047810679204	0.1330732081756885	0.3598	1.1812	0.6092	-1.5131	2.2083636562217	0.8865558537938	-6.3955637275613	0.1439096093309446	0.3629	-1.8524	0.4496	0.3868	8.1539611416671	1.4006512359507	0.0756566480360999	0.1454504277076225	0.5026	1.231	0.8881	-1.6968	-0.2815780707199	0.7797395254432999	-8.9625391086135	0.1508890478545702
488	0.0736253789692914	0.1493	-1.6408	-0.5804	0.1098	25.784438745012498	6.6096291576	0.9253874250947	0.0802317568913678	0.0049	0.2803	0.0749	-0.09	30.245348280932	4.710816466925899	-1.2471740731899998	0.0844057069277133	0.628	-3.0231	-1.344	0.4633	15.4163698646415	5.3076895856756	-3.3267286468999	0.0987759020762563	0.0001	0.0276	0.0162	-0.0089	32.6593186155919	0.9101223291831	-7.9055099027966	0.1006702884864616	0.0001	-0.025	-0.0162	0.0115	29.1954401636718	9.856216050964	9.439022553421198	0.1061323326424155	0.0306	0.4841	0.3806	-0.2303	22.8450815783848	5.8487742868927	-1.3670129447022	0.107160809069734
489	0.1273491363078172	0.0635	-0.686	-0.4724	-0.2328	-1.7831835234468	-1.7345161944708998	0.2734734063957	0.1436954854446625	0.0022	0.1121	0.0563	0.0841	0.9669730085446	0.3776930947199999	2.1242089135544	0.1442160452743074	0.0453	0.4441	0.3578	0.3815	-1.6760131078199998	-1.718503580976	1.1530655437556	0.1609098308226176	0.4937	1.0839	0.9615	1.5822	-4.2745022564629	-3.797389323164	-1.323892983055	0.1686982741279595	0.0571	0.31	0.2309	0.5985	-3.185211765472	-2.8117283750369	-1.3544231748782	0.1709764412803906	0.0256	-0.293	-0.2363	-0.2885	-5.6553246049408	-4.916423145364099	-0.8910409592936	0.1742451900760689
490	0.1263683399028474	0.0442	0.5559	0.3559	0.298	-2.0535488304172	-2.0422180375756	-0.3429138555812	0.1383485074149083	0.0007	0.0573	0.0444	0.0452	-3.6986776591377	-3.4573868518546003	-1.0021850210211	0.1433825547960727	0.001	-0.0446	-0.0523	-0.0775	1.1333940284056	-0.0295859590864	2.6093084820854	0.1539748957111454	0.5813	1.2756	0.5974	1.9181	-3.1325707903954	-2.7595988593594	-1.3810977496928	0.1634919555450707	0.1192	-0.6954	-0.5374	-0.5665	-3.5679014250909	-2.7409896058383	-2.2031703761693	0.1671787075086839	0.0039	-0.0676	-0.1734	0.001	-6.525277699779199	-6.0617774551025	-3.8461353382013	0.1678393935527331
491	0.1171005260039766	0.0205	-0.4885	0.1365	-0.0703	-4.2678532842746	3.2362790193205995	0.2779978549262	0.1343126476812963	0.0106	-0.1228	0.2262	0.229	-5.7376695681959	2.349172363097	-1.9429162280888	0.135626997711596	0.0021	0.1346	-0.0355	0.063	0.9077224043104	-0.7904014867629999	-0.5199968367619	0.1454593158952885	0.543	1.7247	-1.4385	-0.7456	-3.7267292400268	2.1174812553047	-0.7592418064486	0.1539672955867297	0.3182	-1.3715	1.0442	0.3587	-2.5283011818741	2.0854560283149	0.2311796483932	0.1588840656358237	0.0122	-0.2505	0.1786	0.143	-3.6523315689731	1.5185622989585998	-1.4721768657633	0.1620616511577936
492	0.1238050988123803	0.214	-0.9784	-0.2699	-1.2503	0.5481664467431	-2.1825546280825	2.9081188002519	0.1476808097346835	0.2385	0.2296	-0.7538	1.3422	0.6728838540620999	-2.0999342636125	3.0172957104444	0.1653054236536899	0.0025	0.0896	-0.0513	0.1116	-2.5856633206347	0.1686635726109	-4.2931115099840005	0.1734039065395506	0.1012	0.3971	-0.1338	0.8366	0.1418709687042	-2.5010758046297	2.6669066790302	0.1770391554502896	0.0016	0.0874	-0.0768	-0.0135	1.9603845337196	0.0121176534556	2.4401334500754	0.1851055804446904	0.7134	0.4799	-1.0224	2.1225	0.8621631747597999	-1.2336400706292	2.1986065846081	0.1934056130735612
493	0.1250746194641633	0.2311	-1.2468	0.2229	1.0801	0.5627233681020999	3.3840514426298	-2.9331016247464	0.1479361582598471	0.2078	-0.6136	-0.7328	1.0925	0.6754804940883	3.4316565097768	-3.0743824479901	0.1678368394758176	0.0004	-0.0556	-0.008	0.0091	-3.326453245685	-0.4188852478629	3.5621573426087	0.1751965671899029	0.1897	-0.7781	-0.2994	0.9641	-0.103078740434	3.4792222338931	-2.3312319410978	0.1760301734284583	0.0014	-0.0584	-0.0411	-0.081	1.4601378983691	1.0476655645103	-2.2538048566802	0.185062170324454	0.7808	-1.1363	-1.1812	1.9084	0.6676118879483	2.5651262586093	-2.4852599062883	0.196447368742741
494	0.1245945360574863	0.2785	1.3618	0.8118	0.916	0.9310528215154998	-1.0766220351054998	4.9579300427526	0.1431449657415592	0.2533	0.6876	-0.0702	1.4753	1.5442926410363995	-0.7420489020327	5.4421640646082	0.16700006177197	0.0052	-0.0688	-0.0714	-0.1908	-3.0358656209348	-1.6480008699615998	-2.6377534932815	0.172171748541857	0.2253	0.9156	0.324	1.0097	0.3696277734265	-1.2590163254307	4.1846427743441	0.1774945760287831	0.0123	0.0861	0.0731	0.3026	1.7884554895605995	0.7056565986352	2.9031222353529995	0.1811494134232381	0.8026	1.1204	-0.0897	2.3201	1.1159650658055	-0.4869093479432	4.0546534009113	0.1926700231196955
495	0.1264209160355193	0.253	1.2737	0.5895	1.016	-0.6042696085213	-1.2843532372015	3.9079825824617	0.1490055759888814	0.1992	-0.2894	0.165	-1.3763	-0.3761980595534	-1.2011033842403	4.189639339243	0.1636386121115309	0.0007	0.067	-0.0426	-0.0086	-2.8164495387209	-0.8546879989268	-3.9638890290864	0.1740145925774284	0.133	-0.5954	-0.1652	-0.8744	-1.0763466338905998	-1.4696195687677998	3.3743337140469003	0.1760966621142045	0.0014	-0.0296	0.0864	0.0608	1.0947591722582	0.1901055243424	2.6089543948091	0.184954194242273	0.829	-0.6643	0.2069	-2.4978	-0.1231830291216999	-0.7273346085508999	2.983775448288	0.1946552361799467
496	0.1205672315628084	0.2032	1.3567	0.8263	-0.07	0.6510091289929	2.6994040223884	4.529641810552399	0.138934284404238	0.3121	0.434	0.8388	1.574	1.1090406924023	2.4502052659346	3.0485734198509	0.1478039691610142	0.044	0.5674	0.2776	-0.2181	0.6651726200449	0.7774969726933999	-0.8878935168376	0.1549660844529631	0.004	0.1448	-0.1323	0.0017	1.2350957627651	0.1044950895391999	-4.0964750425454	0.1680082308991053	0.3006	0.9282	0.9698	0.9388	-1.485986269539	0.2517167104186	2.3488182758207	0.171428054263068	0.4269	-0.6869	-0.9288	-1.5495	-1.5072708491477	0.2788240585709	2.4789256783456	0.1769685802414786
497	0.123157406588702	0.1976	1.3082	0.6275	0.5489	0.2480184655327999	-2.261043974329	3.4258730842639	0.1425656342133836	0.1856	0.1285	-0.9093	1.0535	0.2555723274272	1.2661767570181	-0.1724011605273999	0.149998783002702	0.0688	-0.5519	0.1144	-0.6084	0.3689982849352999	-0.9577667393608	2.194947682753	0.1534150957052583	0.0034	0.0836	-0.0845	-0.1376	0.9054011654991	4.0925800825061	-2.2416085171632	0.1685492523760277	0.0708	-0.5337	0.0109	-0.5873	-2.2999148886606	-0.5854636398466999	-1.3935301473939998	0.1732138064109837	0.4369	-0.8765	0.774	-1.5545	-1.3600492282683	-2.341303756957	1.8532534611235	0.1780256083087677
498	0.1256380095099623	0.1729	-0.938	0.4568	0.9875	-2.2498312105795	3.5131752693872	3.8717869942177	0.1357487974135256	0.3911	0.8873	-1.3117	-1.3468	1.2129062934503	2.1301103681594	1.6166838175244	0.1399192816226208	0.0668	0.7151	-0.3399	-0.2983	-2.7901290511826	3.211571596041	3.3548195708197	0.1474581177472094	0.0372	-0.5862	-0.0612	-0.1765	-0.2609229796024	1.4583281189569	0.564572490545	0.1592064746659682	0.701	1.1623	1.4171	1.8016	2.6015972480682	-0.6783131922986999	-1.9588108124916	0.1645948544662691	0.0105	-0.2007	-0.2338	-0.0336	2.8134988114184	0.3128951231571	-0.3324092663842999	0.1689858731109577
499	0.1023587600708364	0.1085	-0.6461	-0.755	0.776	-1.3617803216191	5.1304098893414	-2.0091305487569	0.1092892143391673	0.0492	0.6483	-0.4871	-0.1321	-7.4246593815812	0.644438842866	1.1173420718799998	0.1286241689883276	0.1625	-0.9701	-0.9234	0.3189	-0.3812733105136999	3.2595307504643	-1.6732197526403	0.1365685550428028	0.0368	0.5607	-0.2988	-0.0123	-3.2109027645191	1.3495052960407	-0.3000299521181999	0.1429095871579301	0.667	-1.6547	2.0593	-0.1491	-1.3242470703312998	3.9952060815236	-1.3910515364599	0.1471608610460329	0.1056	-1.0312	0.1131	0.0156	-5.2565436457656	0.0347005530774	0.8410359672739001	0.150144155915829
500	0.1014617046818107	2.8874	-2.0546	-5.9468	-1.761	0.0070424024952999	0.0017310933508	-0.0035408727629999	0.1186157595123298	0.0	0.0003	0.0009	0.0006	0.0054686812672999	-0.0016524072894	-0.0046031345918999	0.1525788244068769	0.0059	-0.1018	0.0873	-0.1999	0.0076718909864999	-0.0009442327367999	-0.0046424776225999	0.1577875500694487	0.5738	-0.7381	-2.1232	-0.6337	0.0072784606794999	-0.0018884654735999	-0.0050752509603	0.1591730544776556	0.0	-0.0068	0.0068	-0.0138	0.043670764077	0.1001673561621999	0.0250221675252	0.1591841270441972	0.0586	-0.2726	0.2848	-0.6301	-0.0273040633058	-0.1030000543725999	-0.0358808439984	0.1597312286941507
501	0.0844867641416842	1.2396	2.1013	1.6659	3.8493	-8.7522899525527	-7.3018697827665	-18.8235943523536	0.1328081692254624	1.0523	1.3614	1.2602	2.9058	-5.436498668187399	-4.860752756923599	-13.118068040239596	0.1469203640187665	0.149	0.8195	0.3764	0.8415	-5.5676289895105	-4.9935748285668	-13.760343016417098	0.1479245870051941	0.0007	-0.0031	0.0055	0.0866	-8.524336432676899	-7.065221453105999	-18.2612644145585	0.1483354817544561	0.0127	0.1705	0.0921	0.3016	-5.1782510146726	-4.6979906389177	-12.8210675014853	0.1496235721991337	0.1006	0.5007	0.2592	0.8309	-5.1339114190737	-4.603764080391199	-12.2350137161781	0.1573474359452872
502	0.1049710420105326	2.3347	4.2962	3.0674	-2.3443	0.4973745941094	0.1504870924275	-0.2655261141943	0.1107753519502965	0.0008	0.053	0.0837	-0.0384	-0.154618110651	-0.3362255403622	0.0985542919035	0.1300792210946901	0.0081	0.2514	0.1204	-0.1252	2.3034164183929	1.4622230789962	-1.2679078503689	0.1315065418056396	1.3183	-2.8847	-2.0713	1.5575	-2.2180026987432	-1.7714986433289	1.2188077480553	0.1494771273086884	0.7325	-2.0136	-1.4244	1.1257	0.1129931841704	-0.0643651982252	-0.0763648225886999	0.1566228035326286	0.0047	0.0797	0.0682	0.1846	5.1576352665858	3.4951955043573	-2.7813555553365	0.1568258383151805
503	0.0824719458387981	1.5114	2.871	3.6984	-2.3597	-11.6152036105303	-14.5480298340618	9.9630323793145	0.1254212819351987	0.9528	-1.798	-2.4656	1.4432	-7.5078698915117	-9.6305444268688	6.6115176230736	0.1439275720252687	0.1368	0.8195	0.5385	-0.6813	-9.3953517893442	-10.8757513485238	7.830404057190299	0.1443088402172971	0.0026	-0.146	0.0082	0.0734	-11.7000665277502	-14.796481072932298	10.0916054036421	0.148073487116916	0.0039	-0.1726	0.0405	0.0877	-7.6485212262642	-10.3943106818479	6.86535885715	0.1525140971154696	0.0202	0.4005	-0.0932	-0.1724	-1.5302865221072	-4.670607889550499	2.9442357024345	0.1571496732184806
504	0.0699398551675561	0.0481	0.2802	0.2803	-0.9352	-3.9642824593934	5.6751141493829	11.983493720913	0.1140303892116159	1.0752	-1.5855	0.051	3.4098	-3.5564919461879	1.8408210634223	10.163445777700298	0.126665307754462	0.039	0.6557	-0.1337	0.1204	-2.6955484053798	3.1630222961572	11.3803257172513	0.1321469918431634	0.1774	1.1397	0.5284	0.6597	1.3367581540939	-0.4109772986921999	8.4681152418066	0.1349030881578285	0.0494	0.2827	-0.5216	0.4437	-1.4540003855799	4.0664563101213	9.3571497065345	0.1361308072065923	0.0443	0.3961	-0.2174	0.5327	2.5517102851406	-1.6468205790406	8.4795247207096	0.1446371971229635
506	0.1297288851628134	1.5118	2.0642	3.5995	0.5134	0.0762861365272999	0.1596933616113	-0.1048491768155	0.1438282081434496	0.0	-0.0003	0.0015	0.0167	-0.0992231234253999	-0.1517067263792	-0.1512346100108	0.1616116422824163	0.0059	0.0276	-0.0596	0.2256	0.0843121147900999	0.1711028405143	-0.1035901998330999	0.1645299357109665	0.0351	0.4699	-0.2294	-0.216	0.3619952254707	0.6938536894252	-0.0429625895244	0.1647056411355363	0.0311	0.1576	-0.1581	0.4832	-0.2111933887976	-0.3342977318578999	-0.1788534175622	0.1777563240784656	0.0007	0.0702	-0.0307	-0.0124	-0.1031967695260999	-0.1724798465888	-0.1528083312388	0.1796925646432008
507	0.0759519908971736	1.9912	3.2944	4.1238	3.386	-0.9297545015024	-0.5115380851614	0.0771516832027	0.0864484664645619	0.0024	-0.0199	0.0999	0.1769	-0.2783519422025	0.2291338107968	0.9133091146698	0.1056929428471174	0.3236	0.4899	2.0305	0.4783	-0.2749290985315999	-0.0343858088318	0.3419696228443999	0.1257360621764671	0.0018	-0.1164	-0.025	0.087	-0.5955354557058999	-0.3276881027002999	0.0964691112764	0.1286403919704045	0.0003	-0.0376	0.0035	0.0405	-0.2191013379682999	-0.0824629923472	0.1903415825266	0.1322589585327148	0.0005	0.066	0.0219	-0.0201	-0.3936270221535	-0.2196127973674	0.0876169293689	0.1370157191542372
508	0.0720448639899643	1.5701	0.5218	4.2338	-3.8068	-0.1016623913288	-0.0867120396628	0.1237338315515	0.0806116642565159	0.0001	-0.0228	-0.0182	0.0132	-0.083800655391	0.0236451614507	0.0277368366434999	0.1085244050104022	0.5828	0.9315	-1.8823	1.9091	-0.0382414258403999	-0.0596046915105	0.1142128181220999	0.1163740954476709	0.0001	-0.0164	-0.0171	0.0153	-0.1594966464577999	-0.3988989882672999	0.4048397859029999	0.1238427844928883	0.1991	-0.5525	-1.1015	0.9451	0.0313170524372	0.4076331410827	-0.2965677654166	0.1312498589130975	0.0054	-0.2337	-0.0265	-0.0835	-0.0465034622873999	-0.0372578500729	0.0965477973378	0.1350947486620189
509	0.0946787301644421	0.9071	1.7226	-3.377	-0.006	0.2147342615605999	-0.8902147556489001	-0.0160519565256	0.1219125987441616	0.7468	0.7757	-2.9304	0.0005	0.6931061718418999	-3.3694158352093995	-0.0075145188636999	0.1260439791169478	0.0	0.0217	-0.005	-0.0021	-0.3516873514273	2.4340746233476	-0.0382414258403999	0.1416183664071854	0.6639	1.9312	1.817	-0.0274	2.2369266965099	-9.3693067030208	0.0140848049905999	0.145068838326641	0.0102	-0.2536	-0.2033	-0.0016	-1.5512170144396	4.6132457507899	-0.0578342551289999	0.1482020564088975	0.014	-0.2085	0.265	-0.168	-2.8652742398196	-11.3849681948739	0.0375332512877999	0.1501260278496182
510	0.0905299552416356	3.0389	2.2254	-4.3761	-5.1234	-1.9816297702976	3.8895700440941	4.3206122884433	0.0927041883682877	0.0	0.0004	0.0011	0.0031	1.5389813318919	-3.2327774895883	-4.0439914395916	0.1133512370077211	0.0167	0.1854	-0.2303	0.365	-0.3376812324980999	0.3198981826217	-1.2034246230516	0.1236333240938087	0.2469	0.952	-1.2408	0.7413	-2.482938667477	5.2491078129633	7.582503620749599	0.1241283516066396	0.1514	-0.7688	1.0072	-0.4735	-0.7888671085657	1.3035132931524	0.9130337134549	0.1342702400821858	0.049	0.2937	-0.5435	-0.4073	-1.2617703375797	2.640310790277	3.4159586405274998	0.1344529918190978
511	0.1125196071469573	1.3558	2.6128	3.17	1.0947	-8.4729937776134	-12.0813791812946	-4.7208882827851	0.1536995085232411	0.0066	0.2131	0.1125	-0.0782	-8.175285064306498	-11.4663295823615	-4.3503949626832	0.1612123871415204	0.0313	-0.2991	0.125	0.4317	-2.4095639152215	-4.6780043793221	-2.1313693451418	0.1629264616013809	0.6977	1.559	1.8937	0.6375	-4.5236223268553	-7.254028657435299	-3.0724152964551	0.1671187546873898	0.0056	-0.1436	-0.1573	-0.0696	-3.5772257233668	-6.033371786937099	-2.6337798471808	0.1732365942894661	0.0219	0.2535	0.291	0.2013	-0.0843121147900999	-0.602735230324	-0.2126097379028	0.178410037308789
512	0.0924993466222547	1.8797	0.4272	2.6441	-4.8279	-0.0443395955988999	-0.0683388443259	-0.0449297410593999	0.1183777937774079	0.0001	-0.0112	-0.0177	-0.021	-0.0717223449661	-0.0925741512371	-0.1218060230472	0.1241578175693966	0.2639	-1.1004	-0.2269	1.3879	-0.099144437364	-0.1449790681294999	0.01967151535	0.1269481635042589	0.0002	-0.0227	-0.0393	-0.0274	-0.0355660997527999	-0.050752509603	-0.0272647202750999	0.1297846595877723	0.0	0.0072	0.012	0.009	-0.031080994253	-0.0450084271208	-0.0387528852395	0.1370256620470467	0.0001	-0.0108	-0.0135	-0.0189	-0.0308055930380999	-0.0597620636333	-0.046031345919	0.1406634312253376
513	0.113861977789725	2.0786	4.9251	-1.7525	-0.2351	0.2399138012085999	0.245893941875	1.3955759849904	0.1314609480415137	0.0844	-0.0833	-0.2089	-0.9549	-0.2571853916859	0.7322131443576999	3.0414916743249	0.1355650666750449	0.1331	0.1058	0.2714	1.1781	1.3004445367578	-0.9384099682564	-2.0792004864336	0.1397792469139938	0.0137	-0.0712	0.3175	-0.2019	-0.7887490794736	0.1485199408924999	-0.7833590842677	0.1538696129857578	0.2053	1.316	-0.5126	-0.0817	2.0276611162166	-0.9232629014368998	-0.3998825640348	0.1542443886775178	0.016	-0.1986	-0.0597	0.3356	-0.4230949521477999	-0.3169474553192	-0.6675332018869	0.1547075876145715
514	0.1015810991415228	1.5397	2.8317	2.7359	2.6894	-0.2565952462254	-3.6146802885932	3.4484953269164	0.1136980872677211	0.0168	0.0077	0.3358	-0.3308	-0.1757059751061999	-4.354840725152299	4.4322678095699	0.1210143442252115	0.111	0.0467	-0.7429	0.9064	-0.0387922282701999	-3.7893633449012	4.0970258449752	0.1307613312503968	0.0034	-0.0959	-0.1047	-0.1366	-0.0264778596610999	-4.6075410113384	5.0274098349688	0.139867491925143	0.0	0.0051	0.0035	0.0065	-1.6019301810118998	-3.2269547210447	0.315531106214	0.1399841735509285	0.0002	0.0296	0.031	0.027	1.5757277225656998	-0.2043083584250999	3.3142175631373	0.1514431708273363
515	0.1110172851405248	0.8945	3.2589	-0.9192	0.7875	-6.4459228068573	1.5128182164764	-1.2125915492047	0.1287407892427685	0.5022	-2.2801	0.5271	-0.6119	2.4985578506649	-0.7758445654039999	1.2414693337385	0.1441466658879832	0.0701	-0.7957	0.1575	-0.2683	-3.5498823170303	1.8614368115091	-0.7793067521056	0.1508523092037329	0.3311	-1.709	0.4678	-0.3916	-8.145581076128	2.2753254944731	-1.6645642858863	0.1557979781737594	0.0358	0.2878	0.3825	0.3396	1.4920844392975	1.1691175002812	-0.3605001903040999	0.1574381387501646	0.0097	0.0729	0.2767	0.105	-0.5833784592196	0.9018209497053998	0.3050265170171	0.1620270616064961
517	0.1054581919416713	0.6464	-2.1098	-2.1671	-0.2154	3.706900352554	4.7080231117462	0.16524072894	0.1115458489694819	0.0016	0.0513	-0.1252	-0.0533	-2.408580339454	0.5659888396502	-1.0232335424456	0.1388828688147171	0.4242	-1.603	-1.4114	-0.1421	3.2036636468703	5.1779756134577	0.2982595157367	0.1433599216321775	0.0952	0.7639	0.627	0.1384	1.6326177449579	-0.1808599121278999	-0.0008262036447	0.1452653412871646	0.034	0.292	0.5152	-0.0293	0.3525922411334	-0.2128064530563	-0.5488746212957	0.1514695450707998	0.3148	-1.2909	-1.1523	-0.3512	-0.0910397730397999	-0.5332947811384999	-0.7649072028694	0.1541269026093772
521	0.1069627953451529	0.2832	1.3756	1.4415	-0.0322	-5.5289154473017	-3.3032802006027	-0.3848535263073999	0.1247846229563023	0.7844	-0.681	-2.9661	0.4091	0.2826403325488	5.870767041054	-0.8415867697036999	0.1403657188327403	0.0024	-0.1563	-0.0067	0.0305	-0.8034633729553998	1.1454329957998	-1.1638848771981	0.1494088753911378	0.1053	0.3929	0.9201	-0.2377	-5.419817223170599	-3.4191847690449	0.0408380658666	0.154538884770667	0.0149	0.0911	-0.3519	0.1096	-6.1022614336928	-9.2458876157149	0.1460019869276999	0.1574667392667151	0.0338	-0.1951	0.5199	0.1157	0.1995478517104	3.6694457873276	-0.8793954222063999	0.157823494200244
522	0.114744943126518	0.9999	1.4153	0.0813	-3.3259	-1.6157395847876	1.6838030278985998	8.173908058232	0.130317805687961	0.3314	-0.4891	0.5229	1.8172	-0.9386853694713	0.9037881012404	5.820014531450999	0.1334186384424221	0.3268	0.6361	-0.2781	-1.7868	1.2663341291409	1.3922711704116	1.4669835857109	0.1424019053883355	0.1653	0.2043	1.1363	0.639	4.2926787366463	5.9422139848052	-1.2548459641764995	0.1512038835872938	0.251	0.5635	1.4176	-0.4032	1.4786684658287998	1.6062972574195995	0.1366776886518	0.1520622805416251	0.3811	-0.9766	-1.6617	-0.2095	1.4090313014898	0.4140853981174999	-1.5686853200703998	0.1529048433215596
523	0.1110250925310384	1.3132	-0.475	-4.0719	-0.9673	1.3616229494963	-0.4116067871834	-5.353406187348999	0.1216226610351936	0.3825	-0.6343	0.033	-2.077	0.9263710008622	-1.244026630734	-6.475469422912999	0.1288914099570973	0.5684	-0.662	0.7331	-2.3746	2.1907379784681	-0.091275831224	-2.8433601717197	0.1314782062516008	0.565	-0.1008	-2.5336	-0.1295	1.7375849508655	-1.9327657261682	-3.9301327087458	0.1328428473425924	0.507	-0.7103	-0.0023	-2.2848	2.3305237665452	-4.7652672214147	-2.2144618259802	0.1463525908829861	0.045	0.1279	0.6041	0.2821	3.0359443069962	-1.64060438019	-0.0159339274335	0.1504789391730092
524	0.0877452833999496	3.6645	-6.8914	-2.2779	3.1568	9.3194197400932	2.1800760171484	-3.8241819270707	0.0971481579885911	0.0002	-0.0468	0.033	0.0134	-2.6789456464244	-1.5672296279345	1.3892417570476998	0.1239924177533075	0.005	-0.1926	0.1546	0.0033	1.2395021822035	-0.4536644870017	-0.3069936685521	0.1333414233686169	0.0021	0.0605	-0.1419	-0.0105	1.9835182357712	-0.0113701358723	-0.5407306139408	0.1337796000692535	0.0048	-0.1909	0.0837	0.1012	5.8288667133585	0.7598319519090999	-2.1999442476519	0.1411242668143851	0.0074	0.0635	-0.2541	0.0999	14.1006208889414	3.2679108160034	-6.0191689528544	0.1442579600651958
525	0.1030559073084464	1.523	3.8167	-2.0392	1.8555	-0.4192786781699	2.5547003554738	2.0008291692792	0.116838014303671	0.13	-0.5037	-0.5884	-1.0341	1.0951919455959	2.1373101427775	3.1362296922505	0.1251685584131153	0.1031	0.7799	-0.7901	0.0577	-4.5829516171509	5.094568388373699	0.1748797714615	0.1412430093413708	0.1732	-0.9709	0.018	-0.9469	-1.5075462503625998	1.9882393994552	0.3739161637728	0.1415724290370285	0.0001	-0.007	0.0072	-0.0315	1.833778660927	-1.9764758332759	0.0483132416996	0.144358774074714	0.0363	0.4994	-0.2493	0.2562	2.0346248326505	0.9594584896809	2.9646547353678	0.1478236800199263
526	0.0990404052215698	1.2561	-2.3386	2.9985	-2.1364	9.2502546921226	-6.386357458377501	4.9091053416539	0.1176696434294487	0.1259	0.6778	-0.8694	0.6242	3.4480625535786995	0.0820302190094999	0.6749296916584999	0.1194726170381433	0.4478	-1.5931	1.5119	-0.8932	6.807327886867499	-4.1767348251734	3.9528729804904	0.1356481609031657	0.1074	0.6392	0.4272	-0.7722	3.6492628125784994	4.1615877583539	-4.990270013988	0.1393395396046734	0.0042	-0.1874	0.0242	0.0956	7.413682676015899	-3.7751998538492	3.357927670245	0.1479650557108073	0.0479	0.61	-0.1583	-0.2972	8.6721481990168	-4.2191072692373	2.8892341455159	0.1519257289324233
527	0.1354996540090409	0.8155	1.2084	-0.8541	-2.615	0.9785005165397	-1.4749308779122998	-8.1331093353961	0.1366825815310754	0.0239	0.2594	-0.17	-0.4076	-1.7667774796449	0.7387047444231999	0.2735520924571	0.1407976882077394	0.1517	-0.2069	-0.1936	-1.2391	1.0162698260117	-1.8332672015279	-9.9520556737492	0.1648569894861663	0.0081	-0.2433	0.1097	-0.0538	-0.9384886543178	-0.1582376694754	-4.1084353238782	0.1846537638708459	0.1338	0.2333	-0.1844	-0.9993	-1.6983599492575998	0.2178423609858999	-3.5694358032881994	0.1893643170147965	0.0867	0.7157	-0.4108	0.0756	-0.3018790745610999	-0.8676318560270999	-6.4683483343563	0.1901293916735663
529	0.1173760792987538	0.1591	0.0746	-1.422	-0.0707	1.6148740381121998	-4.102612555334599	-0.1865646515794	0.1250844833459603	0.0299	-0.1092	-0.5883	-0.0236	1.8458569713519	-6.355079748970999	-0.1380546947263	0.1286690659855712	0.0444	-0.0774	0.7136	0.0456	1.5224966020286	-4.762277151081499	-0.4666476871326999	0.1434994852146742	0.0015	-0.0336	-0.0045	0.1214	1.1925659465784	-0.3018397315304	0.0208124632403	0.1620583580522915	0.0141	0.0407	0.3572	-0.0391	1.3004838797885	6.2184414033499	0.1388022123096	0.166191483282228	0.0016	-0.0425	-0.0886	0.067	1.1536556892161	0.1404152765683	0.2240585598365	0.1759733689203922
530	0.0809127237760984	1.151	1.3854	-4.4065	-0.0182	3.5107753445145	0.020458375964	0.4902535055527	0.1029408974086882	0.0205	0.4978	0.2234	0.0357	3.3371152070047003	-1.0164665411652	0.6223280596126	0.1102406546618114	0.0071	-0.2421	-0.1943	-0.0014	-0.4801423466627999	12.0150861745651	0.5817653949609	0.1149279719532133	0.0011	0.0548	-0.0983	-0.0432	4.8127542594696	-8.3007893322395	0.6259869614676999	0.1204137168404638	1.5952	-1.3118	4.2603	0.0136	2.2267761945893	-0.693224200934	0.5385274042216	0.1311915498883563	0.053	0.2646	-0.7315	-0.0207	3.5398498442018003	-0.1582376694754	0.4989089723066999	0.1413919054106688
531	0.1282918104504982	0.0379	-0.5396	0.0553	-0.3864	3.533397587167	-1.9875312249026	4.4812892258221	0.1290323806706026	0.0279	-0.1	-0.1286	-0.5454	-2.4529592780836	2.5924696649458	4.318212363570599	0.1386702612048887	0.0353	0.0758	0.2397	0.5644	4.054023912420099	-2.3411463848342	3.9946552790938	0.1402861179938509	0.0391	-0.4552	-0.2358	-0.3945	-3.4435381050482	2.8912012970509	3.9955601687999	0.1457545587343791	0.0779	-0.1458	0.0024	-0.8834	3.4940938994977	-2.2495164663339	4.2477489955869	0.1466606996548554	0.0808	-0.3292	-0.0559	0.8453	-2.9376260732769	3.3778352437792	3.4489281002541	0.1482821654907184
535	0.1207546346596513	1.4701	-4.2392	-0.3053	-0.4442	7.488159033131	1.0095421677619998	0.5930175017411	0.1401307448589938	0.9481	-3.1616	-0.1118	-0.3751	-0.1197601854508	0.3938237373069999	-0.1723618174967	0.1425760809392076	0.0002	-0.0128	0.0409	0.0276	14.0693431795349	1.6932060122358998	1.2098768800864	0.1470852515495002	0.0096	-0.3059	-0.0669	-0.0181	-6.070118177610899	-0.3479104204800999	-0.690076758478	0.1588571243505356	0.0054	-0.0107	0.1715	-0.1462	1.1418134369754	0.4596052846373999	-0.0222288123455	0.159887018198669	0.0005	0.0686	-0.0023	0.0044	4.4061046941544	0.7080958665386	0.2898794501976	0.1636601038419154
536	0.1213886932575039	1.015	-3.5175	-0.2515	0.326	9.652025721631	0.3154524201525999	-0.5139380100341	0.141661501642597	0.0004	-0.0489	0.0456	0.0163	14.255593086868698	0.3714768958693999	-0.6742608601365999	0.1418131245105588	0.3984	1.9714	0.3799	-0.4284	-2.7219475789795	-0.3614837660716	0.4181770733102999	0.1466870132619604	0.3441	-1.8006	-0.3476	0.394	2.3648308893156	0.1803877957595	-0.2322419102221	0.1477892863424413	0.0196	-0.2728	-0.2442	0.2539	-3.1737236005076	-0.0500049920197	0.1172815745166999	0.1558762674298414	0.2922	-1.6483	0.2278	-0.2077	9.137025449768	0.2793748610006999	-0.4668837453169	0.1593205650980369
537	0.1193803737022687	1.3844	0.3992	-4.1449	0.2352	-0.0694404491854999	0.0191993989816	0.0105439322276	0.1289021988189801	0.0001	0.021	0.0128	-0.0046	-0.0923774360836	-0.0214026087007999	0.0191207129201999	0.1425042433916621	0.0003	-0.049	-0.0084	-0.0229	-1.4421974763699	13.7810374505653	-0.7624285919353	0.142550839676914	0.0003	-0.0424	-0.0041	0.0352	1.1974051393545	-13.8022826871433	0.8067288445034999	0.1475365433432245	0.1336	0.1066	-1.1587	0.0656	-0.051932800524	1.1028244935517	-0.0741222698388	0.1476413817694768	0.0017	-0.0316	0.1255	-0.0034	0.1580016112912	-1.0831529782017	0.0498082768661999	0.1583723557745643
538	0.1067365901238209	0.4938	-2.5647	0.4	-0.4487	-7.125613005230499	3.3892447226822	-1.562311749097	0.1104371403501602	0.0568	-0.0182	0.8635	0.1597	7.7425510696372	3.4661603477007	1.0327938989057	0.1380306869033778	0.2832	-1.7186	0.2435	-0.2545	-4.9453796159593	1.7109890621123	-0.8144007354899999	0.1428379770886019	0.0508	0.7188	0.0183	0.1299	1.6402896359444	1.5574332132902	-1.0135158138626998	0.143076616805835	0.0432	-0.6031	0.2824	-0.0962	1.9154941356909	1.3845992794251	-0.3719883552685	0.1478723548460464	0.2242	1.4989	-0.0049	0.1651	6.5952689513945	3.6710195085556	0.5266851519808999	0.1533985100075101
539	0.0780466621392029	1.4385	-4.9724	-1.0148	1.3757	-8.4498207325311	4.3631027615993	6.9131999824812	0.0781573881721117	1.7968	-0.7942	3.9713	4.2524	8.2148641531907	-0.7465733505632	-4.8490678768057	0.0845114541643558	0.0159	0.2162	0.4754	0.1011	0.6312589275814999	1.8824066468722	0.6226821468889	0.1001797043324775	1.3576	4.0942	0.8198	-1.7007	-4.823848994126999	3.095903085783	4.3648338549501	0.1002734536549995	1.4192	0.5498	-3.1906	-3.2785	0.7692349362463999	-0.0038556170085999	-1.15668510258	0.1014809694041221	0.0268	-0.1028	-0.4864	-0.3851	3.6489480683329	1.8227232693003	-0.0655061461155	0.1024306531098372
540	0.093557974019434	3.0936	0.2945	-6.7567	1.9649	-0.2363335854149	0.8169186894548	1.7941602290121	0.1046050894601632	0.0027	-0.0178	-0.0627	0.1865	-0.2583656826068999	0.7689988780621999	2.1163009643837	0.114193219148587	0.0002	0.0024	-0.0273	-0.0373	-0.1396284159542999	0.2875582113863	1.1626259002156998	0.1184295871498165	0.0481	-0.088	0.1645	0.7579	-0.1921120189081	-0.0993018094868	2.1447459755797995	0.1211490238246568	0.6596	-0.0615	2.7505	-0.7728	-0.1655554731856	0.5583562916943999	1.3139785393186	0.1248329626287322	0.4208	0.0552	-2.164	0.609	-0.2661162596548	0.7155710423716	2.1921543275733	0.1319873083819549
541	0.107281684526564	2.046	-0.2635	5.2113	-1.1744	-0.6331867360857999	7.363717027026899	0.0820695620402	0.1201357097943824	0.0227	0.0555	-0.4949	-0.1897	-1.0273645606691	13.348303455895998	-2.1888495129945	0.1337885525682086	0.4095	-0.0473	2.1324	-0.2046	-0.4775063636059	3.3572588387231	1.0569898627862	0.1420858999251338	0.0206	0.0611	-0.3123	-0.3408	0.0452838283356999	-3.7578102342798	4.000320675514599	0.1462730881647495	0.0027	0.0147	-0.1652	-0.0209	0.2795322331235	-3.8389749066139	0.8033846868939999	0.1503584102621549	0.0234	0.0412	0.4341	0.2092	-0.4401304844408999	5.1158136249516994	1.2300598548355	0.1573829508441635
542	0.1368435607728887	0.0052	0.0672	0.1041	0.2046	-0.1772010102728	-0.6562810951067	-1.1719895415222998	0.1374989225771751	1.1055	-2.8107	1.9388	-0.6332	-0.1760207193518	-0.7514912294006999	-1.3087459162354995	0.1501019188335082	0.0439	0.5358	-0.3691	0.125	0.2038362420566999	0.3604608472734	0.2181177622007999	0.1542179277056871	0.0161	-0.0451	-0.2059	-0.3356	-0.1605195652559999	-0.4515793063746	-1.0432591450719	0.1572906332746865	0.0089	-0.1368	-0.2276	-0.1192	-0.0206550911175	0.1858564770267999	-0.1261730994549	0.1601175164741775	0.0501	0.5252	-0.4386	-0.0299	1.7124840972788995	-1.4044675099286	-0.0012589769824	0.1603160803359015
543	0.1429164478862661	0.0044	0.0975	-0.168	-0.094	-2.0161336082215	0.3736014195272	-1.7862129368106998	0.1480721483396206	0.3911	-1.6013	1.1546	-0.254	-3.3002507872388	1.3280633443091998	-2.0748727530566	0.1531060917202429	0.0696	0.6486	-0.5075	0.0619	0.3848141832767	-0.3398057561559	-0.1259370412707	0.1569979819968057	0.0125	-0.3276	-0.0465	-0.0997	-0.1683881713959999	0.6805164020179	0.4490613524097999	0.1628513445455773	0.0933	0.5833	-0.0502	0.719	-3.8737934887834	1.8224085250547	-2.1373494858082	0.1659318773497168	0.1454	0.9589	-0.507	0.3708	-3.378386046209	1.6873439006616	-2.0859281446833	0.1694694205074197
545	0.0896766635011906	1.5905	1.6487	-4.7743	-1.0453	7.6946312582446	-4.1124089699789	4.3664469192088	0.0897987513176961	1.8453	4.1768	0.6816	3.5936	-6.782659806618599	3.1479932584298	-3.4123784247338	0.0984914043673717	0.0004	0.025	0.0285	-0.0641	0.1078785901793999	-0.2925941193159	0.4118428453675999	0.1171431621837837	1.6119	-1.614	4.187	0.7095	5.7564755368705	-2.7809621250295	3.3687863467181995	0.1172621163867843	1.8276	-3.5917	-0.817	-3.1323	-4.0096843168212	1.426184862875	-2.224454955778	0.1192610093769893	0.0074	-0.0761	-0.2375	-0.1767	-0.0304515057618	-0.0166814450168	0.1417135965814	0.1201842299059152
546	0.1232567598132218	0.8865	-3.2604	-0.1973	-0.3451	8.3385979847422	0.2775650815885	0.8194366434196	0.1430149088375843	0.0003	-0.005	0.0177	0.0505	12.5806815839083	0.5951420253988999	1.2875793657189	0.1468731734972021	0.3505	1.8796	0.0941	0.1943	-4.097104531036599	-0.596833775719	-0.5315636877876999	0.1489076795069362	0.5128	2.2605	0.077	0.2218	-1.5622330630356	-0.4270292552177999	-0.2572247347166	0.1585879341984624	0.0056	0.0172	-0.2282	0.0177	1.9483062232947	-0.1479691384627	0.1318778389063999	0.1702026206537773	0.0935	-0.1181	0.376	0.818	-2.3396120066369	-0.4505957306070999	-0.3327240106299	0.1715493975385906
547	0.113015035962233	1.627	4.6153	-0.4274	-0.333	-10.3730654452699	0.9154729813583	0.7745462453908999	0.1311975859622178	1.3049	-3.8349	0.3771	0.264	-1.0946411431661	0.0625947618437	0.0978461173509	0.1342961233548927	0.0002	0.0126	0.0311	-0.0354	-17.371128344970998	1.5221031717215998	1.2932841051703998	0.1477948138058781	0.0282	-0.5321	0.0371	0.0397	5.3388099229593	-0.4703065889878	-0.3894173178686	0.1511694296409434	0.0003	-0.0488	-0.0109	0.0118	-10.312162433746298	0.9406525210063	0.7491699905893999	0.1587883333206347	0.0039	0.0176	0.1679	0.0914	-2.0491817540095	0.1406119917218	0.1716929859747999	0.1599193994840405
548	0.108137546146127	0.1137	1.0009	-0.7131	0.2585	-5.5843104345273	6.759880191843299	-0.3770636062288	0.1216235092092254	1.0018	-0.8105	3.4201	-0.0414	0.2008068286927999	-3.3563932920477	0.6336981954849	0.143313137557961	0.0045	-0.2129	-0.0345	-0.0209	-0.8031879717404999	2.0553979528601	-0.1312876934459	0.1493075773932314	0.0273	-0.336	0.3927	-0.0842	-5.4874872359746	4.5927480317952	0.0695978213083	0.1545333146780328	0.1296	0.1645	-1.1079	-0.0584	0.486673289759	-2.1292841645147	0.7959488540916999	0.1592873356386336	0.0058	-0.1483	-0.0395	-0.1751	-5.3645009220064	12.0010013695745	-0.3116754892054	0.1594791556348213
549	0.1555155582707569	0.8455	-1.879	1.2017	-1.7835	-0.3615231091023	1.3712226489871	-0.0704633679837	0.1655248460552192	0.0769	0.1367	-0.7619	0.3127	1.5082544249152	-0.6658807945974999	1.9918983013103	0.1715727609112384	0.1423	0.6267	0.5697	0.7259	2.5878271873232	-0.6877555196667	2.961349920789	0.1883858472085249	0.0032	-0.0002	-0.1579	0.0188	-0.3222587644637	3.0301215384526	0.1253862388409	0.1898741247318668	0.0122	-0.1542	0.229	-0.1413	4.3673518089149	-2.4428481191937	4.8837684298831	0.1969492782985066	0.0094	0.1431	-0.0514	0.2196	-0.2097770396924	1.6652724604389	0.0648373145936	0.2064779229843288
552	0.1190951233675536	0.0164	0.0507	0.2281	-0.3901	0.2178817040165999	6.3709743333738	-2.6482580824784	0.1207002342913235	0.0427	-0.4938	-0.5356	0.0039	-3.2203057488564	-4.568197980638399	2.0909247095822	0.1297914604147361	0.0281	0.1399	0.5164	-0.1951	-4.033683565548199	-2.9158693772998	0.5281408441168	0.1303945404483088	0.041	0.3932	-0.5466	0.1365	-0.3503496883834999	5.690772675601499	-1.9931572782927	0.1322942051616418	0.0094	-0.2801	0.0206	-0.1671	-3.7912124673441	-3.455498386381	3.5811206834061	0.132969140749921	0.0113	0.1692	-0.2624	0.1729	-5.3178400875962	6.5027341431881	-8.6211989742603	0.1439667129783789
554	0.101880129731803	0.0486	-0.2386	-0.8027	0.1181	-6.1661545155496	-5.0180068506315	0.8799462246362	0.1079599988462333	0.0086	-0.2551	-0.2081	-0.107	-6.0867996226277	-6.5628502940977	0.9554455005495	0.1417668891035128	0.03	-0.5356	-0.0378	0.1716	-2.3614867317061	-0.1288484255425	-0.3409073610155	0.1579056068543445	0.0214	0.0555	-0.4472	0.0115	-4.0901801576334	-1.6068480598494	0.1038262580173	0.1607750755195974	0.2043	-0.0841	1.3777	0.0264	-3.1212793405845	-2.9198036803698	-0.1611490537472	0.1638429724416272	0.0493	-0.4853	0.1103	-0.4509	-2.5703588816924	-6.549473663659699	-0.0658208903611	0.1700146655823262
555	0.116437905108854	0.4298	-1.385	-1.4996	-1.1704	7.4803297700217	7.244468300975199	8.690521394353699	0.1190640665272473	0.3717	-1.0927	-0.9889	-1.5847	6.5683976614264	6.021765592880599	8.7831742316522	0.141110847804519	0.0006	0.0451	0.0465	0.0462	0.5099643639334	0.0491394453442999	1.7659906190308998	0.1559071456685101	0.0154	-0.0576	-0.3055	0.2274	3.1118763562472	2.7314292493782	4.4569752328495	0.163138927726373	0.0	0.0013	-0.0039	-0.0205	0.6534877399269999	0.1979347874516999	1.9159662520593	0.1730956294558501	0.2235	0.8204	0.7395	0.8469	3.4754846459766	2.6820537458497	5.3685925971992	0.1773758011624062
559	0.1159560805199574	0.3898	-0.3336	-2.1953	-0.3349	-0.193174280737	-7.115580532401999	-2.9024534038311	0.1446258338693946	0.0002	0.0361	-0.008	0.0226	0.0886791911977999	-0.4016136573855999	-0.7905588588857999	0.1525700413222322	0.0016	0.0827	-0.011	-0.0961	-1.0944444280126	-4.499387019944099	-0.970199137062	0.1574726702375553	0.0005	-0.0131	-0.0649	-0.0264	-0.1784993302858999	-1.3793273133113	-1.1643569935665	0.1626656965956911	0.0043	-0.0965	-0.1596	0.0713	-0.1901842104037999	-1.6367487631813995	-1.0456197269139	0.1708127789715902	0.3415	-0.4352	-1.6759	-0.0259	-2.8245542030451	-5.728502642042799	0.639717679182	0.1788772511077566
561	0.1156472422743217	0.1776	-0.8045	-0.6999	-1.0802	4.4064587814307	3.946499409517	4.3549980972751	0.1400704348344246	0.0017	-0.0558	-0.0776	-0.0962	-0.9443901089227998	-0.3436220301337999	0.2363729284455999	0.145726054868509	0.0084	-0.2141	-0.1375	-0.147	2.6499891758292	2.3963446569063	3.7244473442462	0.1575685859317919	0.0375	-0.483	-0.2237	0.2708	0.8858476792411999	0.1849122442899999	1.5601872254391995	0.1619029051714357	0.6093	-1.1913	-1.32	-1.5758	3.2370265369039	3.0491635653114	4.731392871982	0.1716728035527789	0.2129	-0.7881	-1.0334	-0.4139	2.1921543275733	1.6801047830128	2.2532147112197	0.1872635167231562
562	0.1321576476725507	0.6714	-1.4264	1.2866	-1.9824	4.7831289573525	-5.241671980161	6.365230250891599	0.1343450444013773	0.033	-0.3261	0.3575	-0.3659	-0.4522874809271999	-0.3453137804539	-1.2245124875068	0.1361732813219504	0.2879	0.8776	-1.3751	0.7143	4.8566610817308	-6.021490191665699	5.829535544880399	0.1639434604847822	0.0109	-0.106	0.2473	0.1651	1.7729936784954998	-2.4160161722563	2.2872857758059	0.1843113183829191	0.1543	-0.6263	0.6784	-0.6351	1.3108704398933	-2.2540409148644	1.2171159977352	0.1876521733635854	0.1012	0.0135	0.221	0.8717	3.1245054691019	-4.0970258449752	3.848535263074	0.189244315824007
563	0.098168632621556	0.0007	-0.0684	0.0763	-0.0177	-0.2534084607387	1.0257121533797	-2.698538475713	0.1289728251093294	1.4586	2.8553	-2.8549	0.8126	-0.7036501040694999	1.4203227513007	-2.5958925086166995	0.1355544336302286	0.0	0.0098	0.0125	0.0011	-1.7795246215917	1.7242083204275	-0.2608049505103	0.1414433559120325	0.0626	0.4957	-0.2981	-0.574	2.8709396362404	-1.4377910569315	-3.7766162029544	0.143106470841286	0.0109	0.2233	-0.1202	-0.2242	4.571502795217199	-3.2466655794254	-3.6524102550345	0.1462618561062106	0.0001	-0.023	-0.0012	0.0009	-7.358366374851699	6.640356064576699	0.5230262501258	0.1569984255609549
564	0.0984246308744875	1.6122	-0.4952	3.4236	-3.5502	1.2000804654421	5.7097753594296	-5.6641767868483	0.1196473941751896	0.2246	-0.6601	1.3767	-0.6959	1.5771440716709	2.7684903842976	-2.2367299813564	0.1265075734765571	0.0722	-0.3352	-0.0809	0.8583	0.0155798401572	5.585215324233399	-3.4406660638071	0.1358546424033277	0.1581	0.9756	-0.8904	-0.0285	2.3581425740966	-0.0708961413214	0.5678773051238	0.1402144906523479	0.0623	-0.5929	0.5353	0.1697	1.4644656317461	4.2185958098382	-4.1107959057202	0.1520854961820543	0.0034	-0.0419	0.1327	0.121	1.6839997430521	4.5021410320931	-4.479597475502	0.1551452898816399
565	0.1038664794481549	1.6678	0.2637	0.1217	-4.8991	1.8104482437219	-0.441428804454	5.6275877682973	0.1262825019713811	0.0946	0.6356	0.7061	-0.47	0.9921525481926	-1.6595283779566998	4.191095031378899	0.137772460172401	0.0242	-0.0174	-0.1087	-0.5009	2.7210426892734	0.1508018366731	3.4719437732136	0.156381311701591	0.0104	-0.2273	-0.213	-0.0524	1.700405786854	-0.5522974649665999	2.9796050870338	0.1570778996147313	0.016	0.3746	0.0157	0.1085	3.7873961933662	0.6561630660146	-5.0090366396319	0.1586254570795353	0.0607	-0.4584	-0.5859	0.1418	1.1034539820429	-0.7269805212746	7.0182458744502	0.1628414538367854
566	0.1053537658426563	1.218	-2.9342	2.9548	-0.0409	8.252987549939	-5.727558409306	2.5035150725331	0.1245961548645097	0.2173	-1.2668	0.2599	-0.9713	6.6211173225644	-2.4983611355114	4.0547320869727	0.1434881384982939	0.2205	1.1797	-0.3584	0.886	6.819288168200299	-4.3911936855191	2.5841289424374	0.1489916417537153	0.0105	0.2747	-0.0112	0.1722	9.0966201572391	-7.2249935007787	1.6514237136324998	0.1629972073269817	0.0192	0.1837	0.0536	0.3748	8.1799275419291	-3.7304668279433	4.3670764077	0.1755680552885569	0.1065	0.4185	0.1016	0.8512	3.8322079053335	-0.3762767456148	3.2924215241294994	0.1783924527648456
567	0.1035706405352863	1.3438	3.2458	-0.584	2.9302	-5.4196598510478	0.6234296644721999	-7.2848342504734	0.1204545085724955	0.1219	-0.9012	0.3797	0.7494	-0.9593404605888	-0.0690863619091999	-5.7133555752233	0.1305596043757216	0.1014	0.2283	0.1472	1.0449	-2.1934526475864	0.5268425241036999	-3.3796056801606995	0.1341217177533516	0.1337	-1.1156	0.3051	-0.3967	-3.8626200680646	0.7336688364935999	-3.4359842431538	0.1406164347401202	0.1037	0.7677	-0.3629	0.6202	-1.9171465429803	0.5557203086375	-2.3391792332992	0.1457079411345285	0.0108	-0.2224	-0.0558	0.2426	-3.1182105841899	0.3979154124998	-6.4076813810169	0.1532749077520164
568	0.1345409667228323	0.3241	1.3757	1.3118	-0.0173	1.7366407181287	0.9513538253567	2.8789656145032	0.1437845970044977	0.603	-1.7427	-1.6068	-0.8193	-2.3213174973614	-2.845681410531	1.0573046070318	0.1560106960315121	0.075	0.4767	0.661	-0.2384	5.4508588743929	4.299799825203	4.9490778608451	0.1676538573207436	0.3864	-1.0372	-0.9497	-1.2162	0.3012889291006	-0.3463366992521	1.574508088614	0.1740252072475906	0.0867	-0.5128	-0.5309	-0.45	0.4310422443491999	-0.2607656074796	2.4112950085723	0.174746672972367	0.2729	-0.7179	-0.3468	-1.3063	3.1599141967319	2.0580732789477	4.6716701513794	0.1844901644033624
569	0.14698440152566	0.027	0.1581	0.385	0.32	-0.0695191352469	-8.9633259692275	-10.128076393101	0.1541999753011692	0.0788	0.0257	-0.8022	-0.3494	4.806459374557599	1.7000516995777	0.5785786094741999	0.1640134929063121	0.0379	-0.4791	-0.0558	-0.3374	-2.7071152564056	5.1601138775199	-1.2417447349534	0.1719238660061345	0.0494	-0.5394	-0.256	-0.2725	-6.8477725224271	-12.0829529025226	-12.238829990156	0.1734440886005603	0.0574	-0.5131	-0.3435	-0.3399	-1.8007698581696998	-1.43602062055	-5.6565835819232	0.173821166268982	0.0723	0.6142	0.35	0.3526	-1.9015273597924	-1.3645343337681	-5.6241255815957	0.1774213978664767
570	0.1434218133469689	0.0017	-0.0139	0.0429	0.1263	8.5874819969504	-3.8421616921006	-12.2891103833906	0.1530704559161428	0.0787	-0.4305	0.0844	0.7606	-3.7424271092761	4.3424476704818	-2.7051874479013	0.1701192283887674	0.0003	-0.0188	-0.0174	-0.0464	13.3918561908809	-8.6175007293745	-13.6074559991169	0.170962383200056	0.0013	-0.0248	0.0542	0.087	-2.8755034278016	3.0837460892967	-10.7286084137058	0.1722959744331099	0.0	-0.0026	0.0037	0.0103	9.6365639105659	-4.9162657732413	-20.8255251264924	0.1746227517328787	0.721	1.6509	-1.7412	0.6605	-0.6761493256101999	0.9345150082171	-6.1665872888873	0.1798074172559203
571	0.1463239605994961	0.0022	-0.1065	0.0825	-0.0682	13.3118718094678	-4.0812492896645	4.898128636088599	0.1536751400570157	0.0533	-0.017	-0.4708	-0.5462	-1.7458076442818	-2.2080489119761	-4.3126256532112	0.1635514052683364	0.0129	-0.2125	0.1677	-0.2122	4.4532769879637	-6.840690776901099	-2.3447659436586	0.1742894891620691	0.0	0.017	-0.0055	-0.0008	5.9472105497041	-7.7955854750208	-1.8942882421436	0.1745622528168656	0.0061	-0.1916	0.0571	-0.1112	20.6123252431291	-3.5646359535428	10.2967006226812	0.1775671937641403	1.7726	-3.277	0.3102	-2.0344	3.9536991841351	-1.1257614804498	0.4503990154536	0.1821377371889934
572	0.1529555694940599	0.0846	-0.427	-0.676	-0.4368	-5.6148012833198	-2.2242188975938	-0.043670764077	0.1544021258953673	0.0018	-0.0016	-0.1279	-0.0271	6.671161657614799	7.1774277766624	7.999539746169599	0.1625526152996238	0.03	-0.4764	0.1391	-0.1737	-0.1799156793910999	-7.943200526207199	-0.8476455964315	0.1725715427951033	0.01	0.2842	-0.0687	0.0408	1.0751663429696	-9.0159276012734	-1.069343574426	0.1769641611371751	1.3747	3.3751	-0.5059	0.0731	1.7732690797104	-1.8450307677072	0.3743095940797999	0.1810796290595382	0.0007	-0.0046	-0.0766	0.0024	15.1639449796703	7.3072204349417	8.6300118131371	0.1818873410005943
573	0.1074882373203838	0.0908	0.9469	-0.4743	0.3822	-5.748606930730499	7.123409795511299	-1.3526920815274	0.1255247712943493	0.7057	0.9702	-2.7018	0.4375	0.2270092871389999	-3.0926376142349	0.8119221245559	0.1405827205573425	0.1575	-0.3391	1.2501	-0.0526	-1.5628232084961	-0.3090001631178	-0.0961543670307999	0.143187230753354	0.0173	-0.3365	0.2521	-0.0644	-0.9491506156375	2.244913331742	-0.4365502686471999	0.1453768181084387	0.0004	0.0595	0.0176	-0.0072	-6.751421440242799	14.5832025035076	-1.7812557149425	0.1518850367910166	0.0063	0.144	-0.19	0.0753	-4.7486644624593	4.0166480332551	-0.606276103087	0.1583481298956544
574	0.1277709830858901	0.0003	-0.0342	0.0288	0.0394	-6.8452545684623	-1.3533609130493	0.7645924586238	0.1298764031330563	0.002	-0.1414	-0.0316	0.0406	-15.8909255009449	-3.8632888995865	6.6732861812726	0.1405810179618966	0.0073	-0.2717	-0.0529	0.0421	-5.909677298416299	-1.4540790716413	0.8820314052632998	0.1437703371704614	0.0108	-0.2195	-0.0061	0.254	1.0695402895795	-0.5868406459212	0.1071704156267999	0.1505118158390544	0.1031	0.6837	0.0269	-0.7478	-7.9163292362391005	-1.5546792011411998	7.9835664757054	0.1529638876999566	0.018	-0.2447	-0.1997	-0.2776	-6.0100020267013	-2.1005637521037	-0.6681233473474	0.1559386412955556
575	0.1358037240319459	0.0003	-0.0339	-0.022	-0.0365	-23.429955072771	-11.6844473445623	-0.7961849122758999	0.1439059002232743	0.0	-0.0124	-0.0046	0.0022	0.1333335310422999	-1.6282113255195	0.4221507194109999	0.153093599527928	0.0572	-0.435	-0.3322	-0.5105	-7.742078953268799	-5.6897497568033	-2.035608408418	0.1562994279956802	0.5684	2.1772	0.6548	-0.5348	-8.136020719667899	-4.1087894111545	1.6430043050627	0.1585367409422557	0.1373	-1.0782	-0.3495	0.1217	-16.918408090706098	-7.795428102898	1.9411457917073	0.1655232412129328	0.0106	-0.2741	-0.0408	-0.1402	-11.083994010018898	-4.3923739764401	-2.954268175263	0.1657170813185889
576	0.1516814129170554	0.0763	0.0743	0.525	0.6878	-6.7098751998236	0.3926827894167	-2.0408803745318	0.1702508750678123	0.0562	-0.5826	-0.3196	-0.2316	4.155804332841	9.6550157919642	5.781340332272899	0.1711261480394261	0.0029	-0.1272	0.0957	0.0139	-8.264003598535	7.0972073370651	2.4910433318012	0.1743448975639191	0.7423	-2.4652	0.1034	-0.546	-3.7944779388922	3.9690429661081	1.5200573341252	0.1795290655013285	0.4806	1.7688	0.3042	0.8912	-0.4196327654462	-0.4155410902533999	-0.3528676423483	0.1811430840898977	0.2934	-1.2175	-0.595	-0.7702	0.8752250609522	-1.9912688128191	-0.9443901089227998	0.1824454104815613
577	0.1244427022484958	2.775	5.2933	0.0462	-2.3298	-0.0031080994253	-4.1030059856416	-0.0075932049251	0.1265653735233806	0.0295	-0.0896	-0.5842	0.0302	-0.0622013315366999	-4.0891572388352	0.005114593991	0.1418915309969337	0.0657	0.7525	0.1143	-0.3394	-0.0865940105706999	-3.1805692878494	0.0013770060745	0.1421480448426583	0.0829	-0.0826	0.9313	0.0308	0.4336782274061	-3.0898836020859	-0.2141441161000999	0.1446269231188877	0.0752	0.0206	-0.8829	0.0011	-0.1312483504152	-5.9360371289853	0.0706994261679	0.153139730934432	0.0052	-0.1973	-0.1055	0.0371	3.7968385207342	-7.1222295045903	-1.6633053089038998	0.1533703240231555
578	0.1051592980588173	2.8151	6.1101	1.4011	-0.9261	-0.7642777143782	-1.0627339452684	-2.3710470881662	0.1181244837363667	0.0173	-0.0777	0.4523	0.0978	-0.9826708777939	-0.7222200145599	-2.643064802426	0.123273489935751	0.008	0.2569	-0.1759	-0.0234	-0.7027845573941	-1.3027657755691	-2.316911077923	0.1276303148191908	0.1652	-0.5283	1.21	-0.4448	-0.9642189963956	-1.4994415860383998	-2.0807348646309	0.1341975481132261	0.1187	1.0775	0.3707	-0.1683	-2.8157020211376	-0.7446455420589	-2.5554085300264	0.1416565684154727	0.5542	-2.2631	-0.8197	0.2733	-1.7750395160919	-1.7372702066199	-1.903809255573	0.1434958745951497
579	0.1253458694149577	1.3399	-3.6117	-0.0803	1.7274	0.2329500847746999	-9.4790737586738	-0.0596833775718999	0.1350473244148548	0.3836	0.0085	-2.0642	-0.0013	0.2043870444864999	-10.566357755098998	-0.0477624392697999	0.1387324333169012	0.0254	0.0077	-0.5237	-0.0	0.1374252062351	-5.523368079972999	-0.0171142183545	0.1466094817766122	0.7682	2.5181	-0.2594	-1.2049	1.3831042442584998	-7.4720677335747	-0.6144201104419	0.1471525505574908	0.8295	-0.1955	-2.8998	0.0893	-1.2949758554905	-5.628099227696399	0.6614743751591	0.1592680378419448	0.0879	0.8215	-0.0054	-0.3913	-0.0415068973885	-2.6217802228173	0.0674732976505	0.1594147418150125
580	0.0944716220885764	2.1751	1.8787	5.456	-1.1129	-1.1643569935665	-7.057982335457199	1.5700229831142	0.1192617689851885	0.1879	-0.7425	-1.3055	-0.329	0.7777330308775999	-1.2326171518309998	-0.2868893798644	0.1299861769913912	0.067	-0.0547	0.5573	-0.678	-0.2385367951340999	-4.8555594768712	0.9291250130112	0.1440267914823068	0.1628	0.0502	-0.7788	1.0424	-0.3435826871030999	-4.3812005557213	1.0331086431513	0.1507704813567704	0.0439	-0.0023	0.6057	-0.2653	1.2856515572146	-1.3601672573603998	0.5817653949609	0.1548880171627023	0.0161	-0.0618	0.386	-0.0572	1.2939135936616	-2.1098880503796	1.2413906476771	0.1568054226045382
581	0.1540438208760211	0.0498	0.157	0.5355	0.4163	-4.7229734634122	-3.7910944382519993	-3.7564332282053	0.1643804498152729	0.0068	0.1667	-0.16	0.0926	3.5435480890876	-8.5938555679238	-3.0067517782168	0.1755299216339828	0.6302	-2.223	-0.0206	-0.666	9.1533134644778	-4.3095962398473	1.9463390717597	0.1764059549487819	0.021	-0.4045	-0.0381	-0.1173	4.7562970104151	-8.847657458969499	-2.697751615099	0.1789106992255433	1.0983	2.9573	0.1322	0.6669	5.1974110706235	-2.5725620914116	-0.1022525367893	0.1820047469552431	0.0308	-0.4924	0.0986	0.0367	1.8696201618947	-1.543427094361	-1.4830355422364998	0.1862853416463358
582	0.0799192065981172	0.1214	0.7583	0.7427	1.0736	3.1457507056799	1.6159362999411	4.686777875168199	0.0849353589036844	0.1164	0.7439	-0.1492	1.2169	4.0308902103685	2.6023841086822	5.8896123527593	0.0924218041121141	0.0513	-0.4609	-0.3874	-0.6851	5.965741117163799	3.2386789441933	8.864456933078399	0.1004665830290362	0.0893	-0.0455	-1.1433	0.1559	8.9143832390367	5.2020142052154	13.2065898593146	0.1227463821143823	0.8975	-1.2465	-2.7722	-1.3149	1.5788751650217	2.221700943629	1.8646235969958	0.1233923890147894	0.1485	0.3854	1.2529	0.2953	3.2583111165126	0.5745262773120999	5.0063613135443	0.1275390567322674
583	0.1074537638969	0.2883	1.2964	1.4625	0.4523	-7.0643952494613	-2.6394845866323	-1.546967967124	0.1273977523350442	0.6011	1.7111	1.9304	0.6501	3.2281350119657	5.1206134746971	1.6243163654801998	0.1406641923035091	0.2245	1.1675	0.948	0.3642	-4.778565165791299	-2.7937092669763	-1.1178928743098	0.1437485870924407	0.0209	0.4536	-0.1105	0.02	-6.383328045013599	-4.0152316841499	-1.7086284802703	0.1469609925838701	0.0801	-0.6874	-0.5772	-0.1073	-1.5565283235841	0.0549622138878999	-0.2036001838724999	0.151624642953339	0.2401	1.2766	0.7743	0.3822	-2.0313987041331	-0.9102797013059	-0.6615530612205	0.159679773047884
587	0.1215926673523718	0.2753	0.1004	1.6139	-0.8838	0.6927127415348999	-0.0439068222612	-0.5766901440005999	0.1237040128579819	0.0049	-0.118	-0.1903	0.0993	13.9116169694586	-8.2919764933627	2.7978796282305	0.1258897224260719	0.0002	-0.0179	-0.0416	0.0184	-7.6105552016387	12.807258097709598	-15.309828937505898	0.1360527061069679	0.0008	0.0893	-0.0314	-0.0119	13.5353795668745	-8.3553581158204	2.7277703475231	0.1385546600087625	0.0	-0.001	-0.0071	0.005	-7.2098464339592	12.5841437706099	-14.5523575674388	0.1390165157586038	0.0011	0.0735	-0.0779	0.0078	-5.683297499768499	4.8788898940763	-4.1168940754787	0.142107891446109
588	0.1215407854141306	0.303	-1.1238	1.4695	-0.5632	0.2914531714256	0.8526815043610999	0.2788240585709	0.1243734279651928	0.0017	0.0615	-0.1074	-0.0745	5.778350261939699	-2.7012531448313	19.7081830546124	0.12616070925182	0.0002	-0.0374	0.0243	0.0162	-1.3305026122126	19.178507832298298	-15.9652838289679	0.1290978576478958	0.0008	0.0657	-0.0419	0.0556	-4.1050911662687	5.603627862601	-11.8579107669186	0.1331343946712568	0.0145	0.0358	-0.1813	0.3588	2.3108129081645	-13.0709744324917	10.8375886087448	0.1334305169212911	0.4135	0.4468	0.3071	2.0868	0.951314482326	1.8967668530777	7.025681707252501	0.1346478021064887
591	0.1196949224228958	0.1058	-0.122	0.7934	0.8256	6.728641825467499	-8.7807349637488	-8.58464929874	0.1200761266711281	0.3612	-0.1455	1.4826	1.5143	1.816467727419	-2.3119538560548	-2.3030623311166	0.121588052374256	0.0	-0.0139	0.0024	0.0117	3.2235318773738	16.577697444844098	13.198839282266698	0.1228786649239509	0.0043	0.0505	0.1648	0.1524	-8.5558108572369	11.1670471478266	10.8519488149503	0.1237989517556083	0.0	-0.0001	-0.0028	-0.0015	-3.1436655250528	-16.6394660030431	-13.3878038587188	0.1322925551177065	0.0	-0.0001	0.0001	0.0002	5.5121946592542	-28.18916346745789	-24.5541034889621	0.13318892807208
592	0.1190953460683609	0.0317	-0.5468	-0.2991	-0.1024	3.6236898426235	0.7159251296479	-1.7459650164046	0.1233347282478437	0.0286	0.1242	-0.3104	-0.4857	-2.6204425597735	-1.1117160184899	0.7348884704452999	0.1279201217006218	0.003	0.0633	0.0723	0.1619	5.592415098851499	5.3756349996945	16.8960612492685	0.1281878984743041	0.0011	-0.0116	0.0583	0.0947	5.753052693199599	-8.802531002756599	-18.9001558900958	0.1295123802888571	0.0248	-0.1842	-0.0228	0.5027	-0.4509891609141	-0.732567231634	-0.6133578486129999	0.1312617432718558	0.0017	-0.0713	-0.0077	0.1185	-2.8837654642486	-4.8566610817308	-17.866889874821698	0.1321582077320067
593	0.1494742119860739	0.0027	0.0865	0.0217	0.1397	0.2052525911619	-8.107418336349	-5.0665561505153	0.1534186923600457	0.7324	0.2522	-2.1156	-1.6192	-0.7412226983879999	-3.6058674497164	-3.3028080842343	0.1580802469164715	0.7096	-0.2956	-1.0882	-2.337	-0.3817847699127999	0.9053618224684	2.7130167110106	0.1620066098815319	0.7125	0.7866	0.0395	2.4447	-2.0162122942829	2.4692472927934	-1.2047229430647	0.1633928852902236	0.0577	0.2692	-0.4399	0.5134	-2.7512974798817	3.0297281081456	-3.0944473936471	0.1663770147368075	0.1717	0.0493	-1.2087	-0.2917	0.6979847076487	-4.829553733578499	0.1126784399247999	0.1669869793857665
594	0.0533140749489391	0.8171	1.2397	-4.155	-2.0464	5.9473285787962	-19.0988775381615	-9.4589694699861	0.0801911518458215	0.0049	0.0172	-0.2994	-0.0303	6.555453804326099	-21.9793381878313	-10.5793802982607	0.0942562450508869	0.8901	-0.7098	3.5039	1.1764	3.862305323819	-11.313481908092	-6.1587973688087	0.1005670361603485	0.0162	0.3445	-0.1454	0.3186	6.9558871707907	-23.5667114474842	-11.8584222263177	0.1143283481920709	0.0221	0.0219	0.4952	-0.2103	3.5115622051285	-10.3894321460411	-5.8745046289705	0.1200871367638459	0.5687	0.5116	-2.4473	-0.9237	4.2577421253847	-14.4245714037252	-7.402705970450599	0.1215984439761178
595	0.0775447816153907	0.1979	-0.1396	-1.1427	1.5818	0.3102984831308999	3.8303587828906	-7.6038668864197	0.0824694303486562	0.1327	0.721	0.2277	1.357	0.5536351280103999	3.972859240086	-7.228927803848699	0.0888610331867103	0.0151	-0.2562	-0.4355	0.0062	0.2969218526929	4.4932101641242	-8.839867538890898	0.098796830439747	0.1249	0.8194	1.063	0.3086	-0.1457265857128	7.9528789117594	-15.4963935890853	0.1099345840065714	0.0201	0.2674	0.2054	0.4005	-1.504084063661	1.1270598004629	-8.0010347813362	0.1104696160812536	0.2013	0.3398	1.218	-1.0653	-0.3503496883834999	6.577603930610199	-13.384617073232098	0.1132561838197464
597	0.0669667244214045	0.3097	1.2756	0.3704	2.2746	-13.2575784271018	-3.4657669173937	-23.5100574832762	0.0900416488097699	0.0372	-0.4699	0.2049	-0.5973	-14.888976538108	-2.5929811243449	-25.5695864543598	0.1138646219024454	0.9041	1.7366	0.2941	2.9679	-10.3624428269809	-1.2965102336877998	-17.483452697619498	0.116118036190888	0.0258	0.2991	-0.3741	0.3215	-9.9862841104582	-1.9178547175329	-17.405750211986998	0.134684206338622	0.0822	-0.2783	0.9036	0.1484	-9.5871884070374	-2.0143238288093	-16.9979596987815	0.1372028352389835	0.1523	-0.7676	0.5557	-0.8759	-9.9183386964393	-1.2726683570836	-17.061105263055	0.1380835375533814
598	0.0722260090471245	0.5235	-0.7071	0.6763	3.1488	-4.1659548347616	4.5077277424525	19.4855801869118	0.0893864167305412	0.0909	0.5644	0.3657	-1.0356	-5.9406402635772	2.5167343308483	21.424601454961294	0.1248251780227896	0.6393	-0.5734	0.6313	2.6372	-4.584249937164	1.8981832021829	16.4641928012746	0.1318074183136675	0.294	-0.9379	-1.42	0.6705	-1.9678990525833	3.1127419029226	11.3002233067461	0.1373250505755882	0.0529	-0.3831	-0.3925	0.5263	-3.9370964251796994	2.6794177627927995	15.581649936612198	0.1405081896530037	0.0	-0.0047	0.0041	0.005	-1.6971403153059	-0.5000892632277	4.3874167545719	0.1407700920497804
599	0.0638793231715743	0.5196	-1.5292	-3.1346	0.1891	-12.7662233166895	-26.490292058801195	1.4397975514972	0.0868609509888939	0.086	-0.6186	-1.0054	-0.304	-13.918383970739	-28.7610144186824	1.099637708065	0.1033327982780398	1.0984	1.799	3.5647	-0.0278	-9.5219576621368	-19.6378770587515	0.4606675464663	0.1075459899605998	0.2684	0.8783	1.7033	-0.2667	-10.4307816713068	-20.5820311094901	-0.5020957577934	0.1270112525115095	0.1194	-0.5949	-0.9671	-0.3473	-10.7926195246547	-22.8370162570913	1.0063160392445998	0.1343568052824602	0.3634	1.0538	1.618	0.5731	-8.944559343583599	-17.906547649767298	-0.1123636956792	0.1360633233495817
600	0.0625001462592423	0.4609	1.4023	2.6158	1.5011	-13.2581292295316	-23.9634859120937	-14.3172829590063	0.0846436925072616	0.0478	-0.5157	-0.4396	-0.6235	-14.3686649571005	-25.8541939384436	-15.6143046520932	0.1037896700867116	1.0854	1.751	2.9778	1.9375	-9.246949877543798	-16.0080890463695	-10.185045101554598	0.1084621197105207	0.2711	-0.7336	-1.6546	-0.6877	-11.0188419511797	-17.8997806484869	-12.1885889399521	0.1259313884241442	0.0985	-0.6135	-0.4765	-0.7546	-10.2767537061163	-18.397627358964694	-11.3318157603982	0.1359293596266588	0.3768	-1.1573	-0.7764	-1.4886	-8.355672860065999	-14.003207544928198	-9.1469398935044	0.1363216033670553
601	0.068872402791521	0.7411	2.2536	0.9353	3.1916	-12.9528666543303	-5.3935754216937	-18.079696327878	0.0878392341086802	0.1011	0.8837	-0.3163	0.9192	-14.6603148436796	-5.0305179343941	-19.9082423657219	0.1138970957960735	0.9548	1.9796	0.796	2.8323	-11.4726638103042	-2.4985971936956	-14.8778818034506	0.1186325054370616	0.0833	0.7089	-0.1759	0.7207	-10.8115828654521	-4.5447101913105	-14.9761213511085	0.137381845161341	0.4803	1.0465	-2.0345	0.1001	-4.5325925378549	-1.2105457116083	-5.7878319323384	0.138626506743635	0.0899	-0.672	0.4455	-0.5679	-12.2552753769886	-4.7961121574835	-16.7940841136941	0.1392178872674694
602	0.1140150654851091	2.4165	5.5505	-0.8787	-0.4603	-0.1443495796383	-0.4347011462042999	1.2535869871941	0.126577908712386	0.0569	0.0445	-0.295	0.7654	0.2540772922606	-0.7790313508907	2.0494964982551	0.1363725522403629	0.0687	-0.013	-0.3073	0.8128	-0.0383201119018	0.3998825640348	-1.0117453774812	0.1408569148627048	0.157	1.0133	-0.7518	-0.2824	-0.4136526247797999	0.363529603668	-0.5846374362019999	0.1487411750066445	0.351	-1.7723	0.5849	0.2371	-0.6319277591034	0.2786666864481	-0.2838599665005	0.1517293373223033	0.0011	-0.0048	-0.0141	0.1039	0.1734240793256	-0.3826109735575	1.0148534769065	0.1534430064372951
605	0.0930991353877907	0.4751	-1.4537	-0.387	2.3219	11.1212125170611	2.9581631353023	-17.7518115100242	0.1103268369342949	0.0001	-0.005	0.0289	0.0098	12.7739345507067	3.3973493870063995	-20.441497803829694	0.1274239351146123	1.0338	-1.8408	-0.4864	2.9231	6.7427659734888	1.772403533035	-10.7087008401716	0.1383576759997953	0.1801	-0.7255	-0.1981	1.1778	7.307574522218	1.945512868115	-11.6988862368292	0.1395425442527925	0.0001	-0.02	-0.0056	0.0329	0.1527689882080999	0.0439068222612	-0.2488053261467999	0.1482938458908166	0.0003	0.0196	0.0497	0.0247	12.5608920394662	3.3464001622499	-20.1049968622526	0.1495939511542963
606	0.1177785636013556	2.228	-2.6527	-4.6163	-0.1697	2.4229798886902	0.3922893591097	-0.3532610726553	0.1318792793807702	0.0342	-0.2198	0.5796	0.0713	1.3587902512859	-2.314943926388	-0.4040922683196999	0.1504322833538781	0.0283	0.4464	-0.2819	-0.0573	2.5023741246428	0.8654286463079	-0.3687228837204	0.1593326056413548	0.0251	-0.4458	0.1921	0.0288	2.5802733254288	0.5794048131188999	-0.2657228293478	0.1611465378937358	0.1131	0.4465	0.9235	-0.0107	1.6049989374065	-0.9444687949842	-0.3433072858882	0.1634898171028302	0.1714	0.4983	1.0645	0.437	1.2202240971605	-1.9552305966979	-0.533884926599	0.1647718123072603
610	0.1174272879896698	2.2003	2.7132	-2.2823	-3.9416	-0.7186004557355	0.1502510342433	1.1226140379938	0.1306657374800995	0.0091	0.1778	-0.1583	-0.2189	0.4222294054723999	-0.8213644519239	-0.2767782209745	0.1503953054650449	0.0015	0.0289	0.0407	-0.1111	-0.6262623626826	-0.0291531857487	1.0610421949483	0.1592903968560013	0.0006	0.024	0.0622	0.0398	-0.4436713572038999	0.1114588059731	0.8215218240466999	0.160546284984438	0.2441	1.0488	-0.6069	-0.9011	0.2125310518414	-0.8671990826894	-0.1825910054787	0.1613638894717515	0.379	-0.7699	0.8178	1.5038	0.2339730035729	-0.6969224458198	0.0359201870291	0.1641191916338678
615	0.0659059527020955	0.9257	1.8939	-1.7515	-3.7967	-10.646302793481398	9.8963852853087	20.9707009097754	0.0867594306576733	0.1281	-0.7321	-0.0209	1.2952	-11.8298591860295	10.7570534249019	23.1831168981592	0.1053932085075863	1.3076	1.8026	-1.5064	-3.6182	-9.1459169747062	6.4639025718872	17.436398432902298	0.1085029581141737	0.0081	-0.1842	-0.1861	0.2067	-9.2823979482045	7.952721539636599	18.009783762324098	0.1289090657946985	0.1055	-0.5549	-0.0984	0.9537	-10.33934846796	9.6249183734787	20.1985939322879	0.1363664301731204	0.5154	-0.9596	-1.9589	0.9548	-2.5268061467075	1.8036812424415	4.5223240068422	0.1382900925521597
616	0.1199021216370457	1.9986	-2.5093	2.6221	3.4395	-0.1987216480656999	-0.1445462947918	-0.8740447700312	0.1387593338104572	0.0028	0.034	0.0007	0.1704	-0.8219152543537	0.3718309831457	-0.423331010332	0.1571647246326141	0.0449	-0.1552	0.4989	0.3939	-0.0969805706754999	-0.1312876934459	-0.8969030708679	0.1730923249580625	0.4313	0.8757	-1.1043	-1.3234	-1.7315654671684	1.7834982676923998	1.4594297238165	0.1742339925618796	0.0372	0.3752	-0.3799	-0.188	1.8634433060748	-2.7557825853815	-3.221013923409	0.1793533861687674	0.0033	-0.1461	-0.0403	0.0675	-1.2525247253652	1.1020376329377	1.2516591786898	0.1799333380252643
617	0.0699555893838348	0.2627	0.4456	-1.8103	-1.4687	-2.8890767733931	2.6325208701984	3.3740189698013	0.0753775918611362	0.3319	-2.1038	-0.2798	1.4493	-4.3663682331474	6.211359657823899	7.443426007225099	0.0818965972006384	0.099	1.1976	0.5476	-0.2798	-3.9317457730044993	3.9363882506271	5.5455182062571	0.0993242903194877	0.2282	0.8691	1.6239	0.2309	-7.230147437800399	8.3243558076288	12.8004910964292	0.1082248073782975	0.9462	-0.04	3.0353	1.9747	-1.0106831156523	2.1083536721823	2.3735256991003	0.1130250902054461	0.3784	1.2901	-0.4507	-1.7762	-1.994298226183	0.4946992680218	3.1400459662284	0.1135478164068057
618	0.120471908634912	1.9754	2.589	3.5956	-2.2283	1.7679184275351998	-1.5880814342055	-1.1890250738154	0.1391172584744642	0.0574	0.4898	-0.4456	-0.4249	2.0159762360987	-2.4409596537201	-1.2664915012637	0.1539849161449951	0.0028	0.1308	-0.0771	-0.0646	1.6218770975767998	-1.2328925530459	-1.0211483618185	0.1735814652317298	0.4294	-1.0951	-1.2305	0.9986	0.2491200703923999	-2.7743524958719	0.1736601375098	0.1753171126379458	0.1494	-0.3636	1.0321	0.2847	1.9178547175329	1.4828781701137	-1.6515810857552995	0.1787683158686333	0.0153	0.1891	0.2624	-0.1547	1.7746460857848998	-2.2413331159483	-1.0117847205119	0.1790504403071983
633	0.0765593867694939	0.0563	0.4682	-0.7176	-0.6075	13.7106134256123	-14.1943753310995	-10.7106286486759	0.0977016757002522	0.8539	0.3435	-2.7841	-2.2891	2.2161142332696	-13.3898890393459	-8.4483650403952	0.1144829947931061	0.0397	-0.3699	0.5871	0.1972	6.184370338763699	-3.806831650532	-4.0607122276391	0.1215055887642627	0.0725	0.3369	0.5389	0.7007	6.636225046353199	-15.0136546023963	-10.5324440626356	0.1255183140734166	0.0918	0.1783	0.7158	0.7439	7.201151624174499	-15.630592666803	-9.2616641710256	0.131383906791936	0.1052	-1.0372	-0.3218	0.1467	-3.5690423729812	-3.1856838818404003	-2.012396020305	0.1366693073134833
639	0.0600955750840652	0.9258	-0.3442	4.2587	2.2028	-0.8132597875997	16.1671922625203	9.6802346746429	0.0881303330957853	0.0001	0.0066	-0.0297	-0.0014	-0.8711727287901	17.415979399969	10.3446597771045	0.0995767712961374	0.9293	0.5314	-3.5383	-1.0938	0.2201242567665	6.831091077410299	5.4970475924347	0.1190332367976653	0.0069	0.0736	0.0719	0.2754	-0.1629194901287	11.8913916860443	8.226706405431399	0.1197175199399621	0.0094	0.0594	0.2759	0.196	-1.1158076936827	15.1497814886183	8.2520826602329	0.1233619767573478	0.1461	-0.1079	1.2182	0.5295	-0.8419015139492999	16.699031351522898	9.9382856130042	0.1247277085678049
642	0.0805917703860492	0.7908	-3.8312	0.1593	-0.1198	23.4253125951484	-0.8862411095482	0.9510390811111	0.1032582508365122	0.115	-1.241	-0.0741	0.3538	26.000353297494097	-1.1324497956688	1.3352631189273	0.1218938716642283	1.6741	4.5367	-0.1356	0.0263	15.9683525853625	0.0304908487924999	-1.1206862294895	0.1272296543847517	0.0629	-0.0406	-0.2129	0.8337	19.0195619882703	-0.8085779669464	1.0403871038308	0.1387734121029113	0.4497	-0.177	0.5281	-2.1331	7.3813427047805	0.2466808024889999	-0.8255348131781	0.1419011247713159	0.0096	0.2463	0.053	-0.1954	26.9789718431259	-0.8918671629383	0.7446455420589	0.1450375371034356
643	0.0864545018034372	0.8813	-3.8948	0.0153	-0.3462	18.2263671463276	0.4325766225464999	1.822369182024	0.1064281366434413	0.1449	1.3224	-0.4689	-0.2717	20.6002075896735	-0.3110853437449	1.3665408283338	0.13298642541951	1.1206	3.517	0.1407	0.5002	14.5613277784384	-1.4078510105687998	-0.0706207401064999	0.1363390177617021	0.5866	0.693	-1.8196	-1.6317	4.808819956399599	0.1489133711995	0.3267832129942	0.1393005239667039	0.0076	-0.2752	0.0788	0.0131	19.742844264659094	-0.1514313251643	1.5128969025378	0.145606073522346	0.1616	-0.2001	1.1896	0.4584	3.3942019445504	1.558770876334	1.2260862087348	0.1520908865705718
644	0.0534438768127154	0.8152	-1.0655	-3.3121	-3.2825	-3.7270439842724	-13.9746838476707	-14.5854057132268	0.0825054509180125	0.0021	-0.013	0.1206	0.1558	-4.051151871179	-15.1940030551251	-15.829471686991498	0.0923284083179364	0.7353	-0.9846	-2.431	-2.251	-5.0941749580667	-11.2905842642246	-9.8534226957843	0.0926705671612596	0.191	1.0329	1.2473	0.6843	-1.3240110121470998	-15.5215731287333	-18.6293578097877	0.1095388432020126	0.1474	0.7908	1.0026	0.623	-0.8964702975301999	-7.375795337451799	-8.5581320960482	0.1161941601777345	0.0055	0.055	0.1738	0.1943	-7.5645238557197	-18.3965650971358	-16.622037040443	0.1171520911631816
646	0.1414984210753444	0.0001	0.0025	-0.0083	0.0362	7.5495735040537	-6.0312079202486	-0.2143408312535999	0.1471870849848261	0.5418	-1.7819	1.4998	0.3121	7.629557885466799	-7.343770110462	0.1787353884700999	0.1525664509148273	0.2218	-1.2052	0.7845	0.3366	6.469095851939599	-6.1202411987227	1.253075527795	0.1564558977298921	0.0029	-0.1002	-0.1028	0.0831	10.9891379630012	-7.8092768497044	-2.7213180904883	0.1617487686507974	0.031	-0.4148	0.3373	0.036	4.42609095375	-6.9580510374792	4.6254814333376	0.1624844835523107	0.4543	1.2952	0.3467	-1.5479	0.6537631411418999	-0.1541459942825999	0.7118727974857999	0.1635718029718177
647	0.1638790121206237	0.4785	-1.6705	0.8022	0.9726	2.8299048552203	-2.5099279865372	-0.8135745318452999	0.1670553691132226	0.6502	1.5014	-1.7497	-0.723	2.576181650236	-1.4663147541889998	-0.9582388557292	0.1731474312805996	0.0059	-0.104	-0.1538	0.13	6.2150972457404	-5.3037552826056	-2.2688338944076	0.1872245573116281	0.024	0.0144	-0.3529	0.2604	-0.8427670606247	0.8793167361449999	0.9876674426928	0.1939642393065463	0.0038	0.1197	-0.0501	-0.112	-3.1217514569529	4.004727094953	1.0805169951448	0.2004920560276605	0.0094	-0.1181	0.2288	-0.0634	-5.8804454266062	6.728523796375399	2.3106948790724	0.2035431316888769
648	0.1251474746000511	0.0061	0.2031	-0.0574	-0.1701	6.4319560309588	-10.8912131595889	5.2370295025384	0.130548965451016	0.1479	0.4183	-1.0552	0.6408	5.705723027267499	-11.0828530621286	6.451470174185999	0.1410790556105569	0.4967	1.5343	-0.0678	-1.7096	2.5405368644218	-0.3580609224007	-1.705913811152	0.1457229888737312	0.1492	0.8751	-0.8743	-0.0715	1.0467606748042	-0.7211184097003	0.4605101743435	0.1477374731254063	0.3389	-0.6246	-0.7904	1.5577	1.0685960568427	-1.2316335760635	1.846368430751	0.1484611463811225	0.3284	1.0345	-1.4586	0.3463	-0.8633828087115	-1.3371122413702	3.0507766295700995	0.1597476901792374
651	0.0918589906629598	0.5767	3.0597	-0.0899	0.2183	21.4219654719044	-0.3555429684358999	1.2578753775404	0.1147072353964251	0.0868	-0.9626	0.23	-0.3941	23.601490686623	-0.7114006811174	1.9562141724654	0.1320455637527062	0.3936	-1.3596	0.7651	-1.4274	13.4272649185109	0.3428745125505	0.1958889498553	0.1372944674338638	0.0523	-0.7397	-0.0435	0.1494	21.6568433651834	-0.5802703597943	1.392349856473	0.1391243279388704	0.9792	3.1928	0.2987	-0.5235	16.5750614617872	-1.2556328247905	2.6488088849082	0.1410839285688158	0.2187	0.0935	0.7078	-1.3473	11.912282835345998	-1.0222499666781	2.2176092684362	0.1452817899099935
652	0.1067775380404121	0.5969	0.1318	2.2098	1.8667	-0.4644838204442	-6.2643547201768	-4.4832957203878	0.1450957979865831	0.0009	-0.0056	-0.0032	0.0971	0.1640604380189999	0.9430917889097	1.0875200546094	0.1472162216737823	0.0094	0.1471	0.0534	-0.2678	-0.7311508825288	-8.2539317826758	-6.6546375847208	0.1496168400933762	0.0067	0.0129	0.1588	0.2043	0.7197807466564999	-2.5884173327837	-2.8169216550893	0.1544995119294225	0.0139	0.2995	0.0149	-0.2111	-0.1409267359674	-6.3516569053001	-5.6021328274344	0.1571596381608749	0.3308	0.0275	-1.2298	-1.2824	1.076818750259	-2.2041146089061	-2.6452286691145	0.1614601068778079
653	0.11096141222742	0.6339	1.3329	1.089	-2.3678	3.3535212508066	1.7881407453149998	-5.5939494770488	0.1423533981390605	0.0863	0.5103	0.4544	-0.6653	-2.2623422943421	0.296646451478	3.5556263995125	0.14333474909109	0.0006	-0.0058	0.0353	-0.0682	-1.0366101728836	-1.2319876633398	1.5427976058698	0.1468986128382666	0.0219	0.3133	0.159	-0.3167	4.3670370646693	2.9243281289003	-8.417441418265	0.1496699920877065	0.0081	0.1523	-0.1027	-0.2181	0.8852575337807	1.7562335474173	-2.1408903585712	0.153616300372265	0.0441	-0.0246	0.639	-0.1463	1.4641115444698	2.891319326143	-3.6424564682674	0.1584515733181698
654	0.1346044280005743	0.0315	0.2519	-0.4118	-0.3442	-1.4916516659597998	3.5705767511785	3.5610163947184	0.1522816599464638	0.8025	2.7959	-0.1807	0.2346	3.7195294654087	0.1458839578356	0.1179897490692999	0.1588778877096329	0.0395	-0.4674	-0.1601	-0.3584	5.2087025204344	0.4371010710769999	0.9850708026666	0.160876356612822	0.0869	-0.5855	-0.1641	-0.6635	-1.1307580453486998	2.368843878447	3.3345579100092	0.179283093562136	0.0054	0.1656	0.0959	-0.0928	-3.0296100790535	1.5490531477511	0.9370329621819	0.1825221533267569	0.0862	0.4488	0.4513	0.5511	-0.8891524938199998	2.7954403603271	2.5653229737628	0.1895333278179031
655	0.1305091964522298	0.1351	0.1393	-1.0767	-0.6121	0.1729519629572	-0.866333536014	-1.508411797038	0.1389819585466975	0.7907	0.3459	2.5372	1.406	-0.0583063714974	5.463015870879199	2.0665713735789	0.1503907783177755	0.882	0.0765	2.5876	1.4476	0.2361762132920999	5.643403666638699	2.1294808796682	0.1645851000974104	0.0733	-0.6159	-0.4903	-0.2198	0.2992037484734999	1.2043295127577	-0.2740242088255	0.1686720799561059	0.0404	-0.1551	-0.5036	-0.2853	0.9235776456825	3.3744124001083	0.7800542696888999	0.1708671672126462	0.0018	0.1022	0.0709	0.0207	0.2034821547804	7.1154625033099	2.964103932938	0.1713428612819595
656	0.1304958560858831	0.1051	0.1286	0.0686	-1.0897	0.1609523385937	1.0237843448753998	-1.4824847398066998	0.1406780313579673	0.893	0.4994	-0.1969	3.0387	0.2937744102369	0.5335701823534	6.1255525078672	0.1518008342037624	0.855	-0.2369	0.1878	-2.8909	0.4884830691712	0.5489139643263999	5.939971432055299	0.163888407816235	0.0088	-0.2841	-0.0087	0.0052	0.53899952059	0.2652507129794	10.6583024178449	0.1651799111691592	0.0751	0.6439	-0.0379	0.516	0.2971972539077999	0.7570779397601	1.5405157100892	0.1670245316662859	0.0136	0.2006	-0.0363	0.2844	0.9978572876441	0.6790213668513	4.0482011438765	0.1723468656100037
657	0.1104046807887623	0.8142	-1.3372	-1.6989	2.5274	-3.8409420581489	-4.382420189673	9.0619589471924	0.1242106840216027	0.3108	-0.7051	-1.2963	1.2554	-4.3007440579398	-0.1571360646158	13.4859647203153	0.1495504348285594	0.8143	0.8414	2.0693	-1.7825	-1.8104482437219	-3.9215952710839	4.9579693857833	0.1509001138062363	0.002	0.021	0.1006	-0.0961	-2.9558812395217	-7.580064352846199	7.212010300647699	0.1585418689407131	0.003	-0.0453	-0.083	0.1381	-5.133242587551799	0.6653693351984	14.7377812711279	0.1616701773154026	0.0041	0.1086	-0.0039	-0.1623	-1.2813631668683	-2.604115202033	3.6714522818932993	0.1684418642827769
659	0.1189410276386473	0.9335	-0.2612	-2.783	-1.9897	-0.3526709271948	6.986141961399	3.7662689858803	0.1343779423820212	0.2447	0.2253	1.0641	1.2444	-2.960956490482	13.364434098483	1.5024709994023	0.1576573119913847	0.3104	-0.1811	-1.0476	-1.3501	-0.1914431873861999	3.8638397020163	4.2299266026798	0.1585591146560355	0.3266	0.1292	1.0965	1.3676	-0.2488840122082	4.2127730412946	3.7697705156126	0.1644643947898771	0.0099	-0.0132	-0.2991	-0.0267	-0.3526709271948	2.3384317157159	2.0514636497901	0.1694746142871387	0.0035	0.019	-0.1673	-0.0513	-2.8957650886121	15.1022944505634	1.3670522877329	0.1763974449114967
660	0.1198647791950758	0.3113	0.2749	1.0757	1.632	-5.3366853993015	1.8774887680347	-6.4171237083849	0.1239517836758077	0.0049	-0.0199	-0.2112	-0.1213	-1.8019501490907	9.729767550294198	5.1681398557827	0.1358821305183208	0.0417	-0.2184	-0.2254	-0.6013	-2.9707529051263	1.0639535792200998	-3.4263058576016	0.148386373298843	0.2563	-0.7391	1.4043	0.2697	-2.2432609244526	-0.2705226790932	-3.6118475903828	0.1501428362481738	0.0141	-0.1214	-0.3533	0.0369	1.5957139821613	1.4971596902578	5.0474354375951	0.1532569344003929	0.0015	0.0277	-0.1169	0.0174	-0.8048797220605999	8.0038674795466	4.9984140213429	0.1574953658752743
661	0.1156668127508768	0.4399	0.6663	-1.0687	-2.0296	0.8531929637602	-5.454321061094499	-3.9200215498559	0.1455958807342412	0.0045	0.0966	-0.0325	-0.1893	5.0474747806258	-4.3363101576926	-11.807630373684	0.1477675748511941	0.0002	0.0332	-0.008	0.0343	0.3062854939994999	-0.9945131300346	0.6726477958778999	0.1516747340977946	0.0018	-0.045	0.0259	0.1245	1.4248471998312	-2.6616347129164	-2.8204625278523	0.1545020443242462	0.0013	-0.0437	0.0092	0.1041	5.483513589873899	-4.479912219747599	-13.440759578040998	0.1610139397751033	0.0258	-0.2903	-0.1061	0.3812	0.4177049569419	-2.0583880231933	-0.8895065810962999	0.1662184098677928
662	0.1256490637018498	0.0043	0.0377	0.0809	-0.2093	-1.0820120303114	3.1733301702006	-10.1423579132451	0.1424887730354158	1.2169	-0.4877	-3.53	0.3347	-1.7144512488139	-8.528428107869699	-0.0313957384985999	0.1528434109731199	0.0627	-0.2607	-0.457	0.582	-0.0433166768007	3.5040083432341	-1.3087852592662	0.1622006899601701	0.0047	0.2015	-0.03	-0.0406	-2.2367299813564	-12.052737454945	0.0241959638804999	0.1628624501864962	0.0005	0.0262	0.0584	0.0255	-0.4688115538212	2.8927750182789	-9.2784243021038	0.1671250406565466	0.0237	-0.2341	0.0606	0.3925	-1.1254467362041998	-4.911977382895	-0.4057446756091	0.1751049430798704
663	0.1534929583018729	0.2408	-1.1011	0.5279	-0.9283	-0.8158170845951999	1.2547672781150998	-0.728239498257	0.1634823180390119	0.4851	-1.4247	1.556	0.0014	0.7266264339983	-0.5554449074226	-1.1069161687445	0.1956669314031977	0.0001	-0.0032	0.0195	-0.0175	-2.0952524429592	0.5161018767226	-3.7603675312753	0.197515384853163	0.1255	-0.7041	0.3937	-0.5497	-0.5367176248094	0.8273052495595998	-0.997345828245	0.1987088550167157	0.0	0.0048	-0.0048	-0.0109	-2.875582113863	1.5321749875808	-3.4115128780584	0.1997801895896625	0.2106	0.9408	-0.7357	0.394	1.2808910504999	-0.2377105914893999	0.2013576311226	0.2050489933886691
664	0.1253261942028744	0.0044	-0.1335	0.0625	0.1761	9.7116304131415	-0.5356553629805	-4.3080225186193	0.1296032374408287	1.361	-0.6135	-0.4188	-3.8988	3.2507572546182	0.8236070046737999	13.0496505098523	0.1516150796808826	0.035	0.4868	-0.2536	-0.2116	0.9206662614107	-0.7463766354097	-3.5187226367159	0.1617567641977687	0.0013	0.0778	0.0373	-0.0712	3.2000834310766	0.4737687756893999	10.1518395836438	0.1621387625985498	0.0579	-0.0227	-0.0034	-0.7318	7.6767301792761	-0.7337081795243	-2.1528112968733	0.1636696759342057	0.4967	0.2884	0.2309	2.1014	3.0844149208186	0.0723518334573	6.9058428357403	0.1650198025184557
665	0.1832623501738905	0.1801	-0.6456	0.8068	0.6379	1.0826021757719	-3.3640651830341994	-0.2114687900125	0.1969999996935968	0.101	0.2725	-0.7992	-0.2372	1.3443907020497	-3.2212893246239	-0.4163672938981	0.2281610349457456	0.3931	-1.1226	-0.2654	1.1197	1.8677316964211	-3.6853010286997	-1.0442033778087	0.2322024974788762	0.0108	0.0942	-0.2025	-0.1416	2.5856633206347	-2.8352948504262	-1.6419027002031	0.2406004695863826	1.1745	-1.2378	2.14	1.1004	1.3904613909994	-4.2467654198194	-0.5066988923853	0.2473725262517969	0.0338	0.0266	0.4402	-0.1019	-0.6719002782946	-0.4564578421813999	0.8762873227811	0.2607543991045568
666	0.1132780900823267	0.3654	-0.6822	1.927	0.8125	-0.6034434048766	7.1550022491634	3.2455639745658	0.1512454577120957	0.0002	-0.0254	-0.0186	0.0355	0.5222393895117999	1.1047916450867	-0.0842334287287	0.1534942937717306	0.0024	0.1226	-0.0759	0.0494	-1.4634033699171998	5.0538876946299	1.0536457051767	0.1637937831251932	0.1384	0.7942	-0.7939	0.0818	-1.6219951266689	5.3064306086932	1.2523673532423998	0.1681706768058064	0.304	0.5943	-1.4357	-0.5446	-2.9952636132524	5.3145352730174	0.0130618861923999	0.1707548073054977	0.0145	0.2026	0.1486	0.2537	0.0475657241162999	2.0318314774708	0.2299206714108	0.1768040127972188
668	0.0994211868527585	0.0037	0.1798	-0.1527	-0.0135	6.1555318972606	-7.527580749892399	3.2618519892756	0.1292819760915774	0.0076	-0.1848	0.0927	0.2142	-0.5568219134971	-2.8214854466505	5.7208307510563	0.1305464220313998	0.1057	0.9943	-0.1294	-0.4568	0.7169873914768	-1.4088739293669998	0.9542258665977998	0.1322316971609529	0.3244	-1.5736	0.2746	1.0623	0.6660381667203	-1.5289095160327	0.5723230675929	0.1409553963936355	0.0017	0.0517	0.0457	-0.1138	-1.3877860649118	-0.8495734049358	7.126399865844499	0.1473736542398673	0.119	0.6794	-0.4529	-0.7379	4.7533856261433	-4.5976659106327	-1.6607480119083995	0.147624279008963
669	0.1381354628558062	0.0334	0.053	-0.5924	0.0966	0.3502316592914	1.5329618481948	0.3708474073782	0.1440298655619325	0.2842	0.408	-0.5139	1.5905	-0.778205147246	-3.0239840256634	3.7594232985385	0.1487926398402383	0.3171	-0.6459	-1.532	0.6574	0.8859263653025998	-0.672372394663	2.9608778044206	0.1532964035248248	0.0584	-0.5026	-0.2728	-0.4943	1.2875793657189	-2.2408609995799003	4.946717279003099	0.1568582776644589	0.1036	0.5779	0.8101	0.0261	-0.2778798258341	-1.3806256333243998	2.1956952003363	0.1585029084267059	0.6427	0.7111	1.9937	-1.2658	-0.2517560534493	0.3272946723932999	0.2880696707853999	0.1644880220225574
671	0.095753795894644	0.0178	0.222	-0.1895	0.4409	-0.5911290362674999	1.4341321550764	2.8202264696681	0.1154674767861889	1.1095	-1.6407	1.3119	-3.1623	1.7443126091152	-0.5170854524901	5.5854513824176	0.1256707961402026	0.0862	-0.6627	0.6261	-0.4446	3.6337616584827	-2.104065281836	7.884972840771199	0.1499966034012364	0.0017	0.0721	0.0719	-0.0834	-1.6022449252574995	1.2812844808069	-1.2319483203091	0.1559587578668295	0.3135	-0.688	0.511	-1.5101	1.251895236874	-0.3529463284096999	3.5010969589623	0.1713560109193969	0.179	-0.8544	0.9138	-0.0436	-1.8758363607453	2.6684017141968	2.9249969604222	0.1796559413851911
672	0.0963412975290045	0.0152	0.2818	0.1701	-0.3578	0.6008861078811	-0.561818478396	-1.8603745496802	0.1153119945058866	1.0797	2.0136	0.6903	-3.0844	1.5445680422513	-0.9168106444021	-4.4084652759964	0.1233051119804164	0.1545	-0.1943	-0.7839	-1.1079	2.4205406207868	-1.6553973597332	-7.667327194938799	0.1459302722437967	0.004	-0.1445	0.1434	-0.0142	4.802249670272699	3.9478764155915	-2.2691879816839	0.1501626507401349	0.0049	0.152	0.15	-0.0609	1.2441053167954	1.4845305774031	0.2174095876481999	0.1520000555106089	0.1246	0.8106	0.6215	-0.4309	1.1787958858334	-1.3756684114562	-4.5800008898484	0.157576842766344
673	0.0944467229623415	0.0062	-0.1956	-0.2329	-0.0817	0.4210491145514	-1.748797714615	0.5292817920070999	0.1119863177244669	0.9196	-1.6035	-3.0455	-0.6868	-0.1877842855311	-4.8589036344807	0.5046923978196	0.1199472321477696	0.2634	0.4628	-1.6499	0.5979	1.1377611048133	-7.413485960862399	1.8498306174526	0.1441999858266517	0.01	0.0521	-0.2817	-0.1497	-4.7213997421842	-3.6987956882298	-2.9277116295405	0.1476966534639004	0.0061	0.1356	0.2065	0.0219	-1.1433478151727	0.7832017121449	-0.9325478566821	0.1498199998235757	0.1596	0.7547	0.9121	0.4429	1.4406237551419	-4.4867185640587	1.6517384578780998	0.1579051809298633
675	0.0963748198803937	0.0026	-0.199	-0.032	-0.0185	-1.913251582941	-0.4551201791376	-0.2114687900125	0.1118295062216893	1.3981	4.2498	0.671	0.492	-2.3732502978853995	-0.4034627798285	-0.2258683392487	0.1369044529064988	0.034	0.6068	0.0362	0.052	-4.510167010355899	1.3593803967464	0.3637656618522	0.1483717838235128	0.0052	0.2285	-0.0143	-0.0088	-1.7221624828311	-0.6014762533415999	-0.2686735566502999	0.1495885879602669	0.0122	-0.2854	-0.195	-0.052	-3.12777094065	0.0741222698388	-0.0706994261679	0.1498265786847183	0.0023	-0.1048	-0.0145	-0.1078	2.1655584388201	-1.4293716483617	-0.4041709543811	0.1538720902566193
676	0.0905093785690237	0.0152	-0.211	0.4236	0.1656	0.0428445604323	-0.2189046228148	-0.6036007769994	0.1167138483137905	0.9385	1.6295	-2.8238	-1.1969	0.9794447492765	-0.7191119151346	-1.3118540156607998	0.1295629991533776	0.0796	0.2247	-0.9186	-0.1658	-0.4348191752963999	1.9760824029689	-0.3028233072979	0.1350525593537988	0.0418	0.1947	-0.6353	-0.1494	-1.5257620735767	3.0314592014963995	0.3070330115828	0.1474846331080161	0.0434	0.5217	-0.059	-0.4072	0.6816180068775	-1.6614561864609998	-1.0176074890555	0.1535234440579307	0.0185	-0.3434	-0.2147	0.1309	-1.8675743242983	4.2360247724383	0.8908442441401	0.1590153290195847
677	0.0924435530876555	0.015	0.2403	0.4141	0.1214	0.3571166896639	-0.6169774074373999	0.6488846053351	0.1118899433988647	1.0576	-2.018	-3.0385	-0.9341	-0.4485892360414	-2.3826926252534	0.3728539019439	0.1262705657960983	0.2046	0.4763	1.4762	0.1568	-0.0626341048744	-2.9795264009724	0.6538418272033	0.1326499579415379	0.0288	-0.1703	-0.5418	-0.0598	-2.5252324254795	-4.8515071447091	-0.4683000944220999	0.1422581218827854	0.0177	0.1882	0.3739	0.1084	-0.37375879165	-2.65172026918	0.4236850976083	0.1520679344226819	0.0674	-0.1142	0.8001	-0.1084	0.5680346772466	-0.7315443128357999	0.7663628950053	0.1582061930428382
679	0.0809023196794718	0.0572	-0.3276	-0.9606	-0.1739	1.5530661368824998	5.8536528226995	0.987116640263	0.0992524443196013	0.984	1.3583	3.5401	0.7027	4.4090554214569	11.4217145855477	2.8445404626407	0.1239961345783324	0.0105	-0.2068	-0.2492	-0.148	1.5159656589324	6.7303729188183	0.6791393959433999	0.1281004042515201	0.0034	-0.0019	-0.1961	-0.0419	2.2866956303454	6.8727553469216005	1.565065761246	0.1324196055607826	0.1779	-0.7609	-0.9918	-0.6728	3.7227949369568	9.7428294364866	2.4931285124283	0.1391590464802394	0.0011	0.0294	0.098	0.0295	0.2467201455196999	1.3917203679818	0.8447735551904001	0.139586121949874
680	0.1064310835704608	0.3932	0.4499	-0.2014	2.302	1.9345361625497	-2.3097113033049	6.969263801228699	0.1463901042092389	0.001	-0.0836	-0.0271	-0.0477	0.0173109335079999	-0.5489533073571	-1.4417253600015	0.1478503905195593	0.0163	-0.189	-0.1229	-0.3383	1.2607080757508	-0.4532317136639999	5.1444553513013	0.1493055264143443	0.0193	-0.2125	-0.2049	-0.327	1.1929987199161	-0.570867375457	5.168966059427399	0.1596756211110507	0.2134	-0.2493	-0.4318	-1.3252	1.0514424954575	-0.1353006825773	3.7773637205377	0.1622306406463015	0.2284	-0.2871	0.5349	-1.3203	1.2798681317017	-0.2653293990408	4.8560315932396	0.1651470587576574
681	0.0992688583980805	1.2892	1.8429	3.6965	1.5555	-1.5457089901416	-0.4347404892349999	-1.8386571967338	0.1043295431477546	0.0318	0.2142	0.6372	0.0694	-1.4263422349978	-0.9161418128802	-1.0226827400158	0.1251716637296529	0.1806	-0.3864	0.6235	-1.2753	-0.8314756108138	1.2569311448035998	-1.2647210648821998	0.1347040840393931	0.5952	0.7593	-0.8215	2.3188	-2.315730787002	-9.4108922864707	2.6609658813945	0.1444188783031576	0.0252	-0.1909	0.108	-0.4626	-1.5691967794695	-1.4130442906212	-1.0388133826028	0.149933867187344	0.0163	0.2427	0.0521	0.3181	-0.3337862724588	4.4301039428814	-2.5469104353952	0.1515647191639983
682	0.1006339720851748	0.0033	-0.2184	-0.0247	0.0147	-0.9515111974795	0.4806144630312	-0.2800436925226	0.1165593237204582	1.0657	3.4095	-1.2349	0.7517	-2.2770172447932	0.4343077158973	-0.2301173865642999	0.1315030734059376	0.1278	0.7653	0.7221	-0.592	-6.1565548160588	0.1329007577046	0.1442315505462	0.1508688438199428	0.2244	0.5696	1.0895	-0.848	0.4131411653807	-0.7332360631559	0.5042596244819	0.1550533993391235	0.1335	-0.4185	-0.8053	0.6842	3.2620093613984	-0.1033147986181999	-0.1568213203702	0.1574932667547935	0.3886	1.6806	0.6874	-0.6357	-0.9970704270301	-0.6808311462634999	0.5557203086375	0.1592834993783572
683	0.0939168964271569	0.062	0.1	-0.482	-0.8644	-1.548935118659	-3.758046292464	-0.2805551519216999	0.0981209254047192	2.1255	-0.1066	3.5283	4.4759	-0.996558967631	-3.3860972802262	-1.5824160377847	0.1052271968155168	0.045	0.1352	0.6479	0.4517	-2.6137149015238	-7.1939518495564	0.5429731666907001	0.1185916398389205	0.0277	0.1558	0.5329	-0.2038	-1.3881008091574	2.6283111659135	6.9166621691828	0.1328280829405554	0.0137	-0.0376	0.0711	0.3854	-1.3617803216191	-3.3134700455540003	-0.0529163762915	0.1377485326978732	0.0087	-0.0125	-0.1268	0.2806	-2.6396419587551	-8.9909054337482	-1.6442632820450995	0.1435624073800658
684	0.0903318180393791	0.0192	0.352	0.0904	0.4328	0.8182563524986	-0.1004034143463999	1.5166738334849998	0.1147117188120178	1.076	2.4615	0.4737	2.7904	2.1298349669445	-0.5277080707791	2.1977803809634	0.129612335099551	0.066	-0.3621	-0.3298	-0.724	0.023999248727	-1.0543538797293	-0.2779585118954999	0.1362194895345084	0.0202	-0.2506	-0.1163	-0.3818	-2.3379202563168	-0.8465046485412	-1.9113237744367	0.1457720697797062	0.059	0.6663	-0.3321	0.2298	1.9329624413217	0.0070817455259999	2.594672874665	0.1547853888398414	0.2196	-0.4506	-0.6269	-1.2378	1.3257814485286	-1.628408040673	0.091669261531	0.1582870768000747
685	0.0951977237385743	0.0139	-0.1232	-0.4485	-0.0487	-2.122163075958	2.7671527212538	0.3712408376852	0.1162275627263792	0.9947	0.887	3.4302	0.5335	0.0241172778191	6.5909412180175	1.2024017042534	0.1255949481406601	0.1113	0.7777	0.8277	0.1996	1.5250538990241	9.0744306879243	1.7399848757382	0.1518379230755062	0.0035	0.0047	0.1709	-0.0752	-1.2243944584147	-1.1966576217712	-0.4570086446111999	0.157775501441283	0.3779	0.4103	1.8277	0.2891	0.2460906570284999	5.0154888966667	0.9797594935221	0.1713042245293569	0.135	1.0491	0.252	0.1329	-3.0287838754088	3.904008936361	0.3420483089057999	0.1786920250399278
686	0.0896408733499964	0.0001	-0.0384	-0.0233	-0.0148	-0.965477973378	0.5346324441822999	-0.4712508217246	0.1030334972128516	1.7144	-4.9339	-0.3767	0.6884	-0.4542152894315	0.2015936893067999	-0.1757846611675999	0.1209207753417924	0.0464	-0.4145	-0.4391	0.4592	6.8949448162364	1.1300498707961	-1.56585262186	0.1326241081107015	0.0006	0.0054	0.0568	0.0555	-7.6674845670616	-2.5360911019527	3.0148170995103	0.1345119722536987	0.0117	-0.0217	0.2557	-0.2548	-1.0537243912381	-0.35015297323	0.4129837932579	0.1376450664907868	0.0219	-0.0642	-0.3408	0.3444	-2.6194196409753	-0.4705426471719999	0.6334621373007	0.148353443346301
687	0.1361914964840214	0.3925	1.6467	0.7992	0.986	-3.1534619396971	-1.3945924092229	-2.5073706895417	0.148228363033634	0.0571	0.6354	0.4018	-0.1145	-1.7152381094279	1.4721375227326	1.2240403711384	0.1534398603290255	0.3294	-1.5618	0.376	0.7996	-1.8775674540961	0.4904895637368999	-0.639717679182	0.159645569731815	0.0403	0.4602	0.0383	0.4073	1.4039167074988	-0.8836838125527	-2.7259212250802	0.1659199602840742	0.2894	-0.9263	-0.7943	-1.0619	-2.4466250501409	2.1588701236011	2.2757189247801	0.1719429179499518	0.0158	-0.3136	-0.1983	-0.0004	2.1378609452073	-0.2383007369499	-1.4554560777158	0.1721895873910127
688	0.1454117420784402	0.4619	-1.8256	-0.5435	-1.0659	-0.8156597124723999	0.5317210599104999	1.195634702973	0.1549042846114421	0.0681	-0.657	0.2671	0.3953	-2.4876204881303	-1.4830355422364998	-2.8504812602764	0.1617975257953677	0.3644	-1.1081	0.6601	1.3096	0.4830930739653	1.2945824251835	2.7407928906848	0.1731752269873018	0.2013	1.1106	0.2663	0.6631	-0.7751757338820999	-0.3011315569778	-0.4997351759514	0.1747787286588684	0.0301	-0.4194	-0.1729	-0.2296	-0.2635589626593	-0.5309341992965	-0.9434065331553	0.1755977145526747	0.0078	0.2211	0.1046	-0.0834	3.1744711180909	-0.0736108104397	-0.2154424361132	0.1780253911203566
689	0.0926623180440622	0.0049	-0.1618	-0.0643	-0.2225	1.3297550946293	0.116061940565	-1.1088439772488	0.1013904360135551	1.1706	-2.3316	-1.321	-3.1839	-1.3889663558328	-0.9781857722941	-2.7440190192022	0.1234941739410285	0.262	0.9064	0.5492	1.435	-2.0654304256886	-0.7273739515816	-0.630275351814	0.1369328994434482	0.0007	0.0309	-0.075	0.0273	2.2955478122529	2.1467524701455	6.4562306809007	0.1395204663709433	0.0242	0.1804	-0.0738	-0.4714	2.3664046105436	1.3704751314038	3.1815922066476	0.1423266813920452	0.0151	-0.3877	-0.0967	0.0047	0.7335508074015	-1.2519739229354	-6.0674428515233	0.1455279316309896
690	0.1006664570035952	1.2541	2.6908	-3.3723	-0.2728	1.0682419695663998	-1.063048689514	-0.8450882994360001	0.1024390540016772	0.0703	-0.5211	0.8495	0.1903	0.5439567424582	0.8442620957913	-0.2343664338799	0.1250049368960469	0.3708	-1.6484	-0.4556	-1.2347	2.1532834132417	-2.7124265655501	-1.1836744216402	0.1400425229999086	0.4792	-1.5232	-0.9281	-1.3968	1.2539804175011	9.6280658159347	5.2025650076452	0.1457222899018904	0.0293	0.4487	-0.1286	0.2886	2.2579752179344	-5.9961926229256	-2.8991485892523	0.1482199547919324	0.0038	-0.1665	0.0837	-0.0612	1.9481881942026	-9.377411367345	-4.4563457443583	0.1495042361708216
691	0.094013790020483	0.0	-0.0011	-0.004	0.0036	0.094029843373	-0.4518547075895	-0.4581889355322	0.1148011026842263	1.3608	4.1544	0.6172	0.3757	2.4953317221475	-0.0352906985379	-0.1792075048385	0.1434718879542359	0.0005	-0.0335	0.0427	0.0445	-0.9393148579625	-2.4803813704815	-2.4293928026943	0.145436428793674	0.001	-0.0049	0.0698	-0.0718	6.0954944324124	2.6256358398259	2.27796147753	0.146814941646008	0.018	0.0654	0.3019	0.2982	3.5908777550197	0.7850114915571	0.5782245221979	0.1535764236980059	0.0067	-0.1065	0.1616	0.1679	-4.4113373172375	-1.120489514336	-0.8630680644659	0.1558025681623456
692	0.0999126654849026	0.0029	-0.2052	0.0399	0.0212	2.5109509053354	0.6576974442118999	0.2492774425152	0.1156560073518053	1.0661	-3.4292	-1.2673	-0.6797	4.3225400969476	0.7800149266581999	0.2678473530056	0.1286786340354377	0.1556	0.9721	-0.7022	-0.6126	7.955239493601399	0.2889352174608	-0.3270979572398	0.1521190611626409	0.2007	-0.0891	1.1186	0.8487	1.6918683491920998	-0.7968537437977999	-0.6986141961399	0.1567560793085031	0.2125	1.1411	-0.5625	-0.6442	3.8020711438173	2.0496932134086	1.3234995527479998	0.1571653008617657	0.2132	1.2494	-0.5608	-0.3997	3.8945666089929993	3.6804224928929	2.4457201604348	0.1591225047018344
693	0.1024111594393361	1.271	3.9491	-1.2859	-1.1697	-0.8040141753852	0.7303640219148	1.0341709049802	0.1334740843285664	0.0003	0.0085	-0.049	0.0212	-0.0408380658666	2.0248284180062	3.3922741360460997	0.135915756502759	0.0359	-0.6246	0.0697	-0.0397	0.6911783633376	0.4958795589427999	1.0218565363711	0.1429800234543564	0.2919	1.715	-0.0504	0.3448	-4.5948332124223	1.6923011225298	1.7054023517528998	0.1465275043599656	0.0298	-0.4948	0.1735	0.173	5.082608107040899	-0.4332847970990999	0.5741328470051	0.1485207107622296	0.0698	-0.6943	-0.1554	-0.4453	-6.6628996211678	1.9348509067953	1.6068874028801	0.1556455119091759
694	0.162245411663214	0.7731	-2.0265	-1.7438	-0.0094	0.7678579301719	0.3656541273258	-0.0588965169579	0.1699630375818043	0.213	-1.286	-0.4737	0.0418	2.4775880153018	1.0412526505062	-0.1135439866002	0.1844386624529673	0.0295	0.2139	-0.4359	-0.0618	-3.9600727551085	-4.3738434089804	-0.1571360646158	0.198920337730222	0.084	-0.603	0.5129	0.0801	-1.0694222604874	-1.1405938030237	-0.0631062212427999	0.2011850447135618	0.0002	0.0029	0.0104	0.0352	1.5993728840164	-1.6695215077545	-0.2749684415623	0.2020279062653715	0.0005	0.0218	-0.0333	0.0478	1.5446467283127	-1.9680170816754	-0.2958989338946999	0.2106633178577074
695	0.092952905480798	0.0029	-0.2092	0.0515	0.0124	1.3062673053013998	0.3373664882525	-0.723124904266	0.1082718240756344	1.4763	-4.2953	1.3041	0.5504	0.0503590792959999	0.778205147246	-0.6031680036617	0.1382360802565259	0.0025	0.1424	0.0263	-0.075	2.7693952740037	0.8641303262948	-1.6815998181794	0.1389673532691647	0.0008	0.0318	0.0504	0.0719	-5.8799733102378	0.3457465537915999	1.9062091804457	0.1416965987018398	0.0231	0.2036	0.3176	-0.3201	-1.8417652961591	0.9236563317439	-0.0293892439329	0.151496947559905	0.0019	-0.099	0.0293	0.0877	4.5888137287252	-1.887678612986	-0.2988496611972	0.1517507412218413
696	0.1350852353686216	0.1013	0.5797	0.8876	0.0266	-5.373707191190199	-0.6129250752753	0.0065702861269	0.1565303981323052	0.0445	-0.607	0.2341	-0.0589	-3.0183186292426	-1.522181857783	0.2576181650236	0.170370566094441	0.0047	0.0815	-0.0301	-0.183	0.4834471612415999	-0.0910004300090999	0.6183150704812	0.1963440058012105	0.8285	-2.3678	0.8148	-0.2426	-3.4439708783859	-1.2281320463312	0.2036395269031999	0.2011995470930318	0.0067	-0.2164	0.052	-0.0258	1.2341515300283	-0.773483983562	0.7088040410912	0.2079887785476037	0.1591	-0.4401	0.9735	-0.0794	-1.6898225115956995	-2.4404875373517	0.3937450512455999	0.2244759661004451
697	0.1004606410334036	1.1787	2.053	3.579	-0.7582	0.9960868512626	0.2282289210906999	0.6067875624861	0.1030926147223718	0.1778	0.6836	1.4003	-0.398	1.0668649634919	1.3207061975683	0.1500936621205	0.1259197822576485	0.2707	1.3994	-0.1927	1.1085	0.0536245508441	-1.5967369009595	1.159832545036	0.1378684060010703	0.5184	1.7576	-0.4898	1.5201	-0.8713301009129	9.1690900197885	-6.1205165999376	0.1439899073042093	0.0058	-0.0207	-0.2315	0.0788	5.159405702967299	4.7534249691740005	0.7897719982718	0.1473380121883848	0.0229	0.3582	0.2865	0.1499	0.6107612085867999	-3.9392209488374994	2.992430915042	0.1501605023755812
698	0.0949066321013308	0.0	-0.0066	0.0023	0.0009	1.4882288222889	-0.5499762261553	0.4339536286209999	0.1157344638172394	1.3316	-4.0909	0.6319	-0.3531	-0.3359107961165999	-0.3215899329418	0.3083313315959	0.1420216514772116	0.0087	0.2592	-0.1201	0.103	2.5858600357882	-2.7698673903721	2.5704769107845	0.1477437807766549	0.0118	-0.0406	0.243	-0.244	6.7736502525883	-1.3270010824803	0.8605501105011	0.1483600233099229	0.0011	-0.0059	-0.069	-0.077	-3.6583510526702	2.0300216980586	-1.8234314438529	0.1487388575952734	0.0068	-0.0289	0.1868	-0.1819	-1.5040447206303	0.4711721356632	-0.4004727094953	0.1540077179882146
699	0.0905515002585169	0.0002	0.0486	-0.0216	0.0216	-1.0948378583196	-0.4585430228084999	-0.2981414866446	0.1014103581809891	1.7058	4.8714	-1.2252	-0.0063	-2.4857713656874	0.3382320349279	-0.0987116640263	0.1115106052804996	0.0203	-0.1488	-0.4573	-0.2058	-9.5224297785052	2.2279564855103	-0.0359988730905	0.1318117176152264	0.0187	-0.4547	0.078	-0.019	-2.4980857342965	0.4799062884785999	-0.0405626646517	0.1352632368899639	0.0007	-0.0078	-0.0351	0.0778	6.587754432530799	0.9569011926854	1.1001885104948	0.1388296425867843	0.032	0.3092	0.4501	0.2191	3.6410794621929	-0.0996558967631	0.3492480835239	0.1455968847253395
700	0.095958931635142	0.0044	-0.15	-0.216	0.004	-1.1792680022017998	3.1064863610413	-0.3767095189525	0.1166506553059979	0.9143	-1.9289	-2.8249	0.239	2.2660011961972	6.2839082064347	-0.7272559224895	0.1256867236578421	0.1297	1.1057	0.5654	-0.0757	4.550375587731299	7.973770061061099	-0.9266857451078	0.1516274572153561	0.0018	0.0304	0.0948	0.09	-1.7159856270112	-0.9620551297071	0.1996658808024999	0.1585435788860207	0.3928	1.0832	1.588	-0.1469	1.5596364230094	4.369240274388499	-0.5512745461684	0.1739364091593538	0.1279	-1.0483	0.0659	0.0118	-0.4715655659702	5.4329577954244	-0.5472222140063	0.1801669361049142
701	0.106998304731633	0.0001	-0.0137	-0.0239	0.0087	-1.5386665876463	0.2408580339453999	0.0293105578714999	0.1272268709921535	0.9239	1.623	2.8715	-0.1154	0.9436425913395	2.4080295370242	-0.0800630674745	0.1383964549722204	0.0978	-0.9152	-0.4704	0.0315	3.6127524800889	4.6200914381317	-0.1986429620042999	0.1556910913410716	0.0464	0.293	0.6008	-0.0235	-1.2430037119358	-4.2748170007085005	0.1377399504807	0.1748717459351723	0.2281	1.3944	0.1064	-0.0312	-5.81096563439	-1.3781076793596	0.1622900016375	0.1787325014628956	0.3779	0.8384	1.5699	-0.061	0.3884730851318	0.1353006825773	-0.0149110086353	0.1851156846669626
703	0.0955215538644644	0.0909	0.0305	1.0541	-0.5622	-0.2268125719855	-0.7957914819688999	2.4684997752101	0.1109960241957954	1.1573	-0.0166	-3.4705	1.8962	-0.0134553164993999	-2.0783349397582	2.1452967780096	0.124223787722405	0.0536	-0.1082	0.7836	0.1484	0.2398744581778999	-7.6917592170035	3.9684528206476	0.1348419387790614	0.0126	0.0209	0.2867	0.2388	0.1306975479853999	0.9198007147353	0.3935876791227999	0.1529600356374777	0.0112	0.1153	0.2446	-0.192	-0.5528089243657	1.6299030758396	-0.8648778438781	0.1645151081001195	0.425	0.0082	-1.8999	0.5154	0.0302547906082999	-3.8124183608914	3.2395838338994	0.1693055479925768
704	0.0963613266369251	0.0073	-0.244	0.2309	-0.0222	0.8957621229776	-2.0265988543877	0.0615325000148	0.1087235410588539	1.2081	-1.768	3.6795	-0.0507	0.425298161867	-1.5605019696848	-0.0138094037756999	0.1218076173631008	0.119	0.9313	0.7703	-0.0653	1.5822586656619	-7.8426790827687	0.1243633200427	0.1354810459968659	0.0146	0.1125	-0.3857	0.0108	-1.7966388399462	-0.1435233759936	0.0002360581841999	0.1453439829691117	0.0037	0.0012	-0.0611	-0.1867	8.3127496135723	-3.3974280730678	-0.2745750112553	0.1519440620597734	0.0165	-0.3948	-0.075	-0.0361	1.9210808460503	0.8763660088424999	-0.0714469437512	0.1544398023885483
705	0.0950465833890284	0.0405	-0.2571	0.1632	0.7395	0.7998044711003001	0.1670505083521999	-1.62486716791	0.1068912778840812	1.0611	1.3345	-0.4342	-3.5946	0.6752837789348	0.2423137260813	-1.4769767155087	0.1179772097815298	0.1742	-0.8737	-1.1508	0.3562	3.6095263515715	1.832598370006	-5.8537315087609	0.1329445694275147	0.0088	-0.18	-0.0119	0.2581	0.5171247955207999	1.8619482709082	1.024099089121	0.1438635738401349	0.0097	0.003	-0.1133	0.297	-0.0693224200933999	-5.182775463203099	-7.3023812421656	0.15025468423746	0.0079	0.0683	-0.1922	-0.1938	-1.2822680565743998	-1.6249851970021	1.1199780549368998	0.1543726896995499
706	0.0965667923862102	0.0101	0.185	0.2433	-0.2507	1.2481576489575	2.164653549114	0.3331567839675999	0.1105805872320477	1.2014	-1.9893	-2.4285	2.538	1.4168999076298	2.081639754337	-0.7272165794588	0.1250192581014278	0.0527	-0.1956	-0.037	0.7698	4.1747676736384	5.0330358883589	-5.3567503449585	0.1353912615571988	0.0156	-0.0147	-0.1065	-0.402	0.1007575016226999	0.346612100467	0.7780477751232	0.1526713867267461	0.0026	-0.0389	0.1372	-0.0693	-1.2149521310467	-1.1618783826324	1.3860943145917	0.1656669225554062	0.4592	-0.8614	-0.9079	1.6099	2.3166356767081	3.2006342335063995	-1.5861536257012	0.1717840620831625
708	0.0906586075870535	0.013	0.3467	0.1587	0.264	-0.7825722236536999	-0.6396389931205999	-0.4713688508166999	0.0958551706986044	1.3727	3.294	1.64	2.8178	-4.5518706228979	-2.261437404636	-3.9132545485755	0.1145181693933891	0.3702	1.6142	1.1955	0.9021	-4.0068909616415	-2.6377141502508	-2.6822111179725	0.1313818175937684	0.0161	-0.2583	-0.0221	-0.3421	-3.2401346363292	-1.6601972094786	-2.7994926924892	0.135550718275176	0.0007	0.0669	-0.0412	-0.0365	4.7092820887286	4.874444131607199	1.2530361847643	0.1388579435964734	0.026	-0.1674	-0.4446	0.236	2.5428187602024	2.3340252962775	0.9534783490145	0.142456602691073
709	0.1491529227073484	0.1388	0.5879	-0.8466	-0.5774	-2.2732009708153	1.1021556620298	1.6659019489301	0.1656064512013743	0.4861	-1.7826	-0.5684	0.9499	0.2407400048533	2.2348021728521	0.4096789786790999	0.1944010191659806	0.0	0.0011	-0.0022	0.0078	-3.5919006738179	3.3342431657636	3.0478652452983	0.1950752186656178	0.1911	1.0313	-0.0129	-0.6367	-0.0426478452787999	0.9589470302817998	0.256909990471	0.201842785668057	0.0507	0.409	0.4367	-0.1383	-0.5912077223289	0.7878441897674999	0.5507630867693	0.2031984845498997	0.0003	-0.0284	-0.0039	0.0387	-3.5241519749524994	3.774570365358	3.1188400726811	0.2035409509849321
710	0.1350520999874471	0.2303	-0.9397	-0.1744	-1.2824	-0.4093248914028	1.4196539197787998	-14.8422370176364	0.1376735898337901	1.1191	1.8206	0.2626	2.9681	-3.372091161297	-0.6400324234276	-7.5709367697238	0.140084785806745	0.1099	0.7949	0.5458	-0.4976	-1.46356074204	-1.5081363958231	1.30225431617	0.1454759004905575	0.0185	0.2828	0.0425	0.3304	1.3873139485433998	1.0202434721124	-11.0656601577127	0.1631007569549976	0.0014	0.0182	-0.1102	-0.0026	1.2000804654421	-0.1847155291364999	2.6678902547977	0.163464753707188	0.0053	0.1247	-0.1367	-0.1191	-0.2571067056245	0.6275606826957	-3.7740982489896	0.1694001032274262
711	0.1351854367671732	0.0899	0.2103	-0.5939	-0.7749	-1.0156796805511998	0.9199187438274	-2.8332883558605	0.139237053869128	0.1895	1.0035	-0.88	-0.5096	-0.4095216065562999	0.172715904773	1.1235189276999	0.1459453137356171	0.7732	-0.9579	1.3199	-2.2994	-1.6402109498829998	0.8820314052632998	0.8905294998945	0.151573836667347	0.0473	-0.3557	0.5697	-0.129	-2.1897150596699	2.4053148679059	-5.0158036409123	0.1557585634383036	0.1115	-0.4307	0.4491	0.8285	-0.3204883280821999	-0.455198865199	-0.9483637550235	0.1576966293411739	0.0651	0.3435	-0.396	0.5868	-0.1103572011135	-1.0288595958357	-2.1375462009617	0.1608904018308988
712	0.1316983250525192	0.0007	-0.0762	-0.0516	-0.0051	-3.5280469349918	-1.1507443049443	0.2516380243571999	0.1346083660564342	0.0866	-0.101	0.9074	-0.363	-3.4162340417423995	-1.3746848356886998	0.4637363028609	0.1373348766055978	1.5672	-0.5965	4.0275	0.7352	-3.9871801032608	-0.7824935375922999	0.3637656618522	0.1423973797110385	0.426	-0.3171	2.0714	0.3095	-2.4580345290439	-0.9680352703735	0.3739948498342	0.1432669139106936	0.0061	0.2193	0.0117	-0.1231	-3.6909270820898	0.5318784320333	1.0281514212831	0.14467902702295	0.0597	0.4205	0.5042	-0.4333	-5.8691539767953	5.8397647328624	3.4142275471767	0.1454103353149247
713	0.0988279339516746	0.0107	-0.0812	-0.2344	-0.3182	-1.0187877799765	-1.9220644218178	-0.7853262358027	0.1037815143127568	1.9796	-0.4483	-2.0439	-4.9228	-1.2980446118851	-3.2519375455391994	-5.0118299948116	0.1176241264713768	0.0512	-0.1909	-0.5508	-0.5592	-2.6202065015893	-8.4414013239613	-2.1289300772384	0.1366148400614148	0.0359	-0.0697	-0.5621	-0.2707	-0.583063714974	-0.0064916000655	3.5294239410663	0.142430420646491	0.138	0.12	0.33	1.1535	-0.9412426664668	-1.8063565685291	-0.583457145281	0.1513438245851851	0.0075	-0.0515	0.2146	-0.1595	-2.615918111243	-7.8750583970348	-6.0593381871991	0.1540659928360992
714	0.0862930951671702	0.0901	0.6667	0.8413	0.6429	1.8724135170744	3.0442063434432	2.5026888688884	0.1108219434581383	1.057	2.1177	2.4147	1.9977	4.405435862632499	4.3815939860283	4.7976858787115	0.1289662429407491	0.0178	0.1232	0.4177	0.1315	0.5240885119547	0.8864771677324	1.3666982004566	0.1383131016614772	0.0409	-0.5174	0.0899	-0.4089	2.2234713800105	3.2967886005372	2.8731428459596	0.1439207814881112	0.0495	-0.544	0.0384	-0.468	1.0243351473052	1.5058938430731998	1.6371028504577	0.1540798642299485	0.3878	0.7923	1.643	0.6697	2.220914083015	0.8423736303176999	2.8232165400013	0.1555539377782025
716	0.1055818746781498	0.5552	1.5177	1.933	1.3593	-0.9499374762515	-0.470149216865	0.5405338987873	0.1076678719809796	0.9237	-2.0952	-2.5162	-1.4657	-1.4244537695242	-0.5904995477763	0.8337968496250999	0.1374835933382721	0.084	0.5556	0.415	-0.6602	-1.7874325707623997	-2.9751593245647	-5.0376390229508	0.1458618744314928	0.0034	-0.0038	0.0722	0.1738	0.0057834255128999	1.0236663157833	1.7017434498978	0.1482625828868916	0.0083	0.2078	-0.0488	-0.1961	-0.6141447092269999	-2.2033277482921	-6.096163263934299	0.1533924052124425	0.0709	-0.4657	-0.1473	0.6744	1.3416760329314	2.3815123343324	1.9409490765538	0.1553975426450861
717	0.1378793183406284	1.5692	4.0885	0.3764	0.4627	-3.7475023602364	1.0255154382262	-0.3282389051301	0.1584008721351991	0.0347	0.118	0.5578	0.06	-2.7861554050818995	0.6377111846162999	-0.2496315297914999	0.1663803743585573	0.0162	-0.3682	-0.066	-0.076	-8.1647017890482	0.6043482945827	-0.7971684880433999	0.1697124638942469	0.0467	0.6316	-0.1054	0.0517	-0.4494154396861	1.6038579895162	0.0528770332608	0.1720646114463809	0.1208	-0.9944	0.2387	-0.0842	-0.4260850224809999	1.142521611528	0.0289171275644999	0.1840941678236189	0.0973	-0.8802	-0.0679	-0.1144	-5.1863163359661	1.5741933443684	-0.4502023003001	0.187808108395364
718	0.1339418574520038	1.5999	4.1798	0.5138	0.4271	-5.725158484433299	0.7706119423209	-0.4539398882166	0.1547339515682287	0.034	0.2579	-0.5127	-0.0248	-4.9552940596957	0.3380746628050999	-0.4072003677449999	0.1651363768362613	0.0408	0.6005	0.0591	0.0836	-8.110172348498	0.4049184719643999	-0.6838605596274	0.1686808748005291	0.006	0.2297	-0.016	0.0131	-3.4646259695034	1.2718421534389	-0.2226422107312999	0.1699489736215804	0.2422	1.4544	-0.0874	0.122	-0.5627627111328	1.1765533330835	0.0522475447695999	0.1807915490280965	0.1375	-1.0388	-0.2135	-0.1284	-5.5414265310643	1.4707605166581	-0.3900468063597999	0.1851828006633987
719	0.1307738153578639	1.409	3.9907	0.4008	0.274	-8.0287716179797	0.7475962693613999	-0.474083519935	0.150540828315349	0.0523	0.5398	-0.4793	0.0105	-6.7452445844229	0.2604115202033	-0.3923680451710999	0.1660247384414611	0.1402	1.1221	-0.027	0.0833	-7.111882287516199	0.4825422715354999	-0.4366682977393	0.1667482731522857	0.001	-0.0861	0.036	0.0037	-7.404358377739999	1.2091293625031	-0.4510285039448	0.1705876824768846	0.2224	-1.3935	0.0757	-0.0895	-3.2163321027557	0.9052044503456	-0.1453724984365	0.1782700195048437	0.1633	1.1451	0.2303	0.1006	-4.2286676256974	1.6217984115154	-0.2060394517759	0.1836915493860424
720	0.1369613735423786	1.6773	4.2329	0.6243	0.2493	-2.4876204881303	1.087834798855	-0.021245236578	0.1584719625693101	0.0302	-0.1119	-0.5185	-0.0689	-1.6258114006468	0.7548747300409	0.0066096291576	0.1688083915923256	0.1244	1.0438	-0.119	0.0369	0.1442708935769	1.7642201826494002	0.1666570780451999	0.1698220962677455	0.0028	-0.1337	0.0802	-0.0088	-0.5916011526359	1.3161424060071	0.0963510821843	0.1728925189697235	0.0393	0.5797	-0.0699	0.0188	-1.7273557628835	1.025279380042	0.0106619613196999	0.1838804805191175	0.0876	0.8334	0.1207	0.0757	-4.1744922724235	1.4604919856454	-0.0737681825624999	0.1864943367991743
721	0.134857180187118	1.4817	-4.0295	-0.4746	-0.1387	-4.6164718793073	0.9590257163432	-0.1465527893575	0.154230176250089	0.0395	0.3078	-0.5382	0.0021	-3.4418070116974	0.4858077430835999	-0.1004821004078	0.1686231673619622	0.0225	0.4449	-0.0489	0.0104	-2.5653623167935	1.5534595671895	-0.0982002046271999	0.1702107962723584	0.0895	0.85	-0.2552	0.0315	-0.6089120861439	1.2812451377762	-0.0171142183545	0.1717357580575616	0.1726	1.2265	0.0338	0.0435	0.6661168527817	1.3919170831353	0.0261237723847999	0.1809769937543087	0.1231	-0.983	-0.2286	-0.0436	-3.5306042319873	1.7118939518184	-0.1224355115383999	0.1851965342473424
722	0.1088386262946938	1.0412	3.1878	2.0122	0.3732	-5.2382097934594	-3.8204049961235	-0.6018303406179	0.119149057019668	0.1114	-0.5441	-1.0517	-0.0136	4.0757806083972	2.8694839441045	0.4172721836042	0.1209860457879739	0.0029	-0.0297	-0.0077	0.1887	0.0742009559002	0.4457958808616999	-0.0324580003275	0.1291997326099399	0.0354	0.6225	0.1347	0.0703	0.8296658314016	-1.2300598548355	0.1842040697374	0.1395978034524514	0.0094	0.255	0.1871	0.0318	-5.0234755318988	-1.6091299556299998	-0.7459438620719999	0.144334886289439	1.361	-2.7044	-2.6009	-0.2557	-4.4031933098826	-3.0363377373032	-0.5048104269117	0.1466523013354669
723	0.1021472244383263	0.849	2.9508	1.9183	0.2823	1.5766326122717995	1.1964609066177	0.1069737004732999	0.1153675377776974	0.1531	-1.2287	-0.6798	-0.1384	-2.0026389486914	-2.9565894140743	-0.0876169293689	0.1213557460327871	0.003	-0.0058	0.0329	0.1896	0.0385168270553	0.4186885327094	-0.0403266064675	0.124557242124603	0.0476	0.5407	0.5283	0.034	1.3401023117034	1.1009753711088	0.0734140952861999	0.1356171448545915	0.6262	1.5106	2.1544	0.053	-5.319728553069799	-3.016036733462	-0.5658708105581	0.1392164771965162	0.2137	-0.4808	-1.4383	0.0551	-2.7693165879423	-0.9264890299543	-0.3694704013037	0.1434665967888504
724	0.1013801340800052	0.867	2.5486	2.4015	0.7522	-0.8571666098609	-1.1067981396524	-0.3197014674682	0.1108763379465767	0.0196	-0.3097	-0.3913	-0.1292	-3.9558237077929	-6.1269295139417	-1.2559082260054	0.1211585132310039	0.0156	0.4299	0.0458	0.0767	0.1405726486911	-0.2506937916204	-0.0919446627458999	0.1213945988713215	0.005	-0.1063	-0.0299	-0.223	0.0668438091593	0.2896433920133999	-0.0599981218174999	0.1312395764566809	0.0198	0.3317	-0.3009	0.1617	-4.224418578381799	-4.9720935338046	-1.4291355901774998	0.1341944508815364	0.6345	-1.4219	-2.231	-0.3056	-5.6444659284676	-5.6544197152347	-1.7711052130218998	0.1406016865077788
725	0.0932339487547177	0.1843	-1.3599	-1.042	-0.1711	-13.604308556660898	-11.1001246526059	-1.2468199859137	0.1041266432351636	0.5417	2.2233	1.6387	0.4175	3.0706842031043	2.414481794059	0.5487172491729	0.1185434986127546	0.248	-1.442	-0.97	-0.3429	-0.2274027174459999	-0.5517860055675	0.4021644598154	0.1212947984077217	0.0029	0.1169	-0.0986	-0.1114	0.1685062004881	0.4125116768894999	-0.2017510614296	0.1216047123056066	0.1843	1.0658	1.0624	-0.0939	-2.1307791996813	-1.4375549987473	-0.4218359751654	0.1246259372388098	0.0204	-0.4183	-0.2201	-0.1506	-13.7139575832218	-10.7188513420922	-1.7924291356613	0.1293464182083535
727	0.0846893333105019	0.5236	2.1459	2.1032	0.4949	-15.0308081637815	-15.341421391158	-3.3092209982383998	0.1138458804902819	0.8697	-2.5801	-2.0773	-0.6975	-4.6790272981203	-4.4805023652081	-1.0702878071628	0.1191929639905504	0.006	0.2568	-0.0059	0.0972	-3.1633763834335	-3.1065650471027	-0.6663529109659	0.1199942444351896	0.7418	1.8073	2.4338	0.2884	-6.0565841750501	-5.984822487053299	-1.319565249678	0.1210655440962936	0.003	-0.0787	0.0073	0.175	-0.2316124217309	0.1964004092543999	-0.1129144981089999	0.1298261480866863	0.0471	-0.6344	-0.3214	-0.1969	-0.1612670828393	-1.821188891103	0.3119508904203	0.1364107318315723
728	0.0953114694621327	0.6953	-1.7595	-2.8011	-0.0165	-7.654147279654299	-13.1532800527161	0.3040429412496	0.1052795649471046	0.2682	-1.3426	-1.4195	0.0575	1.3819632963681998	0.3788340426102999	-0.0511065968792999	0.1188984223282591	0.1979	-0.9423	-1.2623	-0.1259	-0.2344057769106	-1.2351744488265	0.2646605675189	0.1212305712743982	0.0027	0.0837	-0.0323	-0.1606	0.0160126134948999	0.4705819902027	-0.1796402781761999	0.1244562175415492	0.5181	0.3778	2.4701	-0.0175	-7.243169980962099	-10.6805312301904	0.0134553164993999	0.1273892290680081	0.3743	-0.8345	-1.9236	-0.1057	-1.2387940076509	-2.0238448422387	0.1367957177439	0.130981367732865
729	0.0843511988839127	0.5499	-2.3195	-2.0543	-0.4222	-15.611708012066998	-14.4229583394665	-2.6075773887346	0.1044537021552666	0.4882	2.0435	1.6214	0.4535	1.8349982948787	1.5605806557462	0.5444288588266	0.113135798598687	0.2929	-1.326	-1.4467	-0.18	-18.498345517556697	-16.1422094380258	-3.4146209774837	0.1186160318247031	0.0603	0.7888	0.2898	0.2367	-2.4983217924807	-3.0988144700548	-0.2043870444864999	0.1214479228524139	0.003	-0.0778	0.0265	0.1726	-0.3275700736082	0.1858564770267999	-0.1024885949735	0.1270584059162726	0.4893	-1.7567	-1.6141	-0.2928	-2.0633059020308	-1.9037305695116	-0.2155211221745999	0.1285691905533829
730	0.0984671689336418	0.8578	-3.5567	-0.4806	-0.4316	-16.5258039873508	-0.3172228565341	-1.7962060666085	0.1174578994283615	0.1074	-1.1575	0.1322	-0.1177	-15.078059143652196	-0.832498529612	-1.6740852993156998	0.138399140611659	0.0002	-0.0202	0.0454	0.0054	-22.4222226844212	-0.0702273097995	-2.4566968660001	0.1405500258003726	0.0001	-0.0336	-0.0061	-0.0064	-0.5584743207865	1.4806749603945	0.0595653484798	0.1480634115591042	0.8961	-2.9759	-0.3143	-0.3517	-10.5459780651964	0.0871841560311999	-1.1254467362041998	0.1538895311107679	0.0795	0.8512	0.179	0.1367	-9.464359465192	0.4714081938473999	-0.9684287006805	0.154778079402453
731	0.114175076382653	0.9285	-3.4871	0.1965	0.0067	-9.7841002756909	0.17704363815	0.0020458375963999	0.1291039800826314	0.1906	-1.4665	0.2531	-0.0111	-4.0508764699641	-0.6203215650469	0.2617885262777999	0.1297313620661818	0.0055	0.1331	0.1319	-0.1675	0.9236169887132	0.1811353133427999	0.1114194629424	0.1389664624659355	0.3141	1.824	0.2391	-0.0815	-4.774316118475699	0.1147242775212	0.0907250287942	0.1415285606529196	0.3947	-2.0155	-0.3421	-0.0672	-6.4262512915073	-0.1658702174311999	-0.0017704363814999	0.1504510049214152	0.0575	0.7552	-0.0092	0.0521	5.9514989400504	-1.0680845974436	0.0201042886877	0.1527044500792766
732	0.1023031297031653	0.2381	-1.8668	-0.0059	0.0748	-16.1444913338064	-0.1609523385937	0.3470842168354	0.1199619388533928	0.8502	-3.258	0.0509	0.114	-0.1578835821990999	0.2696571324178	0.0921413778994	0.1243278680104304	0.191	-1.5031	0.1715	0.1272	-1.0178828902704	0.3023905339602	0.042883903463	0.1296958409199231	0.0081	-0.2237	-0.1284	0.1662	0.8681039723955	0.2149309767141	0.0668438091593	0.1325472873569726	0.0675	-0.8547	-0.1751	0.0466	-15.9766146218095	0.2251208216654	0.335202621564	0.1373682541647129	0.0066	-0.2084	-0.157	0.0633	7.0384288491993	0.1870761109785	-0.0822269341629999	0.1387764332635332
735	0.103910181725391	1.4413	-3.0363	-3.3987	0.1882	-5.834099336441599	-7.052434968128499	0.4365502686471999	0.1175004900390265	0.0662	-0.016	-0.9167	0.0692	3.8172182106368	4.5087506612507	-0.158158983414	0.1202244413663714	0.0028	0.0085	-0.0152	-0.1874	0.1869974249171	0.8372590363267	-0.0205370620254	0.1266231243261311	0.0995	-0.8438	-0.6826	0.02	0.7964603134907999	-0.8631074074966	0.1567426343087999	0.133681752096395	0.669	1.5594	2.2483	-0.1404	-2.0963933908495	-0.8953293496399	0.0659389194531999	0.1359034844387998	1.0186	-1.8901	-2.7641	0.1742	-3.2338004083865	-2.7712050534159	0.1714962708213	0.1484032610759041
736	0.0993098331416667	1.2497	-3.2086	-2.7884	-0.8975	-0.3748210534789	-0.3134459255869	-0.0812040153648	0.1113063471134799	0.1634	1.1087	0.9369	0.308	-1.7801147670522	-3.3255090129482	-0.7014075513196	0.1205893502363897	0.0029	0.0232	0.0127	-0.1871	0.2894466768599	0.7268624921824999	0.1561524888483	0.1214859977080951	0.005	-0.0363	0.2449	0.0195	2.093836093854	2.140654300387	0.6517566465762	0.1308789091918077	1.1014	1.9633	2.8779	0.6974	-4.4805810512695	-3.1732121411085	-1.151963938896	0.1376127601740038	0.0734	0.0226	-0.8882	-0.1054	-1.4071428360162	-0.2582476535148	-0.257303420778	0.1403401611589036
737	0.0896826642957163	0.0339	0.727	0.0962	-0.1716	1.6808523005961	0.9790119759388	0.9620157866764	0.0976796312602734	1.9612	-5.2881	-0.7123	1.2828	7.899923192437199	1.6607480119083995	-0.6327146197174	0.130232181269975	0.0124	-0.3595	-0.1157	0.0096	12.9024682320036	2.342877478185	-1.8338966900191	0.1350740999607631	0.1926	-1.3948	-0.113	0.4245	2.811846404129	0.6341703118533	0.0706994261679	0.1411396456648541	0.006	-0.006	0.058	0.2467	-1.0890150897759998	-0.1214125927401999	0.2822075592111	0.1414960882292639	0.0313	-0.0261	-0.3719	-0.4389	5.3752809124182	1.5499580374572	0.1826696915401	0.1581517974519205
738	0.1363546417300563	0.3934	-1.6095	0.626	1.16	-3.0156039601243	1.0427083426421	2.9113842718	0.1492099822556129	0.0469	0.5552	-0.3999	-0.0586	-1.4473514133916	-1.3728750562765	-0.9679959273428	0.1534821172559726	0.3551	-1.6749	-0.3555	-0.7341	-1.364809734983	-0.6672578006719999	0.7533010088129	0.1592577553855282	0.0466	0.5357	0.0289	-0.3888	1.6019301810118998	0.7649465459000999	2.7192329098612	0.1664166609929045	0.282	-0.8155	0.6452	1.2085	-1.9095533380552	-2.2046654113359	-2.3325302611109	0.1709411178454096	0.0052	0.2128	0.0075	-0.0027	2.7403207743164	0.6640316721545999	4.3413067225915	0.1721333425749096
739	0.145722834526637	0.4663	-1.9536	0.3471	0.9287	-0.4861224873292	-0.3800536765619999	-0.8875000865305999	0.1550108035835554	0.0777	0.6877	0.3062	0.4303	-2.4648802163857	1.1630980165841	2.6285865671284	0.1617243439581306	0.3824	1.0424	0.7181	1.3945	0.8998537981703999	-0.9860543784341	-2.3778534324773	0.173152518854818	0.1844	1.0921	-0.1666	-0.6141	-0.921413778994	0.2130031682097999	0.4297045813054	0.1747737480251367	0.0105	-0.1934	0.0584	0.2221	1.8434570464792	0.5175182258277999	0.8473701952166	0.1750967421042666	0.0207	-0.3926	0.1496	0.0334	1.4858288974162	0.5170854524901	0.8899000114032999	0.1779481121027553
740	0.0925168418653794	0.0062	-0.1793	0.1256	0.2297	1.4715867203028	0.0028326982103999	1.1483443800716	0.1020882756081305	1.1928	2.4623	-1.3374	-3.1105	-1.1490918976549	0.8941884017496	2.5017446361516	0.1239914854233601	0.2422	-0.8984	0.5594	1.3451	-2.4864401972092995	0.6466813956159	0.7405145238354	0.1368611861085641	0.0007	0.0053	0.0846	-0.0122	2.6182000070236	-2.1636699733465	-6.350870044686099	0.1395672015685799	0.0242	0.1842	0.0735	0.47	2.6096625693617	-1.3665801713644998	-3.1697499544069	0.1426735849385419	0.0147	-0.3844	0.0837	-0.0149	0.7789133217986	1.3313288158573	5.9295848719505	0.1465529892701722
741	0.1008987644475433	1.2696	1.8369	3.9081	0.4764	0.8184530676520999	1.5829668402145	0.9976212294598998	0.1025251627755445	0.049	0.1957	0.7982	0.2039	0.880497027066	-0.5685854796763999	0.3913451263729	0.1249598925340777	0.3952	-1.9862	0.0753	0.8904	1.3668162295487	3.3918413627084	1.4035232771918	0.1406649610990354	0.4834	1.9444	-0.6154	-0.9977	4.5984921142774	-9.1680277579596	-4.0485552311528	0.1452575949005025	0.0225	0.3924	0.2009	-0.1961	0.3341403597351	7.503896245411	3.0642712891001995	0.1481561730602235	0.0062	-0.2112	-0.1221	0.0586	-0.8701498099919	7.8591244696013	3.2992278684406	0.149554407796262
744	0.0957452259559865	0.0015	-0.0857	0.1253	0.0155	-0.0458739737961999	2.5287732982425	-0.4455598226775	0.1157912969897658	0.988	1.5663	3.1905	-0.408	0.2052919341926	5.5904086042858	-0.7506650257559999	0.1224809742011024	0.1776	0.7332	-1.274	0.119	-0.3488153101862	8.6326871392247	-1.046918046927	0.1449384683185608	0.0036	0.0249	-0.0509	-0.1849	7.083319247228	4.3986688613521	-0.8213251088932	0.1509353056786941	0.0226	0.4515	0.1318	-0.0571	1.3788551969429	0.9275906348139	-0.1159045684421999	0.1521088555122783	0.0956	-0.8559	-0.4569	0.0397	0.5508811158613999	4.6300058818681	-0.6065121612712	0.1585265720412012
745	0.1045811215613965	0.7684	-3.2829	-0.3834	0.3112	-15.418140301023	-1.2729044152678	0.8431604909317	0.1230545221231634	1.0357	3.5357	0.2151	-0.2782	-1.94354571658	0.1144882193369999	0.121176534556	0.127713808144798	0.3247	-1.4424	-1.1992	0.5434	-4.1406966090522	-0.0486279859452	0.1960069789474	0.1295570747974129	0.0311	0.4621	0.2918	-0.2489	1.1331186271907	0.2083213475564999	0.0705813970758	0.1347207296385136	0.0221	-0.4923	0.0336	-0.0473	-3.1149057696111	-0.2705226790932	0.2105639003064	0.137846124895547	0.0286	0.284	-0.4175	0.2363	-6.3290346626476	-0.3110853437449	0.1602835070717999	0.139314615856402
747	0.12392156508722	0.7912	-3.0642	0.3994	0.1685	-0.9527308314312	0.4486285790721	0.0841940856979999	0.1302551745770899	0.014	0.3326	0.0758	-0.2128	0.9393935440239	0.1655161301549	0.0073178037101999	0.1386087450680264	0.0023	-0.121	-0.0378	0.0924	-1.9315854352472	-0.9043389036702	0.2228782689155	0.1498980384493762	0.1229	-1.0542	-0.3233	0.1171	1.6428469329398998	-0.0009048897061	-0.0581883424053	0.1529319841555908	0.1595	1.1766	0.4158	-0.0875	3.5581050104465994	0.1020164786050999	-0.1596933616113	0.1545128078291063	0.0107	-0.1476	0.2818	0.0493	-7.527580749892399	-0.3665983600626	0.4461499681379999	0.1565029530140026
748	0.0939734194355226	0.1312	0.5355	1.34	-0.1052	7.3048991961304	16.5927264825715	-1.5488564325975998	0.1143974659233212	0.8865	0.8897	3.2769	-0.3066	0.6280327990641	2.0249464470983	-0.1947873449957	0.1194329174955494	0.3011	-1.1448	-1.5604	0.1923	-1.7628038335441998	-4.2519586998718	0.4541759464008	0.12099812785801	0.0029	-0.0248	-0.0438	-0.1835	-0.4537431730630999	-0.2437300751865	0.0447330259059	0.1225320079653118	0.0656	0.4408	0.7789	-0.0461	-0.1610703676858	0.3796995892856999	0.0020851806271	0.1305499646647042	0.0123	-0.0631	0.3699	-0.0275	1.1864284337892	-0.0894660518118	-0.0771516832027	0.1331597832982761
749	0.0994662936885516	0.0247	-0.3666	-0.3388	0.3516	-4.1128024002859	1.5061692442880998	3.5424071411973	0.1057893689892441	1.6317	3.4554	0.8793	-3.2284	-5.8207620490343	1.5373682676332	5.1841131262469	0.1259571647563643	0.1359	0.8566	-0.7987	-0.4971	-6.5951902653331	-3.5059361517384	6.8487954412253	0.1348594487219093	0.0198	0.0967	-0.4303	-0.162	-5.7539575829057	-5.1546451962526	6.3832100159215	0.148871699729312	0.0008	-0.0086	-0.0915	0.0079	-6.0319947808626	2.2076554816691	5.2068533979915	0.1507779727032341	0.0095	-0.0243	-0.2947	0.082	-1.7281032804668	1.9205693866512	1.4308666835283	0.1536380416304517
750	0.104979534775643	0.011	-0.1931	-0.269	0.2169	-0.9388427415941	1.6310440237298998	0.7153743272181	0.1099065376695876	1.4259	3.1087	0.9552	-2.9806	-2.0193597367389	1.7365620320673	1.7785410458242	0.1360310111529094	0.0951	0.5631	-0.8228	-0.234	-3.2700353396612	-3.4002214282475	3.9654627503144	0.1462042901524799	0.0126	0.0035	-0.3452	-0.0987	-2.4062591006427	-5.1225806262321	3.5073131578128995	0.1481624241175375	0.0072	0.0575	0.2456	-0.0975	2.5355009564922	2.2506180711935	-2.437300751865	0.1541011784611747	0.0146	-0.1008	0.3443	0.1137	0.5995877878679999	2.2930298582881	-0.6927520845655999	0.1585460818813979
751	0.0927195150347391	0.0006	-0.048	-0.0803	-0.0352	-0.5104758233325	-1.0159550817661	0.3854830147986	0.1092075279770412	1.3857	2.2361	3.6999	0.5862	0.3513332641509999	0.4452057354011999	0.5583169486637	0.1376286369775981	0.0007	-0.0034	0.0046	-0.0881	0.6403078246424999	6.685049747451901	1.1529868576942	0.1391240082198896	0.0123	-0.1614	0.3259	0.0226	0.1799156793910999	0.723518334573	0.5602841001986999	0.1418055310010185	0.0167	-0.3371	0.2502	-0.0152	0.1755092599527	-0.7534977239663999	0.4242359000380999	0.1506488249771425	0.0144	0.0133	0.3681	0.0893	-2.7872963529722	-3.9720330364413	-0.9666976073297	0.1526794881117248
752	0.1125577882081389	0.7878	-2.5018	2.0563	0.1041	-3.0390524064215	0.591325751421	1.1857596022673	0.1342467756489406	0.0037	-0.164	0.0722	0.0974	-1.3203914533227	1.4453055757951998	-0.5418322188004	0.146454081079774	0.2877	-1.5247	0.6691	0.4179	0.3723424425448	-1.1600292601895	0.2267338859241	0.1485701753309816	0.0988	0.751	-0.6466	0.1239	3.0928736724191	-2.6191048967297	-0.4844700800397999	0.1497886026846761	0.0687	0.3747	-0.7302	0.1194	-3.5293059119742	1.1339448308354	1.1109685009066	0.1546297628697443	0.1496	-1.0027	0.2919	0.6004	-4.465197926265799	1.85699104904	1.1553474395361998	0.1628739571298599
753	0.1088290192905608	1.1308	-2.4172	-3.0797	-0.5083	-4.2172974898251	-3.3312137523997	-1.9595583300749	0.1333938205321582	0.0187	-0.2414	0.1357	-0.3653	-5.5711698622735	-5.8806421417597	-1.7871571695475	0.1358019685174962	0.0908	0.6572	0.6249	0.4248	-3.9358374481973	-4.6145047277723	-0.7360687613663	0.141844379797129	0.2834	1.0769	1.2931	0.4062	0.6311408984894	0.9700417649392	0.3790307577638	0.1467790338970277	0.0232	0.0317	0.4023	-0.2719	2.6296488289573	3.0202857807776	0.9259382275245	0.1518330416649064	0.0053	0.0892	0.1402	-0.1564	-7.726656485234399	-6.9665884751411	-3.5920580459407	0.153832235264452
754	0.1032862185299766	0.726	1.3643	2.4323	1.663	-0.4007874537408999	1.1382725642124	0.3702179188869999	0.1234143224718577	0.0168	0.0157	-0.3536	0.2815	-0.9471047780411	1.7225165701073997	0.0976887452280999	0.1330717367333907	0.0488	0.0681	0.6692	0.3119	-0.0035015297323	0.1677980259355	1.0698550338251	0.1419916232500401	0.0152	0.0837	-0.1793	-0.348	0.2994791496884	3.2668878972052	1.8104875867526	0.1462682971574477	0.091	0.2126	-0.6904	0.6411	0.2711128245537	0.2229176119462	0.6026565442626	0.1484815558443823	0.0416	0.4961	0.2618	0.3245	-4.088134320037	-3.2053553971904	-4.589364531155	0.1560379695305458
755	0.1025181568874413	1.1304	2.426	-3.0967	1.0314	-1.5430730070847	0.6284262293710999	0.4369436989542	0.1205406868025552	0.0296	-0.2559	0.4145	-0.3614	-2.5649295434558	1.2961561464115	0.5821588252679	0.1316333059716054	0.1161	-0.6691	0.9356	-0.0192	-3.2456033175965	3.1653041919378	-1.1077423723892	0.1351514462295983	0.0546	-0.5877	0.3605	0.362	-5.0896898525669	5.1578319817393	-0.9357346421688	0.1398781602492951	0.0421	0.2342	-0.3785	0.5033	1.4274044968267	-2.2145798550723	0.2475856921951	0.1419523488969414	0.0389	0.0319	0.5381	-0.3469	0.5516679764753999	-2.6229211707076	1.1367381860151	0.1517000731132479
756	0.1039944511963861	1.5341	-3.1059	-3.3575	1.0995	4.0889998667124	4.4967903799179	-0.8177842361301999	0.1284868783505391	0.0388	-0.4435	-0.1649	-0.4791	1.8770953377277	2.4133801891994	-0.7828869678993	0.1390027983443556	0.0186	-0.3223	-0.2844	-0.126	1.2038180533586	0.7246199394326001	1.4674163590486	0.1414043770233711	0.171	-1.0127	-0.6522	-0.603	5.8064805288902	5.935446983524799	-0.4030300064907999	0.1537153132981914	0.0016	-0.0654	-0.077	0.0706	3.4254796539569	4.0028779725101	-0.9769661383424	0.155903071272717	0.0062	0.212	0.1203	-0.0123	1.484412548311	2.1857414135692	-0.9530062326461	0.1593650964396646
757	0.0999072273222845	1.8158	3.7591	0.2199	3.617	3.9029860175628	-0.5965190314734	3.6516233944205	0.124897371671131	0.0245	-0.1167	-0.3451	-0.4018	1.0763072908598998	-0.1776337836105	1.4734751857764	0.1345388301180573	0.1427	-1.0597	0.5705	-0.378	5.935289611402	-0.4941878086226999	5.6027229728949	0.1395170608125583	0.0116	0.3076	-0.1205	0.1256	-0.3361468543008	-1.9517684099963	-1.4117066275774	0.1431742303181076	0.0937	-0.7107	0.0864	-0.6849	-6.1502992741775	-0.4468581426905999	-5.337196858700599	0.1530075341182443	0.0037	0.1582	-0.0901	0.052	3.5605049353193	-0.3163966528894	3.5808452821912	0.1531251212469822
758	0.0871373120334639	0.1018	-0.6542	1.0949	-0.3543	4.4232975985703	-4.9001351306543	-0.7482257578525999	0.1017457290596064	0.0237	-0.3651	0.4628	-0.0455	-2.1086290733972	1.1620357547551998	1.5976811336963	0.1155606903037982	0.6088	1.3804	-2.3965	0.504	-3.4278008927682	2.4046853794147	1.2145980437704	0.1339472401231666	0.1211	0.8002	-0.7726	-0.3448	4.3479556947798	-4.570479876419	-0.7756478502505	0.1360305727336634	0.0136	-0.2891	0.2167	0.1406	-1.0478229366331	1.9276511321772	-0.5312489435421	0.1483150149622756	0.0563	-0.4376	0.6141	-0.0204	-4.9583628160903	3.5617639123017	2.2851219091174	0.1501921545546793
759	0.0858470405173484	0.146	-0.9883	-1.1385	0.5273	5.0826867931023	5.203194496136399	0.1934103389212	0.1012307253578587	0.0347	-0.4938	-0.5115	0.0959	-2.1451000628561	-1.6946617043718	-1.6142445496209998	0.1114200898970936	0.9174	-2.2071	-2.6125	0.8091	-3.6626787860472	-2.8089743628879	-1.0691862023032	0.1272461717287868	0.0322	0.4118	0.3974	0.2283	5.6270369658675	5.7462070058578	-0.0864366384478999	0.1322062427526721	0.1159	0.851	0.6155	0.4599	-4.714868799087999	-4.342250955328299	-0.2914138283949	0.139106571408165	0.0978	-0.7834	-0.6257	-0.2229	-3.2915559774541	-3.5856057889059	0.9788152607853	0.1454410764786741
760	0.1534797730176065	1.0876	2.38	1.6435	1.5048	-2.9792116567268	-1.2823073996051	-1.0744188253863	0.1727821336029011	0.0199	-0.3886	-0.0766	-0.1275	-4.7009807092509	-1.5518858459615	-1.4656065796364	0.1874481610494372	0.0027	0.1252	0.0228	0.0741	-1.6856128073108	2.0209334579669	2.124917088107	0.193230696656637	0.1311	-0.9799	-0.034	-0.237	-0.7694316513999	0.2935776950834	0.3302453996958	0.2058765110018525	0.022	-0.0558	-0.3446	-0.1965	-2.1576898326801	-0.7037287901309	-0.5373864563312999	0.2081995115752241	0.0048	0.0222	-0.1589	-0.0922	-5.719571774073899	-0.9811364995966	-0.7645531155931	0.2174458116941255
761	0.0975926044886888	0.2135	1.5792	0.875	0.1475	3.1795463690512	3.4447577389999	2.0522505104041	0.098673615521961	1.1868	-3.6959	-2.0806	-0.2279	6.482315110254801	4.929681746709999	1.781058999789	0.1094857757310909	0.4417	1.5175	1.6986	0.929	12.6260834413361	8.418188935848299	2.3174618803528	0.1253758829424059	0.1803	1.0531	0.9359	0.4154	-2.2087964295594	2.6954697193184	3.7814947387612	0.1408022054326956	0.0023	0.0885	-0.0602	-0.1158	13.200176945310496	6.8403760326555005	0.5344750720595	0.1445015734337921	0.5028	1.3587	-0.9264	-1.5858	4.6183210017502	4.3566111615338	2.154817791439	0.1457081167962214
763	0.0990215237945423	0.8125	-2.0423	-2.6009	-1.1715	11.9502882030022	12.9917375686619	10.7090549274479	0.1208355650885091	0.3328	1.1259	1.4546	0.8647	13.2744172442414	14.2733761367451	13.043394967971	0.1322264195928114	0.7924	-1.7445	-2.1781	-1.0961	9.0632966102362	9.1464284341053	8.5449915237944	0.1382111421760243	0.5572	-1.2409	-1.67	-1.311	9.997300159054198	10.4377847307714	9.5626776989113	0.1407471101349509	0.024	0.1006	0.302	0.3935	6.593813259258599	6.103284352490999	8.1343683123785	0.1504696235908896	0.0406	0.2509	0.4888	0.3202	6.8128359111655	6.0980910724386	6.9089902781963	0.1539103043921783
764	0.0966164925180273	0.7698	-2.0424	-2.7429	-0.5061	8.8303071824308	13.0348968733398	2.8514254930132	0.1158217015298526	0.0026	-0.0783	-0.0985	-0.1315	13.2864955546663	17.4779446733215	1.1267450562173	0.130676846060963	0.5546	1.5591	1.9787	0.1407	7.686447907858999	10.6220281435395	1.5137624492131998	0.1362583868397056	0.7835	-1.4859	-2.4216	-0.7433	5.2694875028659	8.2165952465415	1.7854654192273998	0.1406133974098027	0.1972	0.0152	-0.7679	-1.2305	2.6469597624653	4.5972724803257	0.7848541194343	0.1490997960700407	0.1098	0.0531	0.6338	0.8369	4.0611056579461	5.0724182620896	-0.6415668016249	0.1500343030464815
766	0.0971037097003998	0.5347	-0.1873	2.7978	0.6296	-0.7584549458345999	-1.4955466259991	-0.483525847303	0.0988906154090979	1.7722	-0.3117	5.0564	1.103	-1.1342595750809998	-2.6561266886184	-0.7144300944813	0.1192465161848464	0.0269	-0.536	-0.1562	-0.1626	-2.268519150162	6.9708375224567	1.2815992250525	0.1328633619088735	0.011	0.062	-0.3447	-0.0334	-2.1794465286572	-2.2422773486851	-0.8378491817871999	0.140220186427616	0.0199	-0.301	-0.3475	-0.0386	-0.2815780707199	-6.9234291704632	-1.5023136272795	0.1454551261066678	0.0186	0.4138	0.023	0.1433	-1.2883662263329	-11.0891872900713	-2.5926663800993	0.150264345263076
767	0.0998719108696721	0.0626	0.0438	0.0217	-0.9684	-1.2804189341315	-0.1780272139174999	-1.480084814934	0.104816249147251	1.6966	-0.1258	-0.0204	4.9258	-1.9501553457376	-0.2522281698176999	-5.73621387606	0.1347078151966482	0.0252	0.4914	0.0451	-0.1915	-2.7464582871056	-0.4162886078367	2.9494289824869	0.1421970305679252	0.236	0.1939	0.1015	1.5625	-2.5476579529785	-0.4199868527224999	-3.0528224671665	0.1461502113405983	0.0063	-0.2119	-0.1319	0.044	-0.9266464020771	-0.1450184111601999	-5.805772354337599	0.1534055283903781	0.0047	-0.083	0.1406	0.1378	-3.5122703796811	-0.8646024426632	-13.1938820603985	0.1578338968268983
768	0.1058162246486442	0.0002	-0.046	-0.0269	0.0032	3.9397717512673	-1.2617309945489998	1.415955674893	0.1372544797766941	0.0283	-0.241	-0.4861	-0.1213	-1.9466144729746	-5.4831988456283	-3.9088481291371	0.1489875111314807	0.098	0.6733	-0.7253	-0.0867	8.0592231237415	4.4321497804778	4.952067931178299	0.1514451674172474	0.6434	-1.9222	1.6363	0.0154	1.4179621694587	4.4705092354103	1.9952818019505	0.1578206145244584	0.2615	1.2011	-1.0162	-0.1032	2.5690605616793	6.5395198768926	2.9866474895291	0.1617414243015663	0.1665	-0.9137	0.7654	-0.3511	-2.1099273934103	2.5114230217038	-0.3745063092332999	0.1646571533633947
769	0.0897415021430015	0.0097	0.1278	-0.2712	-0.2676	-0.0757746771281999	-1.1546786080143	-0.7686841338166	0.1103904000076204	1.4093	-1.3792	2.8553	3.0158	1.2112145431302	-4.1486045582229	-3.9090448442906	0.1234357440110636	0.0	0.0078	-0.0025	-0.0154	-2.3937873599107995	3.91069725158	4.3973311983083	0.1410427763260713	0.001	-0.0199	0.0249	-0.0968	-0.9110272188892	-6.766293105847399	-6.318097300113	0.1413246350671385	0.028	0.0738	-0.3669	-0.3958	1.0048603471087	-1.6296670176553998	-1.3218078024279	0.1436579412489909	0.0329	0.5659	0.1451	0.0451	0.4149509447928999	-2.5269241757996	-2.1646928921447	0.1449826336370794
771	0.0949057254958991	0.0014	0.1461	0.0055	-0.008	-1.9605025628117	0.6553762054005999	2.3481494442988	0.1095957561205376	1.5477	4.5949	0.1561	-0.2139	-2.2587227355177	0.6231149202266	2.2952330680073	0.1365743482037375	0.0187	-0.4416	0.0126	0.1017	-4.0560697500165	1.0951526025652	4.2960622372865	0.1470332332713259	0.0164	0.4069	0.0236	-0.0413	-2.9262952804353	0.6923979972893	2.6629330329295	0.1482170945932801	0.0012	0.0054	0.109	0.0077	3.1542488003111	0.0775844565403999	-0.5301473386825	0.1484237613099551	0.0167	0.3078	0.0832	0.2598	-1.4755997094342	0.7370523371337999	2.5487989008688	0.1505101216959493
776	0.1146284970637977	0.6402	-0.5231	-2.8122	0.4423	0.5307374841429999	2.1360511657951	-0.2115081330432	0.1201116496548522	0.2303	-0.8505	-1.4611	-0.1337	-1.3786191387587	-4.025972331531	0.258877142006	0.1212496096209715	0.003	-0.1072	0.0367	0.1549	-0.3073084127977	-0.1082326774557	-0.1612277398086	0.1306633785420101	0.016	0.0517	-0.3969	0.1513	1.0739073659872	0.1439168063006	0.6633234976019999	0.1454204946611591	0.0112	0.2723	0.1555	0.132	3.3301121475401	9.2517103842585	-0.3665983600626	0.1497956295198849	0.0588	0.3798	0.6649	0.0516	-1.2083031588584	1.1314662199013	-1.0315349219233	0.1524285252489942
777	0.1056905581845124	0.7937	-1.0869	-3.085	0.7517	4.5818500122913	10.4332602822409	-2.1531260411189	0.1187081755699526	0.0331	0.6344	0.0246	0.1231	-1.048491768155	-3.4010476318922	1.0692255453339	0.1210063372859547	0.0056	0.1092	0.1026	-0.2174	-0.4100330659554	-0.2156391512667	-0.0071210885567	0.1225235067478605	0.3382	-0.6296	-1.8641	0.519	2.3944955344634	5.2534355463403	-0.6443994998353	0.1311168583895409	0.0027	0.1508	-0.0683	0.0578	1.3600885712989998	1.2390300658351	-0.0387528852395	0.1405238838125365	1.0979	-1.629	-2.9569	0.5685	2.0785316549117	5.3578912928488	-1.1421675242516998	0.1459248337136856
778	0.1040095816215321	0.003	0.0988	0.0961	-0.1577	-1.8747740989164	-1.1217484913184	0.547261557037	0.1111761615869266	1.3331	2.4592	1.5223	3.1018	-3.2816808767484003	-2.019084335524	-0.5683494214922	0.1350687444840884	0.1114	-0.6992	-0.7573	0.418	-2.8617333670566	-0.7031386446703999	-5.7266928626306	0.1451303077918819	0.0131	0.2782	0.0914	-0.2223	-1.5066807036872	0.626341048744	-6.813780143902299	0.1480391261463152	0.0096	0.0134	-0.0577	0.3063	1.2273451857172	1.0624585440535	3.6797930044017	0.1566365334416415	0.0176	-0.2061	-0.163	0.316	-1.0226040539544	-0.5423436781995	2.1200778953309	0.1596069700960137
779	0.1213973447796255	1.8481	-4.4575	-1.7163	-0.1422	-0.0002754012148999	-0.0003147442456	-0.0001573721228	0.1320596953316571	0.0477	-0.345	0.4052	-0.5085	-0.0603915521244999	-0.0219927541612999	-0.0036982448858	0.132137632161874	0.0	-0.001	0.0014	-0.0017	0.0605095812165999	0.0214419517315	0.0032654715480999	0.1342054925786591	0.015	0.3166	0.1111	-0.2341	-7.86860614e-05	0.0001180290920999	7.86860614e-05	0.146014502025539	0.0	-0.0002	0.0001	0.0001	-7.86860614e-05	-0.0003147442456	-0.0002360581841999	0.1492175544505545	0.0755	-0.7934	-0.1618	-0.322	-0.0	-0.0004327733377	-0.0002360581841999	0.1588836588209826
780	0.0906666979472398	2.1779	5.4154	-1.2564	2.264	-3.4471576638726	1.3930973740563	-4.1184677967067	0.0973362677746294	0.0027	0.1795	-0.0542	0.077	-1.1564883874265	0.6016729684951	-2.0088944905726995	0.116325588198396	0.0173	0.3633	0.0145	-0.3017	2.5747259581001	0.3011709000084999	-3.0429473664608	0.1260523925035526	0.0004	-0.041	-0.0502	-0.0239	2.8844342957705	-0.7095515586745	1.3534002560799998	0.1310946695247811	0.0054	0.2398	-0.0503	0.0426	-10.7985996653211	3.2966312284144004	-8.0844026633895	0.1380946391518765	0.0133	0.2022	-0.1081	0.3025	9.9168830043034	-1.1340235168968	-1.1937068944687	0.1405756088312319
787	0.092754056811936	0.0032	-0.019	0.2272	0.0111	-0.7950439643855999	-0.8004733026222001	0.0398544900991	0.1014529763536352	1.1627	0.3687	-4.1221	0.2505	0.5620151935495	-3.7087888180276	0.267926039067	0.1243920036379766	0.2466	0.075	-1.7203	0.0941	1.8865770081264	-1.7973863575295	0.2080459463416	0.1349737758195224	0.0009	-0.1003	0.0102	-0.0081	5.9127853978416	-10.1276042767326	0.8531929637602	0.137446534968454	0.0007	0.0003	0.0127	0.0849	2.13632656701	6.449503022651	-0.3492087404931999	0.1400064620063134	0.024	-0.4038	-0.3059	0.0176	0.3847748402459999	3.4869334679103	-0.1897120940354	0.1421583651508623
788	0.092760267077518	0.0003	0.0028	0.0705	-0.0202	-0.8892311798814	-0.8128663572927	-0.0484312707916999	0.1103154303165424	1.3762	0.1222	4.3229	0.1034	-0.9143320334679998	1.3761011847939	0.0088521819075	0.1380352372027113	0.0007	0.0033	0.0091	-0.0876	2.0886034707709	6.3898196450791	0.2498675879757	0.1397970420314728	0.0194	-0.3743	-0.2592	-0.0222	-0.3633328885144999	2.2785516229905	0.0483132416996	0.1425382831733098	0.013	-0.3666	0.048	-0.012	-2.3704569427057	-1.5217490844453	-0.1232617151831	0.1527328120928172	0.0002	-0.0024	0.0014	-0.0424	0.5774376615839	-4.6383859474072	-0.1105145732362999	0.1547151322475319
789	0.1043230359477629	0.0011	-0.0051	-0.1165	-0.044	-0.3225341656786	0.4422550080987	-0.0683781873566	0.1211328820585509	0.8689	-2.7492	1.3836	-1.1348	0.7381932850241	-1.0592717585668	-0.1210978484946	0.1296155649962432	0.1945	-0.2322	1.3568	0.597	2.1313693451418	-3.9762033976955	-0.7272165794588	0.1500378493547167	0.0236	0.4089	-0.099	0.242	-3.0444030585967	2.9776379354988	-0.3462580131907	0.1567985368866727	0.0082	-0.1169	0.2003	-0.1575	5.1262395280872	1.4397582084665	4.3284808945833	0.1597692921575464	0.6188	0.2243	2.028	1.2833	-1.6550039294261998	1.5393747621989	-0.3830437468952	0.166266050935875
790	0.0901501742941075	0.0033	0.0178	-0.2348	-0.0005	-0.8996177399862	-0.4508711318219999	-0.1370317759280999	0.1048229037119684	1.6325	0.4685	-4.7825	-0.5189	-0.4738868047814999	-0.0465034622873999	-0.0543327253967	0.1164377617865523	0.0285	0.5445	0.2576	0.0632	0.3453137804539	-8.8561948966314	-1.0145387326609	0.1340904826789009	0.0006	0.0077	0.0203	-0.0817	1.8752855583155	6.978155326166899	1.0683206556277998	0.136131492581189	0.0088	0.2918	0.0961	0.0518	0.1346711940860999	1.102391720214	0.1550902270193999	0.1392600765756895	0.0237	-0.4801	-0.1409	-0.0706	-0.1842827557988	0.8228201440598	0.083800655391	0.1487114459188412
792	0.0941590901699799	0.0001	-0.0015	0.0331	0.0032	-0.4031480355828999	-1.2611408490885	-0.1757846611675999	0.1174086649102785	1.2254	0.2162	-3.933	-0.3735	-0.5730705851761999	1.5289095160327	0.0837613123603	0.1441692299631791	0.0047	0.1382	0.1697	0.0329	-3.2875429883227	-2.6586052995525	-0.6557302926769	0.1473516546340444	0.0011	-0.0131	-0.0095	0.1026	1.9672695640921	4.9579693857833	0.7202135199941999	0.1476507723201849	0.0162	-0.372	-0.1544	-0.0506	-0.060588267278	-6.440729526804899	-0.6699724697903	0.1483442376446128	0.009	0.2814	0.1005	0.045	0.2878729556319	2.1416772191852	0.2459726279363999	0.1543954603058575
796	0.0832407472449061	0.0054	0.0513	-0.2569	-0.1691	0.1108293174819	-0.7601073531239999	-0.7570385967293999	0.0896181916770144	0.0127	0.3795	0.1845	-0.1877	0.1122850096177999	-0.7577861143126999	-0.7438193384142	0.1191284579299782	0.6331	-0.6248	-2.6779	-0.6405	5.1120760370352	8.8037112936776	-0.485886429145	0.1209256042008816	0.3291	-0.9165	1.2888	1.2574	5.4335085978542	9.3342520626671	-0.4569693015805	0.1215142230142094	0.2798	-0.2205	1.6532	0.8196	0.3604215042427	1.1409872333307	0.01573721228	0.1223039130945554	0.1846	-1.14	0.1904	0.9635	-5.3808676227776	-11.8693595888523	-0.8375737805722999	0.1230543086096831
797	0.0840460201343812	0.0021	0.1332	0.015	-0.1424	-0.4152263460077999	0.158945844028	1.4842945192189	0.090587027652158	0.0037	0.0523	0.1028	0.2185	-0.4097970077712	0.1603621931332	1.5012513654506	0.1198337668214323	0.4042	-1.1645	0.1312	1.9199	-2.6924796489852	3.224161365865	12.969823500562	0.1209102565873245	0.002	0.1349	0.0306	-0.0775	12.7779475398381	5.9111723335829	4.989050380036299	0.1217512012952217	0.497	-2.2247	-0.7651	0.7669	-1.5361879767121998	2.0297856398744	8.254915358443299	0.1220726335287559	0.0446	0.429	-0.0189	-0.6027	12.748243551659598	5.687428517991999	4.458352238924	0.1223619464994855
798	0.0984992051430099	0.0004	0.0058	-0.0783	-0.0138	1.3554854367071	0.3671885055231	0.0565752781466	0.1056941250723601	1.5965	0.3282	-4.7472	0.1158	1.8220544377784	-0.6318097300113	0.1140554459993	0.1162506736312802	0.0706	0.3805	0.8754	-0.0007	2.6439696921321	-8.2521220032636	0.3225735087092999	0.1370858162545494	0.0117	0.0118	0.3572	-0.0031	0.8885230053287999	-1.4031298468848	0.0893480227197	0.1400844535929994	0.0008	-0.0068	0.0027	0.0903	4.4223533658335	7.558189627776999	0.0647586285321999	0.1426232273616023	0.025	-0.4787	-0.1832	-0.0171	2.3946135635555	4.1394769751005	0.0346612100466999	0.1476792048923972
800	0.1062997562429037	0.0014	-0.0158	0.0913	0.1037	-0.0212845796086999	0.3174589147182999	0.3161999377359	0.1247109975549159	0.9715	-3.0216	1.592	-0.1421	0.6575007290584	-0.9487178422998	-0.5474582721904999	0.1338756657006673	0.122	-0.146	-0.8233	-0.8169	3.6523315689731	-3.3912118742172	-1.2524853823345	0.1535114285041424	0.0278	-0.3736	-0.1399	-0.335	-2.6538054498071	2.407006618226	0.5839686046800999	0.1582045360165343	0.4373	-0.009	1.5261	1.348	-1.8330311433437	0.8540978534663	-0.1902235534344999	0.1600831014820937	0.0156	-0.1549	0.1626	0.3096	5.5094799901359	1.7083924220860998	4.3853709169755	0.1670628571522485
802	0.1000634537760765	0.0022	-0.0872	-0.1526	0.04	0.1609916816244	-1.146455914598	0.7616417313213	0.1179921057460899	0.9626	0.3099	-2.9055	1.9234	-0.3726571867904	-3.0020699575635	1.4722555518247	0.1309034654469977	0.1446	-0.9546	-0.8163	-0.2821	-1.8603745496802	-5.993910727145	2.1023341884852	0.1530422030480474	0.2016	1.1684	0.4751	0.6204	-0.2631261893216	0.5752737948954	-0.4982401407847999	0.1555085483402298	0.1845	1.0783	0.331	0.7125	0.5772016033997	2.2052555567964	-0.767975959264	0.1589529195070416	0.0156	-0.2582	-0.2654	0.1007	3.294978821125	-2.0932852914242	3.8017957426024	0.1594533925323522
805	0.0986387731354236	0.1852	1.1903	-1.1635	0.2126	-1.2284861336075	0.6205969662617999	-3.4575835670081	0.1032119992597707	0.0314	0.4126	-0.4467	-0.2937	1.2619277097025	-2.4407235955359	-2.7369766167069	0.124231461345437	0.3805	1.7339	-1.2577	0.0762	-0.2138293718545	0.1310516352617	-0.7774969726933999	0.1265709013543105	0.0099	0.1721	0.0128	0.2966	2.7137642285939	-3.3353841136539	0.3917385566799	0.1269936841372616	0.0172	-0.3738	0.1319	0.2157	-0.7306394231297	0.8593304765494	0.4734146884130999	0.1286239054957883	0.2549	-0.3194	0.7534	1.5177	-0.8834084113378	1.6211689230241997	2.4164882886247	0.1317697043361923
806	0.0885714350413495	0.1386	-1.3101	-0.2953	0.737	-0.4662542568257	-0.5928207865876	-1.1277286319848	0.0925429985529387	2.1344	-5.0535	-1.0752	2.811	-3.5261584695182	-1.3187390460333	0.7606188125230999	0.1183520619118507	0.0029	-0.1645	-0.0848	-0.0441	2.272453453232	-0.0553949872256	-2.3989412969325	0.1310178072443341	0.004	-0.1852	-0.0959	-0.0484	9.9337611644737	1.439168063006	-6.9576182641415	0.1321566017872411	0.0056	0.2378	0.0617	-0.0538	-10.592324155360998	-2.8313998903869	4.605888604049	0.1335332227851922	0.0015	-0.093	0.0822	0.0325	3.1952048952698	0.8150695670118999	-1.4333452944624	0.1413121891789519
807	0.0951691573988804	0.0034	-0.1969	-0.0786	-0.0916	-1.6133003168842	0.9185023947222	-2.7011351157392	0.0978273778112129	2.2281	-5.4034	-1.5948	-1.5567	-2.8648414664819	0.1700405786853999	-2.149703197448	0.1014137196402044	0.0049	0.2014	0.0891	0.1557	-2.6810701700822	1.7737018530481	-6.1527385420809	0.1180168020161439	0.0266	0.1476	-0.3426	0.4461	6.868112869299	3.3699272946085	0.2395597139323	0.1279919728454113	0.0003	0.0211	-0.0115	0.0555	-1.7745280566928	-2.9150038306244	3.956335167192	0.1294446932081725	0.0039	0.1402	0.1254	-0.1005	-3.6306535590574	2.4978496761123	-7.7119421917526	0.1326844221776946
810	0.1105830101139331	0.7641	3.0834	0.2177	0.9002	-17.1072939810968	-1.2438299155805	-6.0697247473039	0.1282000926297301	1.1537	3.5978	0.2476	0.7021	-8.809140631914198	-0.6388127894758999	-2.6025021377743	0.1316777877016671	0.0	-0.0016	-0.0167	0.007	-22.776900106181696	-1.6511089693869	-8.4622137872016	0.1438671366855587	0.2333	-1.3761	-0.1031	-0.7269	-12.2780549917639	-0.8882082610832	-4.421645191280899	0.1467863212848312	0.0035	-0.0064	0.1889	-0.0063	3.7890486006556	0.2503790473748	0.8844706731666999	0.1480318012742174	0.0355	0.5352	0.0379	0.2673	2.1665813576183	0.1309336061695999	0.9400623755458	0.1571316620150697
811	0.089496257472617	0.0027	-0.0448	0.1992	-0.0657	-0.4675919198694999	-0.7811165315178	-1.1887890156311998	0.0996433496501955	1.8065	1.4518	-4.7983	1.4363	1.5187590141121	-7.399637214056	0.8169186894548	0.1329219469209188	0.0099	0.0664	-0.3282	0.011	2.8128693229272	-11.6661134922561	2.0807742076616	0.1368849956178128	0.0015	-0.1168	0.0469	0.0201	-0.7752150769127999	3.2211712955318	-0.5696870845359999	0.1399878437043321	0.275	0.551	-1.461	0.713	0.7087646980605	-3.7915272115897	0.3352419645946999	0.1435356226468304	0.0368	0.0964	0.4631	0.4012	0.6907849330306	-5.5975690358732	-0.3726178437597	0.1653514484872002
813	0.0882702641713634	0.0068	-0.1555	-0.1539	0.2597	-1.0064734113674	-0.6173708377443999	2.4260486450848	0.0993410417566156	0.8916	-1.5028	-1.6265	2.9256	-8.0437219696457	-6.2560926837298	9.7544749735738	0.110828685486209	0.7695	-0.8895	-1.14	2.885	-6.345912822817899	-4.8053184266673	7.881313938916099	0.1285101138355947	0.0004	-0.0577	-0.0313	-0.0211	-2.0906099653366	-6.0500925749846	8.9934627307437	0.1300966443091707	0.0002	-0.0287	-0.0299	0.0203	-11.4404418681609	-8.6043601571207	10.5671052726823	0.132445423787214	0.0388	-0.1318	0.6277	-0.1691	-2.2568736130748	-4.203133998773099	7.466284308061799	0.1402580253527389
814	0.0859958072290818	0.0003	0.0025	0.0664	-0.0272	1.5963828136832	2.8719232120079	-1.9802134211924	0.1017662620005416	1.2476	-1.6324	-3.7734	1.2189	4.381790701181799	9.3185935364485	-4.0705086422834	0.1341201085011483	0.0004	-0.065	0.0088	-0.0119	4.0481224578151	11.302465859496	-1.0871659673331	0.1343649397418163	0.1932	0.5039	1.3696	-0.1654	3.0915360093753	6.5894461828508994	-2.8810114520996	0.1353654385533573	0.0014	0.0189	-0.1225	0.0089	3.4199716296589	6.5993212835566	-3.7600921300604	0.137072675804439	0.0713	-0.3626	-0.5343	0.6025	3.6190473650009	8.0601673564783	-2.9828312155512	0.1382066260535474
826	0.101433383092509	0.7667	-1.8128	-1.0892	-2.6202	-2.0185335330942	-0.1838499824611	-4.0721610495728	0.1023085318514614	0.3829	1.3876	0.9251	1.6832	-1.7386472126944	-0.1737388235712	-3.8677346620556	0.1255785370021255	0.3876	0.8207	0.985	-1.7279	-3.2924608671602003	-1.0530949027469	-5.728227240827899	0.1386534017247949	0.0193	0.2383	0.0705	0.384	0.5511565170763	0.8032666578019	2.0496932134086	0.1409998472542784	0.5475	-1.2202	-1.3177	1.6123	6.2591614401244	6.833097571975999	-3.8614004341129	0.1448747306860217	0.052	0.0445	-0.2125	0.7007	-6.9641885502684	-4.212064866742	-6.0291620826522	0.1483064141541993
827	0.0960060464531317	0.0046	-0.0392	-0.1259	0.2322	0.4585823658392	-0.6447142440809	1.0309841194935	0.0980214321653354	2.1891	0.423	-2.6635	5.1211	1.1958707611572	-1.6982419201654997	2.8986371298532	0.118190164304827	0.025	0.5572	-0.062	0.0477	0.8979259896661	3.1853691375948	-6.4973834910129	0.1232991670448391	0.0391	0.3354	-0.2031	0.567	5.27590041687	-2.0136156542567	4.027388680636199	0.1337793512764374	0.0114	0.2688	0.1156	-0.205	2.0014193147397	-1.1156503215599	1.8825246759643	0.1411337139590278	0.0144	-0.3303	0.0314	0.2075	4.1427817896793	-4.5202781692458	9.0985873087741	0.1470856899687463
828	0.0926303281388223	0.1865	-1.4347	0.928	-0.3169	13.3120685246213	-4.1800002967215	2.877549265398	0.0936320650345545	1.1083	3.8449	-1.2189	1.219	12.739902829151198	-3.2438328812149995	2.9737429754595	0.1293932776186516	0.2495	-1.6065	-0.5559	-0.0519	7.842246309430999	-0.0269106329987999	1.3938055486088998	0.1363332576751447	0.2663	-0.5971	1.5491	-0.4163	7.9355286352207	2.5864895242794	0.5897913732237	0.1376250965492522	0.0238	-0.0831	-0.4092	0.2925	4.6248519448464	5.6149586554426	-1.3409678583787998	0.1482600754815975	0.0217	-0.3054	-0.1635	-0.3152	6.214585786341299	-2.4241601796112	0.7401604365590999	0.152295164949711
829	0.0995375182576374	0.5798	-0.1736	-1.0829	2.7449	-0.8790806779607999	-0.6556122635848	-0.6235870365949999	0.1016918229694731	0.6798	-0.4328	-1.3858	2.814	-1.3181489005728	-1.282976231127	0.3715949249615	0.1245110816861456	0.3523	1.2074	1.1444	1.2152	-1.6078316356169	-2.3631391389955	2.3748240191134	0.1365859113735427	0.0052	0.0866	0.2206	0.0322	-1.4806749603945	0.3699031746414	-6.1217362338893	0.141042029947623	0.4423	-1.3361	-1.5586	-0.7	4.4646077808053	7.5212465219497	-4.5423889524992	0.1440069299512313	0.0352	-0.3867	-0.2225	-0.4092	-4.0362802055744	-6.492780356421	5.1498060034765	0.1475859814524746
830	0.1546528693647283	1.0817	0.3151	-3.2045	0.3519	0.3641197491285	-5.6851466222114	0.5041415953898	0.171082870584192	0.0542	-0.272	0.6068	-0.1813	1.0685173707813	-7.3742216162238	0.9633534497202	0.1794100396371771	0.0011	-0.0293	0.0768	-0.048	0.1912858152634	-7.0835159623815	0.5808605052547999	0.1941432172570058	0.1813	-0.539	0.9906	-0.3595	-0.1010329028375999	-1.5673083139959	0.0499263059583	0.2066608900721865	0.0378	0.357	0.3506	0.1549	-0.0620439594139	-3.4448364250613	0.1779878708868	0.2246229438558583	0.0509	-0.2371	-0.5304	-0.0474	0.1093342823152999	-1.2007886399947	0.1845975000443999	0.2273679970034284
831	0.1078752872810613	1.2599	-0.6146	-3.194	2.6344	-0.1001280131315	-5.397194980518099	4.1529322915999	0.1100696549861484	0.3331	0.1802	-1.3935	1.6014	-0.2409367200068	-8.6566863879517	7.419033328191099	0.1379030752983664	0.0278	0.506	0.1993	-0.0788	3.3734681673715	3.1284397721719	-2.2379496153081	0.1413643155000921	0.233	-0.3149	-1.223	0.937	2.2727288544469	-1.5347322845762998	2.057247075303	0.1530473931528355	0.0793	-0.6445	-0.6017	0.0037	-0.4194753933234	-1.422250559805	-0.0610997266770999	0.1607186131475901	0.2527	0.1983	-0.8954	1.2318	0.1062655259207	-3.7620986246261	2.6629330329295	0.1660247531411844
833	0.0895954218056929	0.0	-0.0043	0.0129	-0.0117	2.5237373903129	0.2856697459126999	0.4407599729321	0.1106459914457108	1.4523	4.3694	-0.6625	-0.398	6.592947712583199	-0.4775063636059	-0.0766795668343	0.1393523908377287	0.0007	0.0047	0.0591	-0.0606	9.1626377627537	-3.1439409262677	-2.5959318516474	0.1411852508212655	0.0296	-0.2997	0.3433	0.3262	6.794541401889999	-1.2838024347717	-0.8731398803250999	0.1448308986837279	0.0245	-0.4177	-0.1864	-0.2122	1.6039366755776	2.0515816788822	2.1570210011582	0.150996391113665	0.0182	-0.0584	0.2994	0.2956	-1.9811576539292	0.8455210727736999	0.7275313237044	0.1545463437777395
834	0.1398865129995415	0.1325	-0.5747	1.0441	-0.0038	-5.2988374037681	-0.1377006074499999	0.5756278821717	0.1655838162000137	0.0032	0.0065	-0.0005	0.1701	0.4647198786284	0.2523855419404999	0.5111446548544	0.168037152972102	0.0059	-0.1489	0.1743	-0.0091	-3.5870221380111	-0.1402579044455	0.6086366849289999	0.2029271475032451	0.8569	2.5074	-0.2061	-0.0637	-4.831599571174899	0.2634802765978999	0.5712214627333	0.205561572371066	0.0005	0.0409	-0.0011	0.0411	0.7757265363118999	0.4341110007437999	0.505951374802	0.2086445611314683	0.2532	1.315	-0.3019	-0.0123	-3.7626887700866	-0.5945125369077	0.5532810407341	0.2189220821160199
836	0.1450929693923358	0.141	-0.4955	-1.1002	0.041	-3.4680094701436	0.9527308314312	-0.1773583823955999	0.1676514480361022	0.0034	-0.001	-0.0297	-0.1714	-1.4966482308587	-1.2538230453783	-0.452838283357	0.1714082224989321	0.0107	0.0188	-0.3044	0.0171	-0.8128663572927	1.7531647910227	-0.4389108504891999	0.1974396570238581	0.4051	-1.7104	-0.3691	0.1268	-2.8848277260774995	0.8979653326967999	-0.2454218255066	0.2065534556748075	0.1817	0.9786	0.5975	-0.0711	-3.0082074703526995	0.6340522827612	-0.2133965985167999	0.2111684734798606	0.6641	-2.1594	-0.1654	0.1641	-3.4774517975116	-0.0209304923324	-0.2322812532528	0.2124039653747884
837	0.1843249615635649	0.0467	-0.2151	-0.5134	0.2644	-0.8455210727736999	-3.4488887572234	1.0654879574174	0.1922595043158557	0.036	0.0955	-0.5167	-0.0683	-0.7390194886688	-4.7229734634122	2.1643781478991	0.1956364515270292	0.003	-0.0319	0.0705	-0.1304	-1.0896445782672	-3.2978115193353994	1.8703283364473	0.2146618483791004	0.0211	-0.1663	0.3323	0.097	-3.1932770867655	3.4900022243049	-0.7890638237191999	0.219056760245493	0.0585	-0.2466	0.2619	0.5207	-1.4307486544362	-2.4940334021344	0.8284068544191999	0.2250576995634004	0.1573	0.1126	-1.0165	-0.0519	-0.3737194486192999	-6.0189722377009	2.8072826125678	0.2267247231490674
838	0.1557980637996474	1.0999	-1.1255	-0.4745	3.0163	1.7625284323292998	0.0611784127385	-3.0994046155153	0.1740055614349538	0.027	-0.0424	-0.1824	0.4451	2.0839609931483	0.4088921180650999	-4.120867721579399	0.1854232987931443	0.0005	0.043	0.0329	-0.0305	2.5163409005413	-2.102491560608	2.7075086867126	0.1932319413557036	0.1481	-0.0097	0.5281	-0.9331	0.7999225001924	-0.3612477078873999	-0.2667064051152999	0.2028441774877857	0.0072	0.019	-0.1148	0.1989	4.142388359372299	-0.7513732003085999	-3.5406760478465	0.2069915188200819	0.0295	-0.3689	0.2418	0.1393	1.3096901489723	-0.2589164850367	-1.5231260905198	0.2218351075312487
839	0.0932694114695765	0.7926	0.0376	-1.831	3.0649	-0.9262136287394	-5.2428129280513	3.6774717655904	0.0983603155428244	0.026	-0.2033	-0.4671	0.371	-0.8579928135056	-2.2902365031084	0.4231342951784999	0.1109412431046353	0.3872	-0.5838	-1.367	1.7394	-1.0360200274231	-5.6575671576907	4.6424382795693	0.1223400005476525	0.3728	-1.2282	-0.6611	-1.6204	-1.2480396198654	-4.9247638678725	3.8734787445378	0.1268935470499993	0.025	0.21	0.4546	0.2101	-0.3741128789262999	-4.567135718809499	3.6912811693661	0.1403368173393562	0.0081	-0.0572	0.0165	-0.2891	-2.7291866966283	-6.855287041290799	4.0737347708008	0.141038037135294
840	0.1210786907937864	0.399	-0.2682	1.6878	1.4221	9.755104462065	0.5169280803673	5.4870938056676	0.1319754027085979	0.3135	1.7262	-0.7171	0.2637	8.162065805991299	-0.5522581219359	3.6500103301618	0.1413189459067459	0.0006	-0.0651	0.0499	0.0099	2.5871190127706	-1.7983305902662998	-0.5321144902175	0.1467764529931172	0.093	0.9139	-0.2878	0.1814	13.5786569006445	-2.2162322623617	4.9827554951243	0.149837909231403	0.3198	1.6481	-0.4774	0.5072	9.3098593836331	2.6245342349663	7.2069350496874	0.1544360774786755	0.0625	-0.7539	0.1297	0.1493	4.5420742082536	-2.0431622703124	0.3248947475206	0.1550872788937877
841	0.1175777841238441	0.0374	-0.0037	0.621	0.3033	-0.5091381602887	20.226448798023497	-9.0116392109271	0.1179781432139565	0.093	-0.4427	-0.9048	-0.4104	-5.257448535471699	-7.984274650257999	4.7255701034384	0.1188199224986415	0.0209	-0.3507	-0.3444	-0.1496	-5.4774547631461	-11.8307247327049	6.262899028040899	0.1189483752953162	0.1561	-0.0898	1.1432	0.8082	-3.6597674017754	2.366876726912	-1.0674551089524	0.1385132611781604	0.0252	0.252	0.0199	-0.4566	-2.7330423136369	0.1171242023939	0.3865059335968	0.13860311985143	0.0258	-0.4275	0.1487	-0.2733	-2.6746965991088	0.9807037262589	-0.1175176327009	0.1520411460145157
842	0.1242120713079849	0.0257	-0.0337	0.5493	-0.0856	-2.7003089120945	-0.3260356954109	-0.2464447443047999	0.1415931310247811	0.3517	-1.9267	-0.0563	0.1	3.608149345497	-0.1332941880115999	-0.8684187166410999	0.1444304940244734	0.004	0.1951	-0.0132	-0.059	-1.2333253263836	0.4379272747216999	-0.709354843521	0.1528508832099433	0.1095	0.0395	-1.0218	0.1693	3.2428493054475	-0.25179539648	-0.8051551232755	0.1624822275122842	0.0003	0.0097	-0.0491	-0.0009	-0.777811716939	-1.1502328455452	-0.4648772507511999	0.1842453952690251	0.0009	-0.0388	0.0782	-0.0096	3.4353940976933	-0.3699425176721	-0.8199874458494	0.1898290296558523
843	0.0816713217368023	0.0473	-0.7428	-0.2358	-0.5121	-2.044657305479	0.8059026408587999	-2.4777060443939	0.0880609515045025	0.0606	-0.4271	0.5128	0.7659	-2.0389525660275	0.7873720733991	-2.4655490479076	0.1111868343209956	0.0413	-0.7207	0.1324	0.14	7.9816780102318	-0.9176368480468	-4.791587708953	0.1137065792978453	0.0153	-0.2227	-0.1471	-0.3616	8.521897164773499	-1.145669053984	-4.999554969233199	0.1222436174022163	1.6281	-3.5846	-0.9975	-2.4766	-2.1734663879908	0.903315984872	-2.2822498678763	0.1254761078605147	0.0089	-0.1754	0.1633	0.2203	-1.6999336704856	0.50752509603	-2.808698961673	0.1265185725444824
844	0.0941563887283387	1.6546	-4.1095	-0.388	-3.0531	-5.1397341876173	1.4461317794399	-5.6946676356408	0.0963319345402774	0.0898	-0.9265	-0.1163	-0.725	-1.4735932148684998	1.7598137632109998	-3.0804019316872	0.110750089005911	0.1193	-0.4886	0.6543	-0.974	-14.8566759099033	-0.8998931412011	-11.9130303529293	0.1181198103268509	0.0083	0.2571	-0.0486	0.1928	1.9817477993897	3.5132539554486	-1.5280833123879998	0.1385395556756253	0.1951	-1.1981	-0.7078	-0.4193	1.6422174444487	3.949646851973	-2.2143437968881	0.1427585430915715	0.2551	-1.0084	-1.2608	0.2718	0.3668344182467999	3.1887132952043	-2.7247409341592	0.1441144635717423
845	0.0996413626151045	0.0066	0.314	0.014	-0.0074	-4.1407359520829	-1.1099455821084	1.3021756301086	0.1026472116377833	0.8757	3.2766	0.2298	1.4167	-3.9218706722988	-0.9002865715081	0.4704246180799	0.1179388559985999	0.2267	1.3763	0.5261	-0.8443	-10.7377359968282	-0.9036700721483	-3.9588531211568	0.1236687735789166	0.1202	0.1778	0.3399	-1.1451	-8.938146429579499	-1.7508435522114	-0.3006200975787	0.1297814216062324	0.1499	1.26	0.1595	0.3465	-1.7849146167976	-1.6076742634940997	4.0853016218266	0.1397789422622293	0.0002	-0.0234	-0.0	-0.0401	-12.5196212002619	-0.6962929573286	-5.609765375390199	0.1459119699858654
846	0.1093941067869025	0.8608	-2.5478	-0.9633	-2.0939	-0.4134165665955999	-1.9416572511064	0.2746536973167	0.1098654030665111	0.0261	0.4674	0.161	0.3348	-1.9802921072538	-1.5290668881554998	-1.3475774875364	0.1263551840180276	0.2103	0.1474	-1.4025	0.7127	-5.699074055079199	-4.2798529086381	-3.8842587349496	0.139760712400435	0.4265	1.5173	-0.0729	1.5068	2.104458712143	2.119015633502	1.118522362801	0.1490284443483487	0.0	-0.0153	0.0046	0.0117	-4.21363858797	1.9739578793111	-4.9486057444767	0.1494038697678765	0.1969	0.7277	1.1812	0.2276	1.0337381316424998	1.386448401868	0.3706113491939999	0.1496832857824319
847	0.09741545371383	0.1415	-1.2681	-0.2633	-0.7083	-3.2988344381336	0.3441728325636	-1.7732690797104	0.1039778144170995	0.828	2.8715	0.9287	1.6841	-4.4277040180087	-0.3460612980372	-2.5436843068778	0.1167009165997503	0.2521	-1.2462	0.91	-0.9272	-10.1456627278239	-2.4411957119043	-5.7737471273478	0.1245295037468215	0.0099	0.0827	0.315	-0.1148	-7.2321932753968	3.0308297130051995	-5.216492440513	0.129289458250714	0.1272	-0.8892	0.4558	-0.6913	-1.5045561800293998	4.7458711072796	-1.6934814134508	0.1400226886633211	0.0005	0.0295	0.0616	0.0161	-11.6835424548562	-5.319846582161899	-6.191727485504599	0.1457419110924908
848	0.1512120761105567	0.6133	2.2387	1.0318	-0.0848	2.0191630215854	-2.1800760171484	0.1556803724799	0.1673594464859892	0.0127	-0.3051	-0.144	-0.0055	2.7340652324351	-1.0111158889899998	0.2232323561917999	0.1865526057671697	0.0004	-0.0076	-0.029	-0.0515	-1.4102902784722	-0.7728151520401	0.5753131379261	0.1883714984411629	0.0627	-0.1112	-0.6975	-0.0092	1.1169092985423	-2.226028677006	0.2469955467346	0.1937191475132837	0.2389	-0.44	-1.2866	-0.0339	0.1821975751717	-3.2578390001442	0.2465627733969	0.2157762417488977	0.0259	-0.286	0.3134	-0.0063	2.5337698631414	-1.4723735809168	0.1387628692789	0.2321610042025521
850	0.1002003563411711	0.8943	1.6809	1.3412	2.9602	-1.3493872669486	0.0818728468867	0.447330259059	0.1019569861323608	0.056	-0.2715	-0.3094	-0.8087	-2.7660511163942	-0.6264590778361	-1.2760518577237998	0.117925342910505	0.0638	0.4828	-0.1211	-0.7505	-6.7117636652972	-2.6049807487084	-4.719589962772	0.1190539722272883	0.1824	0.7362	-0.4326	-1.2527	-6.7751059447242	-4.4542212207005	-9.4237968005403	0.1254244908847852	0.2629	1.2303	0.6148	1.1194	-4.4887644016551	0.2562411589491	2.0166450676206	0.1430765969612087	0.0658	0.1447	-0.2972	-0.7621	-0.8667269663209999	3.0877984214588	7.604614404003	0.1445306406665559
851	0.1055907988801377	1.0061	1.8377	3.291	0.2914	-1.1344562902345	-3.4126538259487	-0.4952500704515999	0.1300487063066788	0.0003	-0.0082	0.0093	-0.0563	2.9469897145835	-0.1406513347525	-0.7542845845803999	0.1382785547393771	0.0	0.0028	-0.0051	-0.0209	2.773290234043	-0.360382161212	-0.7619171325362	0.1393793795296243	0.0748	-0.369	-0.8142	-0.0773	-4.5174061280047	-7.1019285007491	-0.4854143127765999	0.1417281759123493	0.0247	-0.3117	-0.4042	-0.0201	-0.2794928900928	-3.0761528843716	-0.6280721420948	0.1486575034468928	0.2887	-1.56	-0.6532	0.2306	-2.163079827886	-5.8667147088919	-0.7909129461621	0.1544601221834962
852	0.1103019414829909	0.4413	2.1672	0.7742	0.8395	5.336016567779599	1.5608953999917998	0.4878142376493	0.126014780321661	1.2527	-3.6766	-1.098	-0.4341	-0.3626640569925999	-0.4180983872488999	-1.423037420419	0.1398866441945715	0.0033	0.1606	0.0982	0.015	1.324679843669	0.9158664116653	2.521101407256	0.150897041196583	0.0018	0.1292	0.0249	-0.0224	0.1639817519575999	-0.2642671372119	-1.3780289932982	0.1525146457826401	0.0108	-0.0869	-0.0501	-0.31	-3.1267086788211	-1.2535476441634	-1.8255953105414	0.1551458128242947	0.0106	-0.0368	0.1807	0.2611	-9.593404605888	-3.1392984486451	-2.3004656910904	0.1760882836394424
854	0.1065121981133523	0.0007	-0.0053	0.068	0.0712	2.2595882821931	1.214125927402	1.5999630294768998	0.114199587436194	0.2239	0.0464	1.1156	1.3014	3.1449245020352	-4.9211836520788	-5.559563668217	0.1357604498841496	0.101	-0.2636	0.6905	0.7548	5.9970188265703	-6.141053661962999	-6.684892375329099	0.1397702205489292	0.0271	0.1664	-0.3913	-0.3314	5.2107483580308	2.5194489999666	3.2200696906721995	0.1429742093463161	0.7079	1.9596	-1.3296	-1.3488	1.4963728296438	0.3765914898604	0.5224361046653	0.1549528991686968	0.0515	-0.6773	0.1552	0.1259	4.2036061151415	-1.3969923340956	-1.2659800418646	0.1556100811662152
855	0.1238425588521363	0.0001	0.0072	-0.0157	0.0248	14.9857210505993	-18.3316097534501	17.427979024332497	0.1250115734536033	0.0002	-0.0216	0.0045	-0.0427	-6.4358903340288	16.1763985317041	-20.4277277430847	0.1278296662185881	1.079	1.541	-0.439	3.1771	3.4268960030621	-1.0614356252553	-2.6202065015893	0.1287543537798948	0.3997	-0.4177	-1.7238	1.2288	4.2186744958996	-1.5916223069684998	-0.2663916608697	0.1357271943327375	0.1015	0.2464	-0.2826	0.9908	4.1880262749843	-0.8391081587696	-1.6884455055211998	0.1358079215379213	0.0372	0.2319	-0.5966	-0.0329	4.3672337798228	-0.9648091418561	-1.1721075706144	0.153703830241878
856	0.1184457520679866	0.0012	-0.1041	-0.0317	-0.0607	-18.3907816716229	10.6196282186668	-4.5477396046744	0.1189395878007545	0.0089	-0.1114	-0.2374	0.2096	25.3331741828835	-9.9657077054021	2.1855840414464	0.1192138526647884	0.1348	-0.1241	-0.8574	0.9724	6.7930463667234005	-0.941872154958	-0.6507730708087	0.119243642021457	0.1459	1.124	0.4562	0.6029	3.0525077229209	1.1095914948321	-2.4338779081941	0.1385965193081955	0.0287	0.5194	-0.1837	0.087	3.9247427135399	-0.2730799760887	-0.7330786910331	0.1386656704813163	0.026	-0.1713	-0.3776	0.3299	3.0460161228554	-0.0192387420122999	-1.1309547605022	0.1524927597321793
858	0.1184617196423719	0.0009	0.0215	-0.0972	-0.0303	-5.5821465678388	-22.6236983446359	-4.0413947995654	0.1187137724895818	0.0016	-0.0812	-0.0587	-0.1017	8.5563616596667	22.2582409324636	6.7529558184401	0.1200553453048699	0.2268	0.6947	0.9745	1.1841	1.8517190829262	0.0527983471994	1.6557907900401998	0.1204414831477195	0.2106	-1.0615	1.1962	-0.255	1.5797407116970998	-0.5966764035962	1.3651244792286	0.1429174401175858	0.0002	0.0166	-0.0429	-0.0047	1.4418827321243	0.0639717679182	1.3144113126563	0.1430124940405467	0.0002	-0.0033	0.0158	-0.0392	1.3003265076656998	-0.1188159527139999	1.2686947109829	0.1499325728767115
859	0.1488279019038747	0.4647	-0.2786	1.9442	-0.9088	-0.4811259224303	-2.6329929865668	-1.0390887838177	0.1494903239852403	0.164	0.8203	0.3961	0.9032	-0.5379372587611	-1.8901572239201	-1.0927133346618	0.152447349347101	0.0007	-0.0338	0.0518	-0.0577	-2.6141870178921995	19.786003569337	-8.927720526444	0.1530965681370393	0.0002	-0.0014	0.0401	-0.016	3.3603275951177	-24.4004689540786	6.876296219684599	0.1608482154626233	0.0172	0.3933	0.0094	0.0744	1.1258008234805	-2.8658643852801	-0.8644057275096999	0.1608749465418688	0.0236	-0.3778	0.1612	0.2259	1.0857889612585998	-1.5592036496717	-1.0641109513429	0.1817397701113477
864	0.1429985090913353	0.7322	2.7553	0.196	0.2238	-1.8616728696933	-0.4699918447422	-0.2526216001247	0.1640413569667274	0.5534	-2.2474	-0.0811	-0.055	3.3884185190375	0.0640111109489	0.1439561493313	0.1716897431463644	0.0084	0.2383	0.0923	-0.0896	-3.3356595148688	-0.316317966828	-0.3327240106299	0.1737958930347902	0.0048	-0.1736	-0.1039	-0.0201	1.3513150754529	0.0763648225886999	-0.0207731202096	0.1908683346343064	0.0046	0.1738	0.0671	0.037	-1.4020675850559	-0.2480184655327999	-0.1812533424349	0.1962405498839303	0.0457	0.1656	0.4351	-0.3644	4.1600533801566	0.3626247139619	0.1350646243931	0.1984957755457709
865	0.0926037727212697	0.1342	1.396	-0.3179	0.3512	-0.930069245748	-5.2617762688487	-3.0288232184395	0.1110397521975472	0.0009	-0.0628	0.0294	0.082	-4.394655872220699	-3.7363682825483	-2.0898624477533	0.1174219600749762	0.0128	-0.393	0.0961	0.0054	-2.2297662649225	-2.9643006480915	1.621719725454	0.1185342469744312	0.0011	0.1022	-0.0576	-0.0054	-0.4541366033701	-2.5316453394836	0.9959294791398	0.1229479248750238	0.0194	0.0668	0.2627	0.4039	-1.4936975035562	-2.7994533494585	1.4609247589830998	0.1255967554716343	0.0695	0.0622	-0.4016	-0.8157	-1.0510884081812	-2.4985578506649	2.831911349786	0.1321588747319493
866	0.139026882003443	0.2501	-1.1686	-1.152	-0.0741	3.7360535383027	-0.5097676487799	2.3690799366312	0.1448072920306601	0.0031	0.0684	-0.0559	-0.1563	2.1348315318434	-0.8782544743160999	1.3660687119653998	0.1480629793872405	0.0494	0.5069	-0.0567	0.4906	0.001967151535	-2.3474412697462	0.5140166960954999	0.1568445874446987	0.01	-0.0347	-0.1774	0.2504	7.724768019760799	2.1498999126015	3.7043823985892	0.1715538324450965	0.3258	1.3763	0.5086	0.834	2.3364252211502	0.0286417263496	0.8542552255890999	0.1735712114397735	0.2257	1.1207	0.7404	0.382	0.1583950415982	0.3991350464514999	-1.0283087934059	0.1812744235447265
867	0.1266780597643854	0.1732	0.3361	1.392	-0.0008	5.4907527075227	1.8378703361198	0.1676799968434	0.148762707528761	0.0357	0.5919	0.1002	-0.0003	2.2704469586663	-1.9756889726619	0.1494248305986	0.1725786133619888	0.0731	-0.6276	-0.4907	-0.0338	-0.6907062469692	0.2752044997464999	0.1433660038707999	0.1726781951672052	0.6585	-1.8835	-1.4739	0.0059	3.8235524385795	0.6777230468382	0.1574114658307	0.1745805444174976	0.0778	-0.581	-0.5749	0.005	4.1608795838013	0.7559763349005	0.1533197906379	0.187078686812869	0.0444	-0.3733	-0.4651	0.0033	4.7173080669914	3.719096692071	0.1498576039363	0.1963245308728565
869	0.112644722371467	1.2998	0.9099	4.0587	-0.0886	1.5411451985804	9.938836415434	0.0347005530774	0.1320127572778395	0.0	-0.0042	-0.006	0.0183	-0.5812932785925	-1.4483349891590998	0.1274320764373	0.1441181289477358	0.0262	0.0646	0.5134	0.0716	6.9987710742537	16.6048441360271	-4.7402057108588	0.1490984690525239	0.3184	-0.3741	-1.7491	0.0602	0.3833978341715	3.5000740401641	-0.2152457209597	0.1538435867582424	0.0018	0.0267	0.1011	-0.0802	7.04633679837	16.7749634007739	-5.4051422727195	0.1619482501427455	0.0236	-0.3086	-0.3492	-0.0333	1.8060811673142	8.5685579991837	0.0616505291069	0.167543258440441
870	0.0939186236446393	0.1486	-1.3945	-0.6408	0.1351	0.7086860119991	0.0568900223922	6.4938032752192	0.1111367578762632	0.0004	-0.0021	0.0662	-0.0368	-2.6076167317653	-0.5665002990493	5.9103461299382	0.118066818559504	0.0129	0.397	0.0628	0.0449	-0.5652413220669	3.0226857056503	2.5100066725986	0.118746522370514	0.0059	-0.2426	-0.0214	-0.1241	0.4063741641003	2.0195171088617	2.281502350293	0.124202627838273	0.0157	0.4272	0.0877	0.003	0.1175963187622999	3.4536099209074	1.8036025563801	0.1270801192449852	0.0454	0.5868	0.4103	-0.1536	-0.4244326151915999	2.8808540799768	2.31730450823	0.1354886369339546
872	0.1315333129416309	0.1636	0.0083	0.8175	-1.0943	-0.1685848865495	1.1189944791694	0.1129538411397	0.1541785853663683	0.1417	-0.1702	-1.112	-0.3363	0.0101111588899	1.7746460857848998	-3.7432533129208	0.1605383192044063	0.0936	0.0888	-0.6402	0.6761	-1.0405051329228998	2.7853292014372	0.2576181650236	0.1644778362168211	0.0627	-0.1093	0.6925	-0.2833	1.2238436559849	-2.8513861499824995	-0.2233503852838999	0.1689586205590297	0.0216	0.1335	0.295	0.2944	1.3516298196985	4.503518038167599	0.1984855898814999	0.169959788942965	0.0225	-0.0836	-0.2097	0.3844	-0.3498775720150999	0.5340422987218	-1.2756190843861	0.1715887861820376
877	0.1116274434583377	0.6402	0.8616	1.7465	2.1933	4.0534731099903	8.5412539358779	11.9017782461491	0.1170148516069315	0.0321	0.2791	0.5074	0.2765	3.8167067512377	8.5536469905484	15.5787385523404	0.1297796253000507	0.2809	-0.1694	-0.1133	1.7902	0.606669533394	1.6655872046845	4.765503279598899	0.1329082067220996	0.0036	0.0288	0.0657	0.1869	3.9086120709529	9.464359465192	22.3931875277646	0.1418871666490994	0.351	-0.3049	-0.7336	-1.7548	-0.7494453918042999	-0.64522570348	5.1877326850713	0.1421329467569035	0.3924	-0.3456	-0.8159	-1.8319	-0.7450389723658999	-0.6283868863404	5.186198306874	0.1479552105711575
879	0.1410476595741365	1.172	2.9851	1.8848	-0.0272	1.4812257628243	1.4966875738894	-0.1997839098946	0.170889802948993	0.0024	0.1379	0.0406	0.0123	3.9634562557486994	2.5312519091766	-0.0557884175326	0.1725108774047244	0.0012	-0.0157	0.0308	0.0959	-1.888858903907	-0.1355367407615	-0.3182064323015999	0.1759941892409171	0.0518	0.4988	0.437	-0.0428	4.201875021790699	3.5004674704711	-0.3125803789115	0.1804120969868761	0.0763	-0.781	-0.1054	-0.1137	4.3860790915281	2.5305043915933	0.0223861844683	0.1939875618874622	0.0988	0.0811	0.8363	-0.2417	1.4976318066262	1.3055984737795	-0.1371498050202	0.1962129967226618
880	0.1329003578048678	1.3542	-3.839	-0.7133	-0.1937	6.7330482449059	2.9459667957853	0.0929282385133999	0.1418579362494075	0.1088	-0.8477	-0.6562	0.0288	9.764153359126	3.7026513052384	0.2211471755647	0.1551446383164066	0.0025	-0.0234	0.0291	0.1495	-5.5043653961449	0.7352425577216	-0.5188952319022999	0.1684669012189174	0.0207	-0.1033	0.4074	-0.0897	-1.3055591307488	1.4894091132099	-0.3176556298717999	0.1741143934085212	0.0018	-0.0374	0.0118	0.1189	5.4291808644772	1.4079690396609	0.2084000336178999	0.1813209602960992	0.296	1.5256	0.3416	0.0701	0.2754799009614	1.8303558172561	-0.2442415345856	0.1890447957452854
881	0.1322793007447408	0.2423	-1.6423	0.2247	0.0011	-3.5063295820454	-0.4271866273406	0.0023605818419999	0.142898308795263	0.1114	0.8344	0.6882	-0.0001	-2.2507754433163	-0.9397869743309	0.0013376630437999	0.159689131259201	0.0029	0.0	-0.0	-0.1665	3.2391904035924	-3.0086402436904	-0.0035802157937	0.1713993681206296	0.1875	1.1243	0.6138	-0.0004	-4.1167760463866	0.3653787261108999	0.0031474424559999	0.1773939226137414	0.0868	0.7765	0.3624	-0.0002	-1.2783337535044	-0.0976100591666999	0.0011802909209999	0.1831273703325977	0.0948	0.8237	0.3125	-0.0001	1.4565576825754	-0.4381239898751999	-0.0005901454604999	0.184906549131767
882	0.1109655255774797	1.3044	-2.8775	-3.058	0.033	-1.0172534017792	-1.6111364501957002	1.0690288301804	0.1317748885610911	0.045	0.4586	0.4926	0.2439	-0.7466520366245999	-2.5862534660952	1.5763178680261998	0.1406079155155079	0.0705	0.7391	0.305	0.3354	1.0283087934059	-1.2610621630271	1.6496926202817	0.1462716725814	0.044	-0.322	0.3561	-0.4693	-0.8970604429907	1.108686605126	-0.4383993910901	0.1521369165489852	0.0613	0.0156	0.777	0.0242	2.3119931990855	3.3530491344382	-0.1400218462613	0.1577899174598788	0.2885	-1.3919	-0.5221	-0.7299	-3.4870908400331	-1.8933440094068	-0.5295965362527	0.1599192877661438
886	0.0969211328901946	1.8372	-1.8824	-0.6481	4.9467	2.0546504352768	1.9403195880626	-5.7919629505619	0.1164311314763783	0.0001	0.0	-0.0362	0.0154	-1.4207948676691	-0.8113319790953999	0.2244126471127999	0.1272924979066239	0.0223	0.1773	0.0344	-0.48	2.362155563228	3.1433901238379	-5.6913234780313	0.1321969977292241	0.0085	0.03	0.3023	-0.0675	1.6251032260942	2.3569229401449	-4.0557156627402	0.1423249953337879	0.0018	-0.0653	0.12	-0.0275	3.1834413290905	1.5018808539418	-7.974753636828599	0.1470462425264062	0.0832	-0.526	-0.4059	0.6384	1.0927920207232	2.0956852162969	-1.982495316973	0.1496490159501152
893	0.0890567838888964	3.4443	-2.8523	-3.2403	-6.2752	4.3977246286153	4.1873967864931	10.126817416118598	0.1005096010341548	0.0004	0.0305	0.0298	0.0674	-1.0188271230072	-1.9791118163328	-1.5535382532509	0.1241878652737014	0.0324	-0.2199	-0.4131	-0.4154	2.9384129338909	2.804764658603	6.8529658024795	0.133708051738763	0.0075	0.0895	0.1283	0.2441	1.2299811687741	0.8725103918338999	3.1119943853393	0.1386714166031365	0.001	-0.0144	-0.1052	0.0005	1.0286235376515	-0.2683981554354	3.1258824751764	0.1417268007532388	0.0236	-0.0541	0.3532	-0.3496	7.459792707996299	8.5468013032066	16.3588715080907	0.144181180103199
894	0.0994419774063437	1.5016	-3.5131	-1.0146	-3.0462	-4.3572799930557	-2.0199498821994	-4.3142387174699	0.1140125400726539	0.0001	-0.0118	0.0321	0.009	-0.6702478710052	2.6511694667502	0.8463472764183999	0.1372598558329814	0.0977	-0.6221	-0.5045	-0.6527	-6.629772789318399	-4.7283634586181	-4.2054552375844	0.1426704292754523	0.0131	-0.0292	0.3314	-0.1631	-1.5744294025526	-0.0721944613345	-1.9042420289107	0.1435733932182401	0.0131	-0.1655	-0.1391	-0.3005	0.8065321293499998	1.8484929544088	-1.0149715059986	0.1463199780769733	0.094	0.0213	0.8124	0.5504	-0.6952700385304	-0.8072009608718999	-0.5362848514716999	0.1475758004241484
895	0.0927001690964568	1.0156	2.2344	0.148	3.3793	-0.0075145188636999	0.9386066834099	0.1603621931332	0.0930593039151807	0.6237	1.747	0.0867	2.6445	-1.0988901904817	0.5794441561496	-1.6102315604896	0.1203777638898345	0.0264	-0.2599	-0.0365	-0.5103	1.7650857293248	4.6906334921768	-0.0237238475120999	0.1219421764248154	0.0121	-0.1224	-0.3293	-0.1598	0.6899587293859	3.9412274434032	-1.3513544184836	0.1276710988338678	0.0133	-0.1943	0.0405	-0.341	4.7280487143725	8.151049757395299	1.7869211113633	0.1296355999840531	0.158	-0.7147	-0.1713	-1.1349	4.6691128543839	0.920233488073	6.974417738250399	0.1326443448522131
896	0.1149630969419303	1.7063	3.2125	0.026	-3.4559	4.470233834195399	0.0831711668998	-4.635081132828399	0.1176329823196516	0.0101	-0.2439	-0.0102	0.2621	-0.8574813541065	0.4948959831753	1.050852349997	0.1462609708153776	0.0235	0.3045	-0.0335	-0.384	2.2327563352557	0.943445876186	-2.4574443835834	0.1511282847480605	0.0199	0.2878	-0.1092	-0.3211	0.362742743054	0.5651232929747999	-0.1244026630733999	0.1533874918299446	0.0052	-0.047	-0.2213	0.0109	1.9606992779652	-0.1284156522048	-2.5089837538004	0.1551566527677158	0.0101	-0.2065	0.0861	0.2179	2.148916336834	1.1192305373536	-1.7728756494034	0.1567013889881342
897	0.0878960540514557	2.4633	-1.84	-4.5055	4.284	2.5607591822016	5.857665811830899	-5.757459112638	0.1061361203936051	0.001	0.0653	0.056	-0.0823	-0.951707912633	-0.6634808697247999	1.0041521725560998	0.1282462883475232	0.1533	-0.382	-0.9166	0.8987	3.0431440816143	7.6831037502495	-7.3021845270121	0.1324216598471075	0.0032	-0.0499	0.1796	0.0442	0.2222487804242999	6.1034810676445	-2.0502833588691	0.1359083577645518	0.0496	0.2934	0.475	-0.4854	0.0274220923978999	1.3774781908684	-0.9767300801582	0.1385976905086459	0.0028	-0.0907	0.0187	0.1489	1.7052449796301	0.8714481300049999	-2.8837261212179	0.1399028278548888
899	0.1069231531314797	0.0003	0.0661	-0.0171	-0.0048	12.2098735195608	-1.1488558394707	1.3773995048069998	0.1271200892624869	0.0119	0.2878	0.1129	0.2117	5.2404523462093	2.4078721649014	0.0631062212427999	0.1304951321245128	0.4011	-2.0921	-0.4778	-0.0741	-2.0911607677664	-1.4225653040506	-0.5894372859474	0.1338965146856525	0.0114	0.141	-0.1675	0.2823	3.7787407266122	-2.5898336818889	0.6977879924952	0.1439679187231788	0.0255	-0.4003	0.1439	-0.2916	2.6983417605595	-2.4216422256464	1.7495452321983	0.1444189238722997	0.0037	-0.0583	-0.1177	0.1449	9.0563328938023	2.2427494650535	-0.6172528086522999	0.1497375446659233
900	0.1218438022018644	0.1796	-1.0952	1.0049	0.0396	-2.1246810299228	-4.6442480589815	-1.9528700148559	0.1501052659604934	0.0203	-0.4018	-0.1969	-0.051	-3.8124970469528	-0.4473696020897	-1.4866157580302	0.1655644798165514	0.0594	0.2857	-0.6753	0.0088	-5.848931659015499	-0.6518746756682999	-3.6396631130876993	0.1683733481377008	0.5446	0.2661	-2.1675	-0.2877	-2.1267268675192	-2.1227925644492	-1.5671115988424	0.170199620440261	0.0838	0.0613	0.8167	0.2598	-6.590587130741199	-0.9591437454353	-3.9521648059378	0.17149565755533	0.0258	0.3965	-0.2611	-0.0047	-2.8077547289361995	-2.1120125740374	-1.6353324140762	0.1763165523344263
908	0.1216681015547046	0.1843	-0.7963	1.28	-0.0083	5.5002737209521	-0.5639430020538	-2.5399073759306	0.1501433959401367	0.02	0.2098	0.3522	-0.178	1.8645055679037	1.9764364902452	-1.8924391197007	0.1643158691536051	0.0123	-0.205	0.2397	0.1132	4.9796080526683	14.257127465066	4.0579188724594	0.1669390803375411	0.0036	0.1724	-0.0475	-0.0169	-0.3161212516745	3.0594714393548	0.5689789099834	0.1680952811902471	0.6511	-2.1965	0.8228	0.5558	4.0651973331389	0.5566645413743	-2.0483162073341	0.1699353201511284	0.003	0.1597	-0.0275	-0.0251	5.440669029441599	20.212521365155705	5.313473011188499	0.1711292893702856
910	0.149393362038201	1.4354	-3.1807	2.0469	0.3262	1.7709478408990995	-1.3135851090116	-0.2272060022925	0.1599248089821983	0.007	-0.0618	0.2439	0.0497	7.4797002815305	-5.872655506527599	-1.0028931955737	0.1719469515540128	0.0032	0.0865	0.1366	0.0423	4.3797842066161	-2.4018133381736	-0.3661655867248999	0.1826442282810044	0.003	-0.0128	-0.028	0.1528	-1.9779315254118	1.1138011991169998	0.1605589082867	0.1882208751543825	0.0008	-0.0083	0.0231	-0.0779	0.8915524186926999	-0.6979847076487	-0.1286910534197	0.1885457107413432	0.0562	-0.5933	0.305	0.0449	3.1008996506819	-1.8120219649499	-0.2868500368337	0.1991508444580715
911	0.1088756232931673	2.3159	5.2082	0.0645	2.1857	9.2840110124632	-0.4939517504385	3.4225289266544	0.1500369104098938	0.0673	0.7364	0.0258	0.3604	10.3988351303784	0.0686929316022	4.3684927568052	0.1533386273773945	0.0705	-0.7292	-0.0631	-0.3927	9.8488982472538	-0.0820695620402	4.0214085399698	0.1602063891635098	0.0063	0.2308	-0.0784	0.0031	13.2682010453908	-0.3871747651186999	5.2770020217296	0.1603943692244904	0.0882	-0.8419	0.3394	-0.0315	6.541054255089899	-0.7211970957617	2.1576504896494	0.1768949379354105	0.0689	-0.4515	0.5624	0.2525	6.9821289722676	-0.4160132066217999	2.6116690639274	0.1825109694098116
913	0.1176067286139187	1.3417	2.937	2.0765	2.0433	6.9190620940555	4.6490085656962	4.039073560754099	0.1480260250179645	0.019	0.3572	0.133	0.218	10.1247715785222	13.8061383041519	6.4608338154926	0.1545845174890595	0.2356	1.0591	0.7514	0.7745	2.6625002595918	2.3425627339394	1.1438986176025	0.1578399909646666	0.0051	0.0908	0.1468	0.1369	9.6021387587034	13.9919947811787	6.608016093341299	0.166257627626957	0.0002	-0.0112	-0.0359	0.0118	7.887451451705299	5.5003130639828	3.8659642256741	0.1672130637018747	0.0217	0.287	0.2835	-0.1783	6.3154613170561	4.5573786471959	2.8900603491606	0.1739417322966374
914	0.1397454254232364	0.3548	1.9383	0.2188	-0.0566	-2.7790343165252	0.0888759063513	0.5581202335102	0.1566022540545048	0.0574	0.5653	0.4693	-0.1016	-1.5542070847728	0.9693729334173	0.3739555068035	0.1657748427786388	0.0675	0.6648	0.3996	-0.0935	-1.0593111015975	0.6573433569356	0.4090888332186	0.184300139243384	0.1702	-1.1313	-0.3202	0.053	-1.5096314309897	1.0276793049147	0.3175376007797	0.1904857544919775	0.0257	-0.1532	-0.3876	0.1688	-3.6793995740947	-0.659389194532	0.8222299985993	0.1932076908547573	0.7606	-0.8704	-2.2208	0.4639	-2.0526045976804	0.171142183545	0.5123642888061	0.2064992177384217
922	0.1064291171149824	0.0864	-0.9414	-0.5605	0.1319	-8.455053355614199	-0.5159051615690999	0.3358714530859	0.1179772454283587	0.0734	0.6433	0.7208	-0.0143	-5.5505934572174	0.0898988251495	-0.1722437884046	0.1304719069292635	0.1237	1.174	0.1293	0.1652	-12.9975996802362	-0.2660769166241	-1.0429050577955998	0.1332909900881025	0.0672	-0.5363	0.6844	-0.0022	-5.9047987626095	-1.1391774539185	-0.0156585262186	0.1391064648351714	0.0372	0.6147	0.1117	-0.1029	-7.819427351624999	-0.6222493735511999	-0.2876368974477	0.1429255767819003	0.227	1.5328	-0.1601	-0.0839	-11.4230915916222	-0.6945618639778	0.1375038922964999	0.1475063243871438
923	0.0872116029648206	0.8768	-1.9912	2.9747	1.5058	9.7279184278513	-7.8876088238281	-7.3124924010555	0.1177174950710665	0.5194	-1.1122	2.1702	0.8194	7.819624066778499	-4.777817648208	-5.6095686602367	0.1217572200969083	0.1393	0.611	1.117	-0.3085	8.3693642347496	-3.7530103845344	-5.721893012885199	0.1246081759306943	0.148	0.4098	-1.2567	-0.1841	9.272837591744398	-11.6050531086097	-7.201466368420101	0.1383075293638844	0.1143	0.8897	-0.2252	-0.6305	10.3575249481434	-5.2107483580308	-7.0911091673066	0.1399850764814294	0.0009	-0.0755	0.0339	0.0513	0.8027551984028	0.8911983314164	-0.9006013157537	0.1405151771664528
924	0.1101855402544265	1.2669	-2.1959	3.4089	0.8966	-0.0894660518118	2.0554766389215	-0.4701885598957	0.1313177852317781	0.0342	0.368	-0.3797	-0.3328	0.4749884096411	3.1375673552943	-0.4144001423630999	0.138213633779116	0.1405	1.0961	-0.3712	-0.4305	2.0724334851532	2.2493590942111	-0.8031092856791	0.1462671950456966	0.0441	0.3657	0.5482	-0.1342	-0.3575888060323	-0.7857590091404	-0.5476156443132999	0.1517940715960791	0.0706	-0.1125	0.6985	0.4434	1.7899898677578998	-3.1076273089316	-1.0765826920748	0.1566003754298728	0.3663	-1.7617	-0.0905	0.6296	-0.8391081587696	2.1218089886817	-0.0426478452787999	0.1600274791992704
927	0.1094489635816374	0.0005	0.0226	0.0273	0.0773	1.5599118242243	1.1971297381396	-0.1393923577701	0.1323104869426117	0.837	-2.8119	-1.253	0.1115	-6.506943847473	-1.9748627690172	0.0926134942678	0.1355844100408757	0.0028	0.1206	0.0755	0.1054	1.9205300436205	2.482938667477	-0.3229669390162999	0.1514081130898532	0.0036	0.0326	-0.0211	-0.1861	0.6384980452303	0.9189745110906	-0.1277074776522	0.1570839360560858	0.0173	-0.1338	-0.378	0.0672	-6.706491699183399	-1.571754076465	0.0270680051216	0.1636031383718796	0.391	1.6446	0.9339	-0.0876	-4.9085151961934	-2.3286353010716	0.2014756602146999	0.1678104953667868
928	0.1338279691411298	0.3374	-1.6321	1.051	-0.1139	9.4422880249693	-4.5685914109454	2.1146092140636	0.1549723858568293	0.4469	1.7672	-1.0219	0.3977	8.0641016595483	-3.4387382553028	2.9362490672024	0.1650117591973838	0.0723	-0.1889	0.7335	0.2892	3.3788188195467	-1.2163291371212	1.2796320735175	0.1719275868735833	0.1182	0.9561	-0.0654	0.3355	4.705347785658599	-1.897514370661	1.3292042921994998	0.1767887287599647	0.223	1.0901	-0.8218	0.1678	2.6542775661755	0.3672278485538	2.3233633349578	0.1810844998128386	0.0046	0.049	-0.1763	-0.065	8.2952419649108	-4.2250087238423	1.8016747478758	0.1833719895297577
929	0.1168833629499116	0.477	-2.375	-0.1016	0.686	-10.0269254611713	-0.0954461924781999	5.3084764462896	0.1406222312084926	0.2601	-1.6165	-0.3347	0.2226	-4.6261109218288	0.9337281476031	4.6340582140302	0.1419155036731105	0.0187	-0.329	-0.1588	-0.2535	-0.6547073738786999	-0.9993523228107	-5.0427929599725	0.1463278431639007	0.0128	-0.3483	-0.0834	0.0536	-0.0383987979632	0.6877555196667	1.6892717091659	0.1564789707830057	0.3975	-1.8897	-0.2525	0.4189	-8.2839898581306	-0.0978067743201999	4.5353072069732	0.1604412995609532	0.1266	-1.0052	-0.3386	-0.242	-1.3454136208479	-0.8159744567179998	-3.8202869670314	0.1647823832457458
930	0.1159840985599739	0.4739	0.7633	-2.3541	-0.0631	-4.9966829279921	11.9184596911659	-0.1425004571954	0.139777838680506	0.27	0.132	-1.697	-0.0219	-4.7804142882342	6.912019691560199	-0.1069343574425999	0.1464184445406877	0.0034	0.004	-0.1859	0.0116	-0.6812245765705	0.8904508138331	0.3077805291661	0.1571831893224874	0.3424	0.444	-1.7522	-0.0132	-4.202229109067	9.0796633110074	-0.1730306490186	0.1667067346743126	0.7608	-0.3926	-2.5846	-0.1059	-2.9268854258958	4.2434212622099	-0.3051052030785	0.1669827510103723	0.0825	-0.1301	-0.8452	0.0994	-1.8388539118873	-0.1590245300893999	-0.3577461781550999	0.1685464961779174
938	0.0818916871255783	0.0	-0.0102	0.0098	-0.0031	1.7687052881491998	-0.1895940649433	3.7448270341488	0.1068170674337093	0.0572	-0.6989	0.3208	-0.46	4.3509851081437	0.2408973769760999	6.8425005563133	0.1207812305014428	0.0005	0.0199	-0.0217	-0.075	5.2305379024729	3.0176891407514	10.8416015978762	0.1265197742468584	0.0	0.0047	0.0199	-0.0	1.9404769601854	-0.5837718895266	3.6299060414741	0.1386827214253055	0.082	0.5252	-0.773	-0.1166	6.3469750846468	-3.2049619668834	5.9734130081503	0.1403184952367985	0.0033	0.0833	-0.1637	-0.0415	9.032766418413	0.1549721979273	12.9567616143696	0.1516826263792101
939	0.0819414295190997	0.0005	-0.0592	-0.0275	0.0645	-0.1727945908344	-0.5989582993768	2.6098986275459	0.1049420457039336	0.0837	-0.6222	0.8974	-0.0607	0.6635988988169	-4.6533362990732	5.2897098206457	0.1234695419822638	0.0382	0.3158	0.3862	-0.4638	-0.8160137997487	-6.4410049280198	6.648303356778099	0.1265024803899424	0.0001	0.0317	-0.0149	0.021	-0.9856609481271	-5.0025450395664	6.0661838745409	0.1288334537257143	0.0218	-0.4166	0.0533	0.2786	-1.0045456028631	-8.405520479962899	8.940034895053099	0.1315646134298502	0.0334	-0.4405	0.3597	-0.2393	0.7469274378395	-7.809945681226299	7.1117642584241	0.1372245246806458
940	0.0816223132269643	0.0	0.0002	0.0008	0.0018	-1.8781969425873	1.6757377066050998	0.8120008106172999	0.1076328021162248	0.0699	0.6626	-0.7155	-0.1529	-5.7257879729245	3.3228336868606	1.472609639101	0.1255323908958983	0.0001	0.02	0.0272	-0.0116	-3.9682954485248	1.6326964310192995	1.1281220622918	0.1279057832230661	0.0003	0.0465	-0.0121	-0.0326	-9.1015380360766	2.5196063720894	1.8278378632913	0.1383457905385578	0.1002	0.5663	0.8679	-0.1102	-5.2782216556813	6.7212059926652	1.378186365421	0.1423114726908728	0.0585	-0.6983	0.3489	0.0859	-12.8886588282279	3.576674920937	2.4865582263014	0.1483024415539897
941	0.1020627157293353	0.7659	2.5834	2.1114	-0.3518	10.354298819626	9.0567263241093	-1.236944885208	0.1125146202658431	0.0006	-0.0279	0.0015	-0.0859	1.2079490715821	1.5329618481948	-0.0295466160556999	0.1281685782605374	0.4053	-1.5986	-1.467	0.1901	11.8106991300786	9.0687259484728	-1.7517877849482	0.1395023302198847	0.0018	-0.0594	0.0185	-0.1263	-0.1164553708719999	2.1194090638089995	0.5682707354308	0.1518061308815441	0.0024	0.0446	-0.0128	0.1459	2.1183468019801	2.5502939360354	-0.0987116640263	0.1540645989348416	0.1053	0.7644	0.6568	-0.0995	6.947546448282299	6.736510431607499	-0.6722150225401999	0.1554749719673577
[truncated: 297 more rows]
[truncated: 31 more columns]
