# Supplementary material for: Data-Driven Recommendation of Optimal Tuning Scheme for Range-Separated Hybrid Functionals in Solution-Phase UV/Vis Absorption Energy Prediction
Source: J Chem Theory Comput. 2025 Oct 23;21(21):11106–25. doi: 10.1021/acs.jctc.5c01044 (PMC12613327; doi:10.1021/acs.jctc.5c01044)
Supplement: Supplementary file 2 [file ct5c01044_si_002.zip › SI-data/xyzs/m0922.xyz]

59
-2.0211287797342898e+03 frame 88   xyz file generated by TeraChem
     C     1.1946055996   -2.3535441078    0.9304064958
     O     2.3176443968   -1.7346298444    1.5352596752
     C     3.5195902399   -1.8847899161    0.9302017123
     C     3.7322497523   -2.6174635014   -0.2403602271
     C     5.0209084868   -2.6900637971   -0.7661365985
     C     6.0926121724   -2.0464489532   -0.1611492328
     C     5.8695773478   -1.3345797929    1.0221802991
     C     4.5934527824   -1.2546833356    1.5666354774
     N     6.9131990291   -0.6380074462    1.6836177026
     C     8.2452898896   -0.8979746451    1.5766851417
     N     9.1456169861    0.0360935904    1.4588810345
     C    10.3639638908   -0.6373415821    1.5010701205
     C    10.1206651646   -2.0734875945    1.6508013053
     N     8.7533792765   -2.1980707807    1.6719574465
     C     8.0579606061   -3.3763978195    2.1714217521
     C     7.9059143470   -3.3541404498    3.6959439100
     C     7.1981432858   -4.5925258617    4.1818989398
     C     7.9202836309   -5.7063179179    4.6154682322
     C     7.2749725121   -6.8668148746    5.0318855902
     C     5.8860587725   -6.9080404909    5.0085264787
     C     5.1383125614   -5.8169453010    4.5804077680
     C     5.8027591170   -4.6661584230    4.1691905613
    Cl     5.0640765332   -8.3562037863    5.5300388935
     C    11.0938268204   -3.0129436470    1.7970530302
     C    12.4671645851   -2.5714296700    1.7898272221
     C    12.7537309144   -1.1137963769    1.4159067498
     C    11.6165350464   -0.1570923042    1.4322691704
     C    14.0882635687   -0.6121289942    1.9704192572
     C    14.4435766718   -0.3023539521    3.3656476360
     C    14.7432759426   -0.5761728705    0.7826841132
     C    13.5726278276   -1.0593511453    0.0517217996
     O    13.2885108578   -1.3160447049   -1.0902985961
     O    13.4202385019   -3.3134462932    2.0326100249
     C    16.1217046280   -0.1993716515    0.3874631880
     O    16.9493467951    0.1900725079    1.2088170296
     N    16.3611275639   -0.3245512311   -0.9316669403
     H     0.3402426302   -2.1071060494    1.5632588938
     H     1.3150764239   -3.4428598002    0.8878137374
     H     1.0239772319   -1.9654151093   -0.0810738170
     H     2.9157196716   -3.1227964349   -0.7450158274
     H     5.1856952272   -3.2504011518   -1.6833644417
     H     7.0846026672   -2.0853434782   -0.6034577730
     H     4.4185160045   -0.7033242946    2.4868347835
     H     6.7307028506    0.3455617207    1.8515051832
     H     8.6328017814   -4.2507712083    1.8527888671
     H     7.0815768859   -3.4468850135    1.6889918669
     H     7.3396001979   -2.4593769007    3.9802717935
     H     8.8981536194   -3.2814939691    4.1561353406
     H     9.0078200998   -5.6682626226    4.6340250099
     H     7.8443982641   -7.7269765375    5.3723279913
     H     4.0530857638   -5.8646571139    4.5713909213
     H     5.2216995908   -3.8085625298    3.8345218055
     H    10.8902960584   -4.0617437027    1.9902240238
     H    11.8181679144    0.9063212603    1.3261835731
     H    13.7508053157    0.4472950330    3.7682315426
     H    15.4700603982    0.0596058334    3.4415158301
     H    14.3230724845   -1.2059987523    3.9764331785
     H    15.6496379737   -0.6551287696   -1.5703277489
     H    17.2750686586   -0.0947092806   -1.2978140562
