# Supplementary material for: Data-Driven Recommendation of Optimal Tuning Scheme for Range-Separated Hybrid Functionals in Solution-Phase UV/Vis Absorption Energy Prediction
Source: J Chem Theory Comput. 2025 Oct 23;21(21):11106–25. doi: 10.1021/acs.jctc.5c01044 (PMC12613327; doi:10.1021/acs.jctc.5c01044)
Supplement: Supplementary file 2 [file ct5c01044_si_002.zip › SI-data/xyzs/m1396.xyz]

62
-1.9528837402158906e+03 frame 57   xyz file generated by TeraChem
     O     1.6589002126    0.1873354954    0.7246147721
     N     2.8131072270   -0.0507819704    0.4042054131
     O     3.4073166787   -1.0793104398    0.6723321805
     C     3.5336877299    0.9718354029   -0.3548775356
     C     2.8442894661    2.0865104644   -0.7896207147
     C     3.5360103125    3.0579732959   -1.5177205594
     C     3.0656049516    4.3017784492   -2.1087886105
     C     1.8521879597    4.9479458026   -2.0464593933
     C     0.7469288342    4.8062234907   -1.1667486335
     C     0.8143800986    4.3868752839    0.1409279228
     C    -0.3062239310    4.3699566575    1.0055180649
     C    -0.4013830668    4.0671872852    2.3456830675
     N     0.5519789428    3.6286163920    3.2088727667
     C     1.9145413444    3.2995596068    2.8630123469
     C     0.0268035757    3.4739565206    4.5081288130
     C    -1.3267174746    3.8016286636    4.4977916026
     C    -1.7267086380    4.2024541411    3.0993945982
     C    -2.7784437359    3.2426799278    2.5246305861
     C    -2.2379021948    5.6485290474    3.0547249601
     C    -2.0704418450    3.7247397500    5.6620584890
     C    -1.4396560205    3.3179330110    6.8405124876
     C    -0.0844068268    2.9975468267    6.8362907216
     C     0.6751438311    3.0710058855    5.6671579339
     C     4.1739187560    4.7794328975   -2.9220624325
     C     5.2677998062    3.8822850699   -2.8326671230
     C     4.8947930704    2.8424742509   -1.8820365727
     C     5.5655972435    1.7550686386   -1.3013414219
     C     4.9001830347    0.8010784477   -0.5606628117
     N     7.0251423572    1.6540776011   -1.2998264536
     O     7.6453239980    2.7055868572   -1.2797004959
     O     7.5228422468    0.5469398062   -1.2505773784
     C     6.3780787305    4.1245629478   -3.6569495819
     C     6.4786960559    5.2678503939   -4.4219594269
     C     5.4150848780    6.1666177621   -4.4060516790
     C     4.2556319790    5.9395264343   -3.6936260006
     N     5.5205061148    7.3833608514   -5.2153260325
     O     6.5420013725    7.5476810654   -5.8588773264
     O     4.5812708187    8.1606498868   -5.1935140151
     N     7.4117138214    3.1178921460   -3.8988910907
     O     7.0459803014    1.9531653222   -3.9166124090
     O     8.5410254159    3.5005090261   -4.1307294569
     H     1.7852336860    2.1744289574   -0.5787603283
     H     1.7118684262    5.7229946469   -2.8026613623
     H    -0.2013306936    5.2082326673   -1.5224150042
     H     1.7949568114    4.1287678974    0.5270556032
     H    -1.2481454242    4.6698699987    0.5491400386
     H     2.4756293549    4.1943158808    2.5710765771
     H     1.9302038302    2.5693152012    2.0464900914
     H     2.4068205804    2.8508486354    3.7254853143
     H    -2.4223686986    2.2075516053    2.5434838310
     H    -3.0238195557    3.5081361993    1.4906265035
     H    -3.6965647192    3.3030660371    3.1194365305
     H    -1.4930029271    6.3442788191    3.4545085247
     H    -3.1501371202    5.7369874700    3.6550515450
     H    -2.4759508757    5.9456387536    2.0277632600
     H    -3.1289449725    3.9766551169    5.6624816898
     H    -2.0081154445    3.2529273899    7.7644426098
     H     0.3982866202    2.6845539998    7.7587359107
     H     1.7319406433    2.8220097875    5.6872908340
     H     5.4323698704   -0.0389254398   -0.1302681890
     H     7.3474071047    5.4434395160   -5.0452379873
     H     3.4462522538    6.6592483893   -3.7496160959
