# Supplementary material for: Data-Driven Recommendation of Optimal Tuning Scheme for Range-Separated Hybrid Functionals in Solution-Phase UV/Vis Absorption Energy Prediction
Source: J Chem Theory Comput. 2025 Oct 23;21(21):11106–25. doi: 10.1021/acs.jctc.5c01044 (PMC12613327; doi:10.1021/acs.jctc.5c01044)
Supplement: Supplementary file 2 [file ct5c01044_si_002.zip › SI-data/xyzs/m0705.xyz]

37
-1.7245127747916335e+03 frame 43   xyz file generated by TeraChem
     C     2.4482118546    0.8628813195    1.0859513393
     S     3.3690796853    2.4055197052    0.9121650921
     C     3.7082973369    2.3667590142   -0.7996220706
     N     3.3359862631    1.4144137288   -1.6106783305
     N     3.7303002114    1.6271109686   -2.8950483767
     C     4.4002700408    2.7335760673   -3.0414254109
     S     4.5980536942    3.6393024404   -1.5677287639
     N     4.9528328935    3.2862975021   -4.1949519856
     N     4.8605811820    2.5161664044   -5.2028227410
     C     5.3586661219    3.0145890628   -6.3629993427
     C     5.3270512381    2.2504824201   -7.5449293698
     N     5.8173397635    3.0106140268   -8.5465445655
     C     6.1928613614    4.2600115413   -8.0791980475
     C     5.9204824437    4.3082741430   -6.6983975361
     C     6.2085169285    5.4831014344   -5.9916295228
     C     6.7594506217    6.5542465000   -6.6819866684
     C     7.0273613851    6.4785838938   -8.0584570811
     C     6.7469455904    5.3273543403   -8.7807715228
     C     4.8538227103    0.8839295223   -7.7817762460
     C     4.2304948909    0.5630469276   -8.9956149383
     C     3.7926972220   -0.7334671817   -9.2384559033
     C     3.9716299019   -1.7233477760   -8.2747520911
     C     4.5897733853   -1.4110184318   -7.0658143518
     C     5.0312031614   -0.1164500747   -6.8173131709
     H     2.1889551032    0.7941038526    2.1455283571
     H     3.0674334356    0.0103702745    0.8000064536
     H     1.5384475478    0.8870990694    0.4828392985
     H     5.9664602707    2.6857946172   -9.4935456361
     H     6.0066797345    5.5483064626   -4.9283841161
     H     6.9900305836    7.4719116039   -6.1461215464
     H     7.4602045977    7.3359209341   -8.5680204951
     H     6.9473135075    5.2579856106   -9.8467771301
     H     4.0639780037    1.3350093137   -9.7437753277
     H     3.3048292999   -0.9687234265  -10.1810775502
     H     3.6293571878   -2.7376388745   -8.4656466604
     H     4.7365041808   -2.1815543009   -6.3129823577
     H     5.5218322443    0.1230235849   -5.8794338828
