# Supplementary material for: Data-Driven Recommendation of Optimal Tuning Scheme for Range-Separated Hybrid Functionals in Solution-Phase UV/Vis Absorption Energy Prediction
Source: J Chem Theory Comput. 2025 Oct 23;21(21):11106–25. doi: 10.1021/acs.jctc.5c01044 (PMC12613327; doi:10.1021/acs.jctc.5c01044)
Supplement: Supplementary file 2 [file ct5c01044_si_002.zip › SI-data/xyzs/m0711.xyz]

63
-2.2685915303868405e+03 frame 56   xyz file generated by TeraChem
     C     1.4403953857   -0.5248538092    1.3591632976
     O     2.7682987696   -0.5282108029    0.8610829013
     C     3.3708535193   -1.7241625022    0.6755935570
     C     2.7761727644   -2.9593334432    0.9457220501
     C     3.4881257994   -4.1322818619    0.7063997807
     C     4.7836402460   -4.0782015223    0.2081015251
     C     5.3840668752   -2.8452530971   -0.0498547502
     C     4.6796264328   -1.6756060321    0.1768992729
     N     5.5086302789   -5.2850027028   -0.0329317428
     C     5.9374307999   -5.7791931507   -1.2338495534
     N     6.6575004271   -6.8715747336   -1.0633959535
     C     6.7037642347   -7.1009781901    0.2867143276
     C     5.9901285441   -6.1302031825    0.9575862341
     C     5.7509524348   -5.9065478337    2.3816221043
     C     4.8392327451   -6.5280058222    3.1942750007
     C     4.9029040461   -6.0866614651    4.5464877135
     C     5.8629859609   -5.1347637976    4.7405850534
     S     6.6993368905   -4.7708580789    3.2874212855
     C     7.4443461336   -8.2401164105    0.8119655998
     C     7.6262153106   -8.6718755085    2.1019147077
     C     8.4385454442   -9.8389516077    2.1876121499
     C     8.8610827473  -10.2769419356    0.9663534588
     S     8.2770897075   -9.2753454026   -0.3039533982
     C     5.6428726887   -5.1962550778   -2.5528070194
     C     6.6310426150   -5.3014160046   -3.5544091822
     C     6.4299097237   -4.8217169725   -4.8373706641
     C     5.2021837248   -4.2152990371   -5.1216464052
     C     4.1939631137   -4.1114072245   -4.1360227687
     C     4.4158160454   -4.6051971387   -2.8522724941
     C     3.0683968385   -3.4602310224   -4.7703022627
     C     1.7976967284   -3.0803962454   -4.3313054223
     C     0.9376673487   -2.4581708974   -5.2257003480
     C     1.3370321119   -2.2150378616   -6.5497812671
     C     2.5949583513   -2.5819019705   -7.0095141594
     C     3.4588103475   -3.2035412484   -6.1037889537
     N     4.7550160597   -3.6494919514   -6.2959702136
     C     5.4768346402   -3.6336185295   -7.5543331181
     C     5.2243677182   -4.8761115064   -8.3980925632
     H     1.1498188747    0.5247717707    1.4284135987
     H     1.3873483261   -0.9849418304    2.3533755879
     H     0.7593296383   -1.0484671641    0.6774044192
     H     1.7651861876   -3.0233754500    1.3341426622
     H     3.0264660323   -5.0960627338    0.9041827230
     H     6.4010443898   -2.8090016952   -0.4321218995
     H     5.1282496613   -0.7061806419   -0.0222191958
     H     4.1466184784   -7.2800477455    2.8287815235
     H     4.2608068067   -6.4591736635    5.3382859014
     H     6.1247669675   -4.6238032862    5.6598537442
     H     7.1903312080   -8.1753465069    2.9621596294
     H     8.6944174108  -10.3293792769    3.1218086059
     H     9.4835052835  -11.1338825086    0.7373803039
     H     7.5749674758   -5.7774492368   -3.3026280919
     H     7.2069856361   -4.9182270332   -5.5907230756
     H     3.6311777982   -4.5418877335   -2.1035873141
     H     1.4901291155   -3.2701453657   -3.3050281704
     H    -0.0554643350   -2.1570508509   -4.9015801206
     H     0.6452808075   -1.7297434601   -7.2346524157
     H     2.8886751819   -2.3929570947   -8.0387018302
     H     6.5423790218   -3.5291858456   -7.3264435923
     H     5.1835363461   -2.7292989871   -8.0972654607
     H     5.5340297747   -5.7801055177   -7.8625650663
     H     5.7931389718   -4.8179067584   -9.3323662527
     H     4.1618716301   -4.9687336338   -8.6478945083
