# Supplementary material for: Data-Driven Recommendation of Optimal Tuning Scheme for Range-Separated Hybrid Functionals in Solution-Phase UV/Vis Absorption Energy Prediction
Source: J Chem Theory Comput. 2025 Oct 23;21(21):11106–25. doi: 10.1021/acs.jctc.5c01044 (PMC12613327; doi:10.1021/acs.jctc.5c01044)
Supplement: Supplementary file 2 [file ct5c01044_si_002.zip › SI-data/xyzs/m0077.xyz]

85
-2.3883922144074213e+03 frame 83   xyz file generated by TeraChem
     C    -0.7961967959    1.8939073871   -4.2503476256
     C    -0.9212980938    0.5164701636   -4.0809891161
     C    -1.4263126575   -0.0059965120   -2.8950459218
     C    -1.8336449329    0.8505535831   -1.8667144404
     C    -1.7152578207    2.2331808585   -2.0407292897
     C    -1.1909620222    2.7472185379   -3.2222139191
     N    -2.3526191197    0.3258143013   -0.6566107755
     C    -1.9192985525    0.8742737238    0.5760614346
     C    -2.8383837169    1.1493467658    1.5943202191
     C    -2.4041076482    1.6851317621    2.8021730518
     C    -1.0559238803    1.9731100367    3.0043551505
     C    -0.1415394968    1.7101113364    1.9865764617
     C    -0.5649059358    1.1559292945    0.7831436695
     C    -3.2928457234   -0.7199021796   -0.6796037040
     C    -3.2977553683   -1.7009800746    0.3241880148
     C    -4.2257624759   -2.7285451717    0.3046079684
     C    -5.1815826653   -2.8315275335   -0.7183029680
     C    -5.1547978713   -1.8566079039   -1.7250407020
     C    -4.2400986707   -0.8135490371   -1.7069489173
     C    -6.1858303957   -3.8958112735   -0.7803200087
     C    -6.4509692431   -4.7939894621    0.1852665440
     C    -7.4426915152   -5.8629458559    0.1029914343
     C    -8.0725719542   -6.2850959987   -1.0477845432
     C    -9.0365497221   -7.3262583039   -1.0726124592
     C    -9.4200879297   -8.0317763697    0.0476297443
     C    -8.7834382368   -7.6303598794    1.2697055493
     C    -7.8145730022   -6.5668807191    1.2966188092
     N    -7.3310890718   -6.3288043932    2.5186740491
     S    -8.0552609890   -7.3764991339    3.5213329072
     N    -9.0034025458   -8.1690822888    2.4720530113
     C   -10.3963312044   -9.1179035467    0.0778867025
     C   -10.9662335308   -9.6907823053   -0.9974045979
     C   -11.9552094265  -10.7708819926   -0.9860782667
     C   -12.5158549861  -11.3011867994    0.1865894588
     C   -13.4506560249  -12.3220136777    0.1408436154
     C   -13.8586915582  -12.8667231043   -1.0862238605
     C   -13.3051795946  -12.3478364637   -2.2627524943
     C   -12.3801867725  -11.3153277440   -2.2060023359
     N   -14.8070067418  -13.9058518965   -1.1299278974
     C   -15.7606132469  -13.9611672294   -2.1763107358
     C   -16.0627470609  -15.1803125853   -2.7921433202
     C   -17.0112843375  -15.2348924347   -3.8082026356
     C   -17.6559303385  -14.0767516996   -4.2371542347
     C   -17.3494305871  -12.8605799644   -3.6300776299
     C   -16.4171878214  -12.8005110598   -2.5997425357
     C   -14.8136881282  -14.9084182191   -0.1284663432
     C   -16.0216283622  -15.3408619625    0.4287919446
     C   -16.0268605398  -16.3358398247    1.4008693341
     C   -14.8315455690  -16.8981598227    1.8437336935
     C   -13.6272549766  -16.4617335356    1.2956337282
     C   -13.6147577617  -15.4814489378    0.3088724128
     H    -0.3937045398    2.2987397304   -5.1756217991
     H    -0.6097578619   -0.1615051115   -4.8724383093
     H    -1.5081973126   -1.0815993340   -2.7601500714
     H    -2.0353601411    2.9018930279   -1.2456366484
     H    -1.1037689341    3.8246767195   -3.3427202990
     H    -3.8934077721    0.9415945684    1.4346201977
     H    -3.1301430915    1.8924087581    3.5851111415
     H    -0.7210426500    2.3995580876    3.9466892249
     H     0.9147014286    1.9250434661    2.1322146871
     H     0.1530858762    0.9395069496   -0.0038695147
     H    -2.5584799276   -1.6585261561    1.1193689574
     H    -4.1855183101   -3.4780355876    1.0912451229
     H    -5.8828625898   -1.9076176801   -2.5327547001
     H    -4.2588464039   -0.0640025747   -2.4932618346
     H    -6.7666170237   -3.9201178885   -1.7031076200
     H    -5.9163159995   -4.7416393809    1.1318026167
     H    -7.8254387052   -5.8128778218   -1.9952829663
     H    -9.4831464805   -7.5659766668   -2.0341862766
     H   -10.6473504952   -9.4725794830    1.0755518072
     H   -10.6828121020   -9.3505608762   -1.9939546171
     H   -12.2367942466  -10.8994442283    1.1576124375
     H   -13.8796792486  -12.7006554806    1.0646494862
     H   -13.6010596321  -12.7571590874   -3.2248135753
     H   -11.9616842323  -10.9291151707   -3.1338591350
     H   -15.5517599690  -16.0841808288   -2.4702016223
     H   -17.2363919393  -16.1906298809   -4.2762058304
     H   -18.3912331682  -14.1213872737   -5.0367598890
     H   -17.8505004797  -11.9493721992   -3.9490375304
     H   -16.1938262044  -11.8518422831   -2.1181774021
     H   -16.9553067397  -14.8942842716    0.0962137522
     H   -16.9740394035  -16.6627095611    1.8240689039
     H   -14.8384556116  -17.6703745717    2.6090520691
     H   -12.6869883376  -16.8972295841    1.6262885316
     H   -12.6741275312  -15.1555288228   -0.1279675322
