# Supplementary material for: Data-Driven Recommendation of Optimal Tuning Scheme for Range-Separated Hybrid Functionals in Solution-Phase UV/Vis Absorption Energy Prediction
Source: J Chem Theory Comput. 2025 Oct 23;21(21):11106–25. doi: 10.1021/acs.jctc.5c01044 (PMC12613327; doi:10.1021/acs.jctc.5c01044)
Supplement: Supplementary file 2 [file ct5c01044_si_002.zip › SI-data/xyzs/m0739.xyz]

38
-1.0923498657740663e+03 frame 39   xyz file generated by TeraChem
    Br    -1.4726921433   -0.8912575537   -0.8158836833
     C     0.4309401134   -0.6158970145   -0.5110521962
     C     0.9756362662   -0.9770027240    0.7127550308
     C     2.3375262956   -0.7796514424    0.9201223088
     C     3.1392504927   -0.2213866065   -0.0793535781
     C     2.5604045293    0.1233042686   -1.3043508014
     C     1.2025429670   -0.0719175562   -1.5287824149
     C     4.5832631216   -0.0192863098    0.1305402125
     N     5.4439422230   -0.3548577124   -0.8125412981
     N     6.6819044298   -0.0705648238   -0.3534486405
     C     6.6382863504    0.4693068485    0.9002436798
     C     5.2749671298    0.5181286841    1.2543640058
     C     5.0125822759    1.1292460582    2.4959112318
     N     3.8588434911    1.4542417161    3.1344332350
     N     4.2087246927    1.8948832830    4.4105711293
     C     5.5760309279    2.1114392614    4.5007294946
     O     6.1372740002    2.6619579883    5.4410758534
     C     6.1047311902    1.5483322637    3.2602262024
     C     7.4171222236    1.4249368225    2.7780265903
     N     7.7065697918    0.8968802140    1.6025206348
     C     7.8092999524   -0.3174718067   -1.1812280014
     C     7.6873194083   -0.1214810363   -2.5560456932
     C     8.7757382977   -0.3806610536   -3.3815688673
     C     9.9818437488   -0.8195567971   -2.8393356580
     C    10.0921018035   -1.0090719780   -1.4641921077
     C     9.0061042798   -0.7687421716   -0.6275796729
     H     0.3581936669   -1.4151921083    1.4907560447
     H     2.7784076303   -1.1026189975    1.8611101571
     H     3.1779584999    0.5568485314   -2.0863039029
     H     0.7551263415    0.2020715123   -2.4791474303
     H     3.0370875244    0.8610868049    3.0956451111
     H     3.5530335086    2.5294808226    4.8529559457
     H     8.2524710853    1.7766957424    3.3822050264
     H     6.7452066142    0.2285684053   -2.9669155810
     H     8.6804687551   -0.2296764947   -4.4540072582
     H    10.8324981394   -1.0154487400   -3.4873573138
     H    11.0271844567   -1.3593535891   -1.0341038268
     H     9.0848856060   -0.9289625112    0.4422190565
