# Supplementary material for: Data-Driven Recommendation of Optimal Tuning Scheme for Range-Separated Hybrid Functionals in Solution-Phase UV/Vis Absorption Energy Prediction
Source: J Chem Theory Comput. 2025 Oct 23;21(21):11106–25. doi: 10.1021/acs.jctc.5c01044 (PMC12613327; doi:10.1021/acs.jctc.5c01044)
Supplement: Supplementary file 2 [file ct5c01044_si_002.zip › SI-data/xyzs/m1427.xyz]

61
-1.2893650528153544e+03 frame 78   xyz file generated by TeraChem
     C     3.2674893201   -0.1418922719    0.9554216026
     C     1.7704482725   -0.1512596324    0.7993049077
     C     1.0509999609   -1.3300060741    0.7184288619
     C    -0.3465380612   -1.3312367506    0.5799770705
     C    -1.0569396045   -2.5964594559    0.4903627599
     N    -2.3321968990   -2.6540168957    0.3654743367
     C    -2.9804719301   -3.9099081578    0.2801031946
     C    -3.1216383053   -4.7240125072    1.4127260495
     C    -2.5623806077   -4.3101132936    2.7483625506
     C    -3.8267493136   -5.9217770876    1.2812577226
     C    -4.3849771687   -6.3251491227    0.0702179676
     C    -4.2392157318   -5.4818977365   -1.0324298236
     C    -3.5521921884   -4.2739526238   -0.9488596229
     C    -3.4089343093   -3.3734345092   -2.1442542720
     C    -5.1159243227   -7.6355549560   -0.0518826745
     C    -1.0393520101   -0.1053068259    0.5156102928
     C    -0.3258418715    1.1075832526    0.5936574618
     C     1.0525002307    1.0552452781    0.7364586032
     C    -1.1093192148    2.4065535409    0.4979661605
     C    -0.3887758103    3.5705430810    1.1653737124
     C     0.3747528378    4.4941292955    0.4500153475
     C     1.0415852683    5.5270737930    1.1067266860
     C     0.9515886124    5.6539703470    2.4891323133
     C     0.1894045724    4.7391681941    3.2129531304
     C    -0.4722338364    3.7085754703    2.5544483423
     C    -1.5403875616    2.7215150900   -0.9286620430
     C    -0.7674992611    2.3705905820   -2.0363549518
     C    -1.1757342455    2.7084710834   -3.3253301368
     C    -2.3664483680    3.3999353592   -3.5250274927
     C    -3.1468473190    3.7526485592   -2.4259523726
     C    -2.7345261130    3.4158214977   -1.1413805009
     O    -2.3702389430   -0.0524835173    0.3816330717
     H     3.6725053291   -1.1589861582    0.9503292901
     H     3.5671712629    0.3332869080    1.8974429507
     H     3.7501130940    0.4159177314    0.1440193687
     H     1.5691205515   -2.2876141704    0.7630779467
     H    -0.4490696538   -3.5103821460    0.5225183564
     H    -2.8024607950   -3.2648801260    2.9742576461
     H    -1.4702875841   -4.4030404661    2.7849421315
     H    -2.9724807981   -4.9371252714    3.5459863848
     H    -3.9476314729   -6.5539459527    2.1604015181
     H    -4.6803719169   -5.7678521337   -1.9867909877
     H    -3.9999331807   -3.7451289385   -2.9868347103
     H    -2.3633838515   -3.3019921326   -2.4684185423
     H    -3.7360487258   -2.3527830288   -1.9129219293
     H    -5.4890832016   -7.9760504578    0.9195877768
     H    -4.4565477113   -8.4202628631   -0.4445970897
     H    -5.9675421895   -7.5541821740   -0.7359531024
     H     1.6009907278    1.9931082268    0.8072946358
     H    -2.0341725450    2.2452972022    1.0664974644
     H     0.4425520264    4.4124636378   -0.6322582959
     H     1.6302236250    6.2379802415    0.5310020796
     H     1.4681772514    6.4629453046    3.0004946263
     H     0.1065814119    4.8310460576    4.2936715800
     H    -1.0655184479    2.9949638963    3.1242882268
     H     0.1594284566    1.8198794888   -1.8916392371
     H    -0.5604604677    2.4247023910   -4.1763935554
     H    -2.6878192023    3.6592778216   -4.5311372178
     H    -4.0827702942    4.2879587218   -2.5700712073
     H    -3.3483273194    3.6925761138   -0.2857078309
     H    -2.6970162382   -0.9989104708    0.3465797344
