# Supplementary material for: Data-Driven Recommendation of Optimal Tuning Scheme for Range-Separated Hybrid Functionals in Solution-Phase UV/Vis Absorption Energy Prediction
Source: J Chem Theory Comput. 2025 Oct 23;21(21):11106–25. doi: 10.1021/acs.jctc.5c01044 (PMC12613327; doi:10.1021/acs.jctc.5c01044)
Supplement: Supplementary file 2 [file ct5c01044_si_002.zip › SI-data/xyzs/m1433.xyz]

76
-2.2982273289716404e+03 frame 66   xyz file generated by TeraChem
     C     1.0899088788   -1.3304498267    0.3225173904
     O     2.0691384733   -0.3888107715   -0.0657604008
     C     2.6882399928    0.3011921405    0.9235163149
     C     3.6775216297    1.2174024095    0.4825874847
     C     4.3767914598    1.9794472837    1.3766967801
     C     4.1375354985    1.8808074155    2.7746010944
     C     3.1435326928    0.9656942683    3.2074806063
     C     2.4263676779    0.1778135481    2.2661712535
     C     2.8808946914    0.8459639474    4.5907151795
     C     3.5475865348    1.5986130281    5.5333901728
     C     4.5318729249    2.5310978522    5.0914556894
     C     4.8387296684    2.6581086165    3.7462973062
     C     5.8980985998    3.5961189683    3.4124053794
     C     6.4290930307    4.4065902934    4.3346344636
     C     5.9328225469    4.4334896012    5.7447685432
     O     5.1671433769    3.2433610633    6.0412045133
     N     5.1191869220    5.6068385057    6.0017085430
     C     3.8985736150    5.8290275465    5.2629618195
     C     5.1966897795    5.9209733418    7.3537125622
     C     6.3038881946    5.2911819760    7.9323781481
     C     7.0385200538    4.5142398845    6.8612545422
     C     7.5187952168    3.1370972326    7.3072141989
     C     8.2374506244    5.3546161253    6.3968392564
     C     6.6129320522    5.4898885822    9.2628985309
     C     5.7831345191    6.3290498732   10.0131540863
     C     4.6745771703    6.9467543135    9.4514049226
     C     4.3646424534    6.7428663088    8.1042581161
    Cl     6.1559207555    6.6051135161   11.6977772932
     C     3.2263577105    1.4150133198    6.9495759345
     N     3.8894021306    1.7413812380    8.0151783953
     C     3.1306707060    1.2784935460    9.0764830374
     C     1.9971551324    0.6904471790    8.5838892674
     O     2.0680378917    0.7674211130    7.2208013093
     C     0.7857429768    0.0910381721    9.1435991212
     C     0.2428990023    0.5691455470   10.3423450669
     C    -0.9151918393    0.0036790447   10.8621336858
     C    -1.5530477281   -1.0355375661   10.1886370742
     C    -1.0262609893   -1.5062654998    8.9885460881
     C     0.1359032948   -0.9487015314    8.4675161462
     C     3.6116045067    1.4402646428   10.4581375758
     C     4.3331943689    2.5886073747   10.8003908306
     C     4.8131422376    2.7590095268   12.0943543636
     C     4.5836606606    1.7824796562   13.0605776054
     C     3.8775105178    0.6301805945   12.7235355408
     C     3.3978401878    0.4567896585   11.4297052841
     H     0.7207630606   -1.7821477730   -0.6000935353
     H     0.2577651656   -0.8461431274    0.8498683131
     H     1.5200102401   -2.1101475838    0.9645340013
     H     3.8610069514    1.2962500393   -0.5857628183
     H     5.1204531568    2.6736720874    0.9978423554
     H     1.6748681959   -0.5110806516    2.6397365092
     H     2.1277916302    0.1342632573    4.9179805727
     H     6.2729467785    3.6352554788    2.3938445688
     H     7.2049099960    5.1168979110    4.0694538537
     H     3.0568604529    5.2394642772    5.6554973969
     H     4.0621693864    5.5635280775    4.2153931525
     H     3.6315957775    6.8902343431    5.3032316746
     H     6.7064008386    2.5495990605    7.7406559145
     H     8.3120332904    3.2500349207    8.0555019629
     H     7.9373615111    2.5842590213    6.4579019389
     H     7.9237753025    6.3279933423    6.0029411277
     H     8.8144765122    4.8290596953    5.6273851672
     H     8.8995115374    5.5333622421    7.2505979794
     H     7.4730118311    5.0123131674    9.7252618391
     H     4.0445858083    7.5855430909   10.0636588498
     H     3.4906620181    7.2193999158    7.6697133845
     H     0.7266783999    1.3925183944   10.8606257431
     H    -1.3271071195    0.3853322656   11.7931992821
     H    -2.4609771354   -1.4739562756   10.5957280537
     H    -1.5202936858   -2.3152067571    8.4556877341
     H     0.5487092864   -1.3213356466    7.5335882610
     H     4.5146706424    3.3469268562   10.0430037970
     H     5.3660763366    3.6605691398   12.3473280995
     H     4.9592705649    1.9162984835   14.0723854208
     H     3.7068051205   -0.1435091857   13.4685555343
     H     2.8631981683   -0.4529224958   11.1674119576
