# Supplementary material for: Data-Driven Recommendation of Optimal Tuning Scheme for Range-Separated Hybrid Functionals in Solution-Phase UV/Vis Absorption Energy Prediction
Source: J Chem Theory Comput. 2025 Oct 23;21(21):11106–25. doi: 10.1021/acs.jctc.5c01044 (PMC12613327; doi:10.1021/acs.jctc.5c01044)
Supplement: Supplementary file 2 [file ct5c01044_si_002.zip › SI-data/xyzs/m0507.xyz]

70
-1.6815159808607959e+03 frame 86   xyz file generated by TeraChem
     C     1.4230519889    0.4553733487   -0.6051281404
     N     2.0395237341   -0.1943275454    0.5314219389
     C     2.8583401728    0.5304691329    1.3635333322
     C     3.2738331228    1.8389587024    1.0336821620
     C     4.1163303942    2.5539325387    1.8705904883
     C     4.5904971329    2.0218620788    3.0762639132
     C     4.1694076297    0.7273740463    3.4061124838
     C     3.3254562672   -0.0024726161    2.5844018315
     C     5.4840319726    2.7893500178    3.9686015178
     C     5.3935670302    4.1856990367    4.0699979223
     C     6.2214888901    4.9038910396    4.9183503110
     C     7.1734894787    4.2454683868    5.7115780140
     C     7.2763920957    2.8505664607    5.6094066373
     C     6.4513282413    2.1415802551    4.7516123730
     C     8.0154265006    5.0139098923    6.6172491076
     N     8.9100380072    4.4122347419    7.4811306759
     C     9.6152734524    5.3246453561    8.2813106930
     O    10.4441337133    4.9858719322    9.1186468360
     C     9.0992261364    6.6116349043    7.8461772634
     C     8.1187449108    6.3729561942    6.8264473731
     C     7.6074317169    7.6595698206    6.3860138916
     O     6.7675168993    7.9967991273    5.5591886504
     N     8.3267129829    8.5734545920    7.1720458972
     C     9.2114670803    7.9716995084    8.0463095223
     C    10.0448689140    8.7373534206    8.9627928262
     C    10.0325371132   10.1396990646    8.9843306211
     C    10.8247368664   10.8402068182    9.8794468407
     C    11.6540297560   10.1754416509   10.7949809467
     C    11.6672676796    8.7732166272   10.7615375664
     C    10.8841942915    8.0645019454    9.8641111282
     C    12.4752783204   10.9304373599   11.7641297920
     C    12.0323231204   12.1454090155   12.3018182916
     C    12.7846432130   12.8590576178   13.2210705044
     C    14.0460274552   12.3918834592   13.6485578345
     C    14.4907560109   11.1635571183   13.1134941939
     C    13.7214855635   10.4618529500   12.1982877955
     N    14.8102143486   13.1049791698   14.5428753530
     C    14.2312851720   14.2499942716   15.2129352661
     C    15.9854007057   12.4880559159   15.1203096473
     C     1.5116401158   -1.4639335585    0.9822887187
     H     2.1788038580    0.8334100400   -1.3048558117
     H     0.7797997270    1.2980147482   -0.3089650963
     H     0.8106422780   -0.2721233458   -1.1410748908
     H     2.9429145172    2.3030301732    0.1103976495
     H     4.4272733362    3.5497975037    1.5615246295
     H     4.4834744157    0.2817932555    4.3477813598
     H     3.0180889543   -0.9928606097    2.9033982313
     H     4.6432126491    4.7195135503    3.4919825086
     H     6.1287031898    5.9863803264    4.9806953247
     H     8.0134956967    2.2994260145    6.1877183718
     H     6.5736531974    1.0642317966    4.6748869840
     H     9.0445367900    3.4166038902    7.5872266132
     H     8.1569926781    9.5663390086    7.0960545636
     H     9.4134600377   10.7069687103    8.2942318213
     H    10.8120356280   11.9268981316    9.8547587702
     H    12.2834051115    8.2243358620   11.4695091738
     H    10.9085263446    6.9765008674    9.8632645805
     H    11.0559697014   12.5347729236   12.0207514122
     H    12.3790362003   13.7832711890   13.6188009901
     H    15.4504715293   10.7526546187   13.4088311897
     H    14.1161514053    9.5302438106   11.7977909106
     H    13.9297916046   15.0187421666   14.4913338037
     H    14.9807318288   14.6920840982   15.8723546727
     H    13.3508132039   13.9843065150   15.8183061545
     H    16.7207990952   12.2374481944   14.3462614624
     H    15.7483669564   11.5688951408   15.6780121517
     H    16.4564168036   13.1945390244   15.8063544752
     H     0.8922644529   -1.8923686717    0.1920578926
     H     0.8956526807   -1.3657130542    1.8892461587
     H     2.3197191677   -2.1748829644    1.1945998234
