# Supplementary material for: Data-Driven Recommendation of Optimal Tuning Scheme for Range-Separated Hybrid Functionals in Solution-Phase UV/Vis Absorption Energy Prediction
Source: J Chem Theory Comput. 2025 Oct 23;21(21):11106–25. doi: 10.1021/acs.jctc.5c01044 (PMC12613327; doi:10.1021/acs.jctc.5c01044)
Supplement: Supplementary file 2 [file ct5c01044_si_002.zip › SI-data/xyzs/m0261.xyz]

34
-8.7328694672402480e+02 frame 50   xyz file generated by TeraChem
     O     1.5796083945    2.3413528555   -0.8957128483
     C     2.2732670347    1.2982193772   -0.2478055808
     C     3.6641604004    1.8365463880    0.0628072389
     N     4.4912723515    0.8830617459    0.7799169952
     C     5.2750819051   -0.0182041337    0.1315493918
     C     5.2134258146   -0.1766650551   -1.2779650617
     C     6.0121344962   -1.0818437461   -1.9357216532
     C     6.9246076845   -1.9038492188   -1.2417843384
     C     6.9662826842   -1.7662612960    0.1620036947
     C     6.1827736890   -0.8550085757    0.8299216960
     C     7.7870165434   -2.8665909211   -1.8912471104
     C     8.1191921034   -2.9829373627   -3.2230415898
     C     8.9597622753   -4.0451276927   -3.6817518930
     N     9.6391013548   -4.9004593571   -4.0747239637
     C     7.7047792984   -2.0716097905   -4.2398409844
     N     7.3998290806   -1.3497432100   -5.0970023419
     C     8.3972646938   -3.8492670455   -1.0291732263
     N     8.8777644626   -4.6323243788   -0.3220041194
     C     4.4921811323    1.0020801573    2.2331990448
     C     5.5891832787    1.9191363652    2.7605082548
     H     0.6974907642    2.0183716194   -1.1232294037
     H     2.3515174183    0.4007712098   -0.8806639742
     H     1.7809503013    0.9980002927    0.6911582487
     H     3.5615349873    2.7349247815    0.6809146055
     H     4.1535893719    2.1554870490   -0.8628643936
     H     4.5104357680    0.4031712860   -1.8653098061
     H     5.8939640745   -1.1686967674   -3.0095936383
     H     7.6490752788   -2.3800853227    0.7441243699
     H     6.2869867074   -0.7798804771    1.9061216671
     H     4.5639749300    0.0045305253    2.6784227175
     H     3.5093661421    1.3896162205    2.5225583649
     H     6.5835134751    1.5447144560    2.4955377993
     H     5.5296834652    1.9932179678    3.8518318651
     H     5.4853609338    2.9275792916    2.3448727544
