# Supplementary material for: Data-Driven Recommendation of Optimal Tuning Scheme for Range-Separated Hybrid Functionals in Solution-Phase UV/Vis Absorption Energy Prediction
Source: J Chem Theory Comput. 2025 Oct 23;21(21):11106–25. doi: 10.1021/acs.jctc.5c01044 (PMC12613327; doi:10.1021/acs.jctc.5c01044)
Supplement: Supplementary file 2 [file ct5c01044_si_002.zip › SI-data/xyzs/m0275.xyz]

42
-1.2180849364886362e+03 frame 47   xyz file generated by TeraChem
     C     1.2313060686   -0.3380655334    0.0908136530
     O     2.6376954651   -0.1146272137    0.2035860413
     C     3.0429795129    1.0937295246   -0.1969857533
     O     2.3058587526    1.9808770296   -0.5520996652
     C     4.5303553465    1.1980052742   -0.1654090544
     C     5.3701178621    0.3997350537   -0.9298952185
     C     4.9435086485   -0.6570156619   -1.8804444278
     O     3.9087028683   -0.4765861727   -2.5063105727
     C     5.7051501866   -1.9253575954   -2.0082314512
     C     5.5253460398   -2.6913939810   -3.1610439807
     C     6.1682319651   -3.9146361145   -3.2963365804
     C     6.9840675493   -4.4133152277   -2.2775549719
     C     7.1426915193   -3.6475177386   -1.1169082022
     C     6.5188877253   -2.4159086627   -0.9831380608
     C     7.6709995879   -5.7442804930   -2.4109034841
     N     6.6559239331    0.8439672516   -0.7119770271
     C     6.6453678807    1.8968118260    0.1887136682
     C     5.3137542065    2.1248247737    0.5525531381
     C     4.9213612574    3.1263684393    1.5474110181
     O     5.6777365705    3.9604455883    2.0094020853
     O     3.6394548063    3.0133207589    1.9070092052
     C     3.1848121963    3.9796960794    2.8529836446
     C     7.8850317935    2.4856944193    0.5202094636
     C     9.0048887659    2.0050048985   -0.0920081631
     C     8.8673725746    0.9505685887   -1.0347099714
     N     7.7381140320    0.3803253734   -1.3544992302
     H     1.0633881462   -1.3484492772    0.4646704784
     H     0.9218958477   -0.2595240623   -0.9550300635
     H     0.6783705612    0.3909374318    0.6891869409
     H     4.8782992128   -2.3123067173   -3.9475778900
     H     6.0320481523   -4.4972572387   -4.2052201062
     H     7.7645915169   -4.0258572156   -0.3077567924
     H     6.6495817051   -1.8418421918   -0.0689679255
     H     7.5009561388   -6.1856059625   -3.3975908039
     H     7.3039732391   -6.4510457775   -1.6569001759
     H     8.7527587781   -5.6465541501   -2.2630526634
     H     2.1272109794    3.7637231969    3.0062317075
     H     3.3155418444    4.9912704968    2.4591983974
     H     3.7363773418    3.8850871855    3.7925744293
     H     7.8953962008    3.3024153589    1.2332803873
     H     9.9872864279    2.4184817325    0.1110095471
     H     9.7326815796    0.5586587284   -1.5627848185
