# Supplementary material for: Data-Driven Recommendation of Optimal Tuning Scheme for Range-Separated Hybrid Functionals in Solution-Phase UV/Vis Absorption Energy Prediction
Source: J Chem Theory Comput. 2025 Oct 23;21(21):11106–25. doi: 10.1021/acs.jctc.5c01044 (PMC12613327; doi:10.1021/acs.jctc.5c01044)
Supplement: Supplementary file 2 [file ct5c01044_si_002.zip › SI-data/xyzs/m0513.xyz]

70
-2.2606510047772772e+03 frame 85   xyz file generated by TeraChem
     C     1.0669871835    0.1207655953   -0.9485024617
     C     0.2122792458    0.3360838112   -1.9571041299
     C    -1.2474194804    0.4372184540   -1.8387839720
     C    -1.9183734025    0.5382651280   -0.6100458286
     C    -3.3003434634    0.6211711304   -0.5543848274
     C    -4.0748303545    0.6262256990   -1.7247430500
     C    -3.4063937567    0.5168043368   -2.9504123609
     C    -2.0217994035    0.4304144961   -3.0059763787
     C    -5.5376108113    0.7559454972   -1.7176243508
     C    -6.2665227877    1.1952240511   -0.6834972703
     S    -8.0238814556    1.2112187959   -0.7095515080
     C    -8.3446093497    2.5109098302    0.4313825414
     C    -9.5412361561    3.0824265747    0.6565717641
     C   -10.7879596663    2.6299566574   -0.0165477907
     C   -11.1817314776    1.2879658796    0.0140492685
     C   -12.3453060224    0.8741993873   -0.6303564076
     C   -13.1323070769    1.7974828145   -1.3125053997
     C   -12.7548773095    3.1393508050   -1.3403961825
     C   -11.5965199260    3.5530791275   -0.6922867981
     C    -9.6353167085    4.2202253085    1.6097047641
     C    -8.6210010500    5.1827555958    1.6940563078
     C    -8.7036505705    6.2268154842    2.6100820271
     C    -9.8074120149    6.3348145347    3.4524833188
     C   -10.8304301645    5.3927596298    3.3676593658
     C   -10.7472174009    4.3482418528    2.4527159586
     S     2.8080640137    0.1549923970   -1.1814858296
     C     3.3436987341   -0.7971141679    0.1956798365
     C     4.6145998628   -1.1629712778    0.4399412214
     C     5.7499236498   -0.7365961545   -0.4227945951
     C     5.9878950083    0.6162445322   -0.6878349321
     C     7.0494284043    1.0040984932   -1.5019232219
     C     7.8880304915    0.0441015288   -2.0612045967
     C     7.6658169101   -1.3062876016   -1.7954844327
     C     6.6098104526   -1.6929433343   -0.9775500946
     C     4.9161223913   -2.0298630346    1.6094026681
     C     4.0446713153   -3.0538930820    2.0025684972
     C     4.3250477806   -3.8391460413    3.1166160473
     C     5.4872702547   -3.6226087908    3.8529220340
     C     6.3694783535   -2.6170025922    3.4633414618
     C     6.0891385193   -1.8317054780    2.3500826506
     H     0.7361259794   -0.0272510752    0.0778565393
     H     0.6078902123    0.4454703219   -2.9674232998
     H    -1.3553436592    0.5577382006    0.3200545331
     H    -3.7840512473    0.6753265227    0.4180182695
     H    -3.9828177239    0.5107429720   -3.8736120869
     H    -1.5269056530    0.3532657879   -3.9723467591
     H    -6.0412326208    0.4878836784   -2.6468286750
     H    -5.8112626485    1.5182941297    0.2512430037
     H    -7.4668030155    2.8490908555    0.9782790199
     H   -10.5811473991    0.5655682758    0.5624511858
     H   -12.6389386566   -0.1723070906   -0.5923154253
     H   -14.0405570132    1.4750059507   -1.8162846000
     H   -13.3667580526    3.8671472730   -1.8684365127
     H   -11.3074679563    4.6016830651   -0.7125462822
     H    -7.7698914417    5.1237420744    1.0193257682
     H    -7.9072295650    6.9662289461    2.6557337115
     H    -9.8746354039    7.1537345018    4.1649010627
     H   -11.6980008212    5.4692547577    4.0192531465
     H   -11.5483141172    3.6147984995    2.3959367500
     H     2.5458773098   -1.0943229448    0.8731692338
     H     5.3444372490    1.3707624282   -0.2406969041
     H     7.2231836393    2.0604249166   -1.6937175277
     H     8.7164609107    0.3461943118   -2.6977482257
     H     8.3191570637   -2.0616712199   -2.2261538367
     H     6.4423406181   -2.7471468133   -0.7673717088
     H     3.1500645936   -3.2508881585    1.4159567400
     H     3.6378650151   -4.6326188915    3.4016827791
     H     5.7089740687   -4.2400177187    4.7202913124
     H     7.2811448537   -2.4411903908    4.0299726090
     H     6.7812192533   -1.0465561376    2.0544064719
