# Supplementary material for: Data-Driven Recommendation of Optimal Tuning Scheme for Range-Separated Hybrid Functionals in Solution-Phase UV/Vis Absorption Energy Prediction
Source: J Chem Theory Comput. 2025 Oct 23;21(21):11106–25. doi: 10.1021/acs.jctc.5c01044 (PMC12613327; doi:10.1021/acs.jctc.5c01044)
Supplement: Supplementary file 2 [file ct5c01044_si_002.zip › SI-data/xyzs/m1143.xyz]

49
-1.2595871190598295e+03 frame 63   xyz file generated by TeraChem
     C     0.1417263280   -0.2250193202    1.1058115032
     C     0.0074475450   -1.3732440560    0.1270718961
     O    -1.1955862421   -1.1757193274   -0.6089776716
     C    -1.5499354702   -2.0973472583   -1.5352803891
     C    -0.7923090776   -3.2271560538   -1.8413604802
     C    -1.2152534047   -4.1442178106   -2.8063534368
     C    -0.3538822270   -5.3443244267   -3.1030871288
     C    -2.4255805381   -3.9122061477   -3.4852566616
     C    -3.1755276033   -2.7712907356   -3.1512458782
     C    -2.7695447532   -1.8555386470   -2.1953083547
     C    -3.5896144121   -0.6467019623   -1.8471254571
     C    -2.8925207751   -4.8522996783   -4.5078476033
     C    -3.8163699010   -4.5901447571   -5.4494611949
     C    -4.2557761683   -5.5743074735   -6.4415735819
     C    -3.3682974266   -6.5584047377   -6.9141331506
     C    -3.7323742397   -7.4817279888   -7.8770265464
     C    -5.0103186222   -7.4154116682   -8.4218214684
     C    -5.9204185277   -6.4556797548   -8.0213782452
     C    -5.5342190077   -5.5651291906   -7.0318999796
     N    -6.5656078016   -4.6195982065   -6.6021300550
     O    -6.5619306204   -4.2498703152   -5.4395649255
     O    -7.3920349979   -4.2721326650   -7.4299701885
     N    -5.4076836978   -8.3756950134   -9.4447405495
     O    -4.5829396354   -9.2017852640   -9.8004224384
     O    -6.5419890435   -8.3021553054   -9.8889635836
     C     1.4163395790   -0.3255582893    1.9386620409
     C     1.5530737000    0.8222877748    2.9323605735
     H    -0.7363540819   -0.2151011241    1.7651440027
     H     0.1341157924    0.7201959570    0.5468284297
     H    -0.0360651828   -2.3353970296    0.6564361223
     H     0.8634543986   -1.4005914849   -0.5618885998
     H     0.1475236678   -3.4092351220   -1.3292483130
     H     0.5581769859   -5.3249923552   -2.4992558390
     H    -0.0582236075   -5.3792461884   -4.1581707967
     H    -0.8784457400   -6.2823827748   -2.8825908238
     H    -4.1322329787   -2.6030009554   -3.6415780865
     H    -4.5078485503   -0.6166810492   -2.4414524939
     H    -3.0298408023    0.2783460751   -2.0301031769
     H    -3.8644430708   -0.6452797174   -0.7855560612
     H    -2.4582012141   -5.8501324608   -4.4707033462
     H    -4.2811009754   -3.6099759634   -5.4956279990
     H    -2.3536870817   -6.5757493313   -6.5287739395
     H    -3.0322214788   -8.2356184450   -8.2204992447
     H    -6.9136963176   -6.4099936530   -8.4520679910
     H     2.2877458834   -0.3400496276    1.2695785148
     H     1.4249568100   -1.2826712912    2.4783128635
     H     1.5767798323    1.7894451219    2.4155251058
     H     2.4739900135    0.7327646354    3.5193861947
     H     0.7086943597    0.8388351691    3.6321854761
