# Supplementary material for: Data-Driven Recommendation of Optimal Tuning Scheme for Range-Separated Hybrid Functionals in Solution-Phase UV/Vis Absorption Energy Prediction
Source: J Chem Theory Comput. 2025 Oct 23;21(21):11106–25. doi: 10.1021/acs.jctc.5c01044 (PMC12613327; doi:10.1021/acs.jctc.5c01044)
Supplement: Supplementary file 2 [file ct5c01044_si_002.zip › SI-data/xyzs/m0498.xyz]

57
-1.3240770691876846e+03 frame 47   xyz file generated by TeraChem
     C    -0.1014967193   -0.8664148991    0.0512839723
     C     1.1057521672   -0.2428930026   -0.6115402728
     O     1.5610698234   -1.1457527086   -1.6103057492
     C     2.6445664723   -0.7771126413   -2.3407347300
     C     3.3479513044    0.4086928294   -2.1837392979
     C     4.4325352631    0.6940817467   -3.0215069387
     C     4.8349231078   -0.2182470842   -3.9765079002
     C     4.1673217020   -1.4467513777   -4.1269410735
     C     3.0301439255   -1.6991438734   -3.3416932838
     O     2.2620181444   -2.7983701897   -3.4878633295
     C     4.5948917860   -2.4341741174   -5.1545576019
     N     3.5765688074   -3.0826433237   -5.7487121651
     C     3.7970575046   -3.9138597566   -6.7593995059
     C     2.6039046413   -4.5721724453   -7.3937898800
     C     2.7784774541   -4.5688731997   -8.9103311950
     C     4.0595352780   -5.2803318410   -9.2567382488
     C     5.1850125472   -5.0879215656   -8.4302418877
     C     5.0764162111   -4.1305634480   -7.2993712619
     C     6.1443961914   -3.4262001733   -6.7229352578
     C     5.9217170617   -2.6514127841   -5.5618208378
     C     7.1183305599   -2.1612753825   -4.8295689410
     C     7.1783297309   -2.1247092311   -3.4320575818
     C     8.3342593471   -1.7036283272   -2.7849441464
     C     9.4508011549   -1.3235174254   -3.5271779418
     C     9.4141105352   -1.4008287969   -4.9160447469
     C     8.2616426284   -1.8293730280   -5.5719114070
     C     8.1956178989   -2.0409692712   -7.0565836788
     C     7.5303172040   -3.3909342858   -7.3218902764
     C     6.3286571366   -5.8608021559   -8.6655793177
     C     6.3890795764   -6.7475429207   -9.7361730662
     C     5.2962318465   -6.8868001646  -10.5851338175
     C     4.1340162685   -6.1639999265  -10.3303632179
     H    -0.4849584637   -0.1988680265    0.8298753309
     H     0.1620129422   -1.8233041740    0.5135735556
     H    -0.8978275916   -1.0396573931   -0.6799555829
     H     1.9063428044   -0.0645292385    0.1201328282
     H     0.8472212719    0.7212303062   -1.0719169928
     H     3.0475870017    1.1304044532   -1.4308913798
     H     4.9552302622    1.6410715003   -2.9152733454
     H     5.6755076406    0.0095350488   -4.6246095559
     H     2.4795790133   -3.1446467407   -4.3929339205
     H     1.6991921274   -4.0383794478   -7.0885906961
     H     2.5168314885   -5.6089992970   -7.0374335872
     H     2.8056465654   -3.5302510002   -9.2716620999
     H     1.9305600339   -5.0585697367   -9.4003036869
     H     6.3154107174   -2.4311304792   -2.8472818604
     H     8.3647158995   -1.6787174947   -1.6981860375
     H    10.3556698965   -0.9904269196   -3.0240263171
     H    10.2941250371   -1.1424692354   -5.5024459705
     H     9.1984589041   -2.0194850033   -7.4955369797
     H     7.6097615203   -1.2451420721   -7.5387654966
     H     8.1571271700   -4.1849675455   -6.8911807062
     H     7.4687516392   -3.5793847602   -8.3978348450
     H     7.1762252004   -5.7967345244   -7.9912597552
     H     7.2892891129   -7.3358912996   -9.8970898697
     H     5.3368238246   -7.5752629215  -11.4260344794
     H     3.2590212311   -6.2988527856  -10.9637284724
