# Supplementary material for: Data-Driven Recommendation of Optimal Tuning Scheme for Range-Separated Hybrid Functionals in Solution-Phase UV/Vis Absorption Energy Prediction
Source: J Chem Theory Comput. 2025 Oct 23;21(21):11106–25. doi: 10.1021/acs.jctc.5c01044 (PMC12613327; doi:10.1021/acs.jctc.5c01044)
Supplement: Supplementary file 2 [file ct5c01044_si_002.zip › SI-data/xyzs/m0473.xyz]

72
-2.0148224096626309e+03 frame 87   xyz file generated by TeraChem
     C     1.7266489526   -1.1613851307   -0.0616608213
     O     2.4700331905    0.0492003332   -0.1989245965
     C     2.8446709415    0.3412934174   -1.4817253333
     C     2.0076810610    1.0695690827   -2.3005298582
     C     2.4517562954    1.4361113158   -3.5971014726
     C     3.6737884971    1.0357429724   -4.0643027917
     C     4.5271111387    0.2403142659   -3.2555706956
     C     4.1288532080   -0.0818886936   -1.9312440236
     C     5.0162998175   -0.7877753610   -1.0797909295
     C     6.2557384058   -1.1505868313   -1.5303504166
     C     6.6662918565   -0.8646822121   -2.8586436308
     C     5.8012808978   -0.2114088703   -3.7135479831
     O     6.2114860637    0.0804283569   -4.9846478660
     C     5.5734349846   -0.6685914530   -6.0234713590
     C     8.0197619614   -1.2877834234   -3.3106062189
     C     9.2007967876   -0.9576450611   -2.7444833806
     C     9.4624572559   -0.0193710461   -1.6474312763
     C    10.5978908438   -0.2427348997   -0.8543000869
     C    10.9142870884    0.6069557970    0.1929187519
     C    10.1085079172    1.7201147729    0.4513619408
     C     8.9912688531    1.9705267338   -0.3506453712
     C     8.6707351155    1.1073736489   -1.3879744851
     C    10.4559122817    2.6157895469    1.5492018840
     N    11.4336670812    2.5204600201    2.3926722692
     N    11.3356372208    3.6137072095    3.2332147555
     C    10.3069190220    4.2930960166    2.8405896053
     O     9.7011935808    3.7163066795    1.7751892043
     C     9.7509330162    5.5483820104    3.3868913099
     C     8.0753271445   -2.2160647665   -4.4053342090
     N     8.1166897085   -2.9803885719   -5.2794666077
     C     0.6759930778    1.5254991594   -1.8202353403
     C    -0.5164658593    1.2966674945   -2.4124669754
     C    -0.8070154004    0.4407774991   -3.5690691547
     C    -1.9261982677    0.7489221245   -4.3568958150
     C    -2.2644313233   -0.0316086902   -5.4507156841
     C    -1.4988742191   -1.1589459537   -5.7641167595
     C    -0.3980594233   -1.4929709489   -4.9702412341
     C    -0.0555222046   -0.6989312882   -3.8863461505
     C    -1.8704175721   -1.9825969863   -6.9095485477
     N    -2.8352914058   -1.8058009034   -7.7547210028
     N    -2.7722104772   -2.8592471831   -8.6479165300
     C    -1.7754414895   -3.5983468084   -8.2814482614
     O    -1.1579280415   -3.0998642382   -7.1839123134
     C    -1.2646789248   -4.8461074999   -8.8861234225
     C     0.6754236834    2.3601973063   -0.6501817319
     N     0.6757965932    3.0468439727    0.2866310869
     H     1.5152505905   -1.2722273440    1.0036370058
     H     2.3111687012   -2.0202734436   -0.4127634580
     H     0.7838620327   -1.1068658580   -0.6188882925
     H     1.8063543945    2.0565892700   -4.2134937981
     H     4.0099626970    1.3558912012   -5.0452406929
     H     4.7078937301   -1.0159372504   -0.0644275214
     H     6.9439219153   -1.6793572703   -0.8759597882
     H     5.9534792181   -0.2630367310   -6.9630947910
     H     4.4851550361   -0.5575050564   -5.9908454249
     H     5.8339433019   -1.7290585295   -5.9495549545
     H    10.0872872425   -1.4544917569   -3.1371672826
     H    11.2339265907   -1.1001225145   -1.0622108779
     H    11.7889719063    0.4206849173    0.8094050923
     H     8.3731795878    2.8444701694   -0.1662726289
     H     7.8107831297    1.3244727009   -2.0134845828
     H    10.3536854802    5.8642732786    4.2402678498
     H     8.7157064201    5.4001323852    3.7110222095
     H     9.7616592764    6.3360238889    2.6263950266
     H    -1.3823204543    1.8053380468   -1.9901088775
     H    -2.5331082086    1.6163397677   -4.1076882348
     H    -3.1267000922    0.2200669660   -6.0614763305
     H     0.1893154259   -2.3779655392   -5.1974283021
     H     0.7914557423   -0.9819704964   -3.2702098350
     H    -1.8777078332   -5.0992744788   -9.7529834731
     H    -1.3049097887   -5.6675077269   -8.1633337463
     H    -0.2244340988   -4.7206677910   -9.2038616642
