# Supplementary material for: Data-Driven Recommendation of Optimal Tuning Scheme for Range-Separated Hybrid Functionals in Solution-Phase UV/Vis Absorption Energy Prediction
Source: J Chem Theory Comput. 2025 Oct 23;21(21):11106–25. doi: 10.1021/acs.jctc.5c01044 (PMC12613327; doi:10.1021/acs.jctc.5c01044)
Supplement: Supplementary file 2 [file ct5c01044_si_002.zip › SI-data/xyzs/m0301.xyz]

82
-3.2876839495723989e+03 frame 107   xyz file generated by TeraChem
     C     0.3445308356    5.5382443366    4.8774856827
     S     0.2829171630    7.0443356567    3.8920445584
     C     1.0931875161    6.5843624333    2.3886885529
     C     1.1894323300    7.5680448191    1.3973915180
     C     1.8087503038    7.2896114359    0.1881640230
     C     2.3462257406    6.0244511664   -0.0764858287
     C     2.2522264711    5.0531197379    0.9225063398
     C     1.6345776380    5.3223405803    2.1404526666
     C     3.0500668345    5.7589848141   -1.3589484537
     C     4.1280637963    6.5730849349   -1.6991120717
     C     4.8926962570    6.3678577766   -2.8452754769
     C     6.0592541084    7.2598757826   -3.0788063728
     C     7.3588701191    6.7600363616   -3.1847256306
     C     8.4506047168    7.6074963186   -3.3520147655
     C     8.2635488169    8.9888913667   -3.4140794608
     C     6.9655051259    9.5009863649   -3.3030738496
     C     5.8852299910    8.6477247634   -3.1357746207
     S     9.5679626052   10.1647745116   -3.6230813024
     C    11.0484331138    9.1407456430   -3.6804886941
     C     4.5472211851    5.3194861581   -3.7225588905
     C     3.4324071537    4.4885056264   -3.4160218931
     C     2.6846108627    4.7070467013   -2.2241270590
     C     1.5615188569    3.8528301656   -1.9544298459
     C     1.2199537660    2.8457654335   -2.7906545645
     C     1.9479007153    2.5951957323   -4.0035572606
     C     3.0615526183    3.4272482318   -4.3110549790
     C     3.8089370888    3.2089560486   -5.5033205809
     C     4.9313347466    4.0639942981   -5.7737157706
     C     5.2739579681    5.0697920355   -4.9364066237
     C     3.4437687769    2.1566027763   -6.3679526178
     C     2.3676533340    1.3404417817   -6.0262068507
     C     1.6045222901    1.5444956216   -4.8789933097
     C     0.4431951330    0.6475367347   -4.6381546355
     C     0.6238387771   -0.7345097171   -4.5690882071
     C    -0.4508731401   -1.6005854444   -4.3853413342
     C    -1.7457449973   -1.0946811867   -4.2721194852
     C    -1.9401598475    0.2899670760   -4.3507568237
     C    -0.8625182452    1.1434417242   -4.5313847724
     S    -3.1892991178   -2.0881409208   -4.0334396217
     C    -2.5416341975   -3.7683987048   -4.0139492507
     C     4.1466851407    1.8922371469   -7.6511705060
     C     4.2360387309    2.8630369541   -8.6511205562
     C     4.8528453234    2.5949234804   -9.8697504094
     C     5.3980619335    1.3345017001  -10.1177441079
     C     5.3066244101    0.3513513133   -9.1254716404
     C     4.6881487310    0.6287401513   -7.9155438508
     S     6.2079829543    0.8760235436  -11.6218101133
     C     6.1325560601    2.3785043207  -12.6118181617
     H    -0.1581893505    5.7774473550    5.8185298674
     H     1.3736997717    5.2399264772    5.0968650251
     H    -0.1910223152    4.7169219958    4.3928419732
     H     0.7725302932    8.5572811549    1.5744680373
     H     1.8680937393    8.0644909021   -0.5730501546
     H     2.6836448378    4.0687837110    0.7542765082
     H     1.5897072833    4.5388171148    2.8905359449
     H     4.4165775466    7.3687706383   -1.0156013447
     H     7.5276949160    5.6872572210   -3.1198029168
     H     9.4437924793    7.1749502045   -3.4242133611
     H     6.8019364559   10.5756533938   -3.3493141494
     H     4.8831565566    9.0637517299   -3.0567226439
     H    11.8857891496    9.8340163703   -3.7973464635
     H    11.0363863013    8.4591688309   -4.5357835503
     H    11.1857294461    8.5786167935   -2.7523452494
     H     0.9781936416    4.0287703487   -1.0562484975
     H     0.3774091364    2.2060982318   -2.5477992243
     H     5.5130969163    3.8896036026   -6.6732383189
     H     6.1158838358    5.7102357928   -5.1792929487
     H     2.0798933143    0.5436933771   -6.7087754823
     H     1.6281956983   -1.1452787345   -4.6486960414
     H    -0.2617845098   -2.6681177611   -4.3289197802
     H    -2.9451725202    0.7003104465   -4.2771939799
     H    -1.0381153358    2.2143336831   -4.6063654734
     H    -3.4085155239   -4.4202310769   -3.8759658295
     H    -1.8495806312   -3.9256611225   -3.1816433252
     H    -2.0575044665   -4.0254365896   -4.9604740752
     H     3.8015479061    3.8460425042   -8.4830346734
     H     4.8939665940    3.3780006569  -10.6205125951
     H     5.7264230400   -0.6366825987   -9.3025020076
     H     4.6323666390   -0.1456737953   -7.1535703775
     H     6.6323858433    2.1393532352  -13.5544114456
     H     6.6651329378    3.2048293297  -12.1324407807
     H     5.1005095590    2.6695855673  -12.8273353480
