# Supplementary material for: Data-Driven Recommendation of Optimal Tuning Scheme for Range-Separated Hybrid Functionals in Solution-Phase UV/Vis Absorption Energy Prediction
Source: J Chem Theory Comput. 2025 Oct 23;21(21):11106–25. doi: 10.1021/acs.jctc.5c01044 (PMC12613327; doi:10.1021/acs.jctc.5c01044)
Supplement: Supplementary file 2 [file ct5c01044_si_002.zip › SI-data/xyzs/m0467.xyz]

100
-2.5624510192429389e+03 frame 53   xyz file generated by TeraChem
     C     3.8090106279    0.1049740635    0.8531483025
     O     4.2941376710    0.3124821099   -0.4614655512
     C     4.2677401063    1.5764343962   -0.9487767580
     C     3.7821525920    2.6814993244   -0.2566999840
     C     3.8089960266    3.9614100491   -0.8317338001
     C     4.3267521332    4.1177022028   -2.1173152173
     C     4.8032897053    3.0111702788   -2.8174039305
     C     4.7800770263    1.7463120946   -2.2507619659
     O     5.3127605014    0.6866517538   -2.9342307873
     C     4.3477881203   -0.2329881564   -3.4356136456
     C     3.3024126825    5.1265210378   -0.0666114382
     C     3.5030979718    5.2210654554    1.3154299854
     C     3.0315143281    6.3098580660    2.0344912697
     C     2.3343063536    7.3362613270    1.3879842772
     C     2.1364093678    7.2537554474    0.0033838057
     C     2.6164330577    6.1667282184   -0.7092581062
     C     1.8955318253    8.4973057062    2.1580157521
     C     2.5472926081    9.1437931342    3.1669972438
     C     3.8361256695    9.1539418813    3.8423008980
     O     4.7233927023    8.3313619644    3.9119222599
     N     3.8276609538   10.4205330059    4.5359115166
     C     2.6323184178   11.1240102646    4.3040982345
     C     1.8511022125   10.3487331821    3.4975723930
     C     0.6655427901   10.4429818590    2.6599182257
     O    -0.2427163422   11.2444131986    2.6280047502
     N     0.7503425993    9.2517665805    1.8445650351
     C    -0.3668868921    8.7120887507    1.1512560560
     O    -0.6373487625    7.5346896252    1.1865800023
     O    -0.9872890861    9.6732949669    0.5027075721
     C    -2.2661516638    9.4277680827   -0.1860248120
     C    -3.2970661199    8.9085179524    0.8052082034
     C    -2.6411625155   10.8168360826   -0.6792599282
     C    -2.0388492584    8.4782036440   -1.3533022461
     C     2.4193614551   12.5013489779    4.7379462337
     C     1.1246496736   12.9379262246    5.0398459998
     C     0.8956394933   14.2587847904    5.3977017493
     C     1.9451789439   15.1838241219    5.4558636987
     C     3.2375957267   14.7398363857    5.1419377585
     C     3.4753696191   13.4207334063    4.7921693258
     C     1.6968789788   16.5953898941    5.8290773518
     C     0.7570860760   16.9343359942    6.8027019338
     C     0.5201599853   18.2631461408    7.1506649682
     C     1.2222385303   19.2898440620    6.5217322133
     C     2.1775793620   18.9589231813    5.5397022621
     C     2.4058300859   17.6347289769    5.2090704113
     O     2.8376005049   19.9493699745    4.8605191604
     C     3.9080411058   20.5389357871    5.5899482162
     O     1.0577736417   20.6098076937    6.7673149295
     C     0.0963572926   20.9839126215    7.7386479356
     C     4.6835475264   10.6917722185    5.6391864161
     O     4.2641975978   11.1362215408    6.6815943157
     O     5.9237977193   10.3969357145    5.3154143156
     C     6.9976464509   10.4102951907    6.3239172835
     C     6.6648130057    9.4310974930    7.4396905885
     C     8.1995787713    9.9328390984    5.5228976588
     C     7.2090632712   11.8311700727    6.8261822217
     H     3.9373834534   -0.9600153412    1.0543084775
     H     2.7462997472    0.3653690313    0.9326248913
     H     4.3828899261    0.6869173148    1.5848168079
     H     3.3605811998    2.5559731591    0.7354287812
     H     4.3811122369    5.1045417423   -2.5692506762
     H     5.2189652016    3.1181473615   -3.8162513478
     H     4.9076760534   -1.0126437623   -3.9574696254
     H     3.6711651728    0.2638867874   -4.1425581966
     H     3.7657638520   -0.6818394031   -2.6238891189
     H     4.0542245809    4.4416705303    1.8356208934
     H     3.2069864783    6.3688132744    3.1043471087
     H     1.6211540668    8.0517122982   -0.5252519989
     H     2.4410194077    6.1151983403   -1.7808329884
     H    -3.3806323926    9.5899470017    1.6589085125
     H    -3.0419762897    7.9095487217    1.1658124873
     H    -4.2715285696    8.8599390680    0.3077586313
     H    -2.7460366366   11.5072048306    0.1639911526
     H    -3.5939421773   10.7699991463   -1.2159661678
     H    -1.8753187075   11.2043739220   -1.3592595863
     H    -1.7695175024    7.4769238436   -1.0093459302
     H    -1.2452695504    8.8603326951   -2.0048362798
     H    -2.9607685004    8.4097118718   -1.9407002605
     H     0.2953893199   12.2389182961    4.9867463244
     H    -0.1196859780   14.5818437285    5.6136407869
     H     4.0720049219   15.4352810811    5.1867394210
     H     4.4860436240   13.1106716110    4.5382607275
     H     0.2067119794   16.1520836798    7.3199746300
     H    -0.2156811109   18.4873545488    7.9164212553
     H     3.1316567295   17.4273014842    4.4264250059
     H     4.3446288560   21.2993772649    4.9381505999
     H     4.6704880559   19.7887927198    5.8361823176
     H     3.5489483514   21.0110740325    6.5112511489
     H     0.1171616685   22.0744164070    7.7754274212
     H     0.3501852665   20.5798495305    8.7264367209
     H    -0.9078350190   20.6467333945    7.4537498934
     H     6.4521674645    8.4406463206    7.0230589704
     H     5.8072775328    9.7653210436    8.0285233723
     H     7.5307022584    9.3467400159    8.1047104447
     H     8.0187874916    8.9312944049    5.1190751986
     H     9.0809979861    9.8968290265    6.1708268750
     H     8.4039405057   10.6165753578    4.6923838291
     H     6.3510005018   12.1835350127    7.4025095414
     H     7.3798978819   12.5095108952    5.9831197821
     H     8.0958553340   11.8528100794    7.4686595600
