# Supplementary material for: Data-Driven Recommendation of Optimal Tuning Scheme for Range-Separated Hybrid Functionals in Solution-Phase UV/Vis Absorption Energy Prediction
Source: J Chem Theory Comput. 2025 Oct 23;21(21):11106–25. doi: 10.1021/acs.jctc.5c01044 (PMC12613327; doi:10.1021/acs.jctc.5c01044)
Supplement: Supplementary file 2 [file ct5c01044_si_002.zip › SI-data/xyzs/m1037.xyz]

87
-2.6939311960023815e+03 frame 85   xyz file generated by TeraChem
    Cl    -6.1652829657   -2.2041950007    4.6038132667
     C    -5.0093347440   -2.7358885341    3.4120249110
     C    -5.2910746137   -3.9002217040    2.6720625876
     C    -4.3863315298   -4.3236078231    1.7294887467
     C    -3.1841654046   -3.6157235100    1.4882516458
     C    -2.9105829764   -2.4496524831    2.2522934113
     C    -3.8564454388   -2.0228195609    3.2193462554
     N    -1.7787307383   -1.6990802301    2.1220457779
     C    -0.9101046840   -2.1172360071    1.2226778244
     C    -1.0583960836   -3.2415918618    0.4011785614
     C    -2.2061334804   -4.0226743587    0.5068753530
     N    -2.3999210351   -5.1239536589   -0.2531578158
     C    -1.4827912688   -5.5588531563   -1.2863458600
     C    -1.9828813744   -6.8825615184   -1.8695522205
     N    -1.2290070804   -7.4251220252   -2.9836389261
     C     0.1856699305   -7.6969952386   -2.7415948070
     C     0.4114912070   -8.7681326778   -1.6793209835
     C    -0.3932508523  -10.0272383156   -1.9330814447
     O     0.0323010352  -11.0012654921   -0.9833605753
     C    -0.7184835599  -12.1161391444   -0.8287165179
     C    -0.2950646989  -12.9817367743    0.2130852576
     C    -1.0025058823  -14.1194221736    0.4819339450
     C    -2.1687153964  -14.4533332636   -0.2565369174
     C    -2.5862369498  -13.5943868192   -1.3101650095
     C    -1.8243959924  -12.4284076354   -1.5896813108
     C    -3.7750665703  -13.9069766058   -2.0444092625
     C    -4.4662097496  -15.0412747012   -1.6933216180
     C    -4.0601065103  -15.9061365689   -0.6548929743
     C    -2.9274539377  -15.6112762413    0.0500637197
     O    -5.6171791052  -15.4475127698   -2.3354791382
     C    -5.9815174425  -14.8223446591   -3.4737417315
     C    -5.3807929420  -13.6985237487   -3.9188853504
     C    -4.2944687253  -12.9971160015   -3.1377721761
     C    -4.7964459068  -11.6658495851   -2.5777584160
     C    -5.5759497565  -11.6214024719   -1.4210600525
     C    -5.9968104569  -10.4064140109   -0.8906694955
     C    -5.6471436534   -9.2189176373   -1.5279488613
     C    -4.8960684741   -9.2491465343   -2.7018343216
     C    -4.4736793875  -10.4667586968   -3.2181682054
     C    -6.0098541187   -7.8951656449   -0.9319764493
     F    -6.9868460895   -7.9826734944   -0.0175291673
     F    -4.9451256403   -7.3306052306   -0.3004110190
     F    -6.4041093104   -7.0076923937   -1.8619060918
     C    -5.7818756206  -13.1531121975   -5.2184197546
     O    -5.1786644466  -12.2127300491   -5.7270504864
     C    -6.9885892756  -13.7607750992   -5.8976449127
     C    -7.1435973756  -15.2683672571   -5.6670826354
     C    -7.1138107378  -15.5209598007   -4.1537894719
     C    -8.4816824541  -15.7422059474   -6.2320124892
     C    -6.0070212209  -16.0294127315   -6.3565384158
     H    -6.2090703565   -4.4516235621    2.8507465449
     H    -4.6211454545   -5.2307573242    1.1793109920
     H    -3.6358728008   -1.1279761720    3.7935211254
     H    -0.0041471012   -1.5180420588    1.1183015024
     H    -0.2802896456   -3.4804396383   -0.3156093078
     H    -3.3182815390   -5.5428752688   -0.2644044327
     H    -0.4837944147   -5.6843655490   -0.8497369582
     H    -1.4015190117   -4.8054034240   -2.0858506900
     H    -3.0134135446   -6.7369948413   -2.2159623626
     H    -2.0269128449   -7.6286378724   -1.0653533908
     H    -1.3082479266   -6.7947842839   -3.7772914133
     H     0.7621004134   -6.8002217782   -2.4567123027
     H     0.6038443392   -8.0467257179   -3.6937656122
     H     0.1652690110   -8.3857222340   -0.6802759622
     H     1.4789534770   -9.0197111693   -1.6649371416
     H    -0.2319141093  -10.4080272248   -2.9520246151
     H    -1.4650915368   -9.8323280186   -1.8104713699
     H     0.5877446240  -12.7109611477    0.7862693194
     H    -0.6846725775  -14.7843908198    1.2825519743
     H    -2.1297005712  -11.7751655761   -2.3973537023
     H    -4.6608713531  -16.7861183239   -0.4434704078
     H    -2.5970974876  -16.2606109074    0.8578661526
     H    -3.4800014052  -12.7638576728   -3.8368942831
     H    -5.8437941553  -12.5455535123   -0.9132519904
     H    -6.5897501935  -10.3851514284    0.0192794035
     H    -4.6354556522   -8.3243989578   -3.2096961724
     H    -3.8851895450  -10.4916728717   -4.1311271064
     H    -6.9336626477  -13.5244728297   -6.9661056654
     H    -7.8717272921  -13.2408002487   -5.4939819065
     H    -7.0432417427  -16.5942251051   -3.9407629551
     H    -8.0516419468  -15.1672878612   -3.6994828729
     H    -9.3192749595  -15.2085068869   -5.7666420915
     H    -8.6184897987  -16.8159299282   -6.0537833591
     H    -8.5249037617  -15.5703544557   -7.3142065756
     H    -5.0237684477  -15.7341544021   -5.9717188428
     H    -6.0198340638  -15.8364484032   -7.4358364787
     H    -6.1200494852  -17.1092549458   -6.2026733971
