# Supplementary material for: Data-Driven Recommendation of Optimal Tuning Scheme for Range-Separated Hybrid Functionals in Solution-Phase UV/Vis Absorption Energy Prediction
Source: J Chem Theory Comput. 2025 Oct 23;21(21):11106–25. doi: 10.1021/acs.jctc.5c01044 (PMC12613327; doi:10.1021/acs.jctc.5c01044)
Supplement: Supplementary file 2 [file ct5c01044_si_002.zip › SI-data/xyzs/m0329.xyz]

71
-1.9567353488483168e+03 frame 57   xyz file generated by TeraChem
     C     0.0107583708   -2.6511174387    0.2895001800
     N    -0.0078464053   -1.2111212114    0.1726662147
     C    -1.1416218008   -0.4347204808    0.0589356885
     C    -2.4806022769   -0.8281738029   -0.0020912001
     C    -3.4384151356    0.1656558827   -0.1230043225
     C    -3.0910077161    1.5297071688   -0.1888562099
     C    -1.7536279859    1.9121534175   -0.1028072859
     C    -0.7744336410    0.9297947332    0.0178575088
     C     0.6670766688    0.9654920219    0.1330194279
     C     1.0913290357   -0.3798849207    0.2321081601
     C     2.4448381434   -0.7050652542    0.3526963286
     C     3.3590068324    0.3360895529    0.3645620303
     C     2.9547692725    1.6828420637    0.2760317726
     C     1.6029879018    1.9960845275    0.1484066428
     C     3.9741917945    2.7650569857    0.2697874446
     C     3.9812857050    3.9048256444    0.9950928808
     C     3.0694350589    4.3019788298    2.0766212492
     C     2.5235446820    3.3847748842    2.9843503613
     C     1.7069113865    3.8159940439    4.0187502210
     C     1.4142798013    5.1757608680    4.1615883369
     C     1.9641265055    6.1012931314    3.2697985060
     C     2.7934913340    5.6657471900    2.2483915293
     C     0.5494800137    5.6458977318    5.2382101534
     N     0.1389060423    6.8502489715    5.4787528657
     N    -0.6551199769    6.7764827339    6.6082882578
     C    -0.6700911678    5.5350158917    6.9712955173
     O     0.0751179994    4.7611543718    6.1463031545
     C    -1.3629082700    4.9037555277    8.1137823935
     C     5.0540851104    2.5909085801   -0.6646173727
     N     5.9213184820    2.4269024958   -1.4201282040
     C    -4.1577522498    2.5601187219   -0.2950838296
     C    -4.2250311387    3.6075402480   -1.1460266065
     C    -3.3396330342    3.9297906269   -2.2730338696
     C    -2.7165745202    2.9515073032   -3.0593385339
     C    -1.9173460074    3.3124620809   -4.1333185511
     C    -1.7222725894    4.6624148385   -4.4410160504
     C    -2.3555518624    5.6466906253   -3.6766685133
     C    -3.1648182966    5.2787984815   -2.6133662918
     C    -0.8707020599    5.0588349148   -5.5570776671
     N    -0.5965928087    6.2505937819   -5.9828105228
     N     0.2599571393    6.0964080999   -7.0572792572
     C     0.4443035468    4.8246740978   -7.2055641381
     O    -0.2442471549    4.1066656355   -6.2867314586
     C     1.2699485024    4.1101209502   -8.2012322283
     C    -5.2228321667    2.4453137459    0.6651676932
     N    -6.0769204316    2.3299882045    1.4443025379
     H    -0.7878858367   -3.0775239919   -0.3228245798
     H    -0.1236403445   -2.9714927004    1.3291223116
     H     0.9632457453   -3.0342684185   -0.0829356176
     H    -2.7715281246   -1.8734336683    0.0493583953
     H    -4.4883191730   -0.1153332480   -0.1705460680
     H    -1.4828146861    2.9651219949   -0.1224187780
     H     2.7818502859   -1.7342591042    0.4358677855
     H     4.4188592673    0.1069717046    0.4524122004
     H     1.2869000799    3.0323894907    0.0557557034
     H     4.7573701520    4.6334125796    0.7627831228
     H     2.7527388233    2.3276650791    2.8902994779
     H     1.2972633852    3.0941539067    4.7196119670
     H     1.7462787434    7.1588006178    3.3887686337
     H     3.2317848313    6.3907050540    1.5661547677
     H    -1.8964395591    5.6722544438    8.6760434704
     H    -0.6425276756    4.4088541342    8.7731940052
     H    -2.0777951881    4.1522484847    7.7629377446
     H    -5.0363452007    4.3176494282   -0.9888235161
     H    -2.8694966866    1.8997539517   -2.8386600286
     H    -1.4451655742    2.5425009511   -4.7368410746
     H    -2.2140233016    6.6949075066   -3.9241679174
     H    -3.6644720468    6.0471963217   -2.0276951317
     H     1.7448416181    4.8395792779   -8.8598317547
     H     0.6509451783    3.4332105283   -8.7989859214
     H     2.0435532895    3.5163968965   -7.7033330173
