# Supplementary material for: Data-Driven Recommendation of Optimal Tuning Scheme for Range-Separated Hybrid Functionals in Solution-Phase UV/Vis Absorption Energy Prediction
Source: J Chem Theory Comput. 2025 Oct 23;21(21):11106–25. doi: 10.1021/acs.jctc.5c01044 (PMC12613327; doi:10.1021/acs.jctc.5c01044)
Supplement: Supplementary file 2 [file ct5c01044_si_002.zip › SI-data/xyzs/m1023.xyz]

37
-1.0285105994936312e+03 frame 64   xyz file generated by TeraChem
     O     1.1128625285    0.4564489436    0.6645326812
     C     2.3051262404    0.3461613346    0.4009932160
     C     3.1000583341   -0.8315911898    0.8966319359
     C     2.3648867335   -1.8133978550    1.5236553083
     C     2.9474214156   -2.9928910757    2.0371356937
     C     2.1736265612   -3.9989507337    2.6745370583
     C     2.7720668336   -5.1334488127    3.1590424296
     C     4.1716384081   -5.3090987924    3.0269374273
     C     4.9444052988   -4.3539761896    2.4159934899
     C     4.3514245325   -3.1693512215    1.9039400795
     C     5.1094470415   -2.1587086646    1.2671253183
     C     4.5119807544   -1.0228579386    0.7759884791
     O     5.2395336245   -0.0465937809    0.1720811379
     N     2.9702682958    1.2560688327   -0.3664811551
     N     2.3091590382    2.3378861534   -0.8536005337
     C     2.9972878086    3.1333861192   -1.5847775607
     C     2.3983258743    4.3397704191   -2.1584526085
     C     1.0711595044    4.7052013370   -1.8983262242
     C     0.5184206483    5.8532996869   -2.4462005021
     C     1.2991353516    6.6622832737   -3.2733237466
     C     2.6175825157    6.3226431048   -3.5472176790
     C     3.1708467481    5.1659046068   -2.9941697872
     O     4.4524175620    4.7970170869   -3.2377929241
     H     1.2927867076   -1.6600664829    1.6172765251
     H     1.0996617604   -3.8509449539    2.7692384161
     H     2.1771949435   -5.9021633846    3.6460667453
     H     4.6352913283   -6.2131182070    3.4153014010
     H     6.0190862400   -4.4908653968    2.3153119169
     H     6.1868129579   -2.2820185334    1.1663942235
     H     6.1723699097   -0.3110362523    0.1203253963
     H     3.9635739350    1.1289217926   -0.5561996766
     H     4.0517173632    2.9426935209   -1.8060738110
     H     0.4794463077    4.0645260502   -1.2497189079
     H    -0.5129585418    6.1196576061   -2.2311374242
     H     0.8799610789    7.5660041712   -3.7094960078
     H     3.2307611124    6.9493551177   -4.1924775300
     H     4.8721504181    5.4557750376   -3.8132653916
