# Supplementary material for: Data-Driven Recommendation of Optimal Tuning Scheme for Range-Separated Hybrid Functionals in Solution-Phase UV/Vis Absorption Energy Prediction
Source: J Chem Theory Comput. 2025 Oct 23;21(21):11106–25. doi: 10.1021/acs.jctc.5c01044 (PMC12613327; doi:10.1021/acs.jctc.5c01044)
Supplement: Supplementary file 2 [file ct5c01044_si_002.zip › SI-data/xyzs/m0856.xyz]

88
-1.9922114057266590e+03 frame 51   xyz file generated by TeraChem
     O     1.5477159390    1.2309804121   -1.6691293870
     C     1.8568925175    0.0824994597   -1.3522299015
     N     0.9335149262   -0.8672849788   -0.9477652832
     C    -0.4446711920   -0.6820389290   -0.7887938636
     C    -1.1665910904    0.2802097674   -1.5689440984
     C    -2.5160960569    0.4013643135   -1.4302792844
     C    -3.2560447390   -0.4219631769   -0.5253722470
     C    -2.5367316640   -1.3956759534    0.2429898205
     C    -1.1229227023   -1.4930840060    0.0853938871
     C    -3.2416803774   -2.2136984317    1.1314993861
     C    -4.6264355213   -2.1012388419    1.2838616964
     C    -5.3444336928   -1.1278012564    0.5115782567
     C    -4.6394146627   -0.3099858617   -0.3763175562
     C    -6.7616533394   -1.0251584665    0.6761757152
     C    -7.4242195504   -1.8356084612    1.5517810598
     C    -6.7111952068   -2.8025767065    2.3204551802
     C    -5.3587842529   -2.9312707019    2.1910106910
     N     3.1359306565   -0.3773856945   -1.3659300413
     C     4.2601742971    0.4574657834   -1.7324736546
     C     4.8264583786    0.2067183612   -3.1347881827
     C     6.0387964018    1.1287435166   -3.3365954381
     C     6.6532792189    0.9087060779   -4.7225476494
     C     5.6061568150    1.2188194474   -5.7980563560
     C     4.3985932182    0.2941118698   -5.6121760344
     C     3.7890882973    0.5172879436   -4.2236265943
     C     4.8521461678   -1.1634449107   -5.7429643210
     C     5.9039315901   -1.4950846693   -4.6727556997
     C     5.2840669654   -1.2518280020   -3.2898212952
     C     7.1020352037   -0.5510334195   -4.8525846223
     C     6.3217828704   -2.9595226495   -4.8473904403
     N     7.2379225349   -3.4608156132   -3.8448576515
     C     6.8378636920   -4.3324640817   -2.8806286906
     O     5.6831578823   -4.7497966232   -2.7908535613
     N     7.8517543683   -4.7158145802   -2.0188965515
     C     7.7382737826   -5.5901026501   -0.9317383221
     C     6.7436464510   -6.6229321522   -0.9044040863
     C     6.6828385758   -7.4892331693    0.1442513524
     C     7.6040519061   -7.4148303543    1.2343625613
     C     8.6136472673   -6.3973263058    1.1978700687
     C     8.6451785068   -5.4947668057    0.0936285180
     C     9.5299546268   -6.3152168507    2.2514480440
     C     9.4792347949   -7.1995482903    3.3330509103
     C     8.4665612934   -8.2156686099    3.3666316582
     C     7.5518795542   -8.2986557313    2.3130947089
     C     8.4253043013   -9.1135754173    4.4790397776
     C     9.3313385454   -9.0105923826    5.4943537197
     C    10.3388912680   -8.0015295499    5.4617265033
     C    10.4105387974   -7.1259004862    4.4172388970
     H     1.2983959488   -1.7143493632   -0.5313734958
     H    -0.6197763048    0.9074399435   -2.2615153643
     H    -3.0582293159    1.1329668463   -2.0263029189
     H    -0.5812378040   -2.2301197892    0.6764530741
     H    -2.6998949418   -2.9537753805    1.7188209516
     H    -5.1809523695    0.4301455125   -0.9640504651
     H    -7.2994469354   -0.2848564687    0.0866125933
     H    -8.5018740313   -1.7494068850    1.6696338876
     H    -7.2564038881   -3.4393269231    3.0134284436
     H    -4.8111804725   -3.6681652860    2.7756047330
     H     3.3239460000   -1.3363637286   -1.1100478312
     H     5.0574868181    0.3043512579   -0.9925953775
     H     3.9269258736    1.4974625722   -1.6549706198
     H     6.7889644600    0.9321151355   -2.5559783033
     H     5.7247144381    2.1772561698   -3.2264659046
     H     7.5205800456    1.5706137971   -4.8475314762
     H     6.0400141272    1.0751404887   -6.7976968848
     H     5.2920270107    2.2696821781   -5.7262480150
     H     3.6445378066    0.5110493852   -6.3806836070
     H     2.9088750294   -0.1269362114   -4.0903757347
     H     3.4486393022    1.5576494598   -4.1220439209
     H     5.2738786931   -1.3389151284   -6.7438213240
     H     3.9908926704   -1.8385629859   -5.6304218565
     H     6.0185650237   -1.4928146625   -2.5069790692
     H     4.4278528995   -1.9282800445   -3.1527246902
     H     7.5572963350   -0.7193163643   -5.8400611023
     H     7.8703113105   -0.7738166344   -4.0975954237
     H     6.7836333648   -3.0830168101   -5.8363883555
     H     5.4351683409   -3.6003050573   -4.8118292700
     H     8.2130877176   -3.2086517735   -3.9187727798
     H     8.7089947171   -4.1782539885   -2.0452769419
     H     6.0417467191   -6.6951474479   -1.7252003323
     H     5.9247402797   -8.2700010612    0.1580616499
     H     9.4088803481   -4.7185894713    0.0758206971
     H    10.2995399422   -5.5447749655    2.2305323133
     H     6.7823839666   -9.0693511131    2.3335360134
     H     7.6535542369   -9.8809516200    4.4966872891
     H     9.2914772215   -9.6981963991    6.3359510411
     H    11.0527899560   -7.9350553842    6.2795767026
     H    11.1780700935   -6.3545925569    4.3897772417
