# Supplementary material for: Data-Driven Recommendation of Optimal Tuning Scheme for Range-Separated Hybrid Functionals in Solution-Phase UV/Vis Absorption Energy Prediction
Source: J Chem Theory Comput. 2025 Oct 23;21(21):11106–25. doi: 10.1021/acs.jctc.5c01044 (PMC12613327; doi:10.1021/acs.jctc.5c01044)
Supplement: Supplementary file 2 [file ct5c01044_si_002.zip › SI-data/xyzs/m0842.xyz]

24
-7.2137138249000066e+02 frame 40   xyz file generated by TeraChem
     N     1.0469534142   -0.0493823386    0.1786515731
     N     2.4491714050   -0.0750263208    0.0809996246
     C     3.0804227996   -1.3029566927    0.2505850787
     O     2.4074903432   -2.3110755594    0.4255064718
     C     4.5533228626   -1.2934110018    0.2295035556
     C     5.2463211320   -2.4737611910    0.3926796682
     C     6.6548516237   -2.4793010811    0.3731630934
     C     7.3498927265   -1.3067193774    0.1928792520
     C     6.6663165784   -0.0759120941    0.0218977373
     C     5.2495227545   -0.0759722745    0.0396337320
     C     4.5467871943    1.1400409390   -0.1344311797
     C     3.0702244756    1.1548052306   -0.1192172587
     O     2.4003199612    2.1604397708   -0.2897719671
     C     5.2362146325    2.3194224526   -0.3167276126
     C     6.6449925605    2.3262605789   -0.3312644558
     C     7.3454477999    1.1547534065   -0.1666452576
     H     0.7951480268   -1.0148819958    0.3950185603
     H     0.6866449762    0.1422334943   -0.7565111738
     H     4.6930226196   -3.3979060059    0.5360186053
     H     7.1880651549   -3.4171060567    0.5021811712
     H     8.4377830240   -1.3067642729    0.1782833528
     H     4.6784450800    3.2426932161   -0.4481126969
     H     7.1739771227    3.2644755451   -0.4742750974
     H     8.4333515117    1.1552524957   -0.1788252325
