# Supplementary material for: Data-Driven Recommendation of Optimal Tuning Scheme for Range-Separated Hybrid Functionals in Solution-Phase UV/Vis Absorption Energy Prediction
Source: J Chem Theory Comput. 2025 Oct 23;21(21):11106–25. doi: 10.1021/acs.jctc.5c01044 (PMC12613327; doi:10.1021/acs.jctc.5c01044)
Supplement: Supplementary file 2 [file ct5c01044_si_002.zip › SI-data/xyzs/m0117.xyz]

40
-1.2138397634885105e+03 frame 35   xyz file generated by TeraChem
     O     1.9416900159    1.0016954297    1.1138622350
     C     2.0484113383    0.0392060343    0.3819365306
     C     1.4554942407   -0.0339325725   -0.9963232932
     C     0.4703852023   -1.2000061469   -1.0235222053
     C     0.9246477967   -2.4431706658   -0.2906669698
     O     0.1780668906   -3.4025393351   -0.2213769245
     C     2.2676192472   -2.4357346096    0.3866811553
     C     2.7676082645   -1.2204884572    0.7788915069
     C     3.9809595183   -1.1452503497    1.5678518506
     N     4.4777955914    0.0450237632    1.8991878037
     C     5.5835126091    0.0670295098    2.6377845757
     C     6.2227138624   -1.1299861276    3.0576975361
     N     5.7435962804   -2.3226655707    2.6946630837
     C     4.6401036345   -2.3484559706    1.9510527546
     C     4.1277711766   -3.6315211771    1.5001036613
     C     2.9561778443   -3.6796782668    0.7095307625
     C     2.5264142415   -4.9373181938    0.2349587001
     C     3.2191111859   -6.0886424463    0.5544073564
     C     4.3613300530   -6.0328388145    1.3632136382
     C     4.8117456373   -4.8142125204    1.8264963458
     C     7.4096143804   -1.0682415998    3.8689749460
     C     7.9350714680    0.1254495878    4.2363642662
     C     7.3108301208    1.3504836260    3.8173427373
     C     6.1574856132    1.3341587437    3.0321156240
     C     5.6126078822    2.5831603353    2.6738667028
     N     6.1331245784    3.7378462618    3.0345116267
     N     7.2473628570    3.7596923625    3.7881236064
     C     7.8055463132    2.6284033097    4.1610677975
     H     2.2672043721   -0.2031658203   -1.7150968623
     H     0.9605780623    0.9101852167   -1.2368803308
     H     0.2356116115   -1.5017533972   -2.0506816278
     H    -0.4798956746   -0.9038280926   -0.5623232322
     H     1.6418693678   -5.0008588314   -0.3846797566
     H     2.8709319195   -7.0449465553    0.1720000652
     H     4.8974804700   -6.9440366740    1.6161463994
     H     5.7049819038   -4.7447073345    2.4391399889
     H     7.8621425202   -2.0095066955    4.1687031322
     H     8.8320326548    0.1780110046    4.8483764217
     H     4.7106314752    2.6314341327    2.0685573751
     H     8.7032595148    2.7201461861    4.7707658514
