# Supplementary material for: Data-Driven Recommendation of Optimal Tuning Scheme for Range-Separated Hybrid Functionals in Solution-Phase UV/Vis Absorption Energy Prediction
Source: J Chem Theory Comput. 2025 Oct 23;21(21):11106–25. doi: 10.1021/acs.jctc.5c01044 (PMC12613327; doi:10.1021/acs.jctc.5c01044)
Supplement: Supplementary file 2 [file ct5c01044_si_002.zip › SI-data/xyzs/m0671.xyz]

35
-1.2134735149775049e+03 frame 47   xyz file generated by TeraChem
     C     3.2060618046    2.9101760454   -0.0077407515
     C     2.4353305739    1.6578160148    0.4106018044
     C     3.0000498557    0.9871388306    1.6203693064
     N     3.4394509797   -0.2402734489    1.6237968757
     N     3.9082958500   -0.6522606971    2.8320059389
     C     3.8342483664    0.2813272173    3.7395741182
     S     3.1372805696    1.7620944187    3.1643004324
     N     4.1828329349    0.2114801938    5.0869414272
     N     4.9930792149   -0.7379911492    5.3351037371
     C     5.3334037804   -0.9324572562    6.6358522485
     C     6.3271333716   -1.9017763445    7.0292211918
     C     7.1382938037   -2.7963736400    6.3248218239
     C     8.0088859725   -3.6033164676    7.0419242644
     C     8.0806927760   -3.5257945402    8.4430726715
     C     7.2847232386   -2.6423761630    9.1593708256
     C     6.4123415668   -1.8347561246    8.4294689503
     N     5.5067709747   -0.8682525561    8.8684373494
     C     4.8510277160   -0.3296340873    7.8147028511
     C     3.7923058485    0.6983968135    7.9748443937
     C     5.2852141354   -0.5224466636   10.2613156364
     H     2.7625211725    3.3356634996   -0.9134430472
     H     4.2549308317    2.6740684092   -0.2166084758
     H     3.1764084707    3.6775147297    0.7739523369
     H     2.4473187715    0.9125298783   -0.3915728024
     H     1.3854769399    1.9135446113    0.6009214369
     H     7.0816251072   -2.8549361340    5.2407890032
     H     8.6468769288   -4.3082310043    6.5141971470
     H     8.7716720532   -4.1710242307    8.9799327824
     H     7.3467889456   -2.5951431632   10.2429481585
     H     3.4322631982    0.7581160828    9.0044436862
     H     2.9547763128    0.4709702799    7.3098240831
     H     4.1678652167    1.6845663290    7.6752961393
     H     6.1154385813   -0.9028883979   10.8562622765
     H     4.3520835034   -0.9616543253   10.6276699338
     H     5.2491877716    0.5628545422   10.3775320466
