# Supplementary material for: Data-Driven Recommendation of Optimal Tuning Scheme for Range-Separated Hybrid Functionals in Solution-Phase UV/Vis Absorption Energy Prediction
Source: J Chem Theory Comput. 2025 Oct 23;21(21):11106–25. doi: 10.1021/acs.jctc.5c01044 (PMC12613327; doi:10.1021/acs.jctc.5c01044)
Supplement: Supplementary file 2 [file ct5c01044_si_002.zip › SI-data/xyzs/m0665.xyz]

23
-5.1336441101728792e+02 frame 23   xyz file generated by TeraChem
     C     3.4218671281   -0.5422499499    0.9475670088
     C     2.5610527039   -0.0585675031   -0.2113272109
     N     2.8767642624    1.2979597846   -0.6229640292
     C     3.7567421371    1.6882089133   -1.5983378641
     N     4.4147634524    0.7675827516   -2.3721987527
     N     3.8356584393    2.9921970031   -1.7624302093
     C     2.9525828919    3.5070662281   -0.8269819687
     C     2.3506911582    2.4653316620   -0.0929251084
     C     1.4276570660    2.6951786592    0.9209693567
     C     1.1066442413    4.0239825302    1.1898066195
     C     1.6937954163    5.0746697788    0.4696265450
     C     2.6188056457    4.8320273922   -0.5418509650
     H     3.1342642740   -1.5617353515    1.2254280711
     H     3.2929744142    0.1028414728    1.8232502587
     H     4.4830067679   -0.5467517399    0.6747435402
     H     1.5004562757   -0.0776853761    0.0596048486
     H     2.6758653013   -0.7076272319   -1.0856623930
     H     4.7371479024   -0.0654565048   -1.8944578970
     H     5.1530334491    1.1894832480   -2.9228500158
     H     0.9757106626    1.8804378356    1.4817276602
     H     0.3882492130    4.2487541323    1.9746313431
     H     1.4201986559    6.1001053909    0.7080275245
     H     3.0728677175    5.6481073160   -1.0993351208
