# Supplementary material for: Data-Driven Recommendation of Optimal Tuning Scheme for Range-Separated Hybrid Functionals in Solution-Phase UV/Vis Absorption Energy Prediction
Source: J Chem Theory Comput. 2025 Oct 23;21(21):11106–25. doi: 10.1021/acs.jctc.5c01044 (PMC12613327; doi:10.1021/acs.jctc.5c01044)
Supplement: Supplementary file 2 [file ct5c01044_si_002.zip › SI-data/xyzs/m0103.xyz]

28
-1.0976243237299016e+03 frame 30   xyz file generated by TeraChem
     N     1.2040183411   -0.1463350013   -0.6769499754
     C     2.3552244406   -0.1459324323   -0.5386643595
     C     3.7806903547   -0.1455720851   -0.3671345152
     C     4.4749309125    1.0604387892   -0.2892541374
     C     5.8559417894    1.0602124176   -0.1173471327
     C     6.5433429371    2.3699338281   -0.0454607070
     O     5.9646462190    3.4286370112   -0.1544925948
     C     8.0635555010    2.3705668371    0.1750089714
     O     8.6424675230    3.4299509696    0.2756304562
     C     8.7504344194    1.0611985411    0.2577515091
     C     8.0349578285   -0.1442351005    0.1695936688
     C     6.5708781524   -0.1447470589   -0.0190556969
     C     5.8553974265   -1.3501787813   -0.1072092161
     C     4.4743851954   -1.3512158968   -0.2791608591
     C     6.5422820759   -2.6595437939   -0.0244961700
     O     5.9633761466   -3.7189278305   -0.1251587995
     C     8.0624978411   -2.6589119350    0.1959969528
     O     8.6411962539   -3.7176116214    0.3050373790
     C     8.7498988168   -1.3491911991    0.2678952654
     C    10.1309079228   -1.3494163184    0.4398229118
     C    10.8251380900   -0.1433962583    0.5177107383
     C    10.1314430045    1.0622437123    0.4297202548
     C    12.2506005563   -0.1430928342    0.6892636980
     N    13.4018026187   -0.1432510563    0.8275847027
     H     3.9541989408    2.0110292390   -0.3587773283
     H     3.9532042628   -2.3021076508   -0.3407449869
     H    10.6516429000   -2.3000042785    0.5093556778
     H    10.6526202030    2.0131382996    0.4913042503
