# Supplementary material for: Data-Driven Recommendation of Optimal Tuning Scheme for Range-Separated Hybrid Functionals in Solution-Phase UV/Vis Absorption Energy Prediction
Source: J Chem Theory Comput. 2025 Oct 23;21(21):11106–25. doi: 10.1021/acs.jctc.5c01044 (PMC12613327; doi:10.1021/acs.jctc.5c01044)
Supplement: Supplementary file 2 [file ct5c01044_si_002.zip › SI-data/xyzs/m1235.xyz]

89
-1.9056665158698270e+03 frame 64   xyz file generated by TeraChem
     C     5.9125085695   -1.3290103067    1.1048433130
     C     6.2373338081   -0.6304952189   -0.2099473385
     C     5.1089656039    0.2663647736   -0.6958785769
     O     4.7590181705    1.2827834530    0.2401859043
     C     5.5557466760    2.3744388066    0.3789121813
     C     6.6206215332    2.6640964972   -0.4683012365
     C     7.3363072526    3.8397926511   -0.2291101366
     C     7.0179574255    4.7045409864    0.8368112084
     C     5.9471205864    4.3898931026    1.6707355223
     C     5.1947003524    3.2387942778    1.4506374904
     C     4.0838559202    2.8464886688    2.3315697015
     C     3.1466634071    3.6372856440    2.8952080737
     C     2.9727988121    5.0791181122    2.5601206631
     C     2.8250165940    5.4934230870    1.2315260639
     C     2.6452059431    6.8378530515    0.9210181772
     C     2.6062635125    7.7919643158    1.9354944891
     C     2.7392969011    7.3905383769    3.2628327740
     C     2.9139455795    6.0445625760    3.5722409212
     C     2.1824104008    3.0541731474    3.8667765781
     C     2.5783070557    2.0644196901    4.7763751071
     C     1.6626280859    1.4930953806    5.6549753928
     C     0.3329051337    1.9066837039    5.6490668157
     C    -0.0719485802    2.9000168257    4.7595649351
     C     0.8440441612    3.4709692058    3.8826725682
     C     7.9823703332    5.7834376670    0.7911439583
     C     8.8223087336    5.5168394882   -0.3140125626
     N     8.4254782683    4.3362764703   -0.9173482901
     C     9.0378880871    3.7050690678   -2.0709584279
     C     8.2886829665    3.9495106314   -3.3798780440
     C     8.2469231060    5.4143099756   -3.7961854882
     C     9.8559958635    6.3911141388   -0.6536998030
     C    10.0349429184    7.5150160833    0.1367190222
     C     9.2301881501    7.7961827862    1.2650216621
     C     8.1888490905    6.9149284909    1.5761326446
     C     9.5585415156    9.0184780522    2.0162711387
     C     9.2730338485    9.3895736839    3.2810417297
     C     8.4611806938    8.5576296556    4.2193286738
     C     9.0902055501    7.5957460346    5.0151685549
     C     8.3510019992    6.8080633183    5.8935763140
     C     6.9721405079    6.9780589276    5.9949237260
     C     6.3372503538    7.9418821848    5.2150645270
     C     7.0772387681    8.7273103850    4.3338364859
     C     9.8151418329   10.6667835754    3.8263096611
     C     9.1266250188   11.3734069231    4.8219366589
     C     9.6201115775   12.5745454826    5.3228778842
     C    10.8223897493   13.0928001295    4.8499062175
     C    11.5299846406   12.3916284494    3.8760008240
     C    11.0362213986   11.1916883342    3.3763724265
     H     6.7358359365   -1.9802386665    1.4175192170
     H     5.0105819852   -1.9461830793    1.0104722813
     H     5.7380584296   -0.6007143274    1.9043095972
     H     6.4225445864   -1.3728492518   -0.9975664713
     H     7.1612718002   -0.0482857283   -0.1075982052
     H     4.1899277533   -0.3185576972   -0.8074290625
     H     5.3356141237    0.7132226428   -1.6721512584
     H     6.8884088426    2.0099509830   -1.2900486231
     H     5.6959345091    5.0350418762    2.5088412694
     H     4.0266606594    1.7801257554    2.5476209183
     H     2.8514289364    4.7495583881    0.4386646218
     H     2.5296719711    7.1405805740   -0.1173705861
     H     2.4655162264    8.8428362655    1.6931388342
     H     2.7024683262    8.1274777874    4.0622728642
     H     3.0104091682    5.7355838092    4.6111551069
     H     3.6205447779    1.7547634275    4.8068915159
     H     1.9936651701    0.7296736882    6.3556936888
     H    -0.3820719862    1.4640886202    6.3388069423
     H    -1.1078681225    3.2317637790    4.7469089996
     H     0.5171069162    4.2432150897    3.1901503950
     H     9.1056344359    2.6292752486   -1.8692727086
     H    10.0654507965    4.0760589290   -2.1462021955
     H     7.2674399343    3.5572698092   -3.2895886431
     H     8.7835627533    3.3526793691   -4.1570742567
     H     7.7356783876    6.0278017425   -3.0456005766
     H     7.7125348579    5.5349754968   -4.7448954186
     H     9.2589165455    5.8167200137   -3.9268755017
     H    10.4977951963    6.2129901587   -1.5120445418
     H    10.8338805526    8.2095335589   -0.1165302047
     H     7.5307368578    7.1104441724    2.4154599086
     H    10.1670492255    9.7150354403    1.4390332691
     H    10.1667803526    7.4604089710    4.9360715903
     H     8.8543836853    6.0582216198    6.4997664450
     H     6.3942011957    6.3624092588    6.6802886726
     H     5.2611006760    8.0811153524    5.2876828845
     H     6.5764965168    9.4701952244    3.7159353316
     H     8.1877941827   10.9826132087    5.2056192902
     H     9.0600154905   13.1062441678    6.0889869691
     H    11.2112156031   14.0285511439    5.2446823333
     H    12.4817377807   12.7724959699    3.5120854696
     H    11.6217505141   10.6416250077    2.6439418445
