# Supplementary material for: Data-Driven Recommendation of Optimal Tuning Scheme for Range-Separated Hybrid Functionals in Solution-Phase UV/Vis Absorption Energy Prediction
Source: J Chem Theory Comput. 2025 Oct 23;21(21):11106–25. doi: 10.1021/acs.jctc.5c01044 (PMC12613327; doi:10.1021/acs.jctc.5c01044)
Supplement: Supplementary file 2 [file ct5c01044_si_002.zip › SI-data/xyzs/m0895.xyz]

59
-1.7934636106713842e+03 frame 66   xyz file generated by TeraChem
     C    -2.3006980923    0.1940074439   -0.9745732953
     C    -1.1981036279    0.8980752880   -1.7470815016
     N    -1.0788966385    2.3165180730   -1.3772506466
     C    -0.2341552120    2.5757215123   -0.2720036694
     O     0.2951808198    1.6245254599    0.2956133234
     C    -0.0497567463    3.9581816540    0.0855490020
     C     0.7859941501    4.3815830041    1.1192709558
     C     1.5886982432    3.5986908454    1.9476080482
     C     2.4147174535    4.0275112311    2.9839396961
     C     3.3984182565    3.1486023646    3.6356895999
     C     3.7919651177    1.8351017045    3.4807721047
     C     4.8210121291    1.3535660204    4.3266557948
     C     5.4400937026    2.1417807480    5.2837533537
     C     5.0547314092    3.4969700912    5.4550335531
     C     4.0379945595    3.9275206523    4.6061676721
     C     3.5035544835    5.2208623992    4.5982967385
     N     2.5037862179    5.2457210015    3.6037406031
     C     1.6462821711    6.3969790513    3.4106002450
     C     2.1007245800    7.3541612880    2.3269467455
     C     1.2740249517    8.4337699821    2.0024071717
     C     1.6578846817    9.3467275909    1.0265673884
     C     2.8733304450    9.1902774230    0.3610010754
     C     3.6982789682    8.1163908672    0.6793306814
     C     3.3142862880    7.2015149069    1.6590915871
     C     3.9876721781    6.1626514897    5.4691378147
     C     5.0270728447    5.7482068282    6.3526596875
     C     5.5549802273    4.4738386459    6.3627871288
     C    -0.7524851264    4.9950370920   -0.6392371645
     O    -0.6368323787    6.1951255699   -0.4118903717
     N    -1.6341491223    4.5747177712   -1.6557072907
     C    -1.7888857361    3.2723767021   -2.0530442373
     S    -2.8129260914    2.8648949701   -3.3275080832
     C    -2.3687245341    5.6567008553   -2.3277987097
     C    -1.5850792782    6.2529745739   -3.4847219636
     H    -2.3509628294   -0.8566188343   -1.2806553716
     H    -3.2742599597    0.6552440456   -1.1691452077
     H    -2.1000935303    0.2289033849    0.1008589424
     H    -1.3762765427    0.8562644973   -2.8210307999
     H    -0.2298622112    0.4450039409   -1.5311802812
     H     0.8085564749    5.4632523450    1.2219017445
     H     1.6268121850    2.5341144818    1.7471765033
     H     3.3423945480    1.1736483359    2.7444480143
     H     5.1365042607    0.3192882399    4.2159312050
     H     6.2259498101    1.7176432566    5.9049463615
     H     1.5996211210    6.9231618146    4.3702336719
     H     0.6295405855    6.0391714835    3.2134276958
     H     0.3225018431    8.5564547381    2.5174755245
     H     1.0052331705   10.1818141919    0.7827127716
     H     3.1730003529    9.9027246190   -0.4039404028
     H     4.6472606910    7.9851114581    0.1645295621
     H     3.9663379030    6.3650961124    1.9001399287
     H     3.6220322446    7.1852345780    5.5026293596
     H     5.4197862418    6.4855873141    7.0482874425
     H     6.3508169285    4.2172473296    7.0576294864
     H    -2.5614384442    6.4119708668   -1.5648596588
     H    -3.3196887307    5.2449576950   -2.6644131260
     H    -0.6400079323    6.6777619796   -3.1323865390
     H    -2.1697997337    7.0537254590   -3.9504208844
     H    -1.3716408622    5.4962891992   -4.2466666254
