# Supplementary material for: Data-Driven Recommendation of Optimal Tuning Scheme for Range-Separated Hybrid Functionals in Solution-Phase UV/Vis Absorption Energy Prediction
Source: J Chem Theory Comput. 2025 Oct 23;21(21):11106–25. doi: 10.1021/acs.jctc.5c01044 (PMC12613327; doi:10.1021/acs.jctc.5c01044)
Supplement: Supplementary file 2 [file ct5c01044_si_002.zip › SI-data/xyzs/m0881.xyz]

26
-7.0249139688663354e+02 frame 9   xyz file generated by TeraChem
     C     3.7796809478   -1.3259379649    0.0004331808
     N     2.7473886933   -2.1825850888    0.0004776759
     C     1.5191048179   -1.6847898712    0.0011009255
     C     1.2414106005   -0.3100846290    0.0017021178
     C     2.3276309216    0.5884581874    0.0017127653
     C     3.6187961421    0.0446579745    0.0010440048
     C     2.0977204221    2.0124696395    0.0024327775
     C     0.8396876737    2.4964391084    0.0031141077
     C    -0.2746802635    1.5960144683    0.0030713215
     N    -0.0509321882    0.2191966046    0.0023371589
     C    -1.3174462916   -0.3684572022    0.0024135850
     C    -1.7870784789   -1.6869196069    0.0018501405
     C    -3.1604429710   -1.8762900192    0.0021710955
     C    -4.0583271806   -0.7940213953    0.0030246522
     C    -3.5985448168    0.5095399729    0.0035568048
     C    -2.2141971736    0.7227850806    0.0032404633
     N    -1.5445805554    1.9242228264    0.0036107328
     H     4.7738619590   -1.7686457972   -0.0000965836
     H     0.7193953973   -2.4150308519    0.0011528024
     H     4.4809717675    0.7063562817    0.0010249299
     H     2.9583324214    2.6761090493    0.0024276250
     H     0.6208179092    3.5594671777    0.0036839149
     H    -1.1387357461   -2.5534705681    0.0011589616
     H    -3.5481239187   -2.8918521316    0.0017408344
     H    -5.1277362326   -0.9899692760    0.0032496678
     H    -4.2783337945    1.3576580501    0.0041943377
