# Supplementary material for: Data-Driven Recommendation of Optimal Tuning Scheme for Range-Separated Hybrid Functionals in Solution-Phase UV/Vis Absorption Energy Prediction
Source: J Chem Theory Comput. 2025 Oct 23;21(21):11106–25. doi: 10.1021/acs.jctc.5c01044 (PMC12613327; doi:10.1021/acs.jctc.5c01044)
Supplement: Supplementary file 2 [file ct5c01044_si_002.zip › SI-data/xyzs/m0659.xyz]

49
-1.4962937006868806e+03 frame 56   xyz file generated by TeraChem
     C     0.2172235353   -1.1685232235    0.1985553693
     O     1.5707369431   -0.7514690949    0.2203876184
     C     2.4402956940   -1.4786379365    0.9669194333
     C     2.0894410520   -2.5982810208    1.7258969724
     C     3.0706871785   -3.2683941920    2.4529835347
     C     4.4010291816   -2.8516099563    2.4412861073
     C     4.7346085460   -1.7325873248    1.6738467944
     C     3.7708361986   -1.0484119634    0.9472184437
     C     5.4508898057   -3.5776327330    3.2465744628
     N     5.4656764063   -4.9959921789    2.9448392451
     C     5.7496093112   -5.9634934769    3.8328030705
     N     5.9938758038   -5.6554700412    5.1174581920
     C     6.2509357011   -6.6512506581    5.9774687375
     N     6.3147686221   -7.9581570280    5.7527614985
     C     6.0723260311   -8.2395709284    4.4633596615
     C     5.7869869132   -7.3256799440    3.4525583131
     N     5.5849757914   -7.9559734194    2.2498780019
     C     5.7457016825   -9.2370274421    2.5219625550
     N     6.0415146319   -9.4568281909    3.8464957587
     C     5.6285842508  -10.3411543824    1.5830575658
     C     5.3557723139  -10.1531657023    0.2828695508
     C     5.1979418149  -11.1968117498   -0.7353104633
     C     5.2377326477  -12.5673145190   -0.4437313767
     C     5.0699926377  -13.5125425479   -1.4464174151
     C     4.8574391732  -13.1010783972   -2.7600046167
     C     4.8161245283  -11.7429667374   -3.0709002186
     C     4.9845783713  -10.8034033888   -2.0648272825
     C     4.6713783222  -14.0976816979   -3.8634208282
     F     4.6395652111  -15.3635129754   -3.4142865141
     F     3.5239948746  -13.8819669277   -4.5373049080
     F     5.6625882957  -14.0272353322   -4.7747060526
     H    -0.3029339556   -0.4679346350   -0.4573695761
     H    -0.2296261415   -1.1295490367    1.1997962804
     H     0.1188547374   -2.1848226299   -0.2030153707
     H     1.0646672604   -2.9544091590    1.7601916810
     H     2.7874632326   -4.1401557564    3.0401848100
     H     5.7678369252   -1.3909315135    1.6426528962
     H     4.0313751747   -0.1791379520    0.3486094426
     H     5.2574942940   -3.4817723994    4.3196790389
     H     6.4370104572   -3.1315623471    3.0567283404
     H     5.3636773693   -5.2766461665    1.9783664879
     H     6.4360262416   -6.3360857316    7.0045104729
     H     6.2056741838  -10.3557762646    4.2827536477
     H     5.7727494982  -11.3355109262    2.0005380537
     H     5.2342508940   -9.1292715668   -0.0697416752
     H     5.3935644842  -12.9082436283    0.5760817737
     H     5.0986459952  -14.5706760137   -1.2043784894
     H     4.6476373710  -11.4207010658   -4.0955740290
     H     4.9484987502   -9.7435038468   -2.3069905394
