# Supplementary material for: Data-Driven Recommendation of Optimal Tuning Scheme for Range-Separated Hybrid Functionals in Solution-Phase UV/Vis Absorption Energy Prediction
Source: J Chem Theory Comput. 2025 Oct 23;21(21):11106–25. doi: 10.1021/acs.jctc.5c01044 (PMC12613327; doi:10.1021/acs.jctc.5c01044)
Supplement: Supplementary file 2 [file ct5c01044_si_002.zip › SI-data/xyzs/m1221.xyz]

39
-1.0467357876457049e+03 frame 84   xyz file generated by TeraChem
     C     3.5347481724   -1.1106147830   -1.4608322156
     O     3.2967472781   -0.3041208873   -0.3200332218
     C     3.8556069521    0.9269060745   -0.2920660865
     C     4.6898706823    1.4401828558   -1.2880882307
     C     5.2187628202    2.7193568303   -1.1499169969
     C     4.9228941122    3.5122680886   -0.0398936600
     C     4.0828978654    2.9840753837    0.9516585004
     C     3.5583565943    1.7093305837    0.8306227347
     C     5.4724471559    4.8756767080    0.0711653458
     C     5.6165154016    5.6990275214   -0.9890392082
     N     6.1490679020    6.9598175806   -0.7711473690
     N     6.3528631180    7.8549897065   -1.7310273128
     C     6.8656098129    8.9293543671   -1.1064379563
     C     6.9858428718    8.7060433021    0.2773856546
     C     6.5111466759    7.4216392553    0.4627004421
     C     6.3628831023    6.5628304495    1.6310459139
     O     6.6786758020    6.8862544272    2.7692954121
     N     5.8402796312    5.3234974107    1.3337966087
     C     7.2174338889   10.1342607906   -1.8768203757
     C     6.8760892043   10.2343823095   -3.2306797779
     C     7.2096174470   11.3693214131   -3.9606802152
     C     7.8874500972   12.4230315811   -3.3506798684
     C     8.2304855891   12.3314556390   -2.0040009076
     C     7.8993133238   11.1955635902   -1.2723469227
     H     2.9801738269   -2.0357775448   -1.2947015189
     H     4.6016380690   -1.3405381486   -1.5706037725
     H     3.1697898965   -0.6249245222   -2.3741068794
     H     4.9468134235    0.8525576952   -2.1632436331
     H     5.8903549880    3.0974253836   -1.9169657867
     H     3.8118579107    3.5832648984    1.8184040907
     H     2.9017804950    1.3006326749    1.5939749041
     H     5.3233066683    5.4627928439   -2.0022407309
     H     7.3531424455    9.3718095597    1.0453717000
     H     5.7865748888    4.6790217592    2.1148311899
     H     6.3449737353    9.4143685484   -3.7063730849
     H     6.9368350320   11.4318396386   -5.0116881495
     H     8.1472276626   13.3108926703   -3.9223634212
     H     8.7616650986   13.1471197644   -1.5189070191
     H     8.1805148307   11.1343574114   -0.2237732642
