# Supplementary material for: Data-Driven Recommendation of Optimal Tuning Scheme for Range-Separated Hybrid Functionals in Solution-Phase UV/Vis Absorption Energy Prediction
Source: J Chem Theory Comput. 2025 Oct 23;21(21):11106–25. doi: 10.1021/acs.jctc.5c01044 (PMC12613327; doi:10.1021/acs.jctc.5c01044)
Supplement: Supplementary file 2 [file ct5c01044_si_002.zip › SI-data/xyzs/m0880.xyz]

28
-7.0367961581372481e+02 frame 28   xyz file generated by TeraChem
     N    -1.3698152488   -0.0908849237   -0.0696470978
     C    -0.7714131257    1.0887887296   -0.2717765329
     C     0.6004782284    1.2880323443   -0.2089826806
     C     1.4347054377    0.2017039428    0.0839123543
     C     0.8120154648   -1.0333727335    0.2931502321
     C    -0.5719214879   -1.1253349496    0.2075481384
     C     2.8952631903    0.2910069451    0.1793618529
     C     3.6263593295    1.4094427117    0.0663632374
     C     5.0778035434    1.4045876392    0.1769535309
     N     5.8380759181    0.3475241759    0.3813138840
     C     7.1271088837    0.8388290625    0.4092025166
     C     7.1239427116    2.2361428280    0.2142772642
     N     5.7984530835    2.5620410268    0.0697181663
     C     8.2945759019    2.9959409765    0.1952887258
     C     9.4844837866    2.3081333670    0.3785281866
     C     9.5082646789    0.9124741934    0.5741274695
     C     8.3418761836    0.1649171043    0.5922134594
     H    -1.4288600857    1.9273868034   -0.4992200326
     H     1.0017993546    2.2808048012   -0.3910917499
     H     1.4033793243   -1.9165386887    0.5227312432
     H    -1.0635831077   -2.0840112558    0.3703690918
     H     3.4168518380   -0.6473460841    0.3645862487
     H     3.1643972310    2.3786459617   -0.1113650896
     H     5.4160923149    3.4852063130   -0.0871445927
     H     8.2744941744    4.0719885060    0.0440638242
     H    10.4224150407    2.8582196509    0.3713323363
     H    10.4655493066    0.4157612524    0.7134844828
     H     8.3590691287   -0.9116706016    0.7430316723
