# Supplementary material for: Data-Driven Recommendation of Optimal Tuning Scheme for Range-Separated Hybrid Functionals in Solution-Phase UV/Vis Absorption Energy Prediction
Source: J Chem Theory Comput. 2025 Oct 23;21(21):11106–25. doi: 10.1021/acs.jctc.5c01044 (PMC12613327; doi:10.1021/acs.jctc.5c01044)
Supplement: Supplementary file 2 [file ct5c01044_si_002.zip › SI-data/xyzs/m1234.xyz]

89
-1.9056588757518211e+03 frame 91   xyz file generated by TeraChem
     C     3.8987350567    1.4419036958   -0.6816305887
     C     4.3965558083    0.0610283746   -1.0925461774
     C     5.3757929525   -0.5459176817   -0.1093647495
     O     4.7136925590   -0.7190081393    1.1466050324
     C     5.4961201047   -1.2868819758    2.1251788774
     C     5.5528703943   -2.6986596639    2.1866509530
     C     4.7506230011   -3.4823484246    1.2342855426
     C     5.0402561504   -4.6778849944    0.6793267078
     C     6.3665022964   -5.3454346994    0.8116433241
     C     6.4626510703   -6.6572296706    1.2906229148
     C     7.7007747264   -7.2829035194    1.4039754407
     C     8.8612897602   -6.6127571870    1.0225394998
     C     8.7753110975   -5.3134646289    0.5274788951
     C     7.5377549838   -4.6857477774    0.4234712791
     C     4.0237828298   -5.3670332696   -0.1600883561
     C     4.4104813400   -6.1024722084   -1.2890066913
     C     3.4627752869   -6.7202964072   -2.0981292716
     C     2.1072957771   -6.6253938887   -1.7899923746
     C     1.7094590943   -5.9101834726   -0.6631255593
     C     2.6582021199   -5.2919462429    0.1456651169
     C     6.3010695537   -3.2811924334    3.2052812649
     C     6.9903245263   -2.4761796921    4.1038254965
     C     6.9316666291   -1.0622889897    4.0160289406
     C     6.1472806791   -0.4365570429    3.0250518902
     C     6.0569357522    1.0335562990    2.8109154971
     C     5.1249832204    1.8902502424    3.2679026147
     C     3.9655570748    1.5007573168    4.1200251113
     C     3.6959968083    2.2282010290    5.2879249250
     C     2.6284969779    1.8871618488    6.1109367433
     C     1.7954839669    0.8233892206    5.7688727170
     C     2.0371778438    0.1107902849    4.5980522919
     C     3.1128481181    0.4460433599    3.7783621661
     C     5.2332845739    3.3350393601    2.9123637146
     C     4.0844429553    4.0696664605    2.5897686427
     C     4.1739695351    5.4052838802    2.2116922838
     C     5.4138439437    6.0389802244    2.1628226010
     C     6.5621686928    5.3249351467    2.4944526809
     C     6.4721082716    3.9865020918    2.8662275426
     N     7.7373315176   -0.5262237830    5.0092207902
     C     7.9987314953    0.8678698529    5.3166976357
     C     7.1554076967    1.3967498748    6.4723053759
     C     7.4623288301    2.8588161306    6.7705891091
     C     8.2916738309   -1.5643113778    5.7402771220
     C     7.8550494809   -2.7963332721    5.2158743130
     C     8.2950337619   -3.9938913541    5.7835319149
     C     9.1611041308   -3.9427032468    6.8671865432
     C     9.5893824475   -2.7084966967    7.3800650495
     C     9.1653490012   -1.5057904778    6.8298619249
     H     3.2329042061    1.8609600259   -1.4440309711
     H     4.7361192980    2.1375226035   -0.5460771603
     H     3.3448233772    1.3966653776    0.2618229346
     H     4.9024454184    0.1164261853   -2.0651367339
     H     3.5499081510   -0.6266428841   -1.2168343428
     H     6.2476631284    0.1106817904    0.0272261476
     H     5.7322733865   -1.5219072341   -0.4670631416
     H     3.8034136489   -3.0197897553    0.9587425389
     H     5.5579053758   -7.1872942721    1.5814090376
     H     7.7587181581   -8.2989251006    1.7880826594
     H     9.8283614198   -7.1033724655    1.1056419105
     H     9.6752047854   -4.7867411483    0.2177561322
     H     7.4717715286   -3.6713522868    0.0360360974
     H     5.4657019358   -6.1803458943   -1.5402587170
     H     3.7852700637   -7.2779087597   -2.9746515615
     H     1.3665567554   -7.1132838008   -2.4193284791
     H     0.6553219036   -5.8429283086   -0.4032549976
     H     2.3395610485   -4.7608037634    1.0396890521
     H     6.3398891927   -4.3629050318    3.3007322101
     H     6.8336324455    1.4503107261    2.1665425224
     H     4.3358954426    3.0674674069    5.5527318547
     H     2.4436906407    2.4568040627    7.0188733785
     H     0.9562923460    0.5585574494    6.4080256857
     H     1.3817426441   -0.7095493027    4.3140498363
     H     3.2795592173   -0.0957029384    2.8524379538
     H     3.1120974770    3.5838145689    2.6258378458
     H     3.2703656834    5.9532883009    1.9542898761
     H     5.4833894543    7.0851719490    1.8741717575
     H     7.5341447057    5.8126234536    2.4728851366
     H     7.3752632951    3.4453572632    3.1391962786
     H     7.8191735240    1.4575148709    4.4159211770
     H     9.0667377768    0.9624674290    5.5500293404
     H     7.3389299395    0.7837433124    7.3639977150
     H     6.0963583338    1.2752413572    6.2175151720
     H     8.5175435980    2.9968833723    7.0370645581
     H     6.8562967661    3.2254090937    7.6060904294
     H     7.2516664489    3.4929189839    5.9006258479
     H     7.9651716198   -4.9494472716    5.3811982654
     H     9.5124464608   -4.8646294523    7.3239551869
     H    10.2681091608   -2.6902753753    8.2298059762
     H     9.5034213379   -0.5584607098    7.2411193952
