# Supplementary material for: Data-Driven Recommendation of Optimal Tuning Scheme for Range-Separated Hybrid Functionals in Solution-Phase UV/Vis Absorption Energy Prediction
Source: J Chem Theory Comput. 2025 Oct 23;21(21):11106–25. doi: 10.1021/acs.jctc.5c01044 (PMC12613327; doi:10.1021/acs.jctc.5c01044)
Supplement: Supplementary file 2 [file ct5c01044_si_002.zip › SI-data/xyzs/m0894.xyz]

66
-1.9641560197915687e+03 frame 54   xyz file generated by TeraChem
     C     0.5409291037   11.3795349493    2.2580633190
     C     0.1746336877   10.2597253195    3.2179845584
     N     0.9712993261    9.0483174898    2.9863723454
     C     0.4472882733    8.1636139580    1.9990618945
     O    -0.6190355986    8.4689859670    1.4589800009
     C     1.2149521452    6.9988480375    1.7154569120
     C     0.8339753001    6.0530293190    0.7212131500
     C    -0.2493136382    6.0487518352   -0.1139446375
     C    -0.4297190251    4.9704985636   -1.0280480759
     C    -1.4268392143    4.7761205975   -1.9383555154
     C    -2.4805237488    5.6995853163   -2.2565154678
     N    -3.7684912703    5.3267227191   -2.4296755665
     C    -4.2806767776    4.0067787379   -2.2161209253
     C    -4.3170276671    3.4842226850   -0.9265821220
     C    -4.8283568155    2.2050828479   -0.7334899580
     C    -5.3047226603    1.4698433238   -1.8172832078
     C    -5.2686237387    2.0091222038   -3.1009972766
     C    -4.7505731622    3.2840961776   -3.3084960320
     C    -4.5323534834    6.4364187818   -2.7779010416
     C    -3.6578969961    7.5209026542   -2.8173524241
     N    -2.3906139321    7.0292032159   -2.4957654903
     C    -1.1849113556    7.7804507946   -2.6911867995
     C    -0.9473837283    8.9030745427   -1.9053473911
     C     0.1960672662    9.6615698528   -2.1398976711
     C     1.0888285786    9.2910661983   -3.1419299775
     C     0.8382004676    8.1622380952   -3.9200750805
     C    -0.3075435495    7.4042649347   -3.7044503511
     C    -4.0931020385    8.7987719069   -3.1543521033
     C    -5.4460227521    8.9413682645   -3.4302475803
     C    -6.3295875086    7.8509974401   -3.3717653214
     C    -5.8903729836    6.5754645041   -3.0457855840
     C     2.4263459299    6.7324940199    2.4284431920
     O     3.1427529871    5.7438761347    2.2555885224
     N     2.8216486707    7.6906870678    3.3983823778
     C     2.1444193815    8.8491640610    3.6519350961
     S     2.7407159047    9.9916457930    4.7539061973
     C     4.0757075819    7.3856620089    4.0987251156
     C     5.2925237897    7.9034757962    3.3499327371
     H    -0.0845875606   12.2568979044    2.4564446079
     H     0.3749495110   11.0670940491    1.2218635553
     H     1.5895092333   11.6713907614    2.3764239250
     H    -0.8665033833    9.9664487692    3.0807365489
     H     0.3269304102   10.5610922170    4.2539096337
     H     1.5326596489    5.2198164657    0.6306108924
     H    -0.9805820831    6.8460268615   -0.0562566413
     H     0.2961687053    4.1590111078   -0.9542760568
     H    -1.5113962698    3.8120614196   -2.4332954727
     H    -3.9511119126    4.0751586116   -0.0911638926
     H    -4.8594668618    1.7852943827    0.2684979136
     H    -5.7068919069    0.4721825575   -1.6600478005
     H    -5.6386610814    1.4357597158   -3.9468357560
     H    -4.7051087305    3.7162284059   -4.3049086265
     H    -1.6366767337    9.1661749373   -1.1082564527
     H     0.3900986224   10.5397752782   -1.5293952554
     H     1.9828381046    9.8838224615   -3.3187023097
     H     1.5308155863    7.8749835253   -4.7069009319
     H    -0.5237718621    6.5321131675   -4.3155124516
     H    -3.4089941862    9.6404850897   -3.1983846624
     H    -5.8301823074    9.9222067947   -3.6967315232
     H    -7.3825725956    8.0086069748   -3.5885830338
     H    -6.5684245318    5.7284881574   -3.0032785102
     H     4.1146401914    6.2992664233    4.1830168343
     H     4.0102743652    7.8189259814    5.0964217210
     H     5.3494416061    7.4528989714    2.3540267925
     H     6.2042060538    7.6420179735    3.8984033950
     H     5.2541813277    8.9926020988    3.2459923105
