# Supplementary material for: Data-Driven Recommendation of Optimal Tuning Scheme for Range-Separated Hybrid Functionals in Solution-Phase UV/Vis Absorption Energy Prediction
Source: J Chem Theory Comput. 2025 Oct 23;21(21):11106–25. doi: 10.1021/acs.jctc.5c01044 (PMC12613327; doi:10.1021/acs.jctc.5c01044)
Supplement: Supplementary file 2 [file ct5c01044_si_002.zip › SI-data/xyzs/m0664.xyz]

57
-1.8091829899784307e+03 frame 39   xyz file generated by TeraChem
     C    11.6074429871    6.5970533384   -2.1171695712
     O    10.6606360392    7.0157034076   -3.0839894435
     C     9.4832707058    6.3441109052   -3.1426772288
     C     9.1279663756    5.2952476590   -2.2947039222
     C     7.8854303842    4.6782878990   -2.4492187278
     C     6.9898659586    5.0810426241   -3.4341009836
     C     7.3618742013    6.1360095850   -4.2765405905
     C     8.5892879941    6.7621065554   -4.1370163089
     C     5.6462988409    4.4007299018   -3.5987593683
     C     4.4979933127    5.3145394959   -3.3469477109
     N     3.6162617306    5.7428943527   -4.2227396027
     N     2.7187886398    6.5922093300   -3.6080129194
     C     3.0970267905    6.6515295532   -2.3598717836
     N     4.1960686203    5.8791688464   -2.1410172159
     N     4.7168363124    5.8195983878   -0.8926099096
     C     4.0103785914    6.5763392246   -0.1131729986
     S     2.6434730067    7.4156090116   -0.8724604893
     C     4.3230422160    6.7563253447    1.3074052252
     C     5.5616144653    6.3261942149    1.7986450037
     C     5.8738910094    6.4871112853    3.1390713503
     C     4.9681365338    7.0848121061    4.0264283369
     C     3.7333192503    7.5126448111    3.5245296180
     C     3.4113478624    7.3498798789    2.1845566684
     C     5.3083536918    7.2609628060    5.4583085174
     C     6.6142154039    7.5704225296    5.8559852127
     C     6.9304670827    7.7376691533    7.1980832401
     C     5.9545637387    7.6018362650    8.1923539157
     C     4.6493690791    7.2907571105    7.7931167707
     C     4.3317395980    7.1235573181    6.4513882953
     C     6.2929137687    7.7838267865    9.6257764756
     C     7.2140698633    8.7601302054   10.0254294951
     C     7.5311960753    8.9320784987   11.3693616350
     C     6.9323454953    8.1311311195   12.3391168509
     C     6.0143092876    7.1566577549   11.9540425372
     C     5.6980820905    6.9845272685   10.6098972036
     H    12.4769469119    7.2440394771   -2.2473526279
     H    11.9029989196    5.5524211534   -2.2754543466
     H    11.2168476974    6.7134626722   -1.0985547550
     H     9.8001561511    4.9510436911   -1.5152415648
     H     7.6164614663    3.8618068326   -1.7814283060
     H     6.6773956161    6.4703863191   -5.0545545634
     H     8.8802857952    7.5793891804   -4.7922203712
     H     5.5786374209    3.5400923470   -2.9226543068
     H     5.5248559637    4.0229181600   -4.6198097295
     H     6.2774358217    5.8656864936    1.1236877829
     H     6.8326470552    6.1295065845    3.5057308651
     H     3.0179607816    7.9949335497    4.1855080330
     H     2.4387964080    7.6886857062    1.8333375038
     H     7.3930671535    7.6969418756    5.1073901031
     H     7.9565961776    7.9654062456    7.4776065253
     H     3.8657309894    7.1907640677    8.5406321293
     H     3.3111443944    6.8690986213    6.1747353215
     H     7.6713062176    9.4052414047    9.2784133409
     H     8.2440440372    9.7005093256   11.6599819051
     H     7.1797818563    8.2656126388   13.3895456368
     H     5.5464135739    6.5212761314   12.7026532588
     H     4.9953046051    6.2070688673   10.3182394714
