# Supplementary material for: Data-Driven Recommendation of Optimal Tuning Scheme for Range-Separated Hybrid Functionals in Solution-Phase UV/Vis Absorption Energy Prediction
Source: J Chem Theory Comput. 2025 Oct 23;21(21):11106–25. doi: 10.1021/acs.jctc.5c01044 (PMC12613327; doi:10.1021/acs.jctc.5c01044)
Supplement: Supplementary file 2 [file ct5c01044_si_002.zip › SI-data/xyzs/m0102.xyz]

45
-1.6891956347787213e+03 frame 49   xyz file generated by TeraChem
     N     2.7850717812   -0.1961591314    2.2949444655
     C     3.5730830178   -0.4389510690    1.4718542366
     C     4.5931174831   -0.6344530941    0.5088807541
     C     5.4129983234    0.4878741464    0.2873640837
     C     5.3632788054    1.8233574322    0.7403133785
     C     6.4556730453    2.4613667561    0.1987687712
     N     7.1919837678    1.5511751473   -0.5017019459
     N     6.5130042912    0.3674031049   -0.4930261062
     C     7.0748815908   -0.8413852909   -0.9772388656
     N     8.2572516991   -0.9001828123   -1.4572085687
     C     6.1334057417   -1.9554127179   -0.8595366975
     C     4.9155692483   -1.8526651592   -0.1524269324
     C     4.0374108210   -3.0080453140   -0.1125845114
     C     2.6532913843   -2.9674890177    0.4843309886
     S     1.4687710098   -4.0105202539   -0.4020229754
     C     2.3937816808   -5.5095306920   -0.4393247225
     C     3.7934564754   -5.4709675335   -0.5412689212
     C     4.5030765367   -4.1860832888   -0.5977533202
     O     5.7028550946   -4.2962174450   -1.1931809188
     C     6.5355166297   -3.2158177071   -1.4419600388
     O     7.5153155229   -3.4725101020   -2.1045012358
     C     4.5047352113   -6.6739486694   -0.6208517633
     C     3.8377825407   -7.8915934034   -0.6129382081
     C     2.4468361518   -7.9198487664   -0.5325863088
     C     1.7266498909   -6.7338012380   -0.4430745227
     C     6.8733334282    3.8615501671    0.2923645711
     C     5.9135439966    4.8508005953    0.5337337901
     C     6.2981699062    6.1820693113    0.6341570675
     C     7.6389118025    6.5350738752    0.4920279546
     C     8.5970367611    5.5528656933    0.2516725545
     C     8.2195832175    4.2185941438    0.1538535570
     H     4.6219677613    2.2440642536    1.4048220515
     H     7.6939092091    1.7917340577   -1.3528021500
     H     8.7421459301   -0.0064705229   -1.3888103073
     H     2.2198313821   -1.9705388719    0.3992704034
     H     2.6581723987   -3.2391436363    1.5462819785
     H     5.5878872804   -6.6443450028   -0.6933581211
     H     4.4029750721   -8.8179052436   -0.6710615192
     H     1.9181951857   -8.8698360560   -0.5298891360
     H     0.6421925268   -6.7538559141   -0.3681082877
     H     4.8652078164    4.5782676515    0.6265954046
     H     5.5479302240    6.9467792036    0.8180249470
     H     7.9372541024    7.5776975804    0.5700842437
     H     9.6443749507    5.8242113823    0.1472055766
     H     8.9747826582    3.4531550863   -0.0095539904
