# Supplementary material for: Data-Driven Recommendation of Optimal Tuning Scheme for Range-Separated Hybrid Functionals in Solution-Phase UV/Vis Absorption Energy Prediction
Source: J Chem Theory Comput. 2025 Oct 23;21(21):11106–25. doi: 10.1021/acs.jctc.5c01044 (PMC12613327; doi:10.1021/acs.jctc.5c01044)
Supplement: Supplementary file 2 [file ct5c01044_si_002.zip › SI-data/xyzs/m0116.xyz]

44
-1.2162341743194916e+03 frame 25   xyz file generated by TeraChem
     O     1.7319980904    1.6150378493   -0.1726761996
     C     1.9467550327    0.4580960896    0.1706912867
     N     1.1758489939   -0.5684240258   -0.2779646576
     N     1.2883206291   -1.8921222472    0.1585368393
     C     1.5226879856   -1.9127535631    1.6056263605
     C     2.7457631011   -1.0742218438    1.9390856808
     C     2.9871254511    0.0485022277    1.1658529425
     C     4.1628916016    0.8172913457    1.4005381669
     N     4.5203134152    1.8221009357    0.5615042037
     C     5.6040925500    2.5125540960    0.8279256336
     C     6.0057870467    3.5116436861   -0.1972763503
     C     5.0228817656    4.2989146486   -0.8052149261
     C     5.3655973000    5.2057945723   -1.8025427753
     C     6.6912405703    5.3214053988   -2.2155251255
     C     7.6725393795    4.5261325468   -1.6274173234
     C     7.3339125380    3.6288462116   -0.6197548040
     C     6.3670745418    2.2621455817    2.0291168132
     N     6.0876936237    1.2308941474    2.7907346627
     C     5.0084576913    0.4665907433    2.4794691591
     C     4.7164212304   -0.6669258910    3.2739636793
     C     3.6113044778   -1.4293101426    2.9976804744
     C     7.4696340656    3.1429919775    2.4948866899
     C     7.3269267993    4.5342054717    2.5035803282
     C     8.3441368701    5.3396812644    3.0049501950
     C     9.5163098996    4.7651291456    3.4923061219
     C     9.6625423154    3.3795485886    3.4895388958
     C     8.6404661845    2.5715955309    3.0020444727
     O     1.6126480068   -3.2265848565    2.0582567194
     H     0.3566289850   -0.3416028226   -0.8284613170
     H     2.0958394820   -2.3146258559   -0.3058642984
     H     0.6322547137   -1.4777458132    2.0767212494
     H     3.9884323328    4.1927143067   -0.4883997015
     H     4.5948921619    5.8214208790   -2.2603170245
     H     6.9590110240    6.0274285992   -2.9981962996
     H     8.7064330112    4.6018830466   -1.9557011389
     H     8.1039312275    3.0070868172   -0.1700400087
     H     5.3865708795   -0.9081865740    4.0949241498
     H     3.3810803006   -2.3087400203    3.5926155371
     H     6.4128713981    4.9875478163    2.1279761747
     H     8.2194169295    6.4198288884    3.0163521245
     H    10.3136785724    5.3968103347    3.8768399204
     H    10.5744578124    2.9257391681    3.8703832529
     H     8.7452074135    1.4895050090    3.0055356437
     H     2.4504604836   -3.6046935386    1.7435241964
