# Supplementary material for: Data-Driven Recommendation of Optimal Tuning Scheme for Range-Separated Hybrid Functionals in Solution-Phase UV/Vis Absorption Energy Prediction
Source: J Chem Theory Comput. 2025 Oct 23;21(21):11106–25. doi: 10.1021/acs.jctc.5c01044 (PMC12613327; doi:10.1021/acs.jctc.5c01044)
Supplement: Supplementary file 2 [file ct5c01044_si_002.zip › SI-data/xyzs/m0843.xyz]

97
-2.6700086345409873e+03 frame 75   xyz file generated by TeraChem
     O     1.9072898308    3.3025313612    3.1772227939
     C     3.1815266379    3.0032705383    2.8775205874
     O     4.0608331724    3.3107440394    3.6475238462
     C     3.3848612181    2.3020208074    1.5477836887
     C     4.8098730675    1.8970950192    1.2932133788
     C     5.2027444500    0.5638499371    1.4055175963
     C     6.5234048045    0.1886880300    1.1754915773
     C     7.4839148168    1.1424989986    0.8303618301
     C     7.0891718595    2.4798712298    0.7163485801
     C     5.7691830431    2.8502130221    0.9441921149
     C     8.9006975600    0.7418581671    0.5781831402
     C     9.1363453201   -0.0134030633   -0.5775099397
     C     8.1712588611   -0.3867523767   -1.5645774942
     C     8.8156184216   -1.0935382209   -2.5392164784
     C    10.1982024504   -1.1769460807   -2.1834942513
     C    11.2169610930   -1.7946286051   -2.9203996819
     C    10.8005064753   -2.5080218757   -4.1638527439
     C    11.1906775610   -2.0391435859   -5.4207596338
     C    10.8019473934   -2.7069129078   -6.5785994140
     C    10.0151495413   -3.8600731058   -6.5092167435
     C     9.6243617466   -4.3273369036   -5.2503970380
     C    10.0089516025   -3.6598557911   -4.0939988253
     C     9.6213112116   -4.6033442743   -7.7588910353
     C    10.5391696786   -5.7490864858   -8.1565078504
     O    10.2073220615   -6.6034548776   -8.9470654397
     O    11.7671042660   -5.7725223023   -7.6248197741
     C    12.5793366128   -1.7849980946   -2.5815597783
     N    13.1322122752   -1.1480474363   -1.5116648507
     C    14.4629233119   -1.4150281529   -1.5864313250
     C    15.4520316899   -0.9733747726   -0.6908608775
     C    15.2183503248   -0.2151227618    0.4573328758
     N    14.0073790025    0.2375165197    0.9059927165
     C    14.1552556376    0.9262937104    2.0788136501
     C    13.1351646267    1.5115359102    2.8330947650
     C    11.7672795010    1.4873432059    2.5032977103
     N    11.2192396540    0.8989903893    1.4065936544
     C     9.8828498227    1.1509788892    1.4945604176
     C     9.5720828849    1.9167116584    2.6919058786
     C    10.7495912412    2.1342831174    3.3171590761
     C    13.5511238239    2.2147207947    4.0837042136
     C    13.2309439922    1.6892363910    5.3384530990
     C    13.6186595473    2.3465775846    6.5018591168
     C    14.3378528443    3.5442707000    6.4413459619
     C    14.6611926129    4.0659597423    5.1851560390
     C    14.2718554094    3.4115207922    4.0219231350
     C    14.7804019737    4.2413442173    7.7013774317
     C    16.1333358212    3.8152298100    8.2516472466
     O    16.6606524056    4.3783415330    9.1845825001
     O    16.7359866389    2.7669105567    7.6790479498
     C    15.5536349835    0.9084073951    2.3923341979
     C    16.1985223551    0.2236359205    1.4049884865
     C    16.8721320059   -1.3470493809   -0.9686897378
     C    17.4882348829   -2.4004588439   -0.2914016702
     C    18.8102586514   -2.7537275252   -0.5490558824
     C    19.5321272620   -2.0404984938   -1.5024000761
     C    18.9404557487   -0.9846755798   -2.1876514946
     C    17.6155094859   -0.6347618521   -1.9226831743
     O    16.9959876997    0.3919358396   -2.5582733936
     C    14.7692327589   -2.2557316336   -2.7324307635
     C    13.5926261995   -2.4910343971   -3.3526445958
     N    10.3400731096   -0.5105153345   -0.9972340537
     H     1.3050792245    2.9952015726    2.4782165311
     H     3.0277580996    2.9874096083    0.7663036119
     H     2.7206304422    1.4288295356    1.5174726668
     H     4.4683346626   -0.1924517515    1.6761835224
     H     6.8133226013   -0.8556221476    1.2686910140
     H     7.8232828700    3.2332506256    0.4391882889
     H     5.4791556068    3.8944600987    0.8449428946
     H     7.1215034299   -0.1283471389   -1.5285825739
     H     8.3842772738   -1.5118828778   -3.4387518269
     H    11.7954015418   -1.1381939604   -5.4939594435
     H    11.1055107532   -2.3208226424   -7.5501174118
     H     9.0120340319   -5.2240582860   -5.1764943301
     H     9.6987659821   -4.0386213922   -3.1227419396
     H     9.6001778841   -3.9224016684   -8.6196904988
     H     8.6170736265   -5.0290996307   -7.6697781161
     H    11.8764325534   -5.0317302356   -7.0005652978
     H    13.1214710647    0.0837741330    0.4351291653
     H     8.5859344585    2.2378979920    3.0014834232
     H    10.9225893619    2.6779059697    4.2370170630
     H    12.6732020571    0.7578392960    5.4042334945
     H    13.3564430868    1.9255656098    7.4708929027
     H    15.2160667386    4.9998329905    5.1178942167
     H    14.5232099925    3.8361990858    3.0526383897
     H    14.0599518788    4.0738740821    8.5115380068
     H    14.8366717603    5.3252014391    7.5540500622
     H    16.1916754691    2.4297061468    6.9437158730
     H    15.9934645553    1.3631188534    3.2699463840
     H    17.2585578489    0.0209275443    1.3288863899
     H    16.9102535742   -2.9504674805    0.4484393397
     H    19.2699351281   -3.5789666872   -0.0116893791
     H    20.5653532439   -2.3030176312   -1.7177270996
     H    19.5027651350   -0.4223433706   -2.9316724426
     H    17.6140638375    0.7960731918   -3.1876794805
     H    15.7522270868   -2.6197783824   -3.0038820110
     H    13.4145888867   -3.0906965685   -4.2360335657
     H    11.2206761469   -0.3828639417   -0.5087938525
