# Supplementary material for: Data-Driven Recommendation of Optimal Tuning Scheme for Range-Separated Hybrid Functionals in Solution-Phase UV/Vis Absorption Energy Prediction
Source: J Chem Theory Comput. 2025 Oct 23;21(21):11106–25. doi: 10.1021/acs.jctc.5c01044 (PMC12613327; doi:10.1021/acs.jctc.5c01044)
Supplement: Supplementary file 2 [file ct5c01044_si_002.zip › SI-data/xyzs/m1022.xyz]

26
-7.0550082888878944e+02 frame 43   xyz file generated by TeraChem
     O    -1.0548634465    1.8577757142   -0.0459389246
     C    -0.8843859996    0.6604085676   -0.0144096095
     C     0.1202467834   -0.2536043909    0.5632749330
     C    -0.4982549818   -1.4080607385    0.1064672159
     C    -1.5835165491   -0.6052438154   -0.5211242792
     O    -2.5995264831   -0.8298326677   -1.1410926471
     C    -0.2360987920   -2.8153985755    0.1804836602
     C    -0.6279720397   -3.8074249257   -0.7882867757
     C    -1.3355460338   -3.5993942171   -2.0902500911
     C    -0.1536778982   -5.0012204731   -0.3190357220
     N     0.4904987174   -4.7943513640    0.8799980678
     C     0.4562752938   -3.4770100506    1.2020808625
     C     1.0247958110   -2.9898094194    2.4901560556
     C     1.0721843952   -5.8391672729    1.6981920564
     O     1.2250209738   -0.0508866111    1.2488030092
     H    -0.7611162157   -2.9462504668   -2.7592219015
     H    -2.3122872712   -3.1274289814   -1.9489180442
     H    -1.4805605449   -4.5566278144   -2.6016286043
     H    -0.2087177766   -5.9940500343   -0.7476829509
     H     0.6253068295   -3.5632153877    3.3355273513
     H     0.7846462549   -1.9385733177    2.6513751035
     H     2.1172912976   -3.0933648782    2.5115058929
     H     1.0374237005   -6.7770623415    1.1412670599
     H     0.5130532998   -5.9587473052    2.6321390403
     H     2.1142956510   -5.6048051543    1.9339787600
     H     1.3463878855    0.9051475440    1.3945599915
