# Supplementary material for: Data-Driven Recommendation of Optimal Tuning Scheme for Range-Separated Hybrid Functionals in Solution-Phase UV/Vis Absorption Energy Prediction
Source: J Chem Theory Comput. 2025 Oct 23;21(21):11106–25. doi: 10.1021/acs.jctc.5c01044 (PMC12613327; doi:10.1021/acs.jctc.5c01044)
Supplement: Supplementary file 2 [file ct5c01044_si_002.zip › SI-data/xyzs/m0328.xyz]

50
-1.3370639998996717e+03 frame 72   xyz file generated by TeraChem
     N     0.7449782401   -0.5855151565    0.4246883777
     C     1.7785085537   -0.1395243790    0.1397699436
     C     3.0467528096    0.4134282361   -0.2174634921
     C     3.1484419171    1.2793268966   -1.3135665316
     C     2.0505418344    1.4946476871   -2.2055536950
     N     1.1638015769    1.6679913676   -2.9332555398
     C     4.3397338155    1.9671083092   -1.5193761273
     C     4.8717412135    2.7480794369   -2.6528895889
     C     5.2418263404    3.9672451489   -2.1949063878
     C     6.5768456160    3.9139082283   -1.5716460519
     C     6.5270882320    2.8862698299   -0.5897651875
     C     5.4591423134    1.8168952543   -0.6338440505
     C     5.4838592216    0.5935898481    0.1066210974
     C     4.2179143677    0.0311682824    0.4716465477
     C     4.1527832219   -0.9067763885    1.5521243729
     C     5.2858045966   -1.3129512064    2.1727353509
     C     6.5738783508   -0.9595695556    1.6575877760
     C     6.6806877221   -0.1030341320    0.5508212507
     C     7.9591814942   -0.0113937517   -0.1226675508
     C     8.1146872773    0.5042213525   -1.4321182171
     C     9.3507447114    0.5711022657   -2.0339434873
     C    10.5008181058    0.1210713054   -1.3586229568
     C    10.3742711292   -0.4462511397   -0.1132213600
     C     9.1099485554   -0.5531330826    0.5114100364
     C     8.9748686859   -1.2634661759    1.7423116949
     C     7.7438442210   -1.5102385286    2.2612565313
     C     7.4236144845    3.0427240280    0.5329044994
     C     7.2170885220    2.4483040647    1.8069644679
     C     8.1176795691    2.6120680629    2.8309679292
     C     9.2901617702    3.3745953951    2.6458973548
     C     9.4798117511    4.0350673573    1.4601887357
     C     8.5360319634    3.9284831558    0.4056507559
     C     8.6489617521    4.7787603756   -0.7240570598
     C     7.6296967759    4.8451774911   -1.6346537248
     H     5.6475047018    2.1879741065   -3.1863973494
     H     4.5197078061    4.5608336508   -1.6242906193
     H     3.1810890346   -1.2693226719    1.8763406133
     H     5.2365935771   -1.9855507990    3.0258663019
     H     7.2414616450    0.8152843774   -1.9946094817
     H     9.4341020359    0.9614445946   -3.0453075521
     H    11.4753074741    0.1894769803   -1.8357612608
     H    11.2431214047   -0.8486510095    0.4037674048
     H     9.8701635596   -1.6570838397    2.2187647297
     H     7.6248719251   -2.1228216885    3.1521500445
     H     6.3057925312    1.8961128353    1.9998886275
     H     7.9145350393    2.1598296533    3.7986907983
     H    10.0093774582    3.4745259349    3.4549121518
     H    10.3383989824    4.6881432154    1.3181509538
     H     9.5093440665    5.4401734368   -0.7991826672
     H     7.6290958480    5.5851426438   -2.4299883142
