# Supplementary material for: Data-Driven Recommendation of Optimal Tuning Scheme for Range-Separated Hybrid Functionals in Solution-Phase UV/Vis Absorption Energy Prediction
Source: J Chem Theory Comput. 2025 Oct 23;21(21):11106–25. doi: 10.1021/acs.jctc.5c01044 (PMC12613327; doi:10.1021/acs.jctc.5c01044)
Supplement: Supplementary file 2 [file ct5c01044_si_002.zip › SI-data/xyzs/m1036.xyz]

45
-1.8991775369381398e+03 frame 39   xyz file generated by TeraChem
    Cl     2.6010473495    0.6850021253    1.3186351161
     C     1.0266724996    0.0633271432    0.9233614017
     C     0.8100715442   -1.3296223994    1.0189644153
     C    -0.4232228691   -1.8441971815    0.7169591608
     C    -1.4779812203   -0.9901339815    0.3094529254
     C    -1.2428012113    0.4076529150    0.2037290474
     C     0.0376441170    0.9220561873    0.5265121399
     N    -2.1924506022    1.2951118666   -0.2056661374
     C    -3.3768727638    0.8251657593   -0.5142218350
     C    -3.7337147373   -0.5410316012   -0.4389403045
     C    -2.7842004605   -1.4344920889   -0.0269182858
     N    -3.1054186746   -2.8181311544    0.0591513085
     N    -3.0643058756   -3.4470499604    1.2591979256
     N    -3.4095313320   -4.6689719156    1.0609577770
     C    -3.6817090365   -4.8576410517   -0.2617512736
     C    -3.4870611598   -3.6576274003   -0.9301187887
     C    -3.6098803257   -3.2681366549   -2.3575420771
     C    -4.0951530708   -6.1595012317   -0.8147805150
     O    -4.3574760941   -6.2755684567   -2.0082927861
     C    -4.1667843653   -7.2918027084    0.1327223472
     C    -4.5595270702   -8.4978590955   -0.3051884063
     C    -4.6795224912   -9.7293197220    0.4803247743
     C    -4.2911180553   -9.8174800408    1.8240063383
     C    -4.4215663181  -11.0103919424    2.5210660831
     C    -4.9459676816  -12.1322806615    1.8825631449
     C    -5.3375292658  -12.0642409800    0.5472112408
     C    -5.2012727379  -10.8699959046   -0.1456503112
     C    -5.0576446817  -13.4423521093    2.6032766982
     F    -4.9209238889  -13.3089016882    3.9326336093
     F    -6.2439239473  -14.0360405713    2.3776657506
     F    -4.1143192724  -14.3152886846    2.1939321925
     H     1.6216784119   -1.9808996577    1.3290193697
     H    -0.5935398252   -2.9134781181    0.7930599804
     H     0.2034009671    1.9917822639    0.4462936477
     H    -4.1233735120    1.5489017783   -0.8387589389
     H    -4.7403482921   -0.8615474567   -0.6894466703
     H    -3.5549097188   -4.1624888620   -2.9788966373
     H    -2.8179916595   -2.5690182718   -2.6429710760
     H    -4.5752909582   -2.7835510125   -2.5433943839
     H    -3.8953291280   -7.0981061467    1.1661993754
     H    -4.8235068954   -8.5811933564   -1.3600911705
     H    -3.8775536748   -8.9516016051    2.3335170651
     H    -4.1161360580  -11.0674818244    3.5615435747
     H    -5.7474945100  -12.9398247682    0.0506448771
     H    -5.5051469297  -10.8145698264   -1.1885736438
