# Supplementary material for: Data-Driven Recommendation of Optimal Tuning Scheme for Range-Separated Hybrid Functionals in Solution-Phase UV/Vis Absorption Energy Prediction
Source: J Chem Theory Comput. 2025 Oct 23;21(21):11106–25. doi: 10.1021/acs.jctc.5c01044 (PMC12613327; doi:10.1021/acs.jctc.5c01044)
Supplement: Supplementary file 2 [file ct5c01044_si_002.zip › SI-data/xyzs/m0300.xyz]

39
-9.9267542274326138e+02 frame 84   xyz file generated by TeraChem
     C     2.6409761023    1.1160442877    1.2083310533
     C     3.6138917447    0.2097586320    0.5409440528
     C     5.0559951234    0.5338281137    0.5511132818
     O     5.6012979817    1.4925421216    1.0458615693
     N     5.6928995969   -0.5396135680   -0.1343780683
     C     4.7232238718   -1.4685017366   -0.5492697520
     C     3.4297148019   -0.9736353345   -0.0932543112
     C     2.1653204328   -1.6970787593   -0.3141615069
     C     1.0543256970   -1.0360937718   -0.8494283860
     C    -0.1435208982   -1.7155673257   -1.0449719644
     C    -0.2474153883   -3.0618612137   -0.7058420417
     C     0.8525653369   -3.7275036810   -0.1709176489
     C     2.0525350033   -3.0516145588    0.0218625928
     C     5.0744299141   -2.5481855950   -1.2715458357
     C     6.4533108791   -2.7399968906   -1.5815001896
     N     7.3809261033   -1.7898622627   -1.1249843037
     C     7.0545205826   -0.6415876819   -0.3905097555
     O     7.8766604954    0.1649719113   -0.0251640129
     C     8.6536209535   -2.1670942349   -1.5305673954
     C     9.8989111537   -1.4057452171   -1.2331855496
     C     8.5147992255   -3.3389941908   -2.2304195683
     C     7.1422790695   -3.7120918246   -2.2721228814
     C     6.5662252921   -4.9210605638   -2.9341068697
     H     2.4360518594    1.9978733360    0.5884537413
     H     3.0585738980    1.4818949957    2.1523625631
     H     1.6926878685    0.6087207929    1.4057971765
     H     1.1389834550    0.0113303654   -1.1286193881
     H    -0.9976426139   -1.1911199552   -1.4664263484
     H    -1.1846934682   -3.5917629559   -0.8574488394
     H     0.7756338596   -4.7770806790    0.1023774197
     H     2.9043852076   -3.5687299420    0.4571573213
     H     4.3304268191   -3.2575089951   -1.6155421405
     H    10.0636096081   -1.2961556747   -0.1569383541
     H     9.8717677197   -0.3966227910   -1.6557962779
     H    10.7460971897   -1.9457568921   -1.6659257049
     H     9.3373211620   -3.8858298086   -2.6770526258
     H     6.9895646923   -5.8407910344   -2.5131353060
     H     6.7861598342   -4.9247676854   -4.0082861130
     H     5.4793272209   -4.9697249968   -2.8167119742
