# Supplementary material for: Data-Driven Recommendation of Optimal Tuning Scheme for Range-Separated Hybrid Functionals in Solution-Phase UV/Vis Absorption Energy Prediction
Source: J Chem Theory Comput. 2025 Oct 23;21(21):11106–25. doi: 10.1021/acs.jctc.5c01044 (PMC12613327; doi:10.1021/acs.jctc.5c01044)
Supplement: Supplementary file 2 [file ct5c01044_si_002.zip › SI-data/xyzs/m0466.xyz]

70
-1.8714876300308206e+03 frame 54   xyz file generated by TeraChem
     C     3.1031436995    2.9191138683   -2.7950496259
     O     3.3700218434    1.7515891878   -2.0384596490
     C     3.4968170693    1.8875585159   -0.6967448854
     C     3.3669696265    3.0882279673   -0.0048860520
     C     3.5018331132    3.1320492134    1.3914120945
     C     3.7725393571    1.9536726486    2.0866151920
     C     3.9102201485    0.7516902178    1.3958586026
     C     3.7762403437    0.7047381838    0.0171708398
     O     3.8586323493   -0.4979459442   -0.6313484105
     C     5.0610355062   -0.6839910976   -1.3712283006
     C     3.3402660656    4.4168801945    2.1132501762
     C     2.3795760668    5.3545976267    1.7132776787
     C     2.2168142378    6.5513724365    2.3937335441
     C     3.0174088356    6.8512220594    3.5059635818
     C     3.9799525311    5.9156010197    3.9111334392
     C     4.1370908991    4.7217184499    3.2242736858
     C     2.8250800736    8.1128185411    4.2105329873
     N     3.6354919328    8.5065104387    5.2582643489
     C     3.2728844920    9.7460761901    5.8080757367
     O     3.8716533231   10.2773718807    6.7357024642
     C     2.1193744584   10.1345283635    5.0130976303
     C     1.8866520072    9.1075064499    4.0394190860
     C     0.7182548398    9.4849761017    3.2602959414
     O     0.1359924902    8.9667176853    2.3149329629
     N     0.3283212244   10.7022322165    3.8398405931
     C     1.1481666282   11.1029221911    4.8776595736
     C     0.9180129379   12.3342491488    5.6222439990
     C     1.8558118641   12.7504655817    6.5790339185
     C     1.6589558870   13.9226352522    7.2919293653
     C     0.5278548637   14.7220496389    7.0789387295
     C    -0.4103252109   14.2953853445    6.1296865309
     C    -0.2224452111   13.1229178263    5.4142893529
     C     0.3349884624   15.9806198496    7.8349243000
     C     1.4190590144   16.7954074697    8.1623186260
     C     1.2467239554   17.9787667680    8.8773176368
     C    -0.0250212363   18.3737206837    9.2883418127
     C    -1.1297810336   17.5646060817    8.9538394070
     C    -0.9429696820   16.3936528813    8.2389936293
     O    -2.3873869550   17.8913815955    9.3883342914
     C    -2.9869372884   18.9741203024    8.6846791343
     O    -0.2959433893   19.4873795518   10.0078334894
     C     0.7952849964   20.3192881041   10.3616146246
     H     3.0403340108    2.5936628818   -3.8348927708
     H     3.9095148663    3.6555717284   -2.6907145439
     H     2.1511361228    3.3760142122   -2.4977469003
     H     3.1739597067    4.0086944934   -0.5470393853
     H     3.8536151088    1.9639261963    3.1703730352
     H     4.1106133835   -0.1773163947    1.9238507732
     H     4.9946707067   -1.6765767912   -1.8229554267
     H     5.9344937202   -0.6434331294   -0.7079550671
     H     5.1625079484    0.0700340132   -2.1589004260
     H     1.7320592710    5.1331786367    0.8682920918
     H     1.4542978576    7.2591064600    2.0752431482
     H     4.6190508893    6.1049553118    4.7693171512
     H     4.9026392355    4.0204001717    3.5464639497
     H     4.4467519507    8.0073132104    5.5952452367
     H    -0.4414724894   11.2354913349    3.4599562679
     H     2.7346594599   12.1383436892    6.7702493872
     H     2.3882885289   14.2143492486    8.0436476093
     H    -1.2924073422   14.8997715580    5.9333908918
     H    -0.9805644461   12.8313451744    4.6925824094
     H     2.4208670598   16.5205058849    7.8413159350
     H     2.1147595440   18.5869660527    9.1108391227
     H    -1.8206071233   15.7873073135    8.0278372690
     H    -3.9779643400   19.1152136719    9.1224488660
     H    -3.0908426868   18.7337944901    7.6188170734
     H    -2.4036277498   19.8942062207    8.7976384079
     H     0.3682586858   21.1465243077   10.9311607221
     H     1.3021446259   20.7115500573    9.4714625462
     H     1.5181726650   19.7803814109   10.9860860064
