# Supplementary material for: Data-Driven Recommendation of Optimal Tuning Scheme for Range-Separated Hybrid Functionals in Solution-Phase UV/Vis Absorption Energy Prediction
Source: J Chem Theory Comput. 2025 Oct 23;21(21):11106–25. doi: 10.1021/acs.jctc.5c01044 (PMC12613327; doi:10.1021/acs.jctc.5c01044)
Supplement: Supplementary file 2 [file ct5c01044_si_002.zip › SI-data/xyzs/m0472.xyz]

99
-2.8440572183808945e+03 frame 98   xyz file generated by TeraChem
     C     9.3026595551   -1.3119090266    5.0666728901
     O     7.9826143424   -1.3367832677    4.5556792723
     C     7.6727482563   -2.3088080668    3.6617683512
     C     8.5637051208   -3.2844195449    3.2137889308
     C     8.1327552862   -4.2296707718    2.2826253848
     C     6.8310340786   -4.2269760063    1.7925406096
     C     5.9483832053   -3.2434163991    2.2521392461
     C     6.3600642711   -2.2942838539    3.1729070544
     C     6.3753210729   -5.2967310493    0.8228464948
     C     5.5202383364   -6.4021452011    1.4814166759
     C     4.2271903830   -6.3179006968    0.7115221631
     N     4.2474030563   -5.4260494613   -0.2137904591
     N     5.4556405415   -4.7875799872   -0.2034893063
     C     5.8123750345   -3.9807638670   -1.2630474560
     C     7.1044289401   -3.4350278255   -1.3500951000
     C     7.4539671380   -2.6065089740   -2.4108936856
     C     6.5426989392   -2.2956129806   -3.4135745883
     C     5.2698822308   -2.8542645173   -3.3183758375
     C     4.8858728773   -3.6839150067   -2.2772845032
     S     4.0888148862   -2.5284302792   -4.6112357436
     O     2.7649451774   -2.9487533457   -4.1393157643
     O     4.2886816997   -1.1476020392   -5.0668149512
     C     4.5727988300   -3.6173573886   -5.9330049489
     C     3.9830840875   -4.8709431378   -6.0281767468
     C     4.4172338444   -5.7063962334   -7.0563909268
     C     5.4141792270   -5.3094312481   -7.9348954077
     C     6.0095013250   -4.0391948959   -7.8181484262
     C     5.5618497914   -3.1789089844   -6.8060045852
     N     7.0276227508   -3.6486460098   -8.6644776049
     N     7.2917275443   -4.3848403992   -9.7866479512
     C     8.0871744286   -3.7261919515  -10.5518832232
     C     8.4709404558   -2.3815932732   -9.9890376121
     C     7.6143216602   -2.3010282505   -8.7083993532
     C     8.4004608796   -1.9515545757   -7.4631223174
     C     8.3681358874   -0.6577474877   -6.9528276222
     C     9.0982706586   -0.3018394888   -5.8181166100
     C     9.8709765233   -1.2668356759   -5.1713293649
     C     9.9149970543   -2.5716092692   -5.6787201844
     C     9.1908526865   -2.9043647296   -6.8114938784
     O    10.5976414077   -1.0444027659   -4.0460783650
     C    10.5959959302    0.2683576444   -3.5133983792
     C     8.5759736075   -4.2697116284  -11.8206292085
     C     8.1708449463   -5.5299086748  -12.2735898593
     C     8.6260619958   -6.0475924146  -13.4790595031
     C     9.5100471008   -5.2996115493  -14.2640575158
     C     9.9256766538   -4.0384897738  -13.8235676024
     C     9.4629612944   -3.5338623767  -12.6192583065
     O    10.0106345148   -5.7097185176  -15.4531648611
     C     9.6214931480   -6.9873241368  -15.9261210454
     C     3.0492101043   -7.1471513480    0.9695261252
     C     3.0754025855   -8.1317161703    1.9585426428
     C     1.9660336966   -8.9344682876    2.2163188868
     C     0.7990134532   -8.7538547697    1.4733820981
     C     0.7584957078   -7.7678178762    0.4761947729
     C     1.8649733740   -6.9793773908    0.2310139117
     O    -0.3376499203   -9.4695582399    1.6409713662
     C    -0.3422306753  -10.4782164431    2.6356817732
     H     9.3424303068   -0.4669549861    5.7566379991
     H    10.0378827437   -1.1629067004    4.2659501031
     H     9.5390474928   -2.2359706473    5.6091046301
     H     9.5881504970   -3.3163755270    3.5705428486
     H     8.8372600345   -4.9830288547    1.9328691410
     H     4.9278420583   -3.2170255560    1.8746595226
     H     5.6795545163   -1.5243821344    3.5277213846
     H     7.2566641570   -5.7342619170    0.3349439865
     H     5.3658088349   -6.2123234504    2.5493756182
     H     5.9783488683   -7.3926973264    1.3856974583
     H     7.8394378703   -3.6486050492   -0.5807766615
     H     8.4609153348   -2.1981761036   -2.4547185507
     H     6.8111423347   -1.6397740261   -4.2362058406
     H     3.8842805655   -4.0960653558   -2.2404924635
     H     3.2082998599   -5.1764491018   -5.3322914003
     H     3.9712918138   -6.6910587889   -7.1731985767
     H     5.7447031054   -5.9740274857   -8.7255857553
     H     5.9717342625   -2.1816265446   -6.6935228644
     H     8.2545955875   -1.5637658703  -10.6835463780
     H     9.5432022659   -2.3467628394   -9.7610192099
     H     6.8084496172   -1.5639531747   -8.8377398002
     H     7.7536772081    0.0974949005   -7.4406667413
     H     9.0437261831    0.7170427822   -5.4484782428
     H    10.5209944445   -3.3122264552   -5.1630226986
     H     9.2256479689   -3.9242803823   -7.1894244979
     H    11.2400139207    0.2360326806   -2.6327365935
     H     9.5862552470    0.5761639514   -3.2145973934
     H    10.9991097333    0.9908388494   -4.2338361385
     H     7.4835218173   -6.1156669158  -11.6689960402
     H     8.2878615174   -7.0284995445  -13.7970308822
     H    10.6136993508   -3.4686287075  -14.4424556903
     H     9.7997594284   -2.5514284711  -12.2970540720
     H    10.1346183878   -7.1231992534  -16.8798553719
     H     8.5374539047   -7.0403748842  -16.0855312979
     H     9.9269782425   -7.7795307950  -15.2316436003
     H     3.9755231829   -8.2861961764    2.5488952016
     H     2.0255924126   -9.6891047807    2.9937979879
     H    -0.1589613392   -7.6387229105   -0.0922401601
     H     1.8235679347   -6.2157294716   -0.5410724027
     H    -1.3366293785  -10.9269385202    2.6035806762
     H    -0.1647498697  -10.0556029087    3.6323393983
     H     0.4118824060  -11.2468377548    2.4262130738
