# Supplementary material for: Data-Driven Recommendation of Optimal Tuning Scheme for Range-Separated Hybrid Functionals in Solution-Phase UV/Vis Absorption Energy Prediction
Source: J Chem Theory Comput. 2025 Oct 23;21(21):11106–25. doi: 10.1021/acs.jctc.5c01044 (PMC12613327; doi:10.1021/acs.jctc.5c01044)
Supplement: Supplementary file 2 [file ct5c01044_si_002.zip › SI-data/xyzs/m0314.xyz]

35
-8.6529560930568755e+02 frame 42   xyz file generated by TeraChem
     N     0.9154108948   -0.3811105529   -0.5054917131
     C     2.0628094846   -0.1968653617   -0.4521716706
     C     3.4828824990   -0.0305080139   -0.4195946546
     C     4.0645330135    1.1791966168   -0.2077562031
     C     3.5061014283    2.4815880561    0.1010206672
     C     2.1822600520    2.7334660923    0.5054240634
     C     1.7390508371    4.0115334337    0.7836129898
     C     2.5993493623    5.1306286859    0.6666618402
     C     3.9364504011    4.8802400000    0.2774953434
     C     4.3633645162    3.5939113301    0.0130150313
     N     2.1584390885    6.3943460943    0.9262891428
     C     0.8007638399    6.6115305788    1.3814592197
     C     3.0715098820    7.5140964853    0.8317475127
     C     4.2758489472   -1.2623265165   -0.6706696729
     C     5.5256251424   -1.4445402120   -0.0656693579
     C     6.2833359915   -2.5830226404   -0.3142568053
     C     5.7701935608   -3.5508201216   -1.1630299558
     C     4.5300432914   -3.4156450062   -1.7669115215
     C     3.7882896331   -2.2682219990   -1.5144954669
     F     6.4896716018   -4.6636240897   -1.3949760798
     H     5.1500506461    1.1828231782   -0.3070941852
     H     1.4792012917    1.9155767976    0.6255568649
     H     0.7107563699    4.1453227977    1.1019429847
     H     4.6450897641    5.6968404413    0.1899825542
     H     5.4009569333    3.4377491969   -0.2780081695
     H     0.6035913254    6.0994316727    2.3333302644
     H     0.0682180687    6.2586857376    0.6437980543
     H     0.6423346228    7.6805260424    1.5306826495
     H     3.4961342206    7.6004754362   -0.1768924291
     H     3.9013893622    7.4275662139    1.5471272579
     H     2.5289228620    8.4352780625    1.0493300700
     H     5.9066301369   -0.6999108997    0.6286162021
     H     7.2504215982   -2.7326204790    0.1571516478
     H     4.1584354201   -4.1972595325   -2.4232275965
     H     2.8160349846   -2.1539683037   -1.9883388846
