# Supplementary material for: Data-Driven Recommendation of Optimal Tuning Scheme for Range-Separated Hybrid Functionals in Solution-Phase UV/Vis Absorption Energy Prediction
Source: J Chem Theory Comput. 2025 Oct 23;21(21):11106–25. doi: 10.1021/acs.jctc.5c01044 (PMC12613327; doi:10.1021/acs.jctc.5c01044)
Supplement: Supplementary file 2 [file ct5c01044_si_002.zip › SI-data/xyzs/m0499.xyz]

58
-1.5991998748645165e+03 frame 46   xyz file generated by TeraChem
     C     1.7554579625   -0.6036563147   -0.2509963312
     O     3.0725324965   -0.2125742227    0.1317866845
     C     3.2385329513    0.8682812157    0.9328597268
     C     2.5834609771    1.0536550163    2.1375584769
     C     2.8558126940    2.2205542809    2.9009956357
     C     3.7667045872    3.1534166779    2.4915681514
     C     4.4550510865    2.9796289826    1.2626399371
     C     4.2105369804    1.8180299033    0.4860914066
     C     4.9408590405    1.6064720584   -0.7106416013
     C     5.9031080343    2.4992344305   -1.0966923500
     C     6.1558629068    3.6743502995   -0.3430449807
     C     5.4112558593    3.9282379304    0.7913196991
     O     5.6614127553    5.0605223639    1.5165021944
     C     4.6467300877    6.0680884985    1.4539639025
     C     7.2091576131    4.6218504650   -0.7983246031
     C     8.5102322297    4.3350420790   -1.0143850467
     C     9.2263457319    3.0826364158   -0.7385108533
     C    10.3315672014    2.7718645031   -1.5429640756
     C    11.0647597255    1.6151305844   -1.3297397170
     C    10.7080028632    0.7618234122   -0.2803612414
     C     9.6245472852    1.0720545785    0.5495844448
     C     8.8900155162    2.2244232740    0.3176523050
     C    11.4666846224   -0.4330228145   -0.0447456997
     N    12.0799669432   -1.3997266006    0.1457877146
     C     6.7875672642    5.9555357236   -1.1270869899
     N     6.4427190769    7.0284615606   -1.4085940652
     C     1.6242394462    0.0633485296    2.6966409963
     C     1.8516691680   -1.2325985064    2.9964309380
     C     3.1066515502   -1.9856438998    2.8818264766
     C     4.3671590678   -1.4070158797    3.0836982088
     C     5.5165759974   -2.1761323201    2.9950768071
     C     5.4173320065   -3.5405198196    2.6984657427
     C     4.1659756194   -4.1355278619    2.5087673668
     C     3.0224165810   -3.3591034033    2.6145730971
     C     6.6066355013   -4.3377882261    2.6048103668
     N     7.5681022870   -4.9834465795    2.5297851612
     C     0.3026389878    0.5684941189    2.9555806164
     N    -0.7570279106    0.9994064861    3.1572328042
     H     1.7996683504   -0.8537908578   -1.3144468535
     H     1.0417696423    0.2124381097   -0.0987791246
     H     1.4345808430   -1.4824504318    0.3153835847
     H     2.3408145823    2.3472618875    3.8506956709
     H     3.9893708872    4.0100785831    3.1188118673
     H     4.7364154314    0.7204746853   -1.3018968269
     H     6.4770468620    2.3291555031   -2.0039610495
     H     4.9375818101    6.8333069455    2.1762435057
     H     3.6640907195    5.6674864138    1.7211592184
     H     4.6016458115    6.5066782263    0.4522605652
     H     9.1217911896    5.1194168637   -1.4584023916
     H    10.6130348520    3.4451711379   -2.3491097336
     H    11.9129433197    1.3745871215   -1.9638775103
     H     9.3662338279    0.4133246727    1.3736142778
     H     8.0624262994    2.4696969401    0.9754079229
     H     1.0005020051   -1.8131395145    3.3500215571
     H     4.4503414277   -0.3542822319    3.3338662533
     H     6.4913962179   -1.7265116661    3.1599941744
     H     4.0943664755   -5.1970399086    2.2906291822
     H     2.0465719005   -3.8206501938    2.4838348229
