# Supplementary material for: Data-Driven Recommendation of Optimal Tuning Scheme for Range-Separated Hybrid Functionals in Solution-Phase UV/Vis Absorption Energy Prediction
Source: J Chem Theory Comput. 2025 Oct 23;21(21):11106–25. doi: 10.1021/acs.jctc.5c01044 (PMC12613327; doi:10.1021/acs.jctc.5c01044)
Supplement: Supplementary file 2 [file ct5c01044_si_002.zip › SI-data/xyzs/m1156.xyz]

55
-1.5007943270751161e+03 frame 35   xyz file generated by TeraChem
     C     1.4336039834    0.4207105620   -0.0788358598
     C     2.6521410079   -0.3197570977    0.4280445113
     O     3.2646270228    0.3793994894    1.5293937693
     C     4.1056558315    1.3734760030    1.2164075149
     O     4.4100714003    1.6709773838    0.0746162058
     C     4.6180771741    2.0728024174    2.3938661854
     C     4.2443962971    1.9298841258    3.7461712151
     C     3.3854686976    1.0458590037    4.4314822988
     C     3.2744683411    1.1067675292    5.7999801876
     C     4.0525220567    2.0685538718    6.5054031913
     C     4.8675836846    2.9268291708    5.8401497701
     N     4.9379599168    2.8863329654    4.4711756559
     C     5.7355463762    3.6344501261    3.6094054077
     C     5.5560945867    3.1166262822    2.3367083009
     C     6.2168132288    3.6509302096    1.1074714591
     O     5.9091154457    4.6960895652    0.5795994940
     O     7.1755806328    2.8295525013    0.6924253382
     C     7.8858005179    3.2208312839   -0.5018268646
     C     9.0013181939    4.1906426389   -0.1785800149
     C     6.5876192766    4.7839095356    3.9410955091
     O     7.6035170606    4.9822269811    3.2841663526
     C     6.1778915066    5.7548454959    4.9975980927
     C     4.8327013552    6.0593074600    5.2211322355
     C     4.4763558864    7.0289152001    6.1514281878
     C     5.4842825082    7.6722055040    6.8572361904
     C     6.8300652605    7.3934586151    6.6526601398
     C     7.1710091875    6.4362291595    5.7051404695
    Br     4.9879336708    9.0117356081    8.1758333492
     C     2.3921157965    0.1720832196    6.5358036921
     C     2.7446862369   -0.3217589603    7.7944497900
     C     1.8856676343   -1.2050627848    8.4375190337
     N     0.7227340388   -1.6198470209    7.9277372412
     C     0.3901042476   -1.1416605159    6.7252188203
     C     1.1761479969   -0.2564465702    5.9976023977
     H     0.9495541644   -0.1672886079   -0.8661923566
     H     1.7134114329    1.3923978630   -0.4970723208
     H     0.7107635429    0.5762422104    0.7287358854
     H     3.3977844470   -0.4579053540   -0.3591500606
     H     2.3852117096   -1.2941594681    0.8433602898
     H     2.8512675192    0.3042674676    3.8495990305
     H     4.0019923381    2.1402879889    7.5867184274
     H     5.4868215160    3.6599298521    6.3399398873
     H     7.1701210418    3.6474565897   -1.2099432126
     H     8.2725169737    2.2818696375   -0.9039756973
     H     8.6003154641    5.1239462335    0.2274024665
     H     9.5606627080    4.4213416506   -1.0916979647
     H     9.6938567273    3.7564114026    0.5498835851
     H     4.0526111385    5.5550359409    4.6551241997
     H     3.4327947157    7.2757821635    6.3194681566
     H     7.5982313286    7.9138072031    7.2161979804
     H     8.2160050971    6.2072678884    5.5144614909
     H     3.6831671493   -0.0457540270    8.2675081268
     H     2.1523466917   -1.6025162381    9.4161820405
     H    -0.5623402523   -1.4796923340    6.3184210910
     H     0.8315806585    0.1067522863    5.0332656870
