# Supplementary material for: Data-Driven Recommendation of Optimal Tuning Scheme for Range-Separated Hybrid Functionals in Solution-Phase UV/Vis Absorption Energy Prediction
Source: J Chem Theory Comput. 2025 Oct 23;21(21):11106–25. doi: 10.1021/acs.jctc.5c01044 (PMC12613327; doi:10.1021/acs.jctc.5c01044)
Supplement: Supplementary file 2 [file ct5c01044_si_002.zip › SI-data/xyzs/m0248.xyz]

38
-1.0217919048305032e+03 frame 37   xyz file generated by TeraChem
     N     1.2690253973   -0.3023682143    0.8192231542
     C     2.5553230785   -0.1182365196    0.4643695699
     N     3.4016604397   -1.1405976755    0.3188049326
     N     4.5661363733   -0.5657547281   -0.0784701497
     C     4.4810037906    0.8170962822   -0.1950749157
     C     3.1635479267    1.1387127561    0.1662683660
     N     2.6676792591    2.4126551212    0.2055095058
     N     1.4671775591    2.5094456146    0.5845627006
     C     0.9767812633    3.8409294940    0.6144960805
     C     1.7135392558    4.9618197985    0.2158344644
     C     1.1366059243    6.2225230638    0.2822479574
     C    -0.1712309262    6.3802404983    0.7430500831
     C    -0.9042426938    5.2648768382    1.1383269402
     C    -0.3317970150    3.9988901542    1.0728833639
     N     5.5063353628    1.5780865784   -0.5888634413
     C     6.6240269186    0.9383205553   -0.8758739462
     C     6.7763458857   -0.4540487472   -0.7839117035
     C     5.7124215524   -1.2331449577   -0.3713272457
     C     5.7945953103   -2.7019069396   -0.2462421683
     C     5.2552436533   -3.3840128347    0.8498386113
     C     5.4198139410   -4.7592770925    0.9617192952
     C     6.1093680728   -5.4684416762   -0.0187790044
     C     6.6416708233   -4.7959754600   -1.1149215887
     C     6.4899627453   -3.4186909553   -1.2261252797
     H     0.9865207053   -1.1989980124    1.1851170583
     H     0.7500457436    0.5336979371    1.0557132989
     H     2.7296766356    4.8243233576   -0.1414139790
     H     1.7104645959    7.0926053261   -0.0287461297
     H    -0.6159842062    7.3713533270    0.7916026988
     H    -1.9241142352    5.3796918259    1.4976422222
     H    -0.8881391681    3.1148248791    1.3753360836
     H     7.4651093977    1.5526256548   -1.1939488355
     H     7.7276547077   -0.9239217385   -1.0048886170
     H     4.7080378818   -2.8353221986    1.6086525731
     H     5.0041187113   -5.2802477052    1.8205683149
     H     6.2285026130   -6.5455580927    0.0701258520
     H     7.1737378011   -5.3437569679   -1.8885745408
     H     6.8950048168   -2.8965103508   -2.0896519344
