# Supplementary material for: Data-Driven Recommendation of Optimal Tuning Scheme for Range-Separated Hybrid Functionals in Solution-Phase UV/Vis Absorption Energy Prediction
Source: J Chem Theory Comput. 2025 Oct 23;21(21):11106–25. doi: 10.1021/acs.jctc.5c01044 (PMC12613327; doi:10.1021/acs.jctc.5c01044)
Supplement: Supplementary file 2 [file ct5c01044_si_002.zip › SI-data/xyzs/m1142.xyz]

72
-1.9636739273136982e+03 frame 31   xyz file generated by TeraChem
     C     0.8415280499   -0.2742662084    1.6385126045
     C     0.2116080939    0.7647173886    1.0798459612
     C    -1.2043149888    0.7884947901    0.7580309459
     C    -1.8990101797    1.8180706354    0.2539697989
     O    -3.2318316876    1.6430245208    0.1057707546
     C    -3.5364760111    0.3730758053    0.7270155208
     C    -2.1862801987   -0.3358477888    0.9873799316
     O    -1.9803084080   -1.4917549543    0.2079539944
    Si    -1.7700331582   -1.6657491414   -1.4581388499
     C    -1.9977669863   -3.5358146137   -1.7171677674
     C    -3.4200485460   -3.9548371380   -1.3262332660
     C    -1.7631193321   -3.8755655306   -3.1955848551
     C    -0.9905703963   -4.3117066694   -0.8593322042
     C    -3.0408158807   -0.6909030227   -2.4429969590
     C    -0.0494677918   -1.1227600965   -1.9825700392
     C    -4.2980039650    0.6259193649    2.0168018578
     O    -5.4835546436    1.3588527980    1.8544031972
    Si    -6.8777583947    0.9869755667    0.9847657403
     C    -7.5252620676   -0.7671114120    1.3607815063
     C    -7.6272649190   -0.9781785624    2.8763822903
     C    -8.9279629725   -0.8825285922    0.7435577890
     C    -6.6381918589   -1.8614028101    0.7518140133
     C    -8.0830751708    2.2924494764    1.5864280196
     C    -6.6056238810    1.2187078507   -0.8628324916
     N    -1.4349629701    3.1067382341   -0.0919081972
     C    -1.4368659484    4.1078400545    0.8602722827
     C    -1.0536801411    5.3661935559    0.5836635640
     C    -0.6319277003    5.7135438002   -0.7605340886
     O    -0.2625686211    6.8148132239   -1.1374191443
     N    -0.6802592956    4.6427864838   -1.6564587982
     C    -1.0720834638    3.3496583157   -1.4158146194
     O    -1.0963833557    2.4891154011   -2.2772836015
     H     1.9011418644   -0.2245805797    1.8745207163
     H     0.3244704144   -1.2031020012    1.8692212301
     H     0.7688888250    1.6742235539    0.8544420437
     H    -4.1406322909   -0.1948571162    0.0166798066
     H    -2.1433432518   -0.6762357361    2.0310259526
     H    -4.1764342605   -3.4497881624   -1.9401157605
     H    -3.6337873127   -3.7304942212   -0.2740816865
     H    -3.5493962161   -5.0380852685   -1.4694163152
     H    -2.4621801786   -3.3457642129   -3.8553528781
     H    -1.9085280274   -4.9533711050   -3.3612480680
     H    -0.7432490607   -3.6291443477   -3.5164051668
     H    -1.1359356574   -4.1168547105    0.2098573571
     H     0.0449719864   -4.0513737247   -1.1124114464
     H    -1.1084898388   -5.3935074777   -1.0215987624
     H    -4.0688031958   -1.0061086809   -2.2310052265
     H    -2.8583986093   -0.8474691910   -3.5138676827
     H    -2.9614483007    0.3852344175   -2.2525615324
     H     0.7315681627   -1.6174313581   -1.3948418042
     H     0.0710141712   -0.0406526495   -1.8652299254
     H     0.1149635609   -1.3648550544   -3.0400128699
     H    -3.6496542959    1.1952498664    2.6969209851
     H    -4.4874527100   -0.3498152220    2.4879446780
     H    -8.2778064392   -0.2309384375    3.3479248695
     H    -6.6460202107   -0.9248620989    3.3638454923
     H    -8.0516273865   -1.9696950464    3.0937649867
     H    -9.6266413080   -0.1540067248    1.1726164573
     H    -9.3393928707   -1.8853194654    0.9319853725
     H    -8.9101342001   -0.7352298248   -0.3438663030
     H    -5.6375137379   -1.8853541167    1.1994749868
     H    -6.5205794647   -1.7384207660   -0.3321521591
     H    -7.0922538408   -2.8487089427    0.9233896594
     H    -8.3077494949    2.1793895028    2.6531729040
     H    -9.0280922448    2.2464896129    1.0331510492
     H    -7.6568406647    3.2916480379    1.4362930000
     H    -5.9746158054    0.4456641250   -1.3142194643
     H    -6.1369950998    2.1909917782   -1.0565372579
     H    -7.5708046056    1.2057778133   -1.3846487664
     H    -1.7644362281    3.7945404533    1.8465467506
     H    -1.0537056362    6.1343433713    1.3470077888
     H    -0.4036924040    4.8389318870   -2.6134267443
