# Supplementary material for: Data-Driven Recommendation of Optimal Tuning Scheme for Range-Separated Hybrid Functionals in Solution-Phase UV/Vis Absorption Energy Prediction
Source: J Chem Theory Comput. 2025 Oct 23;21(21):11106–25. doi: 10.1021/acs.jctc.5c01044 (PMC12613327; doi:10.1021/acs.jctc.5c01044)
Supplement: Supplementary file 2 [file ct5c01044_si_002.zip › SI-data/xyzs/m0274.xyz]

43
-1.3016819417476709e+03 frame 57   xyz file generated by TeraChem
     C    -0.2156612268   -3.1521897108    0.1845457487
     N    -0.2099212862   -1.7222422029    0.0077286726
     C    -1.3056428143   -0.8898652285    0.1124603937
     C    -2.6456288727   -1.2060425820    0.3538249046
     C    -3.5605441001   -0.1684727059    0.3961640280
     C    -3.1826071290    1.1802399637    0.2140838378
     C    -1.8399066349    1.4724851305   -0.0340551093
     C    -0.8970592414    0.4480192177   -0.0789145882
     C     0.5338370260    0.4118785059   -0.2922992420
     C     0.9128690746   -0.9471613403   -0.2188806367
     C     2.2437045240   -1.3433220983   -0.3651571371
     C     3.1878269755   -0.3527199984   -0.5989280297
     C     2.8264765769    1.0001290428   -0.6819396632
     C     1.5028236208    1.3883220576   -0.5285673903
     C    -4.1474010056    2.2847035530    0.2746092641
     C    -5.3973422694    2.2313283768    0.7614476198
     C    -6.3552509789    3.3425770952    0.8038730169
     C    -6.2168562830    4.5065696730    0.0395791792
     C    -7.1391263307    5.5433654244    0.1194597215
     C    -8.2428635946    5.4421037073    0.9691458588
     C    -8.4028198476    4.2776336799    1.7288866787
     C    -7.4769709321    3.2503930553    1.6403900517
     S    -9.4822304879    6.6911112779    1.1494497598
     C    -8.9119833416    8.0058499306    0.0587966472
     H    -1.1871804232   -3.5531994519   -0.1147025556
     H    -0.0182193578   -3.4370305354    1.2255979670
     H     0.5455250838   -3.6039465426   -0.4575156030
     H    -2.9722904509   -2.2318624784    0.5015583121
     H    -4.6075863349   -0.4086802967    0.5619113537
     H    -1.5324956289    2.5063783799   -0.1824547776
     H     2.5381708746   -2.3868749306   -0.2933225459
     H     4.2317676777   -0.6340656944   -0.7163182051
     H     3.5925669309    1.7493357342   -0.8645924629
     H     1.2239085770    2.4380847425   -0.5883354754
     H    -3.7690487753    3.2374489621   -0.0979185094
     H    -5.7584550490    1.3005758400    1.1995958114
     H    -5.3815353914    4.6060191797   -0.6493655662
     H    -6.9914159433    6.4249009171   -0.4967933643
     H    -9.2593118258    4.1774494473    2.3923756909
     H    -7.6195005257    2.3537260925    2.2408449185
     H    -9.6450763117    8.8114670782    0.1539375873
     H    -8.8821536665    7.6814949858   -0.9853576345
     H    -7.9325037027    8.3856726617    0.3633051699
