# Supplementary material for: Data-Driven Recommendation of Optimal Tuning Scheme for Range-Separated Hybrid Functionals in Solution-Phase UV/Vis Absorption Energy Prediction
Source: J Chem Theory Comput. 2025 Oct 23;21(21):11106–25. doi: 10.1021/acs.jctc.5c01044 (PMC12613327; doi:10.1021/acs.jctc.5c01044)
Supplement: Supplementary file 2 [file ct5c01044_si_002.zip › SI-data/xyzs/m0512.xyz]

78
-1.7280369173770878e+03 frame 60   xyz file generated by TeraChem
     C     4.4191839352    0.4045391457    1.4673709696
     C     3.3033383383    0.1797781046    0.4440477285
     C     3.7814145684    0.3962705327   -0.9932311899
     C     5.0924262254    0.7581586188   -1.3129373864
     C     5.4936674856    0.9480996559   -2.6329461615
     C     4.5962076482    0.7845040031   -3.6905784009
     C     3.2800250310    0.4220828968   -3.3774409404
     C     2.8868702201    0.2324924920   -2.0600703190
     C     5.0194432100    0.9871428333   -5.0957029187
     C     6.3003450349    0.6140605915   -5.5235410996
     C     6.6992362983    0.8011357532   -6.8378719109
     C     5.8249720299    1.3689313977   -7.7757184920
     C     4.5398855957    1.7417035488   -7.3540959095
     C     4.1502495064    1.5538198000   -6.0371305564
     C     6.2112432797    1.5700748267   -9.1665195903
     N     7.4858682295    1.3004965502   -9.6269419380
     C     7.6459137772    1.5437253428  -11.0001969883
     O     8.7021306040    1.3790523908  -11.5989202703
     C     6.3272836702    1.9994410483  -11.4096436665
     C     5.4825728711    2.0093568314  -10.2509065234
     C     4.1560825820    2.4366627101  -10.6663630079
     O     3.1060975500    2.6252922753  -10.0635356767
     N     4.3034058181    2.6322498574  -12.0484509120
     C     5.5825445498    2.3792394614  -12.5051302012
     C     5.9472238087    2.5135528733  -13.9095386005
     C     4.9916708446    2.7884640626  -14.8978712807
     C     5.3666827031    2.9147689852  -16.2263765850
     C     6.7052026409    2.7764876437  -16.6169023569
     C     7.6546031593    2.4962457088  -15.6254202706
     C     7.2874800358    2.3632974310  -14.2951897045
     C     7.1024691145    2.9215166534  -18.0367921649
     C     6.4723703727    3.8460434875  -18.8729311967
     C     6.8483514148    3.9836924367  -20.2067510293
     C     7.8668004820    3.2056114442  -20.7624119244
     C     8.4939153031    2.2793687247  -19.9176156049
     C     8.1246190327    2.1381552747  -18.5872077440
     C     8.3094083306    3.3298580998  -22.2218042244
     C     7.5057416393    4.3864877110  -22.9839115057
     C     9.7938052196    3.7254791820  -22.2692354000
     C     8.1211683180    1.9785533830  -22.9285265114
     C     2.7905820261   -1.2608769090    0.5982802772
     C     2.1608984506    1.1605282621    0.7517511880
     H     5.2548638204   -0.2892808123    1.3169904823
     H     4.0246799289    0.2376291409    2.4763931665
     H     4.8087960718    1.4287299874    1.4268626016
     H     5.8268356106    0.9053284022   -0.5265593622
     H     6.5186831101    1.2509115940   -2.8362609348
     H     2.5584447641    0.2649125424   -4.1763045479
     H     1.8568641976   -0.0566018420   -1.8628089180
     H     6.9885122294    0.1486324722   -4.8223953883
     H     7.6973918453    0.4798223257   -7.1235839853
     H     3.8472771918    2.1819244573   -8.0685251168
     H     3.1568405439    1.8710952408   -5.7294424173
     H     8.2668297004    1.0063816863   -9.0572147633
     H     3.5397470635    2.9838317634  -12.6089302896
     H     3.9389003553    2.8885503138  -14.6469511643
     H     4.6025085582    3.1028879348  -16.9762728408
     H     8.7032699499    2.4003650431  -15.8962137961
     H     8.0410253201    2.1427867156  -13.5420918638
     H     5.6894766574    4.4889995982  -18.4760814376
     H     6.3317438000    4.7230758234  -20.8117948551
     H     9.2880791634    1.6441327613  -20.3041582255
     H     8.6244290987    1.3918695193  -17.9733402832
     H     7.6242038487    5.3836571175  -22.5437037818
     H     6.4366100458    4.1443371587  -23.0086497579
     H     7.8610687326    4.4348364178  -24.0197936568
     H     9.9569461068    4.6916136258  -21.7769719110
     H    10.1257040657    3.8124839601  -23.3113015866
     H    10.4281868743    2.9809618148  -21.7754817122
     H     7.0674530027    1.6751779825  -22.9185238580
     H     8.7080988364    1.1855952468  -22.4520470359
     H     8.4449783233    2.0536703269  -23.9740756829
     H     3.5887428766   -1.9840968213    0.3928137877
     H     1.9581149698   -1.4698329419   -0.0825638314
     H     2.4361832546   -1.4247866040    1.6234491562
     H     2.4989971872    2.1988547621    0.6520210982
     H     1.8063305606    1.0134642694    1.7794951201
     H     1.3090369460    1.0136933995    0.0787073714
