# Supplementary material for: Data-Driven Recommendation of Optimal Tuning Scheme for Range-Separated Hybrid Functionals in Solution-Phase UV/Vis Absorption Energy Prediction
Source: J Chem Theory Comput. 2025 Oct 23;21(21):11106–25. doi: 10.1021/acs.jctc.5c01044 (PMC12613327; doi:10.1021/acs.jctc.5c01044)
Supplement: Supplementary file 2 [file ct5c01044_si_002.zip › SI-data/xyzs/m0506.xyz]

48
-1.3579160713819369e+03 frame 56   xyz file generated by TeraChem
     C     1.9394984879   -0.7215654541    1.0229320933
     N     2.9029570478   -0.2993009985    0.0294806518
     C     3.5603852368    0.8953704302    0.1851937122
     C     3.2168069542    1.7958644360    1.2169899686
     C     3.8725017304    3.0089734828    1.3546332826
     C     4.8988422908    3.3907600520    0.4833128285
     C     5.2481934923    2.4965199194   -0.5347939896
     C     4.6057314859    1.2779587539   -0.6834171851
     C     5.5893199954    4.6899413445    0.6302862541
     C     6.0200669148    5.1765516651    1.8646190049
     F     5.8175266201    4.4581644586    2.9791910306
     C     6.6628418755    6.3978559847    1.9994169006
     F     7.0268902774    6.7729096320    3.2346272154
     C     6.9328095541    7.2249833058    0.9090583546
     C     6.5079409366    6.7353033511   -0.3260609507
     C     5.8568728320    5.5188336097   -0.4596271980
     F     5.4788175400    5.1509053059   -1.6928706229
     F     6.7258578022    7.4451979257   -1.4432674693
     C     7.6169488318    8.5281214299    1.0485750955
     C     8.7641289009    8.6690653120    1.8368556700
     C     9.4156376113    9.8861027561    1.9607742848
     C     8.9362587922   11.0396225418    1.3028614341
     C     7.7816060482   10.8916729556    0.5039858070
     C     7.1449502836    9.6666927654    0.3865029675
     N     9.5618690766   12.2552512755    1.4381076581
     C    10.8430208872   12.3259623287    2.1072355695
     C     9.1499995756   13.3627502118    0.6026119765
     C     3.3803586640   -1.2574343658   -0.9440285617
     H     1.1084395712   -0.0089526538    1.0992327380
     H     2.3888334199   -0.8302395254    2.0215585761
     H     1.5237871514   -1.6866094861    0.7275538125
     H     2.4268057232    1.5494740154    1.9185202732
     H     3.5716717475    3.6763054885    2.1579740054
     H     6.0496428824    2.7509201818   -1.2231810333
     H     4.9230483557    0.6171164007   -1.4831029035
     H     9.1698624155    7.8054913023    2.3574995831
     H    10.3093028384    9.9347951201    2.5740108344
     H     7.3725609548   11.7409971390   -0.0329089871
     H     6.2557657008    9.5991196045   -0.2347174538
     H    10.7646461610   11.9901839896    3.1486098614
     H    11.1812772069   13.3637924041    2.1186008911
     H    11.6123982683   11.7168319715    1.6085024249
     H     8.0993438903   13.6229542682    0.7804836471
     H     9.2724993133   13.1484437344   -0.4700619793
     H     9.7538437362   14.2379969185    0.8493707587
     H     2.7388703821   -2.1400557513   -0.9186240929
     H     4.4141897896   -1.5766603109   -0.7436402478
     H     3.3425232791   -0.8449249219   -1.9603293824
