# Supplementary material for: Data-Driven Recommendation of Optimal Tuning Scheme for Range-Separated Hybrid Functionals in Solution-Phase UV/Vis Absorption Energy Prediction
Source: J Chem Theory Comput. 2025 Oct 23;21(21):11106–25. doi: 10.1021/acs.jctc.5c01044 (PMC12613327; doi:10.1021/acs.jctc.5c01044)
Supplement: Supplementary file 2 [file ct5c01044_si_002.zip › SI-data/xyzs/m1195.xyz]

91
-3.5259946007161197e+03 frame 56   xyz file generated by TeraChem
     C     6.6888010617    0.3916921833    2.0924171269
     O     5.8801693749    0.6427768811    0.9586437549
     C     4.7010589568    1.2898116752    1.1372378266
     C     4.2655249460    1.7186784421    2.3946012524
     C     3.0524099519    2.4000054752    2.5140433698
     O     2.5538285474    2.8506871127    3.6913173026
     C     3.3062196006    2.6200535549    4.8676748535
     C     2.2766316025    2.6527334979    1.3819664941
     C     2.7276222894    2.2184950321    0.1453532319
     C     3.9342741691    1.5308266442   -0.0192244694
     C     4.3697095207    1.1133797755   -1.3749358623
     C     4.2434658466    1.9993220204   -2.4520233025
     C     4.6084739353    1.6329293652   -3.7410058238
     C     5.1026759411    0.3511863954   -3.9953299196
     C     5.2230492370   -0.5478808309   -2.9308956651
     C     4.8705671439   -0.1669529297   -1.6431461332
     N     5.4655106413   -0.0274215027   -5.3111865576
     C     6.6366633413   -0.7694903995   -5.5405424088
     C     7.7872632642   -0.5333791490   -4.7570260362
     C     8.9484810614   -1.2521487783   -4.9575440211
     C     9.0039633719   -2.2222275428   -5.9672028930
     C     7.8545748431   -2.4429872990   -6.7557019186
     C     6.6736839885   -1.7378220352   -6.5454258684
     S     8.0902587855   -3.6915488455   -7.9706184989
     C     9.7310184599   -3.9312795413   -7.4298534706
     C    10.0643020197   -3.0938325525   -6.3850815949
     S    11.6864526459   -3.3516115743   -5.8705983178
     C    11.9113749684   -4.5933417582   -7.0804388757
     C    10.7799281946   -4.7916768436   -7.8345560588
     C    13.1871700785   -5.2756271170   -7.1877598090
     C    14.3889619215   -4.9317370304   -6.6022986856
     C    15.4392410816   -5.8073707026   -6.9380580624
     C    15.0495169260   -6.8238476493   -7.7897054177
     S    13.3511824360   -6.7052452609   -8.1371070876
     C    15.7785136800   -7.9607448833   -8.2991649887
     C    17.1118801540   -8.1001718885   -8.5170724587
     C    18.2003630996   -7.0763661202   -8.4094081719
     O    19.3360763151   -7.3850486388   -8.1362885892
     O    17.8903773852   -5.8039972720   -8.6724689837
     C    17.5921933455   -9.3986201027   -8.8853187694
     N    17.9705915036  -10.4534933647   -9.1880661113
     C     4.6137410111    0.3220047418   -6.3889120020
     C     5.1376554445    0.8498699761   -7.5716661604
     C     4.2913860308    1.2007975483   -8.6159665958
     C     2.9026194740    1.0521595811   -8.5144557356
     C     2.3908329093    0.5254399986   -7.3216514425
     C     3.2298653903    0.1584991839   -6.2782405467
     C     2.0324181784    1.4050992018   -9.6633476629
     C     2.3892993292    1.0228180466  -10.9533217784
     C     1.6249813657    1.3312837649  -12.0785686441
     C     0.4501940665    2.0568655970  -11.9034375155
     C     0.0593995622    2.4651858820  -10.6222132938
     C     0.8371719706    2.1480116911   -9.5153649097
     O     0.5192481234    2.5364809665   -8.2563669349
     C    -0.6609345826    3.2941452665   -8.0665708352
     O    -0.3897116552    2.4217004917  -12.9036892066
     C    -0.0374887033    2.0427337623  -14.2216963237
     H     7.5707439569   -0.1318603053    1.7186035059
     H     6.1709887082   -0.2441286792    2.8211291196
     H     6.9995075622    1.3254201901    2.5775103543
     H     4.8726903934    1.5291700294    3.2707937661
     H     2.7286679983    3.0578131619    5.6840127035
     H     4.2883132382    3.1065144292    4.8159183159
     H     3.4407801151    1.5468943890    5.0528711403
     H     1.3319851296    3.1778423297    1.4896016629
     H     2.1143572019    2.4032224343   -0.7340395140
     H     3.8759928836    3.0074877381   -2.2729895675
     H     4.5179561867    2.3456269903   -4.5567632360
     H     5.5896577453   -1.5542057697   -3.1177319998
     H     4.9668823295   -0.8851064104   -0.8344428537
     H     7.7542619997    0.2316166942   -3.9869244964
     H     9.8233155445   -1.0523102941   -4.3433576731
     H     5.7924163363   -1.9361452875   -7.1486497521
     H    10.7135629579   -5.5101380410   -8.6454852183
     H    14.5125680266   -4.0715936753   -5.9516873167
     H    16.4421709952   -5.7118421844   -6.5358863842
     H    15.1703635025   -8.8376040109   -8.5196785094
     H    16.9617162835   -5.7088681432   -8.9493877167
     H     6.2107638384    0.9954130203   -7.6675272025
     H     4.7174219652    1.6274736404   -9.5215186626
     H     1.3198006401    0.3832727607   -7.2140124118
     H     2.8118114738   -0.2619499727   -5.3669784240
     H     3.2990881329    0.4411237205  -11.0863152127
     H     1.9502139440    0.9977982349  -13.0579156163
     H    -0.8569777279    3.0380529285  -10.5300212027
     H    -0.7167096993    3.4959182098   -6.9952777246
     H    -1.5506947014    2.7333911401   -8.3788297920
     H    -0.6180590511    4.2434004141   -8.6148051479
     H    -0.8281111875    2.4295761563  -14.8673643981
     H     0.0141665008    0.9515263058  -14.3225940633
     H     0.9233036678    2.4808580887  -14.5192147813
