# Supplementary material for: Data-Driven Recommendation of Optimal Tuning Scheme for Range-Separated Hybrid Functionals in Solution-Phase UV/Vis Absorption Energy Prediction
Source: J Chem Theory Comput. 2025 Oct 23;21(21):11106–25. doi: 10.1021/acs.jctc.5c01044 (PMC12613327; doi:10.1021/acs.jctc.5c01044)
Supplement: Supplementary file 2 [file ct5c01044_si_002.zip › SI-data/xyzs/m1340.xyz]

41
-1.5245321586986133e+03 frame 33   xyz file generated by TeraChem
     N     6.5056543088   -0.7579541247   -0.6604188119
     C     5.6904879746   -1.2298325181   -1.3429371828
     C     4.7117925711   -1.7549185419   -2.2329423617
     C     3.8801512220   -2.7849073450   -1.9202471931
     C     3.7826967469   -3.5470189897   -0.7139192900
     C     4.5083238240   -3.4944822366    0.4649474390
     C     4.0786710254   -4.4348708812    1.4185348036
     C     3.0246038050   -5.2141940241    0.9823694465
     S     2.5612645186   -4.7779782595   -0.6128842660
     C     2.3484993230   -6.3222307652    1.6789422632
     C     2.2185926507   -7.5488755024    1.0173694058
     C     1.6319523122   -8.6424097726    1.6323390290
     C     1.1493663831   -8.5480992252    2.9409868474
     C     1.2489606058   -7.3066942414    3.6244697084
     C     1.8433087376   -6.1787355781    2.9909111895
     C     1.8693010543   -4.9305869091    3.7093602317
     C     1.3834806765   -4.8292176827    4.9700003983
     C     0.8135238520   -5.9603305255    5.6481955302
     C     0.7424878550   -7.1974654025    4.9570903230
     C     0.1621684583   -8.3264594131    5.5955394856
     C     0.0871621559   -9.5704427141    4.8764451080
     C     0.5546661612   -9.6746205596    3.6099907910
     C    -0.3225166915   -8.1986493223    6.9017133206
     C    -0.2450991987   -6.9828707953    7.5728483907
     C     0.3155667409   -5.8720578664    6.9531048875
     C     4.5786923983   -1.1421309132   -3.5894014652
     O     3.7727974876   -1.5344735535   -4.4032704660
     O     5.3895115314   -0.1227924946   -3.8916024055
     H     3.1923666896   -3.0483869531   -2.7237422982
     H     5.3326233582   -2.8111355337    0.6347588427
     H     4.5419094284   -4.5631250313    2.3913481986
     H     2.6140720114   -7.6495397822    0.0093384259
     H     1.5556742396   -9.5889282414    1.1020581497
     H     2.2748070711   -4.0519239082    3.2177573554
     H     1.4089548995   -3.8743504646    5.4910826421
     H    -0.3592731575  -10.4282053043    5.3752808768
     H     0.4912411568  -10.6168560689    3.0698081420
     H    -0.7644625882   -9.0657693714    7.3883477181
     H    -0.6276852878   -6.9005479639    8.5872727828
     H     0.3715295738   -4.9203478493    7.4774414861
     H     5.9875111521    0.1083500167   -3.1597381554
