# Supplementary material for: Data-Driven Recommendation of Optimal Tuning Scheme for Range-Separated Hybrid Functionals in Solution-Phase UV/Vis Absorption Energy Prediction
Source: J Chem Theory Comput. 2025 Oct 23;21(21):11106–25. doi: 10.1021/acs.jctc.5c01044 (PMC12613327; doi:10.1021/acs.jctc.5c01044)
Supplement: Supplementary file 2 [file ct5c01044_si_002.zip › SI-data/xyzs/m1426.xyz]

58
-1.2500871405948133e+03 frame 63   xyz file generated by TeraChem
     C     3.2600062015   -0.1517865376    0.6581714761
     C     1.7573137573   -0.1602764028    0.5724894359
     C     1.0326722806   -1.3383765937    0.5476081643
     C    -0.3697535457   -1.3384241135    0.4736410019
     C    -1.0852706048   -2.6033925427    0.4500772585
     N    -2.3654247044   -2.6618697749    0.3950364013
     C    -3.0157667826   -3.9192009048    0.3785286299
     C    -3.1265423967   -4.6751786605    1.5558610027
     C    -2.5304196714   -4.1920387268    2.8512076759
     C    -3.8293452821   -5.8801242442    1.5006130324
     C    -4.4061197973   -6.3229564765    0.3162934738
     C    -4.2951390622   -5.5516819039   -0.8357866127
     C    -3.6083387512   -4.3388691022   -0.8228023515
     C    -3.4851888585   -3.4954417051   -2.0610855870
     C    -1.0627414421   -0.1122480120    0.4161748330
     C    -0.3441885445    1.0997515609    0.4384164934
     C     1.0391261117    1.0464963444    0.5199649517
     C    -1.1270371924    2.3997020147    0.3528327405
     C    -0.3841613683    3.5670855341    0.9894452405
     C     0.3506167676    4.4905577766    0.2445681391
     C     1.0381955932    5.5269235806    0.8741840145
     C     0.9980431737    5.6572639672    2.2585366991
     C     0.2650610674    4.7423321268    3.0118738742
     C    -0.4173353289    3.7085152404    2.3803912903
     C    -1.5974205712    2.7019059820   -1.0640722955
     C    -0.8561669503    2.3393041850   -2.1895158394
     C    -1.2997102792    2.6654378251   -3.4698037597
     C    -2.4947116309    3.3566066288   -3.6429553929
     C    -3.2438265504    3.7209089896   -2.5260309867
     C    -2.7962874297    3.3957588803   -1.2502320091
     O    -2.3983929392   -0.0579637317    0.3419340863
     H     3.6614697053   -1.1701488140    0.6751555634
     H     3.6046242229    0.3597684577    1.5649984257
     H     3.7056097308    0.3704089918   -0.1970117909
     H     1.5504899466   -2.2963047129    0.5882287963
     H    -0.4776275447   -3.5176980141    0.4742437122
     H    -2.7879912165   -3.1438462032    3.0420418127
     H    -1.4357217282   -4.2573484508    2.8512367630
     H    -2.8963125729   -4.7937911246    3.6887568276
     H    -3.9269062751   -6.4733895846    2.4079911621
     H    -4.9505894280   -7.2639276026    0.2932541997
     H    -4.7521420343   -5.8886118557   -1.7643412170
     H    -4.0963739136   -3.9023601398   -2.8723505615
     H    -2.4466154207   -3.4460887566   -2.4108735885
     H    -3.8017810363   -2.4631082072   -1.8706323986
     H     1.5912801677    1.9844676478    0.5487850998
     H    -2.0355577881    2.2465431153    0.9488613701
     H     0.3795838724    4.4065830221   -0.8392669231
     H     1.6037574683    6.2377277507    0.2756506819
     H     1.5307291682    6.4688648857    2.7487792929
     H     0.2213658941    4.8367673566    4.0946649309
     H    -0.9876908292    2.9948541385    2.9731206885
     H     0.0736525969    1.7885069765   -2.0655444830
     H    -0.7086825185    2.3726276191   -4.3348644565
     H    -2.8437454953    3.6067264041   -4.6421559322
     H    -4.1828045392    4.2560841441   -2.6491999639
     H    -3.3857604179    3.6814969946   -0.3805316595
     H    -2.7297255577   -1.0025282024    0.3477557394
