# Supplementary material for: Data-Driven Recommendation of Optimal Tuning Scheme for Range-Separated Hybrid Functionals in Solution-Phase UV/Vis Absorption Energy Prediction
Source: J Chem Theory Comput. 2025 Oct 23;21(21):11106–25. doi: 10.1021/acs.jctc.5c01044 (PMC12613327; doi:10.1021/acs.jctc.5c01044)
Supplement: Supplementary file 2 [file ct5c01044_si_002.zip › SI-data/xyzs/m0738.xyz]

48
-1.3231593423818058e+03 frame 85   xyz file generated by TeraChem
    Br    -0.9231223350    0.9211677499   -2.7236949776
     C     0.8091078720    0.6605603061   -1.8702166923
     C     1.3174479918   -0.6263348716   -1.7609401391
     C     2.5535359853   -0.8026339126   -1.1496004282
     C     3.2686389726    0.2911828601   -0.6533509776
     C     2.7334106763    1.5741006376   -0.7875679487
     C     1.4972803603    1.7679157718   -1.3957736442
     C     4.6025206836    0.0831876293   -0.0618074058
     N     5.4319936896   -0.7517649242   -0.6614742383
     N     6.5943014082   -0.7360931853    0.0198505355
     C     6.5458587423    0.1346211437    1.0680244984
     C     5.2399372803    0.6763323377    1.0732427103
     C     4.9895808607    1.5720841042    2.1395183696
     C     6.0585998167    1.8760420525    2.9898516099
     C     7.3242857565    1.2982961095    2.8187447404
     N     7.5860033981    0.4117022684    1.8781458186
     C     5.5821833522    2.8278924542    3.9868082377
     O     6.1731147844    3.4253951540    4.8794960247
     N     4.2320451476    2.9347983785    3.7193453414
     N     3.8841153255    2.2687807227    2.5342972501
     C     2.5236106069    1.8352705500    2.4454937382
     C     1.5361606397    2.8044617478    2.2849406550
     C     0.2020053108    2.4171727297    2.2284492839
     C    -0.1379930334    1.0680667565    2.3089147915
     C     0.8575679931    0.1068540827    2.4661039798
     C     2.1938259901    0.4867446827    2.5511747254
     C     7.6911055104   -1.5132896781   -0.4403044310
     C     7.8977167548   -1.6402916244   -1.8128247817
     C     8.9572081630   -2.4141972887   -2.2737702013
     C     9.8115949782   -3.0460367805   -1.3726152940
     C     9.5953969649   -2.9104690615   -0.0035932508
     C     8.5293996540   -2.1521915732    0.4711891187
     H     0.7623358301   -1.4791079226   -2.1394716601
     H     2.9661395179   -1.8029359920   -1.0503241981
     H     3.2882891367    2.4372999703   -0.4284876627
     H     1.0866828386    2.7673783842   -1.5003201494
     H     8.1376103312    1.5679510921    3.4912066821
     H     3.7047524292    3.7733671105    3.9356859309
     H     1.8160516665    3.8518348486    2.1970213707
     H    -0.5718003326    3.1705743795    2.1055713973
     H    -1.1807163088    0.7659741740    2.2511324897
     H     0.5952221399   -0.9456835497    2.5373209110
     H     2.9720513279   -0.2581901657    2.6958769988
     H     7.2309984796   -1.1356581793   -2.5056116592
     H     9.1189277464   -2.5151446677   -3.3440968497
     H    10.6427048649   -3.6447530540   -1.7369025067
     H    10.2524309556   -3.4077884430    0.7055802767
     H     8.3481994078   -2.0570991289    1.5364663138
