# Supplementary material for: Data-Driven Recommendation of Optimal Tuning Scheme for Range-Separated Hybrid Functionals in Solution-Phase UV/Vis Absorption Energy Prediction
Source: J Chem Theory Comput. 2025 Oct 23;21(21):11106–25. doi: 10.1021/acs.jctc.5c01044 (PMC12613327; doi:10.1021/acs.jctc.5c01044)
Supplement: Supplementary file 2 [file ct5c01044_si_002.zip › SI-data/xyzs/m0710.xyz]

46
-9.7632830952438962e+02 frame 48   xyz file generated by TeraChem
     C     0.9933972941   -0.1797613977    0.3018774233
     O     2.2008435546    0.5460565371    0.1296266932
     C     2.9816470347    0.7528735905    1.2118954770
     C     2.6743709781    0.2821693023    2.4936498607
     C     3.5341014987    0.5320597353    3.5523003543
     C     4.7228909649    1.2557062309    3.3760726824
     C     5.0122535575    1.7154058029    2.0890783726
     C     4.1690036679    1.4829615391    1.0042664210
     C     4.5040241993    1.9895134867   -0.3383221916
     N     5.5718499514    2.6429142394   -0.5678811899
     C     5.7938336199    3.0904103806   -1.9275515657
     C     7.1094860024    2.5138266180   -2.4490982706
     N     7.3980279531    2.9168196438   -3.8170111563
     C     7.8001155985    4.3106565044   -3.8987549595
     C     8.4319678054    2.0711859353   -4.3878004315
     C     5.6643064458    1.5473103000    4.4618506463
     C     5.5057743286    1.2456002396    5.7608156003
     C     6.4633069898    1.5471154067    6.8305235253
     C     7.7275217154    2.1157259520    6.6220796922
     C     8.5506535212    2.3603500651    7.7118274329
     N     8.2243718118    2.0863051838    8.9806781698
     C     7.0206598062    1.5408192886    9.1775943397
     C     6.1222510300    1.2565050047    8.1571292771
     H     0.5286068395   -0.2202945342   -0.6844713150
     H     0.3221475637    0.3302059477    1.0026214333
     H     1.1910880987   -1.1982597437    0.6558385477
     H     1.7663359783   -0.2841244952    2.6716952264
     H     3.2668810826    0.1468036384    4.5330851453
     H     5.9242486240    2.2802190817    1.9069437729
     H     3.7767417399    1.7764920838   -1.1320290599
     H     5.8457811978    4.1866389257   -1.9087977132
     H     4.9757032027    2.8042061907   -2.6084371256
     H     7.0279197448    1.4199024295   -2.4284898881
     H     7.9294308398    2.7888518928   -1.7569011809
     H     7.0002684087    4.9691913184   -3.5463373089
     H     8.0086423218    4.5689579319   -4.9428335896
     H     8.7092754592    4.5224115640   -3.3033120722
     H     8.1114301188    1.0236768538   -4.3673503558
     H     9.3954428202    2.1479087741   -3.8481232166
     H     8.6062959999    2.3569175403   -5.4313952412
     H     6.5677256786    2.0679903473    4.1437608364
     H     4.5985183533    0.7423965214    6.0936239805
     H     8.0810817547    2.3648947890    5.6256901502
     H     9.5344350012    2.8022662547    7.5548849590
     H     6.7562212290    1.3165527292   10.2108520571
     H     5.1580453227    0.8112657986    8.3914609615
