# Supplementary material for: Data-Driven Recommendation of Optimal Tuning Scheme for Range-Separated Hybrid Functionals in Solution-Phase UV/Vis Absorption Energy Prediction
Source: J Chem Theory Comput. 2025 Oct 23;21(21):11106–25. doi: 10.1021/acs.jctc.5c01044 (PMC12613327; doi:10.1021/acs.jctc.5c01044)
Supplement: Supplementary file 2 [file ct5c01044_si_002.zip › SI-data/xyzs/m0062.xyz]

43
-1.5798602281917092e+03 frame 41   xyz file generated by TeraChem
     O     0.4945171404    0.8039077048   -2.1153996818
     C    -0.4225853946    0.7760638564   -1.1254485523
     C    -1.4543870733   -0.1683622677   -1.1256744339
     C    -2.3931815216   -0.1913932940   -0.1060855110
     C    -2.3207378382    0.7316719983    0.9382988549
     C    -1.3016276726    1.6682921460    0.9424822412
     C    -0.3383788395    1.7125384543   -0.0781840979
     C     0.6903373034    2.7444378437    0.0233889564
     N     0.7720248855    3.6493105096    0.9534703631
     C     1.8963442445    4.3828300492    0.6289606002
     C     2.4519735962    3.8648289558   -0.5196988595
     O     1.6824535903    2.8131143980   -0.9104558778
     C     3.6117402357    4.3739716640   -1.1451046226
     C     4.1828951079    5.4613219867   -0.5136643599
     C     3.6506442069    6.0349565974    0.6767066122
     C     2.4780858486    5.5005325879    1.2825421132
     C     1.9607593715    6.0808056024    2.4609025931
     C     2.5905609691    7.1648253521    3.0250730726
     C     3.7551257251    7.7054700680    2.4345191667
     C     4.2734264179    7.1541158470    1.2880081660
     C     4.2047906961    3.8312480641   -2.3738628522
     N     5.2745711180    4.3328645007   -2.9088960998
     C     5.6254415175    3.6483481364   -4.0550747900
     C     4.7763486506    2.5792953862   -4.3973431588
     S     3.5056623835    2.4580892428   -3.2218571401
     C     5.0068017395    1.7954102940   -5.5295076176
     C     6.1061951191    2.1024679649   -6.3169397466
     C     6.9609929350    3.1675166317   -5.9868098841
     C     6.7313133143    3.9432855920   -4.8637024598
     H     0.2924814016    0.0982981449   -2.7506900121
     H    -1.5076231947   -0.8855163182   -1.9429260579
     H    -3.1860893076   -0.9351154489   -0.1278518784
     H    -3.0531600304    0.7183361240    1.7404359823
     H    -1.2255444910    2.3962315371    1.7450999196
     H     5.0782564835    5.8988085256   -0.9465812763
     H     1.0645553078    5.6578213255    2.9073923898
     H     2.1920067472    7.6117728871    3.9326865989
     H     4.2410025856    8.5630580535    2.8933041145
     H     5.1699390380    7.5674989984    0.8306798238
     H     4.3461466947    0.9716476554   -5.7856897460
     H     6.3085351735    1.5078233147   -7.2042474301
     H     7.8147778116    3.3837371334   -6.6240840921
     H     7.3858088325    4.7693843140   -4.5985811380
