# Supplementary material for: Data-Driven Recommendation of Optimal Tuning Scheme for Range-Separated Hybrid Functionals in Solution-Phase UV/Vis Absorption Energy Prediction
Source: J Chem Theory Comput. 2025 Oct 23;21(21):11106–25. doi: 10.1021/acs.jctc.5c01044 (PMC12613327; doi:10.1021/acs.jctc.5c01044)
Supplement: Supplementary file 2 [file ct5c01044_si_002.zip › SI-data/xyzs/m0704.xyz]

40
-1.7637793751088952e+03 frame 48   xyz file generated by TeraChem
     C     1.5494906856    0.6999863097   -1.3365938322
     S     0.1739958617   -0.3515385738   -0.8265181246
     C     0.9185990546   -1.9227648106   -0.9838362969
     N     2.1411262222   -2.1290744971   -1.3900395830
     N     2.4756255029   -3.4479638415   -1.4195719102
     C     1.5062257557   -4.2237841459   -1.0272499695
     S     0.0508073411   -3.3717679037   -0.5944650422
     N     1.4723789818   -5.6135683170   -0.9474618227
     N     2.6300928724   -6.1354780065   -1.0338764595
     C     2.6641342952   -7.4908545633   -1.0083990439
     C     3.8955746625   -8.1695144438   -1.0620263014
     C     5.2393590349   -7.5794607682   -1.1346687595
     C     5.6194384400   -6.5891524607   -0.2211457872
     C     6.8802106027   -6.0084219952   -0.3056058816
     C     7.7687355830   -6.4045772158   -1.3027926819
     C     7.3944189699   -7.3860867906   -2.2179603804
     C     6.1366664575   -7.9733394368   -2.1356359957
     N     3.6611024431   -9.5017354662   -1.0657458001
     C     2.2874639492   -9.7309751604   -1.0247505193
     C     1.6206584196   -8.4921249793   -0.9823699509
     C     0.2214564710   -8.4707553392   -0.9393540543
     C    -0.4605200677   -9.6802187263   -0.9353090630
     C     0.2250139286  -10.9041079618   -0.9741666484
     C     1.6119993029  -10.9492881852   -1.0209432199
     C     4.6418704284  -10.5702448761   -1.0200634734
     H     1.1794290217    1.7254202061   -1.2586913197
     H     1.8358272481    0.4869039887   -2.3683704871
     H     2.4050101725    0.5632179226   -0.6722317147
     H     4.9266076416   -6.2852222679    0.5581310929
     H     7.1694486122   -5.2441488091    0.4115233891
     H     8.7532521835   -5.9474359955   -1.3676160018
     H     8.0813744701   -7.6930200501   -3.0026967281
     H     5.8398976148   -8.7248876484   -2.8634758285
     H    -0.3122852158   -7.5273952785   -0.9085471318
     H    -1.5473622334   -9.6803014093   -0.9014683177
     H    -0.3376432110  -11.8343376376   -0.9715235888
     H     2.1420256189  -11.8970368595   -1.0593378906
     H     5.6115257774  -10.1618477473   -0.7354488496
     H     4.7249339054  -11.0602688304   -1.9950467382
     H     4.3320526121  -11.3040062350   -0.2715343628
