# Supplementary material for: Data-Driven Recommendation of Optimal Tuning Scheme for Range-Separated Hybrid Functionals in Solution-Phase UV/Vis Absorption Energy Prediction
Source: J Chem Theory Comput. 2025 Oct 23;21(21):11106–25. doi: 10.1021/acs.jctc.5c01044 (PMC12613327; doi:10.1021/acs.jctc.5c01044)
Supplement: Supplementary file 2 [file ct5c01044_si_002.zip › SI-data/xyzs/m1397.xyz]

67
-2.2011178174874331e+03 frame 55   xyz file generated by TeraChem
     O     4.1082632794    1.6107980489   -1.0494694634
     N     5.1284679912    0.9623167773   -0.8871859710
     O     6.0435957748    1.2831989808   -0.1496339133
     C     5.2621092396   -0.2928336151   -1.6297974956
     C     4.2510878324   -0.6626341430   -2.4954395096
     C     4.3713848347   -1.8702558829   -3.1858868363
     C     3.5050016921   -2.4770084425   -4.1848899715
     C     2.3543322470   -2.0294688955   -4.7855267082
     C     1.6199174420   -0.8339830883   -4.6006232231
     C     0.4789553790   -0.6108794235   -5.3386873677
     C    -0.4026416864    0.4984506135   -5.3683390094
     C    -0.2070426962    1.7967853097   -4.9276737327
     C     1.0264589669    2.3568941219   -4.4459797706
     C     1.1086211543    3.6521908849   -4.0575174233
     O     0.0292952861    4.4700896209   -4.0754546748
     C    -1.1591287532    4.0120326865   -4.5483439241
     C    -1.2981153677    2.7363567727   -4.9732326622
     C    -2.2145169677    5.0373672687   -4.5188724589
     C    -2.1447540177    6.0983327672   -3.6091113965
     C    -3.1525202836    7.0546379321   -3.5707865422
     C    -4.2354953923    6.9667627316   -4.4413874744
     C    -4.3056067778    5.9186688889   -5.3560124011
     C    -3.3005660631    4.9606209571   -5.3982508871
     C     2.3235151301    4.3279013204   -3.5738871532
     C     3.5897917583    3.8684177679   -3.9539110723
     C     4.7341682199    4.4942089335   -3.4763387553
     C     4.6286933473    5.5883316949   -2.6212994054
     C     3.3719683214    6.0579591954   -2.2491917833
     C     2.2242316686    5.4350471850   -2.7238855812
     C     4.1248490219   -3.7538898155   -4.5080512794
     C     5.2892430305   -3.9414404941   -3.7227443586
     C     5.4988208735   -2.7120797952   -2.9661819489
     C     6.5392170506   -2.2215902157   -2.1655515230
     C     6.4257950581   -1.0358979735   -1.4678497437
     N     7.8682776219   -2.8347492389   -2.1479654414
     O     8.2481433542   -3.3497367273   -3.1873496298
     O     8.5300387727   -2.7336543988   -1.1341485593
     C     5.9265789714   -5.1895991257   -3.7889312321
     C     5.5392058373   -6.1554322324   -4.6951060242
     C     4.4424787971   -5.8891751877   -5.5109307995
     C     3.7052587257   -4.7267026179   -5.4157897408
     N     4.0243988718   -6.9131657905   -6.4713314222
     O     4.6895477270   -7.9315206170   -6.5384185653
     O     3.0364719740   -6.6832716389   -7.1485055399
     N     6.9171181245   -5.6153884982   -2.8002910716
     O     6.7737991198   -5.1920240361   -1.6642206540
     O     7.7723195205   -6.4042520524   -3.1502691425
     H     3.3990428857   -0.0052945178   -2.6022190481
     H     1.9368372977   -2.6945866317   -5.5432465792
     H     1.9321234686   -0.1172478914   -3.8536782346
     H     0.1725832482   -1.4373914328   -5.9840399567
     H    -1.3654522973    0.3076838183   -5.8391855238
     H     1.9277083544    1.7619796541   -4.4075996446
     H    -2.2716480516    2.3996143567   -5.3138128332
     H    -1.3048411421    6.1672436352   -2.9240320732
     H    -3.0915670352    7.8710814250   -2.8556444357
     H    -5.0216096886    7.7171364012   -4.4113091780
     H    -5.1413211066    5.8517705595   -6.0478983644
     H    -3.3494984014    4.1629781141   -6.1347530012
     H     3.6840584240    3.0340350175   -4.6439209078
     H     5.7123295097    4.1312667983   -3.7811665382
     H     5.5255784268    6.0766669339   -2.2486395804
     H     3.2836084898    6.9119277760   -1.5824354084
     H     1.2460563768    5.8003626989   -2.4253339677
     H     7.2347970678   -0.6813911000   -0.8404329369
     H     6.0507102796   -7.1093007373   -4.7416797943
     H     2.8262672560   -4.6023497712   -6.0392517221
