# Supplementary material for: Data-Driven Recommendation of Optimal Tuning Scheme for Range-Separated Hybrid Functionals in Solution-Phase UV/Vis Absorption Energy Prediction
Source: J Chem Theory Comput. 2025 Oct 23;21(21):11106–25. doi: 10.1021/acs.jctc.5c01044 (PMC12613327; doi:10.1021/acs.jctc.5c01044)
Supplement: Supplementary file 2 [file ct5c01044_si_002.zip › SI-data/xyzs/m1383.xyz]

75
-1.7636479430495565e+03 frame 89   xyz file generated by TeraChem
     C     7.2485804167    2.5011848779   -0.4608243787
     C     5.9968619504    1.6788772281   -0.3035572735
     C     4.8063906143    2.2489759142    0.1435225117
     C     3.6359133666    1.4997228902    0.3140747100
     C     3.6794837678    0.1470419488    0.0056587263
     C     4.8634761991   -0.4478196455   -0.4403972739
     C     6.0100944572    0.3037892832   -0.5952985283
     C     4.5845216712   -1.8959370145   -0.7803633428
     C     4.4327824151   -2.0046359519   -2.3052792364
     C     5.6609481230   -2.8692617539   -0.3094733006
     C     3.2056027931   -2.1215136486   -0.0536694848
     N     2.6476896437   -0.7902619940    0.0254242236
     C     1.4418811373   -0.5475356221    0.7800307148
     C     2.2627731112   -3.0592911250   -0.7355045889
     C     1.5612029419   -3.9799270062   -0.0677085442
     C     1.7217034092   -4.1650989317    1.3641953090
     C     2.7367903740   -3.4411691920    1.9722821209
     O     3.5288984399   -2.5965138168    1.2827219362
     C     3.0286222457   -3.6165394586    3.3589194832
     C     2.2609102461   -4.4984000688    4.0868732478
     C     1.1978858331   -5.2280320941    3.5123986352
     C     0.9153209926   -5.0644515485    2.1298266819
     C    -0.1630682010   -5.8053551943    1.5791338905
     C    -0.9040445283   -6.6587460754    2.3592171760
     C    -0.6152620751   -6.8223263623    3.7324188246
     C     0.4160284380   -6.1168877289    4.2948842710
     C     4.1243776254   -2.9591717472    4.0777805294
     N     4.5677696236   -3.3235270767    5.2432856141
     C     5.5463369323   -2.4051956540    5.5689969405
     C     5.6699208668   -1.5148268768    4.5358633699
     O     4.7464859729   -1.8692899162    3.5878655113
     C     6.5271136613   -0.3687297929    4.2354105010
     C     7.8467596377   -0.3262265045    4.7035344523
     C     8.6513201805    0.7743903470    4.4361440630
     C     8.1543355802    1.8416295942    3.6910931996
     C     6.8504730724    1.7950245568    3.2051346998
     C     6.0401290987    0.6966287598    3.4699896702
     C     6.2318196240   -2.4928104265    6.8697735064
     C     6.4750755192   -3.7529858150    7.4262059644
     C     7.0948545865   -3.8700295273    8.6653185065
     C     7.4747927185   -2.7295337662    9.3686606481
     C     7.2233477784   -1.4709776490    8.8278465308
     C     6.6018589179   -1.3515855599    7.5893007344
     H     7.0413185143    3.5684080022   -0.3290140155
     H     7.6955629086    2.3659206088   -1.4529754017
     H     8.0073433701    2.2151279870    0.2786925523
     H     4.7835707608    3.3139086020    0.3705834218
     H     2.7249222142    1.9751348743    0.6681144631
     H     6.9296435224   -0.1622835672   -0.9486248604
     H     5.3686052086   -1.6886944767   -2.7783278523
     H     3.6314157737   -1.3575983429   -2.6795563847
     H     4.2292422967   -3.0365378992   -2.6142875013
     H     6.5805753192   -2.6995790488   -0.8811034478
     H     5.3463045627   -3.9056390534   -0.4797535483
     H     5.8836460738   -2.7433813933    0.7522815953
     H     0.7389146042   -1.3666306900    0.6058809700
     H     0.9708812382    0.3787037319    0.4348795709
     H     1.6325502628   -0.4634911244    1.8605155701
     H     2.1195212778   -2.9183431108   -1.8013137622
     H     0.8656729259   -4.6116419116   -0.6117952426
     H     2.4879092984   -4.6319349635    5.1412356020
     H    -0.4197503508   -5.6970095298    0.5298965240
     H    -1.7264176966   -7.2140462367    1.9140913121
     H    -1.2116537141   -7.5025475602    4.3350868489
     H     0.6543244496   -6.2244780214    5.3511461079
     H     8.2422666840   -1.1625698064    5.2733304367
     H     9.6739461489    0.7941902859    4.8053077653
     H     8.7836627708    2.7042133181    3.4848148767
     H     6.4560387889    2.6169581393    2.6140434788
     H     5.0257735374    0.6641233296    3.0811704290
     H     6.1699087176   -4.6399129020    6.8770749170
     H     7.2815082621   -4.8565499228    9.0832956199
     H     7.9589102839   -2.8208889728   10.3381639727
     H     7.5029130127   -0.5749957780    9.3771878392
     H     6.3916148703   -0.3658370971    7.1820822041
