# Supplementary material for: Data-Driven Recommendation of Optimal Tuning Scheme for Range-Separated Hybrid Functionals in Solution-Phase UV/Vis Absorption Energy Prediction
Source: J Chem Theory Comput. 2025 Oct 23;21(21):11106–25. doi: 10.1021/acs.jctc.5c01044 (PMC12613327; doi:10.1021/acs.jctc.5c01044)
Supplement: Supplementary file 2 [file ct5c01044_si_002.zip › SI-data/xyzs/m0923.xyz]

51
-1.3327293731552545e+03 frame 67   xyz file generated by TeraChem
     C     2.6804163633    0.4297256315   -2.2140871807
     C     1.3516952844    0.4178260680   -1.5083749371
     C     0.2005709124   -0.0430847360   -2.1597037159
     C    -1.0326184795   -0.0437567832   -1.5238187172
     C    -1.1514417493    0.4151578130   -0.2080477420
     C    -0.0122244288    0.8907358808    0.4433603708
     C     1.2238272791    0.8819338403   -0.1987775454
     C    -2.4790988759    0.4708493620    0.4558663739
     C    -3.3495910246   -0.5537550055    0.6188886821
     C    -3.1166740973   -1.9754148733    0.3715937329
     C    -4.2695132784   -2.8085811998    0.2149013144
     C    -4.1149923686   -4.1444329152   -0.0142011365
     C    -2.8072254819   -4.6910999471   -0.0894009000
     C    -1.7212433073   -3.7944333669    0.0952388359
     N    -1.8886642649   -2.4640904776    0.3316331512
     C    -0.3985490163   -4.3065854165    0.0382512293
     C    -0.1761710416   -5.6412350197   -0.1963963089
     C    -1.2605436435   -6.5304444970   -0.3821445533
     C    -2.5510140718   -6.0630810818   -0.3284933681
     N    -2.7832232636    1.7553384962    0.8813592973
     N    -3.8886780372    2.0264607336    1.5801229661
     C    -4.1644614095    3.2582975900    1.8119637412
     C    -5.3430241320    3.6295561765    2.5952203305
     C    -6.2151958788    2.6683191370    3.1293373273
     C    -7.3233657983    3.0548136842    3.8625117040
     C    -7.5543893411    4.4131515960    4.0628517049
     C    -6.7095940375    5.3896068055    3.5501527882
     C    -5.6044483275    4.9884924359    2.8148227168
     N    -8.7206186603    4.8233952055    4.8352667858
     O    -9.4715290813    3.9534289774    5.2502728917
     O    -8.8916356787    6.0176859624    5.0289683195
     H     2.8659719552   -0.5207689888   -2.7266481292
     H     3.5014683018    0.6090428732   -1.5129455557
     H     2.7112917268    1.2194740662   -2.9751272042
     H     0.2744463467   -0.4040537388   -3.1841847228
     H    -1.9161617140   -0.4023810459   -2.0463570623
     H    -0.0865128638    1.2544526685    1.4662925757
     H     2.1042868682    1.2425458625    0.3298944233
     H    -4.3371598024   -0.3020220137    0.9968036683
     H    -5.2583038763   -2.3609089631    0.2747639812
     H    -4.9772885771   -4.7964117598   -0.1418327329
     H     0.4243122108   -3.6104076525    0.1821173241
     H     0.8417177638   -6.0220470672   -0.2407376274
     H    -1.0671468039   -7.5843703957   -0.5666700865
     H    -3.3939802571   -6.7374463385   -0.4684763098
     H    -2.2109748389    2.5225278410    0.5359004729
     H    -3.5312905946    4.0712015200    1.4384989091
     H    -6.0145861996    1.6139890225    2.9646660215
     H    -8.0048103231    2.3212859474    4.2796110857
     H    -6.9190859022    6.4391215330    3.7255765609
     H    -4.9327880563    5.7386508640    2.4041546980
