# Supplementary material for: Data-Driven Recommendation of Optimal Tuning Scheme for Range-Separated Hybrid Functionals in Solution-Phase UV/Vis Absorption Energy Prediction
Source: J Chem Theory Comput. 2025 Oct 23;21(21):11106–25. doi: 10.1021/acs.jctc.5c01044 (PMC12613327; doi:10.1021/acs.jctc.5c01044)
Supplement: Supplementary file 2 [file ct5c01044_si_002.zip › SI-data/xyzs/m0712.xyz]

136
-3.2532285362923103e+03 frame 94   xyz file generated by TeraChem
     C     6.9398383123    0.5742209122   -1.3427991442
     O     7.7102207482    0.7748996821   -0.1690486225
     C     7.4560894287   -0.0175940680    0.8967556026
     C     6.4598003590   -0.9965185379    0.9343719845
     C     6.2885156544   -1.7574105450    2.0883471871
     C     7.1026720009   -1.5540651920    3.1951762257
     C     8.0973108077   -0.5759837165    3.1574945634
     C     8.2724357114    0.1884464155    2.0167661101
     N     6.9086004427   -2.3511143950    4.3673032961
     C     7.2760201934   -3.6611396532    4.5327366880
     N     6.7716493225   -4.1583927084    5.6425867295
     C     6.0409241724   -3.1499989800    6.2230531830
     C     6.1006092741   -2.0136515462    5.4436029576
     C     5.4131335689   -0.7131786912    5.5562521557
     C     4.0146085973   -0.6723021538    5.5139913579
     C     3.3391121645    0.5387598469    5.6279111952
     C     4.0531952775    1.7252956652    5.7801183661
     C     5.4451611236    1.6942390210    5.8256241661
     C     6.1218541852    0.4824630821    5.7185274879
     C     5.3524252827   -3.3706083987    7.5066337604
     C     5.1129455433   -2.3288082827    8.4113160951
     C     4.4697063881   -2.5742044604    9.6208913730
     C     4.0630617844   -3.8644937719    9.9532187789
     C     4.3084243041   -4.9101860834    9.0654980020
     C     4.9471240875   -4.6654687363    7.8543398278
     C     8.1056956114   -4.4335719110    3.5920758426
     C     9.2779492577   -3.9021275966    3.0165272408
     C    10.0794415647   -4.6491233419    2.1679325072
     C     9.6972276951   -5.9659028743    1.8968018045
     C     8.5254038062   -6.5186129115    2.4640966664
     C     7.7356625414   -5.7494277220    3.3151832673
     C     8.4313672482   -7.8739445728    1.9650430444
     C     7.5162477236   -8.9089014104    2.1562657919
     C     7.7114836033  -10.1331079112    1.5167403479
     C     8.8407251197  -10.2967841910    0.6859988933
     C     9.7666226841   -9.2852098278    0.4814121953
     C     9.5548822084   -8.0674005764    1.1319535271
     N    10.3171901483   -6.9138699014    1.1106152646
     C    11.5158184841   -6.7068661968    0.3197314785
     C    11.2194117827   -6.1928086019   -1.0828633956
     C     6.7489455300  -11.2483975575    1.7044274158
     C     5.3631350429  -10.9884199190    1.7682090837
     C     4.4252608856  -11.9925795967    1.9536435761
     C     4.8908540267  -13.3036967318    2.0738221396
     C     6.2715729804  -13.5929431282    2.0160627254
     C     7.1947561738  -12.5640732083    1.8293013571
     C     6.3937411016  -15.0236742286    2.2000842086
     C     7.4763872768  -15.8979654465    2.2487774659
     C     7.2514792251  -17.2591195774    2.4556689677
     C     5.9329856429  -17.7295844555    2.6233646354
     C     4.8399900534  -16.8787981113    2.5723830244
     C     5.0778742357  -15.5192349435    2.3530073941
     N     4.1807825703  -14.4765848219    2.2553762767
     C     2.7457170909  -14.5730263606    2.4453879230
     C     2.3295925797  -14.4165312534    3.9021321454
     C     8.4231138030  -18.1454129079    2.5573534309
     N     9.5457726230  -17.8030912207    3.1544071713
     C    10.4025655835  -18.8673737680    3.0113082381
     C     9.7844956974  -19.8807163262    2.3089609639
     N     8.5083375090  -19.4099699734    2.0341073540
     C     7.5769004096  -20.0229673814    1.1371463336
     C     6.6952917101  -20.9991649446    1.5827909281
     C     5.7872166551  -21.5855252437    0.7044632910
     C     5.7658337042  -21.1852432961   -0.6341407086
     C     6.6605107741  -20.2041203791   -1.0817484970
     C     7.5608793929  -19.6289260438   -0.2016504580
     O     4.9207837653  -21.6796566097   -1.5671482222
     C     3.9792741922  -22.6567596814   -1.1545837433
     C    10.2921303112  -21.1739039241    1.8125690195
     C    11.3667971799  -21.1907105967    0.9157460202
     C    11.8786773141  -22.3970887162    0.4482613499
     C    11.3191471910  -23.6023992206    0.8668067930
     C    10.2496889011  -23.5956568882    1.7594567604
     C     9.7411922499  -22.3896516632    2.2332009737
     C    11.7618666756  -18.8130898597    3.5773022130
     C    12.4326236134  -19.9601510462    4.0195851370
     C    13.7152520804  -19.8695897873    4.5525741544
     C    14.3471235379  -18.6328299315    4.6612945311
     C    13.6826867816  -17.4839280429    4.2363364538
     C    12.4024810173  -17.5736074930    3.7002591787
     H     7.3164796982    1.2913190953   -2.0741606930
     H     5.8759635150    0.7663122380   -1.1581086866
     H     7.0654492562   -0.4440623541   -1.7301362486
     H     5.8144991275   -1.1749428723    0.0806289372
     H     5.5136958823   -2.5192550592    2.1248322637
     H     8.7392182021   -0.4246972543    4.0216878118
     H     9.0445040169    0.9515799815    1.9690248030
     H     3.4593126619   -1.5989305765    5.3881753113
     H     2.2522762807    0.5558099499    5.5924814692
     H     3.5258752154    2.6726044840    5.8657167332
     H     6.0079501330    2.6162799410    5.9515591040
     H     7.2072579622    0.4608815468    5.7745403171
     H     5.4455084021   -1.3215608862    8.1748189167
     H     4.2953137952   -1.7523545056   10.3119191828
     H     3.5632560590   -4.0547944195   10.9002758214
     H     3.9989290959   -5.9226126625    9.3159476485
     H     5.1400298618   -5.4810659983    7.1619450610
     H     9.5751291152   -2.8851492103    3.2548816158
     H    10.9786859580   -4.2163749977    1.7381675953
     H     6.8342341547   -6.1610024501    3.7627443840
     H     6.6623790929   -8.7661639263    2.8155870297
     H     8.9794218711  -11.2441288927    0.1696215442
     H    10.6175218682   -9.4407000607   -0.1766175813
     H    12.0560807279   -7.6581220352    0.2785401539
     H    12.1571894143   -6.0057595224    0.8630281965
     H    10.5922979621   -6.9024138784   -1.6333989006
     H    12.1535211842   -6.0563561450   -1.6384069248
     H    10.6992976674   -5.2295410272   -1.0431013235
     H     5.0155656840   -9.9643126878    1.6518717134
     H     3.3652348224  -11.7570001762    1.9980751734
     H     8.2599943057  -12.7851583778    1.8047693761
     H     8.4936283569  -15.5324766076    2.1312795526
     H     5.7634408290  -18.7838412481    2.8194730144
     H     3.8354382864  -17.2663387854    2.7186186789
     H     2.4206200710  -15.5407632477    2.0503099886
     H     2.2745829236  -13.8060716202    1.8222426351
     H     2.7830373907  -15.1971267258    4.5225676985
     H     1.2407670781  -14.4939724127    3.9926859356
     H     2.6387304869  -13.4410192166    4.2928233490
     H     6.7057049540  -21.2981905199    2.6279799254
     H     5.1050350918  -22.3430351301    1.0758151131
     H     6.6313170522  -19.9058958007   -2.1262822999
     H     8.2556500796  -18.8670191732   -0.5462440984
     H     3.3993586016  -22.9079509980   -2.0443038373
     H     3.3096899407  -22.2610833413   -0.3813385321
     H     4.4797672096  -23.5574440191   -0.7789378515
     H    11.7988546281  -20.2486117397    0.5863494672
     H    12.7139717213  -22.3951745965   -0.2482143703
     H    11.7174060978  -24.5455671297    0.4998977052
     H     9.8129639568  -24.5333312205    2.0952925444
     H     8.9209992161  -22.3905461591    2.9466692853
     H    11.9427942683  -20.9284509616    3.9591770746
     H    14.2195809821  -20.7712999534    4.8931184472
     H    15.3487396556  -18.5640106899    5.0795941082
     H    14.1647055607  -16.5122585308    4.3199553243
     H    11.8837608098  -16.6776336293    3.3685550053
