# Supplementary material for: Data-Driven Recommendation of Optimal Tuning Scheme for Range-Separated Hybrid Functionals in Solution-Phase UV/Vis Absorption Energy Prediction
Source: J Chem Theory Comput. 2025 Oct 23;21(21):11106–25. doi: 10.1021/acs.jctc.5c01044 (PMC12613327; doi:10.1021/acs.jctc.5c01044)
Supplement: Supplementary file 2 [file ct5c01044_si_002.zip › SI-data/xyzs/m0706.xyz]

30
-1.5329660190180243e+03 frame 55   xyz file generated by TeraChem
     C     1.2084119985    0.3103781517    0.1795678950
     S     2.1932972234    1.4789954267    1.1398012896
     C     3.0177094320    2.3141604326   -0.1529698248
     N     2.8541269174    2.0658596220   -1.4228006479
     N     3.6180883710    2.8600477109   -2.2222224141
     C     4.3595879958    3.6903746436   -1.5475422311
     S     4.1535287299    3.5813866776    0.1778231632
     N     5.2270300942    4.6680174363   -2.0264808435
     N     5.5935512512    4.4503204152   -3.2254823806
     C     6.3928874017    5.3890640312   -3.7959608280
     C     6.8606942277    6.6190566428   -3.2904756375
     C     6.6294533078    7.2798892291   -1.9829533711
     N     7.6214782716    7.1908614092   -4.2431645142
     C     7.6912772094    6.3981104115   -5.3795921324
     C     6.9227435244    5.2475466147   -5.1347952838
     C     6.8183762862    4.2685357347   -6.1281632091
     C     7.4846273789    4.4727187577   -7.3279934988
     C     8.2493111920    5.6314108954   -7.5516047708
     C     8.3655753491    6.6146606812   -6.5792304934
     H     0.6490873137   -0.2750703821    0.9137632043
     H     1.8539478862   -0.3484047601   -0.4045698532
     H     0.5151023021    0.8389182652   -0.4777060434
     H     6.9980709804    6.6494515526   -1.1669879450
     H     5.5563679357    7.4147146923   -1.8107893621
     H     7.1289312208    8.2524806089   -1.9449240502
     H     8.0767601129    8.0893750703   -4.1365041847
     H     6.2286931986    3.3708836018   -5.9600706559
     H     7.4160324066    3.7232753426   -8.1129760846
     H     8.7588754715    5.7598043316   -8.5033988251
     H     8.9540619082    7.5137458395   -6.7431584635
