# Supplementary material for: Data-Driven Recommendation of Optimal Tuning Scheme for Range-Separated Hybrid Functionals in Solution-Phase UV/Vis Absorption Energy Prediction
Source: J Chem Theory Comput. 2025 Oct 23;21(21):11106–25. doi: 10.1021/acs.jctc.5c01044 (PMC12613327; doi:10.1021/acs.jctc.5c01044)
Supplement: Supplementary file 2 [file ct5c01044_si_002.zip › SI-data/xyzs/m0060.xyz]

116
-2.3085292804967257e+03 frame 61   xyz file generated by TeraChem
     N     2.0922701817   -2.3098111852   -2.9210113414
     C     1.4311399286   -1.9679827962   -2.0251420471
     C     0.6047477902   -1.6047770117   -0.9357668993
     C     0.6053432782   -0.3320919819   -0.3638855920
     O    -0.2189731290   -0.1243400637    0.6550249643
     C    -0.0979494809    1.2463515975    1.1299502179
     C     0.9538224662    1.8590269516    0.2255996545
     C     1.3467730281    0.8415404044   -0.6683480064
     C     2.2986791835    0.9344414613   -1.7065287464
     N     3.0876023607    1.0328180772   -2.5576707511
     C     1.3257319261    3.1876479776    0.3975764227
     C     2.2992644047    3.8303594398   -0.3822795763
     C     2.7998274612    5.1347662749   -0.4221327781
     C     2.3664018250    6.1903076529    0.4170475728
     O     1.4780151267    5.7847044501    1.3336685524
     C     0.7147786951    6.5088319887    2.2455255754
     C    -0.4801996442    7.1302789234    1.8278931248
     C    -1.2291247492    7.7633681882    2.8290944699
     C    -0.8831535723    7.7447177657    4.1722620984
     C     0.2665856128    7.0515462258    4.5317947611
     C     1.0936462169    6.4137850359    3.6042029723
     C     2.3160803578    5.6763991754    4.2050281588
     C     1.8037159559    4.6319243692    5.2140378407
     C     3.2310752732    4.9279084887    3.2303027048
     C     3.1968715147    6.7001803981    4.9441273447
     C    -1.7218525391    8.4415631679    5.2096729537
     C    -1.1051065023    7.1948394127    0.4130385797
     C    -2.5398590250    6.6342228296    0.4899209161
     C    -1.1557327994    8.6656183207   -0.0360265334
     C    -0.4108937282    6.4049034081   -0.6999716171
     C     2.8410453573    7.5287771439    0.2318698755
     C     2.6965078231    8.5313472129    1.1777800180
     C     3.1732842687    9.8571351607    1.0364118780
     C     3.1179515233   10.9275998118    1.9099207264
     N     2.4292958587   11.0744315492    3.0657150917
     C     1.4610845024   10.1462846660    3.6002097015
     C     2.7112162687   12.3133129971    3.6736668933
     C     3.5800674541   13.0362735722    2.8604853925
     C     3.9021252084   12.2149526050    1.6364559977
     C     3.3939989314   12.9027592404    0.3598756170
     C     5.4059833072   11.9324579423    1.5295879909
     C     3.9967319319   14.3002825929    3.2408502073
     C     3.5358933111   14.8248403282    4.4522823875
     C     2.6737336413   14.0845068737    5.2586955460
     C     2.2453116689   12.8089533786    4.8834076549
     C     3.4996720655    7.7756727176   -1.1083504335
     C     4.5400087853    6.7261903910   -1.5142137328
     C     3.8399474791    5.3655069241   -1.5105578351
     C     5.9122515806    6.7681685984   -0.7806594538
     C     5.8641071168    6.2221189706    0.6487338931
     C     6.9137544011    5.9281969803   -1.5876075444
     C     6.4410309600    8.2063132742   -0.7430694898
     C    -1.4631911273    1.8977823543    0.9679205854
     C     0.3522204450    1.1744640672    2.5812307861
     C    -0.2597002057   -2.5987627676   -0.4124264441
     N    -0.9654222826   -3.4224937766    0.0111796416
     H     0.8163329040    3.7287802960    1.1842937360
     H     2.7713757254    3.1931316681   -1.1295554178
     H    -2.1408871293    8.2847596503    2.5502170602
     H     0.5279914817    7.0092208472    5.5863431605
     H     1.1791168758    3.8817769485    4.7145808932
     H     1.2166574430    5.0797188849    6.0220078750
     H     2.6572630672    4.1151257417    5.6694171973
     H     2.7075162026    4.1387946047    2.6842019164
     H     4.0297260729    4.4562760534    3.8164108371
     H     3.7121598723    5.5961860131    2.5119883322
     H     2.6514754837    7.2228828831    5.7367452729
     H     3.5936905718    7.4491066114    4.2479114750
     H     4.0481701104    6.1855517090    5.4063239125
     H    -2.6429261665    8.8398820089    4.7730730789
     H    -1.1737743044    9.2775714280    5.6611926891
     H    -1.9954598981    7.7578657734    6.0214806781
     H    -3.1762790986    7.1786831812    1.1933662426
     H    -2.5272565604    5.5787851704    0.7882415211
     H    -3.0069219029    6.7022803594   -0.4997146411
     H    -1.7386585822    9.2885476118    0.6506753928
     H    -1.6199535038    8.7328520609   -1.0277109190
     H    -0.1447047838    9.0851137206   -0.1034263283
     H    -0.2764725587    5.3492577595   -0.4473515223
     H     0.5552434428    6.8331962837   -0.9767053432
     H    -1.0453650696    6.4554326356   -1.5929389973
     H     2.2344652610    8.2609861355    2.1190681691
     H     3.7197392981   10.0944029242    0.1298148497
     H     1.9443077353    9.3413696517    4.1619907117
     H     0.8738049173    9.7191183095    2.7834116136
     H     0.7783736972   10.6807239069    4.2630383643
     H     2.3172464849   13.0946382016    0.4151581579
     H     3.5954611138   12.2851231969   -0.5220925189
     H     3.9111823096   13.8600999091    0.2323549064
     H     5.7791001209   11.4308046266    2.4287271482
     H     5.9496312017   12.8758536555    1.4073997215
     H     5.6206323385   11.3000792275    0.6615639349
     H     4.6727143864   14.8758106625    2.6116447024
     H     3.8555746550   15.8144185493    4.7688590168
     H     2.3270955189   14.5005113264    6.2016100155
     H     1.5822946004   12.2389696428    5.5276469920
     H     3.9383213884    8.7723958099   -1.1530191662
     H     2.7163751008    7.7642660946   -1.8817975533
     H     4.7867620163    6.9526409345   -2.5615872967
     H     4.5734938977    4.5523919405   -1.4615455881
     H     3.3326702999    5.2443219477   -2.4779966555
     H     5.4764129822    5.1967297377    0.6769951618
     H     5.2377592875    6.8445621298    1.2960176375
     H     6.8750468158    6.2085662069    1.0759935950
     H     6.6222997958    4.8727962149   -1.6414228074
     H     7.9050891459    5.9708169005   -1.1197223591
     H     7.0083024549    6.3059196903   -2.6138174948
     H     5.8567013770    8.8375029124   -0.0640080037
     H     6.4201632364    8.6634512222   -1.7411790117
     H     7.4795781970    8.2162204075   -0.3897939820
     H    -1.7703927948    1.8902601103   -0.0825144354
     H    -1.4249387935    2.9338832632    1.3178766123
     H    -2.2029333202    1.3540468027    1.5639334996
     H     1.3190177544    0.6676412386    2.6594933361
     H    -0.3909369002    0.6269638957    3.1695851432
     H     0.4476279129    2.1841840497    2.9913544531
