# Supplementary material for: Data-Driven Recommendation of Optimal Tuning Scheme for Range-Separated Hybrid Functionals in Solution-Phase UV/Vis Absorption Energy Prediction
Source: J Chem Theory Comput. 2025 Oct 23;21(21):11106–25. doi: 10.1021/acs.jctc.5c01044 (PMC12613327; doi:10.1021/acs.jctc.5c01044)
Supplement: Supplementary file 2 [file ct5c01044_si_002.zip › SI-data/xyzs/m0048.xyz]

50
-1.4626318823386132e+03 frame 55   xyz file generated by TeraChem
     C     2.3581325216   -0.3724273778    1.2224464946
     C     2.6244798623   -0.1750595474   -0.2642667167
     N     3.0455169407   -1.4012113433   -0.9370397209
     C     2.1615141171   -2.2776827751   -1.4603084922
     C     0.7513026581   -2.0978716774   -1.2848763811
     C    -0.1428724370   -2.9876419029   -1.8109789589
     C     0.2867468095   -4.1155982351   -2.5443642822
     C     1.6735301798   -4.2915965099   -2.7138599305
     C     2.5939774601   -3.4081573099   -2.1970011185
     O     2.1833187747   -5.3519627252   -3.4074526368
     C     1.3977275222   -6.3137250586   -3.9915765485
     O     1.9570020475   -7.2060480708   -4.5825935430
     C    -0.0445993830   -6.1581103082   -3.8317180519
     C    -0.5854638060   -5.0726394008   -3.1090098693
     O    -1.8688781596   -4.9391444958   -2.9889014812
     B    -2.8394178124   -5.9580447978   -3.4442570547
     F    -3.3609848113   -6.6080468806   -2.3365693486
     F    -3.8196559720   -5.3453526013   -4.1910310271
     N    -2.0718498559   -7.0048375293   -4.3460889386
     N    -0.8027775240   -7.0639941160   -4.4633478081
     C    -2.8064742726   -7.9419447645   -5.1320480996
     C    -4.0394928336   -8.4043664160   -4.6812692769
     C    -4.7673154595   -9.3152196541   -5.4397222395
     C    -4.2560733806   -9.7717153547   -6.6570232420
     C    -3.0132646618   -9.3030041968   -7.1059054722
     C    -2.2957089862   -8.3928266947   -6.3531939524
     O    -4.8808223516  -10.6528528542   -7.4679664057
     C    -6.1568319745  -11.1279939040   -7.0701012118
     C     4.4868393835   -1.6194336426   -1.0091743170
     C     5.1117668847   -1.0594845243   -2.2808947890
     H     2.0863513177    0.5826267355    1.6850520374
     H     3.2513067556   -0.7555089263    1.7285127329
     H     1.5394132299   -1.0804126729    1.3902610853
     H     3.4279376300    0.5548812080   -0.4077864133
     H     1.7475984733    0.2385807426   -0.7714613274
     H     0.3751449332   -1.2601056104   -0.7103549902
     H    -1.2082901030   -2.8387355482   -1.6599369781
     H     3.6420029264   -3.6020342937   -2.3903529438
     H    -4.4294773709   -8.0730840765   -3.7249493741
     H    -5.7226609117   -9.6668738051   -5.0648409980
     H    -2.6339555488   -9.6575043231   -8.0604661941
     H    -1.3410732126   -8.0172796692   -6.7092469029
     H    -6.4838684600  -11.8046687985   -7.8612674501
     H    -6.8742080152  -10.3041345202   -6.9732734269
     H    -6.0981643978  -11.6753900812   -6.1217166977
     H     4.6977566558   -2.6879743442   -0.9035967784
     H     4.9257859290   -1.1350534130   -0.1306276718
     H     4.6992407820   -1.5409945755   -3.1739599378
     H     6.1945651859   -1.2249530125   -2.2707153425
     H     4.9319037818    0.0186059900   -2.3586459542
