# Supplementary material for: Data-Driven Recommendation of Optimal Tuning Scheme for Range-Separated Hybrid Functionals in Solution-Phase UV/Vis Absorption Energy Prediction
Source: J Chem Theory Comput. 2025 Oct 23;21(21):11106–25. doi: 10.1021/acs.jctc.5c01044 (PMC12613327; doi:10.1021/acs.jctc.5c01044)
Supplement: Supplementary file 2 [file ct5c01044_si_002.zip › SI-data/xyzs/m1424.xyz]

45
-1.4681300312866483e+03 frame 55   xyz file generated by TeraChem
     C     2.0754161251   -1.6895343391    1.5170487128
     C     2.5473307229   -0.3998630696    0.8487342779
     N     3.9145637502   -0.3965807453    0.3587869661
     C     4.3645349194   -1.3055150993   -0.6061442355
     C     3.7288950800   -2.0966859111   -1.6046314558
     C     4.6487651815   -2.7294750604   -2.4000230524
     S     6.2789671394   -2.3425506522   -1.9293318111
     C     5.7227132128   -1.3526993163   -0.6382779505
     C     6.3053271748   -0.3355276318    0.3037499742
     C     5.0309200515   -0.1055764668    1.2224807610
     C     4.9363068863    1.2658304658    1.8195431990
     C     5.0941972244    1.5129522238    3.1221145533
     C     5.3222206685    0.4259658477    4.0616298462
     C     5.2764083881   -0.8840833441    3.5534885961
     O     5.0646193175   -1.1409908377    2.2560675591
     C     5.4258544931   -1.9855806251    4.4027860293
     C     5.6427986873   -1.7877095414    5.7543361383
     C     5.6982671376   -0.4864316192    6.2487530487
     C     5.5348099661    0.6166365894    5.4214642387
     N     5.9236886456   -0.2772546169    7.6691935963
     O     6.0799045725   -1.2619558255    8.3757479062
     O     5.9453201934    0.8724112193    8.0835757654
     C     6.6501527179    0.9456068733   -0.4699684714
     C     7.5190770427   -0.7935915314    1.1056676825
     C     4.3845622364   -3.6848672613   -3.5202333251
     H     1.0112834288   -1.6080626363    1.7670647763
     H     2.6310578390   -1.8940652506    2.4356306803
     H     2.1987620563   -2.5479315743    0.8474240660
     H     2.4539111559    0.4432988872    1.5428717184
     H     1.8959094277   -0.1710023962   -0.0046529148
     H     2.6573474402   -2.2088466825   -1.7379014377
     H     4.7365656009    2.0683218423    1.1158884118
     H     5.0329374713    2.5277773568    3.5090572820
     H     5.3774622609   -2.9848594370    3.9806402076
     H     5.7720687991   -2.6253979330    6.4309031798
     H     5.5698837635    1.6168559025    5.8420807537
     H     5.7805663983    1.3275286163   -1.0159580870
     H     7.4384211723    0.7267059936   -1.1983191670
     H     7.0180132193    1.7288846394    0.2034598546
     H     7.3421466453   -1.7535414083    1.5965551674
     H     7.7862245197   -0.0497641829    1.8665300983
     H     8.3779183791   -0.9039724701    0.4337558655
     H     3.3084921633   -3.7365468640   -3.7121557081
     H     4.7339661642   -4.6965556914   -3.2823780265
     H     4.8792865990   -3.3725610839   -4.4469696124
