# Supplementary material for: Data-Driven Recommendation of Optimal Tuning Scheme for Range-Separated Hybrid Functionals in Solution-Phase UV/Vis Absorption Energy Prediction
Source: J Chem Theory Comput. 2025 Oct 23;21(21):11106–25. doi: 10.1021/acs.jctc.5c01044 (PMC12613327; doi:10.1021/acs.jctc.5c01044)
Supplement: Supplementary file 2 [file ct5c01044_si_002.zip › SI-data/xyzs/m1197.xyz]

84
-2.9744821478777640e+03 frame 85   xyz file generated by TeraChem
     C     6.5402349685   -1.5116300410    1.7695975409
     O     5.7258994458   -0.6728921658    0.9723858083
     C     4.5258003101   -0.2774297318    1.4657413639
     C     4.0523487446   -0.6983661711    2.7117586172
     C     2.8184708761   -0.2377709313    3.1767024452
     O     2.2829061438   -0.5961706216    4.3696941750
     C     3.0386747038   -1.4508208807    5.2070471185
     C     2.0610925870    0.6414839729    2.4016155700
     C     2.5506244283    1.0472058864    1.1695121284
     C     3.7774360206    0.6058566461    0.6647505417
     C     4.2597129596    1.0932235410   -0.6511187177
     C     4.1914114129    2.4567866422   -0.9602824235
     C     4.6123833800    2.9438477675   -2.1914675084
     C     5.1023345100    2.0680462732   -3.1627999251
     C     5.1568994039    0.7007911143   -2.8748015798
     C     4.7520885450    0.2263208672   -1.6347082316
     N     5.5281006288    2.5591140119   -4.4229647850
     C     6.7049629686    2.0790055471   -5.0129076787
     C     7.8049141957    1.7131666937   -4.2030988729
     C     8.9753821249    1.2431555197   -4.7597504982
     C     9.0930736287    1.1357692555   -6.1528756654
     C     7.9946453781    1.5110618709   -6.9565837073
     C     6.8046915240    1.9690909534   -6.4020642471
     S     8.3000081093    1.3152913110   -8.6755322563
     C     9.9084424556    0.7279606282   -8.3372063693
     C    10.1793247314    0.6925146445   -6.9746693312
     S    11.7576835008    0.1155998722   -6.6704473026
     C    12.0668262126   -0.0843525777   -8.3930261344
     C    10.9653119163    0.2911954409   -9.1492110284
     C    13.3637787723   -0.5832199235   -8.7235421446
     C    14.0099180516   -0.8800570602   -9.8952412412
     C    13.4921157891   -0.7614291239  -11.2820965769
     O    12.3732684215   -0.3913729945  -11.5643395487
     O    14.3312835059   -1.0943289768  -12.2727426183
     C    15.3478987018   -1.3692600840   -9.7627431937
     N    16.4381965236   -1.7705969866   -9.7094708323
     C     4.7376252959    3.5337166593   -5.0853493663
     C     5.3310100770    4.6590939698   -5.6620341616
     C     4.5478550783    5.6093948960   -6.3043010656
     C     3.1554847989    5.4809341970   -6.3777584935
     C     2.5727587594    4.3539030313   -5.7847030644
     C     3.3493013277    3.3896894380   -5.1559704995
     C     2.3577149887    6.4972256533   -7.1072980450
     C     2.7801947911    6.9514587733   -8.3534815736
     C     2.0908122182    7.9185749486   -9.0846092799
     C     0.9273760996    8.4559632740   -8.5411977711
     C     0.4728685378    8.0292175879   -7.2873992752
     C     1.1757562165    7.0640501886   -6.5764976238
     O     0.7955408391    6.6307075126   -5.3494435559
     C    -0.3448124936    7.2228262821   -4.7561650564
     O     0.1590054887    9.3981219593   -9.1413443017
     C     0.5632444038    9.8536117647  -10.4194945235
     H     7.4509287139   -1.6791297112    1.1914318866
     H     6.0537015885   -2.4751744814    1.9660306193
     H     6.7971224693   -1.0315200640    2.7220741560
     H     4.6454034468   -1.3743588776    3.3146119186
     H     2.4394655954   -1.5950391613    6.1080717967
     H     3.9999382190   -0.9968446717    5.4787984947
     H     3.2169071010   -2.4233146551    4.7311583523
     H     1.1019304618    0.9894734541    2.7739290054
     H     1.9554568754    1.7249542456    0.5611346261
     H     3.8262473482    3.1557302912   -0.2107168573
     H     4.5691943210    4.0097464837   -2.4002871464
     H     5.5153226378    0.0067029622   -3.6310007445
     H     4.8009032158   -0.8399149617   -1.4339517460
     H     7.7258297757    1.8152479678   -3.1251501571
     H     9.8115806857    0.9736762023   -4.1189614847
     H     5.9642196721    2.2361653653   -7.0356726245
     H    10.9585473944    0.2396759612  -10.2291936967
     H    13.9804990324   -0.7680259366   -7.8434850396
     H    15.2064251331   -1.3692203467  -11.9480570930
     H     6.4081600116    4.7924996957   -5.5998600649
     H     5.0256206672    6.4862917962   -6.7358985864
     H     1.4962575558    4.2185815478   -5.8323372653
     H     2.8790032388    2.5133424560   -4.7169235072
     H     3.6827097537    6.5196383012   -8.7809510604
     H     2.4635192224    8.2282416320  -10.0548179195
     H    -0.4330230380    8.4790595726   -6.8958580849
     H    -0.4510899836    6.7510618205   -3.7775269148
     H    -1.2478585391    7.0358654863   -5.3503295008
     H    -0.2110485534    8.3041554682   -4.6281551227
     H    -0.1814678772   10.5906739346  -10.7257112965
     H     0.5847181357    9.0326834022  -11.1470182049
     H     1.5512674925   10.3287691579  -10.3794024366
