# Supplementary material for: Data-Driven Recommendation of Optimal Tuning Scheme for Range-Separated Hybrid Functionals in Solution-Phase UV/Vis Absorption Energy Prediction
Source: J Chem Theory Comput. 2025 Oct 23;21(21):11106–25. doi: 10.1021/acs.jctc.5c01044 (PMC12613327; doi:10.1021/acs.jctc.5c01044)
Supplement: Supplementary file 2 [file ct5c01044_si_002.zip › SI-data/xyzs/m0510.xyz]

55
-1.7739875941390610e+03 frame 58   xyz file generated by TeraChem
     C     3.7165194474    2.2381957163   -9.5992310617
     N     4.1922607808    1.8279683236   -8.2826693299
     C     3.9034350740    2.6958203051   -7.2006176706
     O     3.2760781137    3.7285887967   -7.4128258602
     C     4.3849109999    2.2793226762   -5.9085389035
     C     4.1947309090    3.0359709731   -4.7524834970
     C     3.5542787676    4.2627929304   -4.5765382793
     C     3.5083954322    4.8365301761   -3.3115655443
     C     2.9024575321    6.0612439014   -3.0201004834
     C     2.8600397285    6.6573787523   -1.7598481237
     C     3.4411904459    6.1074445805   -0.5706506695
     C     3.3369016294    6.7519326031    0.6178312421
     O     2.7127371062    7.9475835663    0.7158459015
     C     2.1599961239    8.5286027464   -0.3741067885
     C     2.2020145188    7.9181199483   -1.5837792263
     C     1.5293506654    9.8212969474   -0.0693827574
     C     1.1314678862   10.1201381706    1.2393766341
     C     0.5240602679   11.3378273961    1.5230275449
     C     0.3120640276   12.2684166231    0.5087461834
     C     0.7133309337   11.9787752250   -0.7937667154
     C     1.3211314088   10.7635469863   -1.0836102136
     C     3.8765557331    6.2908389064    1.9064085393
     C     4.1478157852    7.2118495272    2.9255301198
     C     4.6710542497    6.7775387429    4.1377448691
     C     4.9241928437    5.4240371144    4.3471670469
     C     4.6481747594    4.5026531809    3.3391657243
     C     4.1247368313    4.9305412064    2.1253893144
     C     5.1092856654    1.0361810048   -5.7515000796
     O     5.5368307832    0.6206679414   -4.6795643382
     N     5.3204287509    0.2809276761   -6.9249643217
     C     4.8818115998    0.6522707259   -8.1676222633
     S     5.1829219749   -0.3089216648   -9.5111311730
     C     6.0579405584   -0.9693078082   -6.7804385153
     H     3.1935308015    3.1832274212   -9.4686062595
     H     3.0412595114    1.4818723481  -10.0056408821
     H     4.5613013953    2.3618439646  -10.2808917282
     H     4.6258411246    2.5814529624   -3.8594457837
     H     3.1006127931    4.7704820683   -5.4207717101
     H     3.9849841918    4.2794913831   -2.5036267691
     H     2.4261225348    6.5997440018   -3.8379424261
     H     3.9872201689    5.1726526193   -0.6005593227
     H     1.7178715923    8.3880388958   -2.4331675317
     H     1.2887884042    9.3936704420    2.0313994421
     H     0.2129678417   11.5585628087    2.5409952408
     H    -0.1616120570   13.2209763463    0.7333577488
     H     0.5612664982   12.7059129309   -1.5873073260
     H     1.6537880647   10.5589041698   -2.0977042528
     H     3.9590978882    8.2690683056    2.7629618481
     H     4.8844127811    7.5007944302    4.9207727960
     H     5.3321579559    5.0863515321    5.2967514480
     H     4.8322500088    3.4436462070    3.5009023958
     H     3.8892017244    4.1993939382    1.3566152349
     H     6.3088270015   -1.0704638460   -5.7266454594
     H     6.9658668699   -0.9402492946   -7.3872194100
     H     5.4402292862   -1.8090146641   -7.1069168637
