# Supplementary material for: Data-Driven Recommendation of Optimal Tuning Scheme for Range-Separated Hybrid Functionals in Solution-Phase UV/Vis Absorption Energy Prediction
Source: J Chem Theory Comput. 2025 Oct 23;21(21):11106–25. doi: 10.1021/acs.jctc.5c01044 (PMC12613327; doi:10.1021/acs.jctc.5c01044)
Supplement: Supplementary file 2 [file ct5c01044_si_002.zip › SI-data/xyzs/m0276.xyz]

24
-7.0044357158343325e+02 frame 26   xyz file generated by TeraChem
     C     9.5729794169   -3.8273847224   -5.5761326570
     O     8.1598306893   -3.6371340814   -5.4558741430
     C     7.7862640432   -2.4551019065   -4.9627258479
     O     8.5408187744   -1.5736728327   -4.6338192834
     C     6.2649531064   -2.3993869436   -4.8582394827
     C     5.7347429790   -3.2867870391   -3.7045271713
     C     5.4701287276   -2.2751719666   -2.6047503849
     C     5.5103836797   -1.0137510122   -3.1315342520
     N     5.8568921324   -1.0585216265   -4.4672597033
     N     6.0036708247   -0.0349608316   -5.2948369517
     C     5.7497639918    1.1428863817   -4.8046531468
     C     5.3679902065    1.3517309350   -3.4370908448
     C     5.2533638858    0.2932426235   -2.5999849256
     C     5.1148506367   -2.5802937732   -1.2813473857
     N     4.8241963780   -2.8347471124   -0.1804729470
     H     9.7013070365   -4.8287391355   -5.9873099052
     H    10.0514726728   -3.7495366974   -4.5963499344
     H     9.9996016197   -3.0777940126   -6.2477812525
     H     5.8338284865   -2.6617228002   -5.8276638429
     H     6.4659672607   -4.0521210004   -3.4286706935
     H     4.8149578840   -3.8031253311   -4.0072106785
     H     5.8553003327    1.9738350473   -5.4949029421
     H     5.1811283576    2.3633696432   -3.0889044437
     H     4.9777868368    0.3957576208   -1.5550564672
