# Supplementary material for: Data-Driven Recommendation of Optimal Tuning Scheme for Range-Separated Hybrid Functionals in Solution-Phase UV/Vis Absorption Energy Prediction
Source: J Chem Theory Comput. 2025 Oct 23;21(21):11106–25. doi: 10.1021/acs.jctc.5c01044 (PMC12613327; doi:10.1021/acs.jctc.5c01044)
Supplement: Supplementary file 2 [file ct5c01044_si_002.zip › SI-data/xyzs/m0262.xyz]

26
-6.8545440394476839e+02 frame 14   xyz file generated by TeraChem
     O     1.8599193919    0.1454406376   -1.5251260371
     C     0.7346808090    0.0554199703   -0.7646725418
     C    -0.0189885035   -1.1177110892   -0.7296605865
     C    -1.1663904652   -1.1934415984    0.0497031411
     C    -1.5671954233   -0.0922052787    0.8008989411
     C    -0.8122158209    1.0724401625    0.7629493086
     C     0.3476659540    1.1770627953   -0.0124408956
     C     1.1027664929    2.4392416744   -0.0050717823
     N     0.6742805855    3.4855664607    0.7669581634
     C     1.5454710997    4.4589793103    0.5644948014
     N     2.5381756940    4.0649703409   -0.3295512667
     C     2.2539982342    2.7727677029   -0.6929561621
     C     3.5614488047    4.8941158189   -0.7055528380
     C     3.6205052692    6.1521170855   -0.1918745914
     C     2.6276430694    6.5981275062    0.7260892811
     C     1.6072029234    5.7692573938    1.0994631621
     H     1.9953651153   -0.6994766612   -1.9783647728
     H     0.3026797864   -1.9738257386   -1.3219351419
     H    -1.7439080094   -2.1146272512    0.0664301475
     H    -2.4634288724   -0.1397274349    1.4137178431
     H    -1.1068446125    1.9427296163    1.3422140989
     H     2.8714360267    2.2237930587   -1.3844584982
     H     4.2794317671    4.4836840820   -1.4073408554
     H     4.4322886134    6.8072378447   -0.4906397628
     H     2.6876622741    7.6054383424    1.1286246590
     H     0.8334599763    6.0751452667    1.7963222257
