# Supplementary material for: Data-Driven Recommendation of Optimal Tuning Scheme for Range-Separated Hybrid Functionals in Solution-Phase UV/Vis Absorption Energy Prediction
Source: J Chem Theory Comput. 2025 Oct 23;21(21):11106–25. doi: 10.1021/acs.jctc.5c01044 (PMC12613327; doi:10.1021/acs.jctc.5c01044)
Supplement: Supplementary file 2 [file ct5c01044_si_002.zip › SI-data/xyzs/m0504.xyz]

45
-1.3082850225149941e+03 frame 51   xyz file generated by TeraChem
     C     2.3081245509   -0.6645991195    0.5780427913
     N     3.0595042817    0.4272737628   -0.0139113587
     C     3.6189187368    0.2851621920   -1.2373812074
     C     3.4775621553   -0.9174139525   -1.9794942735
     C     4.0535062852   -1.0513572112   -3.2208388776
     C     4.7797102607   -0.0007401044   -3.8233956102
     C     4.9349114638    1.1864709598   -3.0764120801
     C     4.3845578084    1.3276446720   -1.8241645484
     C     5.3477654004   -0.1770702954   -5.1394847496
     C     5.6194155265    0.8210583951   -6.0465879237
     C     5.2086220111    2.1800034891   -5.8805655866
     N     4.8740817331    3.2894749290   -5.8053341459
     C     6.3200872811    0.5649180130   -7.2684486351
     N     6.8935451193    0.3882104161   -8.2626172968
     C     5.7136791110   -1.5735892812   -5.5325988079
     C     5.0325312527   -2.1904663144   -6.5337068513
     C     3.9073407489   -1.5752064345   -7.1802450503
     N     2.9879967989   -1.1126290142   -7.7142506484
     C     5.3813119621   -3.4850987434   -7.0451830124
     N     5.6378306680   -4.5188893161   -7.5034218631
     C     6.8123393452   -2.2090322526   -4.7796661284
     C     7.9358009467   -1.4461591782   -4.4396156449
     C     8.9890163800   -2.0235600693   -3.7451822395
     C     8.9196275180   -3.3625162995   -3.3547868261
     C     7.7804050227   -4.1114067800   -3.6530821929
     C     6.7366402033   -3.5459888856   -4.3688234999
     C     9.9999374968   -4.0383611925   -2.5672206495
     O     9.7902956171   -5.0144233725   -1.8834172875
     O    11.2359656166   -3.5268515202   -2.6328623298
     C     3.2303509678    1.6622190478    0.7295953679
     H     2.9336772101   -1.5562662141    0.7116488661
     H     1.4433624109   -0.9343094709   -0.0409342535
     H     1.9429668508   -0.3534237835    1.5572412164
     H     2.9120382195   -1.7484790942   -1.5734947414
     H     3.9087291550   -1.9877295665   -3.7550588871
     H     5.5420059925    1.9998114467   -3.4613553472
     H     4.5591766072    2.2495155754   -1.2809293191
     H     7.9970400558   -0.3999329054   -4.7270394670
     H     9.8419632319   -1.3998950624   -3.4878943317
     H     7.7203701924   -5.1414378969   -3.3147045639
     H     5.8478647357   -4.1359448251   -4.5729410936
     H    11.3054498019   -2.8350811966   -3.3109464270
     H     2.6828529980    1.5881403115    1.6696126594
     H     2.8374237697    2.5206014865    0.1709759032
     H     4.2868858994    1.8498197574    0.9601817786
