# Supplementary material for: Data-Driven Recommendation of Optimal Tuning Scheme for Range-Separated Hybrid Functionals in Solution-Phase UV/Vis Absorption Energy Prediction
Source: J Chem Theory Comput. 2025 Oct 23;21(21):11106–25. doi: 10.1021/acs.jctc.5c01044 (PMC12613327; doi:10.1021/acs.jctc.5c01044)
Supplement: Supplementary file 2 [file ct5c01044_si_002.zip › SI-data/xyzs/m0538.xyz]

53
-2.0006603024494011e+03 frame 27   xyz file generated by TeraChem
     C    -0.0847727688    2.1632455439   -1.5444104999
     N    -0.0449633078    1.1743695331   -0.4849775301
     C     1.1976200716    0.5917731068   -0.1751993657
     C     2.4070761573    1.1119646560   -0.6450888145
     C     3.6171536761    0.4949966156   -0.3430074296
     C     3.6560815544   -0.6451365465    0.4625466545
     C     2.4492431585   -1.1741344525    0.9314941271
     C     1.2423032086   -0.5691681068    0.6147831972
     S    -0.2832060949   -1.3115358045    1.1164171832
     C    -1.1984414738    0.1756132755    1.4051632723
     C    -1.0090333367    1.2627047305    0.5373044517
     C    -1.7990630059    2.4027382959    0.7198873193
     C    -2.7633351667    2.4419484900    1.7241132989
     C    -2.9356492637    1.3639647330    2.5849671863
     C    -2.1365354154    0.2343088340    2.4303884957
     N     4.8398735060   -1.3300247701    0.7936485165
     C     5.8937639428   -0.6537797265    1.0436807599
     C     7.1824086267   -1.3120659816    1.3126493693
     C     7.3365429013   -2.6750272881    1.0291326467
     C     8.5502398245   -3.2990037517    1.2566908646
     C     9.6334719869   -2.5801918855    1.7586259818
     C     9.4998415369   -1.2268533572    2.0769134515
     C     8.2610450339   -0.5981693016    1.8545485170
     S     8.0913287422    1.0842019244    2.3866249329
     C     9.6979586192    1.6587000743    1.9194524506
     C     9.8743908238    2.9462422278    1.4245341015
     C    11.1572502149    3.4247515021    1.1711856972
     C    12.2505387962    2.5933030850    1.3894190706
     C    12.0743972858    1.2908395249    1.8499498498
     C    10.7924041229    0.8090308886    2.1329907484
     N    10.5639881229   -0.4881828251    2.6278405465
     C    11.7005055813   -1.2213691896    3.1509349876
     H     0.4910473188    1.7925584247   -2.3962768568
     H     0.3179698195    3.1418584850   -1.2441826330
     H    -1.1205407785    2.2938126533   -1.8677027723
     H     2.4146849668    2.0055542911   -1.2611470701
     H     4.5376107402    0.9004598410   -0.7562117777
     H     2.4668070740   -2.0723032170    1.5436450347
     H    -1.6637234515    3.2683730712    0.0790690780
     H    -3.3729343145    3.3352160619    1.8371942770
     H    -3.6817947670    1.3984501272    3.3743246109
     H    -2.2503305114   -0.6186907939    3.0953182321
     H     5.8856563509    0.4430279858    1.0659887345
     H     6.4883709120   -3.2193579270    0.6251162629
     H     8.6724311549   -4.3548392593    1.0288541892
     H    10.5849439816   -3.0822178557    1.9015078233
     H     9.0045257923    3.5773040248    1.2582173019
     H    11.2967603695    4.4378975111    0.8038416995
     H    13.2573394676    2.9510795609    1.1878805536
     H    12.9410280348    0.6516457057    1.9870907450
     H    12.2839172670   -0.5561134382    3.7924818711
     H    12.3596966383   -1.6237887835    2.3676468808
     H    11.3366428041   -2.0500264164    3.7640057348
