# Supplementary material for: Data-Driven Recommendation of Optimal Tuning Scheme for Range-Separated Hybrid Functionals in Solution-Phase UV/Vis Absorption Energy Prediction
Source: J Chem Theory Comput. 2025 Oct 23;21(21):11106–25. doi: 10.1021/acs.jctc.5c01044 (PMC12613327; doi:10.1021/acs.jctc.5c01044)
Supplement: Supplementary file 2 [file ct5c01044_si_002.zip › SI-data/xyzs/m0464.xyz]

58
-1.4902543839204391e+03 frame 53   xyz file generated by TeraChem
     C     2.4952129432   -2.0081862900   -1.7065590501
     O     3.0766138037   -1.3543919846   -0.5930824107
     C     3.3049598992   -2.0878609346    0.5227104392
     C     3.0628335920   -3.4565905650    0.6185838854
     C     3.2981105652   -4.1500277098    1.8061907711
     C     3.8005267040   -3.4650775660    2.9211437821
     C     4.0587172774   -2.0991218544    2.8227238698
     C     3.8277341780   -1.4050376467    1.6340975214
     C     4.0724773708    0.0629863474    1.5863600588
     C     4.8886700701    0.7600326724    0.7608150938
     C     5.8224621614    0.2947329242   -0.2575431936
     C     6.2895009648    1.2327463137   -1.1866209818
     C     7.1877464052    0.8909720152   -2.1905548827
     C     7.6598060672   -0.4216614878   -2.2658927421
     C     7.2266589743   -1.3694068074   -1.3263312343
     C     6.3231147730   -1.0175966176   -0.3432370132
     O     8.5358668489   -0.8677370698   -3.1911249816
     C     9.0013527787    0.0553623536   -4.1619634977
     C     3.3257325228    0.8275340210    2.5440508594
     N     2.7167183810    1.4295254140    3.3308511368
     O     3.9949015299   -4.2045800910    4.0412232698
     C     4.5850050399   -3.5689901671    5.1617002465
     C     3.0568120326   -5.6162259411    1.8666938067
     C     1.9082677843   -6.2748290767    1.5874884866
     C     0.5777364642   -5.7493558788    1.2876512139
     C    -0.3106364589   -6.5798066093    0.5944154316
     C    -1.5963564576   -6.1679983851    0.2624319230
     C    -2.0288837372   -4.8986875855    0.6540359085
     C    -1.1654922183   -4.0662021327    1.3817575646
     C     0.1150073213   -4.4828381804    1.6893483222
     O    -3.2524265520   -4.3915053715    0.3929598126
     C    -4.1496360328   -5.1861397000   -0.3647947033
     C     4.2026897048   -6.4249342411    2.1776376819
     N     5.1357283687   -7.0761917818    2.4145876050
     H     2.3589617997   -1.2370800451   -2.4668110186
     H     1.5217673355   -2.4441240319   -1.4488456225
     H     3.1550320350   -2.7922460479   -2.0983759978
     H     2.6803355446   -4.0109216029   -0.2320543814
     H     4.4468219728   -1.5494355900    3.6747733625
     H     4.8556304931    1.8441370221    0.8685836401
     H     5.9349574690    2.2601287974   -1.1277141774
     H     7.5152127587    1.6484186608   -2.8950168244
     H     7.6206101425   -2.3803980210   -1.3878671076
     H     6.0173460829   -1.7663315478    0.3807395839
     H     9.6810667549   -0.5051899578   -4.8058396857
     H     9.5433420994    0.8850228749   -3.6924818372
     H     8.1729267721    0.4514707534   -4.7615186900
     H     4.6912580104   -4.3440139668    5.9225840970
     H     3.9441026635   -2.7660888846    5.5462651314
     H     5.5729211391   -3.1620625567    4.9131651175
     H     1.9724797979   -7.3628000746    1.5742688346
     H     0.0148906029   -7.5746734447    0.2963042381
     H    -2.2470858779   -6.8403275868   -0.2868705728
     H    -1.5273882694   -3.0919305815    1.6994211889
     H     0.7589479142   -3.8251283179    2.2647434257
     H    -5.0555134581   -4.5884443973   -0.4787598084
     H    -4.3915820207   -6.1193881577    0.1578822173
     H    -3.7360765262   -5.4170785701   -1.3538677570
