# Supplementary material for: Data-Driven Recommendation of Optimal Tuning Scheme for Range-Separated Hybrid Functionals in Solution-Phase UV/Vis Absorption Energy Prediction
Source: J Chem Theory Comput. 2025 Oct 23;21(21):11106–25. doi: 10.1021/acs.jctc.5c01044 (PMC12613327; doi:10.1021/acs.jctc.5c01044)
Supplement: Supplementary file 2 [file ct5c01044_si_002.zip › SI-data/xyzs/m0302.xyz]

38
-1.4812327673120094e+03 frame 53   xyz file generated by TeraChem
    Cl    -1.7182376900   -0.9124330691   -0.9275590974
     C    -0.0022122957   -0.6966933569   -0.7323391380
     C     0.4759992337    0.4690425744   -0.1373677544
     C     1.8424244895    0.6432716592    0.0192954829
     C     2.7316939350   -0.3449229013   -0.4173512169
     C     2.2333788699   -1.5053139700   -1.0102059348
     C     0.8656467924   -1.6891454547   -1.1718293136
     N     4.1415802946   -0.2601682273   -0.3015696349
     N     4.5455210446    0.8096026825    0.2360542844
     C     5.9002812843    0.9262331805    0.3573131049
     C     6.9609461856    0.0487552085   -0.0240971850
     N     6.8113353055   -1.1787414872   -0.5603838333
     N     8.1643606946    0.5623610179    0.2376477978
     N     7.9052702713    1.7712394212    0.8007576081
     C     6.5476947287    2.0504036000    0.8960747707
     N     6.0733525853    3.1942493129    1.3964465925
     C     6.9773864905    4.0675540765    1.7989488020
     C     8.3622228185    3.8501353798    1.7301065109
     C     8.8437545997    2.6620430532    1.2143942203
     C    10.2842882352    2.3561704774    1.1115307862
     C    10.8034615392    1.1064681594    1.4672173054
     C    12.1749764131    0.8872518309    1.4248537474
     C    13.0383731046    1.9014839825    1.0174897728
     C    12.5263248450    3.1439281695    0.6552411958
     C    11.1561858708    3.3727039603    0.7070461893
     H    -0.2209520926    1.2313348350    0.1987705062
     H     2.2370870294    1.5435198092    0.4800990275
     H     2.9346491795   -2.2658485947   -1.3439107972
     H     0.4756462174   -2.5915934823   -1.6329196205
     H     5.8782916027   -1.4099892073   -0.8771491162
     H     7.6115569278   -1.6178037543   -0.9910161356
     H     6.5979780813    5.0012525717    2.2113910168
     H     9.0598898911    4.5910653993    2.1028687136
     H    10.1318192893    0.3119756560    1.7741437303
     H    12.5711879751   -0.0839025060    1.7105531275
     H    14.1100457131    1.7217089296    0.9793560091
     H    13.1932943533    3.9376058821    0.3283239031
     H    10.7555806471    4.3396464584    0.4122914766
