# Supplementary material for: Data-Driven Recommendation of Optimal Tuning Scheme for Range-Separated Hybrid Functionals in Solution-Phase UV/Vis Absorption Energy Prediction
Source: J Chem Theory Comput. 2025 Oct 23;21(21):11106–25. doi: 10.1021/acs.jctc.5c01044 (PMC12613327; doi:10.1021/acs.jctc.5c01044)
Supplement: Supplementary file 2 [file ct5c01044_si_002.zip › SI-data/xyzs/m0470.xyz]

64
-1.9328629919200484e+03 frame 81   xyz file generated by TeraChem
     C     1.4326907276    1.2071258324   -1.1895069044
     O     2.5148492439    0.5373210489   -0.5658530194
     C     3.2842812957   -0.2690891133   -1.3316415374
     C     3.1056555537   -0.4631454225   -2.7039881393
     C     3.9557074176   -1.3213096673   -3.3929311350
     C     4.9898290348   -1.9985144620   -2.7365222425
     C     5.1581692340   -1.7913798756   -1.3559254339
     C     4.3188787721   -0.9384837720   -0.6640091027
     C     5.8529955699   -2.8839517039   -3.4536117033
     C     6.5822228625   -3.6380474010   -4.0643787925
     C     7.4365960544   -4.5300685949   -4.7847891911
     C     8.3381685968   -5.3604786953   -4.1032688228
     C     9.1604377256   -6.2300780915   -4.8045798084
     C     9.1073590603   -6.2907697478   -6.2014064572
     C     8.2107951344   -5.4597379371   -6.8820876432
     C     7.3839092980   -4.5913888824   -6.1849444055
     C     9.9836564687   -7.2218783359   -6.9484837436
     C    10.1330480427   -8.5576924132   -6.5801651858
     F     9.4762020615   -9.0463219978   -5.5219885046
     C    10.9495459188   -9.4308893911   -7.2833880457
     F    11.0217650495  -10.6934574779   -6.8447270643
     C    11.6770818705   -9.0302996814   -8.4026987398
     C    11.5269865743   -7.6940735613   -8.7710968471
     C    10.7102516838   -6.8210963713   -8.0681796544
     F    10.6466099773   -5.5550729219   -8.4977842977
     F    12.1752155490   -7.2079312468   -9.8357628944
     C    12.5557562123   -9.9599830292   -9.1486388994
     C    12.1117197614  -11.2418292826   -9.4919027942
     C    12.9346252685  -12.1103986299  -10.1937583554
     C    14.2279726516  -11.7178602309  -10.5683144760
     C    14.6739932665  -10.4345188617  -10.2204438216
     C    13.8466859905   -9.5686824885   -9.5210441482
     C    15.0781729536  -12.6090896042  -11.2943566574
     C    15.8020616016  -13.3609867674  -11.9141573344
     C    16.6565031962  -14.2433743678  -12.6451331854
     C    17.9392930538  -13.8381922503  -13.0314169608
     C    18.7788595247  -14.6871238709  -13.7443018122
     C    18.3380295307  -15.9691613982  -14.0835219517
     C    17.0556168825  -16.3864699789  -13.7016777170
     C    16.2273862555  -15.5363924231  -12.9932910426
     O    19.0688566941  -16.8732393404  -14.7734895386
     C    20.3729867973  -16.4978630835  -15.1822556608
     H     0.9398055654    1.7784111875   -0.4009714612
     H     0.7210197655    0.4941550483   -1.6234896442
     H     1.7845375786    1.8925410549   -1.9703182784
     H     2.3132830751    0.0445946980   -3.2441397765
     H     3.8130159098   -1.4701632869   -4.4600878381
     H     5.9563391729   -2.3089217769   -0.8302623866
     H     4.4428072089   -0.7748336092    0.4031444980
     H     8.3903766943   -5.3187166218   -3.0187974225
     H     9.8559868823   -6.8631635464   -4.2612873499
     H     8.1516830312   -5.4989718154   -7.9659539396
     H     6.6869718983   -3.9550530532   -6.7233342511
     H    11.1109990103  -11.5602081669   -9.2151125614
     H    12.5774187939  -13.1013083816  -10.4602548836
     H    15.6759103652  -10.1214446351  -10.5009172995
     H    14.2107513494   -8.5807325014   -9.2547556813
     H    18.2855560144  -12.8417042251  -12.7697739279
     H    19.7671813973  -14.3404103646  -14.0277405295
     H    16.7300391670  -17.3868970866  -13.9740222126
     H    15.2343051207  -15.8675147167  -12.7011818738
     H    20.7796641057  -17.3601043808  -15.7134799992
     H    21.0095242056  -16.2671922955  -14.3193245433
     H    20.3455005396  -15.6335342596  -15.8570894568
