# Supplementary material for: Data-Driven Recommendation of Optimal Tuning Scheme for Range-Separated Hybrid Functionals in Solution-Phase UV/Vis Absorption Energy Prediction
Source: J Chem Theory Comput. 2025 Oct 23;21(21):11106–25. doi: 10.1021/acs.jctc.5c01044 (PMC12613327; doi:10.1021/acs.jctc.5c01044)
Supplement: Supplementary file 2 [file ct5c01044_si_002.zip › SI-data/xyzs/m1020.xyz]

55
-1.6911441091763668e+03 frame 93   xyz file generated by TeraChem
     O    -0.4513985446   -1.5062387147    6.4012248135
     C    -0.1986353335   -0.4283311536    5.6515065235
     O    -0.9977825359   -0.0845400860    4.8080274843
     C     1.0729209242    0.3152396522    5.8807814976
     C     1.1860187867    1.5844100509    5.3068361183
     C     2.3220199445    2.3382988769    5.4772700629
     N     2.2277161898    3.7133702579    4.9907746946
     O     1.9068412720    3.8772387032    3.8250454228
     O     2.4055606792    4.6017353873    5.8008511789
     C     3.4762849527    1.8645478500    6.1563542044
     C     3.3221390859    0.5672773438    6.7304990875
     C     2.1526623203   -0.1723635059    6.5969189956
     N     4.3940171241   -0.0734032458    7.4620521936
     O     5.4285144275    0.5598588975    7.6680414474
     O     4.2299153749   -1.2149566046    7.8564286948
     N     4.6292101839    2.5576932042    6.2391991039
     O     4.8678046248    3.4831128570    5.2427108797
     C     5.8611141670    4.4713534988    5.6545673290
     C     7.1853587816    3.7351456089    5.8964204364
     C     7.4990640728    2.6331757930    5.0925669998
     C     8.7127974060    1.9697483251    5.2397612911
     C     9.6417541674    2.4101058495    6.1796876908
     C     9.3469466444    3.5182926232    6.9677624850
     C     8.1258633460    4.1751345904    6.8300785126
     C     6.0214703061    5.3533839198    4.4131167887
     C     5.1266517565    5.2991108436    3.3440192162
     C     5.2985410498    6.1308833134    2.2379158023
     C     6.3571036943    7.0304545958    2.1894733271
     C     7.2499270114    7.0938535676    3.2580205514
     C     7.0853694882    6.2594891837    4.3572324699
     C     5.3509221378    5.2524934668    6.8662079055
     C     5.3915914926    4.6877758584    8.1475147058
     C     4.8749009751    5.3699385954    9.2446801998
     C     4.3136635338    6.6340104008    9.0833005463
     C     4.2713875676    7.2072012803    7.8161517535
     C     4.7830015533    6.5205397623    6.7183829000
     H     0.1892885031   -1.6152752297    7.1228359783
     H     0.3502702832    1.9966398847    4.7488527964
     H     2.1541026147   -1.1572078501    7.0542174492
     H     5.4546845180    2.0180768604    6.4989508617
     H     6.7857780574    2.2961034412    4.3438116554
     H     8.9344563295    1.1097527539    4.6122107663
     H    10.5919565056    1.8939077647    6.2939656709
     H    10.0672012630    3.8758655209    7.6998177876
     H     7.9104842033    5.0379090946    7.4543004586
     H     4.2909202916    4.6086443366    3.3607456097
     H     4.5933223346    6.0711727136    1.4120908694
     H     6.4877862274    7.6791712843    1.3265519548
     H     8.0824849190    7.7931340458    3.2351047764
     H     7.7923866630    6.3159263629    5.1813361347
     H     5.8389273028    3.7100271897    8.3005929567
     H     4.9179534510    4.9115395767   10.2298704124
     H     3.9158172270    7.1703764043    9.9417154691
     H     3.8376057633    8.1945916147    7.6762685114
     H     4.7349623674    6.9817382280    5.7365569660
