# Supplementary material for: Data-Driven Recommendation of Optimal Tuning Scheme for Range-Separated Hybrid Functionals in Solution-Phase UV/Vis Absorption Energy Prediction
Source: J Chem Theory Comput. 2025 Oct 23;21(21):11106–25. doi: 10.1021/acs.jctc.5c01044 (PMC12613327; doi:10.1021/acs.jctc.5c01044)
Supplement: Supplementary file 2 [file ct5c01044_si_002.zip › SI-data/xyzs/m1034.xyz]

71
-2.1743919446983382e+03 frame 64   xyz file generated by TeraChem
    Cl    -1.1025679924    2.3327929474    4.2499942456
     C    -2.1584148186    1.4082077377    3.2240048659
     C    -2.1068858772   -0.0015618442    3.3021488276
     C    -2.9324624651   -0.7528526197    2.5077820801
     C    -3.8325172182   -0.1257516898    1.6111484782
     C    -3.8637800597    1.2927261932    1.5312161338
     C    -3.0070580755    2.0534290427    2.3657579026
     N    -4.6779200309    1.9737346625    0.6768229571
     C    -5.4657049383    1.2759326712   -0.1052436708
     C    -5.5324404331   -0.1365780625   -0.1098674497
     C    -4.7192884529   -0.8233570904    0.7485696655
     N    -4.7560889142   -2.2454603777    0.7737379632
     N    -5.1371854347   -2.8900197660    1.9027496318
     N    -5.0873987719   -4.1510285630    1.6563873562
     C    -4.6769660631   -4.3503964114    0.3717030074
     C    -4.4565817621   -3.1149509807   -0.2188698766
     C    -3.9943877286   -2.7122119582   -1.5711221770
     C    -4.4977169124   -5.6939194791   -0.2149435313
     O    -4.1465285152   -5.8123144164   -1.3874340413
     C    -4.7491600319   -6.8401577842    0.6714383869
     C    -4.5744150874   -8.0935850434    0.2127748524
     C    -4.7587563807   -9.3434996107    0.9405297514
     C    -5.2069551181   -9.4034476121    2.2666527486
     C    -5.3600714662  -10.6141918242    2.9282860119
     C    -5.0599866604  -11.8099780006    2.2639431985
     C    -4.6138739708  -11.7707405805    0.9364982950
     C    -4.4695662700  -10.5561398098    0.2915158491
     O    -5.1704548138  -13.0371519095    2.8150438607
     C    -5.6277875767  -13.1376095502    4.1627987805
     C    -5.6458729252  -14.6046259635    4.5386093359
     C    -4.2533765627  -15.2303219474    4.5241872486
     N    -4.2911257043  -16.6578051102    4.8273338564
     C    -4.4594739354  -16.9649483645    6.2433813555
     C    -3.1983833078  -16.7393258920    7.0829246424
     N    -2.0781661927  -17.4628765059    6.5005763236
     C    -1.8559407254  -17.1686185740    5.0928074157
     C    -3.1466218900  -17.3982017676    4.3080514939
     C    -1.2546139200  -18.3169140651    7.1603067283
     O    -0.3081228160  -18.8739392861    6.5975557407
     C    -1.5362955751  -18.5706022954    8.6257082093
     H    -1.4139654747   -0.4783952120    3.9887797317
     H    -2.8978768394   -1.8360429030    2.5680536603
     H    -3.0437112316    3.1362677159    2.2991040271
     H    -6.1087125527    1.8373178861   -0.7817952900
     H    -6.2226641752   -0.6547772484   -0.7684393560
     H    -3.4555130559   -3.5433964004   -2.0270259782
     H    -3.3455643533   -1.8328066070   -1.5192413612
     H    -4.8481227957   -2.4684300784   -2.2139874324
     H    -5.0636690358   -6.6250846043    1.6882246576
     H    -4.2491012988   -8.1941183245   -0.8239941698
     H    -5.4470297305   -8.4889413445    2.8033521422
     H    -5.7118563330  -10.6172963820    3.9546358408
     H    -4.3864102775  -12.7065880617    0.4329463115
     H    -4.1219624623  -10.5371411122   -0.7397876492
     H    -6.6327056548  -12.7030962928    4.2430338747
     H    -4.9534220991  -12.5736381097    4.8223400665
     H    -6.2992117512  -15.1518751344    3.8482420324
     H    -6.0952131300  -14.6791737675    5.5365526057
     H    -3.5943720032  -14.6559821910    5.1998569778
     H    -3.8331215161  -15.1213254554    3.5182152626
     H    -4.7448141697  -18.0228022671    6.3274672570
     H    -5.2810947891  -16.3708112594    6.6573228259
     H    -3.3776572278  -17.0733104552    8.1056667351
     H    -2.9488477632  -15.6691611381    7.1240190368
     H    -1.0562003672  -17.8192384627    4.7354457116
     H    -1.5237976728  -16.1249585680    4.9904278689
     H    -3.3917540212  -18.4690962990    4.3486497676
     H    -2.9944512684  -17.1310079617    3.2560909967
     H    -1.4896103484  -17.6465661834    9.2123532704
     H    -0.7779957660  -19.2635252697    8.9942956173
     H    -2.5262059801  -19.0148288425    8.7764620930
