# Supplementary material for: Data-Driven Recommendation of Optimal Tuning Scheme for Range-Separated Hybrid Functionals in Solution-Phase UV/Vis Absorption Energy Prediction
Source: J Chem Theory Comput. 2025 Oct 23;21(21):11106–25. doi: 10.1021/acs.jctc.5c01044 (PMC12613327; doi:10.1021/acs.jctc.5c01044)
Supplement: Supplementary file 2 [file ct5c01044_si_002.zip › SI-data/xyzs/m0869.xyz]

42
-1.6814807148812904e+03 frame 63   xyz file generated by TeraChem
     O     5.1923143409   -3.4811386724    2.5484160107
     C     4.8008708956   -2.3751701875    2.2147077596
     C     5.4981749810   -1.1430681987    2.5617783869
     C     6.6630717990   -1.0249942341    3.2853499101
     C     7.0659006257    0.3135887478    3.4622804264
     C     6.2042221389    1.2174955652    2.8714857587
     S     4.9006573963    0.4090584568    2.0806478087
     C     6.2934488535    2.6668746996    2.8605295550
     C     5.3036664492    3.5840528989    2.6023150062
     C     5.7534697349    4.9244123195    2.6773083196
     C     7.0829819719    5.0398701362    3.0081867936
     S     7.7929762676    3.4674865985    3.1979515650
     C     7.8733246223    6.2629789511    3.2009189934
     C     7.2738960523    7.3966395896    3.6005515393
     C     7.9709031539    8.7165022875    3.7489126936
     C     9.3869086382    8.7430826183    3.1638785905
     C    10.0891144211    7.4184268373    3.5020464671
     C     9.3545237046    6.2185233753    2.9147624943
     C     9.4551769551    9.0333269100    1.6745596487
     C     8.3839301683    8.8308196390    0.8006796644
     C     8.5113718486    9.0938894598   -0.5631996690
     C     9.7139556171    9.5662351720   -1.0795368834
     C    10.7905087104    9.7765805755   -0.2191369345
     C    10.6578792594    9.5120770098    1.1400290609
     H     3.8744764458   -2.2570781092    1.6193590636
     H     7.1934939149   -1.8862272564    3.6784970245
     H     7.9468754717    0.6146167594    4.0207760288
     H     4.2801526405    3.3049108057    2.3681357319
     H     5.1199833717    5.7833177629    2.4804508853
     H     6.2124306972    7.3794263321    3.8470928213
     H     8.0223603587    8.9643575280    4.8196432374
     H     7.3530861202    9.5059367054    3.2989549935
     H     9.9416199526    9.5463765352    3.6659314962
     H    10.1292160218    7.3184368391    4.5951097807
     H    11.1237875950    7.4355490993    3.1402311292
     H     9.7896366023    5.2961506711    3.3233294608
     H     9.5086830229    6.1667880683    1.8269325287
     H     7.4350608306    8.4609957946    1.1819488966
     H     7.6622915154    8.9282717125   -1.2231469634
     H     9.8118484641    9.7736604762   -2.1427608865
     H    11.7346684980   10.1530853935   -0.6072003924
     H    11.5017899965    9.6866012386    1.8067915401
