# Supplementary material for: Data-Driven Recommendation of Optimal Tuning Scheme for Range-Separated Hybrid Functionals in Solution-Phase UV/Vis Absorption Energy Prediction
Source: J Chem Theory Comput. 2025 Oct 23;21(21):11106–25. doi: 10.1021/acs.jctc.5c01044 (PMC12613327; doi:10.1021/acs.jctc.5c01044)
Supplement: Supplementary file 2 [file ct5c01044_si_002.zip › SI-data/xyzs/m0699.xyz]

38
-1.3856285940663881e+03 frame 70   xyz file generated by TeraChem
     C     1.0011877814   -0.3988741736   -1.4948236507
     C     2.4220895624   -0.4262924936   -1.0036582394
     C     3.1976421451   -1.5620692983   -1.1958658934
     C     4.5149244478   -1.5741084118   -0.7357006905
     S     5.7098580838   -2.8282160982   -0.8288126291
     C     6.8253675711   -1.7599264855   -0.0054616627
     N     6.3802669977   -0.5901896360    0.3221497083
     C     5.0676952048   -0.4568422142   -0.0825770617
     C     4.2769681962    0.6843637154    0.1084490845
     C     2.9678933169    0.7092969954   -0.3439102396
     C     2.1229456707    1.9362661461   -0.1389333518
     N     8.0978585171   -2.3055187489    0.2225287650
     N     8.8956104332   -1.4919092364    0.7525463356
     C    10.1756260686   -1.9798284039    1.0188237900
     C    10.5992358388   -3.2709225105    0.7471721010
     C    11.8983843035   -3.6832588688    1.0493475484
     C    12.7983767251   -2.8062129085    1.6318269920
     C    12.4044599240   -1.4604135733    1.9288406280
     C    11.0844323070   -1.0513483671    1.6185299794
     C    10.7331096990    0.2856999102    1.9283084778
     C    11.6668771240    1.1066306779    2.5022045148
     C    12.9561690605    0.5932744403    2.7679983721
     N    13.3239553442   -0.6380352353    2.4974936120
     O    14.0532553666   -3.1498413479    1.9447535712
     H     0.7336195040   -1.3427917785   -1.9787281759
     H     0.8462368182    0.4115124746   -2.2180364172
     H     0.2987692484   -0.2263616574   -0.6698960614
     H     2.7773470572   -2.4289606042   -1.6999807006
     H     4.7046317202    1.5473606156    0.6137408544
     H     2.6863796803    2.7173885503    0.3799072691
     H     1.2280524058    1.7098932327    0.4540897271
     H     1.7748627636    2.3448702786   -1.0957413988
     H     9.9040377341   -3.9703102388    0.2921954142
     H    12.2111217342   -4.7016761220    0.8282686028
     H     9.7299920966    0.6350179705    1.7055054485
     H    11.4328785482    2.1372991976    2.7532609335
     H    13.7087727713    1.2365056777    3.2240300968
     H    14.2048359641   -4.0777694853    1.6983980164
