# Supplementary material for: Data-Driven Recommendation of Optimal Tuning Scheme for Range-Separated Hybrid Functionals in Solution-Phase UV/Vis Absorption Energy Prediction
Source: J Chem Theory Comput. 2025 Oct 23;21(21):11106–25. doi: 10.1021/acs.jctc.5c01044 (PMC12613327; doi:10.1021/acs.jctc.5c01044)
Supplement: Supplementary file 2 [file ct5c01044_si_002.zip › SI-data/xyzs/m0841.xyz]

82
-1.9136632391733601e+03 frame 55   xyz file generated by TeraChem
     O     4.0974006989    1.4204667970    2.1440877659
     C     3.6601733724    0.6677842060    1.2732093744
     N     2.7375623618    1.0439951570    0.3481121130
     C     2.2108015244    2.4000961841    0.1970392833
     C     1.4182060826    2.8406874656    1.4365228449
     C     0.8359017795    4.2399020309    1.2056467434
     C    -0.1135437685    4.2084310775    0.0047964381
     C     0.6689885928    3.7757786491   -1.2386713898
     C     1.2636178257    2.3819678576   -1.0106503941
     C     1.7938559861    4.7807824307   -1.5100856549
     C     2.7565338225    4.8133030094   -0.3144716467
     C     3.3373457745    3.4095958717   -0.0799035401
     C     1.9715378719    5.2330367964    0.9368402918
     N     3.8158905179    5.8038387020   -0.5053999754
     C     4.7483575726    5.7633662884   -1.4944487954
     O     4.7539665434    4.9168316589   -2.3893535401
     N     5.6871590846    6.7780685609   -1.4005251806
     C     6.7704197866    7.0508696098   -2.2404404828
     C     7.0875783198    6.2373472129   -3.3786363090
     C     8.1570595199    6.5452516395   -4.1644825060
     C     8.9942940099    7.6701219508   -3.8933460929
     C     8.6801068916    8.4838696365   -2.7557950270
     C     7.5557140369    8.1408722535   -1.9505105836
     C     9.4885129243    9.5902395638   -2.4720090223
     C    10.5881323017    9.9141915013   -3.2715758004
     C    10.8992425798    9.0971170359   -4.4096679619
     C    10.0920697586    7.9922023885   -4.6932576494
     C    12.0275717827    9.4402548539   -5.2190889373
     C    12.7991767808   10.5250557397   -4.9188815859
     C    12.4909275580   11.3380689340   -3.7879798849
     C    11.4225616183   11.0429737892   -2.9916760455
     N     4.0470707665   -0.6583354749    1.1517198566
     C     5.0623710638   -1.3208662121    1.8503374392
     C     5.5580901551   -0.8423098402    3.1081727604
     C     6.5401932120   -1.5234721889    3.7618700623
     C     7.0976428817   -2.7300287423    3.2375560217
     C     6.5839252814   -3.2245414479    1.9937722067
     C     5.5636019106   -2.4869383277    1.3256395957
     C     7.1111862488   -4.4081531341    1.4662535170
     C     8.1280861337   -5.1086173191    2.1208812626
     C     8.6433819264   -4.6081761706    3.3633593656
     C     8.1119662762   -3.4293944471    3.8938068034
     C     9.6882819323   -5.3319868439    4.0193322448
     C    10.1906061858   -6.4793935893    3.4775593385
     C     9.6779112029   -6.9786404332    2.2435549599
     C     8.6803684162   -6.3168867172    1.5882661567
     H     2.4774593109    0.3841567312   -0.3724394554
     H     2.0797091361    2.8369678305    2.3092606527
     H     0.6114110203    2.1186017575    1.6216328515
     H     0.2908686269    4.5561698564    2.1039710668
     H    -0.5558226554    5.2010594873   -0.1564835433
     H    -0.9385249182    3.5088310285    0.1968882641
     H    -0.0006073541    3.7400378687   -2.1071390193
     H     1.8174896890    2.0553382481   -1.9025866864
     H     0.4608271662    1.6524213618   -0.8328869842
     H     1.3765781205    5.7855441168   -1.6615556895
     H     2.3470754075    4.5066520992   -2.4143276100
     H     4.0231132594    3.4373771238    0.7731680553
     H     3.9009760087    3.0927336440   -0.9639284677
     H     1.5649774649    6.2432921624    0.7881873995
     H     2.6533932471    5.2709577571    1.7984780437
     H     3.9249600960    6.4838697664    0.2349728378
     H     5.5816998656    7.4279509791   -0.6316470744
     H     6.4622101936    5.3819196615   -3.5965651009
     H     8.3894522160    5.9220739629   -5.0259823634
     H     7.3248123285    8.7653447401   -1.0886470761
     H     9.2566608455   10.2134885699   -1.6094276858
     H    10.3236714399    7.3685018394   -5.5557385715
     H    12.2558205421    8.8147368568   -6.0801962532
     H    13.6550458223   10.7774340567   -5.5405453767
     H    13.1171637946   12.1987293053   -3.5642328621
     H    11.1848623944   11.6612133733   -2.1280015203
     H     3.6967924629   -1.1617773604    0.3465192617
     H     5.1451953859    0.0700517350    3.5178189664
     H     6.9138822763   -1.1511821886    4.7138467913
     H     5.1885804171   -2.8628906655    0.3746857897
     H     6.7252560251   -4.7898150994    0.5220131728
     H     8.4984123287   -3.0468239214    4.8376154326
     H    10.0737196248   -4.9447589786    4.9607647489
     H    10.9857559465   -7.0217649490    3.9837667451
     H    10.0900086654   -7.8951571894    1.8274652721
     H     8.2869418619   -6.6946720186    0.6463770777
