# Supplementary material for: Data-Driven Recommendation of Optimal Tuning Scheme for Range-Separated Hybrid Functionals in Solution-Phase UV/Vis Absorption Energy Prediction
Source: J Chem Theory Comput. 2025 Oct 23;21(21):11106–25. doi: 10.1021/acs.jctc.5c01044 (PMC12613327; doi:10.1021/acs.jctc.5c01044)
Supplement: Supplementary file 2 [file ct5c01044_si_002.zip › SI-data/xyzs/m0855.xyz]

92
-2.1445406751720575e+03 frame 124   xyz file generated by TeraChem
     O     1.0251545035    0.5539740094   -0.3060109799
     C     2.1356397728    0.5541187935   -0.8376214303
     N     2.4389138543    1.3575418629   -1.9189500817
     C     1.5889258331    2.3578263759   -2.4203136626
     C     0.9146211768    3.2109625646   -1.5425353717
     C     0.1283830825    4.2457651494   -2.0209634700
     C     0.0056708709    4.4838777976   -3.3938052528
     C     0.6804194885    3.6224967870   -4.2974655983
     C     1.4639669078    2.5373344109   -3.8131004053
     C     2.0891671702    1.6634458315   -4.7733281159
     C     1.9700342506    1.8766040113   -6.1061138245
     C     1.2126208826    2.9837117662   -6.6244383780
     C     0.5612680354    3.8477819333   -5.7048533465
     C    -0.2132230516    4.9370352354   -6.1899579776
     C    -0.8771711605    5.7954266013   -5.2444483562
     C    -0.7750183849    5.5751746729   -3.9118205464
     C    -0.3114128015    5.1421206831   -7.5712912195
     C     0.3340028742    4.2933067897   -8.4639806592
     C     1.0879069505    3.2215935692   -7.9978031150
     N     3.1345927327   -0.2618390317   -0.3997997480
     C     4.5570905015   -0.2117219352   -0.6883749265
     C     5.0881017625   -1.3679008602   -1.5435173610
     C     6.6074732819   -1.2007215370   -1.6970174602
     C     7.1857268369   -2.3500079819   -2.5288022104
     C     6.5386190519   -2.3536113651   -3.9179102727
     C     5.0237772885   -2.5354564571   -3.7717591883
     C     4.4534938575   -1.3804197667   -2.9406249204
     C     4.7361286864   -3.8648680458   -3.0667885567
     C     5.3794579596   -3.8819391729   -1.6720671081
     C     4.8084465277   -2.7138427292   -0.8574311915
     C     6.8947943449   -3.6810773821   -1.8266555562
     C     5.0619780343   -5.2288650541   -1.0120635678
     N     5.5566547273   -5.3851108647    0.3392402550
     C     4.7353119333   -5.3134012777    1.4210599387
     O     3.5275084564   -5.0933845246    1.3385859902
     N     5.3839875040   -5.5127998371    2.6271661193
     C     4.7827690149   -5.4982302489    3.8932811134
     C     3.4915652023   -6.0011561711    4.0812717820
     C     2.9190162037   -6.0315555070    5.3426225761
     C     3.6185639800   -5.5867596848    6.4682103548
     C     4.9308018995   -5.0746710736    6.2939209317
     C     5.5157717469   -5.0112113717    4.9984198777
     C     6.8329492106   -4.4405306824    4.8727234668
     C     7.5219393003   -4.0022393407    5.9541807815
     C     6.9679258322   -4.0804545136    7.2782800412
     C     5.6605239585   -4.6120281057    7.4340771168
     C     5.0780755340   -4.6781617957    8.7298213272
     C     3.7471842400   -5.2087232646    8.8695119020
     C     3.0519185088   -5.6381600930    7.7892573800
     C     5.8123131422   -4.2237317767    9.8315308140
     C     7.0945865191   -3.7099338365    9.6691638451
     C     7.6691850790   -3.6362907147    8.4051643800
     H     3.2798230377    1.1658606907   -2.4429681293
     H     1.0207601751    3.0565542778   -0.4744047390
     H    -0.3837100019    4.9015963411   -1.3197679004
     H     2.6478817472    0.7989956473   -4.4251320494
     H     2.4423832436    1.1988424818   -6.8142878339
     H    -1.4668911733    6.6259047189   -5.6272601283
     H    -1.2816835396    6.2255302656   -3.2014019355
     H    -0.9037814487    5.9771029210   -7.9403810373
     H     0.2462231470    4.4672044650   -9.5338787272
     H     1.5879301425    2.5557602049   -8.6983784673
     H     2.8472372759   -0.8206098949    0.3919539521
     H     5.0900047393   -0.2142124910    0.2721270597
     H     4.7969687632    0.7464162209   -1.1654749647
     H     7.0778701166   -1.1805630378   -0.7028778762
     H     6.8262260396   -0.2369307896   -2.1802734490
     H     8.2715614452   -2.2183473170   -2.6261045705
     H     6.9584049029   -3.1669644954   -4.5262852710
     H     6.7561983339   -1.4104581169   -4.4386107142
     H     4.5528898498   -2.5378948940   -4.7636658603
     H     3.3619527592   -1.4798233597   -2.8532388897
     H     4.6616055206   -0.4262235562   -3.4494171641
     H     5.1274154465   -4.7003574190   -3.6660974767
     H     3.6503350543   -4.0147786316   -2.9721620208
     H     5.2560010325   -2.7097062583    0.1474633627
     H     3.7251187487   -2.8506190910   -0.7311814472
     H     7.3204659447   -4.5142867796   -2.4055066055
     H     7.3730898444   -3.6928434657   -0.8366704845
     H     5.4797694006   -6.0354246288   -1.6296346653
     H     3.9770125444   -5.3689256707   -0.9699665439
     H     6.5366010202   -5.5950528478    0.4666578350
     H     6.3881265842   -5.6176213647    2.6029508548
     H     2.9422818444   -6.3686515113    3.2229525245
     H     1.9137374162   -6.4297319837    5.4654738764
     H     7.2814690889   -4.3338343647    3.8888771458
     H     8.5123048083   -3.5677830060    5.8341823316
     H     3.3118922041   -5.2540801147    9.8656853087
     H     2.0451093419   -6.0364967705    7.8995632865
     H     5.3647687780   -4.2755946279   10.8221349169
     H     7.6502667877   -3.3614107901   10.5365847988
     H     8.6705760918   -3.2294490680    8.2794195358
