# Supplementary material for: Data-Driven Recommendation of Optimal Tuning Scheme for Range-Separated Hybrid Functionals in Solution-Phase UV/Vis Absorption Energy Prediction
Source: J Chem Theory Comput. 2025 Oct 23;21(21):11106–25. doi: 10.1021/acs.jctc.5c01044 (PMC12613327; doi:10.1021/acs.jctc.5c01044)
Supplement: Supplementary file 2 [file ct5c01044_si_002.zip › SI-data/xyzs/m0100.xyz]

45
-1.7883468005989057e+03 frame 55   xyz file generated by TeraChem
     N     2.9826103844    0.0304256618   -2.5250055906
     C     3.7004627503   -0.2828437091   -1.6624892758
     C     4.6406501583   -0.5637525776   -0.6410925784
     C     5.4781522140    0.5151929362   -0.3023295601
     C     5.5088134306    1.8724635306   -0.6897802627
     C     6.5797351970    2.4407178455   -0.0392414559
     N     7.2297307424    1.4709157914    0.6679351744
     N     6.5124777130    0.3157870141    0.5486428489
     C     6.9994189471   -0.9355922780    1.0037702635
     N     8.1408042698   -1.0638959310    1.5623815077
     C     6.0341770777   -2.0070808417    0.7603512040
     C     4.8740795909   -1.8252921028   -0.0237352981
     C     3.9638131544   -2.9447271145   -0.1847038670
     C     2.6303475083   -2.8269160277   -0.8784778614
     S     1.3494645492   -3.8686631478   -0.1354719434
     C     2.2205162065   -5.3998089204   -0.1005027316
     C     3.6091906927   -5.4150787021    0.1047019685
     C     4.3538419012   -4.1603864978    0.2737042863
     O     5.5028492658   -4.3418510592    0.9470652927
     C     6.3530341814   -3.3072578702    1.3054412281
     O     7.2731794141   -3.6306087519    2.0215971771
     C     4.2741179778   -6.6445719403    0.1803789210
     C     3.5712657778   -7.8364663400    0.0690881253
     C     2.1897241503   -7.8124193104   -0.1125389235
     C     1.5162760245   -6.5990498719   -0.2003874888
     C     7.0604420159    3.8221959820   -0.0329251640
     C     6.1701780710    4.8684715699   -0.3021875206
     C     6.6121095409    6.1836533963   -0.3098414198
     C     7.9504356945    6.4341114790   -0.0423798219
     C     8.8581729511    5.4206367772    0.2274366408
     C     8.4060370004    4.1087130309    0.2282360661
     F     8.3853022797    7.7025998159   -0.0460761020
     H     4.8357750808    2.3527143202   -1.3859258516
     H     7.6620764186    1.6530263328    1.5702212105
     H     8.6595074106   -0.1865795010    1.5800093640
     H     2.7064315994   -3.0477510811   -1.9494538242
     H     2.2230328898   -1.8206097094   -0.7757063886
     H     5.3492594714   -6.6560291434    0.3324070305
     H     4.1007811589   -8.7837022798    0.1258698948
     H     1.6326830614   -8.7423138915   -0.1959599648
     H     0.4402544490   -6.5778360586   -0.3546243354
     H     5.1216685492    4.6552060918   -0.4923093298
     H     5.9355682860    7.0085217266   -0.5119836379
     H     9.8985802225    5.6623865536    0.4223555720
     H     9.1118126137    3.3028829975    0.4142410614
