# Supplementary material for: Data-Driven Recommendation of Optimal Tuning Scheme for Range-Separated Hybrid Functionals in Solution-Phase UV/Vis Absorption Energy Prediction
Source: J Chem Theory Comput. 2025 Oct 23;21(21):11106–25. doi: 10.1021/acs.jctc.5c01044 (PMC12613327; doi:10.1021/acs.jctc.5c01044)
Supplement: Supplementary file 2 [file ct5c01044_si_002.zip › SI-data/xyzs/m0666.xyz]

33
-9.8833500800287993e+02 frame 37   xyz file generated by TeraChem
     C     2.8377631242    1.1682447898    0.1380875498
     N     2.4681914723    0.1840211139   -0.8539854759
     C     3.1568571617   -0.9472225085   -1.0849742672
     C     4.3172879430   -1.2418381773   -0.3516215031
     C     5.0273798070   -2.4110931115   -0.5819279233
     C     4.6262965192   -3.3354603049   -1.5371746392
     C     3.4615959507   -3.0751703357   -2.3047914220
     C     2.7138140451   -1.8856646081   -2.0994067465
     C     1.5688912336   -1.6655490960   -2.8953411537
     C     1.1663307968   -2.5749162607   -3.8521207276
     C     1.8989517186   -3.7508876261   -4.0489338186
     C     3.0265343349   -3.9976290545   -3.2896613397
     C     3.7733875714   -5.2460444450   -3.5128998056
     O     3.4623030603   -6.1041641909   -4.3263570238
     N     4.8991572688   -5.4262316753   -2.7167126976
     C     5.3967664735   -4.5485571537   -1.7390794030
     O     6.4187755043   -4.8574497479   -1.1391081919
     C     5.6180179517   -6.6651679871   -2.8884374400
     O     5.4034285021   -7.6466797949   -2.2280056616
     O     6.5075565487   -6.5407535024   -3.8523032612
     C     7.2817294047   -7.7207387458   -4.1191458167
     H     2.1043481663    1.9755905343    0.1062399749
     H     3.8300354026    1.5884785853   -0.0668818403
     H     2.8424779063    0.7378520098    1.1473140188
     H     1.6250402001    0.3615460526   -1.3760098921
     H     4.6640474751   -0.5500052730    0.4080474970
     H     5.9221527297   -2.6189221137   -0.0003611154
     H     0.9741106796   -0.7641166243   -2.7736949345
     H     0.2817101734   -2.3776744518   -4.4505899060
     H     1.5955299361   -4.4806291568   -4.7946357212
     H     7.9489877737   -7.4515323990   -4.9371322847
     H     6.6215188427   -8.5407183922   -4.4115821025
     H     7.8527658891   -8.0000295575   -3.2304631287
