# Supplementary material for: Data-Driven Recommendation of Optimal Tuning Scheme for Range-Separated Hybrid Functionals in Solution-Phase UV/Vis Absorption Energy Prediction
Source: J Chem Theory Comput. 2025 Oct 23;21(21):11106–25. doi: 10.1021/acs.jctc.5c01044 (PMC12613327; doi:10.1021/acs.jctc.5c01044)
Supplement: Supplementary file 2 [file ct5c01044_si_002.zip › SI-data/xyzs/m0672.xyz]

42
-1.4050200699101295e+03 frame 61   xyz file generated by TeraChem
     C    -0.2405756052   -0.7540687151   -0.6656886455
     C     1.2749838463   -0.5937251518   -0.5438294661
     C     1.9421841763   -0.2688335732   -1.8406234165
     N     2.5994758802    0.8365377437   -2.0553978328
     N     3.1241211139    0.9289385505   -3.3062484317
     C     2.8656156177   -0.1220949054   -4.0339190288
     S     1.9133986915   -1.3198528265   -3.2179433058
     N     3.2109822871   -0.3663992066   -5.3626678760
     N     4.1161343453    0.4219733505   -5.7835452569
     C     4.4726981034    0.2601346573   -7.0829565693
     C     5.4641292290    1.0780709277   -7.6543332028
     C     6.2074154992    2.1680937588   -7.0066928353
     C     7.6068610420    2.2042859632   -7.0549074145
     C     8.3032350312    3.2235392791   -6.4145660173
     C     7.6113797821    4.2152210774   -5.7227728534
     C     6.2196224470    4.1830159141   -5.6689747496
     C     5.5184033849    3.1644149569   -6.3046910180
     N     5.6662794509    0.6896423395   -8.9350380041
     C     4.8308607770   -0.3849151172   -9.2309950402
     C     4.0571948749   -0.6857634030   -8.0942182967
     C     3.1373619322   -1.7397684229   -8.1533921767
     C     3.0186398628   -2.4503894195   -9.3402835456
     C     3.7980720056   -2.1308373976  -10.4628256521
     C     4.7185600418   -1.0920192445  -10.4261349934
     C     6.5281078707    1.3122311508   -9.9223440534
     H    -0.6745459927   -0.9633260236    0.3172172604
     H    -0.5020757371   -1.5831658704   -1.3326775835
     H    -0.7010096722    0.1590493215   -1.0576747200
     H     1.7155205451   -1.5109798946   -0.1338903092
     H     1.5215020261    0.2210314070    0.1449742899
     H     8.1515108298    1.4207963918   -7.5766478943
     H     9.3896325178    3.2392090046   -6.4527531968
     H     8.1572625976    5.0125344699   -5.2239655865
     H     5.6758231840    4.9558011467   -5.1312160208
     H     4.4332682334    3.1402950412   -6.2669130285
     H     2.5334314762   -1.9905736892   -7.2882351241
     H     2.3082437734   -3.2713292514   -9.4023693514
     H     3.6829178123   -2.7074994898  -11.3772942417
     H     5.3272677977   -0.8494795774  -11.2928358847
     H     6.8302548756    2.2989365032   -9.5715335825
     H     5.9744367349    1.4225857136  -10.8583240090
     H     7.4181291360    0.7002600639  -10.0984762700
