# Supplementary material for: Data-Driven Recommendation of Optimal Tuning Scheme for Range-Separated Hybrid Functionals in Solution-Phase UV/Vis Absorption Energy Prediction
Source: J Chem Theory Comput. 2025 Oct 23;21(21):11106–25. doi: 10.1021/acs.jctc.5c01044 (PMC12613327; doi:10.1021/acs.jctc.5c01044)
Supplement: Supplementary file 2 [file ct5c01044_si_002.zip › SI-data/xyzs/m0114.xyz]

40
-1.2138929085040158e+03 frame 39   xyz file generated by TeraChem
     O     2.2080050542   -0.4429391528    0.1383155219
     C     2.0484496984    0.5532527539   -0.5627905470
     N     1.0167552618    1.4049331948   -0.3582372958
     N     0.7177527478    2.4893432745   -1.1629314158
     C     1.4964264528    2.9311602262   -2.1786986041
     O     1.2263904461    3.9578855449   -2.7965893925
     C     2.6727675910    2.0760619073   -2.4751530527
     C     2.9485858348    0.9278081408   -1.6807536180
     C     4.0411642369    0.1402635240   -1.9476155770
     C     4.9011488358    0.4710058498   -3.0183745601
     N     5.9757023803   -0.3104977931   -3.2752520424
     C     6.7514727763    0.0265770802   -4.2831177027
     C     6.4716640753    1.1864975139   -5.0892199189
     N     5.4307883238    1.9542135601   -4.8469027468
     C     4.6262277302    1.6170403957   -3.8121322229
     C     3.4974021443    2.4149728840   -3.5197042841
     C     7.3575455752    1.5255740183   -6.2052601698
     C     7.0828370481    2.6560906148   -6.9889202806
     C     7.9023802447    2.9959935060   -8.0489335726
     C     9.0149634771    2.2017063662   -8.3386812042
     C     9.2953330606    1.0840145097   -7.5709238064
     C     8.4773377787    0.7182170033   -6.4889502375
     C     8.7640129164   -0.4693135595   -5.6626237711
     C     7.9203554752   -0.8027717082   -4.5842946719
     C     8.1916979076   -1.9299254801   -3.7945904460
     C     9.2867800137   -2.7304421556   -4.0605281189
     C    10.1286020989   -2.4093210477   -5.1286885089
     C     9.8696791976   -1.2985932317   -5.9138724026
     H     0.2921953381    1.1502730345    0.3019172936
     H    -0.0299269485    3.0794726464   -0.8184511298
     H     4.2486001512   -0.7371060871   -1.3420823052
     H     3.2881534990    3.2919272960   -4.1251309180
     H     6.2122522068    3.2565890729   -6.7435272314
     H     7.6817633354    3.8736211853   -8.6511622075
     H     9.6675151938    2.4578879125   -9.1697879030
     H    10.1673287456    0.4901415512   -7.8235462352
     H     7.5217376930   -2.1580420208   -2.9711676119
     H     9.4897256131   -3.6018633789   -3.4432541631
     H    10.9927613493   -3.0313335512   -5.3489499156
     H    10.5436245398   -1.0787649579   -6.7348474717
