# Supplementary material for: Data-Driven Recommendation of Optimal Tuning Scheme for Range-Separated Hybrid Functionals in Solution-Phase UV/Vis Absorption Energy Prediction
Source: J Chem Theory Comput. 2025 Oct 23;21(21):11106–25. doi: 10.1021/acs.jctc.5c01044 (PMC12613327; doi:10.1021/acs.jctc.5c01044)
Supplement: Supplementary file 2 [file ct5c01044_si_002.zip › SI-data/xyzs/m1222.xyz]

79
-1.8580695916005925e+03 frame 70   xyz file generated by TeraChem
    Br    -0.8754161944   -0.5024706996    1.1383660641
     C     1.0211582386   -0.8267816958    0.8350143998
     C     1.6928515855   -0.0686847733   -0.1157190737
     C     3.0449273850   -0.3039347876   -0.3287465607
     C     3.7362099268   -1.2846221578    0.3980533568
     C     3.0186086563   -2.0305567497    1.3427429241
     C     1.6645765654   -1.8102875559    1.5706476858
     C     5.1662229299   -1.5683857919    0.2184452832
     C     6.0203964549   -0.8779589644   -0.5534494169
     C     7.4498211915   -1.1528863988   -0.7350833872
     C     8.1084281428   -2.2634374470   -0.1371284854
     C     9.4471744495   -2.4862435666   -0.3234953238
     C    10.2280032682   -1.6114244367   -1.1229694214
     C     9.5840704096   -0.4978095786   -1.7372413769
     C     8.1994869943   -0.3011350225   -1.5229996784
     C    10.3341150599    0.3981679007   -2.5510054735
     C    11.6772161990    0.2247093339   -2.7690013910
     C    12.2952914122   -0.8791387338   -2.1543233406
     C    11.6160931465   -1.7770930353   -1.3597021507
     C    12.6060221847   -2.7458651067   -0.8812494364
     C    12.4994250256   -3.6832168582    0.0296957682
     C    12.4209355750   -4.5845183351    0.9885337226
     C    12.0937986072   -6.0050652491    0.6710159966
     C    12.7021832250   -6.6525133867   -0.4084664588
     C    12.3688810415   -7.9660265531   -0.7254896993
     C    11.4244867579   -8.6507601521    0.0352806480
     C    10.8183195436   -8.0156910826    1.1175656504
     C    11.1531054377   -6.7035957316    1.4367644888
     C    12.6514476505   -4.1836218444    2.4066295526
     C    12.2942598137   -2.9065329856    2.8537124251
     C    12.5453815163   -2.5196639831    4.1655169683
     C    13.1557390212   -3.4045177544    5.0522279062
     C    13.5108031113   -4.6791723637    4.6177980324
     C    13.2582974115   -5.0678980348    3.3055835684
     C    13.9038138273   -2.4157408131   -1.6502165529
     O    13.6178993662   -1.1368803370   -2.2815278412
     C    14.1987623995   -3.3765205951   -2.7998662338
     C    15.3917750881   -3.2125107076   -3.5124544464
     C    15.6715293596   -4.0082457761   -4.6164763239
     C    14.7599039585   -4.9810961411   -5.0258426214
     C    13.5688198154   -5.1443987985   -4.3275076928
     C    13.2866250046   -4.3421324882   -3.2217350902
     C    15.0770786399   -2.2448160724   -0.7015687764
     C    15.7688508946   -3.3705181953   -0.2471401290
     C    16.8010611502   -3.2368279369    0.6759962824
     C    17.1591887955   -1.9761976448    1.1486866838
     C    16.4757147971   -0.8521591613    0.6941140141
     C    15.4361888426   -0.9850764026   -0.2236543478
     H     1.1711441731    0.6939098930   -0.6861530763
     H     3.5601834068    0.2877452982   -1.0805152423
     H     3.5322945583   -2.7999064606    1.9156967429
     H     1.1257904239   -2.3965829538    2.3088333536
     H     5.5299418615   -2.4199738144    0.7926153493
     H     5.6571115469   -0.0140499399   -1.1101828785
     H     7.5429949448   -2.9585508179    0.4778792559
     H     9.9210684999   -3.3466891214    0.1401782617
     H     7.7203116543    0.5545580668   -1.9973682851
     H     9.8157113573    1.2391053666   -3.0067780591
     H    12.2547134610    0.9045160661   -3.3884332676
     H    13.4465777380   -6.1196103959   -0.9951043352
     H    12.8537277525   -8.4568925075   -1.5663099003
     H    11.1646446636   -9.6777225871   -0.2107398548
     H    10.0796916000   -8.5438499940    1.7161985423
     H    10.6780922902   -6.2117553353    2.2826477212
     H    11.8089845906   -2.2185670380    2.1646953778
     H    12.2573261646   -1.5250183712    4.4980532470
     H    13.3499549661   -3.1029614978    6.0788611901
     H    13.9895663882   -5.3758045930    5.3022043908
     H    13.5425809313   -6.0631017047    2.9724247645
     H    16.1055084398   -2.4550317448   -3.1961935056
     H    16.6043800232   -3.8707815080   -5.1583525519
     H    14.9796954928   -5.6077272884   -5.8871098743
     H    12.8495409499   -5.8974956773   -4.6409616646
     H    12.3523941247   -4.4790208226   -2.6845050208
     H    15.5039925367   -4.3565643042   -0.6220729899
     H    17.3310181800   -4.1213025043    1.0218327268
     H    17.9700164251   -1.8713201965    1.8658020368
     H    16.7503320476    0.1367007215    1.0542844951
     H    14.9050292803   -0.1062001060   -0.5768028062
