# Supplementary material for: Data-Driven Recommendation of Optimal Tuning Scheme for Range-Separated Hybrid Functionals in Solution-Phase UV/Vis Absorption Energy Prediction
Source: J Chem Theory Comput. 2025 Oct 23;21(21):11106–25. doi: 10.1021/acs.jctc.5c01044 (PMC12613327; doi:10.1021/acs.jctc.5c01044)
Supplement: Supplementary file 2 [file ct5c01044_si_002.zip › SI-data/xyzs/m0882.xyz]

46
-1.0891291077190967e+03 frame 52   xyz file generated by TeraChem
     C     0.9261709169   -0.3505826340    1.3432340162
     C     0.0501291668    0.6730356926    1.7039241444
     C    -1.0936613606    0.9111612791    0.9511928074
     C    -1.3721644371    0.1303725695   -0.1747552909
     C    -0.5001783169   -0.9050122299   -0.5219002950
     C     0.6487830449   -1.1389730053    0.2301225399
     C    -2.6277783889    0.3407996533   -0.9438417795
     C    -3.0524941603    1.5031745836   -1.4983141063
     C    -2.3037997953    2.7467464359   -1.6577494624
     C    -3.0613457952    3.9431067435   -1.8699905014
     C    -2.4181659526    5.1355166424   -2.0269437640
     C    -0.9996893157    5.1728808942   -1.9821011003
     C    -0.3278121137    3.9371415783   -1.7863080984
     N    -0.9810759043    2.7511544380   -1.6397692366
     C     1.0911619465    3.9339831242   -1.7474507483
     C     1.7967627689    5.1036691889   -1.8898337670
     C     1.1232653428    6.3326053537   -2.0812319331
     C    -0.2494112164    6.3645858803   -2.1277166561
     N    -3.3811549435   -0.8160092888   -1.0093413657
     N    -4.5275600139   -0.8750384665   -1.7116459226
     C    -5.2641421576   -1.9120282780   -1.5534911194
     C    -6.5117398310   -2.0900457435   -2.3017926194
     C    -6.9402889865   -1.1685737688   -3.2674143532
     C    -8.1310717322   -1.3740541948   -3.9514553594
     C    -8.9114658676   -2.5000984410   -3.6845019556
     C    -8.4921832956   -3.4209277872   -2.7279772419
     C    -7.2988586874   -3.2173717655   -2.0413221472
     H     1.8207334641   -0.5354131546    1.9334989975
     H     0.2571559650    1.2847699229    2.5789505814
     H    -1.7810355682    1.7052665353    1.2321718267
     H    -0.7162264569   -1.5206762346   -1.3924690771
     H     1.3264243555   -1.9402408450   -0.0551963609
     H    -4.0655263316    1.5137723771   -1.8922105857
     H    -4.1465917193    3.8844108458   -1.8954791084
     H    -2.9745491532    6.0580315747   -2.1830940275
     H     1.5948360730    2.9818082319   -1.5983585528
     H     2.8838412964    5.0888112481   -1.8554873596
     H     1.6965023856    7.2498769632   -2.1919274782
     H    -0.7797789318    7.3036354035   -2.2757400080
     H    -3.1600755270   -1.5665378373   -0.3591776181
     H    -4.9864934269   -2.7079311963   -0.8505965875
     H    -6.3293698095   -0.2941296853   -3.4758716133
     H    -8.4540827077   -0.6535589589   -4.6994573296
     H    -9.8429679524   -2.6578264229   -4.2231189806
     H    -9.0947305682   -4.3008920072   -2.5152971167
     H    -6.9706493998   -3.9371994584   -1.2935372985
