# Supplementary material for: Data-Driven Recommendation of Optimal Tuning Scheme for Range-Separated Hybrid Functionals in Solution-Phase UV/Vis Absorption Energy Prediction
Source: J Chem Theory Comput. 2025 Oct 23;21(21):11106–25. doi: 10.1021/acs.jctc.5c01044 (PMC12613327; doi:10.1021/acs.jctc.5c01044)
Supplement: Supplementary file 2 [file ct5c01044_si_002.zip › SI-data/xyzs/m0896.xyz]

62
-1.8868410283813791e+03 frame 56   xyz file generated by TeraChem
     C     5.7237466928    0.1131141385    5.6111929594
     C     4.8227920905    0.2762136100    4.3986749019
     N     4.8018831674   -0.9275499259    3.5567460388
     C     5.8158838215   -0.9830746295    2.5618245849
     O     6.6313681251   -0.0607963924    2.5110537449
     C     5.7933236070   -2.1138370894    1.6915953974
     C     6.7008573186   -2.2784755971    0.6185794309
     C     7.6981685345   -1.4329956120    0.2087451092
     C     8.5436369573   -1.6666296016   -0.9088970352
     N     9.2738615160   -0.6791221292   -1.4918962405
     C     9.2440482055    0.7043832957   -1.1272573990
     C    10.3478020740    1.2580154905   -0.4853418531
     C    10.3298910673    2.6100484203   -0.1550016862
     C     9.2162094085    3.3890824233   -0.4600086225
     C     8.1169648943    2.8213829788   -1.1015614291
     C     8.1278126756    1.4733657109   -1.4447301003
     C    10.0142805010   -1.2016213574   -2.5480217389
     C     9.7181835188   -2.5619233289   -2.6037858793
     N     8.8098938747   -2.8199662375   -1.5766142653
     C     8.3890411869   -4.1416416887   -1.2198140330
     C     8.9668463945   -4.7616949942   -0.1152758700
     C     8.5661066217   -6.0500920706    0.2214364211
     C     7.6099019534   -6.7092012343   -0.5492001594
     C     7.0518181436   -6.0827834605   -1.6609884753
     C     7.4396461979   -4.7900780077   -2.0032892332
     C    10.2963529761   -3.3992769661   -3.5499048139
     C    11.1792946398   -2.8088273154   -4.4470190476
     C    11.4692695249   -1.4371576768   -4.3973922831
     C    10.8921133780   -0.6050089181   -3.4450811568
     C     4.8248088844   -3.1559263657    1.8720818328
     O     4.7254749576   -4.1585328548    1.1645248527
     N     3.9283185476   -3.0089880944    2.9600210672
     C     3.8842535867   -1.9141771703    3.7766636926
     S     2.7353583207   -1.7881002453    5.0125117286
     C     2.9804452920   -4.1171206835    3.1400155734
     C     1.7160482010   -3.9311229986    2.3185705764
     H     5.7119092369    1.0319792627    6.2076871521
     H     6.7550896386   -0.0815334133    5.3005636124
     H     5.3821428442   -0.7120096387    6.2443046976
     H     5.1818783018    1.0849524600    3.7615047101
     H     3.7952234765    0.4859924909    4.6951403595
     H     6.5286488465   -3.1970719634    0.0637485465
     H     7.8405274460   -0.4854287824    0.7139057147
     H    11.2045978732    0.6326333593   -0.2476617838
     H    11.1870179448    3.0522261505    0.3460911325
     H     9.2045305623    4.4439347240   -0.1971817496
     H     7.2489966641    3.4300441941   -1.3412874678
     H     7.2825137138    1.0156455276   -1.9521094238
     H     9.7126951318   -4.2324938320    0.4720385135
     H     9.0059072971   -6.5411909691    1.0855651703
     H     7.3003954029   -7.7167243564   -0.2828883150
     H     6.3085646572   -6.5980573452   -2.2636976083
     H     7.0070016846   -4.2819330068   -2.8613059197
     H    10.0672310013   -4.4600852724   -3.5861719554
     H    11.6546363867   -3.4257386569   -5.2048464635
     H    12.1617426406   -1.0136117025   -5.1198692620
     H    11.1149937400    0.4568370512   -3.4011746350
     H     2.7557580547   -4.1863723987    4.2040489075
     H     3.5087744585   -5.0185328651    2.8277297550
     H     1.1861992700   -3.0195256513    2.6132515808
     H     1.0455900852   -4.7836770333    2.4733955481
     H     1.9575264903   -3.8730649556    1.2525724341
