# Supplementary material for: Data-Driven Recommendation of Optimal Tuning Scheme for Range-Separated Hybrid Functionals in Solution-Phase UV/Vis Absorption Energy Prediction
Source: J Chem Theory Comput. 2025 Oct 23;21(21):11106–25. doi: 10.1021/acs.jctc.5c01044 (PMC12613327; doi:10.1021/acs.jctc.5c01044)
Supplement: Supplementary file 2 [file ct5c01044_si_002.zip › SI-data/xyzs/m0128.xyz]

42
-1.4127073354516970e+03 frame 53   xyz file generated by TeraChem
     O     1.3562272214    0.2421155616   -0.0921027861
     C     2.5789824723    0.2371928972   -0.1299226798
     C     3.2842869621    0.2313674317   -1.4470280605
     C     2.6313427255    0.8063228813   -2.5428105583
     C     3.2217420666    0.7891875485   -3.7995281913
     C     4.4604198267    0.1735480281   -3.9777915333
     C     5.1051933481   -0.4225148801   -2.8972896355
     C     4.5237511985   -0.3892140184   -1.6331303672
     C     3.3612253065    0.2370260297    1.1421623157
     C     2.7662039329   -0.3126847409    2.2828855057
     C     3.4304954709   -0.3096747070    3.4981613162
     C     4.6978116799    0.2803073569    3.6174283074
     C     5.2781654284    0.8550747641    2.4804795291
     C     4.6242508996    0.8246155448    1.2556804028
     C     5.3859676995    0.2944341207    4.9149408817
     S     7.1128498194    0.3335678035    5.0258099217
     C     7.0801179172    0.3325468458    6.7432235964
     C     5.7932178908    0.2982153645    7.2132569785
     C     4.8254621987    0.2753356455    6.1635211521
     N     5.3862431586    0.2879803127    8.5505896218
     C     6.2049841666    0.3482383869    9.6397592930
     O     7.4235893156    0.4571833947    9.5538245864
     C     5.5193410748    0.2817402123   10.9734400717
     C     4.4245057078   -0.4607504149   11.1599155642
     C     6.2133529745    1.0289982464   12.0727054229
     H     1.6597284633    1.2690057508   -2.3904850815
     H     2.7154505102    1.2508898368   -4.6437303914
     H     4.9207077074    0.1542407259   -4.9629281607
     H     6.0632393029   -0.9169139760   -3.0377933025
     H     5.0245153360   -0.8693973178   -0.7964733793
     H     1.7792311234   -0.7593176828    2.1972780073
     H     2.9720298688   -0.7799198202    4.3641375890
     H     6.2445535086    1.3485677196    2.5547312423
     H     5.0901355581    1.2916350780    0.3922274802
     H     7.9934859800    0.3561033237    7.3172570742
     H     3.7538147298    0.2702431069    6.3412492407
     H     4.3894657997    0.3026510755    8.7165593600
     H     3.9693580337   -1.0455557963   10.3633208147
     H     3.9604154638   -0.5327382826   12.1410887560
     H     6.2567907825    2.1022712211   11.8511265645
     H     7.2476347645    0.6820059035   12.1683951456
     H     5.6994931684    0.8875370928   13.0273961830
