# Supplementary material for: Data-Driven Recommendation of Optimal Tuning Scheme for Range-Separated Hybrid Functionals in Solution-Phase UV/Vis Absorption Energy Prediction
Source: J Chem Theory Comput. 2025 Oct 23;21(21):11106–25. doi: 10.1021/acs.jctc.5c01044 (PMC12613327; doi:10.1021/acs.jctc.5c01044)
Supplement: Supplementary file 2 [file ct5c01044_si_002.zip › SI-data/xyzs/m0897.xyz]

70
-2.0414700928154434e+03 frame 69   xyz file generated by TeraChem
     C     9.6977434158   -3.8209386298    1.7163295387
     C     9.8647685708   -2.6114886999    2.6208573327
     N     9.2110697810   -1.4151809417    2.0744362286
     C     7.9143014525   -1.1291770682    2.3837762246
     S     7.0035621968   -2.1451838270    3.3913521636
     N     7.3834585040    0.0033973123    1.8455863546
     C     5.9920042248    0.3792665191    2.1290464277
     C     5.0193642848   -0.2036748979    1.1176659276
     C     8.0712525943    0.8742400078    0.9483811535
     O     7.4239130694    1.8143070352    0.4782381465
     C     9.4296778311    0.5621712675    0.6617640161
     C    10.2984558575    1.2984621655   -0.2112736089
     C    10.3176659872    2.5232239164   -0.8281038577
     C     9.3791313932    3.5977653724   -0.7478180597
     C     9.5068842173    4.8465817419   -1.2990248386
     C    10.6280779464    5.3061334582   -2.0480381778
     C    10.7129208654    6.5667566242   -2.5624969817
     C    11.8094452630    7.1082037644   -3.2969879733
     N    11.9543443335    8.4380196746   -3.5235736050
     C    11.0859846882    9.4703078268   -3.0426513481
     C    11.0977581486    9.8045600815   -1.6914927235
     C    10.2622933660   10.8224626737   -1.2424297001
     C     9.4395032043   11.4998226373   -2.1400854471
     C     9.4439116475   11.1593670266   -3.4909339932
     C    10.2678443549   10.1362432994   -3.9502640812
     C    13.1041641664    8.6611409041   -4.2741531987
     C    13.6729358901    7.4109306734   -4.5075043680
     N    12.8470285630    6.4714588076   -3.8930516476
     C    13.0369625618    5.0563716182   -4.0169256853
     C    14.0000569553    4.4281636618   -3.2338488056
     C    14.1865562215    3.0551996348   -3.3699439088
     C    13.4161774030    2.3314567987   -4.2777693300
     C    12.4614136395    2.9773226575   -5.0613162921
     C    12.2704337793    4.3495114459   -4.9390530336
     C    14.8456320344    7.2625374555   -5.2394712955
     C    15.4276070281    8.4285731355   -5.7198829275
     C    14.8595387504    9.6895898579   -5.4769253807
     C    13.6853859638    9.8319256428   -4.7489442738
     C    10.0103986847   -0.6387217228    1.1961705146
     O    11.1511260950   -1.0403252484    0.9530098963
     H    10.2111675733   -4.6843921382    2.1536202648
     H    10.1322151519   -3.6252910183    0.7308905106
     H     8.6399005614   -4.0755345916    1.5948217643
     H    10.9195346512   -2.3562870007    2.7256718727
     H     9.4413356000   -2.7945619104    3.6081193154
     H     5.9623078818    1.4686250676    2.1034694002
     H     5.7611822210    0.0403185239    3.1387584887
     H     5.2531852710    0.1541852802    0.1101691573
     H     3.9980414887    0.1066544694    1.3647123366
     H     5.0564624054   -1.2978176222    1.1236610253
     H    11.2020533646    0.7176845457   -0.3964378132
     H    11.2087279051    2.6948972230   -1.4308812922
     H     8.4720364137    3.3909246515   -0.1876493725
     H     8.6936718484    5.5561428370   -1.1497221555
     H    11.4564691023    4.6182076323   -2.1890532943
     H     9.9020205117    7.2675461222   -2.3793759700
     H    11.7535946006    9.2721448056   -1.0074492477
     H    10.2600237911   11.0896427413   -0.1889602781
     H     8.7917613320   12.2974456952   -1.7850166168
     H     8.8011479807   11.6867792373   -4.1907931547
     H    10.2780779652    9.8511117885   -4.9992117565
     H    14.5840906263    5.0085475363   -2.5243553062
     H    14.9336168713    2.5513506570   -2.7624185635
     H    13.5626285444    1.2589351136   -4.3774263583
     H    11.8650445172    2.4127439353   -5.7731375289
     H    11.5321365237    4.8721454739   -5.5415251507
     H    15.2820175496    6.2853030037   -5.4228193145
     H    16.3460278137    8.3623250990   -6.2967543458
     H    15.3500405242   10.5768781506   -5.8678318520
     H    13.2415794976   10.8046246687   -4.5595430943
