# Supplementary material for: Data-Driven Recommendation of Optimal Tuning Scheme for Range-Separated Hybrid Functionals in Solution-Phase UV/Vis Absorption Energy Prediction
Source: J Chem Theory Comput. 2025 Oct 23;21(21):11106–25. doi: 10.1021/acs.jctc.5c01044 (PMC12613327; doi:10.1021/acs.jctc.5c01044)
Supplement: Supplementary file 2 [file ct5c01044_si_002.zip › SI-data/xyzs/m0673.xyz]

39
-1.3657536126200498e+03 frame 37   xyz file generated by TeraChem
     C     4.4556977892    0.4906253208    1.7533810600
     C     4.0718415549    0.0327822025    0.3460473418
     C     3.5824880564   -1.3778786491    0.2955229137
     N     2.3734668356   -1.7084940256   -0.0638062216
     N     2.1389637621   -3.0468719679   -0.0323007379
     C     3.1860524625   -3.7275910561    0.3431978753
     S     4.5612946414   -2.7427815701    0.7220672897
     N     3.2954892610   -5.1056098638    0.5302266748
     N     2.3899427197   -5.7516414990   -0.0837391645
     C     2.4046029238   -7.0978313989    0.1010278714
     C     1.4561990336   -7.9195725790   -0.5348749875
     N     1.7414243390   -9.2025974578   -0.2248152817
     C     2.8436651938   -9.2743718014    0.6109608167
     C     3.2986955331   -7.9622543413    0.8452487946
     C     4.4185348018   -7.7688324399    1.6646664626
     C     5.0332665844   -8.8824042510    2.2206754359
     C     4.5563774148  -10.1806792616    1.9762402936
     C     3.4514329135  -10.3977076050    1.1653997291
     C     0.3316351121   -7.5745302154   -1.4096612059
     C    -0.0243490097   -8.4319839708   -2.4598684726
     C    -1.0991989060   -8.1226311536   -3.2851552933
     C    -1.8310800444   -6.9566548617   -3.0719324772
     C    -1.4823831227   -6.0997156002   -2.0301555431
     C    -0.4090335432   -6.4035495250   -1.2007952429
     H     4.7718319871    1.5384372697    1.7317995955
     H     5.2847224023   -0.1023712489    2.1557366287
     H     3.6066106989    0.4023398644    2.4395780109
     H     4.9302758792    0.1400516424   -0.3285005320
     H     3.2647134911    0.6556578174   -0.0534059707
     H     1.1787914332   -9.9987479279   -0.4970806628
     H     4.7909682568   -6.7689920503    1.8585513446
     H     5.9023254630   -8.7480434805    2.8603339278
     H     5.0611399096  -11.0307452249    2.4286529243
     H     3.0749568932  -11.3980150608    0.9677861855
     H     0.5560255352   -9.3322491704   -2.6490196108
     H    -1.3609640847   -8.7920892272   -4.1007417993
     H    -2.6721302054   -6.7157942890   -3.7177066162
     H    -2.0534781995   -5.1908836857   -1.8570286315
     H    -0.1409005390   -5.7367598304   -0.3877924901
