# Supplementary material for: Data-Driven Recommendation of Optimal Tuning Scheme for Range-Separated Hybrid Functionals in Solution-Phase UV/Vis Absorption Energy Prediction
Source: J Chem Theory Comput. 2025 Oct 23;21(21):11106–25. doi: 10.1021/acs.jctc.5c01044 (PMC12613327; doi:10.1021/acs.jctc.5c01044)
Supplement: Supplementary file 2 [file ct5c01044_si_002.zip › SI-data/xyzs/m0115.xyz]

42
-1.2150585392235907e+03 frame 28   xyz file generated by TeraChem
     O     0.7083618542    0.0283231045   -0.5233274922
     C     1.9372486552    0.0359423501   -0.5383587634
     N     2.6483890765   -1.0991587646   -0.7246594325
     N     4.0262859092   -1.1697634309   -0.7756039032
     C     4.8611561212   -0.1176704780   -0.6167292015
     O     6.0816076254   -0.2541188127   -0.6591667327
     C     4.1792662441    1.1817009374   -0.3964386293
     C     2.7616716990    1.2560380798   -0.3575277170
     C     2.1312161998    2.4635050413   -0.1628426548
     C     2.8982548793    3.6330585437    0.0034942657
     N     2.2709669519    4.8347878592    0.1357316545
     C     3.0098841487    5.9049186328    0.2948055917
     C     2.2850714926    7.2018454202    0.3127538246
     C     1.0911323011    7.3100193718    1.0323673603
     C     0.3669325925    8.4973986387    1.0162865461
     C     0.8186292841    9.5806451006    0.2653774117
     C     1.9980304195    9.4721234979   -0.4685731149
     C     2.7320045703    8.2911427874   -0.4421485724
     C     4.4551950630    5.8059351772    0.4020754188
     N     5.0691629344    4.6637032698    0.2154471430
     C     4.3110584908    3.5553299317   -0.0119245943
     C     4.9419696942    2.3138555859   -0.2236280737
     C     5.3203446684    6.9603375791    0.7580186577
     C     4.9983864287    7.8057512644    1.8246124036
     C     5.8580191626    8.8394058192    2.1813940381
     C     7.0383451214    9.0456932623    1.4701753446
     C     7.3654826540    8.2044453126    0.4088353449
     C     6.5155625174    7.1599552830    0.0605186249
     H     2.1656940320   -1.9743974201   -0.8864118779
     H     4.4067449502   -2.0981971011   -0.9103904788
     H     1.0468795656    2.5215373376   -0.1463041344
     H     0.7386966217    6.4581799859    1.6086299632
     H    -0.5539885283    8.5758693751    1.5891514950
     H     0.2504368091   10.5077358971    0.2492510095
     H     2.3481756858   10.3098785755   -1.0667421356
     H     3.6484533134    8.2114116879   -1.0213301690
     H     6.0263220477    2.2553729315   -0.2414353122
     H     4.0808663184    7.6470206964    2.3857189604
     H     5.6049026003    9.4851027127    3.0188017606
     H     7.7045745002    9.8599867623    1.7452879564
     H     8.2863909781    8.3597785549   -0.1481255292
     H     6.7690633082    6.4942337289   -0.7607069807
