# Supplementary material for: Data-Driven Recommendation of Optimal Tuning Scheme for Range-Separated Hybrid Functionals in Solution-Phase UV/Vis Absorption Energy Prediction
Source: J Chem Theory Comput. 2025 Oct 23;21(21):11106–25. doi: 10.1021/acs.jctc.5c01044 (PMC12613327; doi:10.1021/acs.jctc.5c01044)
Supplement: Supplementary file 2 [file ct5c01044_si_002.zip › SI-data/xyzs/m0101.xyz]

49
-1.8036135703899699e+03 frame 42   xyz file generated by TeraChem
     N     3.0907563108   -0.2299313509   -2.6715018532
     C     3.8227804912   -0.4807187627   -1.8003187603
     C     4.7835375543   -0.6928594170   -0.7818204508
     C     5.6745707594    0.3789793851   -0.5829886289
     C     5.7448794453    1.6862531727   -1.1069210355
     C     6.8593891911    2.2744418417   -0.5493224832
     N     7.4964550045    1.3509646977    0.2303439152
     N     6.7284269485    0.2210833438    0.2532164455
     C     7.1895038046   -1.0019942811    0.7996943591
     N     8.3583351249   -1.1295067236    1.2992812847
     C     6.1639890214   -2.0434028514    0.7222505742
     C     4.9834982325   -1.8898886596   -0.0371781005
     C     4.0166072976   -2.9729103132   -0.0427547300
     C     2.6677984343   -2.8666908265   -0.7079763751
     S     1.3641573718   -3.7514445770    0.1833639716
     C     2.1627804435   -5.3114707739    0.3678967937
     C     3.5549867375   -5.3731902180    0.5380645964
     C     4.3634804118   -4.1468214673    0.5418486549
     O     5.5243118209   -4.3090951955    1.1995593125
     C     6.4388445241   -3.2874183063    1.4044654320
     O     7.3690479275   -3.5768523859    2.1227957842
     C     4.1633219797   -6.6183433804    0.7356359865
     C     3.4023390470   -7.7786829479    0.7761743008
     C     2.0187610613   -7.7061474363    0.6264336503
     C     1.4005908838   -6.4777915656    0.4198214767
     C     7.3808364816    3.6292682174   -0.6882429587
     C     6.5321630314    4.6649952374   -1.1086786176
     C     7.0120164655    5.9515963718   -1.2503700482
     C     8.3568233182    6.2388557372   -0.9718669807
     C     9.2126461064    5.2151778248   -0.5533648726
     C     8.7202435276    3.9228662742   -0.4183593628
     O     8.7272429623    7.5232802774   -1.1388376165
     C    10.0707690683    7.8744107060   -0.8432536293
     H     5.0641747108    2.1213546865   -1.8247082313
     H     7.9575105434    1.6057815507    1.1000183263
     H     8.9117639935   -0.2800539801    1.1921439769
     H     2.6978176227   -3.2101726392   -1.7485441174
     H     2.3126509701   -1.8357088109   -0.7091271010
     H     5.2408344093   -6.6666926196    0.8612823447
     H     3.8883371611   -8.7389965304    0.9262316027
     H     1.4165112144   -8.6106114250    0.6606831070
     H     0.3225844436   -6.4200252863    0.2909060976
     H     5.4839039389    4.4601801829   -1.3107203553
     H     6.3603806335    6.7602225994   -1.5696508501
     H    10.2586089832    5.4093679599   -0.3410516030
     H     9.4042813767    3.1325367836   -0.1171426954
     H    10.1460123548    8.9468597648   -1.0291595338
     H    10.7720206888    7.3400505718   -1.4950663949
     H    10.3117681833    7.6658788938    0.2057262834
