# Supplementary material for: Data-Driven Recommendation of Optimal Tuning Scheme for Range-Separated Hybrid Functionals in Solution-Phase UV/Vis Absorption Energy Prediction
Source: J Chem Theory Comput. 2025 Oct 23;21(21):11106–25. doi: 10.1021/acs.jctc.5c01044 (PMC12613327; doi:10.1021/acs.jctc.5c01044)
Supplement: Supplementary file 2 [file ct5c01044_si_002.zip › SI-data/xyzs/m0854.xyz]

42
-1.7403885998107735e+03 frame 66   xyz file generated by TeraChem
     O     0.8988771432   -0.7668345953   -1.9620575027
     C     0.8636375680   -0.9994936083   -0.7723988039
     C     0.2073070389   -2.2545378520   -0.2297284605
     N     0.3689220930   -3.3331954292   -1.1970599889
     N    -0.6886392308   -3.5410263332   -1.8147134590
     C    -0.6002313309   -4.5620055585   -2.7818093841
     S    -2.0281014892   -4.8628199281   -3.7011529198
     C    -1.1938356558   -6.0925227559   -4.5315051446
     C     0.0977458547   -6.1994400667   -4.0629980830
     N     0.4181853848   -5.3172272079   -3.0659112455
     C     1.1314576079   -7.1438156377   -4.5156162820
     C     2.3708310519   -7.1413243521   -3.9629541045
     C     3.3860171915   -8.0581948941   -4.3916001432
     C     4.6826052871   -8.0974771248   -3.8509469153
     C     5.6044507666   -9.0152312965   -4.3199352557
     C     5.2466065747   -9.9095880715   -5.3384621896
     C     3.9739230873   -9.8906156240   -5.8881904219
     C     3.0567023280   -8.9617174095   -5.4053323919
     O     1.8106557637   -8.9621125617   -5.9568162386
     C     0.8166195322   -8.1040718450   -5.5751681527
     O    -0.2459302484   -8.2163206656   -6.1495948997
     C     0.7141904528   -2.7218991472    1.1158366973
     O     0.6331385806   -3.8852005279    1.4514476178
     N     1.1835632155   -1.7287520814    1.9458619316
     C     1.4719617762   -0.4312717879    1.5328019119
     O     1.8819293307    0.3964139631    2.3203077430
     N     1.3219800840   -0.1210697783    0.1831791306
     C     1.7775887032    1.2051860454   -0.2248204454
     C     1.5010462818   -2.0461654621    3.3352582467
     H    -0.8580512036   -2.0011091989   -0.0964077957
     H    -1.6650663434   -6.6751712455   -5.3093776545
     H     2.6030475086   -6.4289576295   -3.1749014941
     H     4.9434042174   -7.3964434436   -3.0613668664
     H     6.6061882871   -9.0445325198   -3.9003092942
     H     5.9738996260  -10.6296487788   -5.7047697493
     H     3.6791648612  -10.5762238776   -6.6773565648
     H     1.2829056162    1.9615431927    0.3865237497
     H     1.5147630013    1.3361076767   -1.2732027479
     H     2.8603447234    1.2872314289   -0.1007138152
     H     1.1766579123   -3.0687838969    3.5207269330
     H     0.9729594209   -1.3565318387    3.9961429910
     H     2.5772118942   -1.9613407094    3.5048442127
