# Supplementary material for: Data-Driven Recommendation of Optimal Tuning Scheme for Range-Separated Hybrid Functionals in Solution-Phase UV/Vis Absorption Energy Prediction
Source: J Chem Theory Comput. 2025 Oct 23;21(21):11106–25. doi: 10.1021/acs.jctc.5c01044 (PMC12613327; doi:10.1021/acs.jctc.5c01044)
Supplement: Supplementary file 2 [file ct5c01044_si_002.zip › SI-data/xyzs/m0840.xyz]

37
-1.1535711194195164e+03 frame 49   xyz file generated by TeraChem
     N     1.7161669386   -0.1108587100    3.1995816625
     C     1.0293330607   -0.2982830378    2.2823261570
     C     0.1840497141   -0.5311670854    1.1543376737
     C     0.3636838335   -1.5549181667    0.2728915686
     C     1.3976486791   -2.5437054822    0.2545324758
     C     2.6013676347   -2.5930940651    0.9552259996
     N     3.2658673853   -3.6677733737    0.5098071995
     N     2.5899474198   -4.3438166044   -0.4423980729
     C     1.4594010637   -3.6811829736   -0.6112321412
     C     0.4700463670   -4.1606593965   -1.5913849667
     C    -0.8961750006   -4.1791557874   -1.2883678199
     C    -1.8163754074   -4.6426618950   -2.2186338623
     C    -1.3500439335   -5.0916740317   -3.4464277408
     C     0.0009910461   -5.0988172930   -3.7717653615
     C     0.9094378149   -4.6298458822   -2.8354379073
     N    -2.3159817445   -5.5774021629   -4.4305831499
     O    -3.4984728118   -5.5621613360   -4.1282149261
     O    -1.8906530483   -5.9730639499   -5.5040464973
     C     4.5470058045   -4.1244793047    0.9324703756
     C     4.9583112299   -3.9007341628    2.2436269482
     C     6.2204941768   -4.3321625461    2.6388653261
     C     7.0514406941   -4.9949551930    1.7392599739
     C     6.6187375817   -5.2246593498    0.4349367309
     C     5.3654720376   -4.7866387683    0.0212505496
     C    -0.9064819412    0.3790406952    0.9832850334
     N    -1.7897804694    1.1200946886    0.8484060464
     H    -0.3731874170   -1.6222257448   -0.5248241634
     H     3.0331948669   -1.9224173612    1.6842765630
     H    -1.2464047446   -3.8569201754   -0.3114742332
     H    -2.8771124488   -4.6664475053   -1.9945760708
     H     0.3275594029   -5.4586463299   -4.7413888547
     H     1.9699433707   -4.6159456895   -3.0691617759
     H     4.2977345418   -3.4122039386    2.9549231369
     H     6.5461611496   -4.1595177414    3.6613152027
     H     8.0338954917   -5.3360556564    2.0554841222
     H     7.2627100239   -5.7417173540   -0.2717828157
     H     5.0212284316   -4.9500159856   -0.9951238225
