# Supplementary material for: Data-Driven Recommendation of Optimal Tuning Scheme for Range-Separated Hybrid Functionals in Solution-Phase UV/Vis Absorption Energy Prediction
Source: J Chem Theory Comput. 2025 Oct 23;21(21):11106–25. doi: 10.1021/acs.jctc.5c01044 (PMC12613327; doi:10.1021/acs.jctc.5c01044)
Supplement: Supplementary file 2 [file ct5c01044_si_002.zip › SI-data/xyzs/m0698.xyz]

33
-8.5613161950316089e+02 frame 34   xyz file generated by TeraChem
     C     2.4158005923    0.0896678462    0.3176526039
     C     0.9124486632    0.1263114617    0.3110002190
     C     0.2188468898    1.2557666849   -0.1411705321
     C    -1.1685057235    1.2926459511   -0.1611428414
     C    -1.8966909729    0.1831394805    0.2792660777
     C    -1.2177063058   -0.9448292796    0.7460355899
     C     0.1704155267   -0.9729854458    0.7556053282
     N    -3.3111929266    0.1030664187    0.3141333623
     N    -3.9059701156    1.0411397961   -0.2621482140
     C    -5.3137311664    0.9854615987   -0.1923190399
     C    -6.0162347792    0.1233340676    0.6258380680
     C    -7.4165308911    0.1335866800    0.6599164458
     C    -8.1341023204    1.0104616772   -0.1301974727
     C    -7.4465763235    1.9253649908   -0.9904516029
     C    -6.0280302224    1.9113281155   -1.0122608443
     C    -5.3881963049    2.8352583611   -1.8756878625
     C    -6.1490778935    3.6835445272   -2.6349714368
     C    -7.5567290313    3.6096065969   -2.5354064156
     N    -8.1927679059    2.7710576991   -1.7501652309
     O    -9.4769627810    1.0636495650   -0.1368515936
     H     2.8393674753    1.0697308522    0.0780747340
     H     2.7914447360   -0.6299561319   -0.4202252255
     H     2.7991418470   -0.2217249606    1.2959575904
     H     0.7814801298    2.1240317426   -0.4792605434
     H    -1.6950237470    2.1774002094   -0.5069173966
     H    -1.7979857555   -1.7954639826    1.0957611175
     H     0.6882585868   -1.8589886346    1.1181633566
     H    -5.4654519413   -0.5683430257    1.2564233061
     H    -7.9484446229   -0.5513103513    1.3173162763
     H    -4.3038686871    2.8553761027   -1.9208411440
     H    -5.6910511554    4.4048018844   -3.3058981665
     H    -8.1748996049    4.2778665822   -3.1352974887
     H    -9.8252001021    0.3977121860    0.4787897043
