# Supplementary material for: Data-Driven Recommendation of Optimal Tuning Scheme for Range-Separated Hybrid Functionals in Solution-Phase UV/Vis Absorption Energy Prediction
Source: J Chem Theory Comput. 2025 Oct 23;21(21):11106–25. doi: 10.1021/acs.jctc.5c01044 (PMC12613327; doi:10.1021/acs.jctc.5c01044)
Supplement: Supplementary file 2 [file ct5c01044_si_002.zip › SI-data/xyzs/m1035.xyz]

50
-1.6962652411056297e+03 frame 61   xyz file generated by TeraChem
    Cl     3.2984409584    0.0530081987    0.2599542454
     C     1.6242290352   -0.4104605280    0.1954059302
     C     1.3030965733   -1.7840981478    0.2763490583
     C    -0.0092781841   -2.1745636977    0.2315865369
     C    -1.0412779025   -1.2121141482    0.1030782035
     C    -0.7041977312    0.1653087762    0.0087130656
     C     0.6587189089    0.5504770764    0.0635439897
     N    -1.6322419659    1.1515026348   -0.1429432851
     C    -2.8940044020    0.7998553443   -0.2054523539
     C    -3.3527581056   -0.5345417349   -0.1137894147
     C    -2.4248696790   -1.5266179273    0.0429337929
     N    -2.8461162420   -2.8818674529    0.1398760823
     N    -2.6191218820   -3.5781399704    1.2786623688
     N    -3.1032926431   -4.7573086464    1.1063332631
     C    -3.6501658103   -4.8508945149   -0.1391753197
     C    -3.4902650276   -3.6331127763   -0.7833547352
     C    -3.8624049023   -3.1495475713   -2.1373421896
     C    -4.2756675640   -6.0900747234   -0.6512982669
     O    -4.7564691281   -6.1104443566   -1.7852107211
     C    -4.2766459428   -7.2446601493    0.2498182633
     C    -4.8265306254   -8.4123105950   -0.1469476868
     C    -4.9158035297   -9.6529495996    0.5984056747
     C    -5.5373713881  -10.7672805296    0.0120551041
     C    -5.6512561682  -11.9780150819    0.6705212767
     C    -5.1372803063  -12.1385764716    1.9788247729
     C    -4.5086164475  -11.0156411877    2.5743341028
     C    -4.4061095434   -9.8164452127    1.8988475569
     N    -5.2408362568  -13.3251555878    2.6429879199
     C    -5.8883850589  -14.4556635833    2.0108509241
     C    -4.7071625463  -13.4592023069    3.9826921282
     H     2.0973534009   -2.5182181047    0.3723410503
     H    -0.2604475047   -3.2286017433    0.2964730135
     H     0.9040832672    1.6056353882   -0.0049972180
     H    -3.6215114770    1.6011915432   -0.3279090408
     H    -4.4148754172   -0.7562168506   -0.1525291884
     H    -4.0381817620   -4.0082308413   -2.7856006359
     H    -3.0726382095   -2.5208038301   -2.5600394610
     H    -4.7837002028   -2.5571070754   -2.0974511147
     H    -3.8229656540   -7.1162394310    1.2280074048
     H    -5.2569460870   -8.4305371543   -1.1500307280
     H    -5.9436139722  -10.6761951105   -0.9942726694
     H    -6.1416367128  -12.8056400970    0.1690423939
     H    -4.0974423315  -11.0884301219    3.5756594528
     H    -3.9142414376   -8.9839860786    2.3969884356
     H    -6.9353450701  -14.2354455275    1.7618390838
     H    -5.8738641690  -15.3036539104    2.6970296080
     H    -5.3728057184  -14.7538623550    1.0878839663
     H    -5.1909350305  -12.7654610984    4.6835688979
     H    -3.6250638150  -13.2730995170    4.0082547027
     H    -4.8844724352  -14.4762102103    4.3352938790
