# Supplementary material for: Data-Driven Recommendation of Optimal Tuning Scheme for Range-Separated Hybrid Functionals in Solution-Phase UV/Vis Absorption Energy Prediction
Source: J Chem Theory Comput. 2025 Oct 23;21(21):11106–25. doi: 10.1021/acs.jctc.5c01044 (PMC12613327; doi:10.1021/acs.jctc.5c01044)
Supplement: Supplementary file 2 [file ct5c01044_si_002.zip › SI-data/xyzs/m0459.xyz]

50
-1.1829527440085517e+03 frame 41   xyz file generated by TeraChem
    Br    -2.4083533109   -2.5410571044   -1.3665794860
     C    -1.5746045047   -0.8115379876   -1.0241616074
     C    -0.2002263490   -0.6802462078   -1.1473194600
     C     0.3789190090    0.5574492295   -0.8900692740
     C    -0.4101447797    1.6463845424   -0.5170021254
     C    -1.8007488678    1.5032194717   -0.4002043185
     C    -2.3752804477    0.2599319116   -0.6579697712
     C    -2.6731490032    2.6725850738   -0.0787554838
     N    -2.7127102231    3.5970826566   -1.0469342940
     C    -3.5159929134    4.6447872975   -0.9058606955
     C    -3.5631051339    5.6403585910   -2.0333149994
     C    -5.0024559834    6.0987604867   -2.2530378906
     C    -5.5318446445    6.6840769966   -0.9705482385
     C    -5.1822233697    6.0656379373    0.2461815048
     C    -4.3678201685    4.8246268813    0.2014157398
     C    -4.4023136437    3.8055953144    1.1624422786
     C    -3.4756369191    2.7431398736    1.0676311393
     C    -3.4159851528    1.7626497688    2.1818724252
     C    -2.2254245443    1.1520986556    2.5904785335
     C    -2.2156204760    0.2507201733    3.6496139674
     C    -3.3974341838   -0.0450555561    4.3239378295
     C    -4.5787320450    0.5905053252    3.9526411855
     C    -4.5962651562    1.4994259368    2.8971457548
     C    -5.8253682318    2.2751842385    2.5179309966
     C    -5.4368342820    3.7301682996    2.2594336611
     C    -5.5555311145    6.6830177122    1.4458944790
     C    -6.3192348537    7.8461820319    1.4468356204
     C    -6.7117154107    8.4197884402    0.2417328711
     C    -6.3025439770    7.8438804642   -0.9580844482
     O     0.1206398658    2.8561740540   -0.2208606829
     H     0.4186281319   -1.5249151645   -1.4340627189
     H     1.4574458906    0.6778310287   -0.9727415244
     H    -3.4511298746    0.1402642119   -0.5699058166
     H    -3.1433659976    5.1748897543   -2.9299474180
     H    -2.9370119617    6.5109034500   -1.7876555470
     H    -5.6148061352    5.2391234494   -2.5631328331
     H    -5.0573494172    6.8401817207   -3.0570452417
     H    -1.2930254926    1.3965256437    2.0907189725
     H    -1.2801656749   -0.2136275245    3.9527484078
     H    -3.3951180416   -0.7509583421    5.1513528390
     H    -5.5004495660    0.3923208008    4.4970304587
     H    -6.5757663498    2.2178341967    3.3133629369
     H    -6.2809409443    1.8552295625    1.6093065578
     H    -5.0436167065    4.1658770993    3.1893207826
     H    -6.3192968613    4.3126964645    1.9798777970
     H    -5.2244061732    6.2696323529    2.3936166401
     H    -6.5972606508    8.3073327051    2.3915847604
     H    -7.3112312747    9.3271439475    0.2340843344
     H    -6.5702800671    8.3101255916   -1.9047121563
     H     1.0841737459    2.8181874217   -0.3267236427
