# Supplementary material for: Data-Driven Recommendation of Optimal Tuning Scheme for Range-Separated Hybrid Functionals in Solution-Phase UV/Vis Absorption Energy Prediction
Source: J Chem Theory Comput. 2025 Oct 23;21(21):11106–25. doi: 10.1021/acs.jctc.5c01044 (PMC12613327; doi:10.1021/acs.jctc.5c01044)
Supplement: Supplementary file 2 [file ct5c01044_si_002.zip › SI-data/xyzs/m0317.xyz]

22
-8.8860007358826556e+02 frame 42   xyz file generated by TeraChem
     N     1.0542342880    0.6741864290    0.0525189884
     C     2.4060694427    0.4803789578    0.1100203267
     C     3.2783174951    1.5809134742    0.2905414682
     C     4.6355494952    1.3933063175    0.4013032394
     C     5.2035341993    0.1045415963    0.3399393222
     C     4.3219916715   -0.9732616437    0.1600246867
     C     2.9517950636   -0.8068006081    0.0444357874
     O     4.7766966760   -2.2581668590    0.0889153634
     C     6.1043657825   -2.5857918244    0.1830367432
     O     6.4000560918   -3.7575121732    0.1094781097
     C     7.0368888725   -1.4884237018    0.3661575067
     C     6.6043588547   -0.2121928089    0.4410952535
     C     7.6070793618    0.8960941718    0.6442130128
     F     7.3671866519    1.5567662390    1.7898685320
     F     8.8649549369    0.4424016922    0.6934109534
     F     7.5443877496    1.7964250143   -0.3521679640
     H     0.7274792374    1.6017240444   -0.1811577722
     H     0.4916993238   -0.0700192360   -0.3367926585
     H     2.8611123568    2.5836214323    0.3422686965
     H     5.2745394783    2.2597787080    0.5367928389
     H     2.3185684450   -1.6788428026   -0.0939271078
     H     8.0844737029   -1.7537978451    0.4407345673
