# Supplementary material for: Data-Driven Recommendation of Optimal Tuning Scheme for Range-Separated Hybrid Functionals in Solution-Phase UV/Vis Absorption Energy Prediction
Source: J Chem Theory Comput. 2025 Oct 23;21(21):11106–25. doi: 10.1021/acs.jctc.5c01044 (PMC12613327; doi:10.1021/acs.jctc.5c01044)
Supplement: Supplementary file 2 [file ct5c01044_si_002.zip › SI-data/xyzs/m0471.xyz]

91
-3.5341018195750648e+03 frame 70   xyz file generated by TeraChem
     C     3.0679398031    3.1009988030   -7.2009116765
     O     3.1219780647    4.0972187064   -6.1962539076
     C     4.3449211891    4.4485686110   -5.7270724560
     C     5.5484008755    3.8904361116   -6.1587097236
     C     6.7466359369    4.3218928496   -5.5895521592
     C     6.7720076345    5.3038192595   -4.6046633420
     C     5.5574980096    5.8586018071   -4.1858122578
     C     4.3580493033    5.4375028612   -4.7347082163
     C     8.0892892119    5.7860557943   -4.0427607000
     C     8.5345688715    7.1580121968   -4.5815885061
     C     9.0074375690    7.8456391743   -3.3282018974
     N     8.7044136498    7.2009667969   -2.2579991285
     N     8.0504656462    6.0472704419   -2.5946863478
     C     7.9096952853    5.0601289336   -1.6288034405
     C     7.7355835893    3.7152858510   -1.9950754071
     C     7.5783099159    2.7318908561   -1.0270571451
     C     7.5891845919    3.0499934288    0.3269001830
     C     7.7511622211    4.3868128373    0.6736602422
     C     7.9066688600    5.3964226221   -0.2677958079
     S     7.6634246618    4.8190573420    2.3987983445
     O     6.5937729959    5.8076882967    2.5810193682
     O     7.5969844468    3.5688611222    3.1663002470
     C     9.2109018921    5.6236204009    2.7584740992
     C    10.4041592563    5.0994142185    2.2683559083
     C    11.5828295774    5.7393386990    2.6358411376
     C    11.5710923744    6.8453384574    3.4777829740
     C    10.3596796382    7.3454046722    3.9822923766
     C     9.1609911451    6.7246227781    3.5991770637
     N    10.3499497465    8.4176702863    4.8513847719
     N     9.1789681318    8.8651265750    5.3800792080
     C     9.4153973123    9.8772566829    6.1386293910
     C    10.8820613431   10.2157080415    6.2231461863
     C    11.4817419446    9.3165125996    5.1219109971
     C    11.9123703374   10.0817057709    3.8874990557
     C    13.2586893542   10.3144479676    3.6285621741
     C    13.6715539185   11.0552138158    2.5201031301
     C    12.7132396584   11.5729146006    1.6489756832
     C    11.3540574984   11.3452497714    1.8989503872
     C    10.9633610270   10.6082699891    3.0031495432
     O    12.9922310340   12.2959307280    0.5344821691
     C    14.3540603493   12.5463352100    0.2358470708
     C     8.3469343327   10.5680691481    6.8641879971
     C     7.0051362332   10.1956455298    6.7015485786
     C     5.9971835145   10.8470761090    7.3955779738
     C     6.3315093110   11.8840096823    8.2633668881
     C     7.6519324302   12.2747501676    8.4436139586
     C     8.6537852192   11.6138067986    7.7408971349
    Cl     5.0685635697   12.7059334549    9.1365797380
     C     9.7206518642    9.1260198869   -3.2980985967
     C     9.8692712505    9.8693024234   -4.4739706310
     C    10.5601445412   11.0759750745   -4.4758886938
     C    11.1138995382   11.5355305770   -3.2883557284
     C    10.9859748292   10.8155396493   -2.1032198724
     C    10.2872364735    9.6171000915   -2.1137528916
    Cl    11.9919330836   13.0403948256   -3.2815125638
     H     2.0102218347    2.9664821986   -7.4346217556
     H     3.4857226456    2.1512634881   -6.8443913003
     H     3.6032372302    3.4168289930   -8.1051434084
     H     5.5686819867    3.1209545902   -6.9236964003
     H     7.6804022748    3.8732978794   -5.9256633567
     H     5.5541796504    6.6228127099   -3.4110089627
     H     3.4116726741    5.8595354512   -4.4062472808
     H     8.8668651123    5.0355696056   -4.2526410796
     H     7.6934017448    7.7064965487   -5.0255752652
     H     9.3149506108    7.0721135404   -5.3431692897
     H     7.7228953030    3.4330519511   -3.0423474070
     H     7.4518475391    1.6979662833   -1.3377141413
     H     7.4726397023    2.2928330613    1.0952661594
     H     8.0273996967    6.4326768461    0.0322469535
     H    10.4148605913    4.2325457845    1.6139274186
     H    12.5347304569    5.3702304485    2.2626462294
     H    12.5107707299    7.3190288666    3.7432244564
     H     8.2096993470    7.1059762797    3.9521777765
     H    11.2731893456    9.9647108458    7.2170736990
     H    11.0869980657   11.2748691565    6.0409958764
     H    12.3290949819    8.7409883007    5.5099174168
     H    14.0136541413    9.9088703920    4.3006203478
     H    14.7316501226   11.2108916241    2.3477155229
     H    10.6185593007   11.7563985099    1.2120060167
     H     9.9033300006   10.4331332557    3.1764825145
     H    14.3561936410   13.1276317345   -0.6877182701
     H    14.9064747524   11.6114689241    0.0798974042
     H    14.8351639215   13.1251023933    1.0339381397
     H     6.7535820203    9.3864988759    6.0218214241
     H     4.9589929801   10.5555568550    7.2657802381
     H     7.8966914042   13.0850168122    9.1240701138
     H     9.6860060623   11.9219298729    7.8856560943
     H     9.4406779775    9.5108722047   -5.4062072434
     H    10.6688489535   11.6495401270   -5.3916957711
     H    11.4413009865   11.1875573120   -1.1897963258
     H    10.1877392186    9.0454332600   -1.1951565302
