# Supplementary material for: Data-Driven Recommendation of Optimal Tuning Scheme for Range-Separated Hybrid Functionals in Solution-Phase UV/Vis Absorption Energy Prediction
Source: J Chem Theory Comput. 2025 Oct 23;21(21):11106–25. doi: 10.1021/acs.jctc.5c01044 (PMC12613327; doi:10.1021/acs.jctc.5c01044)
Supplement: Supplementary file 2 [file ct5c01044_si_002.zip › SI-data/xyzs/m0465.xyz]

66
-1.8613420501742103e+03 frame 97   xyz file generated by TeraChem
     C     2.2789890465   -1.2463794468    1.5382851214
     O     3.2265974253   -0.2856599209    1.1067570141
     C     3.6586393216    0.6255582413    2.0099980360
     C     3.2356327471    0.6712402602    3.3373336082
     C     3.7113576662    1.6486813179    4.2108129681
     C     4.6362356219    2.5998057725    3.7584329326
     C     5.0649295712    2.5530880459    2.4335061254
     C     4.5972120499    1.5695497406    1.5610375801
     C     5.0630676565    1.5737163700    0.1464247220
     C     5.7007677624    0.5931988366   -0.5282941764
     C     6.1687214230   -0.7061626818   -0.0391923585
     C     6.3381166424   -1.7343676093   -0.9783723729
     C     6.7833608794   -2.9881200405   -0.5920996480
     C     7.0933062299   -3.2317399116    0.7491456928
     C     6.9582335477   -2.2066400737    1.6901215595
     C     6.5007193473   -0.9574951769    1.2988721206
     C     7.5662472041   -4.5536069552    1.1457446439
     N     7.7659855254   -5.5968561216    0.4052028113
     N     8.2110467394   -6.5981027366    1.2483562014
     C     8.2492133255   -6.0916725386    2.4382440556
     O     7.8525371395   -4.7968626876    2.4459261576
     C     8.6505053032   -6.7260935579    3.7110467006
     C     4.7768369551    2.7798425726   -0.5804155863
     N     4.5414049142    3.7664390035   -1.1472838475
     O     5.0436784250    3.5187025731    4.6673985031
     C     6.0039375477    4.4767289654    4.2554427128
     C     3.2639583547    1.6545760119    5.6290399465
     C     1.9964758044    1.7348353824    6.0865825443
     C     0.7615784255    1.9657890971    5.3275210567
     C     0.7131343356    2.7093974154    4.1390227740
     C    -0.4910159140    2.9176994783    3.4871639443
     C    -1.6746678355    2.3828147068    4.0078089732
     C    -1.6417365576    1.6537517476    5.1986378135
     C    -0.4345756343    1.4611734712    5.8545502634
     C    -2.9319389814    2.6088414264    3.3031502601
     N    -3.1366492950    3.2586901852    2.2022249389
     N    -4.4943351981    3.1876752513    1.9507452786
     C    -5.0151470073    2.5009292968    2.9155613953
     O    -4.0795471707    2.1008381462    3.8095189098
     C    -6.4268669941    2.1262678090    3.1395764469
     C     4.2984260882    1.4747924087    6.6118404252
     N     5.1363874270    1.3138478877    7.3999007252
     H     2.0629676815   -1.8641105329    0.6649993595
     H     1.3549341670   -0.7666971443    1.8841453259
     H     2.6871464135   -1.8763198274    2.3382628969
     H     2.5242041236   -0.0548316364    3.7165132037
     H     5.7791436869    3.2800576028    2.0591901185
     H     5.8957447502    0.7765637685   -1.5842092670
     H     6.1080859433   -1.5455185662   -2.0245206222
     H     6.9002238583   -3.7814434552   -1.3248136709
     H     7.2167503761   -2.3846856436    2.7300426443
     H     6.4210268349   -0.1675412506    2.0387468674
     H     8.9368305516   -7.7616017822    3.5184111227
     H     7.8222739268   -6.7079220731    4.4269762892
     H     9.4981672955   -6.1939692706    4.1549709476
     H     5.6137575995    5.1060049677    3.4462644669
     H     6.9328128495    3.9929393659    3.9295568868
     H     6.2036718907    5.0947263715    5.1322743049
     H     1.8533027955    1.6064176276    7.1588673039
     H     1.6203050704    3.1454821784    3.7329272539
     H    -0.5236729359    3.5017483510    2.5718062842
     H    -2.5577922499    1.2457796317    5.6160459204
     H    -0.4146606920    0.9044578792    6.7887333112
     H    -7.0356407611    2.5294829711    2.3282923537
     H    -6.7842562864    2.5284533884    4.0931452593
     H    -6.5358795042    1.0371105111    3.1654121411
