# Supplementary material for: Data-Driven Recommendation of Optimal Tuning Scheme for Range-Separated Hybrid Functionals in Solution-Phase UV/Vis Absorption Energy Prediction
Source: J Chem Theory Comput. 2025 Oct 23;21(21):11106–25. doi: 10.1021/acs.jctc.5c01044 (PMC12613327; doi:10.1021/acs.jctc.5c01044)
Supplement: Supplementary file 2 [file ct5c01044_si_002.zip › SI-data/xyzs/m0303.xyz]

114
-2.8501688531261225e+03 frame 70   xyz file generated by TeraChem
     C     2.7101301825   -2.5435864804   -2.5222491645
     O     3.5425214450   -1.7355101937   -1.7170542326
     C     4.1188107694   -2.3148742974   -0.6330581665
     C     3.9426914660   -3.6450447167   -0.2556966857
     C     4.5838258155   -4.1165450014    0.8874194443
     C     5.3920652471   -3.2859892769    1.6424497174
     C     5.5778066113   -1.9539312908    1.2604564948
     C     4.9352149944   -1.4734058777    0.1275073109
     N     6.4120006130   -1.1390368629    2.0516995640
     C     6.7019585865    0.2084348882    1.6596137500
     C     7.6399737341    0.4450911889    0.6596504954
     C     7.9211130898    1.7524696855    0.2764754613
     C     7.2731126798    2.8165574597    0.8943789079
     C     6.3412709771    2.5645483684    1.8962819376
     C     6.0445968879    1.2630644838    2.2833216083
     N     5.6706289643    3.6599829853    2.5325249914
     C     6.2553005581    4.2016727618    3.6515065993
     O     7.3101070485    3.7760189780    4.0939076478
     C     5.5506852926    5.3328199190    4.3164500191
     C     6.0002986856    5.8826230034    5.4513788982
    Si     7.5277391864    5.5406718965    6.5229038971
     C     9.0955522684    5.9836590209    5.5205130577
     C     8.8918397843    7.2318559907    4.6548373133
     C    10.3875245417    6.1304695924    6.3327156832
     C     7.2152680706    6.7737046247    7.9639998412
     C     5.8911807982    6.4611962104    8.6751328464
     C     8.3286752875    6.8517970083    9.0135412325
     C     7.5791922125    3.7908957149    7.3057997312
     C     6.2286903698    3.0703336400    7.2322663068
     C     8.6957791409    2.8700837282    6.8047487267
     O     4.4169436058    5.8498869146    3.7376723242
     C     3.8708217409    5.2610656887    2.6316045384
     C     4.4658204436    4.1629341770    2.0035646818
     C     3.8654296048    3.6095139360    0.8806794945
     C     2.6785424498    4.1486741877    0.3772898264
     O     2.1817089388    3.5305100332   -0.7246255360
     C     1.0116422846    4.0704454175   -1.3010185473
     C     2.0893366347    5.2463673926    1.0026309005
     C     2.6959349890    5.7923623865    2.1314271309
     C     6.9768092070   -1.6015744720    3.2151135050
     O     7.6719801645   -0.8884432133    3.9210255847
     C     6.7252029528   -3.0197059178    3.5916224899
     C     7.2192165684   -3.5392519338    4.7222295000
    Si     8.2514685648   -2.7562650605    6.1047107858
     C     8.4551465158   -4.2130423935    7.3356347405
     C     7.1365513935   -4.7463025295    7.9027521150
     C     9.2642708162   -5.3637370677    6.7262534991
     C    10.0380910767   -2.2886253200    5.5766469832
     C    10.4422952421   -2.8922194833    4.2277098801
     C    10.3509401695   -0.7898448934    5.5981718179
     C     7.3674951651   -1.2990659662    6.9657090460
     C     5.8393839689   -1.3732634201    6.9232288314
     C     7.8619977969   -1.1099623639    8.4045242420
     O     5.9914400261   -3.8187793198    2.7502296706
     H     2.3503360822   -1.8981764043   -3.3257737083
     H     1.8527880114   -2.9275476655   -1.9541959924
     H     3.2649882942   -3.3863318538   -2.9549837634
     H     3.3161856996   -4.3195067470   -0.8287246642
     H     4.4609271282   -5.1472072929    1.2079751532
     H     5.0542928227   -0.4420250490   -0.1869852946
     H     8.1443149709   -0.3951520597    0.1898955777
     H     8.6540841214    1.9427621561   -0.5024633751
     H     7.4871918180    3.8430865438    0.6097350240
     H     5.3186234131    1.0729612502    3.0684514417
     H     5.3727349856    6.7096481380    5.7926808173
     H     9.2182002759    5.1266324398    4.8449413859
     H     8.7002059325    8.1204062029    5.2718255720
     H     8.0492285826    7.1204821189    3.9642246807
     H     9.7905179478    7.4414022181    4.0577418619
     H    10.4134251549    7.0883546449    6.8649191643
     H    11.2598953221    6.1146561260    5.6650485674
     H    10.5283758983    5.3372743433    7.0757102939
     H     7.1188698388    7.7678048335    7.4975511971
     H     5.9442695078    5.4960530677    9.1958407837
     H     5.0346248400    6.4182349611    7.9923605163
     H     5.6683324944    7.2233067624    9.4350940541
     H     8.5237770683    5.8707367063    9.4666503033
     H     8.0402030246    7.5272060017    9.8315929053
     H     9.2734693841    7.2191749334    8.6044555866
     H     7.7792634088    3.9962228521    8.3702961895
     H     5.9865141234    2.8061325117    6.1970138170
     H     5.4041851005    3.6784793475    7.6223066033
     H     6.2579237653    2.1364472770    7.8117788842
     H     8.5558586208    2.6180494615    5.7493904182
     H     8.6977567342    1.9307297920    7.3759950321
     H     9.6896813445    3.3179408730    6.9137066881
     H     4.3072749050    2.7574422049    0.3752137279
     H     0.7957447768    3.4555966145   -2.1768866524
     H     1.1631485916    5.1110974998   -1.6161593247
     H     0.1620454391    4.0219578312   -0.6073105357
     H     1.1685215310    5.6827770118    0.6320231162
     H     2.2580733088    6.6468723330    2.6395524151
     H     6.9585833110   -4.5915627532    4.8578004733
     H     9.0415326022   -3.8051701417    8.1749368439
     H     6.4791334856   -5.1262020750    7.1093673841
     H     6.5776288109   -3.9803187534    8.4512564780
     H     7.3168932272   -5.5809516392    8.5952323368
     H     8.7500184248   -5.8016208255    5.8602463481
     H     9.4085019562   -6.1730148864    7.4561417838
     H    10.2576282048   -5.0436166013    6.3913483822
     H    10.6646872475   -2.7627011377    6.3499164365
     H     9.8641830013   -2.4404378237    3.4135329000
     H    10.2813614111   -3.9759394913    4.1859558818
     H    11.5054530738   -2.7038441323    4.0222803641
     H     9.7535844645   -0.2535554155    4.8548157206
     H    11.4120260879   -0.6178479262    5.3677818009
     H    10.1522945162   -0.3370329273    6.5764288632
     H     7.6669942441   -0.4157173201    6.3868802746
     H     5.4549288543   -2.2510662206    7.4572556693
     H     5.4656119042   -1.4261502371    5.8949380045
     H     5.3959268057   -0.4848333021    7.3946845877
     H     7.5546136743   -1.9413893398    9.0509928280
     H     7.4454067325   -0.1899852146    8.8379462779
     H     8.9549939728   -1.0349251779    8.4653298812
