# Supplementary material for: Data-Driven Recommendation of Optimal Tuning Scheme for Range-Separated Hybrid Functionals in Solution-Phase UV/Vis Absorption Energy Prediction
Source: J Chem Theory Comput. 2025 Oct 23;21(21):11106–25. doi: 10.1021/acs.jctc.5c01044 (PMC12613327; doi:10.1021/acs.jctc.5c01044)
Supplement: Supplementary file 2 [file ct5c01044_si_002.zip › SI-data/xyzs/m0539.xyz]

115
-4.1127678648210476e+03 frame 77   xyz file generated by TeraChem
     C     5.0030584651   -3.4118309665   -5.0409666679
     C     3.7500158440   -3.6797291229   -5.6439507330
     C     2.7909197299   -2.7007550644   -5.7215833150
     C     3.0520712874   -1.4137221445   -5.1956192129
     C     4.3075700862   -1.1428173576   -4.5907839155
     C     5.2806318840   -2.1712997400   -4.5242997779
     N     4.5936339533    0.0805096144   -4.0748764457
     C     3.6578167234    1.0041312790   -4.1579288049
     C     2.3963791678    0.7181778506   -4.7700579068
     N     2.0926275300   -0.4469183560   -5.2749533950
     C     3.8969011647    2.3452580229   -3.6226059248
     C     5.0478054053    2.7034380166   -3.0270570203
     C     5.3313741281    4.0187927172   -2.4846922546
     C     4.5486242126    5.1535175344   -2.4566921561
     C     5.1786699770    6.2535458649   -1.8361167588
     C     6.4498046940    5.9626750882   -1.3865147976
     S     6.8635892461    4.3179332443   -1.7353309544
     C     7.3586216337    6.8199416140   -0.7261456049
     C     8.1449872566    7.5511935649   -0.1587289287
     C     9.0678400938    8.4149664807    0.5043075141
     C    10.3418103031    7.9544981450    0.8696513892
     C    11.2361699095    8.7915593900    1.5171998628
     C    10.8888992571   10.1177530819    1.8026615927
     C     9.6209133414   10.5835623287    1.4343684262
     C     8.7202948287    9.7415086074    0.8015818398
     N    11.8106843547   10.9710803402    2.4466184718
     C    13.1767099833   10.9231639780    2.0874287751
     C    13.5524105705   10.8154944390    0.7433001902
     C    14.8916761835   10.7658785255    0.3905275750
     C    15.8924097951   10.8385629068    1.3712194479
     C    15.5111212856   10.9511596111    2.7168380497
     C    14.1714797155   10.9842276081    3.0703824174
     C    17.2717296740   10.8009879005    1.0055182418
     C    18.4459434981   10.7724290683    0.6966495165
     C    19.8099728988   10.7410800079    0.3286710063
     C    20.9147409262   10.7631721175    1.1542054301
     C    22.1338635929   10.7216561957    0.4443299327
     C    21.9689794599   10.6674000959   -0.9234703011
     S    20.2864872255   10.6682263516   -1.3342760924
     C    22.9624788546   10.6152811721   -1.9796387436
     C    24.2926662206   10.5996574575   -1.7856952532
     C    25.2622673982   10.5502379037   -2.8809431425
     C    26.6581551829   10.5283985885   -2.5662396495
     N    27.5963263757   10.4852180886   -3.4727274120
     C    27.1852626546   10.4603419306   -4.7734502094
     C    25.8035119386   10.4817248247   -5.0991079854
     N    24.8505287861   10.5271608274   -4.1321417056
     C    25.4130790673   10.4551441627   -6.4614315157
     C    26.3665075800   10.4086365687   -7.4471421699
     C    27.7441345617   10.3870912093   -7.1197847967
     C    28.1486409452   10.4124202049   -5.8083222898
     C    11.3745054643   11.8791618011    3.4339726133
     C    10.3776581661   11.5141528740    4.3477774733
     C     9.9513824924   12.4079420199    5.3172872102
     C    10.5206552370   13.6866993651    5.4123402500
     C    11.5220623286   14.0464131152    4.4977363605
     C    11.9363502077   13.1594519474    3.5175139350
     C    10.0965512561   14.6054353594    6.4190626497
     C     9.7519711237   15.3973845571    7.2730107808
     C     9.3569737523   16.3209710475    8.2670743346
     C     9.9056368165   17.5565646126    8.5407615120
     C     9.2654327094   18.2194140774    9.6096553896
     C     8.2272483216   17.4969302525   10.1585193750
     S     8.0405973428   15.9821775213    9.3397816773
     C     7.3411712912   17.8289369459   11.2586915922
     C     7.4299538863   18.9404609857   12.0095815268
     C     6.5147658867   19.2396079916   13.1116835539
     C     6.7209164767   20.4318733518   13.8757592956
     N     5.9624414801   20.7791195451   14.8801082415
     C     4.9317509624   19.9385957225   15.1840689538
     C     4.7141022297   18.7546655532   14.4315290117
     N     5.5218492191   18.4200320193   13.3921190795
     C     3.6314754430   17.9061224118   14.7733524360
     C     2.8094039779   18.2327462368   15.8225388394
     C     3.0297124223   19.4133975129   16.5730086294
     C     4.0706011886   20.2525549676   16.2615353406
     H     5.7495542215   -4.2006017704   -4.9893077771
     H     3.5515702108   -4.6697078948   -6.0468711515
     H     1.8217969183   -2.8821431448   -6.1793698785
     H     6.2358924721   -1.9452912541   -4.0574387754
     H     1.6412414504    1.5028915724   -4.8247309280
     H     3.0798225869    3.0563510097   -3.7319881761
     H     5.8328269439    1.9529592460   -2.9418291651
     H     3.5471155552    5.1944888160   -2.8727835797
     H     4.7260390840    7.2323614065   -1.7175666155
     H    10.6225131752    6.9269653175    0.6547320337
     H    12.2136743611    8.4169357280    1.8081936904
     H     9.3439036630   11.6134708988    1.6420644348
     H     7.7405021848   10.1155538972    0.5171263871
     H    12.7882110486   10.7752418637   -0.0281211763
     H    15.1713974762   10.6860307073   -0.6564640038
     H    16.2746070387   10.9987709931    3.4885994319
     H    13.8897983801   11.0578820627    4.1172914381
     H    20.8359295055   10.8085456966    2.2352677494
     H    23.1067279488   10.7322551861    0.9253793901
     H    22.5951946984   10.5872823023   -3.0050117089
     H    24.7105554667   10.6237813798   -0.7807414391
     H    26.9682842333   10.5485273692   -1.5210017540
     H    24.3509412180   10.4722869119   -6.6919364944
     H    26.0664219363   10.3880044730   -8.4919348606
     H    28.4824000060   10.3500838515   -7.9168994522
     H    29.1997816166   10.3966773586   -5.5317431462
     H     9.9392901338   10.5211883611    4.2997876794
     H     9.1800651710   12.1103687292    6.0225639043
     H    11.9660902957   15.0367880670    4.5509656203
     H    12.7014286759   13.4601562610    2.8072218196
     H    10.7425961062   17.9614661901    7.9817345333
     H     9.5577086370   19.2027483792    9.9640365253
     H     6.5486222799   17.1177953347   11.4891368154
     H     8.2108480235   19.6763729319   11.8257317554
     H     7.5495675289   21.0922156816   13.6184280617
     H     3.4798180953   17.0045956169   14.1852942027
     H     1.9791782670   17.5813890630   16.0842794923
     H     2.3664785972   19.6522820546   17.4005537605
     H     4.2601323753   21.1645764011   16.8218702152
