# Supplementary material for: Data-Driven Recommendation of Optimal Tuning Scheme for Range-Separated Hybrid Functionals in Solution-Phase UV/Vis Absorption Energy Prediction
Source: J Chem Theory Comput. 2025 Oct 23;21(21):11106–25. doi: 10.1021/acs.jctc.5c01044 (PMC12613327; doi:10.1021/acs.jctc.5c01044)
Supplement: Supplementary file 2 [file ct5c01044_si_002.zip › SI-data/xyzs/m0511.xyz]

35
-8.6114181961240638e+02 frame 46   xyz file generated by TeraChem
     C     0.8688912749   -0.2174088941    1.2819660211
     N     2.0040951357    0.0988413440    0.4423928606
     C     2.8543120865    1.1102966875    0.7922898251
     C     2.6468396391    1.8713185607    1.9666459215
     C     3.5123219008    2.8918694658    2.3161591992
     C     4.6250307021    3.2106139003    1.5215907814
     C     4.8333643975    2.4592227038    0.3541198162
     C     3.9756190304    1.4359932649   -0.0062329060
     C     5.5172706535    4.2599828803    1.8900599451
     C     6.2812219278    5.1515041824    2.2031951607
     C     7.1804665707    6.1950804329    2.5776821255
     C     8.2766081660    6.5165938259    1.7623158640
     C     9.1573364196    7.5215723360    2.1346215877
     C     8.9598932673    8.2292017464    3.3241158778
     C     7.8556403721    7.9271798773    4.1261603497
     C     6.9791406576    6.9172833788    3.7659017213
     C     9.8614536021    9.3283873362    3.7758153141
     O     9.5145001940   10.1868929348    4.5573466766
     O    11.1119676893    9.3501994563    3.2867518610
     C     2.2509426735   -0.6736746302   -0.7561019395
     H     0.1829676129    0.6357709347    1.3755107495
     H     1.1801563051   -0.5172372221    2.2922845176
     H     0.3171005842   -1.0468301771    0.8369032934
     H     1.8007277684    1.6602552610    2.6118713433
     H     3.3275042874    3.4583454586    3.2257318164
     H     5.6874654724    2.6856350349   -0.2795953760
     H     4.1767712474    0.8821460733   -0.9169662908
     H     8.4294799320    5.9752163951    0.8331163343
     H     9.9801572729    7.7629478625    1.4645232250
     H     7.7002904303    8.4919638258    5.0410292305
     H     6.1298640010    6.6775457126    4.3994685567
     H    11.3068359195    8.5432951080    2.7831517693
     H     1.4748398522   -1.4339946700   -0.8552623557
     H     3.2242707894   -1.1819940447   -0.7186635379
     H     2.2284151640   -0.0449918577   -1.6569190299
