# Supplementary material for: Data-Driven Recommendation of Optimal Tuning Scheme for Range-Separated Hybrid Functionals in Solution-Phase UV/Vis Absorption Energy Prediction
Source: J Chem Theory Comput. 2025 Oct 23;21(21):11106–25. doi: 10.1021/acs.jctc.5c01044 (PMC12613327; doi:10.1021/acs.jctc.5c01044)
Supplement: Supplementary file 2 [file ct5c01044_si_002.zip › SI-data/xyzs/m0277.xyz]

29
-8.3595815120502266e+02 frame 27   xyz file generated by TeraChem
     C     1.7140022931   -2.1544665062   -0.9172129520
     O     3.1197916213   -1.9510683737   -0.8314296403
     C     3.5773075499   -0.8730910758   -1.5207990276
     O     2.8291330148   -0.1414367066   -2.1505184209
     C     5.0009352585   -0.6963439796   -1.4401316501
     C     5.9309247632   -1.4252117190   -0.7480717765
     C     5.8784487202   -2.5646783674    0.1255919302
     C     7.0362914395   -3.0036443980    0.6762218043
     C     8.2707461286   -2.3443021730    0.3694189834
     N     8.3410352992   -1.3262558512   -0.4381961012
     N     7.1965614515   -0.8991155190   -0.9460928008
     C     7.1835407975    0.1420563167   -1.9636149526
     C     5.6807794282    0.4775017392   -2.1071701225
     C     7.7642207634   -0.4057312663   -3.2623096762
     O     8.0508135762   -1.5584155427   -3.4721780515
     O     7.8826500326    0.5834648481   -4.1511634285
     C     8.3522262940    0.1874543186   -5.4425423002
     H     1.5071689747   -3.0512457446   -0.3304184783
     H     1.4044233825   -2.3019819544   -1.9561013672
     H     1.1699741507   -1.2990467414   -0.5056471273
     H     4.9196960327   -3.0310474665    0.3172290781
     H     7.0455450969   -3.8573661498    1.3478632547
     H     9.2130174964   -2.6768901512    0.7934258264
     H     7.7852047114    0.9949589004   -1.6390773877
     H     5.3946357340    0.5976146555   -3.1561462348
     H     5.4447229927    1.4221381368   -1.6005418559
     H     8.3839480589    1.1006819130   -6.0370355288
     H     7.6672110901   -0.5379583156   -5.8894834821
     H     9.3485419374   -0.2558921877   -5.3651785495
