# Supplementary material for: Data-Driven Recommendation of Optimal Tuning Scheme for Range-Separated Hybrid Functionals in Solution-Phase UV/Vis Absorption Energy Prediction
Source: J Chem Theory Comput. 2025 Oct 23;21(21):11106–25. doi: 10.1021/acs.jctc.5c01044 (PMC12613327; doi:10.1021/acs.jctc.5c01044)
Supplement: Supplementary file 2 [file ct5c01044_si_002.zip › SI-data/xyzs/m1196.xyz]

94
-4.0001759058421958e+03 frame 112   xyz file generated by TeraChem
     C     6.4254169087   -1.7526105116   -1.8960758492
     O     5.6182193924   -2.0063481311   -0.7619058469
     C     4.4414384307   -2.6578248710   -0.9399572119
     C     4.0056647339   -3.0863284435   -2.1973668096
     C     2.7950924000   -3.7723410999   -2.3159617023
     O     2.2964623858   -4.2232122361   -3.4931919927
     C     3.0475958571   -3.9905073112   -4.6699235696
     C     2.0221120298   -4.0299894373   -1.1830948220
     C     2.4733495215   -3.5961125775    0.0535890229
     C     3.6775000026   -2.9039460579    0.2172523560
     C     4.1140609356   -2.4877916895    1.5730045762
     C     3.9980244680   -3.3783881070    2.6473117517
     C     4.3648533181   -3.0138404046    3.9362589443
     C     4.8500915500   -1.7292134505    4.1938085891
     C     4.9597409637   -0.8254703988    3.1320700601
     C     4.6060326072   -1.2046988482    1.8441117613
     N     5.2134524802   -1.3538584239    5.5102669092
     C     6.3728639183   -0.5937703961    5.7412279723
     C     7.5230301530   -0.8000378498    4.9486883819
     C     8.6721654152   -0.0619430982    5.1499194248
     C     8.7170435258    0.8971497292    6.1705726142
     C     7.5690426961    1.0862332502    6.9692488796
     C     6.3993633485    0.3632037340    6.7572060473
     S     7.7905538376    2.3210282474    8.2005636794
     C     9.4230310846    2.5979329299    7.6527615241
     C     9.7638909102    1.7831839924    6.5932001362
     S    11.3769478129    2.0834817439    6.0698118320
     C    11.5891574699    3.3048880822    7.3021882894
     C    10.4598277982    3.4699566575    8.0663532961
     C    12.8532753216    4.0095980293    7.4183863021
     C    14.0649957059    3.6563342626    6.8779522933
     C    15.0670948737    4.6042176605    7.2047195955
     C    14.6182152166    5.6533095028    7.9996934106
     S    12.9278773528    5.5029261943    8.3276472038
     C    15.6192540791    6.5831134444    8.3477555415
     C    16.8418966431    6.2276010657    7.8126967011
     S    16.7433291656    4.7609096973    6.8578772384
     C    18.1015875330    6.9352786047    7.8436944011
     C    18.5871214405    7.7750381600    8.7934779779
     C    18.0195363592    8.1064358435   10.1407210533
     O    18.2421747556    9.1636612249   10.6811260229
     O    17.2938536536    7.1713763676   10.7592886947
     C    19.8064482572    8.4700222062    8.5053864496
     N    20.7977682493    9.0228161365    8.2623899603
     C     4.3669367049   -1.7170233947    6.5879239430
     C     4.8978451011   -2.2504297318    7.7649968362
     C     4.0572229252   -2.6125213336    8.8100846343
     C     2.6674010297   -2.4697848529    8.7146276208
     C     2.1484838647   -1.9383250960    7.5270179051
     C     2.9818813501   -1.5603084640    6.4830478782
     C     1.8029645412   -2.8321203932    9.8649534585
     C     2.1622710372   -2.4532751301   11.1552555725
     C     1.4021798376   -2.7683789202   12.2815396163
     C     0.2292789606   -3.4971489693   12.1070937212
     C    -0.1634713944   -3.9027792698   10.8255979521
     C     0.6101888903   -3.5791115431    9.7177613800
     O     0.2904288687   -3.9646503325    8.4583120239
     C    -0.8886570122   -4.7240902671    8.2688524841
     O    -0.6071136082   -3.8674557942   13.1082708532
     C    -0.2534555061   -3.4902323172   14.4263960173
     H     7.3064350757   -1.2272930909   -1.5225539260
     H     5.9056470225   -1.1174485326   -2.6239786204
     H     6.7378641587   -2.6852932521   -2.3820719258
     H     4.6106041629   -2.8928361450   -3.0742299607
     H     2.4710836364   -4.4303259254   -5.4858893079
     H     4.0312706379   -4.4737975515   -4.6184268608
     H     3.1786557027   -2.9169817056   -4.8555440818
     H     1.0795040311   -4.5588773395   -1.2901049708
     H     1.8625564530   -3.7851025122    0.9338091243
     H     3.6372857283   -4.3885696256    2.4658979913
     H     4.2825415727   -3.7302254291    4.7496495976
     H     5.3190780386    0.1830653256    3.3209432841
     H     4.6941649576   -0.4829411996    1.0376311472
     H     7.4995147081   -1.5568584594    4.1702271116
     H     9.5463479256   -0.2385319666    4.5276785092
     H     5.5190176961    0.5388595241    7.3686989626
     H    10.3873145520    4.1712358765    8.8916063348
     H    14.2265537315    2.7610527711    6.2869703415
     H    15.4480265201    7.4883025556    8.9199443027
     H    18.7384139991    6.7832760421    6.9724458377
     H    17.2527206471    6.3472989494   10.2422260163
     H     5.9721269048   -2.3905155172    7.8559062208
     H     4.4886293830   -3.0426935508    9.7114326108
     H     1.0763467635   -1.8008248090    7.4243074876
     H     2.5584863862   -1.1358840461    5.5760920411
     H     3.0702642280   -1.8686543897   11.2876897255
     H     1.7289520651   -2.4370922548   13.2611205095
     H    -1.0781384010   -4.4784596495   10.7339423617
     H    -0.9467706576   -4.9221879072    7.1969983422
     H    -1.7787330331   -4.1662539506    8.5854160103
     H    -0.8424680405   -5.6752031015    8.8135896206
     H    -1.0416031050   -3.8808940431   15.0727900441
     H    -0.2049405958   -2.3990876953   14.5295094657
     H     0.7092639383   -3.9260229420   14.7211021550
