# Supplementary material for: Data-Driven Recommendation of Optimal Tuning Scheme for Range-Separated Hybrid Functionals in Solution-Phase UV/Vis Absorption Energy Prediction
Source: J Chem Theory Comput. 2025 Oct 23;21(21):11106–25. doi: 10.1021/acs.jctc.5c01044 (PMC12613327; doi:10.1021/acs.jctc.5c01044)
Supplement: Supplementary file 2 [file ct5c01044_si_002.zip › SI-data/xyzs/m0075.xyz]

78
-2.1085597976568752e+03 frame 92   xyz file generated by TeraChem
     N     0.4164357008   -2.1142190500   -2.2212672055
     C    -0.2547438113   -1.5133708356   -1.4812404535
     C    -1.1062844329   -0.8220019957   -0.5917082085
     C    -0.7689950137    0.4068214806   -0.0018657083
     O    -1.6813866755    0.9477362680    0.8037051580
     C    -1.1956042131    2.2145957084    1.3340961163
     C     0.1854888020    2.3725168318    0.7204424356
     C     0.3827192489    1.2109847047   -0.0925247103
     C     1.5275927558    0.8807428166   -0.8429878373
     N     2.4870498807    0.6232597724   -1.4540596405
     C     0.9534652054    3.4697254314    1.0045452153
     C     2.2348433194    3.7260759576    0.4316800646
     C     3.1465676654    4.7344277251    0.6146670850
     C     3.1159364895    5.8148778031    1.5680191625
    Cl     2.1357596529    5.6190812879    3.0020541546
     C     3.8926144959    6.9451951227    1.4400713955
     C     3.9686202813    7.9179956472    2.4861453427
     C     4.6872960268    9.0815901860    2.4095104565
     C     4.7699856480   10.0930136769    3.4017932130
     N     4.5452873263    9.9880053450    4.7032063827
     C     4.2855429132    8.7720149413    5.4534636321
     C     4.6734151630   11.2500324999    5.3443908735
     C     5.0477432068   12.1941625734    4.3962233406
     C     5.1668963028   11.5183600616    3.0562752674
     C     4.2020881812   12.1114740050    2.0189807138
     C     6.6140932992   11.5570499649    2.5342101862
     C     5.2478371676   13.5110038445    4.7768479816
     C     5.0554997669   13.8511512957    6.1173737018
     C     4.6710516743   12.8889408258    7.0519161417
     C     4.4699114836   11.5594433012    6.6801368654
     C     4.6987411891    7.1893482177    0.1831565559
     C     4.4692998957    6.1722382162   -0.9354408474
     C     4.3575109996    4.7885481370   -0.2915032421
     C     5.5159477326    6.2619786039   -2.0794120050
     C     6.8836294958    5.7147469435   -1.6568520940
     C     5.0123335616    5.4596371050   -3.2863556267
     C     5.6779694135    7.7210753420   -2.5240392916
     C    -2.1681422636    3.2893919808    0.8733924977
     C    -1.1533045806    2.0736631859    2.8480024274
     C    -2.3597766064   -1.4105346513   -0.3019357414
     N    -3.3894519225   -1.9060385766   -0.0715650971
     H     0.5203051942    4.1911001854    1.6875556766
     H     2.5391130415    3.0136467337   -0.3326376597
     H     3.3823192063    7.7189976633    3.3757258538
     H     5.1856688388    9.3367150635    1.4788854855
     H     4.8072316913    7.9390318350    4.9779970808
     H     3.2120495251    8.5665199621    5.4991540407
     H     4.6734928328    8.8989736124    6.4648666769
     H     3.1664066661   12.0720596043    2.3714959166
     H     4.2740000057   11.5679608693    1.0713050562
     H     4.4696061073   13.1575420995    1.8373952331
     H     7.3088263489   11.1088668825    3.2517038793
     H     6.9024638408   12.6010860782    2.3744810109
     H     6.6988278098   11.0298673821    1.5785744907
     H     5.5449935075   14.2639298120    4.0504686532
     H     5.2035785294   14.8795008484    6.4367035708
     H     4.5205697080   13.1758178095    8.0893479927
     H     4.1607149182   10.8184216561    7.4111310202
     H     5.7626025182    7.2133543783    0.4607869878
     H     4.4578315777    8.1955443596   -0.1816761441
     H     3.4927946947    6.3979057916   -1.3916364711
     H     5.2669101907    4.5915537148    0.2950406091
     H     4.2800370833    3.9999042642   -1.0456197195
     H     6.8395747293    4.6432637033   -1.4296062329
     H     7.2808064551    6.2336151604   -0.7759192596
     H     7.6057048331    5.8493450437   -2.4717645506
     H     4.8928148197    4.3950694642   -3.0556854364
     H     5.7254098442    5.5391345781   -4.1161549203
     H     4.0452791921    5.8441897756   -3.6341765845
     H     6.1441313134    8.3383772873   -1.7475341183
     H     4.7077323518    8.1673492768   -2.7790236671
     H     6.3161657060    7.7740247720   -3.4148612989
     H    -2.2039437243    3.3316668592   -0.2197446105
     H    -1.8500593113    4.2653047573    1.2527494727
     H    -3.1704395771    3.0739974147    1.2579107802
     H    -0.4789104852    1.2621522725    3.1389520264
     H    -2.1572682387    1.8608974548    3.2294785618
     H    -0.7972456722    3.0052443852    3.2981399437
