# Supplementary material for: Data-Driven Recommendation of Optimal Tuning Scheme for Range-Separated Hybrid Functionals in Solution-Phase UV/Vis Absorption Energy Prediction
Source: J Chem Theory Comput. 2025 Oct 23;21(21):11106–25. doi: 10.1021/acs.jctc.5c01044 (PMC12613327; doi:10.1021/acs.jctc.5c01044)
Supplement: Supplementary file 2 [file ct5c01044_si_002.zip › SI-data/xyzs/m0713.xyz]

45
-1.9371081073881787e+03 frame 42   xyz file generated by TeraChem
     C     2.1396535377   -0.8144598716   -0.0614338283
     O     3.4702689316   -0.3242872964   -0.0746151677
     C     3.7121685908    0.8267278385   -0.7433456800
     C     2.7383821020    1.5748639853   -1.4094635953
     C     3.1022945970    2.7502754904   -2.0621393243
     C     4.4246046485    3.1735226457   -2.0640291889
     C     5.3988656779    2.4266177020   -1.4009095676
     C     5.0440368929    1.2625936464   -0.7406591556
     N     4.7867576973    4.3739659396   -2.7488404823
     C     5.1400872997    5.5592321574   -2.1243255211
     N     5.2098088009    5.5716410039   -0.7521585715
     N     5.5307031777    6.6805095734   -0.2502516938
     C     5.5985921480    6.6776058861    1.1640214294
     C     5.3449392618    5.5470210212    1.9716560491
     C     5.4335188068    5.6301222045    3.3449227362
     C     5.7802769795    6.8546029268    3.9378132807
     C     6.0319087553    7.9741839737    3.1224548649
     C     5.9441776106    7.8981254576    1.7341501246
     S     6.4352114329    9.3314569266    4.1282618967
     C     6.2358130086    8.3042522811    5.5192224880
     N     5.9045149342    7.0752464378    5.2993773075
     C     5.3391611712    6.5265808925   -3.1015706672
     C     5.1017659855    5.9144101051   -4.3369558490
     C     4.7632132539    4.5826258977   -4.1014167482
     C     4.4522855280    3.5523811478   -5.0824286489
     C     4.7291365208    2.2072353889   -5.0785261572
     C     4.2966327347    1.5476025247   -6.2627484229
     C     3.6995569284    2.3954572826   -7.1508113607
     S     3.6470012011    4.0036781201   -6.5514802720
     H     2.1677887656   -1.7409258117    0.5146132506
     H     1.7844068371   -1.0262710923   -1.0772372698
     H     1.4588828713   -0.1039879014    0.4229686510
     H     1.6998328919    1.2612714036   -1.4234510802
     H     2.3475471878    3.3401880115   -2.5761057275
     H     6.4327474241    2.7616742331   -1.4070506385
     H     5.7882983933    0.6684287781   -0.2173924696
     H     5.0807246320    4.6108584626    1.4900476064
     H     5.2405225837    4.7659657192    3.9750992879
     H     6.1356740543    8.7534143511    1.0924666491
     H     6.3919088176    8.7165224421    6.5121381949
     H     5.6329994808    7.5508434766   -2.9145653374
     H     5.1930204441    6.3659939522   -5.3173848184
     H     5.2412583489    1.7079949890   -4.2630664267
     H     4.4324285493    0.4866474365   -6.4473041377
     H     3.2843096620    2.1670356550   -8.1252340494
