# Supplementary material for: Data-Driven Recommendation of Optimal Tuning Scheme for Range-Separated Hybrid Functionals in Solution-Phase UV/Vis Absorption Energy Prediction
Source: J Chem Theory Comput. 2025 Oct 23;21(21):11106–25. doi: 10.1021/acs.jctc.5c01044 (PMC12613327; doi:10.1021/acs.jctc.5c01044)
Supplement: Supplementary file 2 [file ct5c01044_si_002.zip › SI-data/xyzs/m1394.xyz]

71
-2.2784470187016850e+03 frame 52   xyz file generated by TeraChem
     O     0.9026564645    0.9149645971    0.7675354543
     N     1.6818201762    1.4086413145    1.5651645941
     O     2.1122492114    2.5464331967    1.5009717921
     C     2.1295787974    0.5754069629    2.6842695303
     C     1.6860398655   -0.7310562501    2.7574825875
     C     2.1003880431   -1.5162250477    3.8343023596
     C     1.8470649449   -2.9198854298    4.1340167025
     C     1.1508678000   -3.8828665473    3.4522325132
     C     0.4124805580   -3.8099796290    2.2433962005
     C    -0.2162677150   -4.9164807743    1.7382856602
     C    -0.9751696369   -4.9457036632    0.5384424494
     C    -1.5817767798   -6.0831066153    0.0811764930
     C    -2.3413093605   -6.1585753024   -1.1147672383
     C    -2.9647302932   -7.2830081494   -1.6068210509
     C    -2.9661571421   -8.5823973643   -0.9778476590
     C    -3.5883124597   -9.6372680845   -1.5483672370
     O    -4.2659468936   -9.5202521430   -2.7201605806
     C    -4.3221484726   -8.3167265697   -3.3514276358
     C    -3.6967079078   -7.2310848639   -2.8492556258
     C    -5.0906718376   -8.3786734331   -4.6054112719
     C    -5.2380541486   -9.5957243726   -5.2805152250
     C    -5.9466979987   -9.6523521679   -6.4749642377
     C    -6.5189064417   -8.4996142136   -7.0061723276
     C    -6.3836027757   -7.2872028129   -6.3338588744
     C    -5.6775290919   -7.2256224036   -5.1389899349
     C    -3.6558575884  -11.0023326573   -1.0000920493
     C    -4.7284187419  -11.8389471111   -1.3298612373
     C    -4.8072742747  -13.1192647315   -0.7947114635
     C    -3.8173000066  -13.5806066428    0.0688767980
     C    -2.7417531134  -12.7565841941    0.3918381833
     C    -2.6576864861  -11.4763620998   -0.1415255016
     C     2.5211392422   -3.1711592954    5.4021839394
     C     3.1099794413   -1.9761561300    5.8823461973
     C     2.9349488383   -0.9633840730    4.8451456878
     C     3.4381507732    0.3294928296    4.6498859300
     C     3.0234463738    1.1209581728    3.5975884950
     N     4.5503248284    0.8633146501    5.4366960058
     O     5.3872589994    0.0597301748    5.8162570355
     O     4.6063330612    2.0649593744    5.6053517588
     C     3.6532255394   -1.9888353297    7.1750627406
     C     3.7600426735   -3.1552367759    7.9051094560
     C     3.2516545901   -4.3263754425    7.3507235082
     C     2.6037016643   -4.3564870671    6.1320010743
     N     3.3621040990   -5.5667051989    8.1225540893
     O     3.9191251861   -5.5114079788    9.2044345429
     O     2.8904336906   -6.5797089968    7.6342781377
     N     3.9745615348   -0.7594355893    7.8998864319
     O     3.2763953209    0.2134290332    7.6624414063
     O     4.8612921612   -0.7984136782    8.7293921567
     H     1.0342687904   -1.0980203647    1.9767597467
     H     1.1579614384   -4.8748735627    3.9064409396
     H     0.3275149739   -2.8785421327    1.6935169954
     H    -0.1323966970   -5.8536354217    2.2935493233
     H    -1.0699090540   -4.0223839959   -0.0334696294
     H    -1.4643881064   -6.9854090197    0.6827982046
     H    -2.4349380466   -5.2433538181   -1.6983450158
     H    -2.4812140540   -8.7337465016   -0.0209567521
     H    -3.7317183535   -6.2994403398   -3.4042988291
     H    -4.7864676889  -10.4950735325   -4.8720270253
     H    -6.0493242769  -10.6019932687   -6.9941524377
     H    -7.0739454361   -8.5462616603   -7.9398597762
     H    -6.8390435217   -6.3856840016   -6.7358379699
     H    -5.6018771989   -6.2802913599   -4.6080149248
     H    -5.5057594783  -11.4782286809   -1.9970761956
     H    -5.6485403384  -13.7581255225   -1.0515763875
     H    -3.8802328570  -14.5828692118    0.4854196483
     H    -1.9577836770  -13.1157719558    1.0537157735
     H    -1.7993106162  -10.8519821972    0.0923535015
     H     3.4117388901    2.1244562358    3.4707073544
     H     4.1935488869   -3.1510857766    8.8981166417
     H     2.1781831555   -5.2899762627    5.7798386396
