# Supplementary material for: Data-Driven Recommendation of Optimal Tuning Scheme for Range-Separated Hybrid Functionals in Solution-Phase UV/Vis Absorption Energy Prediction
Source: J Chem Theory Comput. 2025 Oct 23;21(21):11106–25. doi: 10.1021/acs.jctc.5c01044 (PMC12613327; doi:10.1021/acs.jctc.5c01044)
Supplement: Supplementary file 2 [file ct5c01044_si_002.zip › SI-data/xyzs/m0908.xyz]

57
-1.5844599802279413e+03 frame 64   xyz file generated by TeraChem
     C    10.8309679730    0.5126914966    2.3051335942
     O    10.3803595698   -0.7794944613    2.6730584611
     C     9.0988289838   -0.9027178499    3.0821827383
     C     8.2110145397    0.1327221615    3.1892199045
     C     6.8738768736   -0.1024384972    3.6304083634
     C     5.8773098371    0.9420324972    3.7555983167
     C     6.2149980680    2.3703888006    3.4193538354
     O     7.2893542000    2.8643499795    4.2341288105
     C     6.9645979976    3.2749854177    5.4650648907
     O     5.8375934151    3.2916279297    5.9065246140
     C     8.2019471913    3.6940660137    6.2337096013
     N     7.7649702704    4.2895979188    7.4717922017
     C     8.5704797713    5.1085142935    8.1782201825
     O     9.7015757817    5.4308719691    7.8459298906
     O     7.9600592828    5.5172332815    9.3107138433
     C     8.7213573916    6.4187639783   10.1285464620
     C     8.6130811127    7.8423250542    9.6486825760
     C     7.3719339307    8.4850817593    9.6437019559
     C     7.2597201741    9.8001783810    9.2042999637
     C     8.3917055782   10.4899841746    8.7712713807
     C     9.6319808035    9.8572405484    8.7757329464
     C     9.7394725669    8.5368753175    9.2079603743
     C     9.1380075969    2.5005678906    6.4476562473
     C     4.6240328242    0.6257074876    4.1529948344
     C     4.2355728195   -0.7348354843    4.4616944621
     O     3.1353213847   -1.1048571665    4.8140281908
     O     5.2200256232   -1.6828614201    4.3525261453
     C     6.4833747747   -1.3871781786    3.9449115721
     C     7.3804344540   -2.4918463678    3.8524629482
     C     8.7048944626   -2.2458683187    3.4154563036
     C     9.6063959268   -3.3291182825    3.3156523121
     C     9.2032092739   -4.6041516613    3.6388358155
     C     7.8845085417   -4.8468917204    4.0730917216
     C     6.9871420809   -3.8108425471    4.1784649134
     H    11.8701533171    0.3910973702    1.9954616844
     H    10.7797360240    1.2053782222    3.1544387563
     H    10.2421379020    0.9127707596    1.4707218037
     H     8.5123976527    1.1458267948    2.9527434966
     H     5.3384710111    3.0102538133    3.5402860569
     H     6.5844483252    2.4493708498    2.3935468963
     H     8.7235049422    4.4537096678    5.6387391849
     H     6.8326566544    4.0799954365    7.8042510578
     H     9.7637853771    6.0914279499   10.1568768147
     H     8.2819155754    6.3077497584   11.1234503939
     H     6.4887380923    7.9490718122    9.9870449715
     H     6.2890560599   10.2909580156    9.2047583928
     H     8.3056219803   11.5196562270    8.4315158037
     H    10.5178392999   10.3898061702    8.4370969685
     H    10.7060622594    8.0372818715    9.2001274664
     H     8.6286892236    1.7087788077    7.0072243649
     H    10.0077253385    2.8350864387    7.0198471492
     H     9.4806031710    2.0972760199    5.4903601902
     H     3.8521422691    1.3805050281    4.2646289634
     H    10.6208004546   -3.1379417802    2.9804518781
     H     9.9051512289   -5.4305582863    3.5586522193
     H     7.5761290729   -5.8583805241    4.3254833702
     H     5.9697480155   -3.9912460521    4.5119694282
