# Supplementary material for: Data-Driven Recommendation of Optimal Tuning Scheme for Range-Separated Hybrid Functionals in Solution-Phase UV/Vis Absorption Energy Prediction
Source: J Chem Theory Comput. 2025 Oct 23;21(21):11106–25. doi: 10.1021/acs.jctc.5c01044 (PMC12613327; doi:10.1021/acs.jctc.5c01044)
Supplement: Supplementary file 2 [file ct5c01044_si_002.zip › SI-data/xyzs/m0930.xyz]

42
-1.1772644564938676e+03 frame 55   xyz file generated by TeraChem
     C     0.8129277619    0.0958889520    0.0931889690
     N     2.2514566717   -0.0658339885    0.0964917071
     C     3.1926982668    0.9480991414    0.1060772072
     N     2.7605949323    2.2360289269    0.1141313625
     C     3.5149764868    3.4182369303    0.1210795529
     C     4.9132961710    3.4474107086    0.1233261880
     C     5.5735695833    4.6743815868    0.1297954282
     C     4.8691557865    5.8737178282    0.1341433667
     C     3.4754531128    5.8387785372    0.1320608947
     C     2.8019530907    4.6251270246    0.1256637998
     N     4.4351889171    0.5231566152    0.1061950023
     C     4.3239422972   -0.8565917310    0.0959775407
     C     2.9608079280   -1.2421443297    0.0880017576
     C     2.5614642191   -2.5678341095    0.0728513043
     C     3.5846727006   -3.5086043723    0.0650656825
     O     3.1860440928   -4.8127820351    0.0587040771
     C     4.0595804195   -5.8531719319    0.0445989104
     O     3.5569397534   -6.9640904368    0.1000466823
     C     5.4865705246   -5.5534224802   -0.0327285862
     C     5.9239080522   -4.2541145170    0.0321146047
     C     4.9518239382   -3.1779931765    0.0764524179
     C     5.3158241871   -1.8176933481    0.0913236118
     C     7.3706775072   -3.8663103825    0.0877523290
     C     6.4461257798   -6.7030526720   -0.2112697237
     O     7.5095683852   -6.5624079205   -0.8149820368
     N     6.0905786880   -7.8775225075    0.3513716184
     H     0.4827652594    0.6313566326    0.9897252328
     H     0.3477060747   -0.8904190054    0.0900153628
     H     0.4867610921    0.6361968730   -0.8018992316
     H     1.7577383478    2.3686987241    0.1115746244
     H     5.4688450054    2.5177628267    0.1197899405
     H     6.6614168666    4.6827326797    0.1313626073
     H     5.3965186408    6.8242149664    0.1391242189
     H     2.9033128647    6.7636747053    0.1354229709
     H     1.7131378073    4.6057133006    0.1240514169
     H     1.5246519287   -2.8889163919    0.0663568296
     H     6.3581455603   -1.5171749972    0.0886765971
     H     8.0206219745   -4.7252111198    0.2317842791
     H     7.5253604772   -3.1458243976    0.8974187824
     H     7.6631961296   -3.3736464879   -0.8477022959
     H     5.1168024005   -8.0261767948    0.5912939919
     H     6.6542904486   -8.6830566820    0.1127109079
