# Supplementary material for: Data-Driven Recommendation of Optimal Tuning Scheme for Range-Separated Hybrid Functionals in Solution-Phase UV/Vis Absorption Energy Prediction
Source: J Chem Theory Comput. 2025 Oct 23;21(21):11106–25. doi: 10.1021/acs.jctc.5c01044 (PMC12613327; doi:10.1021/acs.jctc.5c01044)
Supplement: Supplementary file 2 [file ct5c01044_si_002.zip › SI-data/xyzs/m0924.xyz]

49
-1.1284073941666252e+03 frame 52   xyz file generated by TeraChem
     C     2.5952297344    1.3075312545   -0.9819254540
     C     1.1789936284    1.0108965488   -0.5697823975
     C     0.2892935785    0.3997367040   -1.4630799759
     C    -1.0200146183    0.1258173819   -1.0970252896
     C    -1.4833431719    0.4532659571    0.1817080722
     C    -0.6075402060    1.0756587035    1.0727170062
     C     0.7088134504    1.3419037223    0.7008694598
     C    -2.9037915931    0.2243580150    0.5526016629
     C    -3.6032774393   -0.9322504712    0.4307811487
     C    -3.1003645810   -2.2682056641    0.1250757391
     C    -4.0566611899   -3.2376527011   -0.3193013488
     C    -3.6528207343   -4.5072720010   -0.6103607834
     C    -2.2834560883   -4.8533566646   -0.4655756018
     C    -1.4065705110   -3.8348643625   -0.0066339755
     N    -1.8237607986   -2.5733859891    0.2901008109
     C    -0.0312381312   -4.1452355304    0.1587059657
     C     0.4396353969   -5.4040528285   -0.1244090904
     C    -0.4371713937   -6.4150411934   -0.5824487002
     C    -1.7737012931   -6.1432770224   -0.7485859727
     N    -3.4973878665    1.3811701076    1.0224566514
     N    -4.7666371348    1.3967531338    1.4691603556
     C    -5.2994603420    2.5418869869    1.6877790236
     C    -6.6634898927    2.6704018459    2.2076642045
     C    -7.4474954854    1.5544660297    2.5319750897
     C    -8.7377935493    1.7226996807    3.0167918399
     C    -9.2654579167    3.0037024614    3.1866251800
     C    -8.4925694105    4.1173502376    2.8686586404
     C    -7.1992193069    3.9513507332    2.3825441701
     H     3.1036409523    0.4002979659   -1.3287441731
     H     3.1721023101    1.7255914728   -0.1512207689
     H     2.6208622137    2.0276972372   -1.8087229989
     H     0.6304811949    0.1404216514   -2.4639492313
     H    -1.6978497421   -0.3438165438   -1.8055420754
     H    -0.9501369693    1.3408607141    2.0708671165
     H     1.3808145979    1.8168309906    1.4133170542
     H    -4.6740731475   -0.8704343248    0.6061109915
     H    -5.0981249015   -2.9440480819   -0.4240092686
     H    -4.3625844834   -5.2580196569   -0.9533771426
     H     0.6297835774   -3.3568614088    0.5108682658
     H     1.4959363737   -5.6296576581    0.0039744939
     H    -0.0486860796   -7.4066390581   -0.8016586131
     H    -2.4590531626   -6.9127637169   -1.0996245585
     H    -3.0290401713    2.2655323582    0.8398193304
     H    -4.7500130111    3.4719206925    1.4938084325
     H    -7.0339277615    0.5577088425    2.4017645823
     H    -9.3376857588    0.8503376577    3.2659957395
     H   -10.2761217942    3.1309029322    3.5674403433
     H    -8.8964170127    5.1185927948    2.9991939913
     H    -6.5950536117    4.8221742217    2.1336534795
