# Supplementary material for: Data-Driven Recommendation of Optimal Tuning Scheme for Range-Separated Hybrid Functionals in Solution-Phase UV/Vis Absorption Energy Prediction
Source: J Chem Theory Comput. 2025 Oct 23;21(21):11106–25. doi: 10.1021/acs.jctc.5c01044 (PMC12613327; doi:10.1021/acs.jctc.5c01044)
Supplement: Supplementary file 2 [file ct5c01044_si_002.zip › SI-data/xyzs/m1435.xyz]

69
-1.6271955280455190e+03 frame 70   xyz file generated by TeraChem
     C     0.4416589838    0.8173904032   -1.1389020790
     O     1.6312088042    0.0903510878   -1.3751410601
     C     2.5000725165    0.5814560538   -2.2900428627
     C     2.3066052713    1.7631615010   -3.0083886653
     C     3.2677708250    2.1748966763   -3.9281949424
     C     4.4209016111    1.4265770003   -4.1248365746
     C     4.6137862178    0.2446844517   -3.4071756403
     C     3.6583975215   -0.1772907889   -2.4990581236
     N     5.4065486671    1.8686502187   -5.0565702358
     C     6.1636383964    3.0104039016   -4.9816042370
     N     6.9322953583    3.1361195520   -6.0411969081
     C     6.6811106641    2.0491435934   -6.8391542477
     C     5.7393752033    1.2331329325   -6.2454359269
     C     5.1659711053   -0.0625683090   -6.6516188394
     C     6.0155917604   -1.1413279398   -6.9235563947
     C     5.4956747683   -2.3667952462   -7.3263245798
     C     4.1190189752   -2.5344870304   -7.4539955545
     C     3.2652886594   -1.4685145909   -7.1818200307
     C     3.7841702031   -0.2395868129   -6.7871029334
     C     7.3815400928    1.9019092335   -8.1274416986
     C     8.6510586489    2.4723697036   -8.2794761493
     C     9.3369196396    2.3683646944   -9.4841973676
     C     8.7658372616    1.6938781946  -10.5609150490
     C     7.4983670140    1.1337250755  -10.4239542256
     C     6.8090179426    1.2405087946   -9.2202128114
     C     6.1353142260    3.9900887645   -3.8818956135
     C     6.0017142691    3.6103653943   -2.5313299305
     C     6.0184409408    4.5422426848   -1.5056503306
     C     6.1819728720    5.8873301407   -1.8442213334
     C     6.3271203220    6.2888945998   -3.1914778203
     C     6.3065792707    5.3359668037   -4.2058085886
     C     6.4653357259    7.7296148584   -3.1757133590
     C     6.6365312394    8.6956815018   -4.1686437550
     C     6.7286597204   10.0304678302   -3.7992761592
     C     6.6502745117   10.4046748839   -2.4494867300
     C     6.4817180524    9.4630527351   -1.4431768286
     C     6.3954264572    8.1210935206   -1.8202568127
     N     6.2422874115    6.9972467895   -1.0265777927
     C     6.0576882292    6.9996907874    0.4095196746
     C     4.5985188222    7.1519487888    0.8208255859
     H    -0.1077193112    0.2559269683   -0.3810641174
     H    -0.1681216114    0.8927724109   -2.0481966717
     H     0.6562915994    1.8247755488   -0.7600780367
     H     1.4166439390    2.3671162289   -2.8665883477
     H     3.1221629612    3.0924424822   -4.4923594296
     H     5.5165971245   -0.3390881147   -3.5656589805
     H     3.7901190525   -1.0949337631   -1.9326070631
     H     7.0898940370   -1.0100666007   -6.8187508688
     H     6.1686119581   -3.1950151301   -7.5357507786
     H     3.7122268977   -3.4937438620   -7.7654289207
     H     2.1895092983   -1.5911118626   -7.2831788409
     H     3.1146539547    0.5930850834   -6.5863362710
     H     9.0898528574    3.0023988773   -7.4382883873
     H    10.3237710481    2.8154989032   -9.5819867041
     H     9.3023749245    1.6111145513  -11.5033405821
     H     7.0364254969    0.6178373398  -11.2628713735
     H     5.8115435936    0.8185024891   -9.1332908236
     H     5.8944284128    2.5596112954   -2.2791288377
     H     5.9118635724    4.2222645319   -0.4727253412
     H     6.4242115857    5.6218285402   -5.2478286201
     H     6.6953631672    8.4048196473   -5.2151802486
     H     6.8609205380   10.7948369428   -4.5607664004
     H     6.7206034745   11.4567233520   -2.1828130973
     H     6.4161382939    9.7671677274   -0.4018135217
     H     6.6647846875    7.8114509951    0.8241728201
     H     6.4763492209    6.0676142092    0.8032173791
     H     4.1841610065    8.0922095956    0.4417206096
     H     4.5085129300    7.1509515500    1.9126512756
     H     3.9959510178    6.3276171116    0.4245134705
