# Supplementary material for: Data-Driven Recommendation of Optimal Tuning Scheme for Range-Separated Hybrid Functionals in Solution-Phase UV/Vis Absorption Energy Prediction
Source: J Chem Theory Comput. 2025 Oct 23;21(21):11106–25. doi: 10.1021/acs.jctc.5c01044 (PMC12613327; doi:10.1021/acs.jctc.5c01044)
Supplement: Supplementary file 2 [file ct5c01044_si_002.zip › SI-data/xyzs/m0717.xyz]

39
-1.0176694457255735e+03 frame 46   xyz file generated by TeraChem
     C    -1.1517184477   -1.7243385326   -0.3903470122
     C    -1.1755487833   -2.6095220679   -1.6388450092
     C     0.1453854375   -0.9606400638   -0.2111854633
     C     1.4271081852   -1.4684827608   -0.1285559685
     C     2.4699786444   -0.5451447755    0.0367593412
     N     3.8281241286   -0.7647912231    0.1471001995
     C     4.3616192745    0.4309805831    0.2875525390
     N     3.4255525754    1.4271914411    0.2791216109
     C     2.1940150908    0.8373030932    0.1161303975
     C     0.9060029532    1.3650516143    0.0313030113
     C    -0.1089558680    0.4342196774   -0.1361148134
     C    -1.5581188539    0.6393704762   -0.2649290101
     C    -2.1771736808   -0.6114361023   -0.4143234319
     C    -3.5556146926   -0.6976955996   -0.5600795280
     C    -4.3121095608    0.4755496037   -0.5542993349
     C    -3.6945291719    1.7189897016   -0.4042285764
     C    -2.3117563586    1.8110584181   -0.2576517737
     C     5.8021484359    0.6768860160    0.4391989882
     C     6.6912009864   -0.3805291700    0.2105364354
     C     8.0598839876   -0.2031428187    0.3508137041
     C     8.5310184230    1.0477128559    0.7222375870
     C     7.6818690417    2.1176843359    0.9557145483
     C     6.3127176013    1.9246906140    0.8135066986
     F     9.8555953598    1.2249454146    0.8650348817
     H    -1.3267875968   -2.3629354583    0.4883658006
     H    -1.0099249069   -2.0100886172   -2.5411185610
     H    -2.1404009809   -3.1194950651   -1.7354643116
     H    -0.3928478347   -3.3740160251   -1.5845054682
     H     1.6335788100   -2.5350410285   -0.1869116009
     H     3.5976346359    2.4213622554    0.3336725215
     H     0.7136977805    2.4334099848    0.0911664155
     H    -4.0434315549   -1.6638609080   -0.6760100244
     H    -5.3925944009    0.4211523286   -0.6673727518
     H    -4.2982863548    2.6237630503   -0.4014886789
     H    -1.8342594276    2.7819356014   -0.1409706794
     H     6.2953661232   -1.3490452643   -0.0802346386
     H     8.7592714862   -1.0154790973    0.1755596026
     H     8.0898963134    3.0802844088    1.2496180590
     H     5.6506109701    2.7632615644    1.0130565478
