# Supplementary material for: Data-Driven Recommendation of Optimal Tuning Scheme for Range-Separated Hybrid Functionals in Solution-Phase UV/Vis Absorption Energy Prediction
Source: J Chem Theory Comput. 2025 Oct 23;21(21):11106–25. doi: 10.1021/acs.jctc.5c01044 (PMC12613327; doi:10.1021/acs.jctc.5c01044)
Supplement: Supplementary file 2 [file ct5c01044_si_002.zip › SI-data/xyzs/m0703.xyz]

33
-1.5722328498098113e+03 frame 42   xyz file generated by TeraChem
     C     3.3569132647    0.6231445868   -0.7000202853
     S     3.5043721329    0.9259739764    1.0733118281
     C     3.4703685129   -0.7149334727    1.6678910431
     N     3.3476556176   -1.7766975368    0.9207036595
     N     3.3517203870   -2.9344076627    1.6374656549
     C     3.4884614632   -2.7351392845    2.9167501341
     S     3.6022471325   -1.0553800773    3.3625741812
     N     3.5028004326   -3.6666894380    3.9506412129
     N     3.7310714185   -4.8505082321    3.5394778262
     C     3.7156373074   -5.8377806097    4.4701516592
     C     3.9959593372   -7.2127323187    4.1344088798
     C     4.3218840691   -7.8707664209    2.9448580410
     C     4.5329099616   -9.2408855765    2.9846006322
     C     4.4238083931   -9.9555884530    4.1893346616
     C     4.1009464090   -9.3193039307    5.3800494022
     C     3.8909166405   -7.9411996383    5.3305997948
     N     3.5602985409   -7.0463731781    6.3501711054
     C     3.4517123094   -5.7934259751    5.8544554373
     C     3.1052712862   -4.6249766040    6.7006144692
     C     3.3571681166   -7.4156237611    7.7408780979
     H     3.3718659653    1.6100547085   -1.1692757282
     H     2.4155851728    0.1191635665   -0.9280339071
     H     4.1991569723    0.0290684415   -1.0603741237
     H     4.4060712515   -7.3159161415    2.0138636592
     H     4.7875858434   -9.7727822463    2.0709919524
     H     4.5947287367  -11.0292720197    4.1917433909
     H     4.0193782677   -9.8840180482    6.3043757983
     H     2.9315815519   -4.9066485728    7.7411540483
     H     2.2095055384   -4.1317614125    6.3081490039
     H     3.9080823170   -3.8809290045    6.6590480114
     H     3.5461363958   -8.4824138507    7.8551107115
     H     2.3280181864   -7.2058266383    8.0453955155
     H     4.0492511603   -6.8669078181    8.3851575352
