# Supplementary material for: Data-Driven Recommendation of Optimal Tuning Scheme for Range-Separated Hybrid Functionals in Solution-Phase UV/Vis Absorption Energy Prediction
Source: J Chem Theory Comput. 2025 Oct 23;21(21):11106–25. doi: 10.1021/acs.jctc.5c01044 (PMC12613327; doi:10.1021/acs.jctc.5c01044)
Supplement: Supplementary file 2 [file ct5c01044_si_002.zip › SI-data/xyzs/m1192.xyz]

59
-1.6773102296035713e+03 frame 123   xyz file generated by TeraChem
     C     4.0061662346    4.0784104726    4.0169084857
     O     4.2006052384    5.2946184038    3.3027237645
     C     4.5876320889    5.2424448673    2.0248423850
     C     4.8354676690    4.0465325102    1.3439060524
     C     5.2338208237    4.1030027236    0.0138835953
     O     5.4792034565    3.0066227032   -0.7084255021
     C     5.3275454708    1.7276734611   -0.1013758169
     C     5.3937285702    5.3473350863   -0.6705481476
     C     5.1277062184    6.5427964273    0.0816127756
     C     4.7320780557    6.4918382662    1.4026091262
     O     5.2983754033    7.6899433680   -0.5887766361
     C     5.0548909225    8.9154923100    0.0904596425
     C     5.7595877046    5.4814454295   -2.0296148832
     C     6.2084431913    4.5315497371   -2.9350566912
     C     6.3858056442    4.9074769394   -4.2694984008
     C     6.8793595862    3.9870705213   -5.2848637820
     C     7.1088926873    2.6177644854   -4.9625668629
     N     7.3151656011    1.5122898322   -4.6712221789
     C     4.1667439404    6.0912768875   -7.6092458382
     N     4.2906095863    6.7810088581   -8.5413072873
     C     5.6869266273    6.0491288490   -4.8537162770
     C     4.4322517382    5.4728090480   -5.2075592628
     C     3.9424139895    5.2614208825   -6.4856317594
     C     3.3808931905    3.9110031032   -6.7346679097
     O     2.1840474925    3.7391456318   -6.1292204942
     C     1.6181124773    2.4374970809   -6.1134412913
     C     4.0295304824    2.9465249305   -7.4277878242
     C     5.3377689961    2.9106928311   -8.1313141726
     C     6.5879426734    3.4886860696   -7.7802263844
     C     6.7644632154    4.3633651428   -6.6023466780
     O     6.8496129236    5.6699651595   -6.9037872548
     C     6.4322822292    6.6414528969   -5.9735486115
     O     6.6904232918    7.7834699972   -6.2217850369
     C     7.7215063000    3.2898303587   -8.5765662157
     C     7.6748446704    2.5060557738   -9.7199580942
     C     6.4662132608    1.9171667041  -10.0761130412
     C     5.3367270553    2.1197286384   -9.2958405740
     H     3.6853028758    4.3741059076    5.0163673508
     H     4.9400757057    3.5096917693    4.0824586339
     H     3.2284923232    3.4689801106    3.5441678798
     H     4.7173133526    3.0943723325    1.8429409754
     H     5.5753468069    1.0056184425   -0.8800362913
     H     4.2953879460    1.5755888374    0.2313664829
     H     6.0158556384    1.6144187787    0.7427177302
     H     4.5293340378    7.3820054762    1.9855041545
     H     5.2527115684    9.7002108665   -0.6405379975
     H     5.7301743849    9.0261643273    0.9457796035
     H     4.0138986161    8.9751633923    0.4262270628
     H     5.7081605430    6.4976374278   -2.4181110718
     H     6.4419926777    3.5199997764   -2.6257668971
     H     4.0271929691    4.7876650175   -4.4641441850
     H     0.7248465286    2.5075939823   -5.4904883008
     H     2.3191220412    1.7123547031   -5.6830084276
     H     1.3354829927    2.1179600445   -7.1235884959
     H     3.4696070023    2.0299860342   -7.5980102902
     H     8.6562345814    3.7576894945   -8.2759368176
     H     8.5684215114    2.3589278019  -10.3204542854
     H     6.3975240065    1.2967094726  -10.9664527011
     H     4.4009005491    1.6532467963   -9.5955992042
