# Supplementary material for: Data-Driven Recommendation of Optimal Tuning Scheme for Range-Separated Hybrid Functionals in Solution-Phase UV/Vis Absorption Energy Prediction
Source: J Chem Theory Comput. 2025 Oct 23;21(21):11106–25. doi: 10.1021/acs.jctc.5c01044 (PMC12613327; doi:10.1021/acs.jctc.5c01044)
Supplement: Supplementary file 2 [file ct5c01044_si_002.zip › SI-data/xyzs/m0298.xyz]

40
-1.5612258671446430e+03 frame 16   xyz file generated by TeraChem
    Cl    -1.7669810866    0.2472188899    0.0669372455
     C    -0.0331038440    0.1432561747   -0.0330569564
     C     0.7461708087    0.7233420035    0.9620429787
     C     2.1288061978    0.6367501028    0.8762005824
     C     2.7431229900   -0.0234010246   -0.1930036570
     C     1.9368391883   -0.5973573855   -1.1792676029
     C     0.5516125430   -0.5183121297   -1.1064192964
     C     4.2112005745   -0.1063791253   -0.2670416232
     N     4.9548390489    0.4376878251    0.7097655153
     N     6.2158104459    0.1960898916    0.3514011100
     C     6.3135949577   -0.4971083990   -0.8440672511
     C     5.0030834536   -0.7018006965   -1.2604096763
     C     7.6039745230   -0.8125257735   -1.3284725559
     C     8.7038088570   -0.4263766023   -0.6052587091
     C     8.5480749730    0.2864373079    0.6235496935
     C     7.3055573450    0.5843678073    1.0788075729
     C    10.0528600480   -0.7281808944   -1.0610681615
     N    11.1757882642   -0.4287076671   -0.4887805125
     N    12.1729308710   -0.9249894998   -1.2966687051
     C    11.5876420429   -1.4925099006   -2.3046769895
     O    10.2377791905   -1.4045280092   -2.2186701239
     C    12.1928981268   -2.1694461777   -3.4456502707
     C    13.5869253671   -2.2527802350   -3.5233338066
     C    14.1797245812   -2.8930480956   -4.6030604833
     C    13.3899132975   -3.4511821619   -5.6066778534
     C    12.0022608490   -3.3680355060   -5.5287994860
     C    11.4003177371   -2.7287322434   -4.4513303076
     H     0.2741547954    1.2372028237    1.7942532642
     H     2.7477157689    1.0862516211    1.6470969143
     H     2.3877098614   -1.1170907784   -2.0204334357
     H    -0.0699514112   -0.9666508285   -1.8757475694
     H     4.6886065315   -1.2115024746   -2.1598371888
     H     7.7004756622   -1.3549203147   -2.2632780370
     H     9.4224464721    0.5873738686    1.1891459448
     H     7.0875869455    1.1188841594    1.9957484790
     H    14.1911988747   -1.8134656403   -2.7345528149
     H    15.2631852819   -2.9569868659   -4.6621416551
     H    13.8575336767   -3.9518794835   -6.4509303654
     H    11.3842435461   -3.8025995721   -6.3102719460
     H    10.3176126914   -2.6631051160   -4.3897323382
