# Supplementary material for: Data-Driven Recommendation of Optimal Tuning Scheme for Range-Separated Hybrid Functionals in Solution-Phase UV/Vis Absorption Energy Prediction
Source: J Chem Theory Comput. 2025 Oct 23;21(21):11106–25. doi: 10.1021/acs.jctc.5c01044 (PMC12613327; doi:10.1021/acs.jctc.5c01044)
Supplement: Supplementary file 2 [file ct5c01044_si_002.zip › SI-data/xyzs/m1151.xyz]

38
-1.2270344291739070e+03 frame 36   xyz file generated by TeraChem
     C     2.8862409185   -0.6774793923    0.6107859341
     C     2.3039265236    0.3814717578    1.5370071744
     N     2.7012189028    1.7436891665    1.1916025237
     C     2.2100586898    2.1934166781   -0.1106272361
     C     0.7055186594    2.3525737732   -0.2307468556
     C    -0.1098340921    1.2722053983   -0.6522948010
     C    -1.4665679843    1.4370366727   -0.7242355818
     C    -2.0391367280    2.6837766519   -0.3767602819
     C    -1.1438482905    3.7095281090    0.0278707538
     N     0.1982392874    3.5267893066    0.0886749153
     C    -1.6644900866    4.9995920704    0.3892021575
     O    -0.7465059173    5.9093035428    0.7636949365
     C    -1.2129011076    7.1926021271    1.1475278892
     C    -3.0214803046    5.2253388829    0.3396391633
     C    -3.9059762082    4.2014910673   -0.0647049021
     C    -3.4318886712    2.9678337617   -0.4129192009
    Cl    -4.5565263430    1.7286354328   -0.9059345140
     C     2.4070121375    2.6635326208    2.2884273897
     C     2.9815892062    4.0582617877    2.0893444218
     H     2.6878763802   -1.6744124924    1.0195668827
     H     3.9713128951   -0.5518047770    0.5221580780
     H     2.4565966971   -0.6476010295   -0.3963098641
     H     2.6796427591    0.1954435361    2.5507351030
     H     1.2047726818    0.2689950496    1.5941435932
     H     2.5596416421    1.4847893676   -0.8692085330
     H     2.6705702558    3.1600089363   -0.3360700642
     H     0.3470933851    0.3256862006   -0.9287293522
     H    -2.1069507258    0.6220097303   -1.0493222765
     H    -0.3236359024    7.7648673300    1.4164240697
     H    -1.8834756600    7.1263247623    2.0128322809
     H    -1.7329531255    7.6888731845    0.3191521967
     H    -3.4386407339    6.1893611118    0.6098228846
     H    -4.9726914265    4.4038827620   -0.0962979343
     H     2.8552504687    2.2226561955    3.1879188771
     H     1.3219155912    2.7388528302    2.4870520960
     H     4.0396059118    4.0059757457    1.8068600374
     H     2.9049126485    4.6232558837    3.0249995788
     H     2.4382857584    4.6158393850    1.3203955083
