# Supplementary material for: Data-Driven Recommendation of Optimal Tuning Scheme for Range-Separated Hybrid Functionals in Solution-Phase UV/Vis Absorption Energy Prediction
Source: J Chem Theory Comput. 2025 Oct 23;21(21):11106–25. doi: 10.1021/acs.jctc.5c01044 (PMC12613327; doi:10.1021/acs.jctc.5c01044)
Supplement: Supplementary file 2 [file ct5c01044_si_002.zip › SI-data/xyzs/m0529.xyz]

37
-1.3181229750320676e+03 frame 28   xyz file generated by TeraChem
     C     2.1463218854    0.2660360733   -0.4196331499
     C     1.8641726681   -1.1120960487    0.1354303172
     O     0.7143069834   -1.6860087726   -0.4886367055
     C    -0.3180057976   -0.8047160405   -0.5531850243
     C    -0.1362236714    0.6080697812   -0.3774223331
     O     1.0752990162    1.1622959502   -0.1164123491
     C    -1.2957758067    1.3232387901   -0.4846718889
     S    -2.6223035777    0.2544203756   -0.8200200421
     C    -1.6136001574   -1.1415484524   -0.8031314113
     C    -1.4674885576    2.7873619520   -0.3757449822
     C    -1.1997013612    3.6054089895   -1.4924245805
     C    -0.7630544278    3.0707228013   -2.7460416624
     C    -0.5083070415    3.8878451340   -3.8091145521
     C    -0.6709229459    5.2988518951   -3.6992177522
     C    -1.0877925801    5.8484763625   -2.5232057251
     C    -1.3659683852    5.0261102703   -1.3861917577
     C    -1.7969743874    5.5794698109   -0.1802010988
     C    -2.0640634976    4.7812706900    0.9321831582
     C    -1.8937325592    3.3598461664    0.8396936087
     C    -2.1590134834    2.5730581473    2.0056617571
     C    -2.5720246603    3.1556859095    3.1687168356
     C    -2.7501933254    4.5666243117    3.2539471738
     C    -2.5011804795    5.3529817669    2.1685485364
     H     2.2859077085    0.2162425396   -1.5076445458
     H     3.0418035028    0.6901463915    0.0401733284
     H     1.7039485219   -1.0569891944    1.2204632300
     H     2.6964823508   -1.7884172214   -0.0722591796
     H    -2.0206517564   -2.1303749562   -0.9707642854
     H    -0.6361187847    1.9953667938   -2.8371758524
     H    -0.1774487382    3.4612225334   -4.7531997210
     H    -0.4615489471    5.9317668118   -4.5582474867
     H    -1.2177770868    6.9244227063   -2.4244702439
     H    -1.9259824286    6.6582889942   -0.1051817931
     H    -2.0189797363    1.4968100342    1.9518193702
     H    -2.7665044996    2.5397992290    4.0437075197
     H    -3.0815747628    5.0100143669    4.1898500806
     H    -2.6281242341    6.4325942214    2.2197552300
