# Supplementary material for: Data-Driven Recommendation of Optimal Tuning Scheme for Range-Separated Hybrid Functionals in Solution-Phase UV/Vis Absorption Energy Prediction
Source: J Chem Theory Comput. 2025 Oct 23;21(21):11106–25. doi: 10.1021/acs.jctc.5c01044 (PMC12613327; doi:10.1021/acs.jctc.5c01044)
Supplement: Supplementary file 2 [file ct5c01044_si_002.zip › SI-data/xyzs/m0273.xyz]

40
-1.2261128887957614e+03 frame 41   xyz file generated by TeraChem
     N     1.4361102712   -0.0689825351    1.1552219149
     C     2.6928587536    0.0438087511    0.6906365767
     N     3.4896537668   -1.0140577666    0.5353223435
     N     4.6657910404   -0.4951451811    0.0900130340
     C     4.6378727761    0.8841671294   -0.0544999570
     C     3.3415732889    1.2698886502    0.3377218188
     N     2.8909505068    2.5507288215    0.3193245077
     N     1.6860425059    2.7100515064    0.6785592793
     C     1.2613586572    4.0586866121    0.6430627548
     C     2.0835788004    5.1362356038    0.2858220469
     C     1.5754387447    6.4232907524    0.2851309304
     C     0.2451529568    6.6246313930    0.6427392080
     C    -0.5893347062    5.5737161930    1.0016266592
     C    -0.0708908176    4.2882034236    0.9997646270
     N    -0.2894860875    7.9829657167    0.6405351125
     O     0.4593985203    8.8905842836    0.3153353565
     O    -1.4568281701    8.1374230490    0.9634512835
     N     5.6763284152    1.5919907499   -0.4996043758
     C     6.7572387813    0.8982923674   -0.8098945233
     C     6.8529867339   -0.4953705457   -0.6897045082
     C     5.7712262135   -1.2190735422   -0.2229841993
     C     5.7930989124   -2.6859798205   -0.0633299379
     C     5.2719634348   -3.3139127645    1.0733750621
     C     5.3792746689   -4.6919138973    1.2151426304
     C     5.9919503879   -5.4562395184    0.2250230476
     C     6.5055436489   -4.8371749352   -0.9108422092
     C     6.4122707865   -3.4574991973   -1.0524656793
     H     1.0087555744   -0.9821808533    1.1970075784
     H     0.8621690565    0.7625359645    1.0974528236
     H     3.1162065004    4.9454163045    0.0127793172
     H     2.1921933524    7.2732263032    0.0134544021
     H    -1.6201540778    5.7713769062    1.2744730314
     H    -0.6916503436    3.4402481021    1.2754069096
     H     7.6111589845    1.4693592965   -1.1706271462
     H     7.7756385694   -1.0106271459   -0.9304767410
     H     4.7849281772   -2.7219074138    1.8407380936
     H     4.9793524303   -5.1714788529    2.1049601044
     H     6.0661451278   -6.5351041480    0.3378873329
     H     6.9777424562   -5.4284455768   -1.6912031969
     H     6.8030191244   -2.9761451834   -1.9458078822
