# Supplementary material for: Data-Driven Recommendation of Optimal Tuning Scheme for Range-Separated Hybrid Functionals in Solution-Phase UV/Vis Absorption Energy Prediction
Source: J Chem Theory Comput. 2025 Oct 23;21(21):11106–25. doi: 10.1021/acs.jctc.5c01044 (PMC12613327; doi:10.1021/acs.jctc.5c01044)
Supplement: Supplementary file 2 [file ct5c01044_si_002.zip › SI-data/xyzs/m0515.xyz]

50
-1.5473366398900357e+03 frame 15   xyz file generated by TeraChem
     C    -0.0326441929    2.5462484570   -1.0557988290
     N     0.0159557618    1.1663966879   -0.6093771639
     C     1.2518911386    0.6467783773   -0.2063558960
     C     2.3578315321    1.4712151980    0.0510493751
     C     3.5778071218    0.9246908652    0.4165509872
     C     3.7288345187   -0.4565966939    0.5687732461
     C     2.6226381902   -1.2807352622    0.3410459694
     C     1.4086259871   -0.7420667553   -0.0602234636
     S     0.0641462071   -1.8022468941   -0.5045654616
     C    -1.2591701475   -0.7854399383    0.0848596480
     C    -1.1584644830    0.6057236663   -0.0663237143
     C    -2.2400242882    1.3979314677    0.3309531546
     C    -3.3974345472    0.8114505019    0.8370504890
     C    -3.4856400394   -0.5676741440    0.9885992004
     C    -2.4031734293   -1.3640388301    0.6244151512
     C     5.0056393766   -1.0625958957    0.9554461668
     N     6.0525339152   -0.3689426421    1.1887591416
     C     7.2528610937   -1.0363411632    1.4965100622
     C     7.6758929727   -2.1807916402    0.8026331784
     C     8.8839364268   -2.7971804970    1.1135967999
     C     9.6727061017   -2.2657339610    2.1297684766
     C     9.2594630980   -1.1121681768    2.8190557964
     C     8.0662260314   -0.4877125472    2.4979940666
     C    10.2851713929   -0.7325753354    3.8582851135
     C    11.3405444174   -1.7972293445    3.6888553764
     C    10.9705856215   -2.6906052853    2.6697911560
     C    11.7930971897   -3.7626522917    2.3307709620
     C    12.9901953964   -3.9326096956    3.0230654766
     C    13.3582952464   -3.0456668307    4.0369043868
     C    12.5344937846   -1.9712539379    4.3758213152
     H     0.8098445402    2.7309944134   -1.7268119773
     H     0.0047831315    3.2722123601   -0.2307588945
     H    -0.9553565444    2.7016512821   -1.6201553273
     H     2.2641939654    2.5491139271   -0.0325888084
     H     4.4291489049    1.5736204166    0.6031344258
     H     2.7163692163   -2.3591650926    0.4559616110
     H    -2.1843577531    2.4787348020    0.2479499933
     H    -4.2298474476    1.4481827525    1.1265371571
     H    -4.3858890763   -1.0246918725    1.3906278206
     H    -2.4473939197   -2.4443407121    0.7409776084
     H     5.0066137136   -2.1589542424    1.0410834969
     H     7.0627175463   -2.5687592541   -0.0075792515
     H     9.2025358401   -3.6775741882    0.5592549840
     H     7.7362453526    0.4129184216    3.0113236865
     H     9.8605840937   -0.7335859191    4.8708807629
     H    10.6868615853    0.2750369731    3.6879934462
     H    11.5097330952   -4.4557395406    1.5413980193
     H    13.6444205325   -4.7644221189    2.7717849790
     H    14.2963079616   -3.1934702565    4.5673048320
     H    12.8265539225   -1.2830093991    5.1666614359
