# Supplementary material for: Data-Driven Recommendation of Optimal Tuning Scheme for Range-Separated Hybrid Functionals in Solution-Phase UV/Vis Absorption Energy Prediction
Source: J Chem Theory Comput. 2025 Oct 23;21(21):11106–25. doi: 10.1021/acs.jctc.5c01044 (PMC12613327; doi:10.1021/acs.jctc.5c01044)
Supplement: Supplementary file 2 [file ct5c01044_si_002.zip › SI-data/xyzs/m0501.xyz]

40
-1.0306039484807268e+03 frame 52   xyz file generated by TeraChem
     C     1.1306001783   -0.3480560998    0.0570519526
     N     2.3961264451    0.3266832844   -0.1371283854
     C     3.1445630856    0.7008340206    0.9428231989
     C     2.7116510468    0.4359993025    2.2636441476
     C     3.4747467090    0.8138920736    3.3528907149
     C     4.7040031672    1.4730385445    3.1909117613
     C     5.1369147546    1.7395592559    1.8821745707
     C     4.3827220746    1.3674711113    0.7844878838
     C     5.4837001699    1.8594195537    4.3192305207
     C     6.1455780297    2.1867968962    5.2845977795
     C     6.9139322473    2.5731975144    6.4218842957
     C     8.1569424048    3.2093028386    6.2637039345
     C     8.9013921432    3.5731910906    7.3724444483
     C     8.4159704876    3.3472322807    8.6703051172
     C     7.1853353861    2.6904286141    8.8265883467
     C     6.4459496400    2.3080240450    7.7192478217
     C     9.2532330033    3.7442704788    9.8029479561
     C     8.8787707576    4.2132315113   11.0160096779
     C     7.5047181692    4.5633974432   11.5096856804
     O     7.2175154689    4.4920597855   12.6809786988
     O     6.6137760720    5.0071603853   10.6205332322
     C     9.8985527703    4.4121388470   12.0048157486
     N    10.7328091890    4.5724114355   12.7954963798
     C     2.8534059422    0.6285592735   -1.4764884668
     H     0.4167728700    0.2753260033    0.6132846582
     H     1.2562222488   -1.2933363291    0.6022537344
     H     0.6948872679   -0.5757060740   -0.9169839444
     H     1.7682163348   -0.0698623942    2.4389941096
     H     3.1147792354    0.5965841836    4.3556644853
     H     6.0847814287    2.2496437988    1.7279344273
     H     4.7585757170    1.5959069495   -0.2071265191
     H     8.5350052955    3.4044384372    5.2642651372
     H     9.8686075193    4.0525948113    7.2388168361
     H     6.8183274570    2.4440848085    9.8192496711
     H     5.5000740629    1.7904732588    7.8509869813
     H    10.3256103835    3.6388916898    9.6399061991
     H     6.9969603121    5.0785160966    9.7288423886
     H     2.1240729290    0.2517013128   -2.1952074748
     H     3.8199136607    0.1526551441   -1.6911815980
     H     2.9618694526    1.7103238567   -1.6360877874
