# Supplementary material for: Data-Driven Recommendation of Optimal Tuning Scheme for Range-Separated Hybrid Functionals in Solution-Phase UV/Vis Absorption Energy Prediction
Source: J Chem Theory Comput. 2025 Oct 23;21(21):11106–25. doi: 10.1021/acs.jctc.5c01044 (PMC12613327; doi:10.1021/acs.jctc.5c01044)
Supplement: Supplementary file 2 [file ct5c01044_si_002.zip › SI-data/xyzs/m0267.xyz]

46
-1.2552741788187254e+03 frame 80   xyz file generated by TeraChem
     C    -1.9579059356    1.1831967059   -5.4958023863
     C    -1.5402429603    2.1413006685   -4.5736937387
     C    -2.2318542841    2.3113618973   -3.3821368758
     C    -3.3506369377    1.5174801583   -3.1092849519
     C    -3.7706270169    0.5573466967   -4.0336309778
     C    -3.0720069527    0.3935322327   -5.2240593041
     C    -4.0617511290    1.7073328230   -1.8503926438
     N    -3.7867166657    2.5239309473   -0.8816399197
     N    -4.7461142892    2.3271548875    0.0847142573
     C    -5.5384090795    1.4047674788   -0.3620708411
     O    -5.1646912928    0.9648944266   -1.5867766124
     C    -6.7094522807    0.8345248897    0.2874048579
     C    -7.0717779033    1.3249866284    1.5796597741
     C    -8.1561114742    0.8149947523    2.2154042379
     N    -8.8893295323   -0.1640910952    1.6072182723
     C    -8.5785684129   -0.6753477412    0.3572215796
     C    -7.4510260944   -0.1501900958   -0.3151519637
     C    -9.5485034162   -1.6387868747    0.1022802440
     C   -10.3762831509   -1.6287093300    1.2353555501
     N    -9.9685880836   -0.7303860888    2.1468044074
     C   -11.5709648681   -2.4474423209    1.5007330629
     C   -11.8979080858   -3.5395205562    0.6529011937
     C   -13.0059228307   -4.3067469211    0.8934724701
     C   -13.8577714549   -4.0339504321    1.9954200103
     C   -13.5368784546   -2.9434362345    2.8491496713
     C   -12.3853217894   -2.1665830555    2.5754682913
     C   -14.3831488361   -2.6626606198    3.9544193940
     C   -15.4925476268   -3.4305638555    4.1985311764
     C   -15.8104827381   -4.5166540869    3.3486731537
     C   -15.0118609597   -4.8107788226    2.2727766222
     H    -1.4137444078    1.0525203870   -6.4279529631
     H    -0.6712182403    2.7592708104   -4.7843825115
     H    -1.9168757437    3.0543079319   -2.6547574264
     H    -4.6395978914   -0.0586856262   -3.8198862842
     H    -3.3995646155   -0.3542956555   -5.9416851321
     H    -6.4802524552    2.1024208626    2.0494657579
     H    -8.5085448389    1.1212287016    3.1931826838
     H    -7.1921743794   -0.5364706560   -1.2956009687
     H    -9.6348378579   -2.2420888533   -0.7901276045
     H   -11.2543533152   -3.7742747852   -0.1909059948
     H   -13.2457409980   -5.1432427169    0.2401323948
     H   -12.1423496696   -1.3317642146    3.2281896061
     H   -14.1329742620   -1.8263625717    4.6041036813
     H   -16.1339252577   -3.2079151984    5.0479309041
     H   -16.6930392165   -5.1180597486    3.5533218842
     H   -15.2518427117   -5.6448639198    1.6161194261
