# Supplementary material for: Data-Driven Recommendation of Optimal Tuning Scheme for Range-Separated Hybrid Functionals in Solution-Phase UV/Vis Absorption Energy Prediction
Source: J Chem Theory Comput. 2025 Oct 23;21(21):11106–25. doi: 10.1021/acs.jctc.5c01044 (PMC12613327; doi:10.1021/acs.jctc.5c01044)
Supplement: Supplementary file 2 [file ct5c01044_si_002.zip › SI-data/xyzs/m1179.xyz]

50
-1.3565618605956265e+03 frame 46   xyz file generated by TeraChem
     C     2.2961359329    0.4950215808   -1.1708224209
     C     1.4868771900    0.2222620964    0.0898225690
     N     2.2636250938   -0.4261547376    1.1303134766
     C     2.4672808020   -1.7917408615    1.2491899867
     C     1.9471871557   -2.8317038141    0.4750754982
     C     2.3023371518   -4.1291916973    0.8208099626
     C     3.1541911951   -4.3947447241    1.9043842342
     C     3.6718423742   -3.3566301970    2.6673762098
     C     3.3293594109   -2.0431889498    2.3392165693
     C     3.6718556480   -0.7498466179    2.8932958362
     C     2.9953720144    0.2134666733    2.1037668760
     C     3.1180385310    1.5809379502    2.3687041062
     C     3.9141482514    1.9577045931    3.4363957854
     C     4.5970282457    1.0194730103    4.2433833854
     C     4.4666395302   -0.3450065540    3.9586609246
     C     5.4107892262    1.5248286185    5.3440959559
     C     6.1798562667    0.8213290488    6.1959281016
     C     6.9032570375    1.5182229011    7.2742839583
     O     6.7759572601    2.7211770886    7.4770588915
     C     7.7756226326    0.6894485498    8.1649065823
     C     8.6338338403   -0.3021641951    7.5541227340
     O     8.7502598068   -0.5102566204    6.3633718452
     O     9.4105688961   -1.0783681696    8.3825122491
     C     9.4165078864   -0.9257744921    9.7305874522
     C     8.6303056162    0.0386870627   10.3682753605
     C     7.7862991038    0.8711861100    9.5271789655
     O     6.9931769971    1.7891298320   10.0630909724
     C     8.7062794597    0.1406047098   11.7679392542
     C     9.5340708334   -0.6980089933   12.4906675493
     C    10.3068585500   -1.6591256096   11.8285103398
     C    10.2525679328   -1.7769213433   10.4506040024
     H     1.6670713603    0.9856878302   -1.9213143731
     H     2.6781633949   -0.4377040306   -1.5995740881
     H     3.1468839253    1.1496298665   -0.9527906941
     H     0.6257259827   -0.4169402000   -0.1305961293
     H     1.0876293836    1.1533323181    0.5038954207
     H     1.2920054894   -2.6405202174   -0.3707039843
     H     1.9115849232   -4.9576502251    0.2342934331
     H     3.4111105269   -5.4234593137    2.1446067365
     H     4.3340448656   -3.5607995145    3.5061585778
     H     2.6125533020    2.3279823305    1.7630913566
     H     4.0246045933    3.0159736017    3.6649358793
     H     4.9788613921   -1.0891229142    4.5641673116
     H     5.3923692283    2.6063677112    5.4862127881
     H     6.2868442064   -0.2564045719    6.1280912279
     H     7.0317073884    1.7686613194   11.0325176405
     H     8.1224250009    0.8817171056   12.3101098957
     H     9.5835174192   -0.6074190807   13.5718200755
     H    10.9573733354   -2.3183666372   12.3971942042
     H    10.8443964227   -2.5119249941    9.9130396861
