# Supplementary material for: Data-Driven Recommendation of Optimal Tuning Scheme for Range-Separated Hybrid Functionals in Solution-Phase UV/Vis Absorption Energy Prediction
Source: J Chem Theory Comput. 2025 Oct 23;21(21):11106–25. doi: 10.1021/acs.jctc.5c01044 (PMC12613327; doi:10.1021/acs.jctc.5c01044)
Supplement: Supplementary file 2 [file ct5c01044_si_002.zip › SI-data/xyzs/m1025.xyz]

51
-1.6341868347394352e+03 frame 65   xyz file generated by TeraChem
     N    -6.5399606474    1.8385058026    6.2277221680
     N    -5.5236397931    1.8571833992    7.1955197373
     C    -4.4741492947    1.1792109566    6.9483586296
     C    -4.1828317123    0.3889005043    5.6971834974
     C    -3.5342666567    1.3076358483    4.6786911551
     C    -2.1936518251    1.7515668864    4.8300589260
     C    -1.6517911327    2.5959037057    3.8975588852
     C    -2.4325729133    3.0234389565    2.7934295655
     C    -3.7568676859    2.5338407269    2.7431765914
     N    -4.2879314044    1.6953230032    3.6709246723
     C    -4.6166158572    2.9174168768    1.6716613515
     O    -5.8736884511    2.4320739054    1.6541384128
     C    -4.1513526043    3.7631575332    0.6916981449
     C    -2.8245644067    4.2461359380    0.7534809761
     C    -1.9733276939    3.8932033196    1.7736343347
     C    -3.3795602427   -0.8918547291    5.9602643538
     C    -4.0776502461   -1.8791223017    6.8973068642
     C    -5.4200717203   -2.3850809375    6.3731686008
     C    -6.0795149107   -3.4196975735    7.2732358328
     S    -5.1517269376   -4.9888562477    7.3972695599
     C    -6.6012515302   -5.7606799752    8.1621900194
     C    -7.8215800590   -5.2435093364    7.3914293558
     C    -7.4934785759   -3.8268390391    6.8210801556
     N    -7.6124759524   -4.0193685462    5.3904725989
     C    -8.1246561466   -5.2496010100    5.0612002071
     O    -8.4973700853   -5.6069180937    3.9496727784
     N    -8.1002570169   -6.0121753095    6.1976098806
     O    -3.4753874958    1.1626082797    7.8619256661
     H    -7.1831760281    2.5831988685    6.4785652060
     H    -6.1730554578    2.0665826989    5.3027570992
     H    -5.1545265460    0.1187612721    5.2694059882
     H    -1.6131293324    1.4260981388    5.6881646320
     H    -0.6266808914    2.9476255223    3.9951680716
     H    -5.9426620429    1.8573596360    2.4449336311
     H    -4.8092007411    4.0526230590   -0.1233928122
     H    -2.4778623487    4.9135026391   -0.0320462507
     H    -0.9543380749    4.2703812308    1.8118940996
     H    -2.3990014643   -0.6382067699    6.3771212377
     H    -3.1985741007   -1.3754288259    4.9911858277
     H    -4.2183522117   -1.4165416532    7.8834347484
     H    -3.4027891593   -2.7316067888    7.0499971205
     H    -5.2953858147   -2.8072329725    5.3674129318
     H    -6.1262514209   -1.5480071858    6.2794633515
     H    -6.1622961657   -3.0137691183    8.2907582483
     H    -6.6629446348   -5.4647585806    9.2152748115
     H    -6.5224930183   -6.8495882463    8.1068548805
     H    -8.6940564522   -5.2211778340    8.0547706330
     H    -8.2085725640   -3.0721715993    7.1712332457
     H    -7.8088335432   -3.2432138715    4.7751039974
     H    -8.6409223352   -6.8640466899    6.2312453188
     H    -3.7613316135    1.7233349467    8.6054746583
