# Supplementary material for: Data-Driven Recommendation of Optimal Tuning Scheme for Range-Separated Hybrid Functionals in Solution-Phase UV/Vis Absorption Energy Prediction
Source: J Chem Theory Comput. 2025 Oct 23;21(21):11106–25. doi: 10.1021/acs.jctc.5c01044 (PMC12613327; doi:10.1021/acs.jctc.5c01044)
Supplement: Supplementary file 2 [file ct5c01044_si_002.zip › SI-data/xyzs/m0449.xyz]

80
-1.9538900482056752e+03 frame 50   xyz file generated by TeraChem
     C     0.9735096526   -2.9904257728   -0.1061081975
     C     0.3875436742   -1.9457960236   -0.7352657678
     C    -1.0559188433   -1.7947634685   -0.8621257458
     N    -1.8590363310   -2.7544137245   -0.3531423198
     C    -3.1645680677   -2.5607056384   -0.4974730879
     N    -3.7865350470   -1.5415394073   -1.0781123578
     C    -2.9938558353   -0.5745389880   -1.5898053263
     C    -1.6038791527   -0.6773626298   -1.4967444271
     C    -3.6148725865    0.5742430608   -2.2359610010
     C    -4.9542522936    0.7262641536   -2.3523268697
     C    -5.5938666867    1.8454956026   -2.9794809064
     C    -6.9451689513    2.0164455165   -3.1082726495
     C    -7.9544548886    1.0997022008   -2.6164484475
     C    -9.2689702478    1.3367187964   -2.7987312919
     O    -9.7236280446    2.4504164441   -3.4398043139
     C    -8.8229393679    3.3651747101   -3.9052606657
     C    -7.4952394730    3.1893819875   -3.7567139647
     C    -9.4784094174    4.5161167041   -4.5516791839
     C    -8.7973425443    5.2773515232   -5.5093257675
     C    -9.4117766496    6.3737278246   -6.1025698021
     C   -10.7160883995    6.7200029590   -5.7557981441
     C   -11.4037123171    5.9602846893   -4.8128311269
     C   -10.7919101406    4.8637420374   -4.2150168567
     C   -10.3704597573    0.4710896848   -2.3384709412
     C   -11.6298999248    1.0159595004   -2.0630993215
     C   -12.6631026354    0.2028021531   -1.6102296910
     C   -12.4545103876   -1.1625634479   -1.4317403628
     C   -11.2060837778   -1.7129655703   -1.7135594819
     C   -10.1711397248   -0.9039615712   -2.1679194165
     C     2.3897679733   -3.1613926314    0.0349010995
     C     3.0039756148   -4.2016878040    0.6768525162
     C     2.3217337037   -5.3074158036    1.3198882224
     C     3.0042076528   -6.2807791910    1.9556579543
     O     4.3661425806   -6.3001725631    1.9981442248
     C     5.0679681888   -5.2987874538    1.3922006849
     C     4.4480894967   -4.2779965877    0.7683896927
     C     6.5233506262   -5.4742415289    1.5431809069
     C     7.0342275027   -6.2297005033    2.6053026531
     C     8.4076436663   -6.3818819334    2.7618327358
     C     9.2867219428   -5.7872447695    1.8602297068
     C     8.7842026137   -5.0422838873    0.7952350340
     C     7.4122674093   -4.8893804463    0.6335371902
     C     2.4126510433   -7.4400368114    2.6483032130
     C     3.1450910122   -8.6242686919    2.7918814079
     C     2.5821465297   -9.7242168294    3.4299871014
     C     1.2862799286   -9.6549310565    3.9355534593
     C     0.5558365721   -8.4757602531    3.8043260673
     C     1.1150299661   -7.3731835753    3.1692047357
     H     0.3092231105   -3.7423997405    0.3178016690
     H     0.9986984639   -1.1585974513   -1.1757140355
     H    -3.8092239244   -3.3392247650   -0.0857252048
     H    -0.9615869167    0.0976166370   -1.9071382254
     H    -2.9400325978    1.3319617043   -2.6329705625
     H    -5.5741398967   -0.0665890211   -1.9358329262
     H    -4.9475075520    2.6222640148   -3.3881753273
     H    -7.6684922492    0.2105682315   -2.0669689274
     H    -6.8186817412    3.9583200911   -4.1160227902
     H    -7.7899431115    5.0004186800   -5.8090904432
     H    -8.8722389865    6.9530504934   -6.8478707863
     H   -11.1965998659    7.5758010844   -6.2238919173
     H   -12.4225951839    6.2225391319   -4.5380975493
     H   -11.3322031819    4.2781761847   -3.4767369558
     H   -11.7971189654    2.0811607443   -2.1948731058
     H   -13.6351078274    0.6395948902   -1.3939956872
     H   -13.2641657184   -1.7974082603   -1.0798869457
     H   -11.0384900169   -2.7800826228   -1.5899106906
     H    -9.2095453701   -1.3485953550   -2.4111560000
     H     3.0285199863   -2.3955978120   -0.4052015038
     H     1.2407459920   -5.3773279044    1.2906494972
     H     5.0466467086   -3.4832514972    0.3342892666
     H     6.3518326380   -6.6904886057    3.3136800011
     H     8.7917311269   -6.9662938363    3.5944654146
     H    10.3603130919   -5.9084437826    1.9829737825
     H     9.4633611974   -4.5860796899    0.0791242033
     H     7.0308192626   -4.3292088769   -0.2162365930
     H     4.1537927503   -8.6836196281    2.3933552281
     H     3.1589025203  -10.6405583380    3.5299474686
     H     0.8485025243  -10.5154220833    4.4358662067
     H    -0.4513731052   -8.4090116761    4.2083332372
     H     0.5468158670   -6.4493743854    3.0973625132
