# Supplementary material for: Data-Driven Recommendation of Optimal Tuning Scheme for Range-Separated Hybrid Functionals in Solution-Phase UV/Vis Absorption Energy Prediction
Source: J Chem Theory Comput. 2025 Oct 23;21(21):11106–25. doi: 10.1021/acs.jctc.5c01044 (PMC12613327; doi:10.1021/acs.jctc.5c01044)
Supplement: Supplementary file 2 [file ct5c01044_si_002.zip › SI-data/xyzs/m1031.xyz]

45
-1.7507882325083397e+03 frame 36   xyz file generated by TeraChem
    Cl     3.1071709498    0.2571235598    0.6468302473
     C     1.4418664626   -0.2351970596    0.5685631049
     C     1.1496796153   -1.6173346891    0.5387567570
     C    -0.1550604248   -2.0307243711    0.4807928890
     C    -1.2081045479   -1.0831863660    0.4490722567
     C    -0.9003715214    0.3041543001    0.4660125278
     C     0.4551735927    0.7125376121    0.5325724099
     N    -1.8510971165    1.2790475630    0.4117637389
     C    -3.1062942447    0.9067939589    0.3386090665
     C    -3.5362579490   -0.4403932392    0.3235183425
     C    -2.5856916128   -1.4212399791    0.3820356237
     N    -2.9755563820   -2.7895797980    0.3666375238
     N    -2.7210947204   -3.5762176688    1.4396890923
     N    -3.1658260308   -4.7506857172    1.1645332165
     C    -3.7140188245   -4.7513818582   -0.0840256228
     C    -3.5976885527   -3.4766779093   -0.6185338288
     C    -3.9895890838   -2.8879144139   -1.9242414076
     C    -4.2881773804   -5.9610218207   -0.7061661132
     O    -4.7859751902   -5.9032745117   -1.8288966105
     C    -4.2117378404   -7.2048430373    0.0766603605
     C    -4.6746284489   -8.3550336916   -0.4455481065
     C    -4.6622859230   -9.6779425280    0.1701712590
     C    -5.1701435784  -10.7534847022   -0.5673831708
     C    -5.1890202445  -12.0615540957   -0.0666355314
     C    -4.6841629357  -12.2408006118    1.2015074130
     C    -4.1776462365  -11.1778521374    1.9503481031
     C    -4.1477744150   -9.8941569132    1.4715116679
     O    -3.7173879122  -11.6466785929    3.1461140676
     C    -4.1494692633  -13.0026349673    3.2176900016
     O    -4.5542078940  -13.3952970290    1.9059093916
     H     1.9600962589   -2.3396496254    0.5605901026
     H    -0.3839267717   -3.0916571064    0.4605138409
     H     0.6783976282    1.7746952880    0.5493195168
     H    -3.8518367648    1.6996779017    0.2950523019
     H    -4.5940462234   -0.6812919609    0.2803578186
     H    -4.1457469792   -3.6898834204   -2.6461597826
     H    -3.2190613112   -2.2032191794   -2.2918079575
     H    -4.9259538377   -2.3262258601   -1.8290877065
     H    -3.7633348078   -7.1476497700    1.0640246847
     H    -5.1025022796   -8.3040927693   -1.4475525522
     H    -5.5628091335  -10.5666110036   -1.5640938720
     H    -5.5784137307  -12.8916783676   -0.6477489854
     H    -3.7414139162   -9.0853573321    2.0705513057
     H    -5.0062926204  -13.0802308299    3.8991164265
     H    -3.3195193120  -13.6329204655    3.5437142820
