# Supplementary material for: Data-Driven Recommendation of Optimal Tuning Scheme for Range-Separated Hybrid Functionals in Solution-Phase UV/Vis Absorption Energy Prediction
Source: J Chem Theory Comput. 2025 Oct 23;21(21):11106–25. doi: 10.1021/acs.jctc.5c01044 (PMC12613327; doi:10.1021/acs.jctc.5c01044)
Supplement: Supplementary file 2 [file ct5c01044_si_002.zip › SI-data/xyzs/m0307.xyz]

125
-3.4878663647574067e+03 frame 119   xyz file generated by TeraChem
     N     8.2681209127   16.9142957416    3.3843912039
     C     8.8065590064   15.9223046233    3.1025678947
     C     9.5162077736   14.7248375459    2.8089706564
     C     9.1188161030   13.8192310475    1.8730892445
     C     7.9818752931   13.8363670428    1.0101880113
     C     6.9642766892   14.7629547584    0.8479680352
     C     6.0323372590   14.3940490601   -0.1347136130
     C     6.3238400767   13.1816353104   -0.7364093249
     S     7.7536698869   12.4936030271   -0.0728708435
     C     5.5878479224   12.5022069531   -1.7833299883
     C     5.9745727142   11.4167755399   -2.5339512492
     C     5.0000828206   11.0177921019   -3.4784740413
     C     3.8674471316   11.7960923687   -3.4542564927
     S     4.0005124547   13.0260082730   -2.2427090618
     C     2.6629695822   11.6736636774   -4.2852131758
     C     2.2894707608   10.4140784387   -4.7802272992
     C     1.1634325213   10.2611821571   -5.5807816350
     C     0.3937163816   11.3814280638   -5.8834691250
     C     0.7527940662   12.6449712966   -5.3903019985
     C     1.8783777621   12.7956117676   -4.5982300784
     C    -0.2250341459   13.7123941796   -5.8535692870
     C     0.4707420163   14.7973160940   -6.7041883501
     C     1.2233458079   14.2813298780   -7.9240906695
     C    -0.9269264164   14.3958089330   -4.6598345317
     C    -1.6923939840   13.4597260319   -3.7330417728
     C    -1.1944392585   12.8828362246   -6.6810875202
     C    -0.8260429626   11.5290420078   -6.6831203939
     C    -1.5926090932   10.5921063324   -7.3710572136
     C    -2.7203681467   11.0186153410   -8.0622035390
     C    -3.0969258789   12.3696286364   -8.0588260031
     C    -2.3256672146   13.3081075778   -7.3582715706
     N    -4.2548022243   12.7824534439   -8.7594699786
     C    -4.2110236785   13.9320566805   -9.5798954280
     C    -5.3093711187   14.8038568907   -9.6299070525
     C    -5.2880760978   15.9303049642  -10.4440299692
     C    -4.1509126090   16.2014654034  -11.1998280672
     C    -3.0446891526   15.3419819219  -11.1428624574
     C    -3.0703537587   14.2069147616  -10.3488387779
     C    -1.9255630809   15.8320073592  -12.0479931371
     C    -1.5839084117   14.8027078722  -13.1468045542
     C    -2.7509648255   14.3763969910  -14.0284136235
     C    -0.6395145290   16.1402532141  -11.2512747342
     C    -0.8057213890   17.1305466968  -10.1054597698
     C    -2.5453536635   17.0930558629  -12.6287770970
     C    -3.8405851312   17.2963936686  -12.1272229071
     C    -4.5967946657   18.3951104416  -12.5269609525
     C    -4.0421703695   19.2943292860  -13.4364966284
     C    -2.7542880878   19.0953886624  -13.9362482437
     C    -1.9983554391   17.9914999166  -13.5347762119
     C    -5.4363397581   12.0104438314   -8.6726763803
     C    -5.8293465924   11.4712120429   -7.4389303839
     C    -6.9771544410   10.6938508980   -7.3337220277
     C    -7.7520255180   10.4699902153   -8.4683879943
     C    -7.3700121133   11.0172580655   -9.7018178816
     C    -6.2163570813   11.7757460247   -9.8143485239
     C    -8.3553627152   10.6403240631  -10.7959880176
     C    -7.6798124514    9.8262633137  -11.9206882120
     C    -6.9690059583    8.5567761818  -11.4685037215
     C    -9.0177636142   11.8874432339  -11.4214381855
     C    -9.7364684755   12.8018281441  -10.4372048634
     C    -9.3559004969    9.8019018549  -10.0164648685
     C    -8.9945751968    9.7118230959   -8.6629300219
     C    -9.7747282087    8.9898976976   -7.7632553210
     C   -10.9247719150    8.3565916757   -8.2321407150
     C   -11.2857691055    8.4439757022   -9.5775485616
     C   -10.5011865726    9.1679222149  -10.4781663967
     C    10.7718526751   14.4376187251    3.5636388182
     O    11.4259185983   13.4348957381    3.3808988322
     O    11.1702642206   15.3388332462    4.4681484399
     H     9.7866498597   12.9618190871    1.7876725759
     H     6.8955496231   15.6852882639    1.4134377532
     H     5.1755816627   15.0019328369   -0.4082628894
     H     6.9402622665   10.9310016234   -2.4263795529
     H     5.1402716331   10.1983099737   -4.1760036073
     H     2.8820919431    9.5414223565   -4.5173799953
     H     0.8903868441    9.2756814769   -5.9516046062
     H     2.1675045158   13.7815491495   -4.2365612540
     H     1.1603723558   15.3478157484   -6.0496867322
     H    -0.2955884758   15.5184002456   -7.0196281532
     H     2.0233970764   13.5895815545   -7.6373394486
     H     1.6800000019   15.1131234964   -8.4721362891
     H     0.5527594882   13.7547820725   -8.6127814840
     H    -1.6103313303   15.1566533737   -5.0609422996
     H    -0.1621432191   14.9395416852   -4.0885581782
     H    -2.4988753161   12.9436272675   -4.2659123216
     H    -2.1431675197   14.0228940944   -2.9082896706
     H    -1.0344287089   12.6987589086   -3.2981219460
     H    -1.3141853107    9.5404704213   -7.3852449962
     H    -3.3229375022   10.3033009854   -8.6158191885
     H    -2.6276677520   14.3534676814   -7.3512502252
     H    -6.1846027199   14.5901525001   -9.0219144387
     H    -6.1505701056   16.5930787051  -10.4712814695
     H    -2.2224084752   13.5260894388  -10.3154902277
     H    -1.1499636007   13.9201060343  -12.6570306334
     H    -0.7866943341   15.2296034414  -13.7709400829
     H    -3.5441105004   13.9016862400  -13.4396255768
     H    -2.4164950585   13.6546015145  -14.7819318265
     H    -3.1881569532   15.2322503462  -14.5550513337
     H     0.1122420606   16.5152945565  -11.9592347715
     H    -0.2483385278   15.1898398710  -10.8628806851
     H    -1.1657156307   18.1015602404  -10.4641798841
     H     0.1521654117   17.2944877111   -9.5987893885
     H    -1.5199412358   16.7608872359   -9.3607229070
     H    -5.6015023310   18.5527264542  -12.1398185645
     H    -4.6182353231   20.1586430258  -13.7594277494
     H    -2.3356160359   19.8064996610  -14.6449439025
     H    -0.9947418614   17.8440953728  -13.9304395758
     H    -5.2236199169   11.6678226554   -6.5581176511
     H    -7.2639488723   10.2826514593   -6.3680404694
     H    -5.9070699380   12.1889396856  -10.7720850525
     H    -6.9661903976   10.4860212193  -12.4331676705
     H    -8.4505956548    9.5731907763  -12.6615342563
     H    -6.1618458930    8.7804670463  -10.7617196101
     H    -6.5273480618    8.0388957420  -12.3272405382
     H    -7.6627679514    7.8634957219  -10.9798263365
     H    -9.7235440339   11.5426802062  -12.1894326645
     H    -8.2384963554   12.4532226655  -11.9503291952
     H   -10.5458297240   12.2733423423   -9.9211086228
     H   -10.1753075196   13.6590179891  -10.9599996855
     H    -9.0482402164   13.1890361976   -9.6773114014
     H    -9.4963158341    8.9185439949   -6.7137036280
     H   -11.5463593899    7.7890709402   -7.5431415113
     H   -12.1861558976    7.9439900457   -9.9275135246
     H   -10.7894646861    9.2316215746  -11.5261914400
     H    10.5646711187   16.0982898448    4.5263924121
