# Supplementary material for: Data-Driven Recommendation of Optimal Tuning Scheme for Range-Separated Hybrid Functionals in Solution-Phase UV/Vis Absorption Energy Prediction
Source: J Chem Theory Comput. 2025 Oct 23;21(21):11106–25. doi: 10.1021/acs.jctc.5c01044 (PMC12613327; doi:10.1021/acs.jctc.5c01044)
Supplement: Supplementary file 2 [file ct5c01044_si_002.zip › SI-data/xyzs/m0461.xyz]

47
-1.6646880056088985e+03 frame 47   xyz file generated by TeraChem
     C     5.0075524355   -1.8391642908    0.2500327188
     C     4.8749130079   -0.4266597547   -0.2772252958
     O     5.2839792717    0.5367117845    0.7128299704
     C     4.3542776170    0.9066969521    1.6017838529
     O     3.2272757936    0.4556583377    1.6298989575
     C     4.8534846148    1.9662354576    2.5209121442
     C     5.7795680683    2.8613340197    2.0604915180
     C     6.1601316778    3.9785377502    2.8409444973
     C     7.0317315668    5.0387061246    2.6659832036
     C     6.9319360607    5.8527638240    3.8174578471
     C     6.0118999569    5.2675982183    4.6835976253
     N     5.5492985203    4.1371411436    4.0926109615
     C     4.6477736446    3.2160670176    4.5783487811
     C     4.2766879135    2.1388659706    3.8376607702
     C     3.3518218557    1.1598300625    4.4672279371
     C     2.1375372707    1.5854009676    5.0092808217
     C     1.2914730990    0.6935267267    5.6620583841
     C     1.6718276508   -0.6373168306    5.7705543346
     C     2.8775586247   -1.0887481351    5.2423611108
     C     3.7104087572   -0.1861618249    4.5944698649
    Cl     0.6211829592   -1.7648227437    6.5848305026
     C     7.7510305932    7.0569988454    4.0505973981
     O     8.7728904781    7.2395510804    3.3989662211
     C     7.3446258052    8.0460186473    5.0950373653
     C     6.0059307616    8.3199512679    5.3916457285
     C     5.6840618866    9.2880981459    6.3389978027
     C     6.6947251488    9.9782153110    7.0029528813
     C     8.0317202199    9.7138511388    6.7065205453
     C     8.3540420502    8.7617296719    5.7481663631
     H     4.7613491604   -2.5517207901   -0.5446897953
     H     4.3245622710   -2.0074492298    1.0881013182
     H     6.0325925459   -2.0338505314    0.5820518262
     H     3.8484391787   -0.2053580249   -0.5815291182
     H     5.5463857028   -0.2492831600   -1.1206349256
     H     6.2152363559    2.7475411622    1.0730843177
     H     7.6600288869    5.2181459873    1.8038560738
     H     5.6850367959    5.5488256594    5.6751274294
     H     4.2849279092    3.3973146075    5.5845862587
     H     1.8399510698    2.6266087148    4.9105932339
     H     0.3459729429    1.0308684978    6.0766529719
     H     3.1633765794   -2.1318049933    5.3426678727
     H     4.6592675552   -0.5350613360    4.1934153894
     H     5.2127970165    7.7995346121    4.8614591643
     H     4.6409787135    9.5055995174    6.5554119333
     H     6.4413862875   10.7283415539    7.7485541179
     H     8.8219938971   10.2550393829    7.2211869201
     H     9.3913098125    8.5544255280    5.4979713348
