# Supplementary material for: Data-Driven Recommendation of Optimal Tuning Scheme for Range-Separated Hybrid Functionals in Solution-Phase UV/Vis Absorption Energy Prediction
Source: J Chem Theory Comput. 2025 Oct 23;21(21):11106–25. doi: 10.1021/acs.jctc.5c01044 (PMC12613327; doi:10.1021/acs.jctc.5c01044)
Supplement: Supplementary file 2 [file ct5c01044_si_002.zip › SI-data/xyzs/m0844.xyz]

47
-1.6903890980544506e+03 frame 47   xyz file generated by TeraChem
     O    -1.0909792208   -2.9035914091    2.1346877575
     C    -1.0132978888   -1.9826220387    1.3490209683
     O     0.0593548999   -1.1470074163    1.4968086399
     C     0.2832461083   -0.0626599732    0.7028457058
     C     1.4099513775    0.7090448514    0.9717762124
     C     1.6581345761    1.8162235607    0.1749748632
     C     0.7959674316    2.1521490707   -0.8780799141
     C    -0.3197404875    1.3756352404   -1.1329269458
     C    -0.5937952337    0.2487034455   -0.3391452363
     C    -1.7272799972   -0.6081645478   -0.5323478401
     C    -1.9514850777   -1.6842327124    0.2642251837
     C    -3.1199080133   -2.5538530456    0.0554202907
     C    -3.4681052979   -3.6613363302    0.7906277700
     S    -4.9053973044   -4.3502372608    0.1767510571
     C    -4.9512767010   -3.1084548788   -1.0303242840
     N    -3.9738994628   -2.2523534628   -0.9778388322
     N    -6.0290649321   -3.1706331200   -1.9207768446
     N    -6.0323377881   -2.2470579257   -2.7760764204
     C    -7.0903078068   -2.2850841851   -3.6869209684
     C    -8.0866276336   -3.2749784617   -3.7279444358
     C    -9.0926656985   -3.2232916098   -4.6697042744
     C    -9.1414969342   -2.1682917103   -5.6083399026
     C    -8.1302674156   -1.1861558597   -5.5740577422
     C    -7.1254053474   -1.2487985311   -4.6306819413
     N   -10.1028736738   -2.0748236146   -6.5824409678
     C   -11.2888573941   -2.8120641297   -6.7252218108
     C   -12.0840747764   -3.1686144962   -5.6303809505
     C   -13.2704672989   -3.8679604740   -5.8318564463
     C   -13.6936899966   -4.1969078803   -7.1170824520
     C   -12.9155853696   -3.8165246606   -8.2087744498
     C   -11.7187381296   -3.1359597071   -8.0173732269
     H     2.0664400265    0.4328990980    1.7918635720
     H     2.5338101640    2.4291533607    0.3727831445
     H     1.0055407292    3.0229264242   -1.4931768971
     H    -0.9989195510    1.6225240877   -1.9457246588
     H    -2.4242518561   -0.3878392060   -1.3373505173
     H    -2.9510370083   -4.0821637139    1.6399670149
     H    -8.0501801864   -4.0949889552   -3.0166349651
     H    -9.8337421923   -4.0148928011   -4.7034640544
     H    -8.1536854338   -0.3748468874   -6.2982627198
     H    -6.3474616672   -0.4897720894   -4.6009026225
     H    -9.8868200951   -1.4520970848   -7.3502272552
     H   -11.7900057602   -2.8797095596   -4.6252841319
     H   -13.8766668275   -4.1410631376   -4.9711052268
     H   -14.6249010210   -4.7372971464   -7.2674016283
     H   -13.2357178409   -4.0584240170   -9.2196681434
     H   -11.1046136441   -2.8502553636   -8.8691761269
