# Supplementary material for: Data-Driven Recommendation of Optimal Tuning Scheme for Range-Separated Hybrid Functionals in Solution-Phase UV/Vis Absorption Energy Prediction
Source: J Chem Theory Comput. 2025 Oct 23;21(21):11106–25. doi: 10.1021/acs.jctc.5c01044 (PMC12613327; doi:10.1021/acs.jctc.5c01044)
Supplement: Supplementary file 2 [file ct5c01044_si_002.zip › SI-data/xyzs/m0688.xyz]

38
-1.5392171504336306e+03 frame 22   xyz file generated by TeraChem
    Cl    -2.0410076392    0.3392712509    0.7081560867
     C    -0.3150369371    0.2373304858    0.4977715591
     C     0.2353276577    0.4986306776   -0.7516635602
     C     1.6138729444    0.4130980768   -0.9121901188
     C     2.4384239290    0.0612353821    0.1602576227
     C     1.8602117607   -0.1868922390    1.4087789331
     C     0.4847692935   -0.1001109384    1.5845523180
     C     3.8997510298   -0.0233485065   -0.0038989447
     N     4.7024556620    0.5124651457    0.8967728746
     N     5.9726597731    0.2951890419    0.4910049009
     C     6.0095381345   -0.4008869189   -0.6835198365
     C     4.6655630085   -0.6287645372   -1.0418988015
     C     4.4916457540   -1.4170827428   -2.1960968792
     N     3.3897998097   -1.9369921096   -2.7966844812
     N     3.8095265839   -2.5000320039   -4.0014659303
     C     5.1928504125   -2.5853852605   -4.0526977848
     O     5.8255059015   -3.1892958008   -4.9110908707
     C     5.6360521969   -1.8187661994   -2.8901404354
     C     6.9190164071   -1.5050245549   -2.4155833067
     N     7.1294965611   -0.8063902617   -1.3147844130
     C     7.0514124145    0.7485958992    1.2957152669
     C     6.9070262761    0.7306416679    2.6823206995
     C     7.9471449974    1.1891473059    3.4830048573
     C     9.1287669395    1.6506502349    2.9067285360
     C     9.2620155983    1.6617092053    1.5206970352
     C     8.2232142735    1.2204172854    0.7063193460
     H    -0.4018340149    0.7763337976   -1.5861106600
     H     2.0485768139    0.6595673165   -1.8787528210
     H     2.4939287436   -0.4601615192    2.2481811932
     H     0.0377179704   -0.2994237081    2.5541259873
     H     2.5138041365   -1.4284194606   -2.8445431153
     H     3.2287524955   -3.2472571937   -4.3655540556
     H     7.7977063613   -1.8462290051   -2.9615423123
     H     5.9851222859    0.3614474563    3.1212149346
     H     7.8337723064    1.1766982390    4.5642202061
     H     9.9422302347    2.0026050821    3.5362375897
     H    10.1774347364    2.0281216599    1.0626215721
     H     8.3197749148    1.2399777730   -0.3736729432
