# Supplementary material for: Data-Driven Recommendation of Optimal Tuning Scheme for Range-Separated Hybrid Functionals in Solution-Phase UV/Vis Absorption Energy Prediction
Source: J Chem Theory Comput. 2025 Oct 23;21(21):11106–25. doi: 10.1021/acs.jctc.5c01044 (PMC12613327; doi:10.1021/acs.jctc.5c01044)
Supplement: Supplementary file 2 [file ct5c01044_si_002.zip › SI-data/xyzs/m0850.xyz]

49
-1.7665549664480477e+03 frame 37   xyz file generated by TeraChem
     O    -0.9674839059    0.5229848837    1.2008745928
     C    -2.0011441009    0.7003311352    1.8111147778
     O    -1.8865403134    1.2434445368    3.0616750662
     C    -2.9529813362    1.4996715624    3.8706904364
     C    -2.6927377307    2.0524303855    5.1215597844
     C    -3.7627902376    2.3199521179    5.9617559344
     C    -5.0772839798    2.0412529047    5.5626229424
     C    -5.3199128157    1.4926477730    4.3163806769
     C    -4.2524481693    1.2121847861    3.4467054885
     C    -4.4147388893    0.6448331426    2.1400506890
     C    -3.3518078987    0.3899949550    1.3356278562
     C    -3.5394166877   -0.1896125273   -0.0032306823
     C    -2.5742592712   -0.4811856113   -0.9303435003
     S    -3.2742353060   -1.1386728848   -2.3535874574
     C    -4.8439889929   -0.9758210741   -1.5986712037
     N    -4.8265756275   -0.4793675031   -0.3993611964
     N    -6.0336521224   -1.3457968210   -2.2170073928
     N    -5.8416790836   -1.7791657126   -3.3921024964
     C    -6.9473152720   -2.1871376029   -4.0715030638
     C    -6.8504799917   -2.6683031096   -5.3879251223
     N    -8.0801662209   -3.0709044756   -5.7779175370
     C    -9.0070409571   -2.8637350764   -4.7703835431
     C    -8.3334252143   -2.3033703323   -3.6672449826
     C    -9.0593215125   -2.0095693329   -2.5053624633
     C   -10.4215863472   -2.2754541899   -2.4904365061
     C   -11.0722444803   -2.8275094514   -3.6063720963
     C   -10.3738132803   -3.1317992479   -4.7658467831
     C    -5.6888812804   -2.7842989464   -6.2740646058
     C    -5.5745643310   -3.8842007277   -7.1349169734
     C    -4.4839303538   -3.9956969676   -7.9894277108
     C    -3.4970388237   -3.0122897882   -7.9948866439
     C    -3.6056055944   -1.9151853965   -7.1430882983
     C    -4.6950746044   -1.7969733991   -6.2875748243
     H    -1.6675010310    2.2611195394    5.4134490394
     H    -3.5754547678    2.7512837455    6.9418030577
     H    -5.9045079681    2.2568925368    6.2332666223
     H    -6.3340067439    1.2709282540    3.9916740679
     H    -5.4165662651    0.4140952991    1.7859923390
     H    -1.5071901080   -0.3407790803   -0.8397653274
     H    -8.3068277120   -3.4056903184   -6.7059580320
     H    -8.5638152208   -1.5815312049   -1.6409035910
     H   -10.9990676158   -2.0509435679   -1.5968271411
     H   -12.1410282225   -3.0217261003   -3.5612264143
     H   -10.8665712303   -3.5623958065   -5.6337266244
     H    -6.3293036864   -4.6674869914   -7.1187103123
     H    -4.4024541438   -4.8565570973   -8.6483653410
     H    -2.6444947811   -3.1002730689   -8.6640728386
     H    -2.8421937534   -1.1410818110   -7.1499177234
     H    -4.7882810845   -0.9326977512   -5.6375630093
