# Supplementary material for: Data-Driven Recommendation of Optimal Tuning Scheme for Range-Separated Hybrid Functionals in Solution-Phase UV/Vis Absorption Energy Prediction
Source: J Chem Theory Comput. 2025 Oct 23;21(21):11106–25. doi: 10.1021/acs.jctc.5c01044 (PMC12613327; doi:10.1021/acs.jctc.5c01044)
Supplement: Supplementary file 2 [file ct5c01044_si_002.zip › SI-data/xyzs/m0139.xyz]

40
-1.7181721289779339e+03 frame 25   xyz file generated by TeraChem
     C     1.0290524809    0.6655134897    0.0635505944
     C     0.5960518489    0.7595007190    1.3543958425
     S    -0.0662683557   -0.7257173220    1.9058203624
     C     0.2354566463   -1.5071129077    0.3869758009
     C     0.8237345317   -0.6306088283   -0.4891626912
     C    -0.0892725182   -2.9341755007    0.2028709245
     C     0.3731473906   -3.8565436801    1.1483817290
     C     0.1378657247   -5.2141064485    1.0104467784
     C    -0.5735497674   -5.7042460432   -0.0882292574
     C    -1.0776390656   -4.7910429956   -1.0503895587
     C    -0.8423917218   -3.3933940296   -0.9015296829
     C    -1.4081535199   -2.4998403928   -1.8781859880
     C    -2.1078520655   -2.9665365468   -2.9390923294
     C    -2.3274478046   -4.3721478817   -3.1313502128
     C    -1.8234150529   -5.2853720128   -2.1691849384
     C    -2.0587235280   -6.6830168944   -2.3180369222
     C    -1.4927339987   -7.5765467349   -1.3414834619
     C    -0.7929980988   -7.1098672297   -0.2805924781
     C    -2.8119854199   -7.1422146340   -3.4223704565
     C    -3.2743346836   -6.2198012339   -4.3678977947
     C    -3.0389002239   -4.8622720695   -4.2300126109
     C    -3.1369602091   -8.5691965409   -3.6064710252
     C    -3.7240432199   -9.4461001767   -2.7299134157
     C    -3.9299571291  -10.7420249545   -3.2828537412
     C    -3.4985572136  -10.8354858123   -4.5742733209
     S    -2.8370924743   -9.3500236978   -5.1260165849
     H     1.4858531341    1.4891096638   -0.4761167909
     H     0.6254069281    1.6194882386    2.0127230096
     H     1.1226384651   -0.9155534176   -1.4933389766
     H     0.9534439895   -3.4958242817    1.9944142517
     H     0.5222502777   -5.9124116221    1.7507616032
     H    -1.2732337881   -1.4313131193   -1.7449980088
     H    -2.5306107238   -2.2762134942   -3.6661768518
     H    -1.6273943367   -8.6450874646   -1.4747759140
     H    -0.3700512436   -7.8002163305    0.4463582053
     H    -3.8547858144   -6.5804320751   -5.2138625949
     H    -3.4232337124   -4.1639587005   -4.9703461934
     H    -4.0218728666   -9.1615811998   -1.7252987105
     H    -4.3860094856  -11.5658528338   -2.7429083403
     H    -3.5286760868  -11.6952367757   -5.2328742335
