# Supplementary material for: Data-Driven Recommendation of Optimal Tuning Scheme for Range-Separated Hybrid Functionals in Solution-Phase UV/Vis Absorption Energy Prediction
Source: J Chem Theory Comput. 2025 Oct 23;21(21):11106–25. doi: 10.1021/acs.jctc.5c01044 (PMC12613327; doi:10.1021/acs.jctc.5c01044)
Supplement: Supplementary file 2 [file ct5c01044_si_002.zip › SI-data/xyzs/m1227.xyz]

73
-1.4217607459438900e+03 frame 105   xyz file generated by TeraChem
     C     0.4777142664    0.0953595917   -0.2331356753
     C     0.5356933028    0.9481532108    1.0427634831
     C     1.8910814967    1.6294573230    1.1447587520
     C     2.0553197023    2.9807964363    0.8475761179
     C     3.3185993903    3.5598584975    0.8036907924
     C     4.4394981915    2.7652099585    0.9973374240
     C     4.3395923014    1.4019533164    1.2958590342
     C     3.0417702441    0.8712555639    1.4494020800
     N     2.8917352437   -0.5075217249    1.6788451402
     C     2.9407753471   -1.1436056859    2.7619842302
     C     3.1577892319   -0.8897300004    4.2715844313
     N     2.9749661117    0.1372364518    5.0000736825
     C     2.2642203024    1.3154409457    4.7559667768
     C     0.8503791603    1.2695690794    4.6968852878
     C     0.1579706910    2.4807315209    4.6440970902
     C     0.8220869095    3.7015571037    4.6569182828
     C     2.2073795795    3.7272059290    4.7679205543
     C     2.9465058652    2.5482967111    4.8427600892
     C     4.4416310835    2.5657122449    5.1044768167
     C     5.1489197945    3.8273644091    4.6138598120
     C     4.7116415062    2.3572568915    6.6004720334
     C     0.1064185728   -0.0526575343    4.8328404356
     C     0.1930065417   -0.5603390468    6.2783792031
     C    -1.3567004786    0.0025847841    4.3963870768
     N     3.5793555043   -2.0806539722    4.8404148627
     C     3.4227098855   -3.0205746463    3.9333775200
     N     2.9854468114   -2.5641245063    2.7046390444
     C     2.7851297336   -3.3538515140    1.6113133116
     C     2.9812892273   -4.6927149369    1.7226033951
     C     3.4161961510   -5.2242521489    2.9736584730
     C     3.6377258359   -4.4222080339    4.0561208445
     C     5.6249232074    0.5792359252    1.2389016051
     C     6.0727417689   -0.1450369432    2.5112673005
     C     5.6001958548   -0.3921943453    0.0520826229
     C    -0.6479460388    1.9116070403    1.0638647920
     H     1.2948975919   -0.6316027914   -0.2687677996
     H     0.5491267929    0.7367833142   -1.1202336670
     H    -0.4718186572   -0.4509810932   -0.2849389560
     H     0.4331364080    0.2737826562    1.9026478737
     H     1.1820853812    3.5915446061    0.6370893007
     H     3.4291214726    4.6173655775    0.5758549374
     H     5.4318072388    3.1998240150    0.8891746731
     H    -0.9276418373    2.4704681698    4.5985808864
     H     0.2587389431    4.6305290086    4.6056614381
     H     2.7219336270    4.6837193739    4.8105357594
     H     4.8752695763    1.7133003280    4.5703234433
     H     4.8627928099    4.7075336369    5.2025851355
     H     4.9278994304    4.0332856302    3.5609263493
     H     6.2335778112    3.7072916297    4.7186938298
     H     4.2983176153    3.1908501789    7.1820506275
     H     5.7905013373    2.3108525441    6.7935658954
     H     4.2585454868    1.4277979821    6.9595047294
     H     0.5982105410   -0.7956960338    4.1919479173
     H    -0.3035232048    0.1454127602    6.9557792785
     H     1.2326087917   -0.6735837245    6.6021074164
     H    -0.3065048067   -1.5320254645    6.3730650764
     H    -1.9565238827    0.6219716200    5.0741260962
     H    -1.7820424191   -1.0072088885    4.4173000462
     H    -1.4707035114    0.3991523076    3.3819312892
     H     2.4683858089   -2.8365335778    0.7120177121
     H     2.8112989037   -5.3397432554    0.8695968988
     H     3.5783560626   -6.2956450403    3.0612930684
     H     3.9757058224   -4.8103677997    5.0109175783
     H     6.4100176527    1.3157699066    1.0228303950
     H     5.4711395504   -1.0332871412    2.7235835479
     H     6.0469528915    0.5093322812    3.3874560245
     H     7.1064777054   -0.4871412647    2.3812917765
     H     4.8475403081   -1.1760914021    0.1931948048
     H     6.5772926417   -0.8784080246   -0.0552775374
     H     5.3746160089    0.1321497227   -0.8833122545
     H    -0.6712351633    2.5384241412    0.1639594537
     H    -0.6256159796    2.5673978963    1.9403914572
     H    -1.5845623181    1.3427606725    1.0857912754
