# Supplementary material for: Data-Driven Recommendation of Optimal Tuning Scheme for Range-Separated Hybrid Functionals in Solution-Phase UV/Vis Absorption Energy Prediction
Source: J Chem Theory Comput. 2025 Oct 23;21(21):11106–25. doi: 10.1021/acs.jctc.5c01044 (PMC12613327; doi:10.1021/acs.jctc.5c01044)
Supplement: Supplementary file 2 [file ct5c01044_si_002.zip › SI-data/xyzs/m0893.xyz]

64
-1.7589915458606215e+03 frame 28   xyz file generated by TeraChem
     C    -0.9339517109   -0.6625895786   -0.4884993989
     C     0.4743457386   -0.2495974600   -0.8810936501
     N     0.6104572180    1.2083189201   -1.0067071255
     C     0.9582490471    1.8839823831    0.1926974949
     O     1.0985675977    1.2196840924    1.2175227085
     C     1.1356338683    3.3037673683    0.0985408551
     C     1.5185440863    4.0990032200    1.1902837490
     C     1.7792428091    3.7433432648    2.5047419755
     C     2.1547481349    4.7256458399    3.4266187869
     C     2.4490418630    4.5059680617    4.7691974095
     C     2.8260032185    5.5635458437    5.5958381830
     C     3.1538099603    5.4866748404    6.9526106060
     C     3.5830488009    6.6190942426    7.6536607235
     N     3.9453209879    6.5456130283    8.9496632627
     C     3.9254041771    5.3240860938    9.7418919779
     C     2.8802711617    4.3746576859    9.1876603694
     C     3.0820725720    4.1684173378    7.6914292554
     C     4.3674779153    7.7887422659    9.4492843829
     C     4.2579409502    8.7356062627    8.4369953475
     C     3.7500983947    8.0672410563    7.1771482782
     C     2.4130101776    8.6955174462    6.7511497957
     C     4.8156956391    8.1949121448    6.0745643654
     C     4.6081122436   10.0523133933    8.6817585494
     C     5.0706432653   10.3967254778    9.9552568050
     C     5.1810860912    9.4317265163   10.9556023308
     C     4.8306900182    8.1010228142   10.7193134818
     C     0.9274378862    3.9822636940   -1.1548988604
     O     1.0780392270    5.1897282861   -1.3281657496
     N     0.5091796142    3.1877196122   -2.2473944579
     C     0.3705569250    1.8274051930   -2.2013917555
     S    -0.0793418979    0.9475338438   -3.5716516716
     C     0.2648452146    3.9247710062   -3.4951597047
     C     1.5232570905    4.0664834327   -4.3345355201
     H    -0.9874843763   -1.7532493974   -0.4003652386
     H    -1.6612509499   -0.3425077945   -1.2415374217
     H    -1.2076719910   -0.2262640165    0.4775470207
     H     0.7655643276   -0.6891445363   -1.8347954272
     H     1.1890361760   -0.5550191513   -0.1164207208
     H     1.6209575849    5.1564563627    0.9419164279
     H     1.6953203862    2.7089019156    2.8202976684
     H     2.2253038541    5.7531376043    3.0604793324
     H     2.3913210747    3.4909779631    5.1565932884
     H     2.8728610156    6.5354286590    5.1125277858
     H     3.6970598082    5.5972662497   10.7758146741
     H     4.9257206568    4.8732471366    9.7210449691
     H     1.8826762471    4.7908513258    9.3747129527
     H     2.9461874582    3.4216547853    9.7214548382
     H     2.2529298923    3.5702911402    7.2990609683
     H     3.9984602685    3.5870153974    7.5154794817
     H     1.6646951718    8.5951530246    7.5441448127
     H     2.0176178640    8.2381815113    5.8402615302
     H     2.5664831995    9.7621583632    6.5554596717
     H     5.7562167485    7.7280816738    6.3852262099
     H     5.0051035667    9.2570282185    5.8857224781
     H     4.4958134152    7.7370158177    5.1349926388
     H     4.5278884432   10.8060275157    7.9010790872
     H     5.3501541359   11.4257690755   10.1661952019
     H     5.5478520142    9.7150568706   11.9390825725
     H     4.9251497990    7.3527862714   11.5008930376
     H    -0.1075208388    4.9055229278   -3.1973273249
     H    -0.5179927621    3.3968185088   -4.0390083004
     H     2.2946095291    4.6120406124   -3.7816184320
     H     1.2959334664    4.6253306354   -5.2490151204
     H     1.9174660740    3.0858661562   -4.6200305325
