# Supplementary material for: Data-Driven Recommendation of Optimal Tuning Scheme for Range-Separated Hybrid Functionals in Solution-Phase UV/Vis Absorption Energy Prediction
Source: J Chem Theory Comput. 2025 Oct 23;21(21):11106–25. doi: 10.1021/acs.jctc.5c01044 (PMC12613327; doi:10.1021/acs.jctc.5c01044)
Supplement: Supplementary file 2 [file ct5c01044_si_002.zip › SI-data/xyzs/m0663.xyz]

27
-1.0664619124665971e+03 frame 25   xyz file generated by TeraChem
     C     2.7268453449    0.8218342383    1.1119144570
     O     2.3382284682    0.3688534113   -0.1705116619
     C     3.0354120884   -0.6759312375   -0.6950310573
     C     4.0911081648   -1.3141536759   -0.0650405039
     C     4.7143334420   -2.3968984334   -0.7096918869
     C     4.2595548771   -2.8202016767   -1.9830286774
     C     3.2000837916   -2.1699684716   -2.6231974804
     C     2.5976877409   -1.1077063267   -1.9784431822
     O     1.5237058959   -0.4893168209   -2.5695751284
     C     1.8405086947    0.7643019443   -3.1643993174
     N     5.0141525528   -3.8943627336   -2.4066210663
     C     5.9454296472   -4.1749587726   -1.4378797264
     C     5.7913616011   -3.2816633315   -0.3878865938
     S     6.9444408883   -3.5950686586    0.8597637553
     C     7.6095534701   -4.9177269365   -0.0515566551
     C     6.9932290515   -5.1228823962   -1.2513252643
     H     2.0562582246    1.6479138404    1.3565052136
     H     3.7637846804    1.1816731143    1.1124128687
     H     2.6193783487    0.0296020461    1.8638703891
     H     4.4356899730   -0.9965055344    0.9138131817
     H     2.8380362652   -2.4773570717   -3.6007484755
     H     0.9125357955    1.1469592091   -3.5966521068
     H     2.5876652346    0.6397137619   -3.9589175804
     H     2.2149997057    1.4741390438   -2.4184876099
     H     4.8941172069   -4.3854802485   -3.2802322292
     H     8.4378713430   -5.4777647752    0.3665368149
     H     7.2738449991   -5.9023123307   -1.9515913355
