# Supplementary material for: Data-Driven Recommendation of Optimal Tuning Scheme for Range-Separated Hybrid Functionals in Solution-Phase UV/Vis Absorption Energy Prediction
Source: J Chem Theory Comput. 2025 Oct 23;21(21):11106–25. doi: 10.1021/acs.jctc.5c01044 (PMC12613327; doi:10.1021/acs.jctc.5c01044)
Supplement: Supplementary file 2 [file ct5c01044_si_002.zip › SI-data/xyzs/m0677.xyz]

45
-1.2573312158940989e+03 frame 27   xyz file generated by TeraChem
     C     1.8232449706    1.5449364955    1.1417660900
     C     2.3156905514    0.4181556042    0.2621275723
     O     2.7591484033   -0.7044053374    1.0606006036
     C     4.0401580436   -0.6807652774    1.5053909290
     O     4.7640443839    0.2677760501    1.3087434985
     C     4.4088826309   -1.9310578243    2.2201628419
     C     3.7563867053   -3.1856543012    1.9555664608
     O     2.7523388132   -3.2630492581    1.0830059390
     C     4.1874428204   -4.3603917514    2.5794073802
     N     3.6839045625   -5.6491544263    2.3777841510
     N     2.6077450614   -5.7973248665    1.7488990541
     C     2.2188552724   -7.1518680126    1.5907296723
     C     0.9215641228   -7.3569788994    1.1071932560
     C     0.4310399647   -8.6365224162    0.9169707804
     C     1.2418280662   -9.7443353550    1.1947581948
     C     2.5476815407   -9.5508975541    1.6615736293
     C     3.0260166502   -8.2607533997    1.8565613456
     O     0.6781672144  -10.9542047248    0.9760049936
     C     1.4618884560  -12.1089585805    1.2264285877
     C     5.2883676872   -4.3014579541    3.5020206070
     C     5.9184548529   -3.0677151889    3.8003601136
     C     5.4459496973   -1.8817340319    3.1498618516
     O     5.9837857643   -0.6917646059    3.4294748063
     C     7.0067235644   -3.0377405287    4.7098130450
     C     7.4522709411   -4.1846367915    5.3161898496
     C     6.8193875237   -5.4109792880    5.0319603176
     C     5.7680507832   -5.4682572027    4.1509705569
     H     1.4362080562    2.3525519506    0.5110307803
     H     2.6352865505    1.9452550716    1.7556302466
     H     1.0158784569    1.2023072827    1.7968910013
     H     3.1419366411    0.7321392135   -0.3800338425
     H     1.5137374469    0.0057823996   -0.3534677756
     H     2.5238654945   -2.3547984269    0.7892557127
     H     0.3025762852   -6.4893984456    0.8909492699
     H    -0.5776807765   -8.8049143937    0.5491901246
     H     3.1960676938  -10.3963333947    1.8689473629
     H     4.0408716288   -8.1068682253    2.2120144915
     H     0.8252570979  -12.9614193765    0.9832831284
     H     1.7615141993  -12.1655845454    2.2799523951
     H     2.3558057730  -12.1276399021    0.5912578157
     H     6.6037951842   -0.7656079918    4.1709578127
     H     7.5291455013   -2.1108912640    4.9382779666
     H     8.2897329292   -4.1461588397    6.0074108913
     H     7.1684094900   -6.3219088211    5.5126854312
     H     5.2848436364   -6.4140027959    3.9345013047
