# Supplementary material for: Data-Driven Recommendation of Optimal Tuning Scheme for Range-Separated Hybrid Functionals in Solution-Phase UV/Vis Absorption Energy Prediction
Source: J Chem Theory Comput. 2025 Oct 23;21(21):11106–25. doi: 10.1021/acs.jctc.5c01044 (PMC12613327; doi:10.1021/acs.jctc.5c01044)
Supplement: Supplementary file 2 [file ct5c01044_si_002.zip › SI-data/xyzs/m0110.xyz]

45
-2.3461389301918030e+03 frame 51   xyz file generated by TeraChem
     O     0.9626318985   -0.2842479538    2.3643418330
     C     1.8055255583   -0.5528072500    1.2616028572
     C     3.2363087303   -0.4880821274    1.7798113963
     N     4.2190873767   -0.8219342441    0.7652528615
     C     4.7821067387    0.1240594276   -0.0371265093
     C     4.3081349763    1.4666840100   -0.0393971731
     C     4.8760673983    2.4248879473   -0.8462069019
     C     5.9462326286    2.1036750077   -1.7019651935
     C     6.4161666697    0.7827105108   -1.7127341480
     C     5.8581912078   -0.1874480057   -0.9066688485
     N     6.5960846116    2.9902108329   -2.5521619689
     N     6.1662518388    4.1765440947   -2.5333050307
     C     6.8554076481    5.0299657105   -3.4003953366
     S     6.3120135003    6.6779907371   -3.4206447135
     C     7.5081974762    7.0260372935   -4.5918642721
     C     8.2259890287    5.8947663634   -4.8808401423
     N     7.8481400165    4.7653955786   -4.2010511991
     C     9.3063375311    5.8459047969   -5.8901896507
     C     9.0664724714    6.3621149934   -7.1681091226
     C    10.0357452016    6.3501988916   -8.1621119969
     C    11.2784497394    5.8016259185   -7.8731330965
     C    11.5647550811    5.2838526462   -6.6166134447
     C    10.5775601918    5.3158017730   -5.6380830241
    Cl    11.0030740179    4.7158763679   -4.0629304125
    Cl    12.5090335268    5.7623996016   -9.1002940648
     C     4.6318039767   -2.2195003969    0.7142454996
     C     5.8336757758   -2.5265612246    1.6001917782
     H     0.0482795578   -0.3165892121    2.0491613688
     H     1.6631051019    0.1801783529    0.4530837528
     H     1.6164734946   -1.5523061381    0.8402352631
     H     3.3423863919   -1.2021874899    2.6042363823
     H     3.4360054749    0.5024057177    2.2010918982
     H     3.4715630895    1.7499578134    0.5902915346
     H     4.4928943568    3.4412479876   -0.8318556465
     H     7.2460707527    0.5339919745   -2.3701624272
     H     6.2708858839   -1.1893982884   -0.9355364473
     H     7.6378875621    8.0220393395   -4.9967924617
     H     8.0838184833    6.7710731780   -7.3879898890
     H     9.8244011256    6.7525415197   -9.1480218633
     H    12.5436029776    4.8712402970   -6.3946694286
     H     4.8280008111   -2.5007873923   -0.3252579369
     H     3.7719762772   -2.8189555214    1.0322737502
     H     6.7146108951   -1.9538150797    1.2910695503
     H     6.0805899300   -3.5925582647    1.5448916005
     H     5.6164519317   -2.2810089731    2.6459479176
