# Supplementary material for: Data-Driven Recommendation of Optimal Tuning Scheme for Range-Separated Hybrid Functionals in Solution-Phase UV/Vis Absorption Energy Prediction
Source: J Chem Theory Comput. 2025 Oct 23;21(21):11106–25. doi: 10.1021/acs.jctc.5c01044 (PMC12613327; doi:10.1021/acs.jctc.5c01044)
Supplement: Supplementary file 2 [file ct5c01044_si_002.zip › SI-data/xyzs/m0676.xyz]

41
-1.1429147005674488e+03 frame 63   xyz file generated by TeraChem
     C     1.9313674877   -1.0344809259   -1.0843499483
     C     2.1120583885    0.1505960569   -0.1632835329
     O     2.8215121679    1.2202374701   -0.8324995940
     C     4.1750595999    1.1579467831   -0.8300832332
     O     4.7747518984    0.2368370909   -0.3258934388
     C     4.7857598633    2.3397025745   -1.4956361670
     C     4.1462932207    3.6254222938   -1.4968984894
     O     2.9447586953    3.7899374198   -0.9475978392
     C     4.7893943015    4.7418305912   -2.0435047011
     N     4.3123456540    6.0516243848   -2.0754685777
     N     3.1594994478    6.3082536513   -1.6498766706
     C     2.8322722485    7.6914947336   -1.7217513174
     C     3.7669220037    8.7213930749   -1.8777926841
     C     3.3370690367   10.0416390431   -1.9179240737
     C     1.9795760485   10.3467164844   -1.8038883467
     C     1.0500695560    9.3225252835   -1.6384176265
     C     1.4765995521    7.9991246514   -1.5880312309
     C     6.0877758692    4.5801695534   -2.6435522241
     C     6.7127396617    3.3093536267   -2.6854363135
     C     6.0344720719    2.1932923208   -2.0948693177
     O     6.5730270080    0.9729801387   -2.1203142735
     C     7.9881692935    3.1736924335   -3.2901642376
     C     8.6286352544    4.2564228430   -3.8373540673
     C     8.0094337680    5.5210746268   -3.7993527081
     C     6.7742730273    5.6789747912   -3.2202193492
     H     1.3313533132   -1.7978923125   -0.5773618463
     H     2.8969819624   -1.4745417329   -1.3498214843
     H     1.4098066659   -0.7384492608   -2.0002002557
     H     2.6627728408   -0.1144695447    0.7423352156
     H     1.1551795607    0.5983896387    0.1122796815
     H     2.5841952394    2.9076035270   -0.7132245847
     H     4.8220157378    8.4755405939   -1.9553955978
     H     4.0651392452   10.8414929857   -2.0334629007
     H     1.6504958782   11.3827572982   -1.8351230400
     H    -0.0080523356    9.5544450234   -1.5429886058
     H     0.7686741279    7.1847434374   -1.4527811652
     H     7.4097134515    0.9761210240   -2.6095837828
     H     8.4973616531    2.2128872993   -3.3322364751
     H     9.6066361559    4.1374395006   -4.2955172245
     H     8.5137160392    6.3815775498   -4.2328312857
     H     6.3001018918    6.6533052897   -3.1959786685
