# Supplementary material for: Data-Driven Recommendation of Optimal Tuning Scheme for Range-Separated Hybrid Functionals in Solution-Phase UV/Vis Absorption Energy Prediction
Source: J Chem Theory Comput. 2025 Oct 23;21(21):11106–25. doi: 10.1021/acs.jctc.5c01044 (PMC12613327; doi:10.1021/acs.jctc.5c01044)
Supplement: Supplementary file 2 [file ct5c01044_si_002.zip › SI-data/xyzs/m0662.xyz]

47
-1.5783580304211177e+03 frame 44   xyz file generated by TeraChem
     C     0.4779667612    2.2549408482   -0.2522713737
     O     1.6722781809    1.5343131754   -0.0061617276
     C     2.5052759428    2.0059255168    0.9559069709
     C     2.2666312011    3.1553213655    1.7135796568
     C     3.1951207886    3.5477199995    2.6749785000
     C     4.3619465131    2.8201103869    2.9018819096
     C     4.5834656507    1.6708853922    2.1385393699
     C     3.6710381761    1.2650874175    1.1751490164
     C     5.3612395155    3.2710241956    3.9485230873
     C     4.8180071385    3.2063917316    5.3331932846
     N     4.4626471794    4.2172274969    6.0951686941
     N     3.9767384940    3.7487451793    7.2989169302
     C     4.0562517248    2.4478529746    7.2223534319
     N     4.5707650495    2.0555788161    6.0247350025
     N     4.7203487460    0.7323232151    5.7773337298
     C     4.3171779669    0.0703305118    6.8161992674
     S     3.7239110728    1.0415303048    8.1773488112
     C     4.3606858994   -1.3928095154    6.8889996700
     C     5.1645864644   -2.1038954765    5.9902641958
     C     5.2119217375   -3.4881123465    6.0428455390
     C     4.4656057708   -4.2014735726    6.9907390533
     C     3.6661668659   -3.4804579324    7.8854385022
     C     3.6112078983   -2.0946627054    7.8370923724
     C     4.5221715011   -5.6825531097    7.0461679464
     C     5.7259263132   -6.3606948807    6.8185921724
     C     5.7789076457   -7.7499602441    6.8729189349
     C     4.6292065804   -8.4846461471    7.1537572870
     C     3.4259210990   -7.8204273079    7.3806909916
     C     3.3730151840   -6.4311119454    7.3283416813
     H    -0.0384139582    1.7178395710   -1.0500990388
     H     0.6897777521    3.2798294339   -0.5814932540
     H    -0.1612945931    2.2849041618    0.6389282519
     H     1.3706718916    3.7494225509    1.5644970867
     H     2.9999055636    4.4449550840    3.2602963528
     H     5.4865809926    1.0848135101    2.2988964003
     H     3.8444042252    0.3723692738    0.5794444706
     H     5.6567298873    4.3115099431    3.7763562684
     H     6.2685634086    2.6590305859    3.8872804487
     H     5.7511119956   -1.5653511508    5.2513684217
     H     5.8279341540   -4.0254828515    5.3262600267
     H     3.0900102220   -4.0075426447    8.6414829694
     H     2.9720188220   -1.5673621753    8.5423405789
     H     6.6334420559   -5.7953838922    6.6180845794
     H     6.7243570046   -8.2594056434    6.7014277305
     H     4.6706236069   -9.5705560088    7.1953340435
     H     2.5215826027   -8.3858066855    7.5936121606
     H     2.4245523747   -5.9227679059    7.4873872723
