# Supplementary material for: Data-Driven Recommendation of Optimal Tuning Scheme for Range-Separated Hybrid Functionals in Solution-Phase UV/Vis Absorption Energy Prediction
Source: J Chem Theory Comput. 2025 Oct 23;21(21):11106–25. doi: 10.1021/acs.jctc.5c01044 (PMC12613327; doi:10.1021/acs.jctc.5c01044)
Supplement: Supplementary file 2 [file ct5c01044_si_002.zip › SI-data/xyzs/m0104.xyz]

39
-1.2567766974851784e+03 frame 70   xyz file generated by TeraChem
     N     5.1198123804   -2.1498797347    4.5077826228
     C     4.7464551294   -2.5098408208    3.1424921388
     C     5.1981819398   -1.4100983476    2.1896964689
     N     4.6475245317   -0.1528673408    2.7006139256
     S     5.1611386768    1.2598391853    2.0332109965
     O     4.9762136005    1.1291523684    0.5899376416
     O     4.4744183497    2.3360363402    2.7452855083
     C     6.9168949000    1.3995559332    2.3233353186
     C     7.7263814408    1.2718423575    1.2199325251
     C     9.1266490429    1.3012677867    1.3627460667
     C     9.6806121894    1.4798950793    2.6033701653
     C     8.8733353784    1.6522829598    3.7567263959
     C     7.4531668735    1.5775773118    3.6386729133
     C     6.6627488731    1.6457768388    4.8170765466
     C     7.2677010950    1.7510049902    6.0425179140
     C     8.6676116246    1.8557014720    6.1662860695
     C     9.4748530822    1.8461822864    5.0489274676
     N    10.8779926974    1.9804627808    5.1196805682
     C    11.4877306584    1.6373771587    6.3912876419
     C    11.3865367834    3.2588141333    4.6297522874
     H     6.1148080687   -2.3152757488    4.6462517685
     H     4.6374147527   -2.7537621929    5.1679107978
     H     3.6545667360   -2.5915942077    3.0998033568
     H     5.1658068595   -3.4656817245    2.7953294278
     H     4.8186821526   -1.5924305894    1.1808645707
     H     6.2980634733   -1.3828104979    2.1481115804
     H     4.6975036732   -0.1575353477    3.7249032173
     H     7.2776700367    1.1309215728    0.2416282977
     H     9.7584567942    1.1630738991    0.4897174799
     H    10.7591903895    1.4625133304    2.7276230672
     H     5.5802379347    1.6338771000    4.7579890287
     H     6.6558487861    1.7877330889    6.9408417002
     H     9.1012281413    1.9783664698    7.1540953077
     H    11.1192830810    0.6655779615    6.7331111582
     H    11.3005220896    2.3850451976    7.1811015401
     H    12.5714619171    1.5684143350    6.2477501401
     H    10.9195765908    3.5249177340    3.6788061943
     H    12.4681906731    3.1811526765    4.4747824361
     H    11.1951579674    4.0735059471    5.3484699792
