# Supplementary material for: Data-Driven Recommendation of Optimal Tuning Scheme for Range-Separated Hybrid Functionals in Solution-Phase UV/Vis Absorption Energy Prediction
Source: J Chem Theory Comput. 2025 Oct 23;21(21):11106–25. doi: 10.1021/acs.jctc.5c01044 (PMC12613327; doi:10.1021/acs.jctc.5c01044)
Supplement: Supplementary file 2 [file ct5c01044_si_002.zip › SI-data/xyzs/m1232.xyz]

37
-1.0812841284220299e+03 frame 29   xyz file generated by TeraChem
     C     6.1845974501   -2.1373730930   -1.5652223457
     C     5.1169713013   -1.1611962494   -1.1081240365
     N     3.8906349772   -1.7630694544   -0.5798283839
     C     2.7637606392   -0.9703228917   -0.2532236990
     C     2.6273209085    0.4049845258   -0.3629829478
     C     1.4056046481    0.9563780263    0.0225454526
     C     0.3651292910    0.1546649001    0.5000896392
     C     0.5159454599   -1.2254922290    0.6100533233
     C     1.7285263178   -1.7891718272    0.2291312540
     C     2.2606893290   -3.1349741704    0.2014476160
     N     1.6802615729   -4.2813207234    0.4782893402
     N     2.3960174589   -5.3596076079    0.3812790908
     B     3.9284080571   -5.3987577795    0.0261296996
     O     4.3598537758   -4.0541975419   -0.4808247643
     C     3.5953942067   -3.0382274617   -0.2980194755
     F     4.1544992054   -6.3252779501   -0.9653119006
     F     4.6690394642   -5.6693605296    1.1698884074
     C     1.6865142567   -6.5766369821    0.5941775167
     C     0.3422516077   -6.6776458611    0.2331956205
     C    -0.3401709183   -7.8694812186    0.4484582395
     C     0.3134894054   -8.9652205696    1.0080620367
     C     1.6569416036   -8.8589101211    1.3589683955
     C     2.3474468050   -7.6682131312    1.1596727134
     H     7.0120802884   -1.5496935191   -1.9753246616
     H     5.8176072290   -2.8043950686   -2.3497726019
     H     6.5707449938   -2.7422514478   -0.7417763783
     H     4.8098961174   -0.5271673589   -1.9470992921
     H     5.5124080984   -0.5016349040   -0.3266872563
     H     3.4324201885    1.0343546045   -0.7307485520
     H     1.2644748380    2.0316182765   -0.0509847852
     H    -0.5750610607    0.6155562462    0.7919174801
     H    -0.2906247991   -1.8500261255    0.9847717696
     H    -0.1562642462   -5.8250173829   -0.2182916492
     H    -1.3871243373   -7.9440707469    0.1643892353
     H    -0.2215311961   -9.8980447099    1.1679367021
     H     2.1745523932   -9.7060871299    1.8023920178
     H     3.3868226907   -7.5771300849    1.4574666986
