# Supplementary material for: Data-Driven Recommendation of Optimal Tuning Scheme for Range-Separated Hybrid Functionals in Solution-Phase UV/Vis Absorption Energy Prediction
Source: J Chem Theory Comput. 2025 Oct 23;21(21):11106–25. doi: 10.1021/acs.jctc.5c01044 (PMC12613327; doi:10.1021/acs.jctc.5c01044)
Supplement: Supplementary file 2 [file ct5c01044_si_002.zip › SI-data/xyzs/m0886.xyz]

38
-1.6374371312748960e+03 frame 43   xyz file generated by TeraChem
     C     3.7665700635    0.5605708184    1.1515229391
     C     4.6303531505   -0.6555379507    0.8569034667
     N     4.2216103573   -1.3307358431   -0.3694859498
     C     3.2826642645   -2.3015136847   -0.4111838388
     S     2.4405484975   -2.9418136990    0.8832851466
     S     3.0416952172   -2.8401662797   -2.0418090282
     C     4.2401027510   -1.7167759788   -2.6749870465
     C     4.5505536297   -1.6289649190   -4.0227417711
     C     5.4063643385   -0.6971712890   -4.6124080583
     C     5.6915828531   -0.5853957470   -5.9835575803
     C     6.1472516094    0.6640867849   -6.4792906277
     C     6.1956727990    0.9172068388   -7.8189250091
     N     5.8773609274   -0.0058052592   -8.7521389979
     C     5.6136889068   -1.3079488519   -8.3640244562
     C     5.5703685008   -1.6370285107   -6.9831818238
     C     5.4784324601   -3.0036662420   -6.6410414683
     C     5.3219212204   -3.9831112435   -7.5979863730
     C     5.2607510144   -3.6248343893   -8.9508875682
     C     5.4208925609   -2.3096012848   -9.3343139913
     C     5.8848593157    0.3618690255  -10.1638411192
     C     4.8035038316   -0.9418288860   -1.6080343830
     O     5.6600960460   -0.0619112291   -1.6540168133
     H     4.1125809167    1.0451391076    2.0706214360
     H     2.7188195714    0.2734933248    1.2867820699
     H     3.8304918936    1.2865713971    0.3344821889
     H     4.5785239452   -1.3878680147    1.6661564866
     H     5.6731740131   -0.3655628446    0.7075722138
     H     4.0162524026   -2.3183958010   -4.6749638627
     H     5.7783756850    0.1032582162   -3.9786325325
     H     6.3661791780    1.4730959401   -5.7895685732
     H     6.4621149512    1.8976064161   -8.2001262621
     H     5.5790960193   -3.2905761513   -5.6002041621
     H     5.2639746463   -5.0274508331   -7.3041507302
     H     5.1236298553   -4.3882944026   -9.7124058179
     H     5.4194499715   -2.0577382797  -10.3889061220
     H     6.0803499332    1.4314679784  -10.2418947323
     H     4.9128161233    0.1449728826  -10.6155193193
     H     6.6673726631   -0.1847081814  -10.6988195025
