# Supplementary material for: Data-Driven Recommendation of Optimal Tuning Scheme for Range-Separated Hybrid Functionals in Solution-Phase UV/Vis Absorption Energy Prediction
Source: J Chem Theory Comput. 2025 Oct 23;21(21):11106–25. doi: 10.1021/acs.jctc.5c01044 (PMC12613327; doi:10.1021/acs.jctc.5c01044)
Supplement: Supplementary file 2 [file ct5c01044_si_002.zip › SI-data/xyzs/m1226.xyz]

88
-1.9633212411423019e+03 frame 73   xyz file generated by TeraChem
     C     5.1565591164    0.7894506730    2.5151709133
     C     3.7237855569    1.2014783871    2.1660610731
     C     3.5891719855    2.7059511353    2.0430406139
     C     4.2993826215    3.4224647910    1.0710809864
     C     4.1750238488    4.7993313716    0.9537156207
     C     3.3245480089    5.5222077236    1.8045961239
     C     2.6247447681    4.8067775243    2.7834039653
     C     2.7531732169    3.4260633175    2.8971953121
     C     3.1367824110    6.9760968554    1.7162026724
     C     3.5465645935    7.7741020232    0.7170598606
     C     3.3489558024    9.2283040580    0.6461261199
     C     3.4466884946    9.8674598173   -0.6197441376
     C     3.2478826384   11.2163064121   -0.7660821114
     C     2.9464560407   12.0257373913    0.3572368616
     C     2.8612854432   11.4057293379    1.6395701826
     C     3.0717481485   10.0119435828    1.7501947912
     C     2.5710939442   12.1945957430    2.7908177455
     C     2.3567754454   13.5464810756    2.7083236625
     C     2.4379698406   14.1385734003    1.4340933693
     C     2.7209848050   13.4247869893    0.2911082631
     C     2.7634801948   14.3937481195   -0.8069587932
     C     3.1840148210   14.2543516882   -2.0409637069
     C     3.6771829115   14.1388822876   -3.2579902933
     C     5.1404611050   14.3234653404   -3.4836003652
     C     6.0646450081   13.9575620634   -2.4983944631
     C     7.4260041009   14.1637092613   -2.6926149632
     C     7.8859073451   14.7367131467   -3.8765293567
     C     6.9741191145   15.1005438521   -4.8644918918
     C     5.6114543338   14.8935476925   -4.6715654927
     C     2.7919103559   13.8099034805   -4.4122991903
     C     1.5468718338   14.4293758750   -4.5579397094
     C     0.7081203477   14.0922346018   -5.6161716964
     C     1.1043250768   13.1326108843   -6.5445252674
     C     2.3458268557   12.5141553718   -6.4104093955
     C     3.1860263166   12.8526616879   -5.3544934773
     C     2.2479844789   15.7159185036   -0.2005394163
     O     2.2646832613   15.4673539224    1.2327287847
     C     0.7921442880   16.0203086340   -0.5466475796
     C    -0.0244077026   15.1152030519   -1.2219159685
     C    -1.3683863430   15.4113834235   -1.4509790626
     C    -1.9083373067   16.6105862944   -1.0001915262
     C    -1.0991931002   17.5162636336   -0.3143908227
     C     0.2397350103   17.2219047571   -0.0892878341
     C     3.1847867217   16.8687445016   -0.5133097570
     C     3.0694214833   17.5412361743   -1.7325706654
     C     3.9638457559   18.5534870838   -2.0656929960
     C     4.9785586901   18.9102705972   -1.1804744432
     C     5.0943166949   18.2449923067    0.0368384908
     C     4.2049961323   17.2254114848    0.3682265259
     C     3.2458739427    0.4911692406    0.8964105511
     H     5.4927045347    1.2661515527    3.4429263737
     H     5.8530327326    1.0739055684    1.7169741954
     H     5.2217342691   -0.2973751209    2.6447944471
     H     3.0729063591    0.8850344369    2.9924684066
     H     4.9676721523    2.8931467478    0.3941046537
     H     4.7557130799    5.3193488279    0.1953631840
     H     1.9642209098    5.3434080548    3.4627044495
     H     2.1918620159    2.8975286815    3.6662689060
     H     2.5812386094    7.4145518367    2.5461103491
     H     4.0436506372    7.3365558464   -0.1490395120
     H     3.6757607494    9.2610712959   -1.4943351115
     H     3.3173217317   11.6729355682   -1.7492241197
     H     3.0234577988    9.5652677179    2.7414823605
     H     2.5165995793   11.6963459264    3.7565044123
     H     2.1323292931   14.1500547467    3.5828382656
     H     5.7077768596   13.5003429611   -1.5779949688
     H     8.1308679348   13.8692277718   -1.9184185332
     H     8.9507729374   14.8954171244   -4.0298384474
     H     7.3235260889   15.5506899138   -5.7908963896
     H     4.9050723687   15.1835900616   -5.4456780937
     H     1.2426040686   15.1858389516   -3.8383402305
     H    -0.2555952505   14.5860552078   -5.7178650598
     H     0.4501052128   12.8703130801   -7.3727039810
     H     2.6619653549   11.7627270908   -7.1303425008
     H     4.1537439922   12.3666658870   -5.2532196892
     H     0.3857080932   14.1752961146   -1.5804966057
     H    -1.9917139180   14.6967013059   -1.9833996402
     H    -2.9557030993   16.8414273172   -1.1804474240
     H    -1.5129813692   18.4557017368    0.0447915348
     H     0.8669587554   17.9310859151    0.4464028404
     H     2.2720319693   17.2757656599   -2.4227910759
     H     3.8627575392   19.0686192883   -3.0181475367
     H     5.6739220983   19.7058220809   -1.4378512293
     H     5.8814202432   18.5187333080    0.7357677190
     H     4.2974691684   16.7078841952    1.3185155348
     H     3.8736082054    0.7569024951    0.0370021469
     H     2.2113929147    0.7610519739    0.6557575954
     H     3.2957368752   -0.5968297754    1.0233411114
