# Supplementary material for: Data-Driven Recommendation of Optimal Tuning Scheme for Range-Separated Hybrid Functionals in Solution-Phase UV/Vis Absorption Energy Prediction
Source: J Chem Theory Comput. 2025 Oct 23;21(21):11106–25. doi: 10.1021/acs.jctc.5c01044 (PMC12613327; doi:10.1021/acs.jctc.5c01044)
Supplement: Supplementary file 2 [file ct5c01044_si_002.zip › SI-data/xyzs/m0138.xyz]

33
-1.1666604448406965e+03 frame 22   xyz file generated by TeraChem
     C     1.0680358200    0.6815456073   -0.1469457121
     C     0.6041431025    0.8225050742    1.1288108144
     S    -0.1264504195   -0.6244030594    1.6962566320
     C     0.1875993122   -1.4529295507    0.2051353776
     C     0.8305823863   -0.6195692560   -0.6746474173
     C    -0.1843946490   -2.8712311306    0.0454014522
     C     0.2119789207   -3.7866302599    1.0272208039
     C    -0.0730622219   -5.1381064519    0.9185406515
     C    -0.7671366177   -5.6320844272   -0.1893008282
     C    -1.1990376643   -4.7219658817   -1.1904803328
     C    -0.9197625173   -3.3308457283   -1.0705257590
     C    -1.4288198957   -2.4470824391   -2.0882945407
     C    -2.1186259917   -2.9163065053   -3.1554686706
     C    -2.3797624042   -4.3196253639   -3.3222801718
     C    -1.9216709109   -5.2157495468   -2.3214998972
     C    -2.1876029280   -6.6060116103   -2.4488198621
     C    -1.7274052966   -7.4996097336   -1.4189187624
     C    -1.0537173214   -7.0338906474   -0.3408819490
     C    -2.8904998764   -7.0679262185   -3.5668719869
     C    -3.3309684977   -6.1828716161   -4.5449532328
     C    -3.0810572062   -4.8207194414   -4.4246187177
     H     1.5691340746    1.4747312390   -0.6928508426
     H     0.6472741910    1.6966554735    1.7674192882
     H     1.1458913457   -0.9396463239   -1.6630823551
     H     0.7789554850   -3.4263260811    1.8824705741
     H     0.2575404079   -5.8280538343    1.6920272126
     H    -1.2607436614   -1.3803442426   -1.9794831148
     H    -2.4988745294   -2.2283947154   -3.9080676344
     H    -1.9376217464   -8.5618122557   -1.5261140214
     H    -0.7118139594   -7.7138030705    0.4368096886
     H    -3.0908118420   -8.1332602584   -3.6618823010
     H    -3.8763749664   -6.5585205355   -5.4073889554
     H    -3.4305086175   -4.1288381396   -5.1883503141
