# Supplementary material for: Data-Driven Recommendation of Optimal Tuning Scheme for Range-Separated Hybrid Functionals in Solution-Phase UV/Vis Absorption Energy Prediction
Source: J Chem Theory Comput. 2025 Oct 23;21(21):11106–25. doi: 10.1021/acs.jctc.5c01044 (PMC12613327; doi:10.1021/acs.jctc.5c01044)
Supplement: Supplementary file 2 [file ct5c01044_si_002.zip › SI-data/xyzs/m0879.xyz]

28
-7.9103212954585979e+02 frame 30   xyz file generated by TeraChem
     C     1.1923621375    0.3997446619    0.1485185861
     C     0.4858093106   -0.7678964917    0.4396669978
     C    -0.8847010487   -0.8295883173    0.2251563809
     C    -1.5702937917    0.2803603477   -0.2863547803
     C    -0.8542913527    1.4479714517   -0.5744232250
     C     0.5189524605    1.5077409662   -0.3585112472
     C    -3.0141945619    0.2749226246   -0.5347928942
     N    -3.7455576637   -0.7545954783   -0.3184204122
     N    -5.0636860258   -0.6277339924   -0.5874135279
     C    -5.9211300842   -1.6632911612   -0.3842903839
     N    -7.2088453923   -1.4521889475   -0.6633308812
     C    -8.0736388930   -2.4612986064   -0.4695896495
     N    -7.8336661004   -3.6843188784   -0.0254208953
     C    -6.5334135736   -3.8959670118    0.2546051881
     C    -5.5391251685   -2.9234508089    0.0935358138
     N    -4.3720711958   -3.5298373083    0.4812842545
     C    -4.7012868896   -4.7908185248    0.8440113678
     N    -5.9848885753   -5.0628281481    0.7280175350
     H     2.2655882286    0.4435565931    0.3182466082
     H     1.0081383646   -1.6350507131    0.8369755666
     H    -1.4297465168   -1.7405701823    0.4557236402
     H    -1.3809731522    2.3140455451   -0.9710843531
     H     1.0626869016    2.4212622951   -0.5869705875
     H    -3.4517191214    1.2028248296   -0.9213018021
     H    -5.4483205735    0.2472958618   -0.9372877232
     H    -9.1099996750   -2.2296508630   -0.7144602143
     H    -3.4543597155   -3.1054159544    0.4823492179
     H    -3.9483750122   -5.4877708877    1.1933313618
