# Supplementary material for: Data-Driven Recommendation of Optimal Tuning Scheme for Range-Separated Hybrid Functionals in Solution-Phase UV/Vis Absorption Energy Prediction
Source: J Chem Theory Comput. 2025 Oct 23;21(21):11106–25. doi: 10.1021/acs.jctc.5c01044 (PMC12613327; doi:10.1021/acs.jctc.5c01044)
Supplement: Supplementary file 2 [file ct5c01044_si_002.zip › SI-data/xyzs/m0851.xyz]

32
-9.8805657018931993e+02 frame 35   xyz file generated by TeraChem
     O     1.4811075934    0.4172657946    0.9949494524
     C     2.5913165912    0.0800794545    0.6570491326
     O     3.6259508336    1.0414806931    0.6319281529
     C     4.7964275989    0.4636441382    0.2212067198
     C     4.5900448363   -0.8552657221   -0.0316850068
     C     3.2126059754   -1.1439508382    0.2301455672
     C     2.9866855461   -2.4839785645   -0.0131378963
     N     4.1909900701   -3.0210429061   -0.4193031025
     C     5.2389395878   -2.0906111512   -0.4618070407
     O     6.3838531811   -2.3532382342   -0.7920473507
     C     1.7742179128   -3.2846483466    0.1017426648
     C     1.7808030382   -4.6653556978   -0.1466372834
     C     0.6094825502   -5.4019251723   -0.0313069823
     C    -0.5802504485   -4.7741998739    0.3324430477
     C    -0.5946419241   -3.4035726135    0.5830003013
     C     0.5726600516   -2.6603344619    0.4702653560
     C     5.9656608087    1.3165187774    0.1386792175
     C     7.2011144554    0.7970505545   -0.2668071192
     C     8.2877728825    1.6547405660   -0.3288059360
     C     8.1040071772    2.9921465406    0.0132426186
     N     6.9316960931    3.5045616784    0.4018579104
     C     5.8905717771    2.6774792167    0.4605429923
     H     4.3385046922   -3.9851339917   -0.6872688898
     H     2.6944434116   -5.1820669403   -0.4278338555
     H     0.6268605770   -6.4711456760   -0.2256069243
     H    -1.4956711503   -5.3541293848    0.4211463772
     H    -1.5202846619   -2.9100990789    0.8681309141
     H     0.5579661308   -1.5915601851    0.6684491144
     H     7.2950484433   -0.2561914814   -0.5251221475
     H     9.2659805021    1.2978932718   -0.6373008673
     H     8.9413162824    3.6875373864   -0.0270823931
     H     4.9433812711    3.1088705227    0.7784634302
