# Supplementary material for: Data-Driven Recommendation of Optimal Tuning Scheme for Range-Separated Hybrid Functionals in Solution-Phase UV/Vis Absorption Energy Prediction
Source: J Chem Theory Comput. 2025 Oct 23;21(21):11106–25. doi: 10.1021/acs.jctc.5c01044 (PMC12613327; doi:10.1021/acs.jctc.5c01044)
Supplement: Supplementary file 2 [file ct5c01044_si_002.zip › SI-data/xyzs/m0689.xyz]

36
-1.8438422235524768e+03 frame 32   xyz file generated by TeraChem
    Cl    -1.7576190745   -1.2120606325    0.4350115485
     C    -0.0837218515   -0.7504467124    0.2892498338
     C     0.6018674455   -0.3007255303    1.4112994502
     C     1.9366586928    0.0645094196    1.2858750831
     C     2.5936339057   -0.0145690359    0.0535693952
     C     1.8778533358   -0.4706184464   -1.0589176458
     C     0.5432734436   -0.8388149351   -0.9489135122
     C     4.0136074481    0.3785699702   -0.0472666543
     C     4.7776405242    0.3715558300   -1.1906094774
     S     6.3650818804    0.8973266138   -0.8511083670
     C     5.9091811510    1.0988757067    0.8060901258
     N     4.6737387000    0.7954122700    1.0799253792
     N     6.9158705343    1.5594504548    1.6620409617
     N     6.5336050208    1.7304246049    2.8462471872
     C     7.5156985055    2.1846643181    3.7328515376
     C     8.8384281823    2.4087120660    3.3890011387
     C     9.7633870250    2.8629908561    4.3316807678
     C     9.3764326604    3.1028177994    5.6392850751
     C     8.0184258955    2.8828361297    6.0402713081
     C     7.0879547613    2.4198676736    5.0769490395
     C     5.7557673910    2.2150318644    5.5128764272
     C     5.4327994270    2.4679539168    6.8194655086
     C     6.4417485633    2.9279171577    7.6955923653
     N     7.6878828634    3.1315843161    7.3345981954
     O    10.2212731077    3.5398282754    6.5819702935
     H     0.1000320395   -0.2360036773    2.3724569602
     H     2.4807084057    0.4169342715    2.1569689220
     H     2.3563322184   -0.5463707893   -2.0314933002
     H    -0.0040564852   -1.1922515788   -1.8178661233
     H     4.4943883771    0.0905900681   -2.1968871322
     H     9.1560183765    2.2246034483    2.3669845963
     H    10.7982092794    3.0324952105    4.0415859736
     H     5.0141407177    1.8611562240    4.8036124925
     H     4.4216232021    2.3218591833    7.1884931597
     H     6.1976538233    3.1335107543    8.7378799693
     H    11.1039359835    3.6629201077    6.1942572546
