# Supplementary material for: Data-Driven Recommendation of Optimal Tuning Scheme for Range-Separated Hybrid Functionals in Solution-Phase UV/Vis Absorption Energy Prediction
Source: J Chem Theory Comput. 2025 Oct 23;21(21):11106–25. doi: 10.1021/acs.jctc.5c01044 (PMC12613327; doi:10.1021/acs.jctc.5c01044)
Supplement: Supplementary file 2 [file ct5c01044_si_002.zip › SI-data/xyzs/m0845.xyz]

52
-1.8058160876644902e+03 frame 58   xyz file generated by TeraChem
     O     0.8255850114   -1.7523785599   -1.5352107941
     C    -0.0209415280   -2.1305667952   -0.7525485631
     O     0.4002534948   -2.4051451141    0.5201943471
     C    -0.4325769238   -2.8293275158    1.5123142586
     C     0.1279327290   -3.0678123329    2.7640161780
     C    -0.7011020731   -3.4988134271    3.7885353555
     C    -2.0725855874   -3.6907969554    3.5710918219
     C    -2.6149281281   -3.4506496249    2.3217589223
     C    -1.7955142929   -3.0136655549    1.2671291118
     C    -2.2742825235   -2.7452742940   -0.0569201547
     C    -1.4435146254   -2.3228446497   -1.0434535169
     C    -1.9574266287   -2.0615849608   -2.3970296713
     C    -1.2551452417   -1.6121497396   -3.4861529248
     S    -2.2972945484   -1.4657669231   -4.8387827487
     C    -3.6137811887   -2.0212646538   -3.8517370149
     N    -3.2948668445   -2.2894108453   -2.6203296775
     N    -4.8602325331   -2.1188531354   -4.4758846248
     N    -5.7614757561   -2.5399856945   -3.6859946741
     C    -7.0050814689   -2.6689064364   -4.2184967708
     C    -7.5174237498   -2.4906209547   -5.5580315642
     C    -6.9738502564   -2.0961713209   -6.7867780422
     C    -7.8059437982   -2.0529914346   -7.8970336688
     C    -9.1643252353   -2.3950491433   -7.8039969416
     C    -9.7240648448   -2.7922565306   -6.5973103285
     C    -8.8814526823   -2.8335491901   -5.4881492459
     N    -9.1883772048   -3.1933833453   -4.1791059179
     C    -8.0727834719   -3.1037104563   -3.4151534775
     C    -8.0299686827   -3.4475790889   -1.9865960197
     C    -8.5356075132   -4.6715673893   -1.5299873173
     C    -8.4547778527   -5.0038116437   -0.1819008627
     C    -7.8700015977   -4.1199792583    0.7223581828
     C    -7.3641925309   -2.9014316342    0.2745163970
     C    -7.4410028070   -2.5650885438   -1.0726403796
     C   -10.5344467136   -3.5112178703   -3.7413945831
     H     1.1925347943   -2.9131680707    2.9138236840
     H    -0.2780101408   -3.6889140224    4.7716352636
     H    -2.7079577110   -4.0285179624    4.3852198932
     H    -3.6767900587   -3.5952537501    2.1355892474
     H    -3.3301078770   -2.8853459539   -0.2756873840
     H    -0.2047069875   -1.3696503961   -3.5467595149
     H    -5.9250524452   -1.8309456008   -6.8624340167
     H    -7.3989293448   -1.7485088482   -8.8583336781
     H    -9.7898938865   -2.3524644308   -8.6921964633
     H   -10.7736168142   -3.0646944586   -6.5274242108
     H    -8.9726757905   -5.3741276011   -2.2358582284
     H    -8.8446533089   -5.9589884264    0.1610979203
     H    -7.8084461586   -4.3809688626    1.7762137578
     H    -6.9103638500   -2.2068807125    0.9773378892
     H    -7.0525076409   -1.6130919634   -1.4221938604
     H   -11.2308535013   -2.7883314770   -4.1745235938
     H   -10.5874313061   -3.4457387967   -2.6546818810
     H   -10.8169241585   -4.5199380252   -4.0587188190
