# Supplementary material for: Data-Driven Recommendation of Optimal Tuning Scheme for Range-Separated Hybrid Functionals in Solution-Phase UV/Vis Absorption Energy Prediction
Source: J Chem Theory Comput. 2025 Oct 23;21(21):11106–25. doi: 10.1021/acs.jctc.5c01044 (PMC12613327; doi:10.1021/acs.jctc.5c01044)
Supplement: Supplementary file 2 [file ct5c01044_si_002.zip › SI-data/xyzs/m0474.xyz]

91
-2.6152226360650866e+03 frame 98   xyz file generated by TeraChem
     C     4.6044438837   -2.3942227766   -7.4613721519
     O     4.4518115953   -0.9906662518   -7.3566268813
     C     5.5570782565   -0.2559275140   -7.0775579519
     C     6.8284164667   -0.7875252537   -6.8597606079
     C     7.8887087925    0.0711535370   -6.5679636237
     C     7.7098594875    1.4485375620   -6.4941672156
     C     6.4294167923    1.9670982437   -6.7160201785
     C     5.3644846536    1.1296315596   -7.0025101178
     C     8.8879965083    2.3626063363   -6.2310436559
     C     9.4084368277    3.0780491973   -7.4977978912
     C     9.1691565722    4.5301110531   -7.1726861060
     N     8.7083353761    4.7114231685   -5.9861257785
     N     8.5412190970    3.5060104129   -5.3750786382
     C     8.2516281200    3.4470238581   -4.0283673222
     C     8.1889894298    2.2120384454   -3.3599431611
     C     7.8894077509    2.1563035949   -2.0040115485
     C     7.6492135674    3.3126555352   -1.2692795966
     C     7.7190006498    4.5269200220   -1.9460295232
     C     8.0116760875    4.6218736631   -3.2983611379
     S     7.4548840493    6.0365702318   -1.0391646995
     O     6.9510875018    7.0461279375   -1.9772132410
     O     6.6766513785    5.7079479767    0.1598995658
     C     9.0820872903    6.5338647421   -0.5155244242
     C     9.6417385490    5.9269437314    0.6031779789
     C    10.9274992524    6.3179238552    0.9687196043
     C    11.6221891799    7.2764857065    0.2449150497
     C    11.0387133952    7.8856544374   -0.8804863448
     C     9.7442331174    7.4999099066   -1.2615113869
     N    11.7210934923    8.8322114172   -1.6133598900
     N    12.9873315601    9.1951101487   -1.2686375126
     C    13.4308176882   10.0500155218   -2.1217237711
     C    12.4458440193   10.3421801143   -3.2255004583
     C    11.1755568262    9.6204289596   -2.7270604620
     C    10.0797580412   10.5682154223   -2.2831197492
     C     8.9658783284   10.7912976639   -3.0856833600
     C     7.9714970884   11.6980197162   -2.7173619187
     C     8.0920176469   12.3962250911   -1.5155146531
     C     9.2065913885   12.1760304422   -0.6962351606
     C    10.1844854610   11.2738275743   -1.0786754509
     O     7.1892040522   13.2974005657   -1.0550193738
     C     6.0271620097   13.5217547350   -1.8321316619
     C    14.7726807308   10.6307257847   -2.0144965612
     C    15.6086975357   10.3201086320   -0.9318755541
     C    16.8780396523   10.8741517650   -0.8423003684
     C    17.3361101637   11.7479225343   -1.8292328800
     C    16.5134426749   12.0622348784   -2.9066886281
     C    15.2395111131   11.5082695030   -2.9996277666
     C     9.4328929615    5.6488567734   -8.0829086869
     C     9.9712377373    5.4101975125   -9.3524004578
     C    10.2296842391    6.4676487783  -10.2203667599
     C     9.9529578446    7.7750449173   -9.8324515240
     C     9.4151317115    8.0214625241   -8.5685505589
     C     9.1564235984    6.9697521253   -7.7007589339
     H     3.6147403815   -2.7875021392   -7.7008589387
     H     4.9499420114   -2.8302419754   -6.5156773312
     H     5.3059356332   -2.6608373101   -8.2618675217
     H     7.0064117911   -1.8572109434   -6.9051152351
     H     8.8763725422   -0.3532137888   -6.3927057426
     H     6.2639520377    3.0411618958   -6.6534711774
     H     4.3666921852    1.5271560009   -7.1699781360
     H     9.6917706047    1.7857561220   -5.7564659635
     H     8.8621000812    2.7637865791   -8.3934740802
     H    10.4724529436    2.8841632154   -7.6752148017
     H     8.3636878794    1.2883778697   -3.9022303120
     H     7.8410158161    1.1868958819   -1.5144289748
     H     7.4032339565    3.2767764370   -0.2128749706
     H     8.0486652848    5.5859471738   -3.7924218686
     H     9.0902844388    5.1849904741    1.1723446382
     H    11.3992560702    5.8686211354    1.8391140824
     H    12.6235542189    7.5681263799    0.5417862921
     H     9.2470502862    7.9503362934   -2.1136074494
     H    12.8059061928    9.9325728164   -4.1772260634
     H    12.2755424456   11.4136732175   -3.3673911642
     H    10.7835439607    8.9473671769   -3.4980044029
     H     8.8605390164   10.2456260088   -4.0223328259
     H     7.1141031017   11.8420512328   -3.3669485999
     H     9.2820997196   12.7222470870    0.2405804028
     H    11.0398116480   11.1078043246   -0.4263071214
     H     5.4356964639   14.2570036568   -1.2833950060
     H     5.4436661141   12.6004084141   -1.9520398091
     H     6.2792351317   13.9233412613   -2.8216831070
     H    15.2501555024    9.6424032198   -0.1618206521
     H    17.5152670166   10.6254845661    0.0032207561
     H    18.3305462946   12.1817708241   -1.7557754049
     H    16.8620259487   12.7422014416   -3.6804353332
     H    14.6060991721   11.7611576447   -3.8464526502
     H    10.1911764495    4.3930191861   -9.6678001774
     H    10.6483791504    6.2663905571  -11.2035925435
     H    10.1536408744    8.6008375462  -10.5109170988
     H     9.1952924727    9.0407963072   -8.2595734453
     H     8.7353534461    7.1606353288   -6.7172850810
