# Supplementary material for: Data-Driven Recommendation of Optimal Tuning Scheme for Range-Separated Hybrid Functionals in Solution-Phase UV/Vis Absorption Energy Prediction
Source: J Chem Theory Comput. 2025 Oct 23;21(21):11106–25. doi: 10.1021/acs.jctc.5c01044 (PMC12613327; doi:10.1021/acs.jctc.5c01044)
Supplement: Supplementary file 2 [file ct5c01044_si_002.zip › SI-data/xyzs/m0306.xyz]

33
-9.8826514551205560e+02 frame 37   xyz file generated by TeraChem
     C     1.0994686297    0.6381816260   -0.3017069475
     O     2.5185568344    0.7489568681   -0.2331269822
     C     3.0344871285    0.7238234271    1.0077048073
     O     2.3278211127    0.6194574438    1.9927032022
     C     4.4982560278    0.8250314887    0.9574193938
     C     5.2120469704    0.8644725322   -0.2574115074
     C     6.5554139327    0.9383599383    0.0120086563
     N     6.6902595092    0.9500623610    1.3904334003
     C     5.4466753076    0.8815376893    1.9974768728
     C     5.4240865036    0.8952572088    3.4427303228
     C     4.2578410524    0.8394720322    4.2278429681
     C     4.3507923456    0.8637472040    5.6061634806
     C     5.5935844496    0.9422560669    6.2516361502
     C     6.7475077315    0.9966647909    5.4991153091
     C     6.6729701239    0.9745395512    4.0968110012
     C     7.8614424265    1.0362466569    3.2972577976
     N     7.8901777867    1.0274133520    2.0079402271
     C     7.5931447322    0.9763458441   -1.0290961849
     O     7.3001959128    0.9803488445   -2.2084688830
     O     8.8496366770    0.9963784970   -0.5814735986
     C     9.8444282673    1.0169910040   -1.6050421033
     H     0.8542238233    0.6730444190   -1.3638477798
     H     0.6219346699    1.4675591678    0.2277142663
     H     0.7642676625   -0.3061761134    0.1366117075
     H     4.7875765293    0.8342599698   -1.2504591067
     H     3.2944946772    0.7736770182    3.7359179789
     H     3.4400545811    0.8200740536    6.1984656506
     H     5.6448907567    0.9595232240    7.3371516463
     H     7.7236624400    1.0577744953    5.9752839451
     H     8.8351343340    1.0985367903    3.7796397041
     H    10.8005588764    1.0295037414   -1.0809109466
     H     9.7365862446    1.9091605280   -2.2280905789
     H     9.7642312611    0.1277583881   -2.2363826281
