# Supplementary material for: Data-Driven Recommendation of Optimal Tuning Scheme for Range-Separated Hybrid Functionals in Solution-Phase UV/Vis Absorption Energy Prediction
Source: J Chem Theory Comput. 2025 Oct 23;21(21):11106–25. doi: 10.1021/acs.jctc.5c01044 (PMC12613327; doi:10.1021/acs.jctc.5c01044)
Supplement: Supplementary file 2 [file ct5c01044_si_002.zip › SI-data/xyzs/m1018.xyz]

42
-2.4813013282137990e+03 frame 56   xyz file generated by TeraChem
    Cl    -1.5949583542    0.0475024953   -3.4682476158
     C    -0.4135878672   -0.9289068918   -2.6473719581
     C    -0.8163059879   -2.1019462287   -2.0290319640
     C     0.1336090051   -2.8905711748   -1.3670358223
     C    -0.2101040561   -4.1461152661   -0.6918277161
     C    -1.4157273695   -4.7299978899   -0.6323239150
     C    -1.5705071106   -6.0092720364    0.0948910105
     O    -0.6364377997   -6.5616610343    0.6679106242
     C    -2.9152843664   -6.6100597826    0.0970740200
     N    -3.9844436699   -6.0302760853   -0.5197771822
     N    -5.0207600616   -6.7760757168   -0.3755642390
     N    -4.6385873128   -7.8603587776    0.3423884311
     C    -3.3267795764   -7.8068387925    0.6657650298
     C    -2.6135591764   -8.8555264885    1.4373845875
     C    -5.5918981961   -8.8653501703    0.6694699548
     C    -5.9080872006   -9.1029429578    1.9782371662
     C    -6.8600820266  -10.1093518134    2.2619386301
     N    -7.4683432423  -10.8267919077    1.3483690291
     C    -7.1537378662  -10.5945293260    0.0430926336
     C    -6.2052562535   -9.6184147055   -0.3663326933
     C    -5.9168039761   -9.4631677732   -1.7449078643
     C    -6.5536150164  -10.2367638112   -2.6791782453
     C    -7.5051396719  -11.1936128074   -2.2600919431
     C    -7.8070751974  -11.3808887567   -0.9383527169
    Cl    -8.2996427636  -12.1548274790   -3.4708974032
     C     1.4700982477   -2.4773160476   -1.3413918264
     C     1.8383535582   -1.2966714468   -1.9718124213
     C     0.9113202374   -0.5023039551   -2.6337867241
    Cl     3.5018089468   -0.7944148969   -1.9341729943
     H    -1.8611571604   -2.3931053689   -2.0645165324
     H     0.6149785865   -4.6527467461   -0.1908947282
     H    -2.3012630611   -4.3116831716   -1.1013280205
     H    -2.9564096770   -9.8541981228    1.1502790866
     H    -2.7908525886   -8.7307637826    2.5118005973
     H    -1.5417735564   -8.7666477912    1.2577730635
     H    -5.4560534576   -8.5295394991    2.7817466148
     H    -7.1238578806  -10.3093614002    3.2996030515
     H    -5.1870916921   -8.7254397512   -2.0637626015
     H    -6.3339075679  -10.1231551651   -3.7364108419
     H    -8.5330108864  -12.1198797475   -0.6139670424
     H     2.2167778562   -3.0792745087   -0.8311662412
     H     1.2089267521    0.4194043777   -3.1230246397
