# Supplementary material for: Data-Driven Recommendation of Optimal Tuning Scheme for Range-Separated Hybrid Functionals in Solution-Phase UV/Vis Absorption Energy Prediction
Source: J Chem Theory Comput. 2025 Oct 23;21(21):11106–25. doi: 10.1021/acs.jctc.5c01044 (PMC12613327; doi:10.1021/acs.jctc.5c01044)
Supplement: Supplementary file 2 [file ct5c01044_si_002.zip › SI-data/xyzs/m0460.xyz]

42
-9.5691031285390659e+02 frame 59   xyz file generated by TeraChem
     C     6.0066011960    1.8750123138   -0.2257001885
     O     5.1803389891    1.0689917142   -1.0470127520
     C     4.1019985392    1.6451345424   -1.6307040414
     C     3.7596856137    2.9897308598   -1.4666584739
     C     2.6293649883    3.4979047051   -2.1007546487
     C     1.8314050998    2.6828896185   -2.8995775094
     C     2.1765375126    1.3473970092   -3.0601507220
     C     3.3041039824    0.8075298608   -2.4374578159
     C     3.6615113166   -0.6099897460   -2.6131688502
     N     2.9505953876   -1.4092898313   -3.3040030090
     C     3.4027186364   -2.7810228096   -3.3930059351
     C     2.3482634171   -3.7178275454   -2.8017089519
     N     2.7145996474   -5.0945142215   -3.0544898618
     C     2.9002856347   -5.8399333370   -2.0389380699
     C     3.2868128348   -7.2552376784   -2.1638956241
     C     3.4479454455   -7.8493978531   -3.4174789264
     C     3.8145249158   -9.1828512434   -3.5439590156
     C     4.0251138189   -9.9401424706   -2.3945045041
     C     3.8722512712   -9.3771052842   -1.1304581838
     C     3.5024856330   -8.0353726432   -1.0088129077
     O     3.3310793884   -7.4083547986    0.1795483896
     C     3.5435302592   -8.1529141769    1.3660119567
     H     6.7983612671    1.2172881643    0.1371514663
     H     5.4472478790    2.2779998964    0.6272228968
     H     6.4504351114    2.7005784931   -0.7952300364
     H     4.3658192242    3.6437067907   -0.8485212167
     H     2.3748979351    4.5465475298   -1.9640543330
     H     0.9503309551    3.0855974500   -3.3921146318
     H     1.5743162777    0.6869064191   -3.6786639062
     H     4.5815536006   -0.9434046832   -2.1160080927
     H     4.3674417359   -2.9435697123   -2.8840021815
     H     3.5342190257   -3.0390154841   -4.4520915494
     H     1.3907373081   -3.5130777354   -3.2985273311
     H     2.2236926869   -3.5017265834   -1.7274456391
     H     2.7780062306   -5.4598631860   -1.0165130715
     H     3.2766308284   -7.2331779973   -4.2962601823
     H     3.9349599443   -9.6282498043   -4.5279076219
     H     4.3127617139  -10.9860834985   -2.4743295699
     H     4.0413915715   -9.9868169009   -0.2490761632
     H     3.3534071033   -7.4621918385    2.1893260397
     H     4.5758523513   -8.5182834447    1.4265530943
     H     2.8508275781   -9.0004983515    1.4326941688
