# Supplementary material for: Data-Driven Recommendation of Optimal Tuning Scheme for Range-Separated Hybrid Functionals in Solution-Phase UV/Vis Absorption Energy Prediction
Source: J Chem Theory Comput. 2025 Oct 23;21(21):11106–25. doi: 10.1021/acs.jctc.5c01044 (PMC12613327; doi:10.1021/acs.jctc.5c01044)
Supplement: Supplementary file 2 [file ct5c01044_si_002.zip › SI-data/xyzs/m0448.xyz]

40
-1.3660857228123093e+03 frame 24   xyz file generated by TeraChem
    Br     4.1123818992    1.5180924155    7.2437914043
     C     4.4566235744    1.1241573702    5.3712042040
     C     3.9126186213   -0.0291857562    4.8189468312
     C     4.1754884134   -0.3193374990    3.4858550320
     C     4.9493191695    0.5586936415    2.7374963115
     C     5.4999631473    1.7036500138    3.2978338092
     C     5.2514411985    1.9926036195    4.6362245834
     N     5.2560164876    0.1912278831    1.3697059324
     C     5.0482213906    0.9861217010    0.3534872546
     C     4.3332725813    2.2606749116    0.3311801567
     C     3.2226488860    2.5672812175    1.1256728107
     C     2.5719199939    3.7877246252    1.0051671501
     C     2.9807820277    4.7333583702    0.0572192819
     C     4.0760472320    4.4132908935   -0.7625294166
     C     4.7447576313    3.2075847742   -0.6176843971
     S     4.5241263846    5.5320452121   -2.0572875904
     C     4.2075960575    7.0455227956   -1.1960280999
     C     3.1044769453    7.1118562094   -0.3314733630
     N     2.3232499049    5.9597429739   -0.1077557259
     C     1.0255128668    6.1285944636    0.5179260447
     C     2.8155821668    8.3335315644    0.2848857550
     C     3.5918213202    9.4591386697    0.0207272996
     C     4.6868035011    9.3816430647   -0.8323400260
     C     5.0017642700    8.1635533845   -1.4284285429
     O     5.7790593764   -0.9694649824    1.2491118515
     H     3.3007368913   -0.6973411001    5.4166982016
     H     3.7861246972   -1.2226415030    3.0262522448
     H     6.1247870370    2.3630746092    2.7024404151
     H     5.6787683445    2.8791313974    5.0939805063
     H     5.4597880358    0.5998809571   -0.5750359938
     H     2.8484830275    1.8480802712    1.8479461029
     H     1.7283468167    3.9976523493    1.6545379730
     H     5.5927175878    2.9896428906   -1.2635422650
     H     0.5191653250    6.9790762318    0.0550209638
     H     1.0838760170    6.2983170322    1.6028088936
     H     0.4234668721    5.2355464018    0.3325931273
     H     1.9827920317    8.4123479728    0.9765565724
     H     3.3389616967   10.4006242154    0.5022080368
     H     5.2970939896   10.2583551340   -1.0319268418
     H     5.8577364854    8.0783308378   -2.0937944404
