# Supplementary material for: Data-Driven Recommendation of Optimal Tuning Scheme for Range-Separated Hybrid Functionals in Solution-Phase UV/Vis Absorption Energy Prediction
Source: J Chem Theory Comput. 2025 Oct 23;21(21):11106–25. doi: 10.1021/acs.jctc.5c01044 (PMC12613327; doi:10.1021/acs.jctc.5c01044)
Supplement: Supplementary file 2 [file ct5c01044_si_002.zip › SI-data/xyzs/m1030.xyz]

44
-1.7667443462967008e+03 frame 48   xyz file generated by TeraChem
    Cl     3.2865261051    0.0104763451    0.3797782994
     C     1.6088611075   -0.4408943443    0.3238954479
     C     1.2821177946   -1.8156574501    0.3160669451
     C    -0.0329912154   -2.1973124685    0.2760844160
     C    -1.0624696578   -1.2242126929    0.2408205097
     C    -0.7201559759    0.1551650783    0.2356401915
     C     0.6457753284    0.5305003949    0.2838787908
     N    -1.6460504728    1.1530584186    0.1767049612
     C    -2.9110927383    0.8123696119    0.1204549731
     C    -3.3749814386   -0.5233200720    0.1283133362
     C    -2.4487276116   -1.5270812196    0.1914492269
     N    -2.8767710580   -2.8843126802    0.2002425504
     N    -2.6358399558   -3.6618516150    1.2840986740
     N    -3.1292422104   -4.8224133614    1.0372535718
     C    -3.6960023554   -4.8232409810   -0.2030555800
     C    -3.5388698870   -3.5634575336   -0.7629175994
     C    -3.9320303794   -2.9843441218   -2.0722671741
     C    -4.3356950954   -6.0146538034   -0.7875560456
     O    -4.8371123757   -5.9704138875   -1.9068677040
     C    -4.3292921097   -7.2414635413    0.0375368978
     C    -4.8956054908   -8.3629530415   -0.4317607860
     C    -4.9706086654   -9.6602112775    0.2473757640
     C    -5.6467847920  -10.7153932903   -0.3805555122
     C    -5.7463621049  -11.9685495611    0.2163427341
     C    -5.1672656705  -12.1973323146    1.4571058769
     C    -4.4981801005  -11.1439013906    2.0710742120
     C    -4.3876547888   -9.8881333567    1.4984403646
     N    -3.8785112008  -11.3723171342    3.3777047909
     O    -3.9505853577  -12.4924366805    3.8566175487
     O    -3.3211603475  -10.4324251783    3.9213629052
     H     2.0745058760   -2.5576332796    0.3403767287
     H    -0.2876146377   -3.2525991112    0.2724339665
     H     0.8949305619    1.5870015380    0.2837463337
     H    -3.6364360607    1.6235088140    0.0728830008
     H    -4.4388056963   -0.7382616092    0.0987888612
     H    -4.0975147950   -3.7908416515   -2.7871875094
     H    -3.1588971622   -2.3079721973   -2.4490781149
     H    -4.8645086774   -2.4161202365   -1.9770807638
     H    -3.8553933020   -7.1848012425    1.0131208892
     H    -5.3522558500   -8.3183330240   -1.4208505589
     H    -6.1010911787  -10.5459320944   -1.3542887947
     H    -6.2761456932  -12.7713760255   -0.2883078191
     H    -5.2265107619  -13.1643214746    1.9443396754
     H    -3.8486042798   -9.1094643691    2.0268367327
