# Supplementary material for: Data-Driven Recommendation of Optimal Tuning Scheme for Range-Separated Hybrid Functionals in Solution-Phase UV/Vis Absorption Energy Prediction
Source: J Chem Theory Comput. 2025 Oct 23;21(21):11106–25. doi: 10.1021/acs.jctc.5c01044 (PMC12613327; doi:10.1021/acs.jctc.5c01044)
Supplement: Supplementary file 2 [file ct5c01044_si_002.zip › SI-data/xyzs/m1024.xyz]

26
-7.4341357409792943e+02 frame 16   xyz file generated by TeraChem
     N     0.9887538947    0.0125239040    0.0247462249
     C     2.3537156590    0.0249607369   -0.0329306528
     C     3.0660931261    1.2416975413   -0.0545225685
     C     4.4472405582    1.2470726146   -0.0654460539
     C     5.1764368614    0.0532604842   -0.0548620841
     C     4.4703270933   -1.1625126995   -0.0311322800
     C     3.0848351281   -1.1766306326   -0.0205217994
     C     5.1932926921   -2.4653845688   -0.0168329780
     O     4.5898087555   -3.5276377081    0.0190165933
     C     6.6803829327   -2.4273417206   -0.0436240597
     C     7.3732454827   -1.2078861852   -0.0683717226
     C     6.6466682448    0.0956133326   -0.0748079199
     O     7.2649875616    1.1541943637   -0.1000898523
     C     8.7666505043   -1.2066065672   -0.0894202536
     C     9.4679967504   -2.4073076423   -0.0872681217
     C     8.7788809486   -3.6195168505   -0.0640610345
     C     7.3890138078   -3.6284654851   -0.0415951374
     H     0.5018180703    0.8517648581   -0.2599527113
     H     0.5188512434   -0.8445277618   -0.2340640672
     H     2.5141827583    2.1791526302   -0.0642083233
     H     4.9899496576    2.1885311114   -0.0854303680
     H     2.5661022536   -2.1319119186   -0.0035430127
     H     9.2867087221   -0.2529700198   -0.1075486353
     H    10.5550418073   -2.3997653337   -0.1040223306
     H     9.3272234125   -4.5581672779   -0.0631291987
     H     6.8356127326   -4.5632489857   -0.0224176722
