# Supplementary material for: Data-Driven Recommendation of Optimal Tuning Scheme for Range-Separated Hybrid Functionals in Solution-Phase UV/Vis Absorption Energy Prediction
Source: J Chem Theory Comput. 2025 Oct 23;21(21):11106–25. doi: 10.1021/acs.jctc.5c01044 (PMC12613327; doi:10.1021/acs.jctc.5c01044)
Supplement: Supplementary file 2 [file ct5c01044_si_002.zip › SI-data/xyzs/m0500.xyz]

52
-1.5100570974342436e+03 frame 63   xyz file generated by TeraChem
     C     1.4191900965   -0.6324097230    0.8113943602
     N     2.5872145348   -0.0258164015    0.2094870012
     C     3.0237205277    1.1952469805    0.6444839399
     C     2.3998577673    1.8544368458    1.7291652783
     C     2.8501373712    3.0863250647    2.1689283537
     C     3.9368198346    3.7266215643    1.5546813229
     C     4.5581751437    3.0786975066    0.4765965698
     C     4.1170061994    1.8468040817    0.0277013168
     C     4.3879765813    5.0051430300    2.0040392977
     C     4.7673900985    6.0943246508    2.3811097122
     C     5.1995195334    7.3801761943    2.8099682878
     C     6.1828350452    7.5372941063    3.7915790572
     F     6.7415896467    6.4647989104    4.3520637994
     C     6.6005341777    8.7898380381    4.2053993421
     F     7.5425802357    8.8708174504    5.1460566888
     C     6.0594070108    9.9596334650    3.6617196591
     C     5.0756964904    9.8029997202    2.6799784744
     C     4.6586777364    8.5499470077    2.2668874719
     F     3.7172098079    8.4717423025    1.3266764732
     F     4.5181500502   10.8777445603    2.1205251884
     C     6.4917340333   11.2413591847    4.0890271707
     C     6.8720341591   12.3315040002    4.4645693773
     C     7.3264779043   13.6041820834    4.9127871196
     C     6.8010188076   14.7935833282    4.3836452921
     C     7.2426800350   16.0294014448    4.8184672359
     C     8.2420421752   16.1378774632    5.8147806330
     C     8.7680891683   14.9353138107    6.3438000181
     C     8.3186222121   13.7055738243    5.9011865345
     N     8.6822193561   17.3555143576    6.2495966545
     C     9.7127031011   17.4334536349    7.2628924878
     C     8.1321849615   18.5698137352    5.6857937187
     C     3.1981849400   -0.6412789543   -0.9491635572
     H     0.5212184590   -0.0103790206    0.6861854666
     H     1.5661008891   -0.8075150456    1.8853028714
     H     1.2345863443   -1.5972378022    0.3364510451
     H     1.5531788108    1.3990621117    2.2314662240
     H     2.3492402542    3.5689018424    3.0046490350
     H     5.4006676167    3.5552580655   -0.0186825352
     H     4.6250158504    1.3854501964   -0.8123033475
     H     6.0319431633   14.7426936625    3.6166705659
     H     6.8075259982   16.9209802270    4.3798173393
     H     9.5364273825   14.9639125906    7.1089524800
     H     8.7419563805   12.7989896919    6.3267591481
     H     9.3966195463   16.9557346468    8.2002486719
     H     9.9265224910   18.4823990032    7.4733369171
     H    10.6448466988   16.9549201779    6.9324342651
     H     8.3127615717   18.6337658190    4.6039127770
     H     8.6070573718   19.4299969793    6.1601830750
     H     7.0493656178   18.6413884839    5.8564385302
     H     2.7224499266   -1.6060620627   -1.1320044126
     H     4.2701605654   -0.8183700431   -0.7910873875
     H     3.0830697228   -0.0246461187   -1.8522040334
