# Supplementary material for: Data-Driven Recommendation of Optimal Tuning Scheme for Range-Separated Hybrid Functionals in Solution-Phase UV/Vis Absorption Energy Prediction
Source: J Chem Theory Comput. 2025 Oct 23;21(21):11106–25. doi: 10.1021/acs.jctc.5c01044 (PMC12613327; doi:10.1021/acs.jctc.5c01044)
Supplement: Supplementary file 2 [file ct5c01044_si_002.zip › SI-data/xyzs/m1178.xyz]

47
-1.4076820983624320e+03 frame 32   xyz file generated by TeraChem
     C     1.6042065233   -0.6234511845   -0.1126570930
     O     2.3921271343    0.5495299232    0.0106910624
     C     3.0957975176    0.7243760359    1.1505154674
     C     3.0703153157   -0.1490292327    2.2397746995
     C     3.8455988400    0.1291239870    3.3624008534
     C     4.6513934274    1.2666573749    3.4256847580
     C     4.6587908461    2.1384992316    2.3252342008
     C     3.8956980854    1.8743811568    1.2046833099
     C     5.4785520960    1.5704564128    4.6140317544
     C     5.8841137273    0.5565497288    5.5361058525
     C     6.6499428816    0.8926821701    6.6101333618
     C     7.0344444488    2.2424761000    6.7650853880
     N     6.6070389492    3.1284144976    5.7974133522
     N     5.8300060651    2.8283550629    4.7530788812
     C     7.0705684321    4.3994138128    6.0835182492
     C     6.8119149851    5.5752377783    5.2445513549
     O     6.3627292751    5.5770340647    4.1176899146
     O     7.1590129029    6.6876356353    5.9060934111
     C     7.0023573619    7.9077059901    5.1756099222
     C     7.8064413622    4.3068398570    7.2562972552
     C     7.7956307663    2.9712042017    7.6931086807
     C     8.4873013782    2.4917067812    8.8889165974
     O     9.1695471754    3.1993936965    9.6072322268
     O     8.2890500290    1.1874059606    9.1083573005
     C     8.9454116926    0.6460483148   10.2587205004
     C     8.5695861405    5.4185699381    7.9013992585
     O     9.6799990907    5.7550428360    7.5575109435
     O     7.8761695901    5.9795233365    8.8859166287
     C     8.5399923232    7.0540855575    9.5614211613
     H     1.1469440329   -0.5738963593   -1.1022608622
     H     0.8182641512   -0.6568179314    0.6514744401
     H     2.2234162918   -1.5256247721   -0.0395465381
     H     2.4521603938   -1.0406775196    2.2305194326
     H     3.7918882570   -0.5566945402    4.2039783520
     H     5.2789699433    3.0298535138    2.3580829408
     H     3.9084613639    2.5435177534    0.3483199522
     H     5.5972351553   -0.4759048859    5.3703443006
     H     6.9816342075    0.1601293200    7.3367989512
     H     7.3287637132    8.6968902778    5.8529141850
     H     5.9551833784    8.0506256111    4.8969855419
     H     7.6225494494    7.8951047719    4.2754472521
     H     8.6857500897   -0.4124797799   10.2726450871
     H     8.5888385227    1.1390647814   11.1669251374
     H    10.0278171599    0.7733258721   10.1741780795
     H     7.8429481742    7.3943754113   10.3271501039
     H     8.7627326130    7.8618990792    8.8593653154
     H     9.4670583506    6.6972110553   10.0175324069
