# Supplementary material for: Data-Driven Recommendation of Optimal Tuning Scheme for Range-Separated Hybrid Functionals in Solution-Phase UV/Vis Absorption Energy Prediction
Source: J Chem Theory Comput. 2025 Oct 23;21(21):11106–25. doi: 10.1021/acs.jctc.5c01044 (PMC12613327; doi:10.1021/acs.jctc.5c01044)
Supplement: Supplementary file 2 [file ct5c01044_si_002.zip › SI-data/xyzs/m0266.xyz]

25
-6.1030146975780622e+02 frame 25   xyz file generated by TeraChem
     C     1.3775507711   -0.0219583376   -0.0122661268
     C     0.6068998611   -0.3268475919    1.1071747743
     C    -0.7757576561   -0.1904579077    1.0626346618
     C    -1.4108599734    0.2522841075   -0.1027304261
     C    -0.6294227742    0.5566787422   -1.2216315664
     C     0.7533145067    0.4202768440   -1.1759802232
     C    -2.8731597182    0.4030964361   -0.1727858120
     N    -3.4813429587    0.8754960991   -1.3003788415
     C    -4.7765898635    0.8838165619   -1.0282971510
     N    -5.0212084631    0.4221284808    0.2633824119
     C    -3.8007698362    0.1148731310    0.8088835544
     C    -6.2844760649    0.3327768491    0.7857554900
     C    -7.3467071173    0.7074180493    0.0230810610
     C    -7.1443278081    1.1863697715   -1.3019141528
     C    -5.8829874485    1.2739976022   -1.8209856687
     H     2.4592432647   -0.1283467390    0.0230455684
     H     1.0846724720   -0.6718239635    2.0212999319
     H    -1.3636766074   -0.4296761067    1.9459466684
     H    -1.1255321091    0.9011231724   -2.1246403108
     H     1.3469928500    0.6609441706   -2.0549867649
     H    -3.7134693748   -0.2713624523    1.8138734724
     H    -6.3601533043   -0.0409378483    1.8011105788
     H    -8.3463103983    0.6356805593    0.4390580793
     H    -8.0022301814    1.4822358301   -1.8990977104
     H    -5.6904834486    1.6338367965   -2.8265576705
