# Supplementary material for: Data-Driven Recommendation of Optimal Tuning Scheme for Range-Separated Hybrid Functionals in Solution-Phase UV/Vis Absorption Energy Prediction
Source: J Chem Theory Comput. 2025 Oct 23;21(21):11106–25. doi: 10.1021/acs.jctc.5c01044 (PMC12613327; doi:10.1021/acs.jctc.5c01044)
Supplement: Supplementary file 2 [file ct5c01044_si_002.zip › SI-data/xyzs/m0272.xyz]

40
-1.2009369398012823e+03 frame 16   xyz file generated by TeraChem
     F     1.8237258579    0.2788224231   -0.1210303102
     C     0.4887316024    0.1804857170   -0.0121137443
     C    -0.3073741709    0.7446714291   -0.9974246252
     C    -1.6864989461    0.6456489357   -0.8778437158
     C    -2.2692377790   -0.0095886629    0.2131730624
     C    -1.4349435553   -0.5683905972    1.1858865922
     C    -0.0520392336   -0.4777271929    1.0809293863
     C    -3.7348095853   -0.0987123966    0.3239724852
     N    -4.5047786467    0.4412341246   -0.6346098416
     N    -5.7562364766    0.1991863184   -0.2433493576
     C    -5.8221098354   -0.4906982175    0.9562501680
     C    -4.5008900067   -0.6926941965    1.3387868902
     C    -7.0995878803   -0.8040478079    1.4751550273
     C    -8.2180653387   -0.4187484199    0.7802116175
     C    -8.0947884693    0.2900977156   -0.4542985504
     C    -6.8642336338    0.5856972905   -0.9427684831
     C    -9.5551417738   -0.7153876263    1.2730085223
     N   -10.6919217279   -0.4119887254    0.7306187311
     N   -11.6691408508   -0.9014604025    1.5664471652
     C   -11.0594938371   -1.4690626607    2.5597890722
     O    -9.7120390751   -1.3877488121    2.4371250448
     C   -11.6374927651   -2.1401236166    3.7182406431
     C   -13.0294054244   -2.2107365777    3.8361070985
     C   -13.5967517502   -2.8451808779    4.9328035189
     C   -12.7835463324   -3.4101924925    5.9136342490
     C   -11.3980183471   -3.3397956314    5.7957539565
     C   -10.8214912750   -2.7063612197    4.7010162052
     H     0.1556462322    1.2518553701   -1.8387774954
     H    -2.3295528731    1.0815916338   -1.6366233314
     H    -1.8635041988   -1.0833805444    2.0415964336
     H     0.6047929971   -0.9073059512    1.8314359207
     H    -4.1625269637   -1.1994214481    2.2312107681
     H    -7.1719599966   -1.3432109196    2.4140237366
     H    -8.9835823655    0.5902541075   -0.9973430828
     H    -6.6702027883    1.1175736546   -1.8666259023
     H   -13.6520022716   -1.7660563814    3.0647781159
     H   -14.6786098259   -2.8990748569    5.0231004885
     H   -13.2312366857   -3.9062580587    6.7713157396
     H   -10.7617512581   -3.7798538819    6.5593043120
     H    -9.7404506307   -2.6508606793    4.6080837774
