# Supplementary material for: Data-Driven Recommendation of Optimal Tuning Scheme for Range-Separated Hybrid Functionals in Solution-Phase UV/Vis Absorption Energy Prediction
Source: J Chem Theory Comput. 2025 Oct 23;21(21):11106–25. doi: 10.1021/acs.jctc.5c01044 (PMC12613327; doi:10.1021/acs.jctc.5c01044)
Supplement: Supplementary file 2 [file ct5c01044_si_002.zip › SI-data/xyzs/m0514.xyz]

39
-1.6506264327564486e+03 frame 41   xyz file generated by TeraChem
     O     1.5835114725    1.5775389803   -1.0082015697
     N     1.5501938189    1.0812114519    0.1076596045
     O     0.7478654827    0.2252927536    0.4490187025
     C     2.5238357556    1.5378304130    1.0905440497
     C     3.4278656524    2.5313842689    0.7353044874
     C     4.3502988467    2.9590355353    1.6754176961
     C     4.3772578912    2.4111440533    2.9691732283
     C     3.4471043500    1.4079899983    3.2924698181
     C     2.5226333051    0.9697705047    2.3582924236
     C     5.3442027739    2.8867562132    3.9589637552
     S     6.1547772495    4.4084144686    3.7581943644
     C     7.0456908280    4.2441281089    5.2378199608
     C     6.7149497622    3.0607352656    5.8550603078
     C     5.7457155994    2.2955270173    5.1341467813
     O     5.3096166179    1.0924850754    5.5711959544
     C     5.6191169307    0.8522315237    6.9478819082
     C     7.0515888105    1.2288961545    7.2355576481
     O     7.2476352200    2.6306005699    7.0211576200
     C     7.9940087739    5.2702924954    5.6684176941
     C     8.3873865780    5.3653102331    7.0143153565
     C     9.2874445626    6.3362902244    7.4231099426
     C     9.7908543872    7.2264361327    6.4828533267
     C     9.4181808678    7.1674364694    5.1454423897
     C     8.5257266745    6.1871049522    4.7457725647
     N    10.7353384845    8.2498891453    6.9109802750
     O    11.0747336496    8.2636501943    8.0845328718
     O    11.1405871011    9.0435752246    6.0751672966
     H     3.4086973217    2.9541238766   -0.2633059748
     H     5.0678119145    3.7238269240    1.3889091882
     H     3.4466156701    0.9730161570    4.2849206880
     H     1.8015885306    0.1987443145    2.6073579207
     H     5.4547277140   -0.2140956367    7.1144220125
     H     4.9347122128    1.4319019474    7.5795355124
     H     7.7362304164    0.6646767887    6.5902674514
     H     7.3003532586    1.0433089280    8.2821528881
     H     7.9802524831    4.6769992637    7.7459908253
     H     9.5921405090    6.4128186366    8.4612633541
     H     9.8307901879    7.8735224016    4.4330439955
     H     8.2520902582    6.1279688923    3.6953051887
