# Supplementary material for: Data-Driven Recommendation of Optimal Tuning Scheme for Range-Separated Hybrid Functionals in Solution-Phase UV/Vis Absorption Energy Prediction
Source: J Chem Theory Comput. 2025 Oct 23;21(21):11106–25. doi: 10.1021/acs.jctc.5c01044 (PMC12613327; doi:10.1021/acs.jctc.5c01044)
Supplement: Supplementary file 2 [file ct5c01044_si_002.zip › SI-data/xyzs/m1144.xyz]

71
-1.9256347457029265e+03 frame 91   xyz file generated by TeraChem
     C     1.2214620641   -0.0181945399    1.8837441548
     H     1.0236324308   -1.0204033869    2.2770659222
     C     2.4179228473   -0.0052856030    0.9978549495
     C     3.1596748892   -1.0312961417    0.5799624742
     O     4.2122888242   -0.7446758731   -0.2288478831
     C     4.3024748803    0.6951566975   -0.2479034186
     C     2.9786037554    1.2296012696    0.3374081837
     O     2.1148467745    1.7006910769   -0.6791361049
    Si     1.2226372445    3.1319254019   -0.6809803411
     C     2.1829888730    4.4535837076   -1.6575013411
     C     2.5200464509    3.9198405633   -3.0554275252
     C     1.3235535215    5.7173218968   -1.7942315933
     C     3.4852070662    4.8056987314   -0.9278394757
     C    -0.3818452432    2.6841542529   -1.5426759938
     C     0.8876646587    3.7160671726    1.0741178704
     C     5.5029908021    1.1249513562    0.5801404298
     O     6.7092108169    0.5305887218    0.1723382058
    Si     7.5948427781    0.9118438413   -1.2084330139
     C     9.4056919143    0.6463405610   -0.7032774612
     C     9.5977124554   -0.7869122907   -0.1913516253
     C    10.3190580072    0.8759278256   -1.9146589842
     C     9.7817748986    1.6327610830    0.4088600565
     C     7.1076539310   -0.2480632677   -2.6054893789
     C     7.2675166024    2.6917730203   -1.7167987850
     N     2.9668136660   -2.4086561963    0.8241460731
     C     1.8993031049   -3.0694453090    0.2524223412
     C     1.6766004216   -4.3824391998    0.4412989893
     C     2.5835401540   -5.1568866739    1.2662734861
     O     2.4958396865   -6.3511909588    1.5085993124
     N     3.6325124102   -4.4058766047    1.8007128685
     C     3.8855746054   -3.0647180982    1.6426759581
     O     4.8201992768   -2.4939571281    2.1732376120
     H     1.3619231787    0.6611800413    2.7334339135
     H     0.3270595365    0.3165268496    1.3436490394
     H     4.4075110998    0.9964660535   -1.2947245813
     H     3.1780514514    2.0262526783    1.0685763052
     H     1.6158648052    3.6777305334   -3.6280354848
     H     3.1387095967    3.0154791969   -3.0026742180
     H     3.0804837734    4.6755579052   -3.6256772464
     H     0.3869139136    5.5172911028   -2.3294922125
     H     1.8695102679    6.4859058705   -2.3612631902
     H     1.0698552124    6.1489757433   -0.8176159754
     H     4.1347543556    3.9285991445   -0.8115887852
     H     3.2955093670    5.2215351905    0.0694302636
     H     4.0485029811    5.5579999823   -1.4997311454
     H    -0.1970785750    2.2675030697   -2.5395439501
     H    -1.0323953545    3.5590620984   -1.6587739264
     H    -0.9287766193    1.9336582308   -0.9594637077
     H     1.8032015276    3.9456656396    1.6310625636
     H     0.3235964543    2.9661481343    1.6407061918
     H     0.2825069826    4.6307655829    1.0442453805
     H     5.5615930043    2.2231443876    0.5448134944
     H     5.3288061182    0.8349031424    1.6249025214
     H     9.3661253810   -1.5302157824   -0.9646329499
     H     8.9613181711   -0.9940465834    0.6773004868
     H    10.6429421987   -0.9428279176    0.1145543217
     H    10.1030787431    0.1718800401   -2.7280233960
     H    11.3711308932    0.7339290592   -1.6263574047
     H    10.2231307350    1.8936817070   -2.3145281796
     H     9.1480739107    1.5033812931    1.2947450417
     H     9.6900880462    2.6744831608    0.0765244619
     H    10.8254563980    1.4750821101    0.7189657379
     H     7.2786329002   -1.2961944536   -2.3335770554
     H     7.6891031881   -0.0356567274   -3.5110375205
     H     6.0464810533   -0.1367071004   -2.8581180461
     H     7.4630616030    3.3969169165   -0.9005271798
     H     6.2300737029    2.8330645222   -2.0436177031
     H     7.9160328512    2.9650592514   -2.5583079845
     H     1.2589094732   -2.4448437663   -0.3621546317
     H     0.8315721541   -4.8803648743   -0.0177526148
     H     4.2893077548   -4.9022774986    2.3946090961
