# Supplementary material for: Data-Driven Recommendation of Optimal Tuning Scheme for Range-Separated Hybrid Functionals in Solution-Phase UV/Vis Absorption Energy Prediction
Source: J Chem Theory Comput. 2025 Oct 23;21(21):11106–25. doi: 10.1021/acs.jctc.5c01044 (PMC12613327; doi:10.1021/acs.jctc.5c01044)
Supplement: Supplementary file 2 [file ct5c01044_si_002.zip › SI-data/xyzs/m1150.xyz]

35
-7.2834209079648326e+02 frame 43   xyz file generated by TeraChem
     C     3.1371454751    3.1067355385    1.5496387030
     C     2.5812431359    2.0394677408    0.6178875663
     N     2.8505540926    0.6762819001    1.0662295345
     C     2.2314092386    0.3455400760    2.3476672871
     C     0.7175424691    0.4365754398    2.3995949555
     C    -0.0968104925   -0.6463640447    1.9703481799
     C    -1.4618031066   -0.5304321467    1.9962994368
     C    -2.0547246164    0.6724579921    2.4557090237
     C    -1.1602912102    1.6850775785    2.8695367139
     N     0.1914541749    1.5624804992    2.8405355591
     C    -1.6695971943    2.9256123636    3.3589080208
     O    -0.7850494881    3.8640695686    3.7495434370
     C    -3.0276600298    3.1320876257    3.4209657144
     C    -3.9113234835    2.1109477165    3.0015139245
     C    -3.4511778006    0.9051233415    2.5292650894
     C     2.5754195606   -0.3102058403    0.0239655673
     C     3.6412534906   -0.3336254883   -1.0647351590
     H     3.0413820805    4.0929309406    1.0819564319
     H     4.1984322449    2.9250141806    1.7548330925
     H     2.6000722448    3.1404777586    2.5030850889
     H     3.0556376440    2.1551128435   -0.3622466223
     H     1.4999068341    2.2103671468    0.4613145579
     H     2.6316247151    1.0173176678    3.1137548494
     H     2.5399444087   -0.6736284802    2.6105346929
     H     0.3751362711   -1.5656603990    1.6343436959
     H    -2.0984017776   -1.3526228812    1.6752844215
     H     0.0970689108    3.4613130187    3.5992893338
     H    -3.4109975527    4.0784803541    3.7929862485
     H    -4.9816734404    2.2947517261    3.0593791039
     H    -4.1397190344    0.1259215208    2.2113778211
     H     1.5800095198   -0.1617224301   -0.4348857765
     H     2.5523133142   -1.2963599520    0.5034323491
     H     3.6720978988    0.5957838195   -1.6433684577
     H     3.4378944526   -1.1495983935   -1.7675760622
     H     4.6316556731   -0.4952491152   -0.6248574694
