# Supplementary material for: Data-Driven Recommendation of Optimal Tuning Scheme for Range-Separated Hybrid Functionals in Solution-Phase UV/Vis Absorption Energy Prediction
Source: J Chem Theory Comput. 2025 Oct 23;21(21):11106–25. doi: 10.1021/acs.jctc.5c01044 (PMC12613327; doi:10.1021/acs.jctc.5c01044)
Supplement: Supplementary file 2 [file ct5c01044_si_002.zip › SI-data/xyzs/m0299.xyz]

41
-1.0610703193827787e+03 frame 80   xyz file generated by TeraChem
     C     2.2435735352   -0.8659834899   -0.2026286602
     C     0.7509655417   -0.6782995872   -0.1925444679
     C     0.1820829589    0.5349976172   -0.6041415295
     C    -1.1892998831    0.7314438538   -0.5945957265
     C    -2.0366758629   -0.2978997466   -0.1671254591
     C    -1.4839929593   -1.5101114071    0.2418260558
     C    -0.1054260986   -1.6956015847    0.2287100855
     N    -3.4504430681   -0.2068937533   -0.1181521489
     N    -3.9085897395    0.9137935660   -0.4754522772
     C    -5.2729373608    1.0226948456   -0.4300027351
     C    -6.2792904183    0.0867510944   -0.0449437049
     N    -6.0659395244   -1.1974916745    0.3110217750
     N    -7.5073772438    0.6065227733   -0.1034919427
     N    -7.3193291822    1.8792440492   -0.5360511178
     C    -5.9808786794    2.1916878825   -0.7477583681
     N    -5.5720709538    3.3986112054   -1.1517305105
     C    -6.5194461491    4.2975858667   -1.3371838405
     C    -7.8874363281    4.0483802517   -1.1411012584
     C    -8.3020575125    2.7973796961   -0.7274433136
     C    -9.7205845022    2.4542391202   -0.5035284616
     C   -10.2703836286    1.2476203106   -0.9504678571
     C   -11.6270457232    0.9982971656   -0.7824752757
     C   -12.4444290464    1.9382459121   -0.1593823574
     C   -11.9013291884    3.1371088277    0.2933454813
     C   -10.5469380907    3.3965960347    0.1178324893
     H     2.7301882461   -0.1988064915    0.5195095426
     H     2.6658413862   -0.6379073752   -1.1883619760
     H     2.5179004168   -1.8941099165    0.0535358401
     H     0.8336620893    1.3404796013   -0.9395541683
     H    -1.6232943328    1.6737038008   -0.9155645352
     H    -2.1504860485   -2.3048882909    0.5686910931
     H     0.3117775335   -2.6479434673    0.5505160441
     H    -5.1013445615   -1.4402411562    0.5005589562
     H    -6.8072696447   -1.6911976162    0.7858535225
     H    -6.1936080888    5.2821388936   -1.6696836699
     H    -8.6251471283    4.8172486793   -1.3394814762
     H    -9.6335412688    0.5096629606   -1.4259767780
     H   -12.0475425923    0.0615684108   -1.1396129909
     H   -13.5038739954    1.7344187269   -0.0240201081
     H   -12.5313797902    3.8720310504    0.7879351020
     H   -10.1206508563    4.3277535818    0.4832823359
