# Supplementary material for: Data-Driven Recommendation of Optimal Tuning Scheme for Range-Separated Hybrid Functionals in Solution-Phase UV/Vis Absorption Energy Prediction
Source: J Chem Theory Comput. 2025 Oct 23;21(21):11106–25. doi: 10.1021/acs.jctc.5c01044 (PMC12613327; doi:10.1021/acs.jctc.5c01044)
Supplement: Supplementary file 2 [file ct5c01044_si_002.zip › SI-data/xyzs/m1187.xyz]

53
-1.5240733498304689e+03 frame 85   xyz file generated by TeraChem
     C     1.2894749052    2.0033504427    1.1864983004
     O     2.7191868107    1.9677374223    1.1027681008
     C     3.2079699606    1.1207241754    0.2037433875
     O     2.5184132428    0.4137580265   -0.5103922647
     C     4.6714257483    1.0797951975    0.1178816603
     N     5.6018349210    1.8277094499    0.8209724392
     N     5.3065372193    2.7543412483    1.7393904771
     C     6.3229306385    3.3711206223    2.3048672680
     C     5.9325597329    4.3692535614    3.3054831531
     C     6.7831158579    5.1019867079    4.0397003021
     C     6.3726016120    6.1289985650    5.0086706629
     C     5.2446099591    6.8931502515    4.7821031239
     C     4.8478977245    7.9074044639    5.6787578088
     C     5.5940602846    8.1666120088    6.7990302936
     C     6.7632908675    7.4112500308    7.0765573160
     C     7.1614664250    6.3756772809    6.1832522352
     C     8.3170200447    5.6155953213    6.5087948652
     C     9.0472207950    5.8858765904    7.6397581895
     C     8.6591499559    6.9259234084    8.5142077431
     C     7.5392872437    7.6674168753    8.2377827266
     C     7.6838330220    3.0864324667    1.9709776107
     C     7.9574150016    2.1390833585    1.0352318456
     C     6.8738420793    1.4711691630    0.4245026186
     C     6.7550153621    0.4735543988   -0.5527277740
     C     5.3794103963    0.2421356899   -0.7315268564
     C     4.7632959459   -0.7769049492   -1.6359790714
     O     4.5444459204   -1.9210133625   -1.3107381073
     O     4.5199036295   -0.2674921796   -2.8389695190
     C     3.9577298357   -1.1846571521   -3.7846797432
     C     7.8932379039   -0.1542597397   -1.2229372299
     O     9.0598918058    0.0996218871   -0.9840665904
     O     7.5058865552   -1.0483913693   -2.1397071205
     C     8.5640869220   -1.7156145969   -2.8334633544
     H     1.0634432569    2.7357996845    1.9613453181
     H     0.9003844037    1.0199585583    1.4625518563
     H     0.8601046375    2.3119501601    0.2298784207
     H     4.8569681967    4.4738632132    3.4352845157
     H     7.8544962076    4.9542581807    3.9217306378
     H     4.6653524295    6.7310372724    3.8762930436
     H     3.9561876329    8.4911481376    5.4639660648
     H     5.3049315923    8.9552949427    7.4909062457
     H     8.6255393381    4.7984581319    5.8632653347
     H     9.9287960834    5.2913789019    7.8678513235
     H     9.2464153816    7.1298333146    9.4063597797
     H     7.2228108336    8.4651685717    8.9070144526
     H     8.4892198207    3.6231809689    2.4590988307
     H     8.9670530281    1.8783409318    0.7394031438
     H     3.8343890129   -0.6163078255   -4.7065175866
     H     2.9914254175   -1.5502778675   -3.4274775876
     H     4.6345242972   -2.0286327926   -3.9419292089
     H     8.0732917210   -2.4014933554   -3.5241104816
     H     9.1927428777   -2.2670209024   -2.1293874484
     H     9.1745719414   -0.9932458687   -3.3816203103
