# Supplementary material for: Data-Driven Recommendation of Optimal Tuning Scheme for Range-Separated Hybrid Functionals in Solution-Phase UV/Vis Absorption Energy Prediction
Source: J Chem Theory Comput. 2025 Oct 23;21(21):11106–25. doi: 10.1021/acs.jctc.5c01044 (PMC12613327; doi:10.1021/acs.jctc.5c01044)
Supplement: Supplementary file 2 [file ct5c01044_si_002.zip › SI-data/xyzs/m1193.xyz]

51
-1.5360245420942988e+03 frame 57   xyz file generated by TeraChem
     C     1.3293969221   -0.3132199896   -0.1853607629
     O     2.7410555390   -0.0997485290   -0.0749599383
     C     3.1572521502    1.1208403969   -0.4250515111
     O     2.4242407336    2.0192507607   -0.7660016125
     C     4.6428533551    1.2099217738   -0.3713625538
     C     5.4796881358    0.3921685918   -1.1119756516
     C     5.0856382130   -0.6747866791   -2.0312115217
     N     4.0867271659   -0.3624911765   -2.8567717233
     C     3.7134114239   -1.2583981161   -3.7637212822
     C     2.5982971472   -0.9219050709   -4.6113087623
     N     1.7006447110   -0.6645246243   -5.2970762777
     C     4.3994888377   -2.4693007363   -3.9017836796
     N     5.3384291572   -2.8266294064   -3.0310335372
     C     5.6548996128   -1.9823419639   -2.0524505013
     C     6.5755278863   -2.5006611813   -1.0168915538
     C     7.6117261505   -3.3636145328   -1.3914375249
     C     8.4627643059   -3.8905419395   -0.4280547867
     C     8.2752198352   -3.5755668479    0.9165148970
     C     7.2328438596   -2.7333219602    1.2959292504
     C     6.3859279934   -2.1922775530    0.3348951860
     C     4.0981310918   -3.3894195207   -4.9680599836
     N     3.8497793602   -4.1218389089   -5.8308512909
     N     6.7831671698    0.7938775984   -0.8623763538
     C     6.7766974996    1.8364559865    0.0485837221
     C     5.4360391718    2.1095617592    0.3737075678
     C     5.0338293606    3.0996816783    1.3697030416
     O     5.7831664352    3.9222776158    1.8671302423
     O     3.7393176200    2.9994776068    1.6967063415
     C     3.2718611789    3.9565199335    2.6480254160
     C     8.0078608368    2.3997694759    0.4511707379
     C     9.1875387764    1.9413375947   -0.0753661908
     C     9.1348066585    0.8994717939   -1.0484636348
     C     7.9523432154    0.3525186284   -1.4292352916
     C    10.5132979117    2.5151240920    0.3272765878
     H     1.1616133018   -1.3394699635    0.1413869796
     H     1.0091407565   -0.1830281230   -1.2228047555
     H     0.7878242374    0.3874574732    0.4551482308
     H     7.7463868229   -3.6113793060   -2.4410652541
     H     9.2729572629   -4.5508486284   -0.7269026682
     H     8.9394432651   -3.9914827527    1.6702415334
     H     7.0734056332   -2.4992447183    2.3453480797
     H     5.5617119312   -1.5512712781    0.6377986996
     H     2.2099231358    3.7459541315    2.7774923314
     H     3.4156198227    4.9729947641    2.2715472436
     H     3.8018911743    3.8434441843    3.5977577938
     H     7.9792109189    3.2082028659    1.1732871882
     H    10.0480148572    0.5339950917   -1.5087817506
     H     7.8694002754   -0.4192100159   -2.1837255003
     H    10.3920878604    3.3230968637    1.0541260222
     H    11.0465916179    2.9101060169   -0.5454868051
     H    11.1502732916    1.7413077241    0.7722121523
