# Supplementary material for: Data-Driven Recommendation of Optimal Tuning Scheme for Range-Separated Hybrid Functionals in Solution-Phase UV/Vis Absorption Energy Prediction
Source: J Chem Theory Comput. 2025 Oct 23;21(21):11106–25. doi: 10.1021/acs.jctc.5c01044 (PMC12613327; doi:10.1021/acs.jctc.5c01044)
Supplement: Supplementary file 2 [file ct5c01044_si_002.zip › SI-data/xyzs/m1408.xyz]

57
-1.2452520293504449e+03 frame 64   xyz file generated by TeraChem
     C     1.4768110078    0.0739699565   -0.8404847729
     C     2.5554763380   -0.3049398583    0.1698960940
     N     2.6212556498    0.5886076399    1.3123594350
     C     1.8409070929    0.3969872541    2.4279662609
     C     0.8479405507   -0.6090379116    2.4734038346
     C     0.0627923577   -0.7970945726    3.5964339502
     C     0.2026569024   -0.0021882571    4.7434056854
     C     1.1894057042    0.9907154744    4.6973200298
     C     1.9900993217    1.1917130947    3.5847119715
     C    -0.6081922081   -0.1559374532    5.9505877609
     C    -1.6228183664   -1.0176382399    6.1383302044
     C    -2.4282419537   -1.1612823661    7.3518781791
     C    -2.1814216300   -0.3972985021    8.5404123261
     C    -2.9493831532   -0.5540920378    9.6484492066
     N    -3.9804023585   -1.4557573707    9.6378343605
     C    -4.2702813007   -2.2253359816    8.5170902414
     C    -3.4688556154   -2.0634193306    7.3653388588
     N    -5.3070431955   -3.0205395459    8.7401192014
     C    -5.6954960535   -2.7639119949   10.0252464220
     C    -4.8929181014   -1.8004134294   10.6039151577
     C    -6.8374576104   -3.4656415819   10.6286097458
     C    -7.6094803529   -4.3346887144    9.8581510099
     C    -8.7010670580   -5.0110322321   10.3957131920
     C    -9.0376704122   -4.8219637613   11.7366047683
     C    -8.2708056565   -3.9548425590   12.5234188153
     C    -7.1885325781   -3.2899432652   11.9744503250
     O   -10.0781447031   -5.4282392156   12.3634933709
     C   -10.8901399126   -6.2908844544   11.5940804544
     C     3.5409538714    1.7065417118    1.2070852043
     C     4.9271631034    1.4124653092    1.7726497160
     H     1.4839176700   -0.6179785604   -1.6905607913
     H     1.6452649340    1.0866489122   -1.2245118964
     H     0.4814044128    0.0484699773   -0.3844768513
     H     3.5387280956   -0.2880516354   -0.3152696774
     H     2.4143973248   -1.3341472639    0.5189255666
     H     0.6743591748   -1.2458462985    1.6122899974
     H    -0.6844867048   -1.5868849729    3.5696046540
     H     1.3403016653    1.6264826135    5.5688071904
     H     2.7497774623    1.9652822162    3.6263316119
     H    -0.3343138325    0.5214630252    6.7601573022
     H    -1.9108057473   -1.6886478834    5.3296183954
     H    -1.3701042992    0.3212503519    8.5796537620
     H    -2.8022315429   -0.0023734405   10.5706768897
     H    -3.7028083881   -2.6698557139    6.4951707377
     H    -4.8879075079   -1.3337310298   11.5781383884
     H    -7.3452061874   -4.4799348517    8.8143103007
     H    -9.2766877895   -5.6777349921    9.7616047342
     H    -8.5433116537   -3.8198202046   13.5667905921
     H    -6.6049823333   -2.6255094715   12.6078304766
     H   -11.6624623985   -6.6617647891   12.2708606626
     H   -10.3150283031   -7.1392542864   11.2011111593
     H   -11.3638741547   -5.7579204971   10.7595134612
     H     3.1038383376    2.5859471724    1.6936659715
     H     3.6226106551    1.9646568287    0.1442902172
     H     4.8758567765    1.1689927723    2.8392990300
     H     5.5866236219    2.2792342377    1.6487309306
     H     5.3829978086    0.5611316044    1.2542464153
