# Supplementary material for: Data-Driven Recommendation of Optimal Tuning Scheme for Range-Separated Hybrid Functionals in Solution-Phase UV/Vis Absorption Energy Prediction
Source: J Chem Theory Comput. 2025 Oct 23;21(21):11106–25. doi: 10.1021/acs.jctc.5c01044 (PMC12613327; doi:10.1021/acs.jctc.5c01044)
Supplement: Supplementary file 2 [file ct5c01044_si_002.zip › SI-data/xyzs/m0716.xyz]

46
-1.5603717818628520e+03 frame 45   xyz file generated by TeraChem
     C     2.4421373266    0.2120575098   -1.3465363539
     C     3.2418750258   -0.4396334327   -0.2392419369
     O     3.6582140985    0.5313165945    0.7397028804
     C     4.7950879846    1.2143022805    0.4776033972
     O     5.4492831998    1.0229883251   -0.5304791314
     C     5.1281061363    2.1655439298    1.5395669746
     C     4.5212319027    2.1833893047    2.8088355442
     N     3.5078614142    1.4405274371    3.2555401422
     S     5.2620096960    3.3326429123    3.8834299175
     C     6.3931246776    3.8075991457    2.6173709429
     C     6.1999572166    3.1137825362    1.4456051640
     C     7.0049250290    3.4101137190    0.2369370847
     C     8.3960122166    3.2817295032    0.2634108610
     C     9.1552245038    3.6034777711   -0.8592139792
     C     8.5322575640    4.0652506236   -2.0151940348
     C     7.1446450981    4.2008826085   -2.0457591904
     C     6.3851186550    3.8713686145   -0.9292567007
     N     7.2994008345    4.8107552590    2.8120758950
     N     7.2838354120    5.3110544874    3.9688196285
     C     8.2175882774    6.3464029507    4.1860788568
     C     9.1648453852    6.7772171595    3.2525893152
     C    10.0499322858    7.8011842963    3.5626396889
     C     9.9948329189    8.4120780542    4.8218156114
     C     9.0473628735    7.9847176508    5.7609529516
     C     8.1724644933    6.9611054103    5.4431979511
     O    10.8134257074    9.4120239650    5.2201192431
     C    11.7855274666    9.8794091448    4.2993536034
     H     2.0838918747   -0.5554620223   -2.0413060271
     H     3.0592466543    0.9223184650   -1.9050083829
     H     1.5739995736    0.7399599061   -0.9384010528
     H     4.1277459110   -0.9483606892   -0.6273529459
     H     2.6367991256   -1.1520579804    0.3262372781
     H     3.0761815614    0.7732928147    2.6302635323
     H     3.1844776716    1.5054946845    4.2096747205
     H     8.8825320621    2.9216184082    1.1664192794
     H    10.2367717187    3.4934512939   -0.8272732086
     H     9.1249059809    4.3201174302   -2.8908030762
     H     6.6516990928    4.5649575448   -2.9443059255
     H     5.3032216696    3.9777401180   -0.9557648889
     H     9.2076055883    6.3008039613    2.2773399454
     H    10.7780878246    8.1150705759    2.8217232733
     H     9.0183295429    8.4685526633    6.7336166726
     H     7.4352599837    6.6195608298    6.1659390536
     H    12.3266504745   10.6753492752    4.8139477092
     H    11.3150038826   10.2836840891    3.3948444040
     H    12.4857246902    9.0822297841    4.0222430483
