# Supplementary material for: Data-Driven Recommendation of Optimal Tuning Scheme for Range-Separated Hybrid Functionals in Solution-Phase UV/Vis Absorption Energy Prediction
Source: J Chem Theory Comput. 2025 Oct 23;21(21):11106–25. doi: 10.1021/acs.jctc.5c01044 (PMC12613327; doi:10.1021/acs.jctc.5c01044)
Supplement: Supplementary file 2 [file ct5c01044_si_002.zip › SI-data/xyzs/m0058.xyz]

86
-2.4130960585205012e+03 frame 77   xyz file generated by TeraChem
     N    -0.7631486914   -1.0830339272   -3.5528804447
     C    -1.4303317094   -0.3282607443   -2.9664428013
     C    -2.2830772154    0.5538926947   -2.2662956834
     C    -1.8243877869    1.6936599488   -1.5898275923
     O    -2.7454892099    2.4262679395   -0.9678182136
     C    -2.1217059403    3.5663446851   -0.3114805631
     C    -0.6443984579    3.4214969627   -0.6342356088
     C    -0.5345611959    2.2393080236   -1.4271311334
     C     0.6428700030    1.6734914742   -1.9545659548
     N     1.6303823753    1.2218501508   -2.3794909390
     C     0.2633967659    4.3360483634   -0.1624993710
     C     1.6541658683    4.3076193661   -0.4602967105
     C     2.7137155533    5.0869230932   -0.0583490903
     C     2.7362724140    6.1467209599    0.9109891901
    Cl     1.4325850849    6.2406005150    2.0677942574
     C     3.7795954750    7.0450592762    1.0123223841
     C     3.8589710027    7.9790232128    2.0892245659
     C     4.8621569407    8.9007906889    2.2468806278
     C     4.9800687435    9.8639088498    3.2807549165
     N     4.4211518760    9.8585796863    4.4830074257
     C     3.6395653801    8.7915570055    5.0823894681
     C     4.7477273991   11.0410655509    5.2003440751
     C     5.5999556568   11.8133472831    4.4208048973
     C     5.8422986451   11.1049054094    3.1147993280
     C     5.3690467932   11.9328802318    1.9109669399
     C     7.3208868190   10.7109037834    2.9541717914
     C     6.0731652594   13.0212863462    4.9066401689
     C     5.6652052281   13.4321440903    6.1772208417
     C     4.8020201533   12.6451951683    6.9403483421
     C     4.3224807877   11.4253560817    6.4624168699
     C     4.9007084098    7.0313864352   -0.0023808077
     C     4.6743904965    6.1382176105   -1.2326068840
     C     4.0616984511    4.8322589474   -0.6968813638
     C     3.7122510711    6.7455832424   -2.2601127485
     C     3.4958256530    6.0551576399   -3.4599899199
     C     2.6188025177    6.5399298566   -4.4226541325
     C     1.9366416133    7.7372013526   -4.2076661840
     C     2.1452992213    8.4358057132   -3.0241504594
     C     3.0247659344    7.9431158288   -2.0586245040
     C     6.0377674590    5.9225598446   -1.8971082647
     C     6.7049755705    4.6965147834   -1.8852944440
     C     7.9634608966    4.5613232057   -2.4734450402
     C     8.5780157533    5.6510168711   -3.0795128070
     C     7.9217777040    6.8812311157   -3.0984092035
     C     6.6662486127    7.0109598306   -2.5162698334
     C    -2.7340490532    4.8184848175   -0.9204504902
     C    -2.4115527421    3.4359452397    1.1760462055
     C    -3.6656839422    0.2516106779   -2.2563096899
     N    -4.8020679903   -0.0071349474   -2.2558108209
     H    -0.1399001645    5.1342807964    0.4488127976
     H     1.9446394001    3.5437530541   -1.1786494921
     H     3.0437588941    7.9605846966    2.8028761434
     H     5.6243927989    8.9911828484    1.4788158720
     H     4.0070971514    7.8293095616    4.7198191669
     H     2.5789346688    8.9046961693    4.8393910249
     H     3.7689065333    8.8316387914    6.1645034577
     H     4.3130007657   12.2048613985    2.0069693027
     H     5.5070440334   11.3728766932    0.9803782068
     H     5.9625859793   12.8510452416    1.8517282320
     H     7.6625266793   10.0956890367    3.7926803371
     H     7.9273779059   11.6218568460    2.9193781044
     H     7.4801297101   10.1610007148    2.0209732885
     H     6.7443214142   13.6378011756    4.3131635735
     H     6.0218150617   14.3783781460    6.5758293766
     H     4.4916243578   12.9855818210    7.9247379563
     H     3.6435010209   10.8232125611    7.0584085984
     H     5.8143798925    6.6865739557    0.5013312425
     H     5.1115336206    8.0574025517   -0.3286554311
     H     4.7471207635    4.4067761763    0.0501316593
     H     3.9545741850    4.0961192578   -1.4996614502
     H     4.0333911811    5.1267658577   -3.6450506260
     H     2.4699775377    5.9839758119   -5.3458188723
     H     1.2510604847    8.1213293127   -4.9595396202
     H     1.6219676547    9.3722329497   -2.8431335723
     H     3.1605022719    8.5073343332   -1.1398302649
     H     6.2520822225    3.8261164075   -1.4190112704
     H     8.4609996374    3.5941110977   -2.4547283740
     H     9.5587815783    5.5446531742   -3.5374145242
     H     8.3877170140    7.7422967187   -3.5726939250
     H     6.1573729219    7.9727657062   -2.5506259691
     H    -2.5449999539    4.8527405692   -1.9979658505
     H    -2.2970378086    5.7087613949   -0.4578910751
     H    -3.8146442065    4.8265936546   -0.7445435946
     H    -1.9965188544    2.5017010472    1.5669413633
     H    -3.4929335177    3.4488703218    1.3465141191
     H    -1.9613784078    4.2739986812    1.7166100161
