# Supplementary material for: Data-Driven Recommendation of Optimal Tuning Scheme for Range-Separated Hybrid Functionals in Solution-Phase UV/Vis Absorption Energy Prediction
Source: J Chem Theory Comput. 2025 Oct 23;21(21):11106–25. doi: 10.1021/acs.jctc.5c01044 (PMC12613327; doi:10.1021/acs.jctc.5c01044)
Supplement: Supplementary file 2 [file ct5c01044_si_002.zip › SI-data/xyzs/m1434.xyz]

76
-1.8387849971299684e+03 frame 99   xyz file generated by TeraChem
     C     8.1037119829   -5.3166842705   -0.1731239193
     O     7.8270997559   -4.6128279505    1.0179955765
     C     6.9583157384   -3.5607860286    0.9384175449
     C     6.3817443557   -3.1005154337   -0.2416906512
     C     5.5049792775   -2.0050621812   -0.2273662439
     C     5.2209538925   -1.3950072752    0.9825134082
     C     5.8165432798   -1.8461157520    2.1658429648
     C     6.6722673061   -2.9254055672    2.1583991688
     C     5.2821539168   -1.0296929533    3.3221675631
     C     4.1861996654   -1.8546552889    4.0143733571
     C     6.3356461711   -0.6201279878    4.3464827565
     C     4.6693089145    0.2033886498    2.5589496672
     N     4.3482712889   -0.3368356024    1.2578088765
     C     3.9160335629    0.5437536874    0.1989281084
     C     3.4747064702    0.8230995208    3.2081786811
     C     3.3288723659    2.1461722967    3.3263012711
     C     4.3464051999    3.0673922673    2.8492066694
     C     5.5330936376    2.5030440463    2.4053078075
     O     5.7478354488    1.1724096151    2.4293965399
     C     6.6003667273    3.3242621417    1.9310749119
     C     6.4216681973    4.6892575052    1.9092202657
     C     5.2242937648    5.3012401949    2.3391101604
     C     4.1649674613    4.4857033244    2.8202841895
     C     2.9724159790    5.1277553507    3.2458689429
     C     2.8508086860    6.4947408450    3.1979289639
     C     3.9085201815    7.3012658826    2.7220227308
     C     5.0715249061    6.7112934690    2.3010626107
     C     7.8880095478    2.8242317462    1.4408988909
     N     8.7340960456    3.5087499160    0.7311542321
     C     9.8225688697    2.6761352783    0.5529746972
     C     9.5781672950    1.4953853258    1.2004495225
     O     8.3300456650    1.5910098616    1.7548097154
     C    10.3123111671    0.2530936072    1.4432155332
     C    11.6911417661    0.2743009480    1.6851459202
     C    12.3781416498   -0.9111118592    1.9182049233
     C    11.6974460386   -2.1267881765    1.9242432894
     C    10.3235270025   -2.1531234529    1.6969481641
     C     9.6330781124   -0.9699936357    1.4566146614
     C    10.9700189093    3.1128427986   -0.2592034475
     C    11.3041064128    4.4708072499   -0.2969633923
     C    12.3723995985    4.9140386787   -1.0687666563
     C    13.1191195315    4.0079716949   -1.8178098645
     C    12.7838847341    2.6563329878   -1.7967727827
     C    11.7141827054    2.2111785438   -1.0276876352
     H     8.7772950560   -6.1300537672    0.1045754767
     H     8.5980296044   -4.6754721006   -0.9152196114
     H     7.1887441662   -5.7361136682   -0.6120178283
     H     6.6060012608   -3.5752519705   -1.1915462701
     H     5.0667479274   -1.6553721447   -1.1582482225
     H     7.1387139126   -3.2975460917    3.0678554487
     H     4.6247796316   -2.7882708111    4.3819525461
     H     3.3767881510   -2.1102289386    3.3214773951
     H     3.7646052271   -1.3184300240    4.8723174197
     H     6.6967231443   -1.5085706878    4.8772402902
     H     5.9036563049    0.0610036299    5.0892605673
     H     7.1878978341   -0.1260389876    3.8754736424
     H     3.2167040810    1.2795717151    0.6057004510
     H     3.3875404894   -0.0332292155   -0.5673241323
     H     4.7549416047    1.0734101042   -0.2775005158
     H     2.6928666185    0.1469954806    3.5368723506
     H     2.4268488136    2.5395928296    3.7849323405
     H     7.2349545592    5.3113264932    1.5448056237
     H     2.1371533282    4.5392045937    3.6123778797
     H     1.9268466708    6.9625828295    3.5298762909
     H     3.7953575667    8.3819011636    2.6906115661
     H     5.8987008853    7.3125510475    1.9291373826
     H    12.2202918025    1.2235803680    1.6970012062
     H    13.4488076402   -0.8834462111    2.1063815179
     H    12.2372933649   -3.0525003144    2.1096252856
     H     9.7840762427   -3.0973845697    1.6968976627
     H     8.5621335262   -0.9905879042    1.2736713024
     H    10.7146498359    5.1752254610    0.2840179412
     H    12.6226230776    5.9723255942   -1.0848292325
     H    13.9547067402    4.3545378231   -2.4214036935
     H    13.3515888524    1.9437774031   -2.3906741055
     H    11.4464058423    1.1578394084   -1.0324186328
