# Supplementary material for: Data-Driven Recommendation of Optimal Tuning Scheme for Range-Separated Hybrid Functionals in Solution-Phase UV/Vis Absorption Energy Prediction
Source: J Chem Theory Comput. 2025 Oct 23;21(21):11106–25. doi: 10.1021/acs.jctc.5c01044 (PMC12613327; doi:10.1021/acs.jctc.5c01044)
Supplement: Supplementary file 2 [file ct5c01044_si_002.zip › SI-data/xyzs/m0927.xyz]

29
-1.1841437914510725e+03 frame 45   xyz file generated by TeraChem
    Cl    -1.9157265464   -0.7991208779    0.3929873409
     C    -0.2033425018   -0.4892074572    0.4170425547
     C     0.2573411899    0.8046920069    0.1856554740
     C     1.6224881631    1.0496150272    0.2061595328
     C     2.5370909814    0.0157496696    0.4548940239
     C     2.0401292995   -1.2740396844    0.6822527384
     C     0.6757043578   -1.5362415763    0.6660831820
     C     3.9858837447    0.2216745728    0.4880498866
     C     4.6466803879    1.3783210695    0.3161979571
     C     6.1222963201    1.3846071842    0.3876323249
     O     6.7692137016    0.3632974684    0.5860149538
     C     6.8145743696    2.7084787131    0.2055404802
     N     6.0160817565    3.7575457757   -0.0168917794
     C     6.5801672620    4.9455532077   -0.1861650664
     C     7.9626109090    5.0924769393   -0.1326406475
     N     8.7697774546    4.0599568048    0.0893375639
     C     8.2186812084    2.8500216148    0.2626358110
     C     9.1815352748    1.7292466989    0.5085026073
     H    -0.4460403096    1.6092097163   -0.0082135684
     H     1.9740698184    2.0615596565    0.0243038120
     H     2.7354422517   -2.0880187726    0.8760896171
     H     0.3004785940   -2.5396379479    0.8443382006
     H     4.5851389607   -0.6701995504    0.6758114536
     H     4.1472787767    2.3219418176    0.1277649799
     H     5.9259980917    5.7958455761   -0.3672677842
     H     8.4275942908    6.0669816764   -0.2715461410
     H    10.1949545862    2.1384995876    0.5093996544
     H     9.0974100725    0.9581616577   -0.2632992604
     H     8.9819463062    1.2363406071    1.4646509694
