# Supplementary material for: Data-Driven Recommendation of Optimal Tuning Scheme for Range-Separated Hybrid Functionals in Solution-Phase UV/Vis Absorption Energy Prediction
Source: J Chem Theory Comput. 2025 Oct 23;21(21):11106–25. doi: 10.1021/acs.jctc.5c01044 (PMC12613327; doi:10.1021/acs.jctc.5c01044)
Supplement: Supplementary file 2 [file ct5c01044_si_002.zip › SI-data/xyzs/m0099.xyz]

57
-2.0324283507626042e+03 frame 83   xyz file generated by TeraChem
     N     4.8282533783   -0.5431267752   -3.5660412795
     C     5.0767803804   -0.6989291066   -2.4384836549
     C     5.4753242236   -0.8111140334   -1.0840728992
     C     6.3716646262    0.1838401509   -0.6531258440
     C     6.8706645374    1.3561000057   -1.2574217604
     C     7.7286008794    1.9305146339   -0.3477694801
     N     7.8200795923    1.1172300978    0.7438648393
     N     6.9399508256    0.0874411727    0.5721510861
     C     6.9002359349   -1.0401605990    1.4314169317
     N     7.6881181843   -1.1667838015    2.4288528529
     C     5.8566260042   -1.9838927277    1.0294922424
     C     5.1430891622   -1.8613137722   -0.1831765954
     C     4.0979789138   -2.8253782755   -0.4747621627
     C     3.1804923214   -2.7074445200   -1.6656884595
     S     1.4946553162   -3.2697494449   -1.3214747105
     C     1.8633482229   -4.8398382978   -0.6120611558
     C     3.0311281105   -5.0132413353    0.1478150788
     C     3.9679007666   -3.8989930439    0.3437892488
     O     4.7147009359   -4.0557984309    1.4501412480
     C     5.6269233095   -3.1137475118    1.9009968641
     O     6.1346071576   -3.3686898014    2.9693756430
     C     3.2775687793   -6.2548238191    0.7456153898
     C     2.3749767484   -7.2999052554    0.6032468759
     C     1.2083057452   -7.1126149024   -0.1354693626
     C     0.9540847333   -5.8885194326   -0.7441072100
     C     8.4764751700    3.1856172879   -0.4311870710
     C     8.0066424992    4.1850232541   -1.2924553560
     C     8.7124347445    5.3777724784   -1.4155729480
     O     8.3621158991    6.3999643853   -2.2234083281
     C     7.1914773209    6.2398083770   -3.0097256809
     C     9.8870588535    5.5765251483   -0.6639998121
     C    10.3375102838    4.5755869816    0.1992477008
     C     9.6349545197    3.3782592024    0.3190950896
     O    11.5072876857    4.7240688037    0.8874649609
     C    11.4722249063    5.7014359651    1.9271206192
     O    10.5627969134    6.7562874268   -0.7762510297
     C    11.5730318949    6.7340662200   -1.7844514588
     H     6.6358555292    1.7097839605   -2.2511748296
     H     7.9320680728    1.4795792741    1.6871825685
     H     8.3636350553   -0.4051228547    2.4802231067
     H     3.5741237457   -3.2409103896   -2.5385882817
     H     3.0414698259   -1.6637134484   -1.9490989799
     H     4.1842467592   -6.3916136353    1.3274713990
     H     2.5811049302   -8.2595075060    1.0697214902
     H     0.4954619768   -7.9257456096   -0.2479190785
     H     0.0504575186   -5.7439300614   -1.3311067250
     H     7.0905967291    4.0262286566   -1.8506179759
     H     7.0930267644    7.1603216094   -3.5872297079
     H     6.3054373237    6.1078485083   -2.3772469275
     H     7.2864505877    5.3868470900   -3.6923226008
     H    10.0293263792    2.6070947774    0.9750225282
     H    12.4624936357    5.6905370075    2.3874423565
     H    10.7179957785    5.4356095225    2.6778408342
     H    11.2621628875    6.6967930764    1.5250744066
     H    12.0406357900    7.7209393333   -1.7742313938
     H    11.1326851946    6.5463873676   -2.7705971935
     H    12.3246158388    5.9681782602   -1.5615929887
