# Supplementary material for: Data-Driven Recommendation of Optimal Tuning Scheme for Range-Separated Hybrid Functionals in Solution-Phase UV/Vis Absorption Energy Prediction
Source: J Chem Theory Comput. 2025 Oct 23;21(21):11106–25. doi: 10.1021/acs.jctc.5c01044 (PMC12613327; doi:10.1021/acs.jctc.5c01044)
Supplement: Supplementary file 2 [file ct5c01044_si_002.zip › SI-data/xyzs/m1387.xyz]

82
-1.9883482390543104e+03 frame 38   xyz file generated by TeraChem
     O     1.9462402954   -1.1409159655    0.4702268576
     N     2.0983114939    0.0103800543    0.0951647043
     O     1.7726516143    0.4234858866   -1.0059820086
     C     2.7114328760    0.9561536006    1.0265430664
     C     3.0723608254    0.5093626975    2.2946311897
     C     3.6551958671    1.4026873083    3.1767325366
     C     3.8718080624    2.7291001230    2.7838523771
     C     3.4963706255    3.1541686407    1.5078300060
     C     2.9126847347    2.2669041226    0.6153868203
     N     4.4582058961    3.7251129132    3.6086401658
     N     4.8573231461    3.2941637184    4.7149669555
     C     5.4344922205    4.2553336553    5.5605408731
     C     5.5257212283    5.6257324858    5.2766153632
     C     6.1155431908    6.4865196299    6.1793270542
     C     6.6448915174    6.0062956882    7.3957482443
     C     6.5462406603    4.6329660822    7.6766841791
     C     5.9437009766    3.7776943672    6.7708710392
     N     7.2444160106    6.8767566844    8.3040324177
     C     7.2697963262    6.5687476578    9.6933938843
     C     8.4812905402    6.6196766143   10.3909377990
     C     8.5244363987    6.3513871326   11.7549250040
     C     7.3463784126    6.0169096873   12.4162263891
     C     6.1315167455    5.9614579860   11.7172867981
     C     6.0838914450    6.2431881314   10.3618889713
     C     4.9828599328    5.5990068711   12.6448546070
     C     3.9471642945    6.7297750394   12.7102166043
     C     4.3075262975    4.2891438802   12.2168905918
     C     5.7124788096    5.4414272831   13.9693911578
     C     7.0856253095    5.6880455511   13.8232670132
     C     7.9460442010    5.6018428285   14.9142485081
     C     7.4171592469    5.2639347590   16.1579514472
     C     6.0514980121    5.0179168591   16.3056826626
     C     5.1906073501    5.1060597095   15.2108276327
     C     7.8464777953    8.0912743133    7.8798422712
     C     7.6007726699    9.2695022985    8.5951756489
     C     8.1995366812   10.4663153500    8.2183443659
     C     9.0350220942   10.4852381767    7.1056201360
     C     9.2772247955    9.3078315353    6.3832965044
     C     8.7006492888    8.1093685369    6.7699978170
     C    10.2139143975    9.5672877002    5.2138956043
     C    11.5097340452    8.7552363853    5.3398780387
     C     9.5250349075    9.2604377470    3.8769169414
     C    10.4760749195   11.0569677748    5.3709954798
     C     9.7841692471   11.5783770829    6.4743663888
     C     9.8813846417   12.9273473639    6.8042193417
     C    10.6797690722   13.7530584346    6.0157759099
     C    11.3685230029   13.2367038253    4.9174881764
     C    11.2705022870   11.8837587269    4.5892344299
     H     2.8921199593   -0.5237069311    2.5714801128
     H     3.9486916730    1.0905533829    4.1735578390
     H     3.6726851942    4.1896389118    1.2310900080
     H     2.6156308015    2.5742756898   -0.3812332477
     H     5.1125995085    6.0026411703    4.3456916334
     H     6.1632538803    7.5484687967    5.9580789908
     H     6.9524277934    4.2417038096    8.6042190552
     H     5.8723830198    2.7132486953    6.9799850098
     H     9.3899782788    6.8762012001    9.8523659782
     H     9.4725023082    6.3961019957   12.2861451672
     H     5.1461590691    6.2193158542    9.8105206093
     H     3.4757680426    6.8761147527   11.7312866519
     H     4.4132961992    7.6731731214   13.0140177050
     H     3.1584023454    6.4866526386   13.4316338866
     H     3.8416655876    4.4009717884   11.2308207171
     H     3.5236255416    4.0133384472   12.9317058340
     H     5.0322302427    3.4694883953   12.1668149812
     H     9.0111974312    5.7934254527   14.8029851192
     H     8.0742335775    5.1912548584   17.0214880977
     H     5.6546184038    4.7551511100   17.2835694987
     H     4.1267454183    4.9125010262   15.3360401353
     H     6.9345521260    9.2374828969    9.4531794007
     H     8.0004360943   11.3727069818    8.7857639667
     H     8.8975205855    7.1867571102    6.2278510013
     H    11.2987105644    7.6810116373    5.2813911894
     H    12.0101090373    8.9582778370    6.2927214440
     H    12.1997820340    9.0087217957    4.5267905485
     H     9.2787742317    8.1944421139    3.8072909646
     H    10.1856941871    9.5110505401    3.0388280407
     H     8.5997904743    9.8368177426    3.7706307387
     H     9.3467312150   13.3336868525    7.6602285186
     H    10.7672534342   14.8095918271    6.2583682245
     H    11.9875662846   13.8948408563    4.3121149074
     H    11.8121934073   11.4899432445    3.7310045533
