# Supplementary material for: Data-Driven Recommendation of Optimal Tuning Scheme for Range-Separated Hybrid Functionals in Solution-Phase UV/Vis Absorption Energy Prediction
Source: J Chem Theory Comput. 2025 Oct 23;21(21):11106–25. doi: 10.1021/acs.jctc.5c01044 (PMC12613327; doi:10.1021/acs.jctc.5c01044)
Supplement: Supplementary file 2 [file ct5c01044_si_002.zip › SI-data/xyzs/m1393.xyz]

66
-2.0301993982327549e+03 frame 60   xyz file generated by TeraChem
     O     1.1384526085    3.9291147429   -6.7785646467
     N     1.8670011696    3.8312801203   -7.7514076578
     O     2.0925348900    4.7301388882   -8.5424884986
     C     2.5233718238    2.5427204535   -7.9834803533
     C     2.2651592709    1.5003923354   -7.1163498912
     C     2.9046017105    0.2782840168   -7.3344374056
     C     2.8377478657   -0.9694428225   -6.5766502172
     C     2.0711521281   -1.3487048831   -5.5071337460
     C     0.8937067196   -0.7661031476   -4.9453777262
     C    -0.0594627402   -0.1027352168   -5.6685496734
     C    -1.2783744082    0.4797613723   -5.1998802600
     C    -1.6095940122    0.6702371474   -3.8866937406
     C    -2.8358508593    1.2654178820   -3.4759115747
     C    -3.3159209766    1.5663032079   -2.2279235353
     N    -2.7198170917    1.4359230212   -1.0052622531
     C    -1.3586628217    1.0170114376   -0.7748114191
     C    -3.5927195104    1.8260944164    0.0261765174
     C    -4.7947720824    2.2644894064   -0.5267316970
     C    -4.7170872709    2.1536392887   -2.0302147173
     C    -5.7958420149    1.2120305812   -2.5799652771
     C    -4.8200724074    3.5340170918   -2.6944338158
     C    -5.8169273145    2.7094621367    0.2922813047
     C    -5.6251850452    2.7073098811    1.6768192363
     C    -4.4216353077    2.2609816185    2.2157797526
     C    -3.3827367685    1.8098687670    1.3985931821
     C     3.8765975719   -1.8182121443   -7.1505297421
     C     4.5385062038   -1.1354208722   -8.1992207633
     C     3.8671439019    0.1504176168   -8.3707570188
     C     3.9817385740    1.2022933085   -9.2928244556
     C     3.3382779697    2.4072302453   -9.1034661975
     N     4.6497329530    1.0353802524  -10.5834225603
     O     4.6101810736   -0.0797934118  -11.0790828727
     O     5.1394949429    2.0164259938  -11.1064171297
     C     5.6566080605   -1.7566359840   -8.7753751499
     C     6.0211557021   -3.0464697662   -8.4457384690
     C     5.2839753122   -3.7097006262   -7.4693220895
     C     4.2345157563   -3.1178772416   -6.7955534766
     N     5.6720678750   -5.0761840643   -7.1112099585
     O     6.6047661878   -5.5758148940   -7.7148759456
     O     5.0373052715   -5.6309537605   -6.2303104855
     N     6.6071124476   -1.0332311370   -9.6203474626
     O     6.8033850162    0.1386648051   -9.3400170013
     O     7.1832438407   -1.6508553522  -10.4931074441
     H     1.5848796433    1.6541365315   -6.2876252775
     H     2.4050232224   -2.2548152025   -4.9976227057
     H     0.7009157333   -1.0073219417   -3.9011773350
     H     0.0967877549   -0.0459275650   -6.7460454874
     H    -1.9757988083    0.8239296488   -5.9623678598
     H    -0.8945501703    0.3472678469   -3.1358084807
     H    -3.5179084243    1.5171883803   -4.2865968112
     H    -0.6762729760    1.5897561892   -1.4114565104
     H    -1.2293570541   -0.0534786527   -0.9729539115
     H    -1.0928011961    1.2115369777    0.2645618530
     H    -5.7297123563    0.2218430716   -2.1174515203
     H    -5.6957358468    1.0962196854   -3.6646142269
     H    -6.7898298409    1.6240575042   -2.3725451670
     H    -4.0493234299    4.2130759070   -2.3153673724
     H    -5.8013890438    3.9752620239   -2.4863977617
     H    -4.7060229527    3.4512287498   -3.7807981474
     H    -6.7571471109    3.0554140266   -0.1324583500
     H    -6.4187880258    3.0521477534    2.3343875009
     H    -4.2821659682    2.2579693164    3.2940598475
     H    -2.4556236570    1.4570256356    1.8406785073
     H     3.4459392439    3.2134948256   -9.8191797331
     H     6.8807608184   -3.5155200590   -8.9096812931
     H     3.7218151793   -3.6711889099   -6.0161240527
