# Supplementary material for: Data-Driven Recommendation of Optimal Tuning Scheme for Range-Separated Hybrid Functionals in Solution-Phase UV/Vis Absorption Energy Prediction
Source: J Chem Theory Comput. 2025 Oct 23;21(21):11106–25. doi: 10.1021/acs.jctc.5c01044 (PMC12613327; doi:10.1021/acs.jctc.5c01044)
Supplement: Supplementary file 2 [file ct5c01044_si_002.zip › SI-data/xyzs/m1422.xyz]

35
-9.5238117858873989e+02 frame 52   xyz file generated by TeraChem
     C     5.1704687254    1.7355344195   -0.0888607636
     C     5.9078915269    0.5335363130    0.4299720558
     O     7.1158930743    0.4944661297    0.5405833421
     C     5.0420555308   -0.6691883573    0.8009670022
     C     4.7006690307   -1.4442442901   -0.4622111807
     O     3.6906877997   -1.2123308909   -1.1067400957
     C     5.6512699279   -2.4548320309   -0.9132974125
     C     5.6537711528   -3.2647769185   -2.0182424110
     C     6.8443259244   -4.0239444552   -1.9570110746
     C     7.4900797086   -3.6221995156   -0.8155257674
     O     6.7743730165   -2.6781123602   -0.1733817552
     C     8.7528780448   -4.0725333115   -0.2574607750
     N     9.3782356125   -5.1122256228   -0.7654294097
     C    10.5136641341   -5.2421130427   -0.0004004435
     C    10.5480890255   -4.2424449565    0.9902719011
     N     9.4078532226   -3.4909232805    0.7997108307
     C     9.0284565420   -2.3434040300    1.6037963617
     C    11.5889043638   -4.1433307692    1.9163634960
     C    12.6046972293   -5.0801413481    1.8127627228
     C    12.5871617903   -6.0846981772    0.8247641716
     C    11.5506494719   -6.1795809419   -0.0872737954
     H     5.8697489384    2.4554194883   -0.5190273093
     H     4.6263083327    2.2064840420    0.7397823620
     H     4.4218470236    1.4311439157   -0.8290927754
     H     4.0963364825   -0.3321902107    1.2354555707
     H     5.5934401655   -1.2903576857    1.5104360458
     H     4.8842220396   -3.2926977908   -2.7781191084
     H     7.2025321739   -4.7701551148   -2.6524355092
     H     9.9362962229   -1.9060244313    2.0242762520
     H     8.3640690463   -2.6435637779    2.4210080276
     H     8.5288313443   -1.5895857597    0.9954520265
     H    11.6076069464   -3.3760322572    2.6855947778
     H    13.4350091705   -5.0406352666    2.5135494358
     H    13.4062495510   -6.7983800597    0.7830843614
     H    11.5296650834   -6.9524801626   -0.8509288434
